# Supplementary material for: How does equity restriction affect innovation quality? Evidence from listed manufacturing companies in China
Source: PLoS One. 2023 Dec 7;18(12):e0295553. doi: 10.1371/journal.pone.0295553 (PMC10703261; doi:10.1371/journal.pone.0295553)
Supplement: S1 Dataset — (ZIP) [file pone.0295553.s001.zip]

Archive with 90 entries (70 files):
- Supporting information/
- Supporting information/S1 Dataset/
- Supporting information/S1 Dataset/╔╧╩╨╣1⁄2╦╛╫¿└√╔Ω╟δ╟Θ┐÷-CNRDS╩2╛▌┐Γ/
- Supporting information/S1 Dataset/╔╧╩╨╣1⁄2╦╛╫¿└√╔Ω╟δ╟Θ┐÷-CNRDS╩2╛▌┐Γ/╔╧╩╨╣1⁄2╦╛╫¿└√╔Ω╟δ╟Θ┐÷.7z
- Supporting information/S1 Dataset/╔╧╩╨╣1⁄2╦╛╫¿└√╔Ω╟δ╟Θ┐÷-CNRDS╩2╛▌┐Γ/╔╧╩╨╣1⁄2╦╛╫¿└√╔Ω╟δ╟Θ┐÷.xlsx
- Supporting information/S1 Dataset/╔╧╩╨╣1⁄2╦╛╫¿└√╔Ω╟δ╟Θ┐÷-CNRDS╩2╛▌┐Γ/╔╧╩╨╣1⁄2╦╛╫¿└√╔Ω╟δ╟Θ┐÷_╫╓╢╬╦╡├≈.txt
- Supporting information/S1 Dataset/╔╧╩╨╣1⁄2╦╛╫¿└√╔Ω╟δ╟Θ┐÷-CNRDS╩2╛▌┐Γ/░μ╚¿╔∙├≈╙δ╩2╛▌└┤╘┤╦╡├≈.pdf
- Supporting information/S1 Dataset/╔╧╩╨╣1⁄2╦╛╫¿└√╗±╡├╟Θ┐÷-CNRDS╩2╛▌┐Γ/
- Supporting information/S1 Dataset/╔╧╩╨╣1⁄2╦╛╫¿└√╗±╡├╟Θ┐÷-CNRDS╩2╛▌┐Γ/╔╧╩╨╣1⁄2╦╛╫¿└√╗±╡├╟Θ┐÷.7z
- Supporting information/S1 Dataset/╔╧╩╨╣1⁄2╦╛╫¿└√╗±╡├╟Θ┐÷-CNRDS╩2╛▌┐Γ/╔╧╩╨╣1⁄2╦╛╫¿└√╗±╡├╟Θ┐÷.xlsx
- Supporting information/S1 Dataset/╔╧╩╨╣1⁄2╦╛╫¿└√╗±╡├╟Θ┐÷-CNRDS╩2╛▌┐Γ/╔╧╩╨╣1⁄2╦╛╫¿└√╗±╡├╟Θ┐÷_╫╓╢╬╦╡├≈.txt
- Supporting information/S1 Dataset/╔╧╩╨╣1⁄2╦╛╫¿└√╗±╡├╟Θ┐÷-CNRDS╩2╛▌┐Γ/░μ╚¿╔∙├≈╙δ╩2╛▌└┤╘┤╦╡├≈.pdf
- Supporting information/S1 Dataset/╔╧╩╨╣1⁄2╦╛╣·─┌═Γ╫¿└√╔Ω╟δ╗±╡├╟Θ┐÷▒φ/
- Supporting information/S1 Dataset/╔╧╩╨╣1⁄2╦╛╣·─┌═Γ╫¿└√╔Ω╟δ╗±╡├╟Θ┐÷▒φ/PT_LCDOMFORAPPLY.xlsx
- Supporting information/S1 Dataset/╔╧╩╨╣1⁄2╦╛╣·─┌═Γ╫¿└√╔Ω╟δ╗±╡├╟Θ┐÷▒φ/PT_LCDOMFORAPPLY[DES][xlsx].txt
- Supporting information/S1 Dataset/╔╧╩╨╣1⁄2╦╛╣·─┌═Γ╫¿└√╔Ω╟δ╗±╡├╟Θ┐÷▒φ/╣·─┌═Γ╫¿└√╔Ω╟δ╗±╡├╟Θ┐÷▒φ164735285.zip
- Supporting information/S1 Dataset/╔╧╩╨╣1⁄2╦╛╣·─┌═Γ╫¿└√╔Ω╟δ╗±╡├╟Θ┐÷▒φ/░μ╚¿╔∙├≈.pdf
- Supporting information/S1 Dataset/╔╧╩╨╣1⁄2╦╛╗∙▒╛╟Θ┐÷▒φ/
- Supporting information/S1 Dataset/╔╧╩╨╣1⁄2╦╛╗∙▒╛╟Θ┐÷▒φ/DEBT_INSTITUTIONINFO.xlsx
- Supporting information/S1 Dataset/╔╧╩╨╣1⁄2╦╛╗∙▒╛╟Θ┐÷▒φ/DEBT_INSTITUTIONINFO[DES][xlsx].txt
- Supporting information/S1 Dataset/╔╧╩╨╣1⁄2╦╛╗∙▒╛╟Θ┐÷▒φ/╔╧╩╨╣1⁄2╦╛╗∙▒╛╟Θ┐÷▒φ160439424.zip
- Supporting information/S1 Dataset/╔╧╩╨╣1⁄2╦╛╗∙▒╛╟Θ┐÷▒φ/░μ╚¿╔∙├≈.pdf
- Supporting information/S1 Dataset/╞≤╥╡│╔│ñ╨╘/
- Supporting information/S1 Dataset/╞≤╥╡│╔│ñ╨╘/BDT_ExcessiveDebt.xlsx
- Supporting information/S1 Dataset/╞≤╥╡│╔│ñ╨╘/BDT_ExcessiveDebt[DES][xlsx].txt
- Supporting information/S1 Dataset/╞≤╥╡│╔│ñ╨╘/░μ╚¿╔∙├≈.pdf
- Supporting information/S1 Dataset/╞≤╥╡│╔│ñ╨╘/╣2╢╚╕║╒«132659047.zip
- Supporting information/S1 Dataset/└√╚≤▒φ/
- Supporting information/S1 Dataset/└√╚≤▒φ/A╣╔╔╧╩╨-╓╞╘∞╥╡-└√╚≤▒φ.zip
- Supporting information/S1 Dataset/└√╚≤▒φ/FS_Comins.xlsx
- Supporting information/S1 Dataset/└√╚≤▒φ/FS_Comins[DES][xlsx].txt
- Supporting information/S1 Dataset/└√╚≤▒φ/░μ╚¿╔∙├≈.pdf
- Supporting information/S1 Dataset/╩«┤≤╣╔╢1⁄2╬─╝■222856520-PSMDID─┌╔·╨╘/
- Supporting information/S1 Dataset/╩«┤≤╣╔╢1⁄2╬─╝■222856520-PSMDID─┌╔·╨╘/HLD_Shareholders.xlsx
- Supporting information/S1 Dataset/╩«┤≤╣╔╢1⁄2╬─╝■222856520-PSMDID─┌╔·╨╘/HLD_Shareholders[DES][xlsx].txt
- Supporting information/S1 Dataset/╩«┤≤╣╔╢1⁄2╬─╝■222856520-PSMDID─┌╔·╨╘/╩«┤≤╣╔╢1⁄2╬─╝■222856520.zip
- Supporting information/S1 Dataset/╩«┤≤╣╔╢1⁄2╬─╝■222856520-PSMDID─┌╔·╨╘/░μ╚¿╔∙├≈.pdf
- Supporting information/S1 Dataset/╩«┤≤╣╔╢1⁄2╣╔╚¿╝»╓╨╬─╝■/
- Supporting information/S1 Dataset/╩«┤≤╣╔╢1⁄2╣╔╚¿╝»╓╨╬─╝■/HLD_CR.xlsx
- Supporting information/S1 Dataset/╩«┤≤╣╔╢1⁄2╣╔╚¿╝»╓╨╬─╝■/HLD_CR[DES][xlsx].txt
- Supporting information/S1 Dataset/╩«┤≤╣╔╢1⁄2╣╔╚¿╝»╓╨╬─╝■/╩«┤≤╣╔╢1⁄2╣╔╚¿╝»╓╨╬─╝■155301055.zip
- Supporting information/S1 Dataset/╩«┤≤╣╔╢1⁄2╣╔╚¿╝»╓╨╬─╝■/░μ╚¿╔∙├≈.pdf
- Supporting information/S1 Dataset/╩╨│í╗»╓╕╩2/
- Supporting information/S1 Dataset/╩╨│í╗»╓╕╩2/1997-2022─Ω╩╨│í╗»╓╕╩2║1⁄4╖╓╧ε╓╕╩2ú¿╫ε╓╒╩2╛▌▓╬┐╝╬─╧╫│⌡╩╝╩2╛▌╧Ω╧╕┤a└φ┤·┬δú⌐/
- Supporting information/S1 Dataset/╩╨│í╗»╓╕╩2/1997-2022─Ω╩╨│í╗»╓╕╩2║1⁄4╖╓╧ε╓╕╩2ú¿╫ε╓╒╩2╛▌▓╬┐╝╬─╧╫│⌡╩╝╩2╛▌╧Ω╧╕┤a└φ┤·┬δú⌐/1997-2022─Ω╩╨│í╗»╓╕╩2║1⁄4╖╓╧ε╓╕╩2ú¿╫ε╓╒╩2╛▌+▓╬┐╝╬─╧╫+│⌡╩╝╩2╛▌+╧Ω╧╕┤a└φ┤·┬δú⌐/
- Supporting information/S1 Dataset/╩╨│í╗»╓╕╩2/1997-2022─Ω╩╨│í╗»╓╕╩2║1⁄4╖╓╧ε╓╕╩2ú¿╫ε╓╒╩2╛▌▓╬┐╝╬─╧╫│⌡╩╝╩2╛▌╧Ω╧╕┤a└φ┤·┬δú⌐/1997-2022─Ω╩╨│í╗»╓╕╩2║1⁄4╖╓╧ε╓╕╩2ú¿╫ε╓╒╩2╛▌+▓╬┐╝╬─╧╫+│⌡╩╝╩2╛▌+╧Ω╧╕┤a└φ┤·┬δú⌐/1997-2019─Ω╩╨│í╗»╓╕╩2ú¿║1⁄4╖╓╧ε╓╕╩2ú⌐.dta
- Supporting information/S1 Dataset/╩╨│í╗»╓╕╩2/1997-2022─Ω╩╨│í╗»╓╕╩2║1⁄4╖╓╧ε╓╕╩2ú¿╫ε╓╒╩2╛▌▓╬┐╝╬─╧╫│⌡╩╝╩2╛▌╧Ω╧╕┤a└φ┤·┬δú⌐/1997-2022─Ω╩╨│í╗»╓╕╩2║1⁄4╖╓╧ε╓╕╩2ú¿╫ε╓╒╩2╛▌+▓╬┐╝╬─╧╫+│⌡╩╝╩2╛▌+╧Ω╧╕┤a└φ┤·┬δú⌐/1997-2019─Ω╩╨│í╗»╓╕╩2ú¿║1⁄4╖╓╧ε╓╕╩2ú⌐.xlsx
- Supporting information/S1 Dataset/╩╨│í╗»╓╕╩2/1997-2022─Ω╩╨│í╗»╓╕╩2║1⁄4╖╓╧ε╓╕╩2ú¿╫ε╓╒╩2╛▌▓╬┐╝╬─╧╫│⌡╩╝╩2╛▌╧Ω╧╕┤a└φ┤·┬δú⌐/1997-2022─Ω╩╨│í╗»╓╕╩2║1⁄4╖╓╧ε╓╕╩2ú¿╫ε╓╒╩2╛▌+▓╬┐╝╬─╧╫+│⌡╩╝╩2╛▌+╧Ω╧╕┤a└φ┤·┬δú⌐/1997-2022─Ω╩╨│í╗»╓╕╩2 ú¿║1⁄4╖╓╧ε╓╕╩2ú⌐.do
- Supporting information/S1 Dataset/╩╨│í╗»╓╕╩2/1997-2022─Ω╩╨│í╗»╓╕╩2║1⁄4╖╓╧ε╓╕╩2ú¿╫ε╓╒╩2╛▌▓╬┐╝╬─╧╫│⌡╩╝╩2╛▌╧Ω╧╕┤a└φ┤·┬δú⌐/1997-2022─Ω╩╨│í╗»╓╕╩2║1⁄4╖╓╧ε╓╕╩2ú¿╫ε╓╒╩2╛▌+▓╬┐╝╬─╧╫+│⌡╩╝╩2╛▌+╧Ω╧╕┤a└φ┤·┬δú⌐/1997-2022─Ω╩╨│í╗»╓╕╩2ú¿║1⁄4╖╓╧ε╓╕╩2ú⌐.dta
- Supporting information/S1 Dataset/╩╨│í╗»╓╕╩2/1997-2022─Ω╩╨│í╗»╓╕╩2║1⁄4╖╓╧ε╓╕╩2ú¿╫ε╓╒╩2╛▌▓╬┐╝╬─╧╫│⌡╩╝╩2╛▌╧Ω╧╕┤a└φ┤·┬δú⌐/1997-2022─Ω╩╨│í╗»╓╕╩2║1⁄4╖╓╧ε╓╕╩2ú¿╫ε╓╒╩2╛▌+▓╬┐╝╬─╧╫+│⌡╩╝╩2╛▌+╧Ω╧╕┤a└φ┤·┬δú⌐/1997-2022─Ω╩╨│í╗»╓╕╩2ú¿║1⁄4╖╓╧ε╓╕╩2ú⌐.xlsx
- Supporting information/S1 Dataset/╩╨│í╗»╓╕╩2/1997-2022─Ω╩╨│í╗»╓╕╩2║1⁄4╖╓╧ε╓╕╩2ú¿╫ε╓╒╩2╛▌▓╬┐╝╬─╧╫│⌡╩╝╩2╛▌╧Ω╧╕┤a└φ┤·┬δú⌐/1997-2022─Ω╩╨│í╗»╓╕╩2║1⁄4╖╓╧ε╓╕╩2ú¿╫ε╓╒╩2╛▌+▓╬┐╝╬─╧╫+│⌡╩╝╩2╛▌+╧Ω╧╕┤a└φ┤·┬δú⌐/╞≤╥╡┬╠╔1⁄2┤┤╨┬╩╡╝∙╚τ║╬╞╞╜Γí░║═╨│╣▓╔·í▒─╤╠Γú┐_╜Γ╤o├╖.pdf
- Supporting information/S1 Dataset/╩╨│í╗»╓╕╩2/1997-2022─Ω╩╨│í╗»╓╕╩2║1⁄4╖╓╧ε╓╕╩2ú¿╫ε╓╒╩2╛▌▓╬┐╝╬─╧╫│⌡╩╝╩2╛▌╧Ω╧╕┤a└φ┤·┬δú⌐/1997-2022─Ω╩╨│í╗»╓╕╩2║1⁄4╖╓╧ε╓╕╩2ú¿╫ε╓╒╩2╛▌+▓╬┐╝╬─╧╫+│⌡╩╝╩2╛▌+╧Ω╧╕┤a└φ┤·┬δú⌐/╓╒╝1⁄2┐╪╣╔╣╔╢1⁄2┐╪╓╞╚¿╙δ╫╘╙╔╧╓╜≡┴≈╣2╢╚═╢╫╩_╙ß║∞║ú.pdf
- Supporting information/S1 Dataset/╩╨│í╗»╓╕╩2/1997-2022─Ω╩╨│í╗»╓╕╩2║1⁄4╖╓╧ε╓╕╩2ú¿╫ε╓╒╩2╛▌▓╬┐╝╬─╧╫│⌡╩╝╩2╛▌╧Ω╧╕┤a└φ┤·┬δú⌐.rar
- Supporting information/S1 Dataset/╩╨│í╗»╓╕╩2/FAMFIRM_FAMFINFO.xlsx
- Supporting information/S1 Dataset/╩╨│í╗»╓╕╩2/╝╥╫σ╞≤╥╡╗∙▒╛╨┼╧óú¿╩í╖▌ú⌐/
- Supporting information/S1 Dataset/╩╨│í╗»╓╕╩2/╝╥╫σ╞≤╥╡╗∙▒╛╨┼╧óú¿╩í╖▌ú⌐/FAMFIRM_FAMFINFO.xlsx
- Supporting information/S1 Dataset/╩╨│í╗»╓╕╩2/╝╥╫σ╞≤╥╡╗∙▒╛╨┼╧óú¿╩í╖▌ú⌐/FAMFIRM_FAMFINFO[DES][xlsx].txt
- Supporting information/S1 Dataset/╩╨│í╗»╓╕╩2/╝╥╫σ╞≤╥╡╗∙▒╛╨┼╧óú¿╩í╖▌ú⌐/╝╥╫σ╞≤╥╡╗∙▒╛╨┼╧ó115238774.zip
- Supporting information/S1 Dataset/╩╨│í╗»╓╕╩2/╝╥╫σ╞≤╥╡╗∙▒╛╨┼╧óú¿╩í╖▌ú⌐/░μ╚¿╔∙├≈.pdf
- Supporting information/S1 Dataset/╩╨│í╗»╓╕╩2/╩2╛▌╦╡├≈ú¿ ╩╨│í╗»╓╕╩21997-2022ú⌐.docx
- Supporting information/S1 Dataset/╓╬└φ╫█║╧╨┼╧ó╬─╝■-╣╔╢1⁄2╫▄╩2/
- Supporting information/S1 Dataset/╓╬└φ╫█║╧╨┼╧ó╬─╝■-╣╔╢1⁄2╫▄╩2/CG_Ybasic.xlsx
- Supporting information/S1 Dataset/╓╬└φ╫█║╧╨┼╧ó╬─╝■-╣╔╢1⁄2╫▄╩2/CG_Ybasic[DES][xlsx].txt
- Supporting information/S1 Dataset/╓╬└φ╫█║╧╨┼╧ó╬─╝■-╣╔╢1⁄2╫▄╩2/╓╬└φ╫█║╧╨┼╧ó╬─╝■193825290.zip
- Supporting information/S1 Dataset/╓╬└φ╫█║╧╨┼╧ó╬─╝■-╣╔╢1⁄2╫▄╩2/░μ╚¿╔∙├≈.pdf
- Supporting information/S1 Dataset/╤╨╖ó═╢╚δ╟Θ┐÷▒φ/
- Supporting information/S1 Dataset/╤╨╖ó═╢╚δ╟Θ┐÷▒φ/PT_LCRDSPENDING.xlsx
- Supporting information/S1 Dataset/╤╨╖ó═╢╚δ╟Θ┐÷▒φ/PT_LCRDSPENDING[DES][xlsx].txt
- Supporting information/S1 Dataset/╤╨╖ó═╢╚δ╟Θ┐÷▒φ/░μ╚¿╔∙├≈.pdf
- Supporting information/S1 Dataset/╤╨╖ó═╢╚δ╟Θ┐÷▒φ/╤╨╖ó═╢╚δ╟Θ┐÷▒φ125119402.zip
- Supporting information/S1 Dataset/╣▄└φ▓π╓╬└φ─▄┴a/
- Supporting information/S1 Dataset/╣▄└φ▓π╓╬└φ─▄┴a/BDT_ManaGovAbil.xlsx
- Supporting information/S1 Dataset/╣▄└φ▓π╓╬└φ─▄┴a/BDT_ManaGovAbil[DES][xlsx].txt
- Supporting information/S1 Dataset/╣▄└φ▓π╓╬└φ─▄┴a/░μ╚¿╔∙├≈.pdf
- Supporting information/S1 Dataset/╣▄└φ▓π╓╬└φ─▄┴a/╣▄└φ▓π╓╬└φ─▄┴a111453840.zip
- Supporting information/S1 Dataset/╣╔╚¿╨┼╧ó▒φ/
- Supporting information/S1 Dataset/╣╔╚¿╨┼╧ó▒φ/OFDI_LISTSTKRIGHT.xlsx
- Supporting information/S1 Dataset/╣╔╚¿╨┼╧ó▒φ/OFDI_LISTSTKRIGHT[DES][xlsx].txt
- Supporting information/S1 Dataset/╣╔╚¿╨┼╧ó▒φ/░μ╚¿╔∙├≈.pdf
- Supporting information/S1 Dataset/╣╔╚¿╨┼╧ó▒φ/╣╔╚¿╨┼╧ó▒φ215004349.zip
- Supporting information/S1 Dataset/╫╩▓·╕║╒«▒φ/
- Supporting information/S1 Dataset/╫╩▓·╕║╒«▒φ/FS_Combas.xlsx
- Supporting information/S1 Dataset/╫╩▓·╕║╒«▒φ/FS_Combas[DES][xlsx].txt
- Supporting information/S1 Dataset/╫╩▓·╕║╒«▒φ/░μ╚¿╔∙├≈.pdf
- Supporting information/S1 Dataset/╫╩▓·╕║╒«▒φ/╫╩▓·╕║╒«▒φ151746086.zip
- Supporting information/S1 Dataset/╫╩▓·╕║╒«▒φ/╫╩▓·╕║╒«▒φ220701469-╣╠╢¿╫╩▓·╛╗╢ε/
- Supporting information/S1 Dataset/╫╩▓·╕║╒«▒φ/╫╩▓·╕║╒«▒φ220701469-╣╠╢¿╫╩▓·╛╗╢ε/FS_Combas-2.xlsx
- Supporting information/S1 Dataset/╫╩▓·╕║╒«▒φ/╫╩▓·╕║╒«▒φ220701469-╣╠╢¿╫╩▓·╛╗╢ε/FS_Combas[DES][xlsx].txt
- Supporting information/S1 Dataset/╫╩▓·╕║╒«▒φ/╫╩▓·╕║╒«▒φ220701469-╣╠╢¿╫╩▓·╛╗╢ε/░μ╚¿╔∙├≈.pdf
- Supporting information/S1 Dataset/╫╩▓·╕║╒«▒φ/╫╩▓·╕║╒«▒φ220701469-╣╠╢¿╫╩▓·╛╗╢ε.zip
