# Supplementary material for: How does equity restriction affect innovation quality? Evidence from listed manufacturing companies in China
Source: PLoS One. 2023 Dec 7;18(12):e0295553. doi: 10.1371/journal.pone.0295553 (PMC10703261; doi:10.1371/journal.pone.0295553)
Supplement: S1 Dataset — (ZIP) [file pone.0295553.s001.zip › Supporting information/S1 Dataset/╔╧╩╨╣1⁄2╦╛╫¿└√╔Ω╟δ╟Θ┐÷-CNRDS╩2╛▌┐Γ/╔╧╩╨╣1⁄2╦╛╫¿└√╔Ω╟δ╟Θ┐÷.xlsx]

## Sheet: 上市公司专利申请情况
Scode	Year	Ftyp	Aplctm	Invia	Umia	Desia	Invja	Umja	Desja
股票代码	会计年度	公司类型	申请时间	当年独立申请的发明数量	当年独立申请的实用新型数量	当年独立申请的外观设计数量	当年联合申请的发明数量	当年联合申请的实用新型数量	当年联合申请的外观设计数量
000001	1991	上市公司本身	上市后	0	0	0	0	0	0
000001	1991	集团公司合计	上市后	0	0	0	0	0	0
000001	1992	上市公司本身	上市后	0	0	0	0	0	0
000001	1992	集团公司合计	上市后	0	0	0	0	0	0
000001	1993	上市公司本身	上市后	0	0	0	0	0	0
000001	1993	集团公司合计	上市后	0	0	0	0	0	0
000001	1994	上市公司本身	上市后	0	0	0	0	0	0
000001	1994	集团公司合计	上市后	0	0	0	0	0	0
000001	1995	上市公司本身	上市后	0	0	0	0	0	0
000001	1995	集团公司合计	上市后	0	0	0	0	0	0
000001	1996	上市公司本身	上市后	0	0	0	0	0	0
000001	1996	集团公司合计	上市后	0	0	0	0	0	0
000001	1997	上市公司本身	上市后	0	0	0	0	0	0
000001	1997	集团公司合计	上市后	0	0	0	0	0	0
000001	1998	上市公司本身	上市后	0	0	0	0	0	0
000001	1998	集团公司合计	上市后	0	0	0	0	0	0
000001	1999	上市公司本身	上市后	0	0	0	0	0	0
000001	1999	集团公司合计	上市后	0	0	0	0	0	0
000001	2000	上市公司本身	上市后	0	0	0	0	0	0
000001	2000	集团公司合计	上市后	0	0	0	0	0	0
000001	2001	上市公司本身	上市后	0	0	0	0	0	0
000001	2001	集团公司合计	上市后	0	0	0	0	0	0
000001	2002	上市公司本身	上市后	0	0	0	0	0	0
000001	2002	集团公司合计	上市后	0	0	0	0	0	0
000001	2003	上市公司本身	上市后	1	0	0	0	0	0
000001	2003	集团公司合计	上市后	1	0	0	0	0	0
000001	2004	上市公司本身	上市后	0	0	0	0	0	0
000001	2004	集团公司合计	上市后	0	0	0	0	0	0
000001	2005	上市公司本身	上市后	0	0	0	0	0	0
000001	2005	集团公司合计	上市后	0	0	0	0	0	0
000001	2006	上市公司本身	上市后	0	0	0	0	0	0
000001	2006	集团公司合计	上市后	0	0	0	0	0	0
000001	2007	上市公司本身	上市后	0	0	0	0	0	0
000001	2007	集团公司合计	上市后	0	0	0	0	0	0
000001	2008	上市公司本身	上市后	0	0	0	0	0	0
000001	2008	集团公司合计	上市后	0	0	0	0	0	0
000001	2009	上市公司本身	上市后	0	0	0	0	0	0
000001	2009	集团公司合计	上市后	0	0	0	0	0	0
000001	2010	上市公司本身	上市后	0	0	1	0	0	0
000001	2010	集团公司合计	上市后	0	0	1	0	0	0
000001	2011	上市公司本身	上市后	0	0	0	0	0	0
000001	2011	集团公司合计	上市后	0	0	0	0	0	0
000001	2012	上市公司本身	上市后	0	0	0	0	0	0
000001	2012	集团公司合计	上市后	0	0	0	0	0	0
000001	2013	上市公司本身	上市后	2	0	0	0	0	0
000001	2013	集团公司合计	上市后	2	0	0	0	0	0
000001	2014	上市公司本身	上市后	0	0	0	0	0	0
000001	2014	集团公司合计	上市后	0	0	0	0	0	0
000001	2015	上市公司本身	上市后	0	0	0	0	0	0
000001	2015	集团公司合计	上市后	0	0	0	0	0	0
000001	2016	上市公司本身	上市后	4	0	11	0	0	0
000001	2016	集团公司合计	上市后	4	0	11	0	0	0
000001	2017	上市公司本身	上市后	6	0	0	0	0	0
000001	2017	集团公司合计	上市后	6	0	0	0	0	0
000001	2018	上市公司本身	上市后	1	0	0	0	0	0
000001	2018	联营公司	上市后	131	2	4	0	0	0
000001	2018	集团公司合计	上市后	132	2	4	0	0	0
000001	2019	上市公司本身	上市后	147	0	2	0	0	0
000001	2019	集团公司合计	上市后	147	0	2	0	0	0
000001	2020	上市公司本身	上市后	272	1	39	0	0	0
000001	2020	集团公司合计	上市后	272	1	39	0	0	0
000001	2021	上市公司本身	上市后	200	2	10	0	0	0
000001	2021	集团公司合计	上市后	200	2	10	0	0	0
000002	1991	上市公司本身	上市后	0	0	0	0	0	0
000002	1991	集团公司合计	上市后	0	0	0	0	0	0
000002	1992	上市公司本身	上市后	0	0	0	0	0	0
000002	1992	集团公司合计	上市后	0	0	0	0	0	0
000002	1993	上市公司本身	上市后	0	0	0	0	0	0
000002	1993	集团公司合计	上市后	0	0	0	0	0	0
000002	1994	上市公司本身	上市后	0	0	0	0	0	0
000002	1994	集团公司合计	上市后	0	0	0	0	0	0
000002	1995	上市公司本身	上市后	0	0	0	0	0	0
000002	1995	子公司	上市后	0	0	5	0	0	0
000002	1995	集团公司合计	上市后	0	0	5	0	0	0
000002	1996	上市公司本身	上市后	0	0	0	0	0	0
000002	1996	集团公司合计	上市后	0	0	0	0	0	0
000002	1997	上市公司本身	上市后	0	0	0	0	0	0
000002	1997	联营公司	上市后	0	0	3	0	0	0
000002	1997	集团公司合计	上市后	0	0	3	0	0	0
000002	1998	上市公司本身	上市后	0	0	0	0	0	0
000002	1998	集团公司合计	上市后	0	0	0	0	0	0
000002	1999	上市公司本身	上市后	0	0	0	0	0	0
000002	1999	集团公司合计	上市后	0	0	0	0	0	0
000002	2000	上市公司本身	上市后	0	0	0	0	0	0
000002	2000	集团公司合计	上市后	0	0	0	0	0	0
000002	2001	上市公司本身	上市后	0	0	0	0	0	0
000002	2001	集团公司合计	上市后	0	0	0	0	0	0
000002	2002	上市公司本身	上市后	0	0	0	1	1	0
000002	2002	集团公司合计	上市后	0	0	0	1	1	0
000002	2003	上市公司本身	上市后	0	0	0	0	0	0
000002	2003	集团公司合计	上市后	0	0	0	0	0	0
000002	2004	上市公司本身	上市后	0	11	4	0	1	0
000002	2004	集团公司合计	上市后	0	11	4	0	1	0
000002	2005	上市公司本身	上市后	0	4	0	0	0	0
000002	2005	子公司	上市后	0	1	0	0	0	0
000002	2005	集团公司合计	上市后	0	5	0	0	0	0
000002	2006	上市公司本身	上市后	4	32	0	0	0	0
000002	2006	子公司	上市后	0	1	0	0	0	0
000002	2006	集团公司合计	上市后	4	33	0	0	0	0
000002	2007	上市公司本身	上市后	1	1	0	0	0	0
000002	2007	集团公司合计	上市后	1	1	0	0	0	0
000002	2008	上市公司本身	上市后	12	12	0	0	0	0
000002	2008	子公司	上市后	0	0	0	0	3	0
000002	2008	集团公司合计	上市后	12	12	0	0	3	0
000002	2009	上市公司本身	上市后	0	0	0	0	0	0
000002	2009	子公司	上市后	0	1	0	1	1	0
000002	2009	集团公司合计	上市后	0	1	0	1	1	0
000002	2010	上市公司本身	上市后	3	7	1	0	3	0
000002	2010	子公司	上市后	7	7	0	1	6	0
000002	2010	集团公司合计	上市后	10	14	1	1	5	0
000002	2011	上市公司本身	上市后	0	0	0	0	0	0
000002	2011	子公司	上市后	0	4	0	1	0	0
000002	2011	集团公司合计	上市后	0	4	0	1	0	0
000002	2012	上市公司本身	上市后	0	0	0	0	0	0
000002	2012	子公司	上市后	2	3	0	0	0	0
000002	2012	集团公司合计	上市后	2	3	0	0	0	0
000002	2013	上市公司本身	上市后	1	1	0	0	0	0
000002	2013	子公司	上市后	2	0	1	0	0	0
000002	2013	集团公司合计	上市后	3	1	1	0	0	0
000002	2014	上市公司本身	上市后	1	1	1	0	0	0
000002	2014	子公司	上市后	7	10	18	2	4	1
000002	2014	集团公司合计	上市后	8	11	19	2	4	1
000002	2015	上市公司本身	上市后	0	0	0	0	0	0
000002	2015	子公司	上市后	4	4	4	4	13	6
000002	2015	集团公司合计	上市后	4	4	4	4	13	6
000002	2016	上市公司本身	上市后	0	0	0	0	0	0
000002	2016	子公司	上市后	2	7	0	2	9	3
000002	2016	集团公司合计	上市后	2	7	0	2	7	3
000002	2017	上市公司本身	上市后	0	0	0	0	0	0
000002	2017	子公司	上市后	5	8	2	8	10	2
000002	2017	集团公司合计	上市后	5	8	2	8	10	2
000002	2018	上市公司本身	上市后	0	0	0	0	0	0
000002	2018	子公司	上市后	11	12	3	10	6	0
000002	2018	集团公司合计	上市后	11	12	3	10	6	0
000002	2019	上市公司本身	上市后	0	0	0	0	0	0
000002	2019	子公司	上市后	21	12	11	2	6	0
000002	2019	集团公司合计	上市后	21	12	11	2	6	0
000002	2020	上市公司本身	上市后	0	0	0	0	0	0
000002	2020	子公司	上市后	17	17	3	8	6	1
000002	2020	集团公司合计	上市后	17	17	3	8	6	1
000002	2021	上市公司本身	上市后	0	0	0	0	0	0
000002	2021	子公司	上市后	8	3	5	6	2	0
000002	2021	集团公司合计	上市后	8	3	5	6	2	0
000003	1991	上市公司本身	上市后	0	0	0	0	0	0
000003	1991	集团公司合计	上市后	0	0	0	0	0	0
000003	1992	上市公司本身	上市后	0	0	0	0	0	0
000003	1992	集团公司合计	上市后	0	0	0	0	0	0
000003	1993	上市公司本身	上市后	0	0	0	0	0	0
000003	1993	集团公司合计	上市后	0	0	0	0	0	0
000003	1994	上市公司本身	上市后	0	0	0	0	0	0
000003	1994	集团公司合计	上市后	0	0	0	0	0	0
000003	1995	上市公司本身	上市后	0	0	0	0	0	0
000003	1995	集团公司合计	上市后	0	0	0	0	0	0
000003	1996	上市公司本身	上市后	0	0	0	0	0	0
000003	1996	集团公司合计	上市后	0	0	0	0	0	0
000003	1997	上市公司本身	上市后	0	0	0	0	0	0
000003	1997	集团公司合计	上市后	0	0	0	0	0	0
000003	1998	上市公司本身	上市后	0	0	0	0	0	0
000003	1998	集团公司合计	上市后	0	0	0	0	0	0
000003	1999	上市公司本身	上市后	0	0	0	0	0	0
000003	1999	集团公司合计	上市后	0	0	0	0	0	0
000003	2000	上市公司本身	上市后	0	0	0	0	0	0
000003	2000	集团公司合计	上市后	0	0	0	0	0	0
000003	2001	上市公司本身	上市后	0	0	0	0	0	0
000003	2001	集团公司合计	上市后	0	0	0	0	0	0
000003	2002	上市公司本身	上市后	0	0	0	0	0	0
000003	2002	集团公司合计	上市后	0	0	0	0	0	0
000004	1991	上市公司本身	上市后	0	0	0	0	0	0
000004	1991	集团公司合计	上市后	0	0	0	0	0	0
000004	1992	上市公司本身	上市后	0	0	0	0	0	0
000004	1992	集团公司合计	上市后	0	0	0	0	0	0
000004	1993	上市公司本身	上市后	0	0	0	0	0	0
000004	1993	集团公司合计	上市后	0	0	0	0	0	0
000004	1994	上市公司本身	上市后	0	0	0	0	0	0
000004	1994	集团公司合计	上市后	0	0	0	0	0	0
000004	1995	上市公司本身	上市后	0	0	0	0	0	0
000004	1995	集团公司合计	上市后	0	0	0	0	0	0
000004	1996	上市公司本身	上市后	0	0	0	0	0	0
000004	1996	集团公司合计	上市后	0	0	0	0	0	0
000004	1997	上市公司本身	上市后	0	0	0	0	0	0
000004	1997	集团公司合计	上市后	0	0	0	0	0	0
000004	1998	上市公司本身	上市后	0	0	0	0	0	0
000004	1998	集团公司合计	上市后	0	0	0	0	0	0
000004	1999	上市公司本身	上市后	0	0	0	0	0	0
000004	1999	集团公司合计	上市后	0	0	0	0	0	0
000004	2000	上市公司本身	上市后	0	0	0	0	0	0
000004	2000	集团公司合计	上市后	0	0	0	0	0	0
000004	2001	上市公司本身	上市后	0	0	0	0	0	0
000004	2001	集团公司合计	上市后	0	0	0	0	0	0
000004	2002	上市公司本身	上市后	1	0	0	0	0	0
000004	2002	集团公司合计	上市后	1	0	0	0	0	0
000004	2003	上市公司本身	上市后	0	0	0	0	0	0
000004	2003	集团公司合计	上市后	0	0	0	0	0	0
000004	2004	上市公司本身	上市后	0	0	0	0	0	0
000004	2004	集团公司合计	上市后	0	0	0	0	0	0
000004	2005	上市公司本身	上市后	0	0	0	0	0	0
000004	2005	集团公司合计	上市后	0	0	0	0	0	0
000004	2006	上市公司本身	上市后	0	0	0	0	0	0
000004	2006	集团公司合计	上市后	0	0	0	0	0	0
000004	2007	上市公司本身	上市后	0	0	0	0	0	0
000004	2007	子公司	上市后	0	0	0	1	0	0
000004	2007	集团公司合计	上市后	0	0	0	1	0	0
000004	2008	上市公司本身	上市后	0	0	0	0	0	0
000004	2008	子公司	上市后	2	0	0	0	0	0
000004	2008	集团公司合计	上市后	2	0	0	0	0	0
000004	2009	上市公司本身	上市后	0	0	0	0	0	0
000004	2009	集团公司合计	上市后	0	0	0	0	0	0
000004	2010	上市公司本身	上市后	0	0	0	0	0	0
000004	2010	子公司	上市后	1	0	0	0	0	0
000004	2010	集团公司合计	上市后	1	0	0	0	0	0
000004	2011	上市公司本身	上市后	0	0	0	0	0	0
000004	2011	子公司	上市后	1	4	0	0	0	0
000004	2011	集团公司合计	上市后	1	4	0	0	0	0
000004	2012	上市公司本身	上市后	0	0	0	0	0	0
000004	2012	集团公司合计	上市后	0	0	0	0	0	0
000004	2013	上市公司本身	上市后	0	0	0	0	0	0
000004	2013	集团公司合计	上市后	0	0	0	0	0	0
000004	2014	上市公司本身	上市后	0	0	0	0	0	0
000004	2014	子公司	上市后	0	3	0	0	0	0
000004	2014	集团公司合计	上市后	0	3	0	0	0	0
000004	2015	上市公司本身	上市后	0	0	0	0	0	0
000004	2015	子公司	上市后	12	0	0	0	0	0
000004	2015	集团公司合计	上市后	12	0	0	0	0	0
000004	2016	上市公司本身	上市后	0	0	0	0	0	0
000004	2016	子公司	上市后	1	0	0	0	0	0
000004	2016	集团公司合计	上市后	1	0	0	0	0	0
000004	2017	上市公司本身	上市后	0	0	0	0	0	0
000004	2017	集团公司合计	上市后	0	0	0	0	0	0
000004	2018	上市公司本身	上市后	0	0	0	0	0	0
000004	2018	联营公司	上市后	1	0	0	0	0	0
000004	2018	集团公司合计	上市后	1	0	0	0	0	0
000004	2019	上市公司本身	上市后	0	0	0	0	0	0
000004	2019	子公司	上市后	68	0	0	0	0	0
000004	2019	集团公司合计	上市后	68	0	0	0	0	0
000004	2020	上市公司本身	上市后	0	0	0	0	0	0
000004	2020	子公司	上市后	23	0	0	1	0	0
000004	2020	集团公司合计	上市后	23	0	0	1	0	0
000004	2021	上市公司本身	上市后	0	0	0	0	0	0
000004	2021	集团公司合计	上市后	0	0	0	0	0	0
000005	1990	上市公司本身	上市后	0	0	0	0	0	0
000005	1990	集团公司合计	上市后	0	0	0	0	0	0
000005	1991	上市公司本身	上市后	0	0	0	0	0	0
000005	1991	集团公司合计	上市后	0	0	0	0	0	0
000005	1992	上市公司本身	上市后	0	0	0	0	0	0
000005	1992	集团公司合计	上市后	0	0	0	0	0	0
000005	1993	上市公司本身	上市后	0	0	0	0	0	0
000005	1993	集团公司合计	上市后	0	0	0	0	0	0
000005	1994	上市公司本身	上市后	0	0	0	0	0	0
000005	1994	集团公司合计	上市后	0	0	0	0	0	0
000005	1995	上市公司本身	上市后	0	0	0	0	0	0
000005	1995	集团公司合计	上市后	0	0	0	0	0	0
000005	1996	上市公司本身	上市后	0	0	0	0	0	0
000005	1996	集团公司合计	上市后	0	0	0	0	0	0
000005	1997	上市公司本身	上市后	0	0	0	0	0	0
000005	1997	集团公司合计	上市后	0	0	0	0	0	0
000005	1998	上市公司本身	上市后	0	0	0	0	0	0
000005	1998	集团公司合计	上市后	0	0	0	0	0	0
000005	1999	上市公司本身	上市后	0	0	0	0	0	0
000005	1999	集团公司合计	上市后	0	0	0	0	0	0
000005	2000	上市公司本身	上市后	0	0	0	0	0	0
000005	2000	集团公司合计	上市后	0	0	0	0	0	0
000005	2001	上市公司本身	上市后	0	0	0	0	0	0
000005	2001	集团公司合计	上市后	0	0	0	0	0	0
000005	2002	上市公司本身	上市后	0	0	0	0	0	0
000005	2002	集团公司合计	上市后	0	0	0	0	0	0
000005	2003	上市公司本身	上市后	0	0	0	0	0	0
000005	2003	集团公司合计	上市后	0	0	0	0	0	0
000005	2004	上市公司本身	上市后	0	0	0	0	0	0
000005	2004	集团公司合计	上市后	0	0	0	0	0	0
000005	2005	上市公司本身	上市后	0	0	0	0	0	0
000005	2005	集团公司合计	上市后	0	0	0	0	0	0
000005	2006	上市公司本身	上市后	0	0	0	0	0	0
000005	2006	集团公司合计	上市后	0	0	0	0	0	0
000005	2007	上市公司本身	上市后	0	0	0	0	0	0
000005	2007	集团公司合计	上市后	0	0	0	0	0	0
000005	2008	上市公司本身	上市后	0	0	0	0	0	0
000005	2008	集团公司合计	上市后	0	0	0	0	0	0
000005	2009	上市公司本身	上市后	0	0	0	0	0	0
000005	2009	集团公司合计	上市后	0	0	0	0	0	0
000005	2010	上市公司本身	上市后	0	0	0	0	0	0
000005	2010	集团公司合计	上市后	0	0	0	0	0	0
000005	2011	上市公司本身	上市后	0	0	0	0	0	0
000005	2011	集团公司合计	上市后	0	0	0	0	0	0
000005	2012	上市公司本身	上市后	0	0	0	0	0	0
000005	2012	集团公司合计	上市后	0	0	0	0	0	0
000005	2013	上市公司本身	上市后	0	0	0	0	0	0
000005	2013	集团公司合计	上市后	0	0	0	0	0	0
000005	2014	上市公司本身	上市后	0	0	0	0	0	0
000005	2014	集团公司合计	上市后	0	0	0	0	0	0
000005	2015	上市公司本身	上市后	0	0	0	0	0	0
000005	2015	子公司	上市后	5	5	0	0	0	0
000005	2015	集团公司合计	上市后	5	5	0	0	0	0
000005	2016	上市公司本身	上市后	0	0	0	0	0	0
000005	2016	子公司	上市后	4	3	0	0	4	0
000005	2016	集团公司合计	上市后	4	3	0	0	2	0
000005	2017	上市公司本身	上市后	0	0	0	0	0	0
000005	2017	子公司	上市后	5	8	0	0	0	0
000005	2017	集团公司合计	上市后	5	8	0	0	0	0
000005	2018	上市公司本身	上市后	0	0	0	0	0	0
000005	2018	子公司	上市后	0	4	0	0	0	0
000005	2018	集团公司合计	上市后	0	4	0	0	0	0
000005	2019	上市公司本身	上市后	0	1	0	0	0	0
000005	2019	集团公司合计	上市后	0	1	0	0	0	0
000005	2020	上市公司本身	上市后	0	1	0	0	0	0
000005	2020	子公司	上市后	6	2	0	0	0	0
000005	2020	集团公司合计	上市后	6	3	0	0	0	0
000005	2021	上市公司本身	上市后	0	0	0	0	0	0
000005	2021	子公司	上市后	0	5	0	0	0	0
000005	2021	集团公司合计	上市后	0	5	0	0	0	0
000006	1992	上市公司本身	上市后	0	0	0	0	0	0
000006	1992	集团公司合计	上市后	0	0	0	0	0	0
000006	1993	上市公司本身	上市后	0	0	0	0	0	0
000006	1993	集团公司合计	上市后	0	0	0	0	0	0
000006	1994	上市公司本身	上市后	0	0	0	0	0	0
000006	1994	集团公司合计	上市后	0	0	0	0	0	0
000006	1995	上市公司本身	上市后	0	0	0	0	0	0
000006	1995	集团公司合计	上市后	0	0	0	0	0	0
000006	1996	上市公司本身	上市后	0	0	0	0	0	0
000006	1996	集团公司合计	上市后	0	0	0	0	0	0
000006	1997	上市公司本身	上市后	0	0	0	0	0	0
000006	1997	集团公司合计	上市后	0	0	0	0	0	0
000006	1998	上市公司本身	上市后	0	0	0	0	0	0
000006	1998	集团公司合计	上市后	0	0	0	0	0	0
000006	1999	上市公司本身	上市后	0	0	0	0	0	0
000006	1999	集团公司合计	上市后	0	0	0	0	0	0
000006	2000	上市公司本身	上市后	0	0	0	0	0	0
000006	2000	集团公司合计	上市后	0	0	0	0	0	0
000006	2001	上市公司本身	上市后	0	0	0	0	0	0
000006	2001	集团公司合计	上市后	0	0	0	0	0	0
000006	2002	上市公司本身	上市后	0	0	0	0	0	0
000006	2002	集团公司合计	上市后	0	0	0	0	0	0
000006	2003	上市公司本身	上市后	0	0	0	0	0	0
000006	2003	集团公司合计	上市后	0	0	0	0	0	0
000006	2004	上市公司本身	上市后	0	0	0	0	0	0
000006	2004	集团公司合计	上市后	0	0	0	0	0	0
000006	2005	上市公司本身	上市后	0	0	0	0	0	0
000006	2005	集团公司合计	上市后	0	0	0	0	0	0
000006	2006	上市公司本身	上市后	0	0	0	0	0	0
000006	2006	集团公司合计	上市后	0	0	0	0	0	0
000006	2007	上市公司本身	上市后	0	0	0	0	0	0
000006	2007	集团公司合计	上市后	0	0	0	0	0	0
000006	2008	上市公司本身	上市后	0	0	0	0	0	0
000006	2008	集团公司合计	上市后	0	0	0	0	0	0
000006	2009	上市公司本身	上市后	0	0	0	0	0	0
000006	2009	集团公司合计	上市后	0	0	0	0	0	0
000006	2010	上市公司本身	上市后	0	0	0	0	0	0
000006	2010	集团公司合计	上市后	0	0	0	0	0	0
000006	2011	上市公司本身	上市后	0	0	0	0	0	0
000006	2011	集团公司合计	上市后	0	0	0	0	0	0
000006	2012	上市公司本身	上市后	0	0	0	0	0	0
000006	2012	集团公司合计	上市后	0	0	0	0	0	0
000006	2013	上市公司本身	上市后	0	0	0	0	0	0
000006	2013	集团公司合计	上市后	0	0	0	0	0	0
000006	2014	上市公司本身	上市后	0	0	0	0	0	0
000006	2014	集团公司合计	上市后	0	0	0	0	0	0
000006	2015	上市公司本身	上市后	0	0	0	0	0	0
000006	2015	集团公司合计	上市后	0	0	0	0	0	0
000006	2016	上市公司本身	上市后	0	0	0	0	0	0
000006	2016	集团公司合计	上市后	0	0	0	0	0	0
000006	2017	上市公司本身	上市后	0	0	0	0	0	0
000006	2017	集团公司合计	上市后	0	0	0	0	0	0
000006	2018	上市公司本身	上市后	0	0	0	0	0	0
000006	2018	集团公司合计	上市后	0	0	0	0	0	0
000006	2019	上市公司本身	上市后	0	0	0	0	0	0
000006	2019	集团公司合计	上市后	0	0	0	0	0	0
000006	2020	上市公司本身	上市后	0	0	0	0	0	0
000006	2020	集团公司合计	上市后	0	0	0	0	0	0
000006	2021	上市公司本身	上市后	0	0	0	0	0	0
000006	2021	集团公司合计	上市后	0	0	0	0	0	0
000007	1992	上市公司本身	上市后	0	0	0	0	0	0
000007	1992	集团公司合计	上市后	0	0	0	0	0	0
000007	1993	上市公司本身	上市后	0	0	0	0	0	0
000007	1993	集团公司合计	上市后	0	0	0	0	0	0
000007	1994	上市公司本身	上市后	0	0	0	0	0	0
000007	1994	集团公司合计	上市后	0	0	0	0	0	0
000007	1995	上市公司本身	上市后	0	0	0	0	0	0
000007	1995	集团公司合计	上市后	0	0	0	0	0	0
000007	1996	上市公司本身	上市后	0	0	0	0	0	0
000007	1996	集团公司合计	上市后	0	0	0	0	0	0
000007	1997	上市公司本身	上市后	0	0	0	0	0	0
000007	1997	集团公司合计	上市后	0	0	0	0	0	0
000007	1998	上市公司本身	上市后	0	0	0	0	0	0
000007	1998	集团公司合计	上市后	0	0	0	0	0	0
000007	1999	上市公司本身	上市后	0	0	1	0	0	0
000007	1999	集团公司合计	上市后	0	0	1	0	0	0
000007	2000	上市公司本身	上市后	0	0	0	0	0	0
000007	2000	集团公司合计	上市后	0	0	0	0	0	0
000007	2001	上市公司本身	上市后	0	0	0	0	0	0
000007	2001	集团公司合计	上市后	0	0	0	0	0	0
000007	2002	上市公司本身	上市后	0	0	0	0	0	0
000007	2002	集团公司合计	上市后	0	0	0	0	0	0
000007	2003	上市公司本身	上市后	0	0	0	0	0	0
000007	2003	集团公司合计	上市后	0	0	0	0	0	0
000007	2004	上市公司本身	上市后	0	0	0	0	0	0
000007	2004	集团公司合计	上市后	0	0	0	0	0	0
000007	2005	上市公司本身	上市后	0	0	0	0	0	0
000007	2005	集团公司合计	上市后	0	0	0	0	0	0
000007	2006	上市公司本身	上市后	0	0	0	0	0	0
000007	2006	集团公司合计	上市后	0	0	0	0	0	0
000007	2007	上市公司本身	上市后	0	0	0	0	0	0
000007	2007	集团公司合计	上市后	0	0	0	0	0	0
000007	2008	上市公司本身	上市后	0	0	0	0	0	0
000007	2008	集团公司合计	上市后	0	0	0	0	0	0
000007	2009	上市公司本身	上市后	0	0	0	0	0	0
000007	2009	集团公司合计	上市后	0	0	0	0	0	0
000007	2010	上市公司本身	上市后	0	0	0	0	0	0
000007	2010	集团公司合计	上市后	0	0	0	0	0	0
000007	2011	上市公司本身	上市后	0	0	0	0	0	0
000007	2011	集团公司合计	上市后	0	0	0	0	0	0
000007	2012	上市公司本身	上市后	0	0	0	0	0	0
000007	2012	集团公司合计	上市后	0	0	0	0	0	0
000007	2013	上市公司本身	上市后	0	0	0	0	0	0
000007	2013	集团公司合计	上市后	0	0	0	0	0	0
000007	2014	上市公司本身	上市后	0	0	0	0	0	0
000007	2014	集团公司合计	上市后	0	0	0	0	0	0
000007	2015	上市公司本身	上市后	0	0	0	0	0	0
000007	2015	集团公司合计	上市后	0	0	0	0	0	0
000007	2016	上市公司本身	上市后	0	0	0	0	0	0
000007	2016	集团公司合计	上市后	0	0	0	0	0	0
000007	2017	上市公司本身	上市后	0	0	0	0	0	0
000007	2017	集团公司合计	上市后	0	0	0	0	0	0
000007	2018	上市公司本身	上市后	0	0	0	0	0	0
000007	2018	集团公司合计	上市后	0	0	0	0	0	0
000007	2019	上市公司本身	上市后	0	0	0	0	0	0
000007	2019	集团公司合计	上市后	0	0	0	0	0	0
000007	2020	上市公司本身	上市后	0	0	0	0	0	0
000007	2020	集团公司合计	上市后	0	0	0	0	0	0
000007	2021	上市公司本身	上市后	0	0	0	0	0	0
000007	2021	集团公司合计	上市后	0	0	0	0	0	0
000008	1992	上市公司本身	上市后	0	0	0	0	0	0
000008	1992	集团公司合计	上市后	0	0	0	0	0	0
000008	1993	上市公司本身	上市后	0	0	0	0	0	0
000008	1993	集团公司合计	上市后	0	0	0	0	0	0
000008	1994	上市公司本身	上市后	0	0	0	0	0	0
000008	1994	集团公司合计	上市后	0	0	0	0	0	0
000008	1995	上市公司本身	上市后	0	0	0	0	0	0
000008	1995	集团公司合计	上市后	0	0	0	0	0	0
000008	1996	上市公司本身	上市后	0	0	0	0	0	0
000008	1996	集团公司合计	上市后	0	0	0	0	0	0
000008	1997	上市公司本身	上市后	0	0	0	0	0	0
000008	1997	集团公司合计	上市后	0	0	0	0	0	0
000008	1998	上市公司本身	上市后	0	0	0	0	0	0
000008	1998	集团公司合计	上市后	0	0	0	0	0	0
000008	1999	上市公司本身	上市后	0	0	0	0	0	0
000008	1999	集团公司合计	上市后	0	0	0	0	0	0
000008	2000	上市公司本身	上市后	0	0	0	0	0	0
000008	2000	子公司	上市后	0	1	2	0	0	0
000008	2000	集团公司合计	上市后	0	1	2	0	0	0
000008	2001	上市公司本身	上市后	0	0	0	0	0	0
000008	2001	子公司	上市后	0	0	2	0	0	0
000008	2001	集团公司合计	上市后	0	0	2	0	0	0
000008	2002	上市公司本身	上市后	0	0	0	0	0	0
000008	2002	集团公司合计	上市后	0	0	0	0	0	0
000008	2003	上市公司本身	上市后	0	0	0	0	0	0
000008	2003	集团公司合计	上市后	0	0	0	0	0	0
000008	2004	上市公司本身	上市后	0	0	0	0	0	0
000008	2004	集团公司合计	上市后	0	0	0	0	0	0
000008	2005	上市公司本身	上市后	0	0	0	0	0	0
000008	2005	集团公司合计	上市后	0	0	0	0	0	0
000008	2006	上市公司本身	上市后	0	0	0	0	0	0
000008	2006	集团公司合计	上市后	0	0	0	0	0	0
000008	2007	上市公司本身	上市后	0	0	0	0	0	0
000008	2007	集团公司合计	上市后	0	0	0	0	0	0
000008	2008	上市公司本身	上市后	0	0	0	0	0	0
000008	2008	集团公司合计	上市后	0	0	0	0	0	0
000008	2009	上市公司本身	上市后	0	0	0	0	0	0
000008	2009	集团公司合计	上市后	0	0	0	0	0	0
000008	2010	上市公司本身	上市后	0	0	0	0	0	0
000008	2010	集团公司合计	上市后	0	0	0	0	0	0
000008	2011	上市公司本身	上市后	0	0	0	0	0	0
000008	2011	集团公司合计	上市后	0	0	0	0	0	0
000008	2012	上市公司本身	上市后	0	0	0	0	0	0
000008	2012	集团公司合计	上市后	0	0	0	0	0	0
000008	2013	上市公司本身	上市后	0	0	0	0	0	0
000008	2013	集团公司合计	上市后	0	0	0	0	0	0
000008	2014	上市公司本身	上市后	0	0	0	0	0	0
000008	2014	集团公司合计	上市后	0	0	0	0	0	0
000008	2015	上市公司本身	上市后	0	0	0	0	0	0
000008	2015	子公司	上市后	13	38	1	4	4	0
000008	2015	集团公司合计	上市后	13	38	1	4	4	0
000008	2016	上市公司本身	上市后	0	0	0	0	0	0
000008	2016	子公司	上市后	4	18	0	0	1	0
000008	2016	集团公司合计	上市后	4	18	0	0	1	0
000008	2017	上市公司本身	上市后	0	1	0	0	0	0
000008	2017	子公司	上市后	9	25	0	3	3	0
000008	2017	联营公司	上市后	0	3	0	0	0	0
000008	2017	集团公司合计	上市后	9	29	0	3	3	0
000008	2018	上市公司本身	上市后	2	3	0	0	0	0
000008	2018	子公司	上市后	8	14	0	2	1	0
000008	2018	集团公司合计	上市后	10	17	0	2	1	0
000008	2019	上市公司本身	上市后	12	7	3	0	4	1
000008	2019	子公司	上市后	21	23	1	3	8	1
000008	2019	集团公司合计	上市后	33	30	4	3	8	1
000008	2020	上市公司本身	上市后	1	0	0	0	0	0
000008	2020	子公司	上市后	18	53	5	2	13	2
000008	2020	联营公司	上市后	27	19	4	0	0	0
000008	2020	集团公司合计	上市后	46	72	9	2	13	2
000008	2021	上市公司本身	上市后	0	0	0	0	0	0
000008	2021	子公司	上市后	16	10	2	1	1	0
000008	2021	集团公司合计	上市后	16	10	2	1	1	0
000009	1991	上市公司本身	上市后	0	0	0	0	0	0
000009	1991	集团公司合计	上市后	0	0	0	0	0	0
000009	1992	上市公司本身	上市后	0	0	0	0	0	0
000009	1992	集团公司合计	上市后	0	0	0	0	0	0
000009	1993	上市公司本身	上市后	0	0	0	0	0	0
000009	1993	集团公司合计	上市后	0	0	0	0	0	0
000009	1994	上市公司本身	上市后	0	0	0	0	0	0
000009	1994	集团公司合计	上市后	0	0	0	0	0	0
000009	1995	上市公司本身	上市后	0	0	0	0	0	0
000009	1995	集团公司合计	上市后	0	0	0	0	0	0
000009	1996	上市公司本身	上市后	0	0	0	0	0	0
000009	1996	集团公司合计	上市后	0	0	0	0	0	0
000009	1997	上市公司本身	上市后	0	0	0	0	0	0
000009	1997	集团公司合计	上市后	0	0	0	0	0	0
000009	1998	上市公司本身	上市后	0	0	0	0	0	0
000009	1998	子公司	上市后	0	0	7	0	0	0
000009	1998	集团公司合计	上市后	0	0	7	0	0	0
000009	1999	上市公司本身	上市后	0	0	0	0	0	0
000009	1999	集团公司合计	上市后	0	0	0	0	0	0
000009	2000	上市公司本身	上市后	0	0	0	0	0	0
000009	2000	集团公司合计	上市后	0	0	0	0	0	0
000009	2001	上市公司本身	上市后	0	0	0	0	0	0
000009	2001	集团公司合计	上市后	0	0	0	0	0	0
000009	2002	上市公司本身	上市后	0	0	0	0	0	0
000009	2002	子公司	上市后	2	0	4	0	0	0
000009	2002	集团公司合计	上市后	2	0	4	0	0	0
000009	2003	上市公司本身	上市后	0	0	0	0	0	0
000009	2003	子公司	上市后	3	0	2	0	0	0
000009	2003	集团公司合计	上市后	3	0	2	0	0	0
000009	2004	上市公司本身	上市后	0	0	0	0	0	0
000009	2004	子公司	上市后	0	0	3	0	0	0
000009	2004	集团公司合计	上市后	0	0	3	0	0	0
000009	2005	上市公司本身	上市后	0	0	0	0	0	0
000009	2005	子公司	上市后	4	0	0	0	0	0
000009	2005	集团公司合计	上市后	4	0	0	0	0	0
000009	2006	上市公司本身	上市后	0	0	0	0	0	0
000009	2006	子公司	上市后	3	3	1	0	0	0
000009	2006	联营公司	上市后	1	0	0	0	0	0
000009	2006	集团公司合计	上市后	4	3	1	0	0	0
000009	2007	上市公司本身	上市后	0	0	0	0	0	0
000009	2007	子公司	上市后	8	1	0	0	0	0
000009	2007	集团公司合计	上市后	8	1	0	0	0	0
000009	2008	上市公司本身	上市后	0	0	0	0	0	0
000009	2008	子公司	上市后	9	2	1	0	0	0
000009	2008	集团公司合计	上市后	9	2	1	0	0	0
000009	2009	上市公司本身	上市后	0	0	0	0	0	0
000009	2009	子公司	上市后	13	1	0	0	0	0
000009	2009	集团公司合计	上市后	13	1	0	0	0	0
000009	2010	上市公司本身	上市后	0	0	0	0	0	0
000009	2010	子公司	上市后	16	10	9	1	0	0
000009	2010	集团公司合计	上市后	16	10	9	1	0	0
000009	2011	上市公司本身	上市后	0	0	0	0	0	0
000009	2011	子公司	上市后	28	20	5	3	0	0
000009	2011	联营公司	上市后	0	1	0	0	0	0
000009	2011	集团公司合计	上市后	28	21	5	2	0	0
000009	2012	上市公司本身	上市后	0	0	0	0	0	0
000009	2012	子公司	上市后	42	18	51	0	0	0
000009	2012	联营公司	上市后	3	1	0	0	0	0
000009	2012	集团公司合计	上市后	45	19	51	0	0	0
000009	2013	上市公司本身	上市后	0	0	0	0	0	0
000009	2013	子公司	上市后	41	13	5	0	0	0
000009	2013	联营公司	上市后	1	0	0	0	0	0
000009	2013	集团公司合计	上市后	42	13	5	0	0	0
000009	2014	上市公司本身	上市后	0	0	0	0	0	0
000009	2014	子公司	上市后	31	22	12	32	1	0
000009	2014	集团公司合计	上市后	31	22	12	18	1	0
000009	2015	上市公司本身	上市后	0	0	0	0	0	0
000009	2015	子公司	上市后	37	17	14	0	0	0
000009	2015	集团公司合计	上市后	37	17	14	0	0	0
000009	2016	上市公司本身	上市后	0	0	0	0	0	0
000009	2016	子公司	上市后	35	41	0	1	7	0
000009	2016	联营公司	上市后	26	4	2	0	6	0
000009	2016	集团公司合计	上市后	61	45	2	1	7	0
000009	2017	上市公司本身	上市后	0	0	0	0	0	0
000009	2017	子公司	上市后	69	77	9	2	0	0
000009	2017	集团公司合计	上市后	69	77	9	2	0	0
000009	2018	上市公司本身	上市后	0	0	0	0	0	0
000009	2018	子公司	上市后	71	114	24	2	8	0
000009	2018	联营公司	上市后	33	4	0	0	0	0
000009	2018	集团公司合计	上市后	104	118	24	2	6	0
000009	2019	上市公司本身	上市后	0	0	0	0	0	0
000009	2019	子公司	上市后	85	95	20	8	1	0
000009	2019	联营公司	上市后	2	1	0	0	0	0
000009	2019	集团公司合计	上市后	87	96	20	8	1	0
000009	2020	上市公司本身	上市后	0	0	0	0	0	0
000009	2020	子公司	上市后	72	168	38	10	13	0
000009	2020	集团公司合计	上市后	72	168	38	10	13	0
000009	2021	上市公司本身	上市后	0	0	0	0	0	0
000009	2021	子公司	上市后	62	59	6	11	1	0
000009	2021	集团公司合计	上市后	62	59	6	11	1	0
000010	1995	上市公司本身	上市后	0	0	0	0	0	0
000010	1995	集团公司合计	上市后	0	0	0	0	0	0
000010	1996	上市公司本身	上市后	0	0	0	0	0	0
000010	1996	集团公司合计	上市后	0	0	0	0	0	0
000010	1997	上市公司本身	上市后	0	0	0	0	0	0
000010	1997	集团公司合计	上市后	0	0	0	0	0	0
000010	1998	上市公司本身	上市后	0	0	0	0	0	0
000010	1998	集团公司合计	上市后	0	0	0	0	0	0
000010	1999	上市公司本身	上市后	0	0	0	0	0	0
000010	1999	集团公司合计	上市后	0	0	0	0	0	0
000010	2000	上市公司本身	上市后	0	0	0	0	0	0
000010	2000	集团公司合计	上市后	0	0	0	0	0	0
000010	2001	上市公司本身	上市后	0	0	0	0	0	0
000010	2001	集团公司合计	上市后	0	0	0	0	0	0
000010	2002	上市公司本身	上市后	0	0	0	0	0	0
000010	2002	联营公司	上市后	0	11	0	0	0	0
000010	2002	集团公司合计	上市后	0	11	0	0	0	0
000010	2003	上市公司本身	上市后	0	0	0	0	0	0
000010	2003	集团公司合计	上市后	0	0	0	0	0	0
000010	2004	上市公司本身	上市后	0	0	0	0	0	0
000010	2004	集团公司合计	上市后	0	0	0	0	0	0
000010	2005	上市公司本身	上市后	0	0	0	0	0	0
000010	2005	子公司	上市后	0	1	0	0	0	0
000010	2005	集团公司合计	上市后	0	1	0	0	0	0
000010	2006	上市公司本身	上市后	0	0	0	0	0	0
000010	2006	集团公司合计	上市后	0	0	0	0	0	0
000010	2007	上市公司本身	上市后	0	0	0	0	0	0
000010	2007	集团公司合计	上市后	0	0	0	0	0	0
000010	2008	上市公司本身	上市后	0	0	0	0	0	0
000010	2008	集团公司合计	上市后	0	0	0	0	0	0
000010	2009	上市公司本身	上市后	0	0	0	0	0	0
000010	2009	子公司	上市后	0	2	0	0	0	0
000010	2009	集团公司合计	上市后	0	2	0	0	0	0
000010	2010	上市公司本身	上市后	0	0	0	0	0	0
000010	2010	子公司	上市后	0	2	0	0	0	0
000010	2010	集团公司合计	上市后	0	2	0	0	0	0
000010	2011	上市公司本身	上市后	0	0	0	0	0	0
000010	2011	子公司	上市后	0	1	0	0	0	0
000010	2011	集团公司合计	上市后	0	1	0	0	0	0
000010	2012	上市公司本身	上市后	0	0	0	0	0	0
000010	2012	集团公司合计	上市后	0	0	0	0	0	0
000010	2013	上市公司本身	上市后	0	0	0	0	0	0
000010	2013	子公司	上市后	0	3	0	0	0	0
000010	2013	集团公司合计	上市后	0	3	0	0	0	0
000010	2014	上市公司本身	上市后	0	0	0	0	0	0
000010	2014	集团公司合计	上市后	0	0	0	0	0	0
000010	2015	上市公司本身	上市后	0	0	0	0	0	0
000010	2015	集团公司合计	上市后	0	0	0	0	0	0
000010	2016	上市公司本身	上市后	0	0	0	0	0	0
000010	2016	集团公司合计	上市后	0	0	0	0	0	0
000010	2017	上市公司本身	上市后	0	0	0	0	0	0
000010	2017	集团公司合计	上市后	0	0	0	0	0	0
000010	2018	上市公司本身	上市后	0	0	0	0	0	0
000010	2018	子公司	上市后	2	15	0	0	0	0
000010	2018	集团公司合计	上市后	2	15	0	0	0	0
000010	2019	上市公司本身	上市后	0	0	0	0	0	0
000010	2019	集团公司合计	上市后	0	0	0	0	0	0
000010	2020	上市公司本身	上市后	0	0	0	0	0	0
000010	2020	集团公司合计	上市后	0	0	0	0	0	0
000010	2021	上市公司本身	上市后	0	0	0	0	0	0
000010	2021	集团公司合计	上市后	0	0	0	0	0	0
000011	1992	上市公司本身	上市后	0	0	0	0	0	0
000011	1992	集团公司合计	上市后	0	0	0	0	0	0
000011	1993	上市公司本身	上市后	0	0	0	0	0	0
000011	1993	集团公司合计	上市后	0	0	0	0	0	0
000011	1994	上市公司本身	上市后	0	0	0	0	0	0
000011	1994	集团公司合计	上市后	0	0	0	0	0	0
000011	1995	上市公司本身	上市后	0	0	0	0	0	0
000011	1995	集团公司合计	上市后	0	0	0	0	0	0
000011	1996	上市公司本身	上市后	0	0	0	0	0	0
000011	1996	集团公司合计	上市后	0	0	0	0	0	0
000011	1997	上市公司本身	上市后	0	0	0	0	0	0
000011	1997	集团公司合计	上市后	0	0	0	0	0	0
000011	1998	上市公司本身	上市后	0	0	0	0	0	0
000011	1998	集团公司合计	上市后	0	0	0	0	0	0
000011	1999	上市公司本身	上市后	0	0	0	0	0	0
000011	1999	集团公司合计	上市后	0	0	0	0	0	0
000011	2000	上市公司本身	上市后	0	0	0	0	0	0
000011	2000	集团公司合计	上市后	0	0	0	0	0	0
000011	2001	上市公司本身	上市后	0	0	0	0	0	0
000011	2001	集团公司合计	上市后	0	0	0	0	0	0
000011	2002	上市公司本身	上市后	0	0	0	0	0	0
000011	2002	集团公司合计	上市后	0	0	0	0	0	0
000011	2003	上市公司本身	上市后	0	0	0	0	0	0
000011	2003	集团公司合计	上市后	0	0	0	0	0	0
000011	2004	上市公司本身	上市后	0	0	0	0	0	0
000011	2004	集团公司合计	上市后	0	0	0	0	0	0
000011	2005	上市公司本身	上市后	0	0	0	0	0	0
000011	2005	集团公司合计	上市后	0	0	0	0	0	0
000011	2006	上市公司本身	上市后	0	0	0	0	0	0
000011	2006	集团公司合计	上市后	0	0	0	0	0	0
000011	2007	上市公司本身	上市后	0	0	0	0	0	0
000011	2007	集团公司合计	上市后	0	0	0	0	0	0
000011	2008	上市公司本身	上市后	0	0	0	0	0	0
000011	2008	集团公司合计	上市后	0	0	0	0	0	0
000011	2009	上市公司本身	上市后	0	0	0	0	0	0
000011	2009	集团公司合计	上市后	0	0	0	0	0	0
000011	2010	上市公司本身	上市后	0	0	0	0	0	0
000011	2010	集团公司合计	上市后	0	0	0	0	0	0
000011	2011	上市公司本身	上市后	0	0	0	0	0	0
000011	2011	集团公司合计	上市后	0	0	0	0	0	0
000011	2012	上市公司本身	上市后	0	0	0	0	0	0
000011	2012	集团公司合计	上市后	0	0	0	0	0	0
000011	2013	上市公司本身	上市后	0	0	0	0	0	0
000011	2013	集团公司合计	上市后	0	0	0	0	0	0
000011	2014	上市公司本身	上市后	0	0	0	0	0	0
000011	2014	集团公司合计	上市后	0	0	0	0	0	0
000011	2015	上市公司本身	上市后	0	0	0	0	0	0
000011	2015	集团公司合计	上市后	0	0	0	0	0	0
000011	2016	上市公司本身	上市后	0	0	0	0	0	0
000011	2016	集团公司合计	上市后	0	0	0	0	0	0
000011	2017	上市公司本身	上市后	0	0	0	0	0	0
000011	2017	集团公司合计	上市后	0	0	0	0	0	0
000011	2018	上市公司本身	上市后	0	0	0	0	0	0
000011	2018	集团公司合计	上市后	0	0	0	0	0	0
000011	2019	上市公司本身	上市后	0	0	0	0	0	0
000011	2019	集团公司合计	上市后	0	0	0	0	0	0
000011	2020	上市公司本身	上市后	0	0	0	0	0	0
000011	2020	子公司	上市后	0	3	0	0	0	0
000011	2020	集团公司合计	上市后	0	3	0	0	0	0
000011	2021	上市公司本身	上市后	0	0	0	0	0	0
000011	2021	集团公司合计	上市后	0	0	0	0	0	0
000012	1992	上市公司本身	上市后	0	1	0	0	0	0
000012	1992	集团公司合计	上市后	0	1	0	0	0	0
000012	1993	上市公司本身	上市后	0	1	0	0	0	0
000012	1993	集团公司合计	上市后	0	1	0	0	0	0
000012	1994	上市公司本身	上市后	0	0	0	0	0	0
000012	1994	集团公司合计	上市后	0	0	0	0	0	0
000012	1995	上市公司本身	上市后	0	0	0	0	0	0
000012	1995	集团公司合计	上市后	0	0	0	0	0	0
000012	1996	上市公司本身	上市后	0	0	0	0	0	0
000012	1996	集团公司合计	上市后	0	0	0	0	0	0
000012	1997	上市公司本身	上市后	0	0	0	0	0	0
000012	1997	集团公司合计	上市后	0	0	0	0	0	0
000012	1998	上市公司本身	上市后	0	0	0	0	0	0
000012	1998	子公司	上市后	1	0	0	0	0	0
000012	1998	集团公司合计	上市后	1	0	0	0	0	0
000012	1999	上市公司本身	上市后	0	0	0	0	0	0
000012	1999	集团公司合计	上市后	0	0	0	0	0	0
000012	2000	上市公司本身	上市后	0	0	0	0	0	0
000012	2000	子公司	上市后	0	2	0	0	0	0
000012	2000	集团公司合计	上市后	0	2	0	0	0	0
000012	2001	上市公司本身	上市后	1	0	0	0	0	0
000012	2001	子公司	上市后	0	0	1	0	0	0
000012	2001	集团公司合计	上市后	1	0	1	0	0	0
000012	2002	上市公司本身	上市后	0	0	0	0	0	0
000012	2002	集团公司合计	上市后	0	0	0	0	0	0
000012	2003	上市公司本身	上市后	0	0	0	0	0	0
000012	2003	集团公司合计	上市后	0	0	0	0	0	0
000012	2004	上市公司本身	上市后	0	0	0	0	0	0
000012	2004	子公司	上市后	1	1	0	0	0	0
000012	2004	集团公司合计	上市后	1	1	0	0	0	0
000012	2005	上市公司本身	上市后	0	0	0	0	0	0
000012	2005	子公司	上市后	1	3	0	0	0	0
000012	2005	集团公司合计	上市后	1	3	0	0	0	0
000012	2006	上市公司本身	上市后	0	0	0	0	0	0
000012	2006	子公司	上市后	1	5	0	0	0	0
000012	2006	集团公司合计	上市后	1	5	0	0	0	0
000012	2007	上市公司本身	上市后	5	0	0	0	0	0
000012	2007	子公司	上市后	4	6	1	1	1	0
000012	2007	集团公司合计	上市后	9	6	1	1	1	0
000012	2008	上市公司本身	上市后	3	3	0	0	0	0
000012	2008	子公司	上市后	2	1	0	0	0	0
000012	2008	集团公司合计	上市后	5	4	0	0	0	0
000012	2009	上市公司本身	上市后	15	15	0	0	0	0
000012	2009	子公司	上市后	7	11	0	0	10	0
000012	2009	集团公司合计	上市后	22	26	0	0	5	0
000012	2010	上市公司本身	上市后	9	9	0	0	0	0
000012	2010	子公司	上市后	10	18	0	6	15	0
000012	2010	联营公司	上市后	1	2	3	0	0	0
000012	2010	集团公司合计	上市后	20	29	3	3	8	0
000012	2011	上市公司本身	上市后	2	5	0	1	0	0
000012	2011	子公司	上市后	13	12	0	15	14	0
000012	2011	联营公司	上市后	0	3	61	0	0	0
000012	2011	集团公司合计	上市后	15	20	61	8	7	0
000012	2012	上市公司本身	上市后	14	7	0	3	5	0
000012	2012	子公司	上市后	26	37	0	6	9	0
000012	2012	集团公司合计	上市后	40	44	0	3	5	0
000012	2013	上市公司本身	上市后	10	4	0	11	11	0
000012	2013	子公司	上市后	14	13	0	16	18	0
000012	2013	联营公司	上市后	3	1	0	0	0	0
000012	2013	集团公司合计	上市后	27	18	0	11	11	0
000012	2014	上市公司本身	上市后	10	6	0	4	24	1
000012	2014	子公司	上市后	24	16	0	4	24	1
000012	2014	集团公司合计	上市后	34	22	0	4	24	1
000012	2015	上市公司本身	上市后	5	7	0	24	15	0
000012	2015	子公司	上市后	27	59	1	24	14	0
000012	2015	集团公司合计	上市后	32	66	1	24	15	0
000012	2016	上市公司本身	上市后	5	2	0	20	17	0
000012	2016	子公司	上市后	45	64	0	18	16	0
000012	2016	集团公司合计	上市后	50	66	0	20	17	0
000012	2017	上市公司本身	上市后	2	3	0	83	51	0
000012	2017	子公司	上市后	22	87	0	40	39	0
000012	2017	集团公司合计	上市后	24	90	0	83	51	0
000012	2018	上市公司本身	上市后	1	4	0	54	79	0
000012	2018	子公司	上市后	25	126	0	40	71	0
000012	2018	集团公司合计	上市后	26	130	0	54	79	0
000012	2019	上市公司本身	上市后	2	0	0	64	92	0
000012	2019	子公司	上市后	32	151	0	51	69	0
000012	2019	集团公司合计	上市后	34	151	0	64	92	0
000012	2020	上市公司本身	上市后	0	0	0	125	150	1
000012	2020	子公司	上市后	9	21	0	108	132	1
000012	2020	集团公司合计	上市后	9	21	0	128	152	1
000012	2021	上市公司本身	上市后	0	0	0	87	32	0
000012	2021	子公司	上市后	0	0	0	60	28	0
000012	2021	集团公司合计	上市后	0	0	0	87	32	0
000013	1992	上市公司本身	上市后	0	0	1	0	0	0
000013	1992	集团公司合计	上市后	0	0	1	0	0	0
000013	1993	上市公司本身	上市后	0	0	0	0	0	0
000013	1993	集团公司合计	上市后	0	0	0	0	0	0
000013	1994	上市公司本身	上市后	0	0	0	0	0	0
000013	1994	集团公司合计	上市后	0	0	0	0	0	0
000013	1995	上市公司本身	上市后	0	0	0	0	0	0
000013	1995	集团公司合计	上市后	0	0	0	0	0	0
000013	1996	上市公司本身	上市后	0	0	0	0	0	0
000013	1996	集团公司合计	上市后	0	0	0	0	0	0
000013	1997	上市公司本身	上市后	0	0	0	0	0	0
000013	1997	集团公司合计	上市后	0	0	0	0	0	0
000013	1998	上市公司本身	上市后	0	0	0	0	0	0
000013	1998	子公司	上市后	0	0	1	0	0	0
000013	1998	集团公司合计	上市后	0	0	1	0	0	0
000013	1999	上市公司本身	上市后	0	0	0	0	0	0
000013	1999	集团公司合计	上市后	0	0	0	0	0	0
000013	2000	上市公司本身	上市后	0	0	0	0	0	0
000013	2000	子公司	上市后	0	0	1	0	0	0
000013	2000	集团公司合计	上市后	0	0	1	0	0	0
000013	2001	上市公司本身	上市后	0	0	0	0	0	0
000013	2001	子公司	上市后	1	0	2	0	0	0
000013	2001	集团公司合计	上市后	1	0	2	0	0	0
000013	2002	上市公司本身	上市后	0	0	0	0	0	0
000013	2002	集团公司合计	上市后	0	0	0	0	0	0
000013	2003	上市公司本身	上市后	0	0	0	0	0	0
000013	2003	集团公司合计	上市后	0	0	0	0	0	0
000013	2004	上市公司本身	上市后	0	0	0	0	0	0
000013	2004	集团公司合计	上市后	0	0	0	0	0	0
000014	1992	上市公司本身	上市后	0	0	0	0	0	0
000014	1992	集团公司合计	上市后	0	0	0	0	0	0
000014	1993	上市公司本身	上市后	0	0	0	0	0	0
000014	1993	集团公司合计	上市后	0	0	0	0	0	0
000014	1994	上市公司本身	上市后	0	2	0	0	0	0
000014	1994	集团公司合计	上市后	0	2	0	0	0	0
000014	1995	上市公司本身	上市后	2	3	0	0	0	0
000014	1995	集团公司合计	上市后	2	3	0	0	0	0
000014	1996	上市公司本身	上市后	0	0	0	0	0	0
000014	1996	集团公司合计	上市后	0	0	0	0	0	0
000014	1997	上市公司本身	上市后	0	0	0	0	0	0
000014	1997	集团公司合计	上市后	0	0	0	0	0	0
000014	1998	上市公司本身	上市后	0	0	0	0	0	0
000014	1998	集团公司合计	上市后	0	0	0	0	0	0
000014	1999	上市公司本身	上市后	0	0	0	0	0	0
000014	1999	集团公司合计	上市后	0	0	0	0	0	0
000014	2000	上市公司本身	上市后	0	0	0	0	0	0
000014	2000	集团公司合计	上市后	0	0	0	0	0	0
000014	2001	上市公司本身	上市后	0	0	0	0	0	0
000014	2001	集团公司合计	上市后	0	0	0	0	0	0
000014	2002	上市公司本身	上市后	0	0	0	0	0	0
000014	2002	集团公司合计	上市后	0	0	0	0	0	0
000014	2003	上市公司本身	上市后	0	0	0	0	0	0
000014	2003	集团公司合计	上市后	0	0	0	0	0	0
000014	2004	上市公司本身	上市后	0	0	0	0	0	0
000014	2004	集团公司合计	上市后	0	0	0	0	0	0
000014	2005	上市公司本身	上市后	0	0	0	0	0	0
000014	2005	集团公司合计	上市后	0	0	0	0	0	0
000014	2006	上市公司本身	上市后	0	0	0	0	0	0
000014	2006	集团公司合计	上市后	0	0	0	0	0	0
000014	2007	上市公司本身	上市后	0	0	0	0	0	0
000014	2007	集团公司合计	上市后	0	0	0	0	0	0
000014	2008	上市公司本身	上市后	0	0	0	0	0	0
000014	2008	集团公司合计	上市后	0	0	0	0	0	0
000014	2009	上市公司本身	上市后	0	0	0	0	0	0
000014	2009	集团公司合计	上市后	0	0	0	0	0	0
000014	2010	上市公司本身	上市后	0	0	0	0	0	0
000014	2010	集团公司合计	上市后	0	0	0	0	0	0
000014	2011	上市公司本身	上市后	0	0	0	0	0	0
000014	2011	集团公司合计	上市后	0	0	0	0	0	0
000014	2012	上市公司本身	上市后	0	0	0	0	0	0
000014	2012	集团公司合计	上市后	0	0	0	0	0	0
000014	2013	上市公司本身	上市后	0	0	0	0	0	0
000014	2013	集团公司合计	上市后	0	0	0	0	0	0
000014	2014	上市公司本身	上市后	0	0	0	0	0	0
000014	2014	集团公司合计	上市后	0	0	0	0	0	0
000014	2015	上市公司本身	上市后	0	0	0	0	0	0
000014	2015	集团公司合计	上市后	0	0	0	0	0	0
000014	2016	上市公司本身	上市后	0	0	0	0	0	0
000014	2016	集团公司合计	上市后	0	0	0	0	0	0
000014	2017	上市公司本身	上市后	0	0	0	0	0	0
000014	2017	集团公司合计	上市后	0	0	0	0	0	0
000014	2018	上市公司本身	上市后	0	0	0	0	0	0
000014	2018	集团公司合计	上市后	0	0	0	0	0	0
000014	2019	上市公司本身	上市后	0	0	0	0	0	0
000014	2019	集团公司合计	上市后	0	0	0	0	0	0
000014	2020	上市公司本身	上市后	0	0	0	0	0	0
000014	2020	集团公司合计	上市后	0	0	0	0	0	0
000014	2021	上市公司本身	上市后	0	0	0	0	0	0
000014	2021	集团公司合计	上市后	0	0	0	0	0	0
000015	1992	上市公司本身	上市后	0	0	0	0	0	0
000015	1992	集团公司合计	上市后	0	0	0	0	0	0
000015	1993	上市公司本身	上市后	0	0	0	0	0	0
000015	1993	集团公司合计	上市后	0	0	0	0	0	0
000015	1994	上市公司本身	上市后	0	0	0	0	0	0
000015	1994	集团公司合计	上市后	0	0	0	0	0	0
000015	1995	上市公司本身	上市后	0	0	0	0	0	0
000015	1995	集团公司合计	上市后	0	0	0	0	0	0
000015	1996	上市公司本身	上市后	0	0	0	0	0	0
000015	1996	集团公司合计	上市后	0	0	0	0	0	0
000015	1997	上市公司本身	上市后	0	0	0	0	0	0
000015	1997	集团公司合计	上市后	0	0	0	0	0	0
000015	1998	上市公司本身	上市后	0	0	0	0	0	0
000015	1998	集团公司合计	上市后	0	0	0	0	0	0
000015	1999	上市公司本身	上市后	0	0	0	0	0	0
000015	1999	集团公司合计	上市后	0	0	0	0	0	0
000015	2000	上市公司本身	上市后	0	0	0	0	0	0
000015	2000	集团公司合计	上市后	0	0	0	0	0	0
000015	2001	上市公司本身	上市后	0	0	0	0	0	0
000015	2001	集团公司合计	上市后	0	0	0	0	0	0
000016	1992	上市公司本身	上市后	0	0	0	0	0	0
000016	1992	集团公司合计	上市后	0	0	0	0	0	0
000016	1993	上市公司本身	上市后	0	0	0	0	0	0
000016	1993	集团公司合计	上市后	0	0	0	0	0	0
000016	1994	上市公司本身	上市后	0	0	0	0	0	0
000016	1994	集团公司合计	上市后	0	0	0	0	0	0
000016	1995	上市公司本身	上市后	0	0	0	0	0	0
000016	1995	集团公司合计	上市后	0	0	0	0	0	0
000016	1996	上市公司本身	上市后	0	0	1	0	0	0
000016	1996	集团公司合计	上市后	0	0	1	0	0	0
000016	1997	上市公司本身	上市后	0	0	0	0	0	0
000016	1997	集团公司合计	上市后	0	0	0	0	0	0
000016	1998	上市公司本身	上市后	1	0	4	0	0	0
000016	1998	集团公司合计	上市后	1	0	4	0	0	0
000016	1999	上市公司本身	上市后	0	6	12	0	0	0
000016	1999	集团公司合计	上市后	0	6	12	0	0	0
000016	2000	上市公司本身	上市后	1	2	8	0	0	0
000016	2000	子公司	上市后	0	0	1	0	0	0
000016	2000	集团公司合计	上市后	1	2	9	0	0	0
000016	2001	上市公司本身	上市后	2	6	12	0	0	0
000016	2001	集团公司合计	上市后	2	6	12	0	0	0
000016	2002	上市公司本身	上市后	1	1	15	0	0	0
000016	2002	集团公司合计	上市后	1	1	15	0	0	0
000016	2003	上市公司本身	上市后	2	12	17	0	0	0
000016	2003	集团公司合计	上市后	2	12	17	0	0	0
000016	2004	上市公司本身	上市后	23	61	38	0	0	0
000016	2004	集团公司合计	上市后	23	61	38	0	0	0
000016	2005	上市公司本身	上市后	68	123	33	0	0	0
000016	2005	子公司	上市后	0	1	1	0	0	0
000016	2005	集团公司合计	上市后	68	124	34	0	0	0
000016	2006	上市公司本身	上市后	125	172	58	0	1	0
000016	2006	子公司	上市后	0	0	0	0	1	0
000016	2006	联营公司	上市后	0	0	1	0	0	0
000016	2006	集团公司合计	上市后	125	172	59	0	1	0
000016	2007	上市公司本身	上市后	203	263	79	0	0	0
000016	2007	子公司	上市后	0	1	0	0	0	0
000016	2007	联营公司	上市后	10	0	4	0	0	0
000016	2007	集团公司合计	上市后	213	264	83	0	0	0
000016	2008	上市公司本身	上市后	246	357	72	0	0	0
000016	2008	联营公司	上市后	5	0	0	0	0	0
000016	2008	集团公司合计	上市后	251	357	72	0	0	0
000016	2009	上市公司本身	上市后	258	380	57	6	11	0
000016	2009	子公司	上市后	2	8	0	9	28	0
000016	2009	集团公司合计	上市后	260	388	57	7	16	0
000016	2010	上市公司本身	上市后	241	353	122	0	2	0
000016	2010	子公司	上市后	5	1	1	0	2	0
000016	2010	联营公司	上市后	31	1	0	0	0	0
000016	2010	集团公司合计	上市后	277	355	123	0	2	0
000016	2011	上市公司本身	上市后	182	66	81	0	4	0
000016	2011	子公司	上市后	2	24	5	3	19	0
000016	2011	联营公司	上市后	51	14	3	4	9	0
000016	2011	集团公司合计	上市后	235	104	89	5	18	0
000016	2012	上市公司本身	上市后	98	43	42	0	1	0
000016	2012	子公司	上市后	12	19	14	0	1	0
000016	2012	联营公司	上市后	17	13	4	0	0	0
000016	2012	集团公司合计	上市后	127	75	60	0	1	0
000016	2013	上市公司本身	上市后	73	42	33	0	0	0
000016	2013	子公司	上市后	8	53	20	6	13	0
000016	2013	联营公司	上市后	24	15	0	0	0	0
000016	2013	集团公司合计	上市后	105	110	53	3	5	0
000016	2014	上市公司本身	上市后	56	34	9	0	0	0
000016	2014	子公司	上市后	11	22	8	14	26	0
000016	2014	联营公司	上市后	32	19	0	0	0	0
000016	2014	集团公司合计	上市后	99	75	17	6	10	0
000016	2015	上市公司本身	上市后	62	25	8	1	2	0
000016	2015	子公司	上市后	13	40	6	4	4	0
000016	2015	联营公司	上市后	43	11	0	0	0	0
000016	2015	集团公司合计	上市后	118	76	14	3	4	0
000016	2016	上市公司本身	上市后	32	29	2	4	0	0
000016	2016	子公司	上市后	11	36	6	0	0	0
000016	2016	联营公司	上市后	36	1	7	0	0	0
000016	2016	集团公司合计	上市后	79	66	15	4	0	0
000016	2017	上市公司本身	上市后	36	28	9	0	0	0
000016	2017	子公司	上市后	25	48	21	0	0	0
000016	2017	联营公司	上市后	11	7	0	1	7	0
000016	2017	集团公司合计	上市后	72	83	30	1	7	0
000016	2018	上市公司本身	上市后	22	19	13	0	0	0
000016	2018	子公司	上市后	62	96	33	3	1	0
000016	2018	联营公司	上市后	18	17	6	1	1	0
000016	2018	集团公司合计	上市后	102	132	52	4	2	0
000016	2019	上市公司本身	上市后	27	11	14	1	0	0
000016	2019	子公司	上市后	256	155	59	12	0	0
000016	2019	联营公司	上市后	26	59	8	5	0	2
000016	2019	集团公司合计	上市后	309	225	81	17	0	2
000016	2020	上市公司本身	上市后	63	25	13	7	0	0
000016	2020	子公司	上市后	534	400	59	2	1	0
000016	2020	联营公司	上市后	22	5	2	8	0	0
000016	2020	集团公司合计	上市后	619	430	74	16	1	0
000016	2021	上市公司本身	上市后	42	11	1	0	0	0
000016	2021	子公司	上市后	171	90	33	2	0	1
000016	2021	集团公司合计	上市后	213	101	34	2	0	1
000017	1992	上市公司本身	上市后	0	0	0	0	0	0
000017	1992	集团公司合计	上市后	0	0	0	0	0	0
000017	1993	上市公司本身	上市后	0	0	0	0	0	0
000017	1993	集团公司合计	上市后	0	0	0	0	0	0
000017	1994	上市公司本身	上市后	0	0	0	0	0	0
000017	1994	集团公司合计	上市后	0	0	0	0	0	0
000017	1995	上市公司本身	上市后	0	0	0	0	0	0
000017	1995	集团公司合计	上市后	0	0	0	0	0	0
000017	1996	上市公司本身	上市后	0	0	0	0	0	0
000017	1996	集团公司合计	上市后	0	0	0	0	0	0
000017	1997	上市公司本身	上市后	0	0	0	0	0	0
000017	1997	集团公司合计	上市后	0	0	0	0	0	0
000017	1998	上市公司本身	上市后	0	0	0	0	0	0
000017	1998	集团公司合计	上市后	0	0	0	0	0	0
000017	1999	上市公司本身	上市后	0	0	0	0	0	0
000017	1999	集团公司合计	上市后	0	0	0	0	0	0
000017	2000	上市公司本身	上市后	0	0	0	0	0	0
000017	2000	集团公司合计	上市后	0	0	0	0	0	0
000017	2001	上市公司本身	上市后	0	0	0	0	0	0
000017	2001	集团公司合计	上市后	0	0	0	0	0	0
000017	2002	上市公司本身	上市后	0	0	0	0	0	0
000017	2002	集团公司合计	上市后	0	0	0	0	0	0
000017	2003	上市公司本身	上市后	0	0	0	0	0	0
000017	2003	集团公司合计	上市后	0	0	0	0	0	0
000017	2004	上市公司本身	上市后	0	0	0	0	0	0
000017	2004	集团公司合计	上市后	0	0	0	0	0	0
000017	2005	上市公司本身	上市后	0	0	0	0	0	0
000017	2005	子公司	上市后	0	0	1	0	0	0
000017	2005	集团公司合计	上市后	0	0	1	0	0	0
000017	2006	上市公司本身	上市后	0	0	0	0	0	0
000017	2006	子公司	上市后	0	1	1	0	0	0
000017	2006	集团公司合计	上市后	0	1	1	0	0	0
000017	2007	上市公司本身	上市后	0	0	0	0	0	0
000017	2007	子公司	上市后	0	1	1	0	0	0
000017	2007	集团公司合计	上市后	0	1	1	0	0	0
000017	2008	上市公司本身	上市后	0	0	0	0	0	0
000017	2008	集团公司合计	上市后	0	0	0	0	0	0
000017	2009	上市公司本身	上市后	0	0	0	0	0	0
000017	2009	集团公司合计	上市后	0	0	0	0	0	0
000017	2010	上市公司本身	上市后	0	0	0	0	0	0
000017	2010	集团公司合计	上市后	0	0	0	0	0	0
000017	2011	上市公司本身	上市后	0	0	0	0	0	0
000017	2011	子公司	上市后	0	1	1	0	0	0
000017	2011	集团公司合计	上市后	0	1	1	0	0	0
000017	2012	上市公司本身	上市后	0	0	0	0	0	0
000017	2012	集团公司合计	上市后	0	0	0	0	0	0
000017	2013	上市公司本身	上市后	0	0	0	0	0	0
000017	2013	集团公司合计	上市后	0	0	0	0	0	0
000017	2014	上市公司本身	上市后	0	0	0	0	0	0
000017	2014	集团公司合计	上市后	0	0	0	0	0	0
000017	2015	上市公司本身	上市后	0	0	0	0	0	0
000017	2015	集团公司合计	上市后	0	0	0	0	0	0
000017	2016	上市公司本身	上市后	0	0	0	0	0	0
000017	2016	集团公司合计	上市后	0	0	0	0	0	0
000017	2017	上市公司本身	上市后	0	0	2	0	0	0
000017	2017	集团公司合计	上市后	0	0	2	0	0	0
000017	2018	上市公司本身	上市后	0	0	0	0	0	0
000017	2018	集团公司合计	上市后	0	0	0	0	0	0
000017	2019	上市公司本身	上市后	5	24	0	0	0	0
000017	2019	集团公司合计	上市后	5	24	0	0	0	0
000017	2020	上市公司本身	上市后	1	0	0	0	0	0
000017	2020	子公司	上市后	0	12	0	0	0	0
000017	2020	集团公司合计	上市后	1	12	0	0	0	0
000017	2021	上市公司本身	上市后	0	0	0	0	0	0
000017	2021	集团公司合计	上市后	0	0	0	0	0	0
000018	1992	上市公司本身	上市后	0	0	0	0	0	0
000018	1992	集团公司合计	上市后	0	0	0	0	0	0
000018	1993	上市公司本身	上市后	0	0	0	0	0	0
000018	1993	集团公司合计	上市后	0	0	0	0	0	0
000018	1994	上市公司本身	上市后	0	0	0	0	0	0
000018	1994	集团公司合计	上市后	0	0	0	0	0	0
000018	1995	上市公司本身	上市后	0	0	0	0	0	0
000018	1995	集团公司合计	上市后	0	0	0	0	0	0
000018	1996	上市公司本身	上市后	0	0	0	0	0	0
000018	1996	集团公司合计	上市后	0	0	0	0	0	0
000018	1997	上市公司本身	上市后	0	0	0	0	0	0
000018	1997	集团公司合计	上市后	0	0	0	0	0	0
000018	1998	上市公司本身	上市后	0	0	0	0	0	0
000018	1998	集团公司合计	上市后	0	0	0	0	0	0
000018	1999	上市公司本身	上市后	0	0	0	0	0	0
000018	1999	集团公司合计	上市后	0	0	0	0	0	0
000018	2000	上市公司本身	上市后	0	0	0	0	0	0
000018	2000	集团公司合计	上市后	0	0	0	0	0	0
000018	2001	上市公司本身	上市后	0	0	0	0	0	0
000018	2001	集团公司合计	上市后	0	0	0	0	0	0
000018	2002	上市公司本身	上市后	0	0	0	0	0	0
000018	2002	集团公司合计	上市后	0	0	0	0	0	0
000018	2003	上市公司本身	上市后	0	0	0	0	0	0
000018	2003	集团公司合计	上市后	0	0	0	0	0	0
000018	2004	上市公司本身	上市后	0	0	0	0	0	0
000018	2004	集团公司合计	上市后	0	0	0	0	0	0
000018	2005	上市公司本身	上市后	0	0	0	0	0	0
000018	2005	集团公司合计	上市后	0	0	0	0	0	0
000018	2006	上市公司本身	上市后	0	0	0	0	0	0
000018	2006	集团公司合计	上市后	0	0	0	0	0	0
000018	2007	上市公司本身	上市后	0	0	0	0	0	0
000018	2007	集团公司合计	上市后	0	0	0	0	0	0
000018	2008	上市公司本身	上市后	0	0	0	0	0	0
000018	2008	集团公司合计	上市后	0	0	0	0	0	0
000018	2009	上市公司本身	上市后	0	0	0	0	0	0
000018	2009	集团公司合计	上市后	0	0	0	0	0	0
000018	2010	上市公司本身	上市后	0	0	0	0	0	0
000018	2010	集团公司合计	上市后	0	0	0	0	0	0
000018	2011	上市公司本身	上市后	0	0	0	0	0	0
000018	2011	集团公司合计	上市后	0	0	0	0	0	0
000018	2012	上市公司本身	上市后	0	0	0	0	0	0
000018	2012	集团公司合计	上市后	0	0	0	0	0	0
000018	2013	上市公司本身	上市后	0	0	0	0	0	0
000018	2013	集团公司合计	上市后	0	0	0	0	0	0
000018	2014	上市公司本身	上市后	0	0	0	0	0	0
000018	2014	集团公司合计	上市后	0	0	0	0	0	0
000018	2015	上市公司本身	上市后	0	0	0	0	0	0
000018	2015	集团公司合计	上市后	0	0	0	0	0	0
000018	2016	上市公司本身	上市后	0	0	0	0	0	0
000018	2016	集团公司合计	上市后	0	0	0	0	0	0
000018	2017	上市公司本身	上市后	0	0	0	0	0	0
000018	2017	子公司	上市后	0	7	0	0	0	0
000018	2017	集团公司合计	上市后	0	7	0	0	0	0
000018	2018	上市公司本身	上市后	0	0	0	0	0	0
000018	2018	集团公司合计	上市后	0	0	0	0	0	0
000018	2019	上市公司本身	上市后	0	0	0	0	0	0
000018	2019	集团公司合计	上市后	0	0	0	0	0	0
000019	1992	上市公司本身	上市后	1	0	0	0	0	0
000019	1992	集团公司合计	上市后	1	0	0	0	0	0
000019	1993	上市公司本身	上市后	0	0	0	0	0	0
000019	1993	集团公司合计	上市后	0	0	0	0	0	0
000019	1994	上市公司本身	上市后	0	0	0	0	0	0
000019	1994	集团公司合计	上市后	0	0	0	0	0	0
000019	1995	上市公司本身	上市后	0	0	0	0	0	0
000019	1995	集团公司合计	上市后	0	0	0	0	0	0
000019	1996	上市公司本身	上市后	0	0	0	0	0	0
000019	1996	集团公司合计	上市后	0	0	0	0	0	0
000019	1997	上市公司本身	上市后	0	0	0	0	0	0
000019	1997	集团公司合计	上市后	0	0	0	0	0	0
000019	1998	上市公司本身	上市后	0	0	0	0	0	0
000019	1998	集团公司合计	上市后	0	0	0	0	0	0
000019	1999	上市公司本身	上市后	0	0	0	0	0	0
000019	1999	集团公司合计	上市后	0	0	0	0	0	0
000019	2000	上市公司本身	上市后	0	0	0	0	0	0
000019	2000	集团公司合计	上市后	0	0	0	0	0	0
000019	2001	上市公司本身	上市后	0	0	0	0	0	0
000019	2001	集团公司合计	上市后	0	0	0	0	0	0
000019	2002	上市公司本身	上市后	0	0	0	0	0	0
000019	2002	集团公司合计	上市后	0	0	0	0	0	0
000019	2003	上市公司本身	上市后	0	0	0	0	0	0
000019	2003	集团公司合计	上市后	0	0	0	0	0	0
000019	2004	上市公司本身	上市后	1	0	0	0	0	0
000019	2004	集团公司合计	上市后	1	0	0	0	0	0
000019	2005	上市公司本身	上市后	0	0	0	0	0	0
000019	2005	集团公司合计	上市后	0	0	0	0	0	0
000019	2006	上市公司本身	上市后	0	0	0	0	0	0
000019	2006	集团公司合计	上市后	0	0	0	0	0	0
000019	2007	上市公司本身	上市后	0	0	0	0	0	0
000019	2007	子公司	上市后	3	0	0	0	0	0
000019	2007	集团公司合计	上市后	3	0	0	0	0	0
000019	2008	上市公司本身	上市后	0	0	0	0	0	0
000019	2008	子公司	上市后	1	0	0	1	0	0
000019	2008	集团公司合计	上市后	1	0	0	1	0	0
000019	2009	上市公司本身	上市后	0	0	0	0	0	0
000019	2009	子公司	上市后	4	0	0	0	0	0
000019	2009	联营公司	上市后	0	1	0	0	0	0
000019	2009	集团公司合计	上市后	4	1	0	0	0	0
000019	2010	上市公司本身	上市后	0	0	0	0	0	0
000019	2010	子公司	上市后	2	0	3	0	0	0
000019	2010	集团公司合计	上市后	2	0	3	0	0	0
000019	2011	上市公司本身	上市后	0	0	0	0	0	0
000019	2011	子公司	上市后	1	0	0	0	0	0
000019	2011	集团公司合计	上市后	1	0	0	0	0	0
000019	2012	上市公司本身	上市后	0	0	0	0	0	0
000019	2012	子公司	上市后	4	0	0	0	0	0
000019	2012	集团公司合计	上市后	4	0	0	0	0	0
000019	2013	上市公司本身	上市后	2	0	0	0	0	0
000019	2013	子公司	上市后	5	0	3	4	0	0
000019	2013	集团公司合计	上市后	7	0	3	2	0	0
000019	2014	上市公司本身	上市后	2	0	0	0	0	0
000019	2014	子公司	上市后	8	0	0	0	0	0
000019	2014	集团公司合计	上市后	10	0	0	0	0	0
000019	2015	上市公司本身	上市后	0	0	0	0	0	0
000019	2015	子公司	上市后	10	0	0	0	0	0
000019	2015	集团公司合计	上市后	10	0	0	0	0	0
000019	2016	上市公司本身	上市后	0	0	0	0	0	0
000019	2016	子公司	上市后	7	0	0	0	0	0
000019	2016	集团公司合计	上市后	7	0	0	0	0	0
000019	2017	上市公司本身	上市后	0	0	0	0	0	0
000019	2017	子公司	上市后	2	0	0	0	0	0
000019	2017	集团公司合计	上市后	2	0	0	0	0	0
000019	2018	上市公司本身	上市后	0	0	0	0	0	0
000019	2018	子公司	上市后	4	2	1	0	0	0
000019	2018	集团公司合计	上市后	4	2	1	0	0	0
000019	2019	上市公司本身	上市后	0	0	0	0	0	0
000019	2019	子公司	上市后	3	3	0	0	0	0
000019	2019	集团公司合计	上市后	3	3	0	0	0	0
000019	2020	上市公司本身	上市后	0	0	0	0	0	0
000019	2020	子公司	上市后	5	7	0	0	0	0
000019	2020	集团公司合计	上市后	5	7	0	0	0	0
000019	2021	上市公司本身	上市后	1	0	0	0	0	0
000019	2021	子公司	上市后	0	1	3	0	0	0
000019	2021	集团公司合计	上市后	1	1	3	0	0	0
000020	1992	上市公司本身	上市后	0	0	0	0	0	0
000020	1992	集团公司合计	上市后	0	0	0	0	0	0
000020	1993	上市公司本身	上市后	0	0	0	0	0	0
000020	1993	集团公司合计	上市后	0	0	0	0	0	0
000020	1994	上市公司本身	上市后	0	0	0	0	0	0
000020	1994	集团公司合计	上市后	0	0	0	0	0	0
000020	1995	上市公司本身	上市后	0	0	0	0	0	0
000020	1995	集团公司合计	上市后	0	0	0	0	0	0
000020	1996	上市公司本身	上市后	0	0	0	0	0	0
000020	1996	集团公司合计	上市后	0	0	0	0	0	0
000020	1997	上市公司本身	上市后	0	0	0	0	0	0
000020	1997	集团公司合计	上市后	0	0	0	0	0	0
000020	1998	上市公司本身	上市后	0	0	0	0	0	0
000020	1998	集团公司合计	上市后	0	0	0	0	0	0
000020	1999	上市公司本身	上市后	0	0	0	0	0	0
000020	1999	集团公司合计	上市后	0	0	0	0	0	0
000020	2000	上市公司本身	上市后	0	0	0	0	0	0
000020	2000	集团公司合计	上市后	0	0	0	0	0	0
000020	2001	上市公司本身	上市后	0	0	0	0	0	0
000020	2001	集团公司合计	上市后	0	0	0	0	0	0
000020	2002	上市公司本身	上市后	0	0	0	0	0	0
000020	2002	集团公司合计	上市后	0	0	0	0	0	0
000020	2003	上市公司本身	上市后	0	0	0	0	0	0
000020	2003	集团公司合计	上市后	0	0	0	0	0	0
000020	2004	上市公司本身	上市后	0	0	0	0	0	0
000020	2004	集团公司合计	上市后	0	0	0	0	0	0
000020	2005	上市公司本身	上市后	0	0	0	0	0	0
000020	2005	集团公司合计	上市后	0	0	0	0	0	0
000020	2006	上市公司本身	上市后	0	0	0	0	0	0
000020	2006	集团公司合计	上市后	0	0	0	0	0	0
000020	2007	上市公司本身	上市后	0	0	0	0	0	0
000020	2007	集团公司合计	上市后	0	0	0	0	0	0
000020	2008	上市公司本身	上市后	0	0	0	0	0	0
000020	2008	集团公司合计	上市后	0	0	0	0	0	0
000020	2009	上市公司本身	上市后	0	0	0	0	0	0
000020	2009	集团公司合计	上市后	0	0	0	0	0	0
000020	2010	上市公司本身	上市后	0	0	0	0	0	0
000020	2010	集团公司合计	上市后	0	0	0	0	0	0
000020	2011	上市公司本身	上市后	0	0	0	0	0	0
000020	2011	集团公司合计	上市后	0	0	0	0	0	0
000020	2012	上市公司本身	上市后	0	0	0	0	0	0
000020	2012	子公司	上市后	0	0	1	0	0	0
000020	2012	集团公司合计	上市后	0	0	1	0	0	0
000020	2013	上市公司本身	上市后	0	0	0	0	0	0
000020	2013	集团公司合计	上市后	0	0	0	0	0	0
000020	2014	上市公司本身	上市后	0	0	0	0	0	0
000020	2014	集团公司合计	上市后	0	0	0	0	0	0
000020	2015	上市公司本身	上市后	0	0	0	0	0	0
000020	2015	集团公司合计	上市后	0	0	0	0	0	0
000020	2016	上市公司本身	上市后	0	0	0	0	0	0
000020	2016	子公司	上市后	0	6	0	0	0	0
000020	2016	集团公司合计	上市后	0	6	0	0	0	0
000020	2017	上市公司本身	上市后	0	0	0	0	0	0
000020	2017	子公司	上市后	0	10	2	0	0	0
000020	2017	集团公司合计	上市后	0	10	2	0	0	0
000020	2018	上市公司本身	上市后	0	0	0	0	0	0
000020	2018	子公司	上市后	0	6	0	0	0	0
000020	2018	集团公司合计	上市后	0	6	0	0	0	0
000020	2019	上市公司本身	上市后	0	0	0	0	0	0
000020	2019	子公司	上市后	1	5	0	0	0	0
000020	2019	集团公司合计	上市后	1	5	0	0	0	0
000020	2020	上市公司本身	上市后	0	0	0	0	0	0
000020	2020	子公司	上市后	2	6	0	0	0	0
000020	2020	集团公司合计	上市后	2	6	0	0	0	0
000020	2021	上市公司本身	上市后	0	0	0	0	0	0
000020	2021	集团公司合计	上市后	0	0	0	0	0	0
000021	1994	上市公司本身	上市后	0	1	0	0	0	0
000021	1994	集团公司合计	上市后	0	1	0	0	0	0
000021	1995	上市公司本身	上市后	0	0	1	0	0	0
000021	1995	集团公司合计	上市后	0	0	1	0	0	0
000021	1996	上市公司本身	上市后	0	0	1	0	0	0
000021	1996	集团公司合计	上市后	0	0	1	0	0	0
000021	1997	上市公司本身	上市后	3	2	0	0	0	0
000021	1997	集团公司合计	上市后	3	2	0	0	0	0
000021	1998	上市公司本身	上市后	1	0	5	0	0	0
000021	1998	集团公司合计	上市后	1	0	5	0	0	0
000021	1999	上市公司本身	上市后	2	3	0	0	0	0
000021	1999	集团公司合计	上市后	2	3	0	0	0	0
000021	2000	上市公司本身	上市后	0	2	0	0	0	0
000021	2000	集团公司合计	上市后	0	2	0	0	0	0
000021	2001	上市公司本身	上市后	0	1	2	0	0	0
000021	2001	子公司	上市后	1	4	0	0	0	0
000021	2001	集团公司合计	上市后	1	5	2	0	0	0
000021	2002	上市公司本身	上市后	0	0	0	1	0	0
000021	2002	集团公司合计	上市后	0	0	0	1	0	0
000021	2003	上市公司本身	上市后	0	1	0	0	0	0
000021	2003	集团公司合计	上市后	0	1	0	0	0	0
000021	2004	上市公司本身	上市后	0	0	1	0	0	0
000021	2004	集团公司合计	上市后	0	0	1	0	0	0
000021	2005	上市公司本身	上市后	2	6	0	0	1	0
000021	2005	集团公司合计	上市后	2	6	0	0	1	0
000021	2006	上市公司本身	上市后	3	4	3	0	0	0
000021	2006	集团公司合计	上市后	3	4	3	0	0	0
000021	2007	上市公司本身	上市后	2	2	2	0	0	0
000021	2007	集团公司合计	上市后	2	2	2	0	0	0
000021	2008	上市公司本身	上市后	4	3	2	0	0	0
000021	2008	集团公司合计	上市后	4	3	2	0	0	0
000021	2009	上市公司本身	上市后	11	9	5	0	0	0
000021	2009	集团公司合计	上市后	11	9	5	0	0	0
000021	2010	上市公司本身	上市后	8	19	2	0	0	0
000021	2010	集团公司合计	上市后	8	19	2	0	0	0
000021	2011	上市公司本身	上市后	7	14	8	0	0	0
000021	2011	集团公司合计	上市后	7	14	8	0	0	0
000021	2012	上市公司本身	上市后	6	17	2	2	1	0
000021	2012	集团公司合计	上市后	6	17	2	2	1	0
000021	2013	上市公司本身	上市后	0	3	2	0	0	0
000021	2013	子公司	上市后	13	17	0	0	0	0
000021	2013	联营公司	上市后	0	3	0	3	0	0
000021	2013	集团公司合计	上市后	13	23	2	3	0	0
000021	2014	上市公司本身	上市后	8	24	3	0	0	0
000021	2014	合营公司	上市后	0	1	1	4	0	0
000021	2014	集团公司合计	上市后	8	25	4	4	0	0
000021	2015	上市公司本身	上市后	7	33	2	0	0	0
000021	2015	子公司	上市后	0	4	0	0	0	0
000021	2015	合营公司	上市后	8	9	1	2	3	0
000021	2015	集团公司合计	上市后	15	46	3	2	3	0
000021	2016	上市公司本身	上市后	10	24	0	1	1	0
000021	2016	子公司	上市后	17	23	3	0	0	0
000021	2016	合营公司	上市后	9	6	2	0	1	0
000021	2016	集团公司合计	上市后	36	53	5	1	2	0
000021	2017	上市公司本身	上市后	1	18	0	0	0	0
000021	2017	子公司	上市后	23	17	4	0	0	0
000021	2017	集团公司合计	上市后	24	35	4	0	0	0
000021	2018	上市公司本身	上市后	11	31	3	0	0	0
000021	2018	子公司	上市后	17	26	3	0	0	0
000021	2018	合营公司	上市后	7	1	0	1	3	0
000021	2018	集团公司合计	上市后	35	58	6	1	3	0
000021	2019	上市公司本身	上市后	36	29	3	0	0	0
000021	2019	子公司	上市后	17	16	10	0	0	0
000021	2019	合营公司	上市后	8	3	0	0	0	0
000021	2019	集团公司合计	上市后	61	48	13	0	0	0
000021	2020	上市公司本身	上市后	1	22	2	0	1	0
000021	2020	子公司	上市后	21	24	15	0	0	0
000021	2020	联营公司	上市后	8	4	0	0	0	0
000021	2020	合营公司	上市后	5	13	0	0	0	0
000021	2020	集团公司合计	上市后	35	63	17	0	1	0
000021	2021	上市公司本身	上市后	0	8	1	0	0	0
000021	2021	子公司	上市后	37	15	4	0	0	0
000021	2021	合营公司	上市后	3	2	0	0	0	0
000021	2021	集团公司合计	上市后	40	25	5	0	0	0
000023	1993	上市公司本身	上市后	0	0	0	0	0	0
000023	1993	集团公司合计	上市后	0	0	0	0	0	0
000023	1994	上市公司本身	上市后	0	0	0	0	0	0
000023	1994	集团公司合计	上市后	0	0	0	0	0	0
000023	1995	上市公司本身	上市后	0	0	0	0	0	0
000023	1995	集团公司合计	上市后	0	0	0	0	0	0
000023	1996	上市公司本身	上市后	0	0	0	0	0	0
000023	1996	集团公司合计	上市后	0	0	0	0	0	0
000023	1997	上市公司本身	上市后	0	0	0	0	0	0
000023	1997	集团公司合计	上市后	0	0	0	0	0	0
000023	1998	上市公司本身	上市后	0	0	0	0	0	0
000023	1998	集团公司合计	上市后	0	0	0	0	0	0
000023	1999	上市公司本身	上市后	0	0	0	0	0	0
000023	1999	子公司	上市后	0	1	0	0	0	0
000023	1999	集团公司合计	上市后	0	1	0	0	0	0
000023	2000	上市公司本身	上市后	0	0	0	0	0	0
000023	2000	子公司	上市后	0	1	0	0	0	0
000023	2000	集团公司合计	上市后	0	1	0	0	0	0
000023	2001	上市公司本身	上市后	0	0	0	0	0	0
000023	2001	集团公司合计	上市后	0	0	0	0	0	0
000023	2002	上市公司本身	上市后	0	0	0	0	0	0
000023	2002	集团公司合计	上市后	0	0	0	0	0	0
000023	2003	上市公司本身	上市后	0	0	0	0	0	0
000023	2003	集团公司合计	上市后	0	0	0	0	0	0
000023	2004	上市公司本身	上市后	0	0	0	0	0	0
000023	2004	集团公司合计	上市后	0	0	0	0	0	0
000023	2005	上市公司本身	上市后	0	0	0	0	0	0
000023	2005	集团公司合计	上市后	0	0	0	0	0	0
000023	2006	上市公司本身	上市后	0	0	0	0	0	0
000023	2006	集团公司合计	上市后	0	0	0	0	0	0
000023	2007	上市公司本身	上市后	0	0	0	0	0	0
000023	2007	集团公司合计	上市后	0	0	0	0	0	0
000023	2008	上市公司本身	上市后	0	0	0	0	0	0
000023	2008	集团公司合计	上市后	0	0	0	0	0	0
000023	2009	上市公司本身	上市后	0	0	0	0	0	0
000023	2009	集团公司合计	上市后	0	0	0	0	0	0
000023	2010	上市公司本身	上市后	0	0	0	0	0	0
000023	2010	集团公司合计	上市后	0	0	0	0	0	0
000023	2011	上市公司本身	上市后	0	0	0	0	0	0
000023	2011	集团公司合计	上市后	0	0	0	0	0	0
000023	2012	上市公司本身	上市后	0	0	0	0	0	0
000023	2012	集团公司合计	上市后	0	0	0	0	0	0
000023	2013	上市公司本身	上市后	0	0	0	0	0	0
000023	2013	集团公司合计	上市后	0	0	0	0	0	0
000023	2014	上市公司本身	上市后	0	0	0	0	0	0
000023	2014	集团公司合计	上市后	0	0	0	0	0	0
000023	2015	上市公司本身	上市后	0	0	0	0	0	0
000023	2015	集团公司合计	上市后	0	0	0	0	0	0
000023	2016	上市公司本身	上市后	0	0	0	0	0	0
000023	2016	集团公司合计	上市后	0	0	0	0	0	0
000023	2017	上市公司本身	上市后	0	0	0	0	0	0
000023	2017	集团公司合计	上市后	0	0	0	0	0	0
000023	2018	上市公司本身	上市后	0	0	0	0	0	0
000023	2018	集团公司合计	上市后	0	0	0	0	0	0
000023	2019	上市公司本身	上市后	0	0	0	0	0	0
000023	2019	集团公司合计	上市后	0	0	0	0	0	0
000023	2020	上市公司本身	上市后	0	0	0	0	0	0
000023	2020	子公司	上市后	0	14	0	0	0	0
000023	2020	联营公司	上市后	0	30	0	0	0	0
000023	2020	集团公司合计	上市后	0	44	0	0	0	0
000023	2021	上市公司本身	上市后	0	0	0	0	0	0
000023	2021	子公司	上市后	1	0	0	0	0	0
000023	2021	集团公司合计	上市后	1	0	0	0	0	0
000024	1993	上市公司本身	上市后	0	0	0	0	0	0
000024	1993	集团公司合计	上市后	0	0	0	0	0	0
000024	1994	上市公司本身	上市后	0	0	0	0	0	0
000024	1994	集团公司合计	上市后	0	0	0	0	0	0
000024	1995	上市公司本身	上市后	0	0	0	0	0	0
000024	1995	集团公司合计	上市后	0	0	0	0	0	0
000024	1996	上市公司本身	上市后	0	0	0	0	0	0
000024	1996	集团公司合计	上市后	0	0	0	0	0	0
000024	1997	上市公司本身	上市后	0	0	0	0	0	0
000024	1997	集团公司合计	上市后	0	0	0	0	0	0
000024	1998	上市公司本身	上市后	0	0	0	0	0	0
000024	1998	集团公司合计	上市后	0	0	0	0	0	0
000024	1999	上市公司本身	上市后	0	0	0	0	0	0
000024	1999	集团公司合计	上市后	0	0	0	0	0	0
000024	2000	上市公司本身	上市后	0	0	0	0	0	0
000024	2000	集团公司合计	上市后	0	0	0	0	0	0
000024	2001	上市公司本身	上市后	0	0	0	0	0	0
000024	2001	集团公司合计	上市后	0	0	0	0	0	0
000024	2002	上市公司本身	上市后	0	0	0	0	0	0
000024	2002	集团公司合计	上市后	0	0	0	0	0	0
000024	2003	上市公司本身	上市后	0	0	0	0	0	0
000024	2003	子公司	上市后	0	0	0	0	1	0
000024	2003	集团公司合计	上市后	0	0	0	0	1	0
000024	2004	上市公司本身	上市后	0	0	0	0	0	0
000024	2004	集团公司合计	上市后	0	0	0	0	0	0
000024	2005	上市公司本身	上市后	0	0	0	0	0	0
000024	2005	集团公司合计	上市后	0	0	0	0	0	0
000024	2006	上市公司本身	上市后	0	0	0	0	0	0
000024	2006	子公司	上市后	0	0	0	0	0	2
000024	2006	集团公司合计	上市后	0	0	0	0	0	2
000024	2007	上市公司本身	上市后	0	0	0	0	0	0
000024	2007	集团公司合计	上市后	0	0	0	0	0	0
000024	2008	上市公司本身	上市后	0	0	0	0	0	0
000024	2008	集团公司合计	上市后	0	0	0	0	0	0
000024	2009	上市公司本身	上市后	0	0	0	0	0	0
000024	2009	子公司	上市后	0	0	0	0	1	0
000024	2009	集团公司合计	上市后	0	0	0	0	1	0
000024	2010	上市公司本身	上市后	0	0	0	0	0	0
000024	2010	集团公司合计	上市后	0	0	0	0	0	0
000024	2011	上市公司本身	上市后	0	0	0	0	0	0
000024	2011	集团公司合计	上市后	0	0	0	0	0	0
000024	2012	上市公司本身	上市后	0	0	0	0	0	0
000024	2012	集团公司合计	上市后	0	0	0	0	0	0
000024	2013	上市公司本身	上市后	0	0	0	0	0	0
000024	2013	集团公司合计	上市后	0	0	0	0	0	0
000024	2014	上市公司本身	上市后	0	0	0	0	0	0
000024	2014	子公司	上市后	0	1	1	0	0	0
000024	2014	联营公司	上市后	3	0	0	0	0	0
000024	2014	集团公司合计	上市后	3	1	1	0	0	0
000024	2015	上市公司本身	上市后	1	0	0	1	1	0
000024	2015	集团公司合计	上市后	1	0	0	1	1	0
000025	1993	上市公司本身	上市后	0	0	0	0	0	0
000025	1993	集团公司合计	上市后	0	0	0	0	0	0
000025	1994	上市公司本身	上市后	0	0	0	0	0	0
000025	1994	集团公司合计	上市后	0	0	0	0	0	0
000025	1995	上市公司本身	上市后	0	0	0	0	0	0
000025	1995	集团公司合计	上市后	0	0	0	0	0	0
000025	1996	上市公司本身	上市后	0	0	0	0	0	0
000025	1996	集团公司合计	上市后	0	0	0	0	0	0
000025	1997	上市公司本身	上市后	0	0	0	0	0	0
000025	1997	集团公司合计	上市后	0	0	0	0	0	0
000025	1998	上市公司本身	上市后	0	0	0	0	0	0
000025	1998	集团公司合计	上市后	0	0	0	0	0	0
000025	1999	上市公司本身	上市后	0	0	0	0	0	0
000025	1999	集团公司合计	上市后	0	0	0	0	0	0
000025	2000	上市公司本身	上市后	0	0	0	0	0	0
000025	2000	集团公司合计	上市后	0	0	0	0	0	0
000025	2001	上市公司本身	上市后	0	0	0	0	0	0
000025	2001	集团公司合计	上市后	0	0	0	0	0	0
000025	2002	上市公司本身	上市后	0	0	0	0	0	0
000025	2002	集团公司合计	上市后	0	0	0	0	0	0
000025	2003	上市公司本身	上市后	0	0	0	0	0	0
000025	2003	集团公司合计	上市后	0	0	0	0	0	0
000025	2004	上市公司本身	上市后	0	0	0	0	0	0
000025	2004	集团公司合计	上市后	0	0	0	0	0	0
000025	2005	上市公司本身	上市后	0	0	0	0	0	0
000025	2005	子公司	上市后	0	1	1	0	0	0
000025	2005	集团公司合计	上市后	0	1	1	0	0	0
000025	2006	上市公司本身	上市后	0	0	0	0	0	0
000025	2006	集团公司合计	上市后	0	0	0	0	0	0
000025	2007	上市公司本身	上市后	0	0	0	0	0	0
000025	2007	集团公司合计	上市后	0	0	0	0	0	0
000025	2008	上市公司本身	上市后	0	0	0	0	0	0
000025	2008	集团公司合计	上市后	0	0	0	0	0	0
000025	2009	上市公司本身	上市后	0	0	0	0	0	0
000025	2009	联营公司	上市后	0	7	0	0	0	0
000025	2009	集团公司合计	上市后	0	7	0	0	0	0
000025	2010	上市公司本身	上市后	0	0	0	0	0	0
000025	2010	联营公司	上市后	0	3	1	0	0	0
000025	2010	集团公司合计	上市后	0	3	1	0	0	0
000025	2011	上市公司本身	上市后	0	0	0	0	0	0
000025	2011	联营公司	上市后	0	9	2	0	0	0
000025	2011	集团公司合计	上市后	0	9	2	0	0	0
000025	2012	上市公司本身	上市后	0	0	0	0	0	0
000025	2012	联营公司	上市后	0	1	0	0	0	0
000025	2012	集团公司合计	上市后	0	1	0	0	0	0
000025	2013	上市公司本身	上市后	0	0	0	0	0	0
000025	2013	联营公司	上市后	0	3	1	0	0	0
000025	2013	集团公司合计	上市后	0	3	1	0	0	0
000025	2014	上市公司本身	上市后	0	0	0	0	0	0
000025	2014	联营公司	上市后	0	6	0	0	0	0
000025	2014	集团公司合计	上市后	0	6	0	0	0	0
000025	2015	上市公司本身	上市后	0	0	0	0	0	0
000025	2015	联营公司	上市后	3	3	1	0	0	0
000025	2015	集团公司合计	上市后	3	3	1	0	0	0
000025	2016	上市公司本身	上市后	0	0	0	0	0	0
000025	2016	联营公司	上市后	0	1	0	0	0	0
000025	2016	集团公司合计	上市后	0	1	0	0	0	0
000025	2017	上市公司本身	上市后	0	0	0	0	0	0
000025	2017	联营公司	上市后	5	8	0	0	0	0
000025	2017	集团公司合计	上市后	5	8	0	0	0	0
000025	2018	上市公司本身	上市后	0	0	0	0	0	0
000025	2018	联营公司	上市后	5	13	1	0	0	0
000025	2018	集团公司合计	上市后	5	13	1	0	0	0
000025	2019	上市公司本身	上市后	0	0	0	0	0	0
000025	2019	联营公司	上市后	6	15	0	0	0	0
000025	2019	集团公司合计	上市后	6	15	0	0	0	0
000025	2020	上市公司本身	上市后	0	0	0	0	0	0
000025	2020	联营公司	上市后	3	11	1	0	0	0
000025	2020	集团公司合计	上市后	3	11	1	0	0	0
000025	2021	上市公司本身	上市后	0	0	0	0	0	0
000025	2021	集团公司合计	上市后	0	0	0	0	0	0
000026	1993	上市公司本身	上市后	0	0	0	0	0	0
000026	1993	集团公司合计	上市后	0	0	0	0	0	0
000026	1994	上市公司本身	上市后	0	0	0	0	0	0
000026	1994	集团公司合计	上市后	0	0	0	0	0	0
000026	1995	上市公司本身	上市后	0	0	0	0	0	0
000026	1995	集团公司合计	上市后	0	0	0	0	0	0
000026	1996	上市公司本身	上市后	0	0	0	0	0	0
000026	1996	集团公司合计	上市后	0	0	0	0	0	0
000026	1997	上市公司本身	上市后	0	0	1	0	0	0
000026	1997	集团公司合计	上市后	0	0	1	0	0	0
000026	1998	上市公司本身	上市后	0	0	2	0	0	0
000026	1998	子公司	上市后	0	0	4	0	0	0
000026	1998	集团公司合计	上市后	0	0	6	0	0	0
000026	1999	上市公司本身	上市后	0	0	1	0	0	0
000026	1999	子公司	上市后	0	0	1	0	0	0
000026	1999	集团公司合计	上市后	0	0	2	0	0	0
000026	2000	上市公司本身	上市后	0	0	1	0	0	0
000026	2000	集团公司合计	上市后	0	0	1	0	0	0
000026	2001	上市公司本身	上市后	0	3	6	0	0	0
000026	2001	集团公司合计	上市后	0	3	6	0	0	0
000026	2002	上市公司本身	上市后	0	0	6	0	0	1
000026	2002	集团公司合计	上市后	0	0	6	0	0	1
000026	2003	上市公司本身	上市后	0	1	15	0	0	0
000026	2003	集团公司合计	上市后	0	1	15	0	0	0
000026	2004	上市公司本身	上市后	0	0	10	0	0	0
000026	2004	集团公司合计	上市后	0	0	10	0	0	0
000026	2005	上市公司本身	上市后	0	1	24	0	0	0
000026	2005	子公司	上市后	0	0	2	0	0	0
000026	2005	集团公司合计	上市后	0	1	26	0	0	0
000026	2006	上市公司本身	上市后	0	2	3	0	0	0
000026	2006	集团公司合计	上市后	0	2	3	0	0	0
000026	2007	上市公司本身	上市后	0	3	17	0	0	0
000026	2007	子公司	上市后	0	3	0	0	0	0
000026	2007	集团公司合计	上市后	0	6	17	0	0	0
000026	2008	上市公司本身	上市后	1	0	2	0	0	0
000026	2008	子公司	上市后	0	2	0	0	0	0
000026	2008	集团公司合计	上市后	1	2	2	0	0	0
000026	2009	上市公司本身	上市后	0	0	5	0	0	0
000026	2009	集团公司合计	上市后	0	0	5	0	0	0
000026	2010	上市公司本身	上市后	0	0	9	0	0	0
000026	2010	集团公司合计	上市后	0	0	9	0	0	0
000026	2011	上市公司本身	上市后	2	3	10	0	0	0
000026	2011	集团公司合计	上市后	2	3	10	0	0	0
000026	2012	上市公司本身	上市后	0	3	5	9	2	0
000026	2012	子公司	上市后	1	2	0	1	1	0
000026	2012	集团公司合计	上市后	1	5	5	9	2	0
000026	2013	上市公司本身	上市后	0	0	14	1	4	13
000026	2013	子公司	上市后	1	1	0	3	8	13
000026	2013	集团公司合计	上市后	1	1	14	2	6	13
000026	2014	上市公司本身	上市后	1	1	13	2	2	8
000026	2014	子公司	上市后	0	0	0	2	4	8
000026	2014	联营公司	上市后	0	2	12	0	0	0
000026	2014	集团公司合计	上市后	1	3	25	2	3	8
000026	2015	上市公司本身	上市后	1	2	0	0	4	35
000026	2015	子公司	上市后	0	0	0	0	6	35
000026	2015	联营公司	上市后	0	0	5	0	0	0
000026	2015	集团公司合计	上市后	1	2	5	0	5	35
000026	2016	上市公司本身	上市后	5	4	2	0	1	21
000026	2016	子公司	上市后	2	8	0	0	1	21
000026	2016	联营公司	上市后	1	0	5	0	0	0
000026	2016	集团公司合计	上市后	8	12	7	0	1	21
000026	2017	上市公司本身	上市后	1	1	0	10	13	39
000026	2017	子公司	上市后	0	0	0	9	12	39
000026	2017	联营公司	上市后	0	0	1	0	0	0
000026	2017	集团公司合计	上市后	1	1	1	10	13	39
000026	2018	上市公司本身	上市后	4	2	3	6	2	38
000026	2018	子公司	上市后	0	3	0	2	2	38
000026	2018	联营公司	上市后	0	0	1	0	0	0
000026	2018	集团公司合计	上市后	4	5	4	6	2	38
000026	2019	上市公司本身	上市后	3	2	7	2	5	5
000026	2019	子公司	上市后	2	6	0	3	8	5
000026	2019	集团公司合计	上市后	5	8	7	4	8	5
000026	2020	上市公司本身	上市后	1	0	5	7	4	27
000026	2020	子公司	上市后	3	6	0	7	4	27
000026	2020	联营公司	上市后	0	0	3	0	1	0
000026	2020	集团公司合计	上市后	4	6	8	7	5	27
000026	2021	上市公司本身	上市后	0	0	3	4	7	19
000026	2021	子公司	上市后	0	3	0	2	7	19
000026	2021	联营公司	上市后	0	1	0	0	0	0
000026	2021	集团公司合计	上市后	0	4	3	4	7	19
000027	1993	上市公司本身	上市后	0	0	0	0	0	0
000027	1993	集团公司合计	上市后	0	0	0	0	0	0
000027	1994	上市公司本身	上市后	0	0	0	0	0	0
000027	1994	集团公司合计	上市后	0	0	0	0	0	0
000027	1995	上市公司本身	上市后	0	0	0	0	0	0
000027	1995	集团公司合计	上市后	0	0	0	0	0	0
000027	1996	上市公司本身	上市后	0	0	0	0	0	0
000027	1996	集团公司合计	上市后	0	0	0	0	0	0
000027	1997	上市公司本身	上市后	0	0	0	0	0	0
000027	1997	集团公司合计	上市后	0	0	0	0	0	0
000027	1998	上市公司本身	上市后	0	0	0	0	0	0
000027	1998	集团公司合计	上市后	0	0	0	0	0	0
000027	1999	上市公司本身	上市后	0	0	0	0	0	0
000027	1999	集团公司合计	上市后	0	0	0	0	0	0
000027	2000	上市公司本身	上市后	0	0	0	0	0	0
000027	2000	集团公司合计	上市后	0	0	0	0	0	0
000027	2001	上市公司本身	上市后	0	0	0	0	0	0
000027	2001	集团公司合计	上市后	0	0	0	0	0	0
000027	2002	上市公司本身	上市后	0	0	0	0	0	0
000027	2002	集团公司合计	上市后	0	0	0	0	0	0
000027	2003	上市公司本身	上市后	0	0	0	0	0	0
000027	2003	集团公司合计	上市后	0	0	0	0	0	0
000027	2004	上市公司本身	上市后	0	0	0	0	0	0
000027	2004	集团公司合计	上市后	0	0	0	0	0	0
000027	2005	上市公司本身	上市后	0	0	0	0	0	0
000027	2005	集团公司合计	上市后	0	0	0	0	0	0
000027	2006	上市公司本身	上市后	0	0	0	0	0	0
000027	2006	集团公司合计	上市后	0	0	0	0	0	0
000027	2007	上市公司本身	上市后	0	0	0	0	0	0
000027	2007	集团公司合计	上市后	0	0	0	0	0	0
000027	2008	上市公司本身	上市后	0	0	0	0	0	0
000027	2008	子公司	上市后	1	1	0	0	0	0
000027	2008	集团公司合计	上市后	1	1	0	0	0	0
000027	2009	上市公司本身	上市后	0	0	0	0	0	0
000027	2009	集团公司合计	上市后	0	0	0	0	0	0
000027	2010	上市公司本身	上市后	0	0	0	0	0	0
000027	2010	子公司	上市后	1	2	0	0	0	0
000027	2010	集团公司合计	上市后	1	2	0	0	0	0
000027	2011	上市公司本身	上市后	0	0	0	0	0	0
000027	2011	子公司	上市后	3	2	0	0	0	0
000027	2011	集团公司合计	上市后	3	2	0	0	0	0
000027	2012	上市公司本身	上市后	0	0	0	0	0	0
000027	2012	子公司	上市后	2	1	0	1	0	0
000027	2012	集团公司合计	上市后	2	1	0	1	0	0
000027	2013	上市公司本身	上市后	0	0	0	0	0	0
000027	2013	子公司	上市后	1	0	0	0	0	0
000027	2013	集团公司合计	上市后	1	0	0	0	0	0
000027	2014	上市公司本身	上市后	0	0	0	1	0	0
000027	2014	子公司	上市后	4	5	0	7	7	0
000027	2014	集团公司合计	上市后	4	5	0	8	7	0
000027	2015	上市公司本身	上市后	0	0	0	0	0	0
000027	2015	子公司	上市后	8	8	0	0	0	0
000027	2015	集团公司合计	上市后	8	8	0	0	0	0
000027	2016	上市公司本身	上市后	0	0	0	0	0	0
000027	2016	子公司	上市后	10	46	0	1	1	0
000027	2016	联营公司	上市后	0	2	0	0	0	0
000027	2016	集团公司合计	上市后	10	48	0	1	1	0
000027	2017	上市公司本身	上市后	0	0	0	0	0	0
000027	2017	子公司	上市后	30	42	0	2	1	0
000027	2017	联营公司	上市后	0	0	0	1	0	0
000027	2017	集团公司合计	上市后	30	42	0	3	1	0
000027	2018	上市公司本身	上市后	0	0	0	0	0	0
000027	2018	子公司	上市后	18	56	0	3	1	0
000027	2018	联营公司	上市后	3	6	0	2	0	0
000027	2018	集团公司合计	上市后	21	62	0	5	1	0
000027	2019	上市公司本身	上市后	0	0	0	0	0	0
000027	2019	子公司	上市后	41	46	3	7	8	0
000027	2019	联营公司	上市后	1	5	0	0	0	0
000027	2019	集团公司合计	上市后	42	51	3	7	8	0
000027	2020	上市公司本身	上市后	0	0	0	0	0	0
000027	2020	子公司	上市后	5	18	5	41	68	0
000027	2020	联营公司	上市后	13	27	0	1	2	0
000027	2020	集团公司合计	上市后	18	45	5	42	70	0
000027	2021	上市公司本身	上市后	0	0	0	0	0	0
000027	2021	子公司	上市后	7	14	0	15	17	0
000027	2021	联营公司	上市后	7	8	0	2	0	0
000027	2021	集团公司合计	上市后	14	22	0	17	17	0
000028	1993	上市公司本身	上市后	0	1	0	0	0	0
000028	1993	集团公司合计	上市后	0	1	0	0	0	0
000028	1994	上市公司本身	上市后	0	0	0	0	0	0
000028	1994	集团公司合计	上市后	0	0	0	0	0	0
000028	1995	上市公司本身	上市后	0	0	0	0	0	0
000028	1995	集团公司合计	上市后	0	0	0	0	0	0
000028	1996	上市公司本身	上市后	0	0	2	0	0	0
000028	1996	集团公司合计	上市后	0	0	2	0	0	0
000028	1997	上市公司本身	上市后	0	0	2	0	0	0
000028	1997	集团公司合计	上市后	0	0	2	0	0	0
000028	1998	上市公司本身	上市后	0	0	0	0	0	0
000028	1998	集团公司合计	上市后	0	0	0	0	0	0
000028	1999	上市公司本身	上市后	0	0	0	0	0	0
000028	1999	集团公司合计	上市后	0	0	0	0	0	0
000028	2000	上市公司本身	上市后	0	0	0	0	0	0
000028	2000	集团公司合计	上市后	0	0	0	0	0	0
000028	2001	上市公司本身	上市后	0	0	0	0	0	0
000028	2001	集团公司合计	上市后	0	0	0	0	0	0
000028	2002	上市公司本身	上市后	0	0	0	0	0	0
000028	2002	子公司	上市后	1	0	0	0	0	0
000028	2002	集团公司合计	上市后	1	0	0	0	0	0
000028	2003	上市公司本身	上市后	0	0	0	0	0	0
000028	2003	集团公司合计	上市后	0	0	0	0	0	0
000028	2004	上市公司本身	上市后	0	0	0	0	0	0
000028	2004	子公司	上市后	2	0	0	0	0	0
000028	2004	集团公司合计	上市后	2	0	0	0	0	0
000028	2005	上市公司本身	上市后	0	0	0	0	0	0
000028	2005	子公司	上市后	1	0	4	0	0	0
000028	2005	集团公司合计	上市后	1	0	4	0	0	0
000028	2006	上市公司本身	上市后	0	0	0	0	0	0
000028	2006	子公司	上市后	1	0	0	0	0	0
000028	2006	集团公司合计	上市后	1	0	0	0	0	0
000028	2007	上市公司本身	上市后	0	0	0	0	0	0
000028	2007	子公司	上市后	2	0	0	0	0	0
000028	2007	集团公司合计	上市后	2	0	0	0	0	0
000028	2008	上市公司本身	上市后	0	0	0	0	0	0
000028	2008	子公司	上市后	2	0	0	0	0	0
000028	2008	联营公司	上市后	7	0	0	0	0	0
000028	2008	集团公司合计	上市后	9	0	0	0	0	0
000028	2009	上市公司本身	上市后	0	0	0	0	0	0
000028	2009	子公司	上市后	5	0	0	0	0	0
000028	2009	联营公司	上市后	7	0	0	0	0	0
000028	2009	集团公司合计	上市后	12	0	0	0	0	0
000028	2010	上市公司本身	上市后	0	0	0	0	0	0
000028	2010	子公司	上市后	6	0	0	0	0	0
000028	2010	联营公司	上市后	8	0	0	0	0	0
000028	2010	集团公司合计	上市后	14	0	0	0	0	0
000028	2011	上市公司本身	上市后	0	0	0	0	0	0
000028	2011	子公司	上市后	3	0	5	0	0	0
000028	2011	联营公司	上市后	8	0	0	0	0	0
000028	2011	集团公司合计	上市后	11	0	5	0	0	0
000028	2012	上市公司本身	上市后	0	0	0	0	0	0
000028	2012	子公司	上市后	4	2	0	2	0	0
000028	2012	联营公司	上市后	7	0	0	0	0	0
000028	2012	集团公司合计	上市后	11	2	0	1	0	0
000028	2013	上市公司本身	上市后	0	0	0	0	0	0
000028	2013	子公司	上市后	6	2	0	2	0	0
000028	2013	联营公司	上市后	8	0	0	0	0	0
000028	2013	集团公司合计	上市后	14	2	0	2	0	0
000028	2014	上市公司本身	上市后	0	0	0	0	0	0
000028	2014	子公司	上市后	3	0	0	0	0	0
000028	2014	联营公司	上市后	6	0	0	1	0	0
000028	2014	集团公司合计	上市后	9	0	0	1	0	0
000028	2015	上市公司本身	上市后	0	0	0	0	0	0
000028	2015	子公司	上市后	2	0	1	0	0	0
000028	2015	联营公司	上市后	4	0	0	0	0	0
000028	2015	集团公司合计	上市后	6	0	1	0	0	0
000028	2016	上市公司本身	上市后	0	0	0	0	0	0
000028	2016	联营公司	上市后	8	0	0	5	0	0
000028	2016	集团公司合计	上市后	8	0	0	5	0	0
000028	2017	上市公司本身	上市后	0	0	0	0	0	0
000028	2017	联营公司	上市后	9	0	0	2	0	0
000028	2017	集团公司合计	上市后	9	0	0	2	0	0
000028	2018	上市公司本身	上市后	0	0	0	0	0	0
000028	2018	联营公司	上市后	7	7	0	0	0	0
000028	2018	集团公司合计	上市后	7	7	0	0	0	0
000028	2019	上市公司本身	上市后	0	0	0	0	0	0
000028	2019	联营公司	上市后	9	4	0	0	0	0
000028	2019	集团公司合计	上市后	9	4	0	0	0	0
000028	2020	上市公司本身	上市后	0	0	0	0	0	0
000028	2020	联营公司	上市后	8	2	0	1	0	0
000028	2020	集团公司合计	上市后	8	2	0	1	0	0
000028	2021	上市公司本身	上市后	0	0	0	0	0	0
000028	2021	联营公司	上市后	1	4	4	0	0	0
000028	2021	集团公司合计	上市后	1	4	4	0	0	0
000029	1993	上市公司本身	上市后	0	0	0	0	0	0
000029	1993	集团公司合计	上市后	0	0	0	0	0	0
000029	1994	上市公司本身	上市后	0	0	0	0	0	0
000029	1994	集团公司合计	上市后	0	0	0	0	0	0
000029	1995	上市公司本身	上市后	0	0	0	0	0	0
000029	1995	集团公司合计	上市后	0	0	0	0	0	0
000029	1996	上市公司本身	上市后	0	0	0	0	0	0
000029	1996	集团公司合计	上市后	0	0	0	0	0	0
000029	1997	上市公司本身	上市后	0	0	0	0	0	0
000029	1997	集团公司合计	上市后	0	0	0	0	0	0
000029	1998	上市公司本身	上市后	0	0	0	0	0	0
000029	1998	集团公司合计	上市后	0	0	0	0	0	0
000029	1999	上市公司本身	上市后	0	0	0	0	0	0
000029	1999	集团公司合计	上市后	0	0	0	0	0	0
000029	2000	上市公司本身	上市后	0	0	0	0	0	0
000029	2000	集团公司合计	上市后	0	0	0	0	0	0
000029	2001	上市公司本身	上市后	0	0	0	0	0	0
000029	2001	集团公司合计	上市后	0	0	0	0	0	0
000029	2002	上市公司本身	上市后	0	0	0	0	0	0
000029	2002	集团公司合计	上市后	0	0	0	0	0	0
000029	2003	上市公司本身	上市后	0	0	0	0	0	0
000029	2003	集团公司合计	上市后	0	0	0	0	0	0
000029	2004	上市公司本身	上市后	0	0	0	0	0	0
000029	2004	集团公司合计	上市后	0	0	0	0	0	0
000029	2005	上市公司本身	上市后	0	0	0	0	0	0
000029	2005	集团公司合计	上市后	0	0	0	0	0	0
000029	2006	上市公司本身	上市后	0	0	0	0	0	0
000029	2006	集团公司合计	上市后	0	0	0	0	0	0
000029	2007	上市公司本身	上市后	0	0	0	0	0	0
000029	2007	集团公司合计	上市后	0	0	0	0	0	0
000029	2008	上市公司本身	上市后	0	0	0	0	0	0
000029	2008	集团公司合计	上市后	0	0	0	0	0	0
000029	2009	上市公司本身	上市后	0	0	0	0	0	0
000029	2009	集团公司合计	上市后	0	0	0	0	0	0
000029	2010	上市公司本身	上市后	0	0	0	0	0	0
000029	2010	集团公司合计	上市后	0	0	0	0	0	0
000029	2011	上市公司本身	上市后	0	0	0	0	0	0
000029	2011	集团公司合计	上市后	0	0	0	0	0	0
000029	2012	上市公司本身	上市后	0	0	0	0	0	0
000029	2012	集团公司合计	上市后	0	0	0	0	0	0
000029	2013	上市公司本身	上市后	0	0	0	0	0	0
000029	2013	集团公司合计	上市后	0	0	0	0	0	0
000029	2014	上市公司本身	上市后	0	0	0	0	0	0
000029	2014	集团公司合计	上市后	0	0	0	0	0	0
000029	2015	上市公司本身	上市后	0	0	0	0	0	0
000029	2015	集团公司合计	上市后	0	0	0	0	0	0
000029	2016	上市公司本身	上市后	0	0	0	0	0	0
000029	2016	集团公司合计	上市后	0	0	0	0	0	0
000029	2017	上市公司本身	上市后	0	0	0	0	0	0
000029	2017	集团公司合计	上市后	0	0	0	0	0	0
000029	2018	上市公司本身	上市后	0	0	0	0	0	0
000029	2018	集团公司合计	上市后	0	0	0	0	0	0
000029	2019	上市公司本身	上市后	0	0	0	0	0	0
000029	2019	集团公司合计	上市后	0	0	0	0	0	0
000029	2020	上市公司本身	上市后	0	0	0	0	0	0
000029	2020	集团公司合计	上市后	0	0	0	0	0	0
000029	2021	上市公司本身	上市后	0	0	0	0	0	0
000029	2021	集团公司合计	上市后	0	0	0	0	0	0
000030	1993	上市公司本身	上市后	0	0	0	0	0	0
000030	1993	集团公司合计	上市后	0	0	0	0	0	0
000030	1994	上市公司本身	上市后	0	0	0	0	0	0
000030	1994	集团公司合计	上市后	0	0	0	0	0	0
000030	1995	上市公司本身	上市后	0	0	0	0	0	0
000030	1995	集团公司合计	上市后	0	0	0	0	0	0
000030	1996	上市公司本身	上市后	0	0	0	0	0	0
000030	1996	集团公司合计	上市后	0	0	0	0	0	0
000030	1997	上市公司本身	上市后	0	0	0	0	0	0
000030	1997	集团公司合计	上市后	0	0	0	0	0	0
000030	1998	上市公司本身	上市后	0	0	0	0	0	0
000030	1998	集团公司合计	上市后	0	0	0	0	0	0
000030	1999	上市公司本身	上市后	0	0	0	0	0	0
000030	1999	子公司	上市后	0	14	2	0	0	0
000030	1999	集团公司合计	上市后	0	14	2	0	0	0
000030	2000	上市公司本身	上市后	0	0	0	0	0	0
000030	2000	联营公司	上市后	0	0	4	0	0	0
000030	2000	集团公司合计	上市后	0	0	4	0	0	0
000030	2001	上市公司本身	上市后	0	0	0	0	0	0
000030	2001	联营公司	上市后	0	4	15	0	0	0
000030	2001	集团公司合计	上市后	0	4	15	0	0	0
000030	2002	上市公司本身	上市后	0	0	0	0	0	0
000030	2002	联营公司	上市后	0	1	8	0	0	0
000030	2002	集团公司合计	上市后	0	1	8	0	0	0
000030	2003	上市公司本身	上市后	0	0	0	0	0	0
000030	2003	集团公司合计	上市后	0	0	0	0	0	0
000030	2004	上市公司本身	上市后	0	0	0	0	0	0
000030	2004	集团公司合计	上市后	0	0	0	0	0	0
000030	2005	上市公司本身	上市后	0	0	0	1	3	0
000030	2005	集团公司合计	上市后	0	0	0	1	3	0
000030	2006	上市公司本身	上市后	0	0	0	1	7	0
000030	2006	集团公司合计	上市后	0	0	0	1	7	0
000030	2007	上市公司本身	上市后	0	0	0	0	0	0
000030	2007	集团公司合计	上市后	0	0	0	0	0	0
000030	2008	上市公司本身	上市后	1	3	2	0	0	0
000030	2008	集团公司合计	上市后	1	3	2	0	0	0
000030	2009	上市公司本身	上市后	0	4	2	0	11	3
000030	2009	集团公司合计	上市后	0	4	2	0	11	3
000030	2010	上市公司本身	上市后	2	8	6	1	13	5
000030	2010	集团公司合计	上市后	2	8	6	1	13	5
000030	2011	上市公司本身	上市后	2	6	2	1	3	13
000030	2011	集团公司合计	上市后	2	6	2	1	3	13
000030	2012	上市公司本身	上市后	1	2	6	1	13	6
000030	2012	集团公司合计	上市后	1	2	6	1	13	6
000030	2013	上市公司本身	上市后	6	13	6	2	5	1
000030	2013	子公司	上市后	1	9	0	2	5	1
000030	2013	联营公司	上市后	0	3	0	0	0	0
000030	2013	集团公司合计	上市后	7	25	6	2	5	1
000030	2014	上市公司本身	上市后	2	7	4	3	12	0
000030	2014	子公司	上市后	0	10	0	1	0	0
000030	2014	联营公司	上市后	3	39	3	3	12	0
000030	2014	集团公司合计	上市后	5	56	7	4	12	0
000030	2015	上市公司本身	上市后	1	2	3	2	10	0
000030	2015	子公司	上市后	0	8	0	1	3	0
000030	2015	联营公司	上市后	0	4	0	1	7	0
000030	2015	合营公司	上市后	2	23	1	0	0	0
000030	2015	集团公司合计	上市后	3	37	4	2	10	0
000030	2016	上市公司本身	上市后	1	3	0	1	5	0
000030	2016	子公司	上市后	0	15	1	1	5	0
000030	2016	集团公司合计	上市后	1	18	1	1	5	0
000030	2017	上市公司本身	上市后	0	4	1	0	1	1
000030	2017	子公司	上市后	1	10	2	0	1	1
000030	2017	联营公司	上市后	3	7	0	0	0	0
000030	2017	合营公司	上市后	2	26	3	0	0	0
000030	2017	集团公司合计	上市后	6	47	6	0	1	1
000030	2018	上市公司本身	上市后	3	4	5	1	8	0
000030	2018	子公司	上市后	1	7	0	3	8	0
000030	2018	联营公司	上市后	1	17	0	0	1	0
000030	2018	合营公司	上市后	0	2	0	0	0	0
000030	2018	集团公司合计	上市后	5	30	5	3	9	0
000030	2019	上市公司本身	上市后	2	3	0	2	4	0
000030	2019	子公司	上市后	1	9	0	2	4	0
000030	2019	联营公司	上市后	3	11	0	0	0	0
000030	2019	集团公司合计	上市后	6	23	0	2	4	0
000030	2020	上市公司本身	上市后	8	17	3	8	35	2
000030	2020	子公司	上市后	2	14	0	4	12	0
000030	2020	联营公司	上市后	0	8	0	0	0	0
000030	2020	合营公司	上市后	0	4	1	0	0	0
000030	2020	集团公司合计	上市后	10	43	4	8	35	2
000030	2021	上市公司本身	上市后	4	3	0	14	22	1
000030	2021	子公司	上市后	0	0	0	7	7	0
000030	2021	联营公司	上市后	0	0	0	0	4	0
000030	2021	合营公司	上市后	0	1	0	0	0	0
000030	2021	集团公司合计	上市后	4	4	0	15	22	1
000031	1993	上市公司本身	上市后	0	0	0	0	0	0
000031	1993	集团公司合计	上市后	0	0	0	0	0	0
000031	1994	上市公司本身	上市后	0	0	0	0	0	0
000031	1994	集团公司合计	上市后	0	0	0	0	0	0
000031	1995	上市公司本身	上市后	0	0	0	0	0	0
000031	1995	集团公司合计	上市后	0	0	0	0	0	0
000031	1996	上市公司本身	上市后	0	0	0	0	0	0
000031	1996	集团公司合计	上市后	0	0	0	0	0	0
000031	1997	上市公司本身	上市后	0	0	0	0	0	0
000031	1997	集团公司合计	上市后	0	0	0	0	0	0
000031	1998	上市公司本身	上市后	0	0	0	0	0	0
000031	1998	集团公司合计	上市后	0	0	0	0	0	0
000031	1999	上市公司本身	上市后	0	0	0	0	0	0
000031	1999	集团公司合计	上市后	0	0	0	0	0	0
000031	2000	上市公司本身	上市后	0	0	0	0	0	0
000031	2000	集团公司合计	上市后	0	0	0	0	0	0
000031	2001	上市公司本身	上市后	0	0	0	0	0	0
000031	2001	集团公司合计	上市后	0	0	0	0	0	0
000031	2002	上市公司本身	上市后	0	0	0	0	0	0
000031	2002	集团公司合计	上市后	0	0	0	0	0	0
000031	2003	上市公司本身	上市后	0	0	0	0	0	0
000031	2003	集团公司合计	上市后	0	0	0	0	0	0
000031	2004	上市公司本身	上市后	0	0	0	0	0	0
000031	2004	集团公司合计	上市后	0	0	0	0	0	0
000031	2005	上市公司本身	上市后	0	0	0	0	0	0
000031	2005	集团公司合计	上市后	0	0	0	0	0	0
000031	2006	上市公司本身	上市后	0	0	0	0	0	0
000031	2006	集团公司合计	上市后	0	0	0	0	0	0
000031	2007	上市公司本身	上市后	0	0	0	0	0	0
000031	2007	集团公司合计	上市后	0	0	0	0	0	0
000031	2008	上市公司本身	上市后	0	0	0	0	0	0
000031	2008	联营公司	上市后	0	1	0	0	0	0
000031	2008	集团公司合计	上市后	0	1	0	0	0	0
000031	2009	上市公司本身	上市后	0	1	0	0	0	0
000031	2009	集团公司合计	上市后	0	1	0	0	0	0
000031	2010	上市公司本身	上市后	0	0	0	0	0	0
000031	2010	联营公司	上市后	0	1	0	0	0	0
000031	2010	集团公司合计	上市后	0	1	0	0	0	0
000031	2011	上市公司本身	上市后	0	0	0	0	0	0
000031	2011	联营公司	上市后	1	2	0	0	0	0
000031	2011	集团公司合计	上市后	1	2	0	0	0	0
000031	2012	上市公司本身	上市后	0	0	0	0	0	0
000031	2012	子公司	上市后	0	0	1	0	0	0
000031	2012	联营公司	上市后	0	3	0	0	0	0
000031	2012	集团公司合计	上市后	0	3	1	0	0	0
000031	2013	上市公司本身	上市后	0	0	0	0	0	0
000031	2013	联营公司	上市后	0	4	0	0	0	0
000031	2013	集团公司合计	上市后	0	4	0	0	0	0
000031	2014	上市公司本身	上市后	0	0	0	0	0	0
000031	2014	联营公司	上市后	1	8	0	0	0	0
000031	2014	集团公司合计	上市后	1	8	0	0	0	0
000031	2015	上市公司本身	上市后	0	0	0	0	0	0
000031	2015	子公司	上市后	0	1	0	0	0	0
000031	2015	联营公司	上市后	3	6	3	0	0	0
000031	2015	集团公司合计	上市后	3	7	3	0	0	0
000031	2016	上市公司本身	上市后	0	0	0	0	0	0
000031	2016	联营公司	上市后	3	6	2	0	0	0
000031	2016	集团公司合计	上市后	3	6	2	0	0	0
000031	2017	上市公司本身	上市后	0	0	0	0	0	0
000031	2017	子公司	上市后	0	2	0	0	0	0
000031	2017	联营公司	上市后	0	9	0	0	0	0
000031	2017	集团公司合计	上市后	0	11	0	0	0	0
000031	2018	上市公司本身	上市后	0	0	0	0	0	0
000031	2018	联营公司	上市后	5	10	0	0	0	0
000031	2018	集团公司合计	上市后	5	10	0	0	0	0
000031	2019	上市公司本身	上市后	0	0	0	0	0	0
000031	2019	子公司	上市后	0	0	0	0	1	0
000031	2019	联营公司	上市后	3	8	0	0	0	0
000031	2019	集团公司合计	上市后	3	8	0	0	1	0
000031	2020	上市公司本身	上市后	0	0	0	0	0	0
000031	2020	子公司	上市后	1	1	0	1	1	0
000031	2020	联营公司	上市后	0	2	0	0	0	0
000031	2020	集团公司合计	上市后	1	3	0	1	1	0
000031	2021	上市公司本身	上市后	0	0	0	0	0	0
000031	2021	子公司	上市后	1	2	0	0	0	0
000031	2021	集团公司合计	上市后	1	2	0	0	0	0
000032	1993	上市公司本身	上市后	0	0	0	0	0	0
000032	1993	集团公司合计	上市后	0	0	0	0	0	0
000032	1994	上市公司本身	上市后	0	0	0	0	0	0
000032	1994	集团公司合计	上市后	0	0	0	0	0	0
000032	1995	上市公司本身	上市后	0	0	0	0	0	0
000032	1995	集团公司合计	上市后	0	0	0	0	0	0
000032	1996	上市公司本身	上市后	0	0	0	0	0	0
000032	1996	集团公司合计	上市后	0	0	0	0	0	0
000032	1997	上市公司本身	上市后	0	0	0	0	0	0
000032	1997	集团公司合计	上市后	0	0	0	0	0	0
000032	1998	上市公司本身	上市后	0	0	0	0	0	0
000032	1998	联营公司	上市后	0	1	7	0	0	0
000032	1998	集团公司合计	上市后	0	1	7	0	0	0
000032	1999	上市公司本身	上市后	1	0	0	0	0	0
000032	1999	集团公司合计	上市后	1	0	0	0	0	0
000032	2000	上市公司本身	上市后	0	0	0	0	0	0
000032	2000	集团公司合计	上市后	0	0	0	0	0	0
000032	2001	上市公司本身	上市后	0	0	0	0	0	0
000032	2001	子公司	上市后	0	2	0	0	0	0
[truncated: 141,982 more rows]

## Sheet: 2006-2021年
Scode	Year	Ftyp	Aplctm	Invia	Umia	Desia	Invja	Umja	Desja
股票代码	会计年度	公司类型	申请时间	当年独立申请的发明数量	当年独立申请的实用新型数量	当年独立申请的外观设计数量	当年联合申请的发明数量	当年联合申请的实用新型数量	当年联合申请的外观设计数量
000001	2006	上市公司本身	上市后	0	0	0	0	0	0
000001	2006	集团公司合计	上市后	0	0	0	0	0	0
000001	2007	上市公司本身	上市后	0	0	0	0	0	0
000001	2007	集团公司合计	上市后	0	0	0	0	0	0
000001	2008	上市公司本身	上市后	0	0	0	0	0	0
000001	2008	集团公司合计	上市后	0	0	0	0	0	0
000001	2009	上市公司本身	上市后	0	0	0	0	0	0
000001	2009	集团公司合计	上市后	0	0	0	0	0	0
000001	2010	上市公司本身	上市后	0	0	1	0	0	0
000001	2010	集团公司合计	上市后	0	0	1	0	0	0
000001	2011	上市公司本身	上市后	0	0	0	0	0	0
000001	2011	集团公司合计	上市后	0	0	0	0	0	0
000001	2012	上市公司本身	上市后	0	0	0	0	0	0
000001	2012	集团公司合计	上市后	0	0	0	0	0	0
000001	2013	上市公司本身	上市后	2	0	0	0	0	0
000001	2013	集团公司合计	上市后	2	0	0	0	0	0
000001	2014	上市公司本身	上市后	0	0	0	0	0	0
000001	2014	集团公司合计	上市后	0	0	0	0	0	0
000001	2015	上市公司本身	上市后	0	0	0	0	0	0
000001	2015	集团公司合计	上市后	0	0	0	0	0	0
000001	2016	上市公司本身	上市后	4	0	11	0	0	0
000001	2016	集团公司合计	上市后	4	0	11	0	0	0
000001	2017	上市公司本身	上市后	6	0	0	0	0	0
000001	2017	集团公司合计	上市后	6	0	0	0	0	0
000001	2018	上市公司本身	上市后	1	0	0	0	0	0
000001	2018	联营公司	上市后	131	2	4	0	0	0
000001	2018	集团公司合计	上市后	132	2	4	0	0	0
000001	2019	上市公司本身	上市后	147	0	2	0	0	0
000001	2019	集团公司合计	上市后	147	0	2	0	0	0
000001	2020	上市公司本身	上市后	272	1	39	0	0	0
000001	2020	集团公司合计	上市后	272	1	39	0	0	0
000001	2021	上市公司本身	上市后	200	2	10	0	0	0
000001	2021	集团公司合计	上市后	200	2	10	0	0	0
000002	2006	上市公司本身	上市后	4	32	0	0	0	0
000002	2006	子公司	上市后	0	1	0	0	0	0
000002	2006	集团公司合计	上市后	4	33	0	0	0	0
000002	2007	上市公司本身	上市后	1	1	0	0	0	0
000002	2007	集团公司合计	上市后	1	1	0	0	0	0
000002	2008	上市公司本身	上市后	12	12	0	0	0	0
000002	2008	子公司	上市后	0	0	0	0	3	0
000002	2008	集团公司合计	上市后	12	12	0	0	3	0
000002	2009	上市公司本身	上市后	0	0	0	0	0	0
000002	2009	子公司	上市后	0	1	0	1	1	0
000002	2009	集团公司合计	上市后	0	1	0	1	1	0
000002	2010	上市公司本身	上市后	3	7	1	0	3	0
000002	2010	子公司	上市后	7	7	0	1	6	0
000002	2010	集团公司合计	上市后	10	14	1	1	5	0
000002	2011	上市公司本身	上市后	0	0	0	0	0	0
000002	2011	子公司	上市后	0	4	0	1	0	0
000002	2011	集团公司合计	上市后	0	4	0	1	0	0
000002	2012	上市公司本身	上市后	0	0	0	0	0	0
000002	2012	子公司	上市后	2	3	0	0	0	0
000002	2012	集团公司合计	上市后	2	3	0	0	0	0
000002	2013	上市公司本身	上市后	1	1	0	0	0	0
000002	2013	子公司	上市后	2	0	1	0	0	0
000002	2013	集团公司合计	上市后	3	1	1	0	0	0
000002	2014	上市公司本身	上市后	1	1	1	0	0	0
000002	2014	子公司	上市后	7	10	18	2	4	1
000002	2014	集团公司合计	上市后	8	11	19	2	4	1
000002	2015	上市公司本身	上市后	0	0	0	0	0	0
000002	2015	子公司	上市后	4	4	4	4	13	6
000002	2015	集团公司合计	上市后	4	4	4	4	13	6
000002	2016	上市公司本身	上市后	0	0	0	0	0	0
000002	2016	子公司	上市后	2	7	0	2	9	3
000002	2016	集团公司合计	上市后	2	7	0	2	7	3
000002	2017	上市公司本身	上市后	0	0	0	0	0	0
000002	2017	子公司	上市后	5	8	2	8	10	2
000002	2017	集团公司合计	上市后	5	8	2	8	10	2
000002	2018	上市公司本身	上市后	0	0	0	0	0	0
000002	2018	子公司	上市后	11	12	3	10	6	0
000002	2018	集团公司合计	上市后	11	12	3	10	6	0
000002	2019	上市公司本身	上市后	0	0	0	0	0	0
000002	2019	子公司	上市后	21	12	11	2	6	0
000002	2019	集团公司合计	上市后	21	12	11	2	6	0
000002	2020	上市公司本身	上市后	0	0	0	0	0	0
000002	2020	子公司	上市后	17	17	3	8	6	1
000002	2020	集团公司合计	上市后	17	17	3	8	6	1
000002	2021	上市公司本身	上市后	0	0	0	0	0	0
000002	2021	子公司	上市后	8	3	5	6	2	0
000002	2021	集团公司合计	上市后	8	3	5	6	2	0
000004	2006	上市公司本身	上市后	0	0	0	0	0	0
000004	2006	集团公司合计	上市后	0	0	0	0	0	0
000004	2007	上市公司本身	上市后	0	0	0	0	0	0
000004	2007	子公司	上市后	0	0	0	1	0	0
000004	2007	集团公司合计	上市后	0	0	0	1	0	0
000004	2008	上市公司本身	上市后	0	0	0	0	0	0
000004	2008	子公司	上市后	2	0	0	0	0	0
000004	2008	集团公司合计	上市后	2	0	0	0	0	0
000004	2009	上市公司本身	上市后	0	0	0	0	0	0
000004	2009	集团公司合计	上市后	0	0	0	0	0	0
000004	2010	上市公司本身	上市后	0	0	0	0	0	0
000004	2010	子公司	上市后	1	0	0	0	0	0
000004	2010	集团公司合计	上市后	1	0	0	0	0	0
000004	2011	上市公司本身	上市后	0	0	0	0	0	0
000004	2011	子公司	上市后	1	4	0	0	0	0
000004	2011	集团公司合计	上市后	1	4	0	0	0	0
000004	2012	上市公司本身	上市后	0	0	0	0	0	0
000004	2012	集团公司合计	上市后	0	0	0	0	0	0
000004	2013	上市公司本身	上市后	0	0	0	0	0	0
000004	2013	集团公司合计	上市后	0	0	0	0	0	0
000004	2014	上市公司本身	上市后	0	0	0	0	0	0
000004	2014	子公司	上市后	0	3	0	0	0	0
000004	2014	集团公司合计	上市后	0	3	0	0	0	0
000004	2015	上市公司本身	上市后	0	0	0	0	0	0
000004	2015	子公司	上市后	12	0	0	0	0	0
000004	2015	集团公司合计	上市后	12	0	0	0	0	0
000004	2016	上市公司本身	上市后	0	0	0	0	0	0
000004	2016	子公司	上市后	1	0	0	0	0	0
000004	2016	集团公司合计	上市后	1	0	0	0	0	0
000004	2017	上市公司本身	上市后	0	0	0	0	0	0
000004	2017	集团公司合计	上市后	0	0	0	0	0	0
000004	2018	上市公司本身	上市后	0	0	0	0	0	0
000004	2018	联营公司	上市后	1	0	0	0	0	0
000004	2018	集团公司合计	上市后	1	0	0	0	0	0
000004	2019	上市公司本身	上市后	0	0	0	0	0	0
000004	2019	子公司	上市后	68	0	0	0	0	0
000004	2019	集团公司合计	上市后	68	0	0	0	0	0
000004	2020	上市公司本身	上市后	0	0	0	0	0	0
000004	2020	子公司	上市后	23	0	0	1	0	0
000004	2020	集团公司合计	上市后	23	0	0	1	0	0
000004	2021	上市公司本身	上市后	0	0	0	0	0	0
000004	2021	集团公司合计	上市后	0	0	0	0	0	0
000005	2006	上市公司本身	上市后	0	0	0	0	0	0
000005	2006	集团公司合计	上市后	0	0	0	0	0	0
000005	2007	上市公司本身	上市后	0	0	0	0	0	0
000005	2007	集团公司合计	上市后	0	0	0	0	0	0
000005	2008	上市公司本身	上市后	0	0	0	0	0	0
000005	2008	集团公司合计	上市后	0	0	0	0	0	0
000005	2009	上市公司本身	上市后	0	0	0	0	0	0
000005	2009	集团公司合计	上市后	0	0	0	0	0	0
000005	2010	上市公司本身	上市后	0	0	0	0	0	0
000005	2010	集团公司合计	上市后	0	0	0	0	0	0
000005	2011	上市公司本身	上市后	0	0	0	0	0	0
000005	2011	集团公司合计	上市后	0	0	0	0	0	0
000005	2012	上市公司本身	上市后	0	0	0	0	0	0
000005	2012	集团公司合计	上市后	0	0	0	0	0	0
000005	2013	上市公司本身	上市后	0	0	0	0	0	0
000005	2013	集团公司合计	上市后	0	0	0	0	0	0
000005	2014	上市公司本身	上市后	0	0	0	0	0	0
000005	2014	集团公司合计	上市后	0	0	0	0	0	0
000005	2015	上市公司本身	上市后	0	0	0	0	0	0
000005	2015	子公司	上市后	5	5	0	0	0	0
000005	2015	集团公司合计	上市后	5	5	0	0	0	0
000005	2016	上市公司本身	上市后	0	0	0	0	0	0
000005	2016	子公司	上市后	4	3	0	0	4	0
000005	2016	集团公司合计	上市后	4	3	0	0	2	0
000005	2017	上市公司本身	上市后	0	0	0	0	0	0
000005	2017	子公司	上市后	5	8	0	0	0	0
000005	2017	集团公司合计	上市后	5	8	0	0	0	0
000005	2018	上市公司本身	上市后	0	0	0	0	0	0
000005	2018	子公司	上市后	0	4	0	0	0	0
000005	2018	集团公司合计	上市后	0	4	0	0	0	0
000005	2019	上市公司本身	上市后	0	1	0	0	0	0
000005	2019	集团公司合计	上市后	0	1	0	0	0	0
000005	2020	上市公司本身	上市后	0	1	0	0	0	0
000005	2020	子公司	上市后	6	2	0	0	0	0
000005	2020	集团公司合计	上市后	6	3	0	0	0	0
000005	2021	上市公司本身	上市后	0	0	0	0	0	0
000005	2021	子公司	上市后	0	5	0	0	0	0
000005	2021	集团公司合计	上市后	0	5	0	0	0	0
000006	2006	上市公司本身	上市后	0	0	0	0	0	0
000006	2006	集团公司合计	上市后	0	0	0	0	0	0
000006	2007	上市公司本身	上市后	0	0	0	0	0	0
000006	2007	集团公司合计	上市后	0	0	0	0	0	0
000006	2008	上市公司本身	上市后	0	0	0	0	0	0
000006	2008	集团公司合计	上市后	0	0	0	0	0	0
000006	2009	上市公司本身	上市后	0	0	0	0	0	0
000006	2009	集团公司合计	上市后	0	0	0	0	0	0
000006	2010	上市公司本身	上市后	0	0	0	0	0	0
000006	2010	集团公司合计	上市后	0	0	0	0	0	0
000006	2011	上市公司本身	上市后	0	0	0	0	0	0
000006	2011	集团公司合计	上市后	0	0	0	0	0	0
000006	2012	上市公司本身	上市后	0	0	0	0	0	0
000006	2012	集团公司合计	上市后	0	0	0	0	0	0
000006	2013	上市公司本身	上市后	0	0	0	0	0	0
000006	2013	集团公司合计	上市后	0	0	0	0	0	0
000006	2014	上市公司本身	上市后	0	0	0	0	0	0
000006	2014	集团公司合计	上市后	0	0	0	0	0	0
000006	2015	上市公司本身	上市后	0	0	0	0	0	0
000006	2015	集团公司合计	上市后	0	0	0	0	0	0
000006	2016	上市公司本身	上市后	0	0	0	0	0	0
000006	2016	集团公司合计	上市后	0	0	0	0	0	0
000006	2017	上市公司本身	上市后	0	0	0	0	0	0
000006	2017	集团公司合计	上市后	0	0	0	0	0	0
000006	2018	上市公司本身	上市后	0	0	0	0	0	0
000006	2018	集团公司合计	上市后	0	0	0	0	0	0
000006	2019	上市公司本身	上市后	0	0	0	0	0	0
000006	2019	集团公司合计	上市后	0	0	0	0	0	0
000006	2020	上市公司本身	上市后	0	0	0	0	0	0
000006	2020	集团公司合计	上市后	0	0	0	0	0	0
000006	2021	上市公司本身	上市后	0	0	0	0	0	0
000006	2021	集团公司合计	上市后	0	0	0	0	0	0
000007	2006	上市公司本身	上市后	0	0	0	0	0	0
000007	2006	集团公司合计	上市后	0	0	0	0	0	0
000007	2007	上市公司本身	上市后	0	0	0	0	0	0
000007	2007	集团公司合计	上市后	0	0	0	0	0	0
000007	2008	上市公司本身	上市后	0	0	0	0	0	0
000007	2008	集团公司合计	上市后	0	0	0	0	0	0
000007	2009	上市公司本身	上市后	0	0	0	0	0	0
000007	2009	集团公司合计	上市后	0	0	0	0	0	0
000007	2010	上市公司本身	上市后	0	0	0	0	0	0
000007	2010	集团公司合计	上市后	0	0	0	0	0	0
000007	2011	上市公司本身	上市后	0	0	0	0	0	0
000007	2011	集团公司合计	上市后	0	0	0	0	0	0
000007	2012	上市公司本身	上市后	0	0	0	0	0	0
000007	2012	集团公司合计	上市后	0	0	0	0	0	0
000007	2013	上市公司本身	上市后	0	0	0	0	0	0
000007	2013	集团公司合计	上市后	0	0	0	0	0	0
000007	2014	上市公司本身	上市后	0	0	0	0	0	0
000007	2014	集团公司合计	上市后	0	0	0	0	0	0
000007	2015	上市公司本身	上市后	0	0	0	0	0	0
000007	2015	集团公司合计	上市后	0	0	0	0	0	0
000007	2016	上市公司本身	上市后	0	0	0	0	0	0
000007	2016	集团公司合计	上市后	0	0	0	0	0	0
000007	2017	上市公司本身	上市后	0	0	0	0	0	0
000007	2017	集团公司合计	上市后	0	0	0	0	0	0
000007	2018	上市公司本身	上市后	0	0	0	0	0	0
000007	2018	集团公司合计	上市后	0	0	0	0	0	0
000007	2019	上市公司本身	上市后	0	0	0	0	0	0
000007	2019	集团公司合计	上市后	0	0	0	0	0	0
000007	2020	上市公司本身	上市后	0	0	0	0	0	0
000007	2020	集团公司合计	上市后	0	0	0	0	0	0
000007	2021	上市公司本身	上市后	0	0	0	0	0	0
000007	2021	集团公司合计	上市后	0	0	0	0	0	0
000008	2006	上市公司本身	上市后	0	0	0	0	0	0
000008	2006	集团公司合计	上市后	0	0	0	0	0	0
000008	2007	上市公司本身	上市后	0	0	0	0	0	0
000008	2007	集团公司合计	上市后	0	0	0	0	0	0
000008	2008	上市公司本身	上市后	0	0	0	0	0	0
000008	2008	集团公司合计	上市后	0	0	0	0	0	0
000008	2009	上市公司本身	上市后	0	0	0	0	0	0
000008	2009	集团公司合计	上市后	0	0	0	0	0	0
000008	2010	上市公司本身	上市后	0	0	0	0	0	0
000008	2010	集团公司合计	上市后	0	0	0	0	0	0
000008	2011	上市公司本身	上市后	0	0	0	0	0	0
000008	2011	集团公司合计	上市后	0	0	0	0	0	0
000008	2012	上市公司本身	上市后	0	0	0	0	0	0
000008	2012	集团公司合计	上市后	0	0	0	0	0	0
000008	2013	上市公司本身	上市后	0	0	0	0	0	0
000008	2013	集团公司合计	上市后	0	0	0	0	0	0
000008	2014	上市公司本身	上市后	0	0	0	0	0	0
000008	2014	集团公司合计	上市后	0	0	0	0	0	0
000008	2015	上市公司本身	上市后	0	0	0	0	0	0
000008	2015	子公司	上市后	13	38	1	4	4	0
000008	2015	集团公司合计	上市后	13	38	1	4	4	0
000008	2016	上市公司本身	上市后	0	0	0	0	0	0
000008	2016	子公司	上市后	4	18	0	0	1	0
000008	2016	集团公司合计	上市后	4	18	0	0	1	0
000008	2017	上市公司本身	上市后	0	1	0	0	0	0
000008	2017	子公司	上市后	9	25	0	3	3	0
000008	2017	联营公司	上市后	0	3	0	0	0	0
000008	2017	集团公司合计	上市后	9	29	0	3	3	0
000008	2018	上市公司本身	上市后	2	3	0	0	0	0
000008	2018	子公司	上市后	8	14	0	2	1	0
000008	2018	集团公司合计	上市后	10	17	0	2	1	0
000008	2019	上市公司本身	上市后	12	7	3	0	4	1
000008	2019	子公司	上市后	21	23	1	3	8	1
000008	2019	集团公司合计	上市后	33	30	4	3	8	1
000008	2020	上市公司本身	上市后	1	0	0	0	0	0
000008	2020	子公司	上市后	18	53	5	2	13	2
000008	2020	联营公司	上市后	27	19	4	0	0	0
000008	2020	集团公司合计	上市后	46	72	9	2	13	2
000008	2021	上市公司本身	上市后	0	0	0	0	0	0
000008	2021	子公司	上市后	16	10	2	1	1	0
000008	2021	集团公司合计	上市后	16	10	2	1	1	0
000009	2006	上市公司本身	上市后	0	0	0	0	0	0
000009	2006	子公司	上市后	3	3	1	0	0	0
000009	2006	联营公司	上市后	1	0	0	0	0	0
000009	2006	集团公司合计	上市后	4	3	1	0	0	0
000009	2007	上市公司本身	上市后	0	0	0	0	0	0
000009	2007	子公司	上市后	8	1	0	0	0	0
000009	2007	集团公司合计	上市后	8	1	0	0	0	0
000009	2008	上市公司本身	上市后	0	0	0	0	0	0
000009	2008	子公司	上市后	9	2	1	0	0	0
000009	2008	集团公司合计	上市后	9	2	1	0	0	0
000009	2009	上市公司本身	上市后	0	0	0	0	0	0
000009	2009	子公司	上市后	13	1	0	0	0	0
000009	2009	集团公司合计	上市后	13	1	0	0	0	0
000009	2010	上市公司本身	上市后	0	0	0	0	0	0
000009	2010	子公司	上市后	16	10	9	1	0	0
000009	2010	集团公司合计	上市后	16	10	9	1	0	0
000009	2011	上市公司本身	上市后	0	0	0	0	0	0
000009	2011	子公司	上市后	28	20	5	3	0	0
000009	2011	联营公司	上市后	0	1	0	0	0	0
000009	2011	集团公司合计	上市后	28	21	5	2	0	0
000009	2012	上市公司本身	上市后	0	0	0	0	0	0
000009	2012	子公司	上市后	42	18	51	0	0	0
000009	2012	联营公司	上市后	3	1	0	0	0	0
000009	2012	集团公司合计	上市后	45	19	51	0	0	0
000009	2013	上市公司本身	上市后	0	0	0	0	0	0
000009	2013	子公司	上市后	41	13	5	0	0	0
000009	2013	联营公司	上市后	1	0	0	0	0	0
000009	2013	集团公司合计	上市后	42	13	5	0	0	0
000009	2014	上市公司本身	上市后	0	0	0	0	0	0
000009	2014	子公司	上市后	31	22	12	32	1	0
000009	2014	集团公司合计	上市后	31	22	12	18	1	0
000009	2015	上市公司本身	上市后	0	0	0	0	0	0
000009	2015	子公司	上市后	37	17	14	0	0	0
000009	2015	集团公司合计	上市后	37	17	14	0	0	0
000009	2016	上市公司本身	上市后	0	0	0	0	0	0
000009	2016	子公司	上市后	35	41	0	1	7	0
000009	2016	联营公司	上市后	26	4	2	0	6	0
000009	2016	集团公司合计	上市后	61	45	2	1	7	0
000009	2017	上市公司本身	上市后	0	0	0	0	0	0
000009	2017	子公司	上市后	69	77	9	2	0	0
000009	2017	集团公司合计	上市后	69	77	9	2	0	0
000009	2018	上市公司本身	上市后	0	0	0	0	0	0
000009	2018	子公司	上市后	71	114	24	2	8	0
000009	2018	联营公司	上市后	33	4	0	0	0	0
000009	2018	集团公司合计	上市后	104	118	24	2	6	0
000009	2019	上市公司本身	上市后	0	0	0	0	0	0
000009	2019	子公司	上市后	85	95	20	8	1	0
000009	2019	联营公司	上市后	2	1	0	0	0	0
000009	2019	集团公司合计	上市后	87	96	20	8	1	0
000009	2020	上市公司本身	上市后	0	0	0	0	0	0
000009	2020	子公司	上市后	72	168	38	10	13	0
000009	2020	集团公司合计	上市后	72	168	38	10	13	0
000009	2021	上市公司本身	上市后	0	0	0	0	0	0
000009	2021	子公司	上市后	62	59	6	11	1	0
000009	2021	集团公司合计	上市后	62	59	6	11	1	0
000010	2006	上市公司本身	上市后	0	0	0	0	0	0
000010	2006	集团公司合计	上市后	0	0	0	0	0	0
000010	2007	上市公司本身	上市后	0	0	0	0	0	0
000010	2007	集团公司合计	上市后	0	0	0	0	0	0
000010	2008	上市公司本身	上市后	0	0	0	0	0	0
000010	2008	集团公司合计	上市后	0	0	0	0	0	0
000010	2009	上市公司本身	上市后	0	0	0	0	0	0
000010	2009	子公司	上市后	0	2	0	0	0	0
000010	2009	集团公司合计	上市后	0	2	0	0	0	0
000010	2010	上市公司本身	上市后	0	0	0	0	0	0
000010	2010	子公司	上市后	0	2	0	0	0	0
000010	2010	集团公司合计	上市后	0	2	0	0	0	0
000010	2011	上市公司本身	上市后	0	0	0	0	0	0
000010	2011	子公司	上市后	0	1	0	0	0	0
000010	2011	集团公司合计	上市后	0	1	0	0	0	0
000010	2012	上市公司本身	上市后	0	0	0	0	0	0
000010	2012	集团公司合计	上市后	0	0	0	0	0	0
000010	2013	上市公司本身	上市后	0	0	0	0	0	0
000010	2013	子公司	上市后	0	3	0	0	0	0
000010	2013	集团公司合计	上市后	0	3	0	0	0	0
000010	2014	上市公司本身	上市后	0	0	0	0	0	0
000010	2014	集团公司合计	上市后	0	0	0	0	0	0
000010	2015	上市公司本身	上市后	0	0	0	0	0	0
000010	2015	集团公司合计	上市后	0	0	0	0	0	0
000010	2016	上市公司本身	上市后	0	0	0	0	0	0
000010	2016	集团公司合计	上市后	0	0	0	0	0	0
000010	2017	上市公司本身	上市后	0	0	0	0	0	0
000010	2017	集团公司合计	上市后	0	0	0	0	0	0
000010	2018	上市公司本身	上市后	0	0	0	0	0	0
000010	2018	子公司	上市后	2	15	0	0	0	0
000010	2018	集团公司合计	上市后	2	15	0	0	0	0
000010	2019	上市公司本身	上市后	0	0	0	0	0	0
000010	2019	集团公司合计	上市后	0	0	0	0	0	0
000010	2020	上市公司本身	上市后	0	0	0	0	0	0
000010	2020	集团公司合计	上市后	0	0	0	0	0	0
000010	2021	上市公司本身	上市后	0	0	0	0	0	0
000010	2021	集团公司合计	上市后	0	0	0	0	0	0
000011	2006	上市公司本身	上市后	0	0	0	0	0	0
000011	2006	集团公司合计	上市后	0	0	0	0	0	0
000011	2007	上市公司本身	上市后	0	0	0	0	0	0
000011	2007	集团公司合计	上市后	0	0	0	0	0	0
000011	2008	上市公司本身	上市后	0	0	0	0	0	0
000011	2008	集团公司合计	上市后	0	0	0	0	0	0
000011	2009	上市公司本身	上市后	0	0	0	0	0	0
000011	2009	集团公司合计	上市后	0	0	0	0	0	0
000011	2010	上市公司本身	上市后	0	0	0	0	0	0
000011	2010	集团公司合计	上市后	0	0	0	0	0	0
000011	2011	上市公司本身	上市后	0	0	0	0	0	0
000011	2011	集团公司合计	上市后	0	0	0	0	0	0
000011	2012	上市公司本身	上市后	0	0	0	0	0	0
000011	2012	集团公司合计	上市后	0	0	0	0	0	0
000011	2013	上市公司本身	上市后	0	0	0	0	0	0
000011	2013	集团公司合计	上市后	0	0	0	0	0	0
000011	2014	上市公司本身	上市后	0	0	0	0	0	0
000011	2014	集团公司合计	上市后	0	0	0	0	0	0
000011	2015	上市公司本身	上市后	0	0	0	0	0	0
000011	2015	集团公司合计	上市后	0	0	0	0	0	0
000011	2016	上市公司本身	上市后	0	0	0	0	0	0
000011	2016	集团公司合计	上市后	0	0	0	0	0	0
000011	2017	上市公司本身	上市后	0	0	0	0	0	0
000011	2017	集团公司合计	上市后	0	0	0	0	0	0
000011	2018	上市公司本身	上市后	0	0	0	0	0	0
000011	2018	集团公司合计	上市后	0	0	0	0	0	0
000011	2019	上市公司本身	上市后	0	0	0	0	0	0
000011	2019	集团公司合计	上市后	0	0	0	0	0	0
000011	2020	上市公司本身	上市后	0	0	0	0	0	0
000011	2020	子公司	上市后	0	3	0	0	0	0
000011	2020	集团公司合计	上市后	0	3	0	0	0	0
000011	2021	上市公司本身	上市后	0	0	0	0	0	0
000011	2021	集团公司合计	上市后	0	0	0	0	0	0
000012	2006	上市公司本身	上市后	0	0	0	0	0	0
000012	2006	子公司	上市后	1	5	0	0	0	0
000012	2006	集团公司合计	上市后	1	5	0	0	0	0
000012	2007	上市公司本身	上市后	5	0	0	0	0	0
000012	2007	子公司	上市后	4	6	1	1	1	0
000012	2007	集团公司合计	上市后	9	6	1	1	1	0
000012	2008	上市公司本身	上市后	3	3	0	0	0	0
000012	2008	子公司	上市后	2	1	0	0	0	0
000012	2008	集团公司合计	上市后	5	4	0	0	0	0
000012	2009	上市公司本身	上市后	15	15	0	0	0	0
000012	2009	子公司	上市后	7	11	0	0	10	0
000012	2009	集团公司合计	上市后	22	26	0	0	5	0
000012	2010	上市公司本身	上市后	9	9	0	0	0	0
000012	2010	子公司	上市后	10	18	0	6	15	0
000012	2010	联营公司	上市后	1	2	3	0	0	0
000012	2010	集团公司合计	上市后	20	29	3	3	8	0
000012	2011	上市公司本身	上市后	2	5	0	1	0	0
000012	2011	子公司	上市后	13	12	0	15	14	0
000012	2011	联营公司	上市后	0	3	61	0	0	0
000012	2011	集团公司合计	上市后	15	20	61	8	7	0
000012	2012	上市公司本身	上市后	14	7	0	3	5	0
000012	2012	子公司	上市后	26	37	0	6	9	0
000012	2012	集团公司合计	上市后	40	44	0	3	5	0
000012	2013	上市公司本身	上市后	10	4	0	11	11	0
000012	2013	子公司	上市后	14	13	0	16	18	0
000012	2013	联营公司	上市后	3	1	0	0	0	0
000012	2013	集团公司合计	上市后	27	18	0	11	11	0
000012	2014	上市公司本身	上市后	10	6	0	4	24	1
000012	2014	子公司	上市后	24	16	0	4	24	1
000012	2014	集团公司合计	上市后	34	22	0	4	24	1
000012	2015	上市公司本身	上市后	5	7	0	24	15	0
000012	2015	子公司	上市后	27	59	1	24	14	0
000012	2015	集团公司合计	上市后	32	66	1	24	15	0
000012	2016	上市公司本身	上市后	5	2	0	20	17	0
000012	2016	子公司	上市后	45	64	0	18	16	0
000012	2016	集团公司合计	上市后	50	66	0	20	17	0
000012	2017	上市公司本身	上市后	2	3	0	83	51	0
000012	2017	子公司	上市后	22	87	0	40	39	0
000012	2017	集团公司合计	上市后	24	90	0	83	51	0
000012	2018	上市公司本身	上市后	1	4	0	54	79	0
000012	2018	子公司	上市后	25	126	0	40	71	0
000012	2018	集团公司合计	上市后	26	130	0	54	79	0
000012	2019	上市公司本身	上市后	2	0	0	64	92	0
000012	2019	子公司	上市后	32	151	0	51	69	0
000012	2019	集团公司合计	上市后	34	151	0	64	92	0
000012	2020	上市公司本身	上市后	0	0	0	125	150	1
000012	2020	子公司	上市后	9	21	0	108	132	1
000012	2020	集团公司合计	上市后	9	21	0	128	152	1
000012	2021	上市公司本身	上市后	0	0	0	87	32	0
000012	2021	子公司	上市后	0	0	0	60	28	0
000012	2021	集团公司合计	上市后	0	0	0	87	32	0
000014	2006	上市公司本身	上市后	0	0	0	0	0	0
000014	2006	集团公司合计	上市后	0	0	0	0	0	0
000014	2007	上市公司本身	上市后	0	0	0	0	0	0
000014	2007	集团公司合计	上市后	0	0	0	0	0	0
000014	2008	上市公司本身	上市后	0	0	0	0	0	0
000014	2008	集团公司合计	上市后	0	0	0	0	0	0
000014	2009	上市公司本身	上市后	0	0	0	0	0	0
000014	2009	集团公司合计	上市后	0	0	0	0	0	0
000014	2010	上市公司本身	上市后	0	0	0	0	0	0
000014	2010	集团公司合计	上市后	0	0	0	0	0	0
000014	2011	上市公司本身	上市后	0	0	0	0	0	0
000014	2011	集团公司合计	上市后	0	0	0	0	0	0
000014	2012	上市公司本身	上市后	0	0	0	0	0	0
000014	2012	集团公司合计	上市后	0	0	0	0	0	0
000014	2013	上市公司本身	上市后	0	0	0	0	0	0
000014	2013	集团公司合计	上市后	0	0	0	0	0	0
000014	2014	上市公司本身	上市后	0	0	0	0	0	0
000014	2014	集团公司合计	上市后	0	0	0	0	0	0
000014	2015	上市公司本身	上市后	0	0	0	0	0	0
000014	2015	集团公司合计	上市后	0	0	0	0	0	0
000014	2016	上市公司本身	上市后	0	0	0	0	0	0
000014	2016	集团公司合计	上市后	0	0	0	0	0	0
000014	2017	上市公司本身	上市后	0	0	0	0	0	0
000014	2017	集团公司合计	上市后	0	0	0	0	0	0
000014	2018	上市公司本身	上市后	0	0	0	0	0	0
000014	2018	集团公司合计	上市后	0	0	0	0	0	0
000014	2019	上市公司本身	上市后	0	0	0	0	0	0
000014	2019	集团公司合计	上市后	0	0	0	0	0	0
000014	2020	上市公司本身	上市后	0	0	0	0	0	0
000014	2020	集团公司合计	上市后	0	0	0	0	0	0
000014	2021	上市公司本身	上市后	0	0	0	0	0	0
000014	2021	集团公司合计	上市后	0	0	0	0	0	0
000016	2006	上市公司本身	上市后	125	172	58	0	1	0
000016	2006	子公司	上市后	0	0	0	0	1	0
000016	2006	联营公司	上市后	0	0	1	0	0	0
000016	2006	集团公司合计	上市后	125	172	59	0	1	0
000016	2007	上市公司本身	上市后	203	263	79	0	0	0
000016	2007	子公司	上市后	0	1	0	0	0	0
000016	2007	联营公司	上市后	10	0	4	0	0	0
000016	2007	集团公司合计	上市后	213	264	83	0	0	0
000016	2008	上市公司本身	上市后	246	357	72	0	0	0
000016	2008	联营公司	上市后	5	0	0	0	0	0
000016	2008	集团公司合计	上市后	251	357	72	0	0	0
000016	2009	上市公司本身	上市后	258	380	57	6	11	0
000016	2009	子公司	上市后	2	8	0	9	28	0
000016	2009	集团公司合计	上市后	260	388	57	7	16	0
000016	2010	上市公司本身	上市后	241	353	122	0	2	0
000016	2010	子公司	上市后	5	1	1	0	2	0
000016	2010	联营公司	上市后	31	1	0	0	0	0
000016	2010	集团公司合计	上市后	277	355	123	0	2	0
000016	2011	上市公司本身	上市后	182	66	81	0	4	0
000016	2011	子公司	上市后	2	24	5	3	19	0
000016	2011	联营公司	上市后	51	14	3	4	9	0
000016	2011	集团公司合计	上市后	235	104	89	5	18	0
000016	2012	上市公司本身	上市后	98	43	42	0	1	0
000016	2012	子公司	上市后	12	19	14	0	1	0
000016	2012	联营公司	上市后	17	13	4	0	0	0
000016	2012	集团公司合计	上市后	127	75	60	0	1	0
000016	2013	上市公司本身	上市后	73	42	33	0	0	0
000016	2013	子公司	上市后	8	53	20	6	13	0
000016	2013	联营公司	上市后	24	15	0	0	0	0
000016	2013	集团公司合计	上市后	105	110	53	3	5	0
000016	2014	上市公司本身	上市后	56	34	9	0	0	0
000016	2014	子公司	上市后	11	22	8	14	26	0
000016	2014	联营公司	上市后	32	19	0	0	0	0
000016	2014	集团公司合计	上市后	99	75	17	6	10	0
000016	2015	上市公司本身	上市后	62	25	8	1	2	0
000016	2015	子公司	上市后	13	40	6	4	4	0
000016	2015	联营公司	上市后	43	11	0	0	0	0
000016	2015	集团公司合计	上市后	118	76	14	3	4	0
000016	2016	上市公司本身	上市后	32	29	2	4	0	0
000016	2016	子公司	上市后	11	36	6	0	0	0
000016	2016	联营公司	上市后	36	1	7	0	0	0
000016	2016	集团公司合计	上市后	79	66	15	4	0	0
000016	2017	上市公司本身	上市后	36	28	9	0	0	0
000016	2017	子公司	上市后	25	48	21	0	0	0
000016	2017	联营公司	上市后	11	7	0	1	7	0
000016	2017	集团公司合计	上市后	72	83	30	1	7	0
000016	2018	上市公司本身	上市后	22	19	13	0	0	0
000016	2018	子公司	上市后	62	96	33	3	1	0
000016	2018	联营公司	上市后	18	17	6	1	1	0
000016	2018	集团公司合计	上市后	102	132	52	4	2	0
000016	2019	上市公司本身	上市后	27	11	14	1	0	0
000016	2019	子公司	上市后	256	155	59	12	0	0
000016	2019	联营公司	上市后	26	59	8	5	0	2
000016	2019	集团公司合计	上市后	309	225	81	17	0	2
000016	2020	上市公司本身	上市后	63	25	13	7	0	0
000016	2020	子公司	上市后	534	400	59	2	1	0
000016	2020	联营公司	上市后	22	5	2	8	0	0
000016	2020	集团公司合计	上市后	619	430	74	16	1	0
000016	2021	上市公司本身	上市后	42	11	1	0	0	0
000016	2021	子公司	上市后	171	90	33	2	0	1
000016	2021	集团公司合计	上市后	213	101	34	2	0	1
000017	2006	上市公司本身	上市后	0	0	0	0	0	0
000017	2006	子公司	上市后	0	1	1	0	0	0
000017	2006	集团公司合计	上市后	0	1	1	0	0	0
000017	2007	上市公司本身	上市后	0	0	0	0	0	0
000017	2007	子公司	上市后	0	1	1	0	0	0
000017	2007	集团公司合计	上市后	0	1	1	0	0	0
000017	2008	上市公司本身	上市后	0	0	0	0	0	0
000017	2008	集团公司合计	上市后	0	0	0	0	0	0
000017	2009	上市公司本身	上市后	0	0	0	0	0	0
000017	2009	集团公司合计	上市后	0	0	0	0	0	0
000017	2010	上市公司本身	上市后	0	0	0	0	0	0
000017	2010	集团公司合计	上市后	0	0	0	0	0	0
000017	2011	上市公司本身	上市后	0	0	0	0	0	0
000017	2011	子公司	上市后	0	1	1	0	0	0
000017	2011	集团公司合计	上市后	0	1	1	0	0	0
000017	2012	上市公司本身	上市后	0	0	0	0	0	0
000017	2012	集团公司合计	上市后	0	0	0	0	0	0
000017	2013	上市公司本身	上市后	0	0	0	0	0	0
000017	2013	集团公司合计	上市后	0	0	0	0	0	0
000017	2014	上市公司本身	上市后	0	0	0	0	0	0
000017	2014	集团公司合计	上市后	0	0	0	0	0	0
000017	2015	上市公司本身	上市后	0	0	0	0	0	0
000017	2015	集团公司合计	上市后	0	0	0	0	0	0
000017	2016	上市公司本身	上市后	0	0	0	0	0	0
000017	2016	集团公司合计	上市后	0	0	0	0	0	0
000017	2017	上市公司本身	上市后	0	0	2	0	0	0
000017	2017	集团公司合计	上市后	0	0	2	0	0	0
000017	2018	上市公司本身	上市后	0	0	0	0	0	0
000017	2018	集团公司合计	上市后	0	0	0	0	0	0
000017	2019	上市公司本身	上市后	5	24	0	0	0	0
000017	2019	集团公司合计	上市后	5	24	0	0	0	0
000017	2020	上市公司本身	上市后	1	0	0	0	0	0
000017	2020	子公司	上市后	0	12	0	0	0	0
000017	2020	集团公司合计	上市后	1	12	0	0	0	0
000017	2021	上市公司本身	上市后	0	0	0	0	0	0
000017	2021	集团公司合计	上市后	0	0	0	0	0	0
000018	2006	上市公司本身	上市后	0	0	0	0	0	0
000018	2006	集团公司合计	上市后	0	0	0	0	0	0
000018	2007	上市公司本身	上市后	0	0	0	0	0	0
000018	2007	集团公司合计	上市后	0	0	0	0	0	0
000018	2008	上市公司本身	上市后	0	0	0	0	0	0
000018	2008	集团公司合计	上市后	0	0	0	0	0	0
000018	2009	上市公司本身	上市后	0	0	0	0	0	0
000018	2009	集团公司合计	上市后	0	0	0	0	0	0
000018	2010	上市公司本身	上市后	0	0	0	0	0	0
000018	2010	集团公司合计	上市后	0	0	0	0	0	0
000018	2011	上市公司本身	上市后	0	0	0	0	0	0
000018	2011	集团公司合计	上市后	0	0	0	0	0	0
000018	2012	上市公司本身	上市后	0	0	0	0	0	0
000018	2012	集团公司合计	上市后	0	0	0	0	0	0
000018	2013	上市公司本身	上市后	0	0	0	0	0	0
000018	2013	集团公司合计	上市后	0	0	0	0	0	0
000018	2014	上市公司本身	上市后	0	0	0	0	0	0
000018	2014	集团公司合计	上市后	0	0	0	0	0	0
000018	2015	上市公司本身	上市后	0	0	0	0	0	0
000018	2015	集团公司合计	上市后	0	0	0	0	0	0
000018	2016	上市公司本身	上市后	0	0	0	0	0	0
000018	2016	集团公司合计	上市后	0	0	0	0	0	0
000018	2017	上市公司本身	上市后	0	0	0	0	0	0
000018	2017	子公司	上市后	0	7	0	0	0	0
000018	2017	集团公司合计	上市后	0	7	0	0	0	0
000018	2018	上市公司本身	上市后	0	0	0	0	0	0
000018	2018	集团公司合计	上市后	0	0	0	0	0	0
000018	2019	上市公司本身	上市后	0	0	0	0	0	0
000018	2019	集团公司合计	上市后	0	0	0	0	0	0
000019	2006	上市公司本身	上市后	0	0	0	0	0	0
000019	2006	集团公司合计	上市后	0	0	0	0	0	0
000019	2007	上市公司本身	上市后	0	0	0	0	0	0
000019	2007	子公司	上市后	3	0	0	0	0	0
000019	2007	集团公司合计	上市后	3	0	0	0	0	0
000019	2008	上市公司本身	上市后	0	0	0	0	0	0
000019	2008	子公司	上市后	1	0	0	1	0	0
000019	2008	集团公司合计	上市后	1	0	0	1	0	0
000019	2009	上市公司本身	上市后	0	0	0	0	0	0
000019	2009	子公司	上市后	4	0	0	0	0	0
000019	2009	联营公司	上市后	0	1	0	0	0	0
000019	2009	集团公司合计	上市后	4	1	0	0	0	0
000019	2010	上市公司本身	上市后	0	0	0	0	0	0
000019	2010	子公司	上市后	2	0	3	0	0	0
000019	2010	集团公司合计	上市后	2	0	3	0	0	0
000019	2011	上市公司本身	上市后	0	0	0	0	0	0
000019	2011	子公司	上市后	1	0	0	0	0	0
000019	2011	集团公司合计	上市后	1	0	0	0	0	0
000019	2012	上市公司本身	上市后	0	0	0	0	0	0
000019	2012	子公司	上市后	4	0	0	0	0	0
000019	2012	集团公司合计	上市后	4	0	0	0	0	0
000019	2013	上市公司本身	上市后	2	0	0	0	0	0
000019	2013	子公司	上市后	5	0	3	4	0	0
000019	2013	集团公司合计	上市后	7	0	3	2	0	0
000019	2014	上市公司本身	上市后	2	0	0	0	0	0
000019	2014	子公司	上市后	8	0	0	0	0	0
000019	2014	集团公司合计	上市后	10	0	0	0	0	0
000019	2015	上市公司本身	上市后	0	0	0	0	0	0
000019	2015	子公司	上市后	10	0	0	0	0	0
000019	2015	集团公司合计	上市后	10	0	0	0	0	0
000019	2016	上市公司本身	上市后	0	0	0	0	0	0
000019	2016	子公司	上市后	7	0	0	0	0	0
000019	2016	集团公司合计	上市后	7	0	0	0	0	0
000019	2017	上市公司本身	上市后	0	0	0	0	0	0
000019	2017	子公司	上市后	2	0	0	0	0	0
000019	2017	集团公司合计	上市后	2	0	0	0	0	0
000019	2018	上市公司本身	上市后	0	0	0	0	0	0
000019	2018	子公司	上市后	4	2	1	0	0	0
000019	2018	集团公司合计	上市后	4	2	1	0	0	0
000019	2019	上市公司本身	上市后	0	0	0	0	0	0
000019	2019	子公司	上市后	3	3	0	0	0	0
000019	2019	集团公司合计	上市后	3	3	0	0	0	0
000019	2020	上市公司本身	上市后	0	0	0	0	0	0
000019	2020	子公司	上市后	5	7	0	0	0	0
000019	2020	集团公司合计	上市后	5	7	0	0	0	0
000019	2021	上市公司本身	上市后	1	0	0	0	0	0
000019	2021	子公司	上市后	0	1	3	0	0	0
000019	2021	集团公司合计	上市后	1	1	3	0	0	0
000020	2006	上市公司本身	上市后	0	0	0	0	0	0
000020	2006	集团公司合计	上市后	0	0	0	0	0	0
000020	2007	上市公司本身	上市后	0	0	0	0	0	0
000020	2007	集团公司合计	上市后	0	0	0	0	0	0
000020	2008	上市公司本身	上市后	0	0	0	0	0	0
000020	2008	集团公司合计	上市后	0	0	0	0	0	0
000020	2009	上市公司本身	上市后	0	0	0	0	0	0
000020	2009	集团公司合计	上市后	0	0	0	0	0	0
000020	2010	上市公司本身	上市后	0	0	0	0	0	0
000020	2010	集团公司合计	上市后	0	0	0	0	0	0
000020	2011	上市公司本身	上市后	0	0	0	0	0	0
000020	2011	集团公司合计	上市后	0	0	0	0	0	0
000020	2012	上市公司本身	上市后	0	0	0	0	0	0
000020	2012	子公司	上市后	0	0	1	0	0	0
000020	2012	集团公司合计	上市后	0	0	1	0	0	0
000020	2013	上市公司本身	上市后	0	0	0	0	0	0
000020	2013	集团公司合计	上市后	0	0	0	0	0	0
000020	2014	上市公司本身	上市后	0	0	0	0	0	0
000020	2014	集团公司合计	上市后	0	0	0	0	0	0
000020	2015	上市公司本身	上市后	0	0	0	0	0	0
000020	2015	集团公司合计	上市后	0	0	0	0	0	0
000020	2016	上市公司本身	上市后	0	0	0	0	0	0
000020	2016	子公司	上市后	0	6	0	0	0	0
000020	2016	集团公司合计	上市后	0	6	0	0	0	0
000020	2017	上市公司本身	上市后	0	0	0	0	0	0
000020	2017	子公司	上市后	0	10	2	0	0	0
000020	2017	集团公司合计	上市后	0	10	2	0	0	0
000020	2018	上市公司本身	上市后	0	0	0	0	0	0
000020	2018	子公司	上市后	0	6	0	0	0	0
000020	2018	集团公司合计	上市后	0	6	0	0	0	0
000020	2019	上市公司本身	上市后	0	0	0	0	0	0
000020	2019	子公司	上市后	1	5	0	0	0	0
000020	2019	集团公司合计	上市后	1	5	0	0	0	0
000020	2020	上市公司本身	上市后	0	0	0	0	0	0
000020	2020	子公司	上市后	2	6	0	0	0	0
000020	2020	集团公司合计	上市后	2	6	0	0	0	0
000020	2021	上市公司本身	上市后	0	0	0	0	0	0
000020	2021	集团公司合计	上市后	0	0	0	0	0	0
000021	2006	上市公司本身	上市后	3	4	3	0	0	0
000021	2006	集团公司合计	上市后	3	4	3	0	0	0
000021	2007	上市公司本身	上市后	2	2	2	0	0	0
000021	2007	集团公司合计	上市后	2	2	2	0	0	0
000021	2008	上市公司本身	上市后	4	3	2	0	0	0
000021	2008	集团公司合计	上市后	4	3	2	0	0	0
000021	2009	上市公司本身	上市后	11	9	5	0	0	0
000021	2009	集团公司合计	上市后	11	9	5	0	0	0
000021	2010	上市公司本身	上市后	8	19	2	0	0	0
000021	2010	集团公司合计	上市后	8	19	2	0	0	0
000021	2011	上市公司本身	上市后	7	14	8	0	0	0
000021	2011	集团公司合计	上市后	7	14	8	0	0	0
000021	2012	上市公司本身	上市后	6	17	2	2	1	0
000021	2012	集团公司合计	上市后	6	17	2	2	1	0
000021	2013	上市公司本身	上市后	0	3	2	0	0	0
000021	2013	子公司	上市后	13	17	0	0	0	0
000021	2013	联营公司	上市后	0	3	0	3	0	0
000021	2013	集团公司合计	上市后	13	23	2	3	0	0
000021	2014	上市公司本身	上市后	8	24	3	0	0	0
000021	2014	合营公司	上市后	0	1	1	4	0	0
000021	2014	集团公司合计	上市后	8	25	4	4	0	0
000021	2015	上市公司本身	上市后	7	33	2	0	0	0
000021	2015	子公司	上市后	0	4	0	0	0	0
000021	2015	合营公司	上市后	8	9	1	2	3	0
000021	2015	集团公司合计	上市后	15	46	3	2	3	0
000021	2016	上市公司本身	上市后	10	24	0	1	1	0
000021	2016	子公司	上市后	17	23	3	0	0	0
000021	2016	合营公司	上市后	9	6	2	0	1	0
000021	2016	集团公司合计	上市后	36	53	5	1	2	0
000021	2017	上市公司本身	上市后	1	18	0	0	0	0
000021	2017	子公司	上市后	23	17	4	0	0	0
000021	2017	集团公司合计	上市后	24	35	4	0	0	0
000021	2018	上市公司本身	上市后	11	31	3	0	0	0
000021	2018	子公司	上市后	17	26	3	0	0	0
000021	2018	合营公司	上市后	7	1	0	1	3	0
000021	2018	集团公司合计	上市后	35	58	6	1	3	0
000021	2019	上市公司本身	上市后	36	29	3	0	0	0
000021	2019	子公司	上市后	17	16	10	0	0	0
000021	2019	合营公司	上市后	8	3	0	0	0	0
000021	2019	集团公司合计	上市后	61	48	13	0	0	0
000021	2020	上市公司本身	上市后	1	22	2	0	1	0
000021	2020	子公司	上市后	21	24	15	0	0	0
000021	2020	联营公司	上市后	8	4	0	0	0	0
000021	2020	合营公司	上市后	5	13	0	0	0	0
000021	2020	集团公司合计	上市后	35	63	17	0	1	0
000021	2021	上市公司本身	上市后	0	8	1	0	0	0
000021	2021	子公司	上市后	37	15	4	0	0	0
000021	2021	合营公司	上市后	3	2	0	0	0	0
000021	2021	集团公司合计	上市后	40	25	5	0	0	0
000023	2006	上市公司本身	上市后	0	0	0	0	0	0
000023	2006	集团公司合计	上市后	0	0	0	0	0	0
000023	2007	上市公司本身	上市后	0	0	0	0	0	0
000023	2007	集团公司合计	上市后	0	0	0	0	0	0
000023	2008	上市公司本身	上市后	0	0	0	0	0	0
000023	2008	集团公司合计	上市后	0	0	0	0	0	0
000023	2009	上市公司本身	上市后	0	0	0	0	0	0
000023	2009	集团公司合计	上市后	0	0	0	0	0	0
000023	2010	上市公司本身	上市后	0	0	0	0	0	0
000023	2010	集团公司合计	上市后	0	0	0	0	0	0
000023	2011	上市公司本身	上市后	0	0	0	0	0	0
000023	2011	集团公司合计	上市后	0	0	0	0	0	0
000023	2012	上市公司本身	上市后	0	0	0	0	0	0
000023	2012	集团公司合计	上市后	0	0	0	0	0	0
000023	2013	上市公司本身	上市后	0	0	0	0	0	0
000023	2013	集团公司合计	上市后	0	0	0	0	0	0
000023	2014	上市公司本身	上市后	0	0	0	0	0	0
000023	2014	集团公司合计	上市后	0	0	0	0	0	0
000023	2015	上市公司本身	上市后	0	0	0	0	0	0
000023	2015	集团公司合计	上市后	0	0	0	0	0	0
000023	2016	上市公司本身	上市后	0	0	0	0	0	0
000023	2016	集团公司合计	上市后	0	0	0	0	0	0
000023	2017	上市公司本身	上市后	0	0	0	0	0	0
000023	2017	集团公司合计	上市后	0	0	0	0	0	0
000023	2018	上市公司本身	上市后	0	0	0	0	0	0
000023	2018	集团公司合计	上市后	0	0	0	0	0	0
000023	2019	上市公司本身	上市后	0	0	0	0	0	0
000023	2019	集团公司合计	上市后	0	0	0	0	0	0
000023	2020	上市公司本身	上市后	0	0	0	0	0	0
000023	2020	子公司	上市后	0	14	0	0	0	0
000023	2020	联营公司	上市后	0	30	0	0	0	0
000023	2020	集团公司合计	上市后	0	44	0	0	0	0
000023	2021	上市公司本身	上市后	0	0	0	0	0	0
000023	2021	子公司	上市后	1	0	0	0	0	0
000023	2021	集团公司合计	上市后	1	0	0	0	0	0
000024	2006	上市公司本身	上市后	0	0	0	0	0	0
000024	2006	子公司	上市后	0	0	0	0	0	2
000024	2006	集团公司合计	上市后	0	0	0	0	0	2
000024	2007	上市公司本身	上市后	0	0	0	0	0	0
000024	2007	集团公司合计	上市后	0	0	0	0	0	0
000024	2008	上市公司本身	上市后	0	0	0	0	0	0
000024	2008	集团公司合计	上市后	0	0	0	0	0	0
000024	2009	上市公司本身	上市后	0	0	0	0	0	0
000024	2009	子公司	上市后	0	0	0	0	1	0
000024	2009	集团公司合计	上市后	0	0	0	0	1	0
000024	2010	上市公司本身	上市后	0	0	0	0	0	0
000024	2010	集团公司合计	上市后	0	0	0	0	0	0
000024	2011	上市公司本身	上市后	0	0	0	0	0	0
000024	2011	集团公司合计	上市后	0	0	0	0	0	0
000024	2012	上市公司本身	上市后	0	0	0	0	0	0
000024	2012	集团公司合计	上市后	0	0	0	0	0	0
000024	2013	上市公司本身	上市后	0	0	0	0	0	0
000024	2013	集团公司合计	上市后	0	0	0	0	0	0
000024	2014	上市公司本身	上市后	0	0	0	0	0	0
000024	2014	子公司	上市后	0	1	1	0	0	0
000024	2014	联营公司	上市后	3	0	0	0	0	0
000024	2014	集团公司合计	上市后	3	1	1	0	0	0
000024	2015	上市公司本身	上市后	1	0	0	1	1	0
000024	2015	集团公司合计	上市后	1	0	0	1	1	0
000025	2006	上市公司本身	上市后	0	0	0	0	0	0
000025	2006	集团公司合计	上市后	0	0	0	0	0	0
000025	2007	上市公司本身	上市后	0	0	0	0	0	0
000025	2007	集团公司合计	上市后	0	0	0	0	0	0
000025	2008	上市公司本身	上市后	0	0	0	0	0	0
000025	2008	集团公司合计	上市后	0	0	0	0	0	0
000025	2009	上市公司本身	上市后	0	0	0	0	0	0
000025	2009	联营公司	上市后	0	7	0	0	0	0
000025	2009	集团公司合计	上市后	0	7	0	0	0	0
000025	2010	上市公司本身	上市后	0	0	0	0	0	0
000025	2010	联营公司	上市后	0	3	1	0	0	0
000025	2010	集团公司合计	上市后	0	3	1	0	0	0
000025	2011	上市公司本身	上市后	0	0	0	0	0	0
000025	2011	联营公司	上市后	0	9	2	0	0	0
000025	2011	集团公司合计	上市后	0	9	2	0	0	0
000025	2012	上市公司本身	上市后	0	0	0	0	0	0
000025	2012	联营公司	上市后	0	1	0	0	0	0
000025	2012	集团公司合计	上市后	0	1	0	0	0	0
000025	2013	上市公司本身	上市后	0	0	0	0	0	0
000025	2013	联营公司	上市后	0	3	1	0	0	0
000025	2013	集团公司合计	上市后	0	3	1	0	0	0
000025	2014	上市公司本身	上市后	0	0	0	0	0	0
000025	2014	联营公司	上市后	0	6	0	0	0	0
000025	2014	集团公司合计	上市后	0	6	0	0	0	0
000025	2015	上市公司本身	上市后	0	0	0	0	0	0
000025	2015	联营公司	上市后	3	3	1	0	0	0
000025	2015	集团公司合计	上市后	3	3	1	0	0	0
000025	2016	上市公司本身	上市后	0	0	0	0	0	0
000025	2016	联营公司	上市后	0	1	0	0	0	0
000025	2016	集团公司合计	上市后	0	1	0	0	0	0
000025	2017	上市公司本身	上市后	0	0	0	0	0	0
000025	2017	联营公司	上市后	5	8	0	0	0	0
000025	2017	集团公司合计	上市后	5	8	0	0	0	0
000025	2018	上市公司本身	上市后	0	0	0	0	0	0
000025	2018	联营公司	上市后	5	13	1	0	0	0
000025	2018	集团公司合计	上市后	5	13	1	0	0	0
000025	2019	上市公司本身	上市后	0	0	0	0	0	0
000025	2019	联营公司	上市后	6	15	0	0	0	0
000025	2019	集团公司合计	上市后	6	15	0	0	0	0
000025	2020	上市公司本身	上市后	0	0	0	0	0	0
000025	2020	联营公司	上市后	3	11	1	0	0	0
000025	2020	集团公司合计	上市后	3	11	1	0	0	0
000025	2021	上市公司本身	上市后	0	0	0	0	0	0
000025	2021	集团公司合计	上市后	0	0	0	0	0	0
000026	2006	上市公司本身	上市后	0	2	3	0	0	0
000026	2006	集团公司合计	上市后	0	2	3	0	0	0
000026	2007	上市公司本身	上市后	0	3	17	0	0	0
000026	2007	子公司	上市后	0	3	0	0	0	0
000026	2007	集团公司合计	上市后	0	6	17	0	0	0
000026	2008	上市公司本身	上市后	1	0	2	0	0	0
000026	2008	子公司	上市后	0	2	0	0	0	0
000026	2008	集团公司合计	上市后	1	2	2	0	0	0
000026	2009	上市公司本身	上市后	0	0	5	0	0	0
000026	2009	集团公司合计	上市后	0	0	5	0	0	0
000026	2010	上市公司本身	上市后	0	0	9	0	0	0
000026	2010	集团公司合计	上市后	0	0	9	0	0	0
000026	2011	上市公司本身	上市后	2	3	10	0	0	0
000026	2011	集团公司合计	上市后	2	3	10	0	0	0
000026	2012	上市公司本身	上市后	0	3	5	9	2	0
000026	2012	子公司	上市后	1	2	0	1	1	0
000026	2012	集团公司合计	上市后	1	5	5	9	2	0
000026	2013	上市公司本身	上市后	0	0	14	1	4	13
000026	2013	子公司	上市后	1	1	0	3	8	13
000026	2013	集团公司合计	上市后	1	1	14	2	6	13
000026	2014	上市公司本身	上市后	1	1	13	2	2	8
000026	2014	子公司	上市后	0	0	0	2	4	8
000026	2014	联营公司	上市后	0	2	12	0	0	0
000026	2014	集团公司合计	上市后	1	3	25	2	3	8
000026	2015	上市公司本身	上市后	1	2	0	0	4	35
000026	2015	子公司	上市后	0	0	0	0	6	35
000026	2015	联营公司	上市后	0	0	5	0	0	0
000026	2015	集团公司合计	上市后	1	2	5	0	5	35
000026	2016	上市公司本身	上市后	5	4	2	0	1	21
000026	2016	子公司	上市后	2	8	0	0	1	21
000026	2016	联营公司	上市后	1	0	5	0	0	0
000026	2016	集团公司合计	上市后	8	12	7	0	1	21
000026	2017	上市公司本身	上市后	1	1	0	10	13	39
000026	2017	子公司	上市后	0	0	0	9	12	39
000026	2017	联营公司	上市后	0	0	1	0	0	0
000026	2017	集团公司合计	上市后	1	1	1	10	13	39
000026	2018	上市公司本身	上市后	4	2	3	6	2	38
000026	2018	子公司	上市后	0	3	0	2	2	38
000026	2018	联营公司	上市后	0	0	1	0	0	0
000026	2018	集团公司合计	上市后	4	5	4	6	2	38
000026	2019	上市公司本身	上市后	3	2	7	2	5	5
000026	2019	子公司	上市后	2	6	0	3	8	5
000026	2019	集团公司合计	上市后	5	8	7	4	8	5
000026	2020	上市公司本身	上市后	1	0	5	7	4	27
000026	2020	子公司	上市后	3	6	0	7	4	27
000026	2020	联营公司	上市后	0	0	3	0	1	0
000026	2020	集团公司合计	上市后	4	6	8	7	5	27
000026	2021	上市公司本身	上市后	0	0	3	4	7	19
000026	2021	子公司	上市后	0	3	0	2	7	19
000026	2021	联营公司	上市后	0	1	0	0	0	0
000026	2021	集团公司合计	上市后	0	4	3	4	7	19
000027	2006	上市公司本身	上市后	0	0	0	0	0	0
000027	2006	集团公司合计	上市后	0	0	0	0	0	0
000027	2007	上市公司本身	上市后	0	0	0	0	0	0
000027	2007	集团公司合计	上市后	0	0	0	0	0	0
000027	2008	上市公司本身	上市后	0	0	0	0	0	0
000027	2008	子公司	上市后	1	1	0	0	0	0
000027	2008	集团公司合计	上市后	1	1	0	0	0	0
000027	2009	上市公司本身	上市后	0	0	0	0	0	0
000027	2009	集团公司合计	上市后	0	0	0	0	0	0
000027	2010	上市公司本身	上市后	0	0	0	0	0	0
000027	2010	子公司	上市后	1	2	0	0	0	0
000027	2010	集团公司合计	上市后	1	2	0	0	0	0
000027	2011	上市公司本身	上市后	0	0	0	0	0	0
000027	2011	子公司	上市后	3	2	0	0	0	0
000027	2011	集团公司合计	上市后	3	2	0	0	0	0
000027	2012	上市公司本身	上市后	0	0	0	0	0	0
000027	2012	子公司	上市后	2	1	0	1	0	0
000027	2012	集团公司合计	上市后	2	1	0	1	0	0
000027	2013	上市公司本身	上市后	0	0	0	0	0	0
000027	2013	子公司	上市后	1	0	0	0	0	0
000027	2013	集团公司合计	上市后	1	0	0	0	0	0
000027	2014	上市公司本身	上市后	0	0	0	1	0	0
000027	2014	子公司	上市后	4	5	0	7	7	0
000027	2014	集团公司合计	上市后	4	5	0	8	7	0
000027	2015	上市公司本身	上市后	0	0	0	0	0	0
000027	2015	子公司	上市后	8	8	0	0	0	0
000027	2015	集团公司合计	上市后	8	8	0	0	0	0
000027	2016	上市公司本身	上市后	0	0	0	0	0	0
000027	2016	子公司	上市后	10	46	0	1	1	0
000027	2016	联营公司	上市后	0	2	0	0	0	0
000027	2016	集团公司合计	上市后	10	48	0	1	1	0
000027	2017	上市公司本身	上市后	0	0	0	0	0	0
000027	2017	子公司	上市后	30	42	0	2	1	0
000027	2017	联营公司	上市后	0	0	0	1	0	0
000027	2017	集团公司合计	上市后	30	42	0	3	1	0
000027	2018	上市公司本身	上市后	0	0	0	0	0	0
000027	2018	子公司	上市后	18	56	0	3	1	0
000027	2018	联营公司	上市后	3	6	0	2	0	0
000027	2018	集团公司合计	上市后	21	62	0	5	1	0
000027	2019	上市公司本身	上市后	0	0	0	0	0	0
000027	2019	子公司	上市后	41	46	3	7	8	0
000027	2019	联营公司	上市后	1	5	0	0	0	0
000027	2019	集团公司合计	上市后	42	51	3	7	8	0
000027	2020	上市公司本身	上市后	0	0	0	0	0	0
000027	2020	子公司	上市后	5	18	5	41	68	0
000027	2020	联营公司	上市后	13	27	0	1	2	0
000027	2020	集团公司合计	上市后	18	45	5	42	70	0
000027	2021	上市公司本身	上市后	0	0	0	0	0	0
000027	2021	子公司	上市后	7	14	0	15	17	0
000027	2021	联营公司	上市后	7	8	0	2	0	0
000027	2021	集团公司合计	上市后	14	22	0	17	17	0
000028	2006	上市公司本身	上市后	0	0	0	0	0	0
000028	2006	子公司	上市后	1	0	0	0	0	0
000028	2006	集团公司合计	上市后	1	0	0	0	0	0
000028	2007	上市公司本身	上市后	0	0	0	0	0	0
000028	2007	子公司	上市后	2	0	0	0	0	0
000028	2007	集团公司合计	上市后	2	0	0	0	0	0
000028	2008	上市公司本身	上市后	0	0	0	0	0	0
000028	2008	子公司	上市后	2	0	0	0	0	0
000028	2008	联营公司	上市后	7	0	0	0	0	0
000028	2008	集团公司合计	上市后	9	0	0	0	0	0
000028	2009	上市公司本身	上市后	0	0	0	0	0	0
000028	2009	子公司	上市后	5	0	0	0	0	0
000028	2009	联营公司	上市后	7	0	0	0	0	0
000028	2009	集团公司合计	上市后	12	0	0	0	0	0
000028	2010	上市公司本身	上市后	0	0	0	0	0	0
000028	2010	子公司	上市后	6	0	0	0	0	0
000028	2010	联营公司	上市后	8	0	0	0	0	0
000028	2010	集团公司合计	上市后	14	0	0	0	0	0
000028	2011	上市公司本身	上市后	0	0	0	0	0	0
000028	2011	子公司	上市后	3	0	5	0	0	0
000028	2011	联营公司	上市后	8	0	0	0	0	0
000028	2011	集团公司合计	上市后	11	0	5	0	0	0
000028	2012	上市公司本身	上市后	0	0	0	0	0	0
000028	2012	子公司	上市后	4	2	0	2	0	0
000028	2012	联营公司	上市后	7	0	0	0	0	0
000028	2012	集团公司合计	上市后	11	2	0	1	0	0
000028	2013	上市公司本身	上市后	0	0	0	0	0	0
000028	2013	子公司	上市后	6	2	0	2	0	0
000028	2013	联营公司	上市后	8	0	0	0	0	0
000028	2013	集团公司合计	上市后	14	2	0	2	0	0
000028	2014	上市公司本身	上市后	0	0	0	0	0	0
000028	2014	子公司	上市后	3	0	0	0	0	0
000028	2014	联营公司	上市后	6	0	0	1	0	0
000028	2014	集团公司合计	上市后	9	0	0	1	0	0
000028	2015	上市公司本身	上市后	0	0	0	0	0	0
000028	2015	子公司	上市后	2	0	1	0	0	0
000028	2015	联营公司	上市后	4	0	0	0	0	0
000028	2015	集团公司合计	上市后	6	0	1	0	0	0
000028	2016	上市公司本身	上市后	0	0	0	0	0	0
000028	2016	联营公司	上市后	8	0	0	5	0	0
000028	2016	集团公司合计	上市后	8	0	0	5	0	0
000028	2017	上市公司本身	上市后	0	0	0	0	0	0
000028	2017	联营公司	上市后	9	0	0	2	0	0
000028	2017	集团公司合计	上市后	9	0	0	2	0	0
000028	2018	上市公司本身	上市后	0	0	0	0	0	0
000028	2018	联营公司	上市后	7	7	0	0	0	0
000028	2018	集团公司合计	上市后	7	7	0	0	0	0
000028	2019	上市公司本身	上市后	0	0	0	0	0	0
000028	2019	联营公司	上市后	9	4	0	0	0	0
000028	2019	集团公司合计	上市后	9	4	0	0	0	0
000028	2020	上市公司本身	上市后	0	0	0	0	0	0
000028	2020	联营公司	上市后	8	2	0	1	0	0
000028	2020	集团公司合计	上市后	8	2	0	1	0	0
000028	2021	上市公司本身	上市后	0	0	0	0	0	0
000028	2021	联营公司	上市后	1	4	4	0	0	0
000028	2021	集团公司合计	上市后	1	4	4	0	0	0
000029	2006	上市公司本身	上市后	0	0	0	0	0	0
000029	2006	集团公司合计	上市后	0	0	0	0	0	0
000029	2007	上市公司本身	上市后	0	0	0	0	0	0
000029	2007	集团公司合计	上市后	0	0	0	0	0	0
000029	2008	上市公司本身	上市后	0	0	0	0	0	0
000029	2008	集团公司合计	上市后	0	0	0	0	0	0
000029	2009	上市公司本身	上市后	0	0	0	0	0	0
000029	2009	集团公司合计	上市后	0	0	0	0	0	0
000029	2010	上市公司本身	上市后	0	0	0	0	0	0
000029	2010	集团公司合计	上市后	0	0	0	0	0	0
000029	2011	上市公司本身	上市后	0	0	0	0	0	0
000029	2011	集团公司合计	上市后	0	0	0	0	0	0
000029	2012	上市公司本身	上市后	0	0	0	0	0	0
000029	2012	集团公司合计	上市后	0	0	0	0	0	0
000029	2013	上市公司本身	上市后	0	0	0	0	0	0
000029	2013	集团公司合计	上市后	0	0	0	0	0	0
000029	2014	上市公司本身	上市后	0	0	0	0	0	0
000029	2014	集团公司合计	上市后	0	0	0	0	0	0
000029	2015	上市公司本身	上市后	0	0	0	0	0	0
000029	2015	集团公司合计	上市后	0	0	0	0	0	0
000029	2016	上市公司本身	上市后	0	0	0	0	0	0
000029	2016	集团公司合计	上市后	0	0	0	0	0	0
000029	2017	上市公司本身	上市后	0	0	0	0	0	0
000029	2017	集团公司合计	上市后	0	0	0	0	0	0
000029	2018	上市公司本身	上市后	0	0	0	0	0	0
000029	2018	集团公司合计	上市后	0	0	0	0	0	0
000029	2019	上市公司本身	上市后	0	0	0	0	0	0
000029	2019	集团公司合计	上市后	0	0	0	0	0	0
000029	2020	上市公司本身	上市后	0	0	0	0	0	0
000029	2020	集团公司合计	上市后	0	0	0	0	0	0
000029	2021	上市公司本身	上市后	0	0	0	0	0	0
000029	2021	集团公司合计	上市后	0	0	0	0	0	0
000030	2006	上市公司本身	上市后	0	0	0	1	7	0
000030	2006	集团公司合计	上市后	0	0	0	1	7	0
000030	2007	上市公司本身	上市后	0	0	0	0	0	0
000030	2007	集团公司合计	上市后	0	0	0	0	0	0
000030	2008	上市公司本身	上市后	1	3	2	0	0	0
000030	2008	集团公司合计	上市后	1	3	2	0	0	0
000030	2009	上市公司本身	上市后	0	4	2	0	11	3
000030	2009	集团公司合计	上市后	0	4	2	0	11	3
000030	2010	上市公司本身	上市后	2	8	6	1	13	5
000030	2010	集团公司合计	上市后	2	8	6	1	13	5
000030	2011	上市公司本身	上市后	2	6	2	1	3	13
000030	2011	集团公司合计	上市后	2	6	2	1	3	13
000030	2012	上市公司本身	上市后	1	2	6	1	13	6
000030	2012	集团公司合计	上市后	1	2	6	1	13	6
000030	2013	上市公司本身	上市后	6	13	6	2	5	1
000030	2013	子公司	上市后	1	9	0	2	5	1
000030	2013	联营公司	上市后	0	3	0	0	0	0
000030	2013	集团公司合计	上市后	7	25	6	2	5	1
000030	2014	上市公司本身	上市后	2	7	4	3	12	0
000030	2014	子公司	上市后	0	10	0	1	0	0
000030	2014	联营公司	上市后	3	39	3	3	12	0
000030	2014	集团公司合计	上市后	5	56	7	4	12	0
000030	2015	上市公司本身	上市后	1	2	3	2	10	0
000030	2015	子公司	上市后	0	8	0	1	3	0
000030	2015	联营公司	上市后	0	4	0	1	7	0
000030	2015	合营公司	上市后	2	23	1	0	0	0
000030	2015	集团公司合计	上市后	3	37	4	2	10	0
000030	2016	上市公司本身	上市后	1	3	0	1	5	0
000030	2016	子公司	上市后	0	15	1	1	5	0
000030	2016	集团公司合计	上市后	1	18	1	1	5	0
000030	2017	上市公司本身	上市后	0	4	1	0	1	1
000030	2017	子公司	上市后	1	10	2	0	1	1
000030	2017	联营公司	上市后	3	7	0	0	0	0
000030	2017	合营公司	上市后	2	26	3	0	0	0
000030	2017	集团公司合计	上市后	6	47	6	0	1	1
000030	2018	上市公司本身	上市后	3	4	5	1	8	0
000030	2018	子公司	上市后	1	7	0	3	8	0
000030	2018	联营公司	上市后	1	17	0	0	1	0
000030	2018	合营公司	上市后	0	2	0	0	0	0
000030	2018	集团公司合计	上市后	5	30	5	3	9	0
000030	2019	上市公司本身	上市后	2	3	0	2	4	0
000030	2019	子公司	上市后	1	9	0	2	4	0
000030	2019	联营公司	上市后	3	11	0	0	0	0
000030	2019	集团公司合计	上市后	6	23	0	2	4	0
000030	2020	上市公司本身	上市后	8	17	3	8	35	2
000030	2020	子公司	上市后	2	14	0	4	12	0
000030	2020	联营公司	上市后	0	8	0	0	0	0
000030	2020	合营公司	上市后	0	4	1	0	0	0
000030	2020	集团公司合计	上市后	10	43	4	8	35	2
000030	2021	上市公司本身	上市后	4	3	0	14	22	1
000030	2021	子公司	上市后	0	0	0	7	7	0
000030	2021	联营公司	上市后	0	0	0	0	4	0
000030	2021	合营公司	上市后	0	1	0	0	0	0
000030	2021	集团公司合计	上市后	4	4	0	15	22	1
000031	2006	上市公司本身	上市后	0	0	0	0	0	0
000031	2006	集团公司合计	上市后	0	0	0	0	0	0
000031	2007	上市公司本身	上市后	0	0	0	0	0	0
000031	2007	集团公司合计	上市后	0	0	0	0	0	0
000031	2008	上市公司本身	上市后	0	0	0	0	0	0
000031	2008	联营公司	上市后	0	1	0	0	0	0
000031	2008	集团公司合计	上市后	0	1	0	0	0	0
000031	2009	上市公司本身	上市后	0	1	0	0	0	0
000031	2009	集团公司合计	上市后	0	1	0	0	0	0
000031	2010	上市公司本身	上市后	0	0	0	0	0	0
000031	2010	联营公司	上市后	0	1	0	0	0	0
000031	2010	集团公司合计	上市后	0	1	0	0	0	0
000031	2011	上市公司本身	上市后	0	0	0	0	0	0
000031	2011	联营公司	上市后	1	2	0	0	0	0
000031	2011	集团公司合计	上市后	1	2	0	0	0	0
000031	2012	上市公司本身	上市后	0	0	0	0	0	0
000031	2012	子公司	上市后	0	0	1	0	0	0
000031	2012	联营公司	上市后	0	3	0	0	0	0
000031	2012	集团公司合计	上市后	0	3	1	0	0	0
000031	2013	上市公司本身	上市后	0	0	0	0	0	0
000031	2013	联营公司	上市后	0	4	0	0	0	0
000031	2013	集团公司合计	上市后	0	4	0	0	0	0
000031	2014	上市公司本身	上市后	0	0	0	0	0	0
000031	2014	联营公司	上市后	1	8	0	0	0	0
000031	2014	集团公司合计	上市后	1	8	0	0	0	0
000031	2015	上市公司本身	上市后	0	0	0	0	0	0
000031	2015	子公司	上市后	0	1	0	0	0	0
000031	2015	联营公司	上市后	3	6	3	0	0	0
000031	2015	集团公司合计	上市后	3	7	3	0	0	0
000031	2016	上市公司本身	上市后	0	0	0	0	0	0
000031	2016	联营公司	上市后	3	6	2	0	0	0
000031	2016	集团公司合计	上市后	3	6	2	0	0	0
000031	2017	上市公司本身	上市后	0	0	0	0	0	0
000031	2017	子公司	上市后	0	2	0	0	0	0
000031	2017	联营公司	上市后	0	9	0	0	0	0
000031	2017	集团公司合计	上市后	0	11	0	0	0	0
000031	2018	上市公司本身	上市后	0	0	0	0	0	0
000031	2018	联营公司	上市后	5	10	0	0	0	0
000031	2018	集团公司合计	上市后	5	10	0	0	0	0
000031	2019	上市公司本身	上市后	0	0	0	0	0	0
000031	2019	子公司	上市后	0	0	0	0	1	0
000031	2019	联营公司	上市后	3	8	0	0	0	0
000031	2019	集团公司合计	上市后	3	8	0	0	1	0
000031	2020	上市公司本身	上市后	0	0	0	0	0	0
000031	2020	子公司	上市后	1	1	0	1	1	0
000031	2020	联营公司	上市后	0	2	0	0	0	0
000031	2020	集团公司合计	上市后	1	3	0	1	1	0
000031	2021	上市公司本身	上市后	0	0	0	0	0	0
000031	2021	子公司	上市后	1	2	0	0	0	0
000031	2021	集团公司合计	上市后	1	2	0	0	0	0
000032	2006	上市公司本身	上市后	1	0	1	0	0	2
000032	2006	子公司	上市后	0	1	1	0	0	2
000032	2006	联营公司	上市后	0	0	3	0	0	0
000032	2006	集团公司合计	上市后	1	1	5	0	0	2
000032	2007	上市公司本身	上市后	0	1	0	0	0	0
000032	2007	子公司	上市后	1	2	3	0	0	0
000032	2007	集团公司合计	上市后	1	3	3	0	0	0
000032	2008	上市公司本身	上市后	1	2	1	3	4	0
000032	2008	子公司	上市后	0	3	3	3	4	0
000032	2008	集团公司合计	上市后	1	5	4	3	4	0
000032	2009	上市公司本身	上市后	3	0	0	2	1	8
000032	2009	子公司	上市后	1	4	5	2	1	8
000032	2009	集团公司合计	上市后	4	4	5	2	1	8
000032	2010	上市公司本身	上市后	0	0	0	5	9	3
000032	2010	子公司	上市后	0	4	1	5	9	3
000032	2010	集团公司合计	上市后	0	4	1	5	9	3
000032	2011	上市公司本身	上市后	2	2	0	0	6	11
000032	2011	子公司	上市后	6	4	1	0	6	11
000032	2011	集团公司合计	上市后	8	6	1	0	6	11
000032	2012	上市公司本身	上市后	0	0	0	1	2	1
000032	2012	子公司	上市后	3	6	7	1	2	1
000032	2012	联营公司	上市后	35	2	30	0	0	0
000032	2012	集团公司合计	上市后	38	8	37	1	2	1
000032	2013	上市公司本身	上市后	0	0	0	1	0	0
000032	2013	子公司	上市后	7	8	5	1	0	0
000032	2013	集团公司合计	上市后	7	8	5	1	0	0
000032	2014	上市公司本身	上市后	0	0	0	0	3	0
000032	2014	子公司	上市后	4	9	2	0	3	0
000032	2014	集团公司合计	上市后	4	9	2	0	3	0
000032	2015	上市公司本身	上市后	0	1	1	0	0	0
000032	2015	集团公司合计	上市后	0	1	1	0	0	0
000032	2016	上市公司本身	上市后	1	5	1	0	0	0
000032	2016	子公司	上市后	4	1	5	0	0	0
000032	2016	集团公司合计	上市后	5	6	6	0	0	0
000032	2017	上市公司本身	上市后	2	1	0	0	0	0
000032	2017	子公司	上市后	3	4	0	0	2	0
000032	2017	集团公司合计	上市后	5	5	0	0	2	0
000032	2018	上市公司本身	上市后	0	0	0	0	0	0
000032	2018	子公司	上市后	1	0	0	0	1	0
000032	2018	联营公司	上市后	0	0	2	0	0	0
000032	2018	集团公司合计	上市后	1	0	2	0	1	0
000032	2019	上市公司本身	上市后	0	0	0	0	0	0
000032	2019	子公司	上市后	2	2	2	0	0	0
000032	2019	联营公司	上市后	0	0	4	0	0	0
000032	2019	集团公司合计	上市后	2	2	6	0	0	0
000032	2020	上市公司本身	上市后	0	0	0	0	0	0
000032	2020	子公司	上市后	8	1	1	1	1	0
000032	2020	联营公司	上市后	0	5	4	0	0	0
000032	2020	集团公司合计	上市后	8	6	5	1	1	0
000032	2021	上市公司本身	上市后	0	0	1	0	0	0
000032	2021	子公司	上市后	23	17	1	2	0	0
000032	2021	联营公司	上市后	40	8	9	0	0	0
000032	2021	集团公司合计	上市后	63	25	11	2	0	0
000033	2006	上市公司本身	上市后	0	0	0	0	0	0
000033	2006	集团公司合计	上市后	0	0	0	0	0	0
000033	2007	上市公司本身	上市后	0	0	0	0	0	0
000033	2007	集团公司合计	上市后	0	0	0	0	0	0
000033	2008	上市公司本身	上市后	0	0	0	0	0	0
000033	2008	集团公司合计	上市后	0	0	0	0	0	0
000033	2009	上市公司本身	上市后	0	0	0	0	0	0
000033	2009	集团公司合计	上市后	0	0	0	0	0	0
000033	2010	上市公司本身	上市后	0	0	0	0	0	0
000033	2010	集团公司合计	上市后	0	0	0	0	0	0
000033	2011	上市公司本身	上市后	0	0	0	0	0	0
000033	2011	集团公司合计	上市后	0	0	0	0	0	0
000033	2012	上市公司本身	上市后	0	0	0	0	0	0
000033	2012	集团公司合计	上市后	0	0	0	0	0	0
000033	2013	上市公司本身	上市后	0	0	0	0	0	0
000033	2013	集团公司合计	上市后	0	0	0	0	0	0
000033	2014	上市公司本身	上市后	0	0	0	0	0	0
000033	2014	集团公司合计	上市后	0	0	0	0	0	0
000033	2015	上市公司本身	上市后	0	0	0	0	0	0
000033	2015	集团公司合计	上市后	0	0	0	0	0	0
000033	2016	上市公司本身	上市后	0	0	0	0	0	0
000033	2016	集团公司合计	上市后	0	0	0	0	0	0
000033	2017	上市公司本身	上市后	0	0	0	0	0	0
000033	2017	集团公司合计	上市后	0	0	0	0	0	0
000034	2006	上市公司本身	上市后	0	0	0	0	0	0
000034	2006	集团公司合计	上市后	0	0	0	0	0	0
000034	2007	上市公司本身	上市后	0	0	0	0	0	0
000034	2007	集团公司合计	上市后	0	0	0	0	0	0
000034	2008	上市公司本身	上市后	0	0	0	0	0	0
000034	2008	子公司	上市后	0	1	0	0	0	0
000034	2008	集团公司合计	上市后	0	1	0	0	0	0
000034	2009	上市公司本身	上市后	0	0	0	0	0	0
000034	2009	子公司	上市后	0	0	2	0	0	0
000034	2009	集团公司合计	上市后	0	0	2	0	0	0
000034	2010	上市公司本身	上市后	0	0	0	0	0	0
000034	2010	集团公司合计	上市后	0	0	0	0	0	0
000034	2011	上市公司本身	上市后	0	0	0	0	0	0
000034	2011	集团公司合计	上市后	0	0	0	0	0	0
000034	2012	上市公司本身	上市后	0	0	0	0	0	0
000034	2012	集团公司合计	上市后	0	0	0	0	0	0
000034	2013	上市公司本身	上市后	0	0	0	0	0	0
000034	2013	集团公司合计	上市后	0	0	0	0	0	0
000034	2014	上市公司本身	上市后	0	0	0	0	0	0
000034	2014	集团公司合计	上市后	0	0	0	0	0	0
000034	2015	上市公司本身	上市后	0	0	0	0	0	0
000034	2015	集团公司合计	上市后	0	0	0	0	0	0
000034	2016	上市公司本身	上市后	0	0	0	0	0	0
000034	2016	联营公司	上市后	6	11	9	0	0	0
000034	2016	合营公司	上市后	6	0	0	0	2	0
000034	2016	集团公司合计	上市后	12	11	9	0	2	0
000034	2017	上市公司本身	上市后	0	0	0	0	0	0
000034	2017	子公司	上市后	11	7	3	0	0	0
000034	2017	集团公司合计	上市后	11	7	3	0	0	0
000034	2018	上市公司本身	上市后	0	0	0	0	0	0
000034	2018	子公司	上市后	6	0	0	0	0	0
000034	2018	集团公司合计	上市后	6	0	0	0	0	0
000034	2019	上市公司本身	上市后	0	0	0	0	0	0
000034	2019	子公司	上市后	9	0	0	0	0	0
000034	2019	集团公司合计	上市后	9	0	0	0	0	0
000034	2020	上市公司本身	上市后	0	0	0	0	0	0
000034	2020	子公司	上市后	8	16	2	0	0	0
000034	2020	联营公司	上市后	4	5	0	0	0	0
000034	2020	集团公司合计	上市后	12	21	2	0	0	0
000034	2021	上市公司本身	上市后	0	0	0	0	0	0
000034	2021	子公司	上市后	3	5	0	0	0	0
000034	2021	集团公司合计	上市后	3	5	0	0	0	0
000035	2006	上市公司本身	上市后	0	0	0	0	0	0
000035	2006	集团公司合计	上市后	0	0	0	0	0	0
000035	2007	上市公司本身	上市后	0	0	0	0	0	0
000035	2007	集团公司合计	上市后	0	0	0	0	0	0
000035	2008	上市公司本身	上市后	0	0	0	0	0	0
000035	2008	集团公司合计	上市后	0	0	0	0	0	0
000035	2009	上市公司本身	上市后	0	0	0	0	0	0
000035	2009	集团公司合计	上市后	0	0	0	0	0	0
000035	2010	上市公司本身	上市后	0	0	0	0	0	0
000035	2010	集团公司合计	上市后	0	0	0	0	0	0
000035	2011	上市公司本身	上市后	0	0	0	0	0	0
000035	2011	集团公司合计	上市后	0	0	0	0	0	0
000035	2012	上市公司本身	上市后	0	0	0	0	0	0
000035	2012	集团公司合计	上市后	0	0	0	0	0	0
000035	2013	上市公司本身	上市后	0	0	0	0	0	0
000035	2013	集团公司合计	上市后	0	0	0	0	0	0
000035	2014	上市公司本身	上市后	0	0	0	0	0	0
000035	2014	子公司	上市后	22	66	0	0	0	0
000035	2014	集团公司合计	上市后	22	66	0	0	0	0
000035	2015	上市公司本身	上市后	2	8	0	0	0	0
000035	2015	子公司	上市后	16	94	0	0	0	0
000035	2015	集团公司合计	上市后	18	102	0	0	0	0
000035	2016	上市公司本身	上市后	0	0	0	0	0	0
000035	2016	子公司	上市后	25	57	0	0	0	0
000035	2016	集团公司合计	上市后	25	57	0	0	0	0
000035	2017	上市公司本身	上市后	0	0	0	0	0	0
000035	2017	子公司	上市后	44	61	10	4	2	0
000035	2017	集团公司合计	上市后	44	61	10	3	1	0
000035	2018	上市公司本身	上市后	0	0	0	0	0	0
000035	2018	子公司	上市后	27	79	4	20	24	0
000035	2018	集团公司合计	上市后	27	79	4	10	12	0
000035	2019	上市公司本身	上市后	0	0	0	3	0	0
000035	2019	子公司	上市后	32	60	1	4	0	0
000035	2019	集团公司合计	上市后	32	60	1	4	0	0
000035	2020	上市公司本身	上市后	0	0	0	22	2	1
000035	2020	子公司	上市后	0	6	0	31	2	1
000035	2020	集团公司合计	上市后	0	6	0	31	2	1
000035	2021	上市公司本身	上市后	0	0	0	52	4	0
000035	2021	子公司	上市后	0	0	0	55	4	0
000035	2021	集团公司合计	上市后	0	0	0	55	4	0
000036	2006	上市公司本身	上市后	0	0	0	0	0	0
000036	2006	子公司	上市后	0	1	2	0	0	0
000036	2006	集团公司合计	上市后	0	1	2	0	0	0
000036	2007	上市公司本身	上市后	0	0	0	0	0	0
000036	2007	联营公司	上市后	0	0	0	1	0	0
000036	2007	集团公司合计	上市后	0	0	0	1	0	0
000036	2008	上市公司本身	上市后	0	0	0	0	0	0
000036	2008	集团公司合计	上市后	0	0	0	0	0	0
000036	2009	上市公司本身	上市后	0	0	0	0	0	0
000036	2009	集团公司合计	上市后	0	0	0	0	0	0
000036	2010	上市公司本身	上市后	0	0	0	0	0	0
000036	2010	集团公司合计	上市后	0	0	0	0	0	0
000036	2011	上市公司本身	上市后	0	0	0	0	0	0
000036	2011	集团公司合计	上市后	0	0	0	0	0	0
000036	2012	上市公司本身	上市后	0	0	0	0	0	0
000036	2012	集团公司合计	上市后	0	0	0	0	0	0
000036	2013	上市公司本身	上市后	0	0	0	0	0	0
000036	2013	集团公司合计	上市后	0	0	0	0	0	0
000036	2014	上市公司本身	上市后	0	0	0	0	0	0
000036	2014	集团公司合计	上市后	0	0	0	0	0	0
000036	2015	上市公司本身	上市后	0	0	0	0	0	0
000036	2015	集团公司合计	上市后	0	0	0	0	0	0
000036	2016	上市公司本身	上市后	0	0	0	0	0	0
000036	2016	集团公司合计	上市后	0	0	0	0	0	0
000036	2017	上市公司本身	上市后	0	0	0	0	0	0
000036	2017	集团公司合计	上市后	0	0	0	0	0	0
000036	2018	上市公司本身	上市后	0	0	0	0	0	0
000036	2018	集团公司合计	上市后	0	0	0	0	0	0
000036	2019	上市公司本身	上市后	0	0	0	0	0	0
000036	2019	集团公司合计	上市后	0	0	0	0	0	0
000036	2020	上市公司本身	上市后	0	0	0	0	0	0
000036	2020	集团公司合计	上市后	0	0	0	0	0	0
000036	2021	上市公司本身	上市后	0	0	0	0	0	0
000036	2021	集团公司合计	上市后	0	0	0	0	0	0
000037	2006	上市公司本身	上市后	0	0	0	0	0	0
000037	2006	集团公司合计	上市后	0	0	0	0	0	0
000037	2007	上市公司本身	上市后	0	0	0	0	0	0
000037	2007	集团公司合计	上市后	0	0	0	0	0	0
000037	2008	上市公司本身	上市后	0	0	0	0	0	0
000037	2008	集团公司合计	上市后	0	0	0	0	0	0
000037	2009	上市公司本身	上市后	0	0	0	0	0	0
000037	2009	集团公司合计	上市后	0	0	0	0	0	0
000037	2010	上市公司本身	上市后	0	0	0	0	0	0
000037	2010	集团公司合计	上市后	0	0	0	0	0	0
000037	2011	上市公司本身	上市后	0	0	0	0	0	0
000037	2011	集团公司合计	上市后	0	0	0	0	0	0
000037	2012	上市公司本身	上市后	0	0	0	0	0	0
000037	2012	集团公司合计	上市后	0	0	0	0	0	0
000037	2013	上市公司本身	上市后	0	0	0	0	0	0
000037	2013	集团公司合计	上市后	0	0	0	0	0	0
000037	2014	上市公司本身	上市后	0	0	0	0	0	0
000037	2014	集团公司合计	上市后	0	0	0	0	0	0
000037	2015	上市公司本身	上市后	0	0	0	0	0	0
000037	2015	集团公司合计	上市后	0	0	0	0	0	0
000037	2016	上市公司本身	上市后	0	0	0	0	0	0
000037	2016	子公司	上市后	0	3	0	0	0	0
000037	2016	集团公司合计	上市后	0	3	0	0	0	0
000037	2017	上市公司本身	上市后	0	0	0	0	0	0
000037	2017	集团公司合计	上市后	0	0	0	0	0	0
000037	2018	上市公司本身	上市后	0	0	0	0	0	0
000037	2018	集团公司合计	上市后	0	0	0	0	0	0
000037	2019	上市公司本身	上市后	0	0	0	0	0	0
000037	2019	子公司	上市后	0	7	0	0	0	0
000037	2019	集团公司合计	上市后	0	7	0	0	0	0
000037	2020	上市公司本身	上市后	3	9	0	0	0	0
000037	2020	子公司	上市后	0	8	0	0	0	0
000037	2020	集团公司合计	上市后	3	17	0	0	0	0
000037	2021	上市公司本身	上市后	0	11	0	0	2	0
000037	2021	子公司	上市后	0	1	0	0	0	0
000037	2021	集团公司合计	上市后	0	12	0	0	2	0
000038	2006	上市公司本身	上市后	0	0	0	0	0	0
000038	2006	集团公司合计	上市后	0	0	0	0	0	0
000038	2007	上市公司本身	上市后	0	0	0	0	0	0
000038	2007	集团公司合计	上市后	0	0	0	0	0	0
000038	2008	上市公司本身	上市后	0	0	0	0	0	0
000038	2008	集团公司合计	上市后	0	0	0	0	0	0
000038	2009	上市公司本身	上市后	0	0	0	0	0	0
000038	2009	集团公司合计	上市后	0	0	0	0	0	0
000038	2010	上市公司本身	上市后	0	0	0	0	0	0
000038	2010	集团公司合计	上市后	0	0	0	0	0	0
000038	2011	上市公司本身	上市后	0	0	0	0	0	0
000038	2011	集团公司合计	上市后	0	0	0	0	0	0
000038	2012	上市公司本身	上市后	0	0	0	0	0	0
000038	2012	集团公司合计	上市后	0	0	0	0	0	0
000038	2013	上市公司本身	上市后	0	0	0	0	0	0
000038	2013	集团公司合计	上市后	0	0	0	0	0	0
000038	2014	上市公司本身	上市后	0	0	0	0	0	0
000038	2014	集团公司合计	上市后	0	0	0	0	0	0
000038	2015	上市公司本身	上市后	0	0	0	0	0	0
000038	2015	集团公司合计	上市后	0	0	0	0	0	0
000038	2016	上市公司本身	上市后	0	0	0	0	0	0
000038	2016	子公司	上市后	0	7	6	0	0	0
000038	2016	集团公司合计	上市后	0	7	6	0	0	0
000038	2017	上市公司本身	上市后	0	0	0	0	0	0
000038	2017	集团公司合计	上市后	0	0	0	0	0	0
000038	2018	上市公司本身	上市后	0	0	0	0	0	0
000038	2018	集团公司合计	上市后	0	0	0	0	0	0
000038	2019	上市公司本身	上市后	3	0	0	0	0	0
000038	2019	集团公司合计	上市后	3	0	0	0	0	0
000038	2020	上市公司本身	上市后	0	0	0	0	0	0
000038	2020	子公司	上市后	3	0	0	0	0	0
000038	2020	集团公司合计	上市后	3	0	0	0	0	0
000038	2021	上市公司本身	上市后	0	0	0	0	0	0
000038	2021	子公司	上市后	12	6	0	0	0	0
000038	2021	集团公司合计	上市后	12	6	0	0	0	0
000039	2006	上市公司本身	上市后	34	63	0	45	88	1
000039	2006	子公司	上市后	1	13	0	55	105	1
000039	2006	联营公司	上市后	0	0	0	1	4	0
000039	2006	集团公司合计	上市后	35	76	0	48	90	1
000039	2007	上市公司本身	上市后	45	55	0	94	21	3
000039	2007	子公司	上市后	0	3	0	84	20	3
000039	2007	联营公司	上市后	1	2	0	0	0	0
000039	2007	集团公司合计	上市后	46	60	0	94	21	3
000039	2008	上市公司本身	上市后	18	39	0	55	61	0
000039	2008	子公司	上市后	2	23	0	91	99	0
000039	2008	集团公司合计	上市后	20	62	0	68	74	0
000039	2009	上市公司本身	上市后	6	10	0	48	78	0
000039	2009	子公司	上市后	8	26	2	60	144	0
000039	2009	集团公司合计	上市后	14	36	2	54	100	0
000039	2010	上市公司本身	上市后	0	17	0	29	68	1
000039	2010	子公司	上市后	10	151	5	67	193	0
000039	2010	集团公司合计	上市后	10	168	5	56	133	1
000039	2011	上市公司本身	上市后	10	25	0	62	95	0
000039	2011	子公司	上市后	15	137	0	76	180	0
000039	2011	集团公司合计	上市后	25	162	0	71	126	0
000039	2012	上市公司本身	上市后	3	18	0	72	252	2
000039	2012	子公司	上市后	9	139	1	91	312	1
000039	2012	集团公司合计	上市后	12	157	1	79	266	2
000039	2013	上市公司本身	上市后	4	5	0	106	287	4
000039	2013	子公司	上市后	40	140	1	153	452	2
000039	2013	联营公司	上市后	5	3	0	0	0	0
000039	2013	合营公司	上市后	1	6	2	0	0	0
000039	2013	集团公司合计	上市后	50	154	3	110	292	4
000039	2014	上市公司本身	上市后	1	0	0	177	233	0
000039	2014	子公司	上市后	25	56	3	237	350	0
000039	2014	联营公司	上市后	3	8	11	0	0	0
000039	2014	集团公司合计	上市后	29	64	14	182	245	0
000039	2015	上市公司本身	上市后	0	0	0	139	216	4
000039	2015	子公司	上市后	39	177	11	249	400	6
000039	2015	联营公司	上市后	7	5	0	0	2	0
000039	2015	合营公司	上市后	6	18	8	0	0	0
000039	2015	集团公司合计	上市后	52	200	19	146	236	4
000039	2016	上市公司本身	上市后	0	0	0	180	180	7
000039	2016	子公司	上市后	35	81	8	111	87	5
000039	2016	集团公司合计	上市后	35	81	8	185	188	7
000039	2017	上市公司本身	上市后	0	0	0	216	226	12
000039	2017	子公司	上市后	54	146	0	380	427	18
000039	2017	联营公司	上市后	8	29	3	0	3	0
000039	2017	合营公司	上市后	1	15	1	1	1	0
000039	2017	集团公司合计	上市后	63	190	4	235	249	12
000039	2018	上市公司本身	上市后	0	0	0	199	255	11
000039	2018	子公司	上市后	65	127	7	219	334	10
000039	2018	联营公司	上市后	1	0	0	0	0	0
000039	2018	合营公司	上市后	9	11	0	0	0	0
000039	2018	集团公司合计	上市后	75	138	7	218	274	11
000039	2019	上市公司本身	上市后	0	2	0	160	255	9
000039	2019	子公司	上市后	73	170	35	105	190	11
000039	2019	联营公司	上市后	27	51	0	0	8	1
000039	2019	合营公司	上市后	28	40	0	0	0	0
000039	2019	集团公司合计	上市后	128	263	35	185	300	12
000039	2020	上市公司本身	上市后	0	0	0	137	235	7
000039	2020	子公司	上市后	50	175	7	123	209	7
000039	2020	联营公司	上市后	8	38	0	11	5	0
000039	2020	合营公司	上市后	10	20	0	0	0	0
000039	2020	集团公司合计	上市后	68	233	7	169	289	7
000039	2021	上市公司本身	上市后	0	0	0	66	52	0
000039	2021	子公司	上市后	50	66	2	43	35	0
000039	2021	联营公司	上市后	15	0	0	0	0	0
000039	2021	合营公司	上市后	9	21	0	0	0	0
000039	2021	集团公司合计	上市后	74	87	2	75	67	0
000040	2006	上市公司本身	上市后	0	0	0	0	0	0
000040	2006	集团公司合计	上市后	0	0	0	0	0	0
000040	2007	上市公司本身	上市后	0	0	0	0	0	0
000040	2007	集团公司合计	上市后	0	0	0	0	0	0
000040	2008	上市公司本身	上市后	0	0	0	0	0	0
000040	2008	集团公司合计	上市后	0	0	0	0	0	0
000040	2009	上市公司本身	上市后	0	0	0	0	0	0
000040	2009	集团公司合计	上市后	0	0	0	0	0	0
000040	2010	上市公司本身	上市后	0	0	0	0	0	0
000040	2010	集团公司合计	上市后	0	0	0	0	0	0
000040	2011	上市公司本身	上市后	0	0	0	0	0	0
000040	2011	集团公司合计	上市后	0	0	0	0	0	0
000040	2012	上市公司本身	上市后	0	0	0	0	0	0
000040	2012	集团公司合计	上市后	0	0	0	0	0	0
000040	2013	上市公司本身	上市后	0	0	0	0	0	0
000040	2013	集团公司合计	上市后	0	0	0	0	0	0
000040	2014	上市公司本身	上市后	0	0	0	0	0	0
000040	2014	集团公司合计	上市后	0	0	0	0	0	0
000040	2015	上市公司本身	上市后	0	0	0	0	0	0
000040	2015	集团公司合计	上市后	0	0	0	0	0	0
000040	2016	上市公司本身	上市后	0	0	0	0	0	0
000040	2016	集团公司合计	上市后	0	0	0	0	0	0
000040	2017	上市公司本身	上市后	0	0	0	0	0	0
000040	2017	子公司	上市后	6	6	0	0	0	0
000040	2017	集团公司合计	上市后	6	6	0	0	0	0
000040	2018	上市公司本身	上市后	0	0	0	3	15	0
000040	2018	子公司	上市后	24	39	0	3	15	1
000040	2018	联营公司	上市后	3	0	0	0	0	0
000040	2018	集团公司合计	上市后	27	39	0	3	15	1
000040	2019	上市公司本身	上市后	0	0	0	0	17	0
000040	2019	子公司	上市后	29	115	0	0	17	0
000040	2019	集团公司合计	上市后	29	115	0	0	17	0
000040	2020	上市公司本身	上市后	0	0	0	0	3	0
000040	2020	子公司	上市后	11	1	1	0	3	0
000040	2020	联营公司	上市后	0	0	0	7	0	0
000040	2020	集团公司合计	上市后	11	1	1	7	3	0
000040	2021	上市公司本身	上市后	0	0	0	0	0	0
000040	2021	子公司	上市后	10	0	0	0	0	0
000040	2021	集团公司合计	上市后	10	0	0	0	0	0
000042	2006	上市公司本身	上市后	0	0	0	0	0	0
000042	2006	集团公司合计	上市后	0	0	0	0	0	0
000042	2007	上市公司本身	上市后	0	0	0	0	0	0
000042	2007	集团公司合计	上市后	0	0	0	0	0	0
000042	2008	上市公司本身	上市后	0	0	0	0	0	0
000042	2008	集团公司合计	上市后	0	0	0	0	0	0
000042	2009	上市公司本身	上市后	0	0	0	0	0	0
000042	2009	集团公司合计	上市后	0	0	0	0	0	0
000042	2010	上市公司本身	上市后	0	0	0	0	0	0
000042	2010	集团公司合计	上市后	0	0	0	0	0	0
000042	2011	上市公司本身	上市后	0	0	0	0	0	0
000042	2011	集团公司合计	上市后	0	0	0	0	0	0
000042	2012	上市公司本身	上市后	0	0	0	0	0	0
000042	2012	集团公司合计	上市后	0	0	0	0	0	0
000042	2013	上市公司本身	上市后	0	0	0	0	0	0
000042	2013	集团公司合计	上市后	0	0	0	0	0	0
000042	2014	上市公司本身	上市后	0	0	0	0	0	0
000042	2014	集团公司合计	上市后	0	0	0	0	0	0
000042	2015	上市公司本身	上市后	0	0	0	0	0	0
000042	2015	集团公司合计	上市后	0	0	0	0	0	0
000042	2016	上市公司本身	上市后	0	0	0	0	0	0
000042	2016	集团公司合计	上市后	0	0	0	0	0	0
000042	2017	上市公司本身	上市后	0	0	0	0	0	0
000042	2017	集团公司合计	上市后	0	0	0	0	0	0
000042	2018	上市公司本身	上市后	0	0	0	0	0	0
000042	2018	集团公司合计	上市后	0	0	0	0	0	0
000042	2019	上市公司本身	上市后	0	0	0	0	0	0
000042	2019	集团公司合计	上市后	0	0	0	0	0	0
000042	2020	上市公司本身	上市后	0	0	0	0	0	0
000042	2020	子公司	上市后	0	5	0	0	0	0
000042	2020	联营公司	上市后	0	5	0	0	0	0
000042	2020	集团公司合计	上市后	0	10	0	0	0	0
000042	2021	上市公司本身	上市后	0	0	0	0	0	0
000042	2021	子公司	上市后	2	5	0	0	0	0
000042	2021	集团公司合计	上市后	2	5	0	0	0	0
000045	2006	上市公司本身	上市后	0	0	0	0	0	0
000045	2006	集团公司合计	上市后	0	0	0	0	0	0
000045	2007	上市公司本身	上市后	0	0	0	0	0	0
000045	2007	集团公司合计	上市后	0	0	0	0	0	0
000045	2008	上市公司本身	上市后	0	0	0	0	0	0
000045	2008	联营公司	上市后	1	0	0	0	0	0
000045	2008	集团公司合计	上市后	1	0	0	0	0	0
000045	2009	上市公司本身	上市后	0	0	0	0	0	0
000045	2009	集团公司合计	上市后	0	0	0	0	0	0
000045	2010	上市公司本身	上市后	0	0	0	0	0	0
000045	2010	子公司	上市后	4	8	0	0	0	0
000045	2010	集团公司合计	上市后	4	8	0	0	0	0
000045	2011	上市公司本身	上市后	0	0	0	0	0	0
000045	2011	子公司	上市后	3	12	0	0	0	0
000045	2011	集团公司合计	上市后	3	12	0	0	0	0
000045	2012	上市公司本身	上市后	0	0	0	0	0	0
000045	2012	子公司	上市后	0	13	0	0	0	0
000045	2012	集团公司合计	上市后	0	13	0	0	0	0
000045	2013	上市公司本身	上市后	0	0	0	0	0	0
000045	2013	子公司	上市后	1	2	0	0	0	0
000045	2013	集团公司合计	上市后	1	2	0	0	0	0
000045	2014	上市公司本身	上市后	0	0	0	0	0	0
000045	2014	子公司	上市后	2	2	0	0	0	0
000045	2014	集团公司合计	上市后	2	2	0	0	0	0
000045	2015	上市公司本身	上市后	0	0	0	0	0	0
000045	2015	子公司	上市后	2	8	0	0	0	0
000045	2015	集团公司合计	上市后	2	8	0	0	0	0
000045	2016	上市公司本身	上市后	0	0	0	0	0	0
000045	2016	子公司	上市后	5	5	0	0	0	0
000045	2016	集团公司合计	上市后	5	5	0	0	0	0
000045	2017	上市公司本身	上市后	0	0	0	0	0	0
000045	2017	子公司	上市后	1	7	0	0	0	0
000045	2017	集团公司合计	上市后	1	7	0	0	0	0
000045	2018	上市公司本身	上市后	0	0	0	0	0	0
000045	2018	子公司	上市后	4	6	0	0	0	0
000045	2018	集团公司合计	上市后	4	6	0	0	0	0
000045	2019	上市公司本身	上市后	0	0	0	0	0	0
000045	2019	子公司	上市后	7	1	0	0	0	0
000045	2019	集团公司合计	上市后	7	1	0	0	0	0
000045	2020	上市公司本身	上市后	0	0	0	0	0	0
000045	2020	子公司	上市后	2	6	0	1	2	0
000045	2020	集团公司合计	上市后	2	6	0	1	2	0
000045	2021	上市公司本身	上市后	0	0	0	0	0	0
000045	2021	子公司	上市后	2	2	0	0	0	0
000045	2021	集团公司合计	上市后	2	2	0	0	0	0
000046	2006	上市公司本身	上市后	0	0	0	0	0	0
000046	2006	集团公司合计	上市后	0	0	0	0	0	0
000046	2007	上市公司本身	上市后	0	0	0	0	0	0
000046	2007	集团公司合计	上市后	0	0	0	0	0	0
000046	2008	上市公司本身	上市后	0	0	0	0	0	0
000046	2008	集团公司合计	上市后	0	0	0	0	0	0
000046	2009	上市公司本身	上市后	0	0	0	0	0	0
000046	2009	子公司	上市后	2	7	5	0	0	0
000046	2009	集团公司合计	上市后	2	7	5	0	0	0
000046	2010	上市公司本身	上市后	0	0	0	0	0	0
000046	2010	子公司	上市后	4	7	6	0	0	0
000046	2010	集团公司合计	上市后	4	7	6	0	0	0
000046	2011	上市公司本身	上市后	0	0	0	0	0	0
000046	2011	子公司	上市后	1	1	2	0	0	0
000046	2011	集团公司合计	上市后	1	1	2	0	0	0
000046	2012	上市公司本身	上市后	0	0	0	0	0	0
000046	2012	子公司	上市后	2	2	6	0	0	0
000046	2012	集团公司合计	上市后	2	2	6	0	0	0
000046	2013	上市公司本身	上市后	0	0	0	0	0	0
000046	2013	子公司	上市后	1	7	8	0	0	0
000046	2013	集团公司合计	上市后	1	7	8	0	0	0
000046	2014	上市公司本身	上市后	0	0	0	0	0	0
000046	2014	子公司	上市后	5	0	0	0	0	0
000046	2014	集团公司合计	上市后	5	0	0	0	0	0
000046	2015	上市公司本身	上市后	0	0	0	0	0	0
000046	2015	子公司	上市后	6	14	1	0	0	0
000046	2015	集团公司合计	上市后	6	14	1	0	0	0
000046	2016	上市公司本身	上市后	0	0	0	0	0	0
000046	2016	子公司	上市后	4	7	6	0	0	0
000046	2016	集团公司合计	上市后	4	7	6	0	0	0
000046	2017	上市公司本身	上市后	0	0	0	0	0	0
000046	2017	联营公司	上市后	26	9	4	0	0	0
000046	2017	集团公司合计	上市后	26	9	4	0	0	0
000046	2018	上市公司本身	上市后	0	0	0	0	0	0
000046	2018	联营公司	上市后	13	7	1	0	0	0
000046	2018	集团公司合计	上市后	13	7	1	0	0	0
000046	2019	上市公司本身	上市后	0	0	0	0	0	0
000046	2019	联营公司	上市后	26	20	13	0	0	0
000046	2019	集团公司合计	上市后	26	20	13	0	0	0
000046	2020	上市公司本身	上市后	0	0	0	0	0	0
000046	2020	子公司	上市后	1	4	0	0	0	0
000046	2020	联营公司	上市后	25	53	24	0	0	0
000046	2020	集团公司合计	上市后	26	57	24	0	0	0
000046	2021	上市公司本身	上市后	0	0	0	0	0	0
000046	2021	子公司	上市后	10	0	0	0	1	1
000046	2021	集团公司合计	上市后	10	0	0	0	1	1
000048	2006	上市公司本身	上市后	0	0	0	0	0	0
000048	2006	集团公司合计	上市后	0	0	0	0	0	0
000048	2007	上市公司本身	上市后	0	0	0	0	0	0
000048	2007	集团公司合计	上市后	0	0	0	0	0	0
000048	2008	上市公司本身	上市后	0	0	0	0	0	0
000048	2008	集团公司合计	上市后	0	0	0	0	0	0
000048	2009	上市公司本身	上市后	0	0	0	0	0	0
000048	2009	集团公司合计	上市后	0	0	0	0	0	0
000048	2010	上市公司本身	上市后	0	0	0	0	0	0
000048	2010	集团公司合计	上市后	0	0	0	0	0	0
000048	2011	上市公司本身	上市后	0	0	0	0	0	0
000048	2011	集团公司合计	上市后	0	0	0	0	0	0
000048	2012	上市公司本身	上市后	0	0	0	0	0	0
000048	2012	子公司	上市后	1	0	0	0	0	0
000048	2012	集团公司合计	上市后	1	0	0	0	0	0
000048	2013	上市公司本身	上市后	0	0	0	0	0	0
000048	2013	集团公司合计	上市后	0	0	0	0	0	0
000048	2014	上市公司本身	上市后	0	0	0	0	0	0
000048	2014	子公司	上市后	2	1	0	1	0	0
000048	2014	集团公司合计	上市后	2	1	0	1	0	0
000048	2015	上市公司本身	上市后	0	0	0	0	0	0
000048	2015	集团公司合计	上市后	0	0	0	0	0	0
000048	2016	上市公司本身	上市后	0	0	0	0	0	0
000048	2016	集团公司合计	上市后	0	0	0	0	0	0
000048	2017	上市公司本身	上市后	0	0	0	0	0	0
000048	2017	子公司	上市后	3	15	0	0	0	0
000048	2017	集团公司合计	上市后	3	15	0	0	0	0
000048	2018	上市公司本身	上市后	0	0	0	0	0	0
000048	2018	子公司	上市后	0	21	0	0	0	0
000048	2018	集团公司合计	上市后	0	21	0	0	0	0
000048	2019	上市公司本身	上市后	0	0	0	0	0	0
000048	2019	集团公司合计	上市后	0	0	0	0	0	0
000048	2020	上市公司本身	上市后	0	0	0	0	0	0
000048	2020	集团公司合计	上市后	0	0	0	0	0	0
000048	2021	上市公司本身	上市后	0	0	0	0	1	0
000048	2021	子公司	上市后	0	3	0	0	0	0
000048	2021	集团公司合计	上市后	0	3	0	0	1	0
000049	2006	上市公司本身	上市后	0	0	0	0	0	0
000049	2006	子公司	上市后	4	14	11	0	0	0
000049	2006	集团公司合计	上市后	4	14	11	0	0	0
000049	2007	上市公司本身	上市后	0	0	0	0	0	0
000049	2007	子公司	上市后	1	15	4	0	0	0
000049	2007	集团公司合计	上市后	1	15	4	0	0	0
000049	2008	上市公司本身	上市后	0	0	0	0	0	0
000049	2008	子公司	上市后	5	8	0	0	0	0
000049	2008	集团公司合计	上市后	5	8	0	0	0	0
000049	2009	上市公司本身	上市后	0	0	0	0	0	0
000049	2009	子公司	上市后	4	14	4	2	1	0
000049	2009	集团公司合计	上市后	4	14	4	1	1	0
000049	2010	上市公司本身	上市后	0	0	0	0	0	0
000049	2010	子公司	上市后	8	27	5	4	0	0
000049	2010	集团公司合计	上市后	8	27	5	4	0	0
000049	2011	上市公司本身	上市后	0	0	0	0	0	0
000049	2011	子公司	上市后	17	46	5	0	1	0
000049	2011	集团公司合计	上市后	17	46	5	0	1	0
000049	2012	上市公司本身	上市后	0	0	0	0	0	0
000049	2012	子公司	上市后	6	21	3	0	0	0
000049	2012	联营公司	上市后	37	43	14	0	0	0
000049	2012	集团公司合计	上市后	43	64	17	0	0	0
000049	2013	上市公司本身	上市后	0	0	0	0	0	0
000049	2013	子公司	上市后	7	25	0	0	0	0
000049	2013	联营公司	上市后	50	52	24	0	0	0
000049	2013	集团公司合计	上市后	57	77	24	0	0	0
000049	2014	上市公司本身	上市后	0	0	0	0	0	0
000049	2014	子公司	上市后	16	21	0	0	0	0
000049	2014	联营公司	上市后	39	19	0	0	1	0
000049	2014	集团公司合计	上市后	55	40	0	0	1	0
000049	2015	上市公司本身	上市后	0	0	0	0	0	0
000049	2015	子公司	上市后	31	68	0	0	0	0
000049	2015	联营公司	上市后	12	24	0	0	0	0
000049	2015	集团公司合计	上市后	43	92	0	0	0	0
000049	2016	上市公司本身	上市后	0	0	0	0	0	0
000049	2016	子公司	上市后	115	147	4	0	0	0
000049	2016	集团公司合计	上市后	115	147	4	0	0	0
000049	2017	上市公司本身	上市后	0	0	0	0	0	0
000049	2017	子公司	上市后	79	132	9	0	5	0
000049	2017	集团公司合计	上市后	79	132	9	0	5	0
000049	2018	上市公司本身	上市后	0	0	0	0	0	0
000049	2018	子公司	上市后	27	88	0	1	0	0
000049	2018	集团公司合计	上市后	27	88	0	1	0	0
000049	2019	上市公司本身	上市后	0	0	0	0	0	0
000049	2019	子公司	上市后	18	89	1	0	0	0
000049	2019	集团公司合计	上市后	18	89	1	0	0	0
000049	2020	上市公司本身	上市后	0	0	0	0	0	0
000049	2020	子公司	上市后	24	120	2	0	0	0
000049	2020	集团公司合计	上市后	24	120	2	0	0	0
000049	2021	上市公司本身	上市后	0	0	0	0	0	0
000049	2021	子公司	上市后	9	39	3	0	0	0
000049	2021	集团公司合计	上市后	9	39	3	0	0	0
000050	2006	上市公司本身	上市后	0	0	0	0	0	0
000050	2006	联营公司	上市后	3	0	0	0	0	0
000050	2006	集团公司合计	上市后	3	0	0	0	0	0
000050	2007	上市公司本身	上市后	0	0	0	0	0	0
000050	2007	联营公司	上市后	8	0	0	0	0	0
000050	2007	集团公司合计	上市后	8	0	0	0	0	0
000050	2008	上市公司本身	上市后	3	12	0	0	0	0
000050	2008	子公司	上市后	23	6	0	0	0	0
000050	2008	集团公司合计	上市后	26	18	0	0	0	0
000050	2009	上市公司本身	上市后	11	35	0	0	0	0
000050	2009	子公司	上市后	88	0	0	0	0	0
000050	2009	集团公司合计	上市后	99	35	0	0	0	0
000050	2010	上市公司本身	上市后	11	29	1	0	0	0
000050	2010	子公司	上市后	77	5	0	0	0	0
000050	2010	集团公司合计	上市后	88	34	1	0	0	0
000050	2011	上市公司本身	上市后	18	21	0	0	0	0
000050	2011	子公司	上市后	71	13	0	7	5	0
000050	2011	联营公司	上市后	2	2	0	1	0	0
000050	2011	集团公司合计	上市后	91	36	0	8	5	0
000050	2012	上市公司本身	上市后	22	22	0	0	0	0
000050	2012	子公司	上市后	125	15	0	0	0	0
000050	2012	联营公司	上市后	18	11	0	0	0	0
000050	2012	集团公司合计	上市后	165	48	0	0	0	0
000050	2013	上市公司本身	上市后	7	1	1	227	70	0
000050	2013	子公司	上市后	5	0	0	107	35	0
000050	2013	联营公司	上市后	4	9	0	13	5	0
000050	2013	集团公司合计	上市后	16	10	1	227	70	0
000050	2014	上市公司本身	上市后	1	1	0	306	82	0
000050	2014	子公司	上市后	6	4	0	188	50	0
000050	2014	联营公司	上市后	0	0	0	74	7	0
000050	2014	集团公司合计	上市后	7	5	0	306	82	0
000050	2015	上市公司本身	上市后	2	5	3	342	142	0
000050	2015	子公司	上市后	5	6	0	209	83	0
000050	2015	联营公司	上市后	0	0	0	67	9	0
000050	2015	集团公司合计	上市后	7	11	3	342	142	0
000050	2016	上市公司本身	上市后	2	0	0	712	312	0
000050	2016	子公司	上市后	5	5	0	305	172	0
000050	2016	联营公司	上市后	0	0	0	158	17	0
000050	2016	集团公司合计	上市后	7	5	0	713	313	0
000050	2017	上市公司本身	上市后	5	0	0	0	0	0
000050	2017	子公司	上市后	696	43	0	0	0	0
000050	2017	联营公司	上市后	301	31	0	6	0	0
000050	2017	集团公司合计	上市后	1002	74	0	6	0	0
000050	2018	上市公司本身	上市后	14	0	0	1	0	0
000050	2018	子公司	上市后	1291	1	10	14	0	0
000050	2018	联营公司	上市后	107	31	0	0	0	0
000050	2018	集团公司合计	上市后	1412	32	10	7	0	0
000050	2019	上市公司本身	上市后	8	0	0	5	0	0
000050	2019	子公司	上市后	1296	0	0	11	0	0
000050	2019	联营公司	上市后	129	26	0	0	0	0
000050	2019	集团公司合计	上市后	1433	26	0	11	0	0
000050	2020	上市公司本身	上市后	26	0	0	2	0	0
000050	2020	子公司	上市后	1170	13	3	28	1	0
000050	2020	联营公司	上市后	83	10	0	0	0	0
000050	2020	集团公司合计	上市后	1279	23	3	28	1	0
000050	2021	上市公司本身	上市后	3	0	0	0	0	0
000050	2021	子公司	上市后	668	3	7	30	0	0
000050	2021	联营公司	上市后	16	6	0	1	0	0
000050	2021	集团公司合计	上市后	687	9	7	30	0	0
000055	2006	上市公司本身	上市后	5	6	0	0	0	0
000055	2006	子公司	上市后	0	3	0	0	0	0
000055	2006	集团公司合计	上市后	5	9	0	0	0	0
000055	2007	上市公司本身	上市后	14	42	6	0	0	0
000055	2007	子公司	上市后	17	9	11	0	0	0
000055	2007	集团公司合计	上市后	31	51	17	0	0	0
000055	2008	上市公司本身	上市后	10	17	1	0	0	0
000055	2008	子公司	上市后	4	2	6	0	0	0
000055	2008	集团公司合计	上市后	14	19	7	0	0	0
000055	2009	上市公司本身	上市后	4	3	0	0	0	0
000055	2009	子公司	上市后	5	11	0	0	0	0
000055	2009	集团公司合计	上市后	9	14	0	0	0	0
000055	2010	上市公司本身	上市后	6	2	0	0	0	0
000055	2010	子公司	上市后	4	18	1	0	0	0
000055	2010	集团公司合计	上市后	10	20	1	0	0	0
000055	2011	上市公司本身	上市后	0	0	0	0	0	0
000055	2011	子公司	上市后	11	12	0	0	0	0
000055	2011	集团公司合计	上市后	11	12	0	0	0	0
000055	2012	上市公司本身	上市后	0	0	0	0	0	0
000055	2012	子公司	上市后	6	16	0	0	0	0
000055	2012	集团公司合计	上市后	6	16	0	0	0	0
000055	2013	上市公司本身	上市后	0	0	0	0	0	0
000055	2013	子公司	上市后	6	28	0	0	0	0
000055	2013	集团公司合计	上市后	6	28	0	0	0	0
000055	2014	上市公司本身	上市后	0	0	0	0	0	0
000055	2014	子公司	上市后	10	31	0	0	0	0
000055	2014	集团公司合计	上市后	10	31	0	0	0	0
000055	2015	上市公司本身	上市后	0	0	0	0	0	0
000055	2015	子公司	上市后	7	28	3	0	0	0
000055	2015	集团公司合计	上市后	7	28	3	0	0	0
000055	2016	上市公司本身	上市后	0	0	0	0	0	0
000055	2016	子公司	上市后	2	11	3	0	0	0
000055	2016	集团公司合计	上市后	2	11	3	0	0	0
000055	2017	上市公司本身	上市后	0	0	0	0	0	0
000055	2017	子公司	上市后	2	17	0	0	0	0
000055	2017	集团公司合计	上市后	2	17	0	0	0	0
000055	2018	上市公司本身	上市后	0	0	0	0	0	0
000055	2018	子公司	上市后	4	20	0	0	0	0
000055	2018	集团公司合计	上市后	4	20	0	0	0	0
000055	2019	上市公司本身	上市后	0	0	0	0	0	0
000055	2019	子公司	上市后	17	36	0	0	0	0
000055	2019	集团公司合计	上市后	17	36	0	0	0	0
000055	2020	上市公司本身	上市后	0	0	0	0	0	0
000055	2020	子公司	上市后	20	51	0	0	0	0
000055	2020	集团公司合计	上市后	20	51	0	0	0	0
000055	2021	上市公司本身	上市后	0	0	0	0	0	0
000055	2021	子公司	上市后	12	15	0	0	0	0
000055	2021	集团公司合计	上市后	12	15	0	0	0	0
000056	2006	上市公司本身	上市后	0	0	0	0	0	0
000056	2006	集团公司合计	上市后	0	0	0	0	0	0
000056	2007	上市公司本身	上市后	0	0	0	0	0	0
000056	2007	集团公司合计	上市后	0	0	0	0	0	0
000056	2008	上市公司本身	上市后	0	0	0	0	0	0
000056	2008	集团公司合计	上市后	0	0	0	0	0	0
000056	2009	上市公司本身	上市后	0	0	0	0	0	0
000056	2009	集团公司合计	上市后	0	0	0	0	0	0
000056	2010	上市公司本身	上市后	0	0	0	0	0	0
000056	2010	集团公司合计	上市后	0	0	0	0	0	0
000056	2011	上市公司本身	上市后	0	0	0	0	0	0
000056	2011	集团公司合计	上市后	0	0	0	0	0	0
000056	2012	上市公司本身	上市后	0	0	0	0	0	0
000056	2012	集团公司合计	上市后	0	0	0	0	0	0
000056	2013	上市公司本身	上市后	0	0	0	0	0	0
000056	2013	集团公司合计	上市后	0	0	0	0	0	0
000056	2014	上市公司本身	上市后	0	0	0	0	0	0
000056	2014	集团公司合计	上市后	0	0	0	0	0	0
000056	2015	上市公司本身	上市后	0	0	0	0	0	0
000056	2015	集团公司合计	上市后	0	0	0	0	0	0
000056	2016	上市公司本身	上市后	0	0	0	0	0	0
000056	2016	集团公司合计	上市后	0	0	0	0	0	0
000056	2017	上市公司本身	上市后	0	0	0	0	0	0
000056	2017	集团公司合计	上市后	0	0	0	0	0	0
000056	2018	上市公司本身	上市后	0	0	0	0	0	0
000056	2018	集团公司合计	上市后	0	0	0	0	0	0
000056	2019	上市公司本身	上市后	0	0	0	0	0	0
000056	2019	子公司	上市后	0	6	0	0	0	0
000056	2019	集团公司合计	上市后	0	6	0	0	0	0
000056	2020	上市公司本身	上市后	0	0	0	0	0	0
000056	2020	集团公司合计	上市后	0	0	0	0	0	0
000056	2021	上市公司本身	上市后	0	0	0	0	0	0
000056	2021	集团公司合计	上市后	0	0	0	0	0	0
000058	2006	上市公司本身	上市后	0	0	0	0	0	0
000058	2006	集团公司合计	上市后	0	0	0	0	0	0
000058	2007	上市公司本身	上市后	0	0	0	0	0	0
000058	2007	集团公司合计	上市后	0	0	0	0	0	0
000058	2008	上市公司本身	上市后	0	0	0	0	0	0
000058	2008	联营公司	上市后	3	13	0	0	0	0
000058	2008	集团公司合计	上市后	3	13	0	0	0	0
000058	2009	上市公司本身	上市后	0	0	0	0	0	0
000058	2009	集团公司合计	上市后	0	0	0	0	0	0
000058	2010	上市公司本身	上市后	0	0	0	0	0	0
000058	2010	集团公司合计	上市后	0	0	0	0	0	0
000058	2011	上市公司本身	上市后	0	0	0	0	0	0
000058	2011	集团公司合计	上市后	0	0	0	0	0	0
000058	2012	上市公司本身	上市后	0	0	0	0	0	0
000058	2012	联营公司	上市后	36	32	2	0	0	0
000058	2012	集团公司合计	上市后	36	32	2	0	0	0
000058	2013	上市公司本身	上市后	0	0	0	0	0	0
000058	2013	联营公司	上市后	32	7	5	0	0	0
000058	2013	集团公司合计	上市后	32	7	5	0	0	0
000058	2014	上市公司本身	上市后	0	0	0	0	0	0
000058	2014	联营公司	上市后	51	3	3	0	0	0
000058	2014	集团公司合计	上市后	51	3	3	0	0	0
000058	2015	上市公司本身	上市后	0	0	0	0	0	0
000058	2015	联营公司	上市后	30	21	3	0	0	0
000058	2015	集团公司合计	上市后	30	21	3	0	0	0
000058	2016	上市公司本身	上市后	0	0	0	0	0	0
000058	2016	集团公司合计	上市后	0	0	0	0	0	0
000058	2017	上市公司本身	上市后	0	0	0	0	0	0
000058	2017	集团公司合计	上市后	0	0	0	0	0	0
000058	2018	上市公司本身	上市后	0	0	0	0	0	0
000058	2018	集团公司合计	上市后	0	0	0	0	0	0
000058	2019	上市公司本身	上市后	0	0	0	0	0	0
000058	2019	子公司	上市后	0	20	0	0	0	0
000058	2019	集团公司合计	上市后	0	20	0	0	0	0
000058	2020	上市公司本身	上市后	0	0	0	0	0	0
000058	2020	子公司	上市后	5	22	0	0	0	0
000058	2020	集团公司合计	上市后	5	22	0	0	0	0
000058	2021	上市公司本身	上市后	0	0	0	0	0	0
000058	2021	子公司	上市后	0	11	1	0	0	0
000058	2021	集团公司合计	上市后	0	11	1	0	0	0
000059	2006	上市公司本身	上市后	0	0	0	0	0	0
000059	2006	集团公司合计	上市后	0	0	0	0	0	0
000059	2007	上市公司本身	上市后	0	0	0	0	0	0
000059	2007	子公司	上市后	1	0	0	0	0	0
000059	2007	集团公司合计	上市后	1	0	0	0	0	0
000059	2008	上市公司本身	上市后	0	0	0	0	0	0
000059	2008	子公司	上市后	1	0	0	0	0	0
000059	2008	集团公司合计	上市后	1	0	0	0	0	0
000059	2009	上市公司本身	上市后	0	0	0	0	0	0
000059	2009	集团公司合计	上市后	0	0	0	0	0	0
000059	2010	上市公司本身	上市后	0	0	0	0	0	0
000059	2010	集团公司合计	上市后	0	0	0	0	0	0
000059	2011	上市公司本身	上市后	0	0	0	0	0	0
000059	2011	集团公司合计	上市后	0	0	0	0	0	0
000059	2012	上市公司本身	上市后	0	0	0	0	0	0
000059	2012	子公司	上市后	0	1	0	0	0	0
000059	2012	集团公司合计	上市后	0	1	0	0	0	0
000059	2013	上市公司本身	上市后	0	0	0	0	0	0
000059	2013	子公司	上市后	0	4	0	1	1	0
000059	2013	集团公司合计	上市后	0	4	0	1	1	0
000059	2014	上市公司本身	上市后	0	0	0	0	0	0
000059	2014	子公司	上市后	0	0	0	0	1	0
000059	2014	集团公司合计	上市后	0	0	0	0	1	0
000059	2015	上市公司本身	上市后	0	0	0	0	0	0
000059	2015	子公司	上市后	2	1	0	0	0	0
000059	2015	集团公司合计	上市后	2	1	0	0	0	0
000059	2016	上市公司本身	上市后	0	0	0	0	0	0
000059	2016	子公司	上市后	3	2	0	0	0	0
000059	2016	集团公司合计	上市后	3	2	0	0	0	0
000059	2017	上市公司本身	上市后	17	10	0	0	0	0
000059	2017	子公司	上市后	3	26	2	0	0	0
000059	2017	集团公司合计	上市后	20	36	2	0	0	0
000059	2018	上市公司本身	上市后	19	14	0	0	0	0
000059	2018	子公司	上市后	14	7	0	1	0	0
000059	2018	集团公司合计	上市后	33	21	0	1	0	0
000059	2019	上市公司本身	上市后	23	11	0	0	0	0
000059	2019	子公司	上市后	10	21	2	0	0	0
000059	2019	集团公司合计	上市后	33	32	2	0	0	0
000059	2020	上市公司本身	上市后	32	6	0	0	4	0
000059	2020	子公司	上市后	5	14	0	0	4	0
000059	2020	集团公司合计	上市后	37	20	0	0	4	0
000059	2021	上市公司本身	上市后	4	1	0	0	0	0
000059	2021	子公司	上市后	1	7	0	0	0	0
000059	2021	集团公司合计	上市后	5	8	0	0	0	0
000060	2006	上市公司本身	上市后	0	0	0	1	0	0
000060	2006	子公司	上市后	1	0	2	0	0	2
000060	2006	集团公司合计	上市后	1	0	2	1	0	2
000060	2007	上市公司本身	上市后	0	0	0	0	0	0
000060	2007	子公司	上市后	0	5	4	0	0	0
000060	2007	集团公司合计	上市后	0	5	4	0	0	0
000060	2008	上市公司本身	上市后	0	0	0	0	0	0
000060	2008	子公司	上市后	1	7	0	0	0	0
000060	2008	集团公司合计	上市后	1	7	0	0	0	0
000060	2009	上市公司本身	上市后	0	0	0	0	0	0
000060	2009	子公司	上市后	3	1	0	0	0	0
000060	2009	集团公司合计	上市后	3	1	0	0	0	0
000060	2010	上市公司本身	上市后	0	0	0	0	0	0
000060	2010	子公司	上市后	2	8	0	0	0	0
000060	2010	联营公司	上市后	5	10	0	0	1	0
000060	2010	集团公司合计	上市后	7	18	0	0	1	0
000060	2011	上市公司本身	上市后	0	0	0	0	0	0
000060	2011	子公司	上市后	3	9	0	0	0	0
000060	2011	联营公司	上市后	14	16	0	0	0	0
000060	2011	集团公司合计	上市后	17	25	0	0	0	0
000060	2012	上市公司本身	上市后	0	0	0	0	0	0
000060	2012	子公司	上市后	3	4	0	0	0	0
000060	2012	联营公司	上市后	15	15	0	0	0	0
000060	2012	集团公司合计	上市后	18	19	0	0	0	0
000060	2013	上市公司本身	上市后	0	0	0	0	0	0
000060	2013	子公司	上市后	6	6	0	0	0	0
000060	2013	联营公司	上市后	17	26	0	0	0	0
000060	2013	集团公司合计	上市后	23	32	0	0	0	0
000060	2014	上市公司本身	上市后	0	0	0	0	0	0
000060	2014	子公司	上市后	4	23	0	0	5	0
000060	2014	集团公司合计	上市后	4	23	0	0	3	0
000060	2015	上市公司本身	上市后	0	0	0	4	0	0
000060	2015	子公司	上市后	4	1	0	0	0	0
000060	2015	联营公司	上市后	6	11	0	0	0	0
000060	2015	集团公司合计	上市后	10	12	0	4	0	0
000060	2016	上市公司本身	上市后	0	0	0	3	8	0
000060	2016	子公司	上市后	6	7	0	0	0	0
000060	2016	联营公司	上市后	13	20	0	0	0	0
000060	2016	集团公司合计	上市后	19	27	0	3	8	0
000060	2017	上市公司本身	上市后	1	1	0	9	9	0
000060	2017	子公司	上市后	19	25	1	8	19	0
000060	2017	联营公司	上市后	15	27	0	0	0	0
000060	2017	集团公司合计	上市后	35	53	1	17	22	0
000060	2018	上市公司本身	上市后	1	0	0	1	6	0
000060	2018	子公司	上市后	17	31	0	5	0	0
000060	2018	联营公司	上市后	20	37	0	0	0	0
000060	2018	集团公司合计	上市后	38	68	0	5	6	0
000060	2019	上市公司本身	上市后	3	4	0	8	14	0
000060	2019	子公司	上市后	15	33	0	7	0	0
000060	2019	联营公司	上市后	10	40	0	2	1	0
000060	2019	集团公司合计	上市后	28	77	0	14	15	0
000060	2020	上市公司本身	上市后	1	1	0	9	24	0
000060	2020	子公司	上市后	10	23	0	14	6	0
000060	2020	联营公司	上市后	15	25	1	0	0	0
000060	2020	集团公司合计	上市后	26	49	1	18	27	0
000060	2021	上市公司本身	上市后	0	0	0	5	1	0
000060	2021	子公司	上市后	18	6	0	10	2	0
000060	2021	集团公司合计	上市后	18	6	0	15	3	0
000061	2006	上市公司本身	上市后	0	0	0	0	0	0
000061	2006	集团公司合计	上市后	0	0	0	0	0	0
[truncated: 118,022 more rows]

## Sheet: 2006-2021上市公司本身
Scode	yearStkcd	Year	Ftyp	Aplctm	Invia	Umia	Desia	Invja	Umja	Desja	apply11	patent3
股票代码	会计年度股票代码	会计年度	公司类型	申请时间	当年独立申请的发明数量	当年独立申请的实用新型数量	当年独立申请的外观设计数量	当年联合申请的发明数量	当年联合申请的实用新型数量	当年联合申请的外观设计数量	当年独立申请专利数量	当年独立申请发明专利占比
000001	2006000001	2006	上市公司本身	上市后	0	0	0	0	0	0	0
000001	2007000001	2007	上市公司本身	上市后	0	0	0	0	0	0	0
000001	2008000001	2008	上市公司本身	上市后	0	0	0	0	0	0	0
000001	2009000001	2009	上市公司本身	上市后	0	0	0	0	0	0	0
000001	2010000001	2010	上市公司本身	上市后	0	0	1	0	0	0	1	0
000001	2011000001	2011	上市公司本身	上市后	0	0	0	0	0	0	0
000001	2012000001	2012	上市公司本身	上市后	0	0	0	0	0	0	0
000001	2013000001	2013	上市公司本身	上市后	2	0	0	0	0	0	2	1
000001	2014000001	2014	上市公司本身	上市后	0	0	0	0	0	0	0
000001	2015000001	2015	上市公司本身	上市后	0	0	0	0	0	0	0
000001	2016000001	2016	上市公司本身	上市后	4	0	11	0	0	0	15	0.266667
000001	2017000001	2017	上市公司本身	上市后	6	0	0	0	0	0	6	1
000001	2018000001	2018	上市公司本身	上市后	1	0	0	0	0	0	1	1
000001	2019000001	2019	上市公司本身	上市后	147	0	2	0	0	0	149	0.986577
000001	2020000001	2020	上市公司本身	上市后	272	1	39	0	0	0	312	0.871795
000001	2021000001	2021	上市公司本身	上市后	200	2	10	0	0	0	212	0.943396
000002	2006000002	2006	上市公司本身	上市后	4	32	0	0	0	0	36	0.111111
000002	2007000002	2007	上市公司本身	上市后	1	1	0	0	0	0	2	0.5
000002	2008000002	2008	上市公司本身	上市后	12	12	0	0	0	0	24	0.5
000002	2009000002	2009	上市公司本身	上市后	0	0	0	0	0	0	0
000002	2010000002	2010	上市公司本身	上市后	3	7	1	0	3	0	11	0.272727
000002	2011000002	2011	上市公司本身	上市后	0	0	0	0	0	0	0
000002	2012000002	2012	上市公司本身	上市后	0	0	0	0	0	0	0
000002	2013000002	2013	上市公司本身	上市后	1	1	0	0	0	0	2	0.5
000002	2014000002	2014	上市公司本身	上市后	1	1	1	0	0	0	3	0.333333
000002	2015000002	2015	上市公司本身	上市后	0	0	0	0	0	0	0
000002	2016000002	2016	上市公司本身	上市后	0	0	0	0	0	0	0
000002	2017000002	2017	上市公司本身	上市后	0	0	0	0	0	0	0
000002	2018000002	2018	上市公司本身	上市后	0	0	0	0	0	0	0
000002	2019000002	2019	上市公司本身	上市后	0	0	0	0	0	0	0
000002	2020000002	2020	上市公司本身	上市后	0	0	0	0	0	0	0
000002	2021000002	2021	上市公司本身	上市后	0	0	0	0	0	0	0
000004	2006000004	2006	上市公司本身	上市后	0	0	0	0	0	0	0
000004	2007000004	2007	上市公司本身	上市后	0	0	0	0	0	0	0
000004	2008000004	2008	上市公司本身	上市后	0	0	0	0	0	0	0
000004	2009000004	2009	上市公司本身	上市后	0	0	0	0	0	0	0
000004	2010000004	2010	上市公司本身	上市后	0	0	0	0	0	0	0
000004	2011000004	2011	上市公司本身	上市后	0	0	0	0	0	0	0
000004	2012000004	2012	上市公司本身	上市后	0	0	0	0	0	0	0
000004	2013000004	2013	上市公司本身	上市后	0	0	0	0	0	0	0
000004	2014000004	2014	上市公司本身	上市后	0	0	0	0	0	0	0
000004	2015000004	2015	上市公司本身	上市后	0	0	0	0	0	0	0
000004	2016000004	2016	上市公司本身	上市后	0	0	0	0	0	0	0
000004	2017000004	2017	上市公司本身	上市后	0	0	0	0	0	0	0
000004	2018000004	2018	上市公司本身	上市后	0	0	0	0	0	0	0
000004	2019000004	2019	上市公司本身	上市后	0	0	0	0	0	0	0
000004	2020000004	2020	上市公司本身	上市后	0	0	0	0	0	0	0
000004	2021000004	2021	上市公司本身	上市后	0	0	0	0	0	0	0
000005	2006000005	2006	上市公司本身	上市后	0	0	0	0	0	0	0
000005	2007000005	2007	上市公司本身	上市后	0	0	0	0	0	0	0
000005	2008000005	2008	上市公司本身	上市后	0	0	0	0	0	0	0
000005	2009000005	2009	上市公司本身	上市后	0	0	0	0	0	0	0
000005	2010000005	2010	上市公司本身	上市后	0	0	0	0	0	0	0
000005	2011000005	2011	上市公司本身	上市后	0	0	0	0	0	0	0
000005	2012000005	2012	上市公司本身	上市后	0	0	0	0	0	0	0
000005	2013000005	2013	上市公司本身	上市后	0	0	0	0	0	0	0
000005	2014000005	2014	上市公司本身	上市后	0	0	0	0	0	0	0
000005	2015000005	2015	上市公司本身	上市后	0	0	0	0	0	0	0
000005	2016000005	2016	上市公司本身	上市后	0	0	0	0	0	0	0
000005	2017000005	2017	上市公司本身	上市后	0	0	0	0	0	0	0
000005	2018000005	2018	上市公司本身	上市后	0	0	0	0	0	0	0
000005	2019000005	2019	上市公司本身	上市后	0	1	0	0	0	0	1	0
000005	2020000005	2020	上市公司本身	上市后	0	1	0	0	0	0	1	0
000005	2021000005	2021	上市公司本身	上市后	0	0	0	0	0	0	0
000006	2006000006	2006	上市公司本身	上市后	0	0	0	0	0	0	0
000006	2007000006	2007	上市公司本身	上市后	0	0	0	0	0	0	0
000006	2008000006	2008	上市公司本身	上市后	0	0	0	0	0	0	0
000006	2009000006	2009	上市公司本身	上市后	0	0	0	0	0	0	0
000006	2010000006	2010	上市公司本身	上市后	0	0	0	0	0	0	0
000006	2011000006	2011	上市公司本身	上市后	0	0	0	0	0	0	0
000006	2012000006	2012	上市公司本身	上市后	0	0	0	0	0	0	0
000006	2013000006	2013	上市公司本身	上市后	0	0	0	0	0	0	0
000006	2014000006	2014	上市公司本身	上市后	0	0	0	0	0	0	0
000006	2015000006	2015	上市公司本身	上市后	0	0	0	0	0	0	0
000006	2016000006	2016	上市公司本身	上市后	0	0	0	0	0	0	0
000006	2017000006	2017	上市公司本身	上市后	0	0	0	0	0	0	0
000006	2018000006	2018	上市公司本身	上市后	0	0	0	0	0	0	0
000006	2019000006	2019	上市公司本身	上市后	0	0	0	0	0	0	0
000006	2020000006	2020	上市公司本身	上市后	0	0	0	0	0	0	0
000006	2021000006	2021	上市公司本身	上市后	0	0	0	0	0	0	0
000007	2006000007	2006	上市公司本身	上市后	0	0	0	0	0	0	0
000007	2007000007	2007	上市公司本身	上市后	0	0	0	0	0	0	0
000007	2008000007	2008	上市公司本身	上市后	0	0	0	0	0	0	0
000007	2009000007	2009	上市公司本身	上市后	0	0	0	0	0	0	0
000007	2010000007	2010	上市公司本身	上市后	0	0	0	0	0	0	0
000007	2011000007	2011	上市公司本身	上市后	0	0	0	0	0	0	0
000007	2012000007	2012	上市公司本身	上市后	0	0	0	0	0	0	0
000007	2013000007	2013	上市公司本身	上市后	0	0	0	0	0	0	0
000007	2014000007	2014	上市公司本身	上市后	0	0	0	0	0	0	0
000007	2015000007	2015	上市公司本身	上市后	0	0	0	0	0	0	0
000007	2016000007	2016	上市公司本身	上市后	0	0	0	0	0	0	0
000007	2017000007	2017	上市公司本身	上市后	0	0	0	0	0	0	0
000007	2018000007	2018	上市公司本身	上市后	0	0	0	0	0	0	0
000007	2019000007	2019	上市公司本身	上市后	0	0	0	0	0	0	0
000007	2020000007	2020	上市公司本身	上市后	0	0	0	0	0	0	0
000007	2021000007	2021	上市公司本身	上市后	0	0	0	0	0	0	0
000008	2006000008	2006	上市公司本身	上市后	0	0	0	0	0	0	0
000008	2007000008	2007	上市公司本身	上市后	0	0	0	0	0	0	0
000008	2008000008	2008	上市公司本身	上市后	0	0	0	0	0	0	0
000008	2009000008	2009	上市公司本身	上市后	0	0	0	0	0	0	0
000008	2010000008	2010	上市公司本身	上市后	0	0	0	0	0	0	0
000008	2011000008	2011	上市公司本身	上市后	0	0	0	0	0	0	0
000008	2012000008	2012	上市公司本身	上市后	0	0	0	0	0	0	0
000008	2013000008	2013	上市公司本身	上市后	0	0	0	0	0	0	0
000008	2014000008	2014	上市公司本身	上市后	0	0	0	0	0	0	0
000008	2015000008	2015	上市公司本身	上市后	0	0	0	0	0	0	0
000008	2016000008	2016	上市公司本身	上市后	0	0	0	0	0	0	0
000008	2017000008	2017	上市公司本身	上市后	0	1	0	0	0	0	1	0
000008	2018000008	2018	上市公司本身	上市后	2	3	0	0	0	0	5	0.4
000008	2019000008	2019	上市公司本身	上市后	12	7	3	0	4	1	22	0.545455
000008	2020000008	2020	上市公司本身	上市后	1	0	0	0	0	0	1	1
000008	2021000008	2021	上市公司本身	上市后	0	0	0	0	0	0	0
000009	2006000009	2006	上市公司本身	上市后	0	0	0	0	0	0	0
000009	2007000009	2007	上市公司本身	上市后	0	0	0	0	0	0	0
000009	2008000009	2008	上市公司本身	上市后	0	0	0	0	0	0	0
000009	2009000009	2009	上市公司本身	上市后	0	0	0	0	0	0	0
000009	2010000009	2010	上市公司本身	上市后	0	0	0	0	0	0	0
000009	2011000009	2011	上市公司本身	上市后	0	0	0	0	0	0	0
000009	2012000009	2012	上市公司本身	上市后	0	0	0	0	0	0	0
000009	2013000009	2013	上市公司本身	上市后	0	0	0	0	0	0	0
000009	2014000009	2014	上市公司本身	上市后	0	0	0	0	0	0	0
000009	2015000009	2015	上市公司本身	上市后	0	0	0	0	0	0	0
000009	2016000009	2016	上市公司本身	上市后	0	0	0	0	0	0	0
000009	2017000009	2017	上市公司本身	上市后	0	0	0	0	0	0	0
000009	2018000009	2018	上市公司本身	上市后	0	0	0	0	0	0	0
000009	2019000009	2019	上市公司本身	上市后	0	0	0	0	0	0	0
000009	2020000009	2020	上市公司本身	上市后	0	0	0	0	0	0	0
000009	2021000009	2021	上市公司本身	上市后	0	0	0	0	0	0	0
000010	2006000010	2006	上市公司本身	上市后	0	0	0	0	0	0	0
000010	2007000010	2007	上市公司本身	上市后	0	0	0	0	0	0	0
000010	2008000010	2008	上市公司本身	上市后	0	0	0	0	0	0	0
000010	2009000010	2009	上市公司本身	上市后	0	0	0	0	0	0	0
000010	2010000010	2010	上市公司本身	上市后	0	0	0	0	0	0	0
000010	2011000010	2011	上市公司本身	上市后	0	0	0	0	0	0	0
000010	2012000010	2012	上市公司本身	上市后	0	0	0	0	0	0	0
000010	2013000010	2013	上市公司本身	上市后	0	0	0	0	0	0	0
000010	2014000010	2014	上市公司本身	上市后	0	0	0	0	0	0	0
000010	2015000010	2015	上市公司本身	上市后	0	0	0	0	0	0	0
000010	2016000010	2016	上市公司本身	上市后	0	0	0	0	0	0	0
000010	2017000010	2017	上市公司本身	上市后	0	0	0	0	0	0	0
000010	2018000010	2018	上市公司本身	上市后	0	0	0	0	0	0	0
000010	2019000010	2019	上市公司本身	上市后	0	0	0	0	0	0	0
000010	2020000010	2020	上市公司本身	上市后	0	0	0	0	0	0	0
000010	2021000010	2021	上市公司本身	上市后	0	0	0	0	0	0	0
000011	2006000011	2006	上市公司本身	上市后	0	0	0	0	0	0	0
000011	2007000011	2007	上市公司本身	上市后	0	0	0	0	0	0	0
000011	2008000011	2008	上市公司本身	上市后	0	0	0	0	0	0	0
000011	2009000011	2009	上市公司本身	上市后	0	0	0	0	0	0	0
000011	2010000011	2010	上市公司本身	上市后	0	0	0	0	0	0	0
000011	2011000011	2011	上市公司本身	上市后	0	0	0	0	0	0	0
000011	2012000011	2012	上市公司本身	上市后	0	0	0	0	0	0	0
000011	2013000011	2013	上市公司本身	上市后	0	0	0	0	0	0	0
000011	2014000011	2014	上市公司本身	上市后	0	0	0	0	0	0	0
000011	2015000011	2015	上市公司本身	上市后	0	0	0	0	0	0	0
000011	2016000011	2016	上市公司本身	上市后	0	0	0	0	0	0	0
000011	2017000011	2017	上市公司本身	上市后	0	0	0	0	0	0	0
000011	2018000011	2018	上市公司本身	上市后	0	0	0	0	0	0	0
000011	2019000011	2019	上市公司本身	上市后	0	0	0	0	0	0	0
000011	2020000011	2020	上市公司本身	上市后	0	0	0	0	0	0	0
000011	2021000011	2021	上市公司本身	上市后	0	0	0	0	0	0	0
000012	2006000012	2006	上市公司本身	上市后	0	0	0	0	0	0	0
000012	2007000012	2007	上市公司本身	上市后	5	0	0	0	0	0	5	1
000012	2008000012	2008	上市公司本身	上市后	3	3	0	0	0	0	6	0.5
000012	2009000012	2009	上市公司本身	上市后	15	15	0	0	0	0	30	0.5
000012	2010000012	2010	上市公司本身	上市后	9	9	0	0	0	0	18	0.5
000012	2011000012	2011	上市公司本身	上市后	2	5	0	1	0	0	7	0.285714
000012	2012000012	2012	上市公司本身	上市后	14	7	0	3	5	0	21	0.666667
000012	2013000012	2013	上市公司本身	上市后	10	4	0	11	11	0	14	0.714286
000012	2014000012	2014	上市公司本身	上市后	10	6	0	4	24	1	16	0.625
000012	2015000012	2015	上市公司本身	上市后	5	7	0	24	15	0	12	0.416667
000012	2016000012	2016	上市公司本身	上市后	5	2	0	20	17	0	7	0.714286
000012	2017000012	2017	上市公司本身	上市后	2	3	0	83	51	0	5	0.4
000012	2018000012	2018	上市公司本身	上市后	1	4	0	54	79	0	5	0.2
000012	2019000012	2019	上市公司本身	上市后	2	0	0	64	92	0	2	1
000012	2020000012	2020	上市公司本身	上市后	0	0	0	125	150	1	0
000012	2021000012	2021	上市公司本身	上市后	0	0	0	87	32	0	0
000014	2006000014	2006	上市公司本身	上市后	0	0	0	0	0	0	0
000014	2007000014	2007	上市公司本身	上市后	0	0	0	0	0	0	0
000014	2008000014	2008	上市公司本身	上市后	0	0	0	0	0	0	0
000014	2009000014	2009	上市公司本身	上市后	0	0	0	0	0	0	0
000014	2010000014	2010	上市公司本身	上市后	0	0	0	0	0	0	0
000014	2011000014	2011	上市公司本身	上市后	0	0	0	0	0	0	0
000014	2012000014	2012	上市公司本身	上市后	0	0	0	0	0	0	0
000014	2013000014	2013	上市公司本身	上市后	0	0	0	0	0	0	0
000014	2014000014	2014	上市公司本身	上市后	0	0	0	0	0	0	0
000014	2015000014	2015	上市公司本身	上市后	0	0	0	0	0	0	0
000014	2016000014	2016	上市公司本身	上市后	0	0	0	0	0	0	0
000014	2017000014	2017	上市公司本身	上市后	0	0	0	0	0	0	0
000014	2018000014	2018	上市公司本身	上市后	0	0	0	0	0	0	0
000014	2019000014	2019	上市公司本身	上市后	0	0	0	0	0	0	0
000014	2020000014	2020	上市公司本身	上市后	0	0	0	0	0	0	0
000014	2021000014	2021	上市公司本身	上市后	0	0	0	0	0	0	0
000016	2006000016	2006	上市公司本身	上市后	125	172	58	0	1	0	355	0.352113
000016	2007000016	2007	上市公司本身	上市后	203	263	79	0	0	0	545	0.372477
000016	2008000016	2008	上市公司本身	上市后	246	357	72	0	0	0	675	0.364444
000016	2009000016	2009	上市公司本身	上市后	258	380	57	6	11	0	695	0.371223
000016	2010000016	2010	上市公司本身	上市后	241	353	122	0	2	0	716	0.336592
000016	2011000016	2011	上市公司本身	上市后	182	66	81	0	4	0	329	0.553191
000016	2012000016	2012	上市公司本身	上市后	98	43	42	0	1	0	183	0.535519
000016	2013000016	2013	上市公司本身	上市后	73	42	33	0	0	0	148	0.493243
000016	2014000016	2014	上市公司本身	上市后	56	34	9	0	0	0	99	0.565657
000016	2015000016	2015	上市公司本身	上市后	62	25	8	1	2	0	95	0.652632
000016	2016000016	2016	上市公司本身	上市后	32	29	2	4	0	0	63	0.507937
000016	2017000016	2017	上市公司本身	上市后	36	28	9	0	0	0	73	0.493151
000016	2018000016	2018	上市公司本身	上市后	22	19	13	0	0	0	54	0.407407
000016	2019000016	2019	上市公司本身	上市后	27	11	14	1	0	0	52	0.519231
000016	2020000016	2020	上市公司本身	上市后	63	25	13	7	0	0	101	0.623762
000016	2021000016	2021	上市公司本身	上市后	42	11	1	0	0	0	54	0.777778
000017	2006000017	2006	上市公司本身	上市后	0	0	0	0	0	0	0
000017	2007000017	2007	上市公司本身	上市后	0	0	0	0	0	0	0
000017	2008000017	2008	上市公司本身	上市后	0	0	0	0	0	0	0
000017	2009000017	2009	上市公司本身	上市后	0	0	0	0	0	0	0
000017	2010000017	2010	上市公司本身	上市后	0	0	0	0	0	0	0
000017	2011000017	2011	上市公司本身	上市后	0	0	0	0	0	0	0
000017	2012000017	2012	上市公司本身	上市后	0	0	0	0	0	0	0
000017	2013000017	2013	上市公司本身	上市后	0	0	0	0	0	0	0
000017	2014000017	2014	上市公司本身	上市后	0	0	0	0	0	0	0
000017	2015000017	2015	上市公司本身	上市后	0	0	0	0	0	0	0
000017	2016000017	2016	上市公司本身	上市后	0	0	0	0	0	0	0
000017	2017000017	2017	上市公司本身	上市后	0	0	2	0	0	0	2	0
000017	2018000017	2018	上市公司本身	上市后	0	0	0	0	0	0	0
000017	2019000017	2019	上市公司本身	上市后	5	24	0	0	0	0	29	0.172414
000017	2020000017	2020	上市公司本身	上市后	1	0	0	0	0	0	1	1
000017	2021000017	2021	上市公司本身	上市后	0	0	0	0	0	0	0
000018	2006000018	2006	上市公司本身	上市后	0	0	0	0	0	0	0
000018	2007000018	2007	上市公司本身	上市后	0	0	0	0	0	0	0
000018	2008000018	2008	上市公司本身	上市后	0	0	0	0	0	0	0
000018	2009000018	2009	上市公司本身	上市后	0	0	0	0	0	0	0
000018	2010000018	2010	上市公司本身	上市后	0	0	0	0	0	0	0
000018	2011000018	2011	上市公司本身	上市后	0	0	0	0	0	0	0
000018	2012000018	2012	上市公司本身	上市后	0	0	0	0	0	0	0
000018	2013000018	2013	上市公司本身	上市后	0	0	0	0	0	0	0
000018	2014000018	2014	上市公司本身	上市后	0	0	0	0	0	0	0
000018	2015000018	2015	上市公司本身	上市后	0	0	0	0	0	0	0
000018	2016000018	2016	上市公司本身	上市后	0	0	0	0	0	0	0
000018	2017000018	2017	上市公司本身	上市后	0	0	0	0	0	0	0
000018	2018000018	2018	上市公司本身	上市后	0	0	0	0	0	0	0
000018	2019000018	2019	上市公司本身	上市后	0	0	0	0	0	0	0
000019	2006000019	2006	上市公司本身	上市后	0	0	0	0	0	0	0
000019	2007000019	2007	上市公司本身	上市后	0	0	0	0	0	0	0
000019	2008000019	2008	上市公司本身	上市后	0	0	0	0	0	0	0
000019	2009000019	2009	上市公司本身	上市后	0	0	0	0	0	0	0
000019	2010000019	2010	上市公司本身	上市后	0	0	0	0	0	0	0
000019	2011000019	2011	上市公司本身	上市后	0	0	0	0	0	0	0
000019	2012000019	2012	上市公司本身	上市后	0	0	0	0	0	0	0
000019	2013000019	2013	上市公司本身	上市后	2	0	0	0	0	0	2	1
000019	2014000019	2014	上市公司本身	上市后	2	0	0	0	0	0	2	1
000019	2015000019	2015	上市公司本身	上市后	0	0	0	0	0	0	0
000019	2016000019	2016	上市公司本身	上市后	0	0	0	0	0	0	0
000019	2017000019	2017	上市公司本身	上市后	0	0	0	0	0	0	0
000019	2018000019	2018	上市公司本身	上市后	0	0	0	0	0	0	0
000019	2019000019	2019	上市公司本身	上市后	0	0	0	0	0	0	0
000019	2020000019	2020	上市公司本身	上市后	0	0	0	0	0	0	0
000019	2021000019	2021	上市公司本身	上市后	1	0	0	0	0	0	1	1
000020	2006000020	2006	上市公司本身	上市后	0	0	0	0	0	0	0
000020	2007000020	2007	上市公司本身	上市后	0	0	0	0	0	0	0
000020	2008000020	2008	上市公司本身	上市后	0	0	0	0	0	0	0
000020	2009000020	2009	上市公司本身	上市后	0	0	0	0	0	0	0
000020	2010000020	2010	上市公司本身	上市后	0	0	0	0	0	0	0
000020	2011000020	2011	上市公司本身	上市后	0	0	0	0	0	0	0
000020	2012000020	2012	上市公司本身	上市后	0	0	0	0	0	0	0
000020	2013000020	2013	上市公司本身	上市后	0	0	0	0	0	0	0
000020	2014000020	2014	上市公司本身	上市后	0	0	0	0	0	0	0
000020	2015000020	2015	上市公司本身	上市后	0	0	0	0	0	0	0
000020	2016000020	2016	上市公司本身	上市后	0	0	0	0	0	0	0
000020	2017000020	2017	上市公司本身	上市后	0	0	0	0	0	0	0
000020	2018000020	2018	上市公司本身	上市后	0	0	0	0	0	0	0
000020	2019000020	2019	上市公司本身	上市后	0	0	0	0	0	0	0
000020	2020000020	2020	上市公司本身	上市后	0	0	0	0	0	0	0
000020	2021000020	2021	上市公司本身	上市后	0	0	0	0	0	0	0
000021	2006000021	2006	上市公司本身	上市后	3	4	3	0	0	0	10	0.3
000021	2007000021	2007	上市公司本身	上市后	2	2	2	0	0	0	6	0.333333
000021	2008000021	2008	上市公司本身	上市后	4	3	2	0	0	0	9	0.444444
000021	2009000021	2009	上市公司本身	上市后	11	9	5	0	0	0	25	0.44
000021	2010000021	2010	上市公司本身	上市后	8	19	2	0	0	0	29	0.275862
000021	2011000021	2011	上市公司本身	上市后	7	14	8	0	0	0	29	0.241379
000021	2012000021	2012	上市公司本身	上市后	6	17	2	2	1	0	25	0.24
000021	2013000021	2013	上市公司本身	上市后	0	3	2	0	0	0	5	0
000021	2014000021	2014	上市公司本身	上市后	8	24	3	0	0	0	35	0.228571
000021	2015000021	2015	上市公司本身	上市后	7	33	2	0	0	0	42	0.166667
000021	2016000021	2016	上市公司本身	上市后	10	24	0	1	1	0	34	0.294118
000021	2017000021	2017	上市公司本身	上市后	1	18	0	0	0	0	19	0.0526316
000021	2018000021	2018	上市公司本身	上市后	11	31	3	0	0	0	45	0.244444
000021	2019000021	2019	上市公司本身	上市后	36	29	3	0	0	0	68	0.529412
000021	2020000021	2020	上市公司本身	上市后	1	22	2	0	1	0	25	0.04
000021	2021000021	2021	上市公司本身	上市后	0	8	1	0	0	0	9	0
000023	2006000023	2006	上市公司本身	上市后	0	0	0	0	0	0	0
000023	2007000023	2007	上市公司本身	上市后	0	0	0	0	0	0	0
000023	2008000023	2008	上市公司本身	上市后	0	0	0	0	0	0	0
000023	2009000023	2009	上市公司本身	上市后	0	0	0	0	0	0	0
000023	2010000023	2010	上市公司本身	上市后	0	0	0	0	0	0	0
000023	2011000023	2011	上市公司本身	上市后	0	0	0	0	0	0	0
000023	2012000023	2012	上市公司本身	上市后	0	0	0	0	0	0	0
000023	2013000023	2013	上市公司本身	上市后	0	0	0	0	0	0	0
000023	2014000023	2014	上市公司本身	上市后	0	0	0	0	0	0	0
000023	2015000023	2015	上市公司本身	上市后	0	0	0	0	0	0	0
000023	2016000023	2016	上市公司本身	上市后	0	0	0	0	0	0	0
000023	2017000023	2017	上市公司本身	上市后	0	0	0	0	0	0	0
000023	2018000023	2018	上市公司本身	上市后	0	0	0	0	0	0	0
000023	2019000023	2019	上市公司本身	上市后	0	0	0	0	0	0	0
000023	2020000023	2020	上市公司本身	上市后	0	0	0	0	0	0	0
000023	2021000023	2021	上市公司本身	上市后	0	0	0	0	0	0	0
000024	2006000024	2006	上市公司本身	上市后	0	0	0	0	0	0	0
000024	2007000024	2007	上市公司本身	上市后	0	0	0	0	0	0	0
000024	2008000024	2008	上市公司本身	上市后	0	0	0	0	0	0	0
000024	2009000024	2009	上市公司本身	上市后	0	0	0	0	0	0	0
000024	2010000024	2010	上市公司本身	上市后	0	0	0	0	0	0	0
000024	2011000024	2011	上市公司本身	上市后	0	0	0	0	0	0	0
000024	2012000024	2012	上市公司本身	上市后	0	0	0	0	0	0	0
000024	2013000024	2013	上市公司本身	上市后	0	0	0	0	0	0	0
000024	2014000024	2014	上市公司本身	上市后	0	0	0	0	0	0	0
000024	2015000024	2015	上市公司本身	上市后	1	0	0	1	1	0	1	1
000025	2006000025	2006	上市公司本身	上市后	0	0	0	0	0	0	0
000025	2007000025	2007	上市公司本身	上市后	0	0	0	0	0	0	0
000025	2008000025	2008	上市公司本身	上市后	0	0	0	0	0	0	0
000025	2009000025	2009	上市公司本身	上市后	0	0	0	0	0	0	0
000025	2010000025	2010	上市公司本身	上市后	0	0	0	0	0	0	0
000025	2011000025	2011	上市公司本身	上市后	0	0	0	0	0	0	0
000025	2012000025	2012	上市公司本身	上市后	0	0	0	0	0	0	0
000025	2013000025	2013	上市公司本身	上市后	0	0	0	0	0	0	0
000025	2014000025	2014	上市公司本身	上市后	0	0	0	0	0	0	0
000025	2015000025	2015	上市公司本身	上市后	0	0	0	0	0	0	0
000025	2016000025	2016	上市公司本身	上市后	0	0	0	0	0	0	0
000025	2017000025	2017	上市公司本身	上市后	0	0	0	0	0	0	0
000025	2018000025	2018	上市公司本身	上市后	0	0	0	0	0	0	0
000025	2019000025	2019	上市公司本身	上市后	0	0	0	0	0	0	0
000025	2020000025	2020	上市公司本身	上市后	0	0	0	0	0	0	0
000025	2021000025	2021	上市公司本身	上市后	0	0	0	0	0	0	0
000026	2006000026	2006	上市公司本身	上市后	0	2	3	0	0	0	5	0
000026	2007000026	2007	上市公司本身	上市后	0	3	17	0	0	0	20	0
000026	2008000026	2008	上市公司本身	上市后	1	0	2	0	0	0	3	0.333333
000026	2009000026	2009	上市公司本身	上市后	0	0	5	0	0	0	5	0
000026	2010000026	2010	上市公司本身	上市后	0	0	9	0	0	0	9	0
000026	2011000026	2011	上市公司本身	上市后	2	3	10	0	0	0	15	0.133333
000026	2012000026	2012	上市公司本身	上市后	0	3	5	9	2	0	8	0
000026	2013000026	2013	上市公司本身	上市后	0	0	14	1	4	13	14	0
000026	2014000026	2014	上市公司本身	上市后	1	1	13	2	2	8	15	0.0666667
000026	2015000026	2015	上市公司本身	上市后	1	2	0	0	4	35	3	0.333333
000026	2016000026	2016	上市公司本身	上市后	5	4	2	0	1	21	11	0.454545
000026	2017000026	2017	上市公司本身	上市后	1	1	0	10	13	39	2	0.5
000026	2018000026	2018	上市公司本身	上市后	4	2	3	6	2	38	9	0.444444
000026	2019000026	2019	上市公司本身	上市后	3	2	7	2	5	5	12	0.25
000026	2020000026	2020	上市公司本身	上市后	1	0	5	7	4	27	6	0.166667
000026	2021000026	2021	上市公司本身	上市后	0	0	3	4	7	19	3	0
000027	2006000027	2006	上市公司本身	上市后	0	0	0	0	0	0	0
000027	2007000027	2007	上市公司本身	上市后	0	0	0	0	0	0	0
000027	2008000027	2008	上市公司本身	上市后	0	0	0	0	0	0	0
000027	2009000027	2009	上市公司本身	上市后	0	0	0	0	0	0	0
000027	2010000027	2010	上市公司本身	上市后	0	0	0	0	0	0	0
000027	2011000027	2011	上市公司本身	上市后	0	0	0	0	0	0	0
000027	2012000027	2012	上市公司本身	上市后	0	0	0	0	0	0	0
000027	2013000027	2013	上市公司本身	上市后	0	0	0	0	0	0	0
000027	2014000027	2014	上市公司本身	上市后	0	0	0	1	0	0	0
000027	2015000027	2015	上市公司本身	上市后	0	0	0	0	0	0	0
000027	2016000027	2016	上市公司本身	上市后	0	0	0	0	0	0	0
000027	2017000027	2017	上市公司本身	上市后	0	0	0	0	0	0	0
000027	2018000027	2018	上市公司本身	上市后	0	0	0	0	0	0	0
000027	2019000027	2019	上市公司本身	上市后	0	0	0	0	0	0	0
000027	2020000027	2020	上市公司本身	上市后	0	0	0	0	0	0	0
000027	2021000027	2021	上市公司本身	上市后	0	0	0	0	0	0	0
000028	2006000028	2006	上市公司本身	上市后	0	0	0	0	0	0	0
000028	2007000028	2007	上市公司本身	上市后	0	0	0	0	0	0	0
000028	2008000028	2008	上市公司本身	上市后	0	0	0	0	0	0	0
000028	2009000028	2009	上市公司本身	上市后	0	0	0	0	0	0	0
000028	2010000028	2010	上市公司本身	上市后	0	0	0	0	0	0	0
000028	2011000028	2011	上市公司本身	上市后	0	0	0	0	0	0	0
000028	2012000028	2012	上市公司本身	上市后	0	0	0	0	0	0	0
000028	2013000028	2013	上市公司本身	上市后	0	0	0	0	0	0	0
000028	2014000028	2014	上市公司本身	上市后	0	0	0	0	0	0	0
000028	2015000028	2015	上市公司本身	上市后	0	0	0	0	0	0	0
000028	2016000028	2016	上市公司本身	上市后	0	0	0	0	0	0	0
000028	2017000028	2017	上市公司本身	上市后	0	0	0	0	0	0	0
000028	2018000028	2018	上市公司本身	上市后	0	0	0	0	0	0	0
000028	2019000028	2019	上市公司本身	上市后	0	0	0	0	0	0	0
000028	2020000028	2020	上市公司本身	上市后	0	0	0	0	0	0	0
000028	2021000028	2021	上市公司本身	上市后	0	0	0	0	0	0	0
000029	2006000029	2006	上市公司本身	上市后	0	0	0	0	0	0	0
000029	2007000029	2007	上市公司本身	上市后	0	0	0	0	0	0	0
000029	2008000029	2008	上市公司本身	上市后	0	0	0	0	0	0	0
000029	2009000029	2009	上市公司本身	上市后	0	0	0	0	0	0	0
000029	2010000029	2010	上市公司本身	上市后	0	0	0	0	0	0	0
000029	2011000029	2011	上市公司本身	上市后	0	0	0	0	0	0	0
000029	2012000029	2012	上市公司本身	上市后	0	0	0	0	0	0	0
000029	2013000029	2013	上市公司本身	上市后	0	0	0	0	0	0	0
000029	2014000029	2014	上市公司本身	上市后	0	0	0	0	0	0	0
000029	2015000029	2015	上市公司本身	上市后	0	0	0	0	0	0	0
000029	2016000029	2016	上市公司本身	上市后	0	0	0	0	0	0	0
000029	2017000029	2017	上市公司本身	上市后	0	0	0	0	0	0	0
000029	2018000029	2018	上市公司本身	上市后	0	0	0	0	0	0	0
000029	2019000029	2019	上市公司本身	上市后	0	0	0	0	0	0	0
000029	2020000029	2020	上市公司本身	上市后	0	0	0	0	0	0	0
000029	2021000029	2021	上市公司本身	上市后	0	0	0	0	0	0	0
000030	2006000030	2006	上市公司本身	上市后	0	0	0	1	7	0	0
000030	2007000030	2007	上市公司本身	上市后	0	0	0	0	0	0	0
000030	2008000030	2008	上市公司本身	上市后	1	3	2	0	0	0	6	0.166667
000030	2009000030	2009	上市公司本身	上市后	0	4	2	0	11	3	6	0
000030	2010000030	2010	上市公司本身	上市后	2	8	6	1	13	5	16	0.125
000030	2011000030	2011	上市公司本身	上市后	2	6	2	1	3	13	10	0.2
000030	2012000030	2012	上市公司本身	上市后	1	2	6	1	13	6	9	0.111111
000030	2013000030	2013	上市公司本身	上市后	6	13	6	2	5	1	25	0.24
000030	2014000030	2014	上市公司本身	上市后	2	7	4	3	12	0	13	0.153846
000030	2015000030	2015	上市公司本身	上市后	1	2	3	2	10	0	6	0.166667
000030	2016000030	2016	上市公司本身	上市后	1	3	0	1	5	0	4	0.25
000030	2017000030	2017	上市公司本身	上市后	0	4	1	0	1	1	5	0
000030	2018000030	2018	上市公司本身	上市后	3	4	5	1	8	0	12	0.25
000030	2019000030	2019	上市公司本身	上市后	2	3	0	2	4	0	5	0.4
000030	2020000030	2020	上市公司本身	上市后	8	17	3	8	35	2	28	0.285714
000030	2021000030	2021	上市公司本身	上市后	4	3	0	14	22	1	7	0.571429
000031	2006000031	2006	上市公司本身	上市后	0	0	0	0	0	0	0
000031	2007000031	2007	上市公司本身	上市后	0	0	0	0	0	0	0
000031	2008000031	2008	上市公司本身	上市后	0	0	0	0	0	0	0
000031	2009000031	2009	上市公司本身	上市后	0	1	0	0	0	0	1	0
000031	2010000031	2010	上市公司本身	上市后	0	0	0	0	0	0	0
000031	2011000031	2011	上市公司本身	上市后	0	0	0	0	0	0	0
000031	2012000031	2012	上市公司本身	上市后	0	0	0	0	0	0	0
000031	2013000031	2013	上市公司本身	上市后	0	0	0	0	0	0	0
000031	2014000031	2014	上市公司本身	上市后	0	0	0	0	0	0	0
000031	2015000031	2015	上市公司本身	上市后	0	0	0	0	0	0	0
000031	2016000031	2016	上市公司本身	上市后	0	0	0	0	0	0	0
000031	2017000031	2017	上市公司本身	上市后	0	0	0	0	0	0	0
000031	2018000031	2018	上市公司本身	上市后	0	0	0	0	0	0	0
000031	2019000031	2019	上市公司本身	上市后	0	0	0	0	0	0	0
000031	2020000031	2020	上市公司本身	上市后	0	0	0	0	0	0	0
000031	2021000031	2021	上市公司本身	上市后	0	0	0	0	0	0	0
000032	2006000032	2006	上市公司本身	上市后	1	0	1	0	0	2	2	0.5
000032	2007000032	2007	上市公司本身	上市后	0	1	0	0	0	0	1	0
000032	2008000032	2008	上市公司本身	上市后	1	2	1	3	4	0	4	0.25
000032	2009000032	2009	上市公司本身	上市后	3	0	0	2	1	8	3	1
000032	2010000032	2010	上市公司本身	上市后	0	0	0	5	9	3	0
000032	2011000032	2011	上市公司本身	上市后	2	2	0	0	6	11	4	0.5
000032	2012000032	2012	上市公司本身	上市后	0	0	0	1	2	1	0
000032	2013000032	2013	上市公司本身	上市后	0	0	0	1	0	0	0
000032	2014000032	2014	上市公司本身	上市后	0	0	0	0	3	0	0
000032	2015000032	2015	上市公司本身	上市后	0	1	1	0	0	0	2	0
000032	2016000032	2016	上市公司本身	上市后	1	5	1	0	0	0	7	0.142857
000032	2017000032	2017	上市公司本身	上市后	2	1	0	0	0	0	3	0.666667
000032	2018000032	2018	上市公司本身	上市后	0	0	0	0	0	0	0
000032	2019000032	2019	上市公司本身	上市后	0	0	0	0	0	0	0
000032	2020000032	2020	上市公司本身	上市后	0	0	0	0	0	0	0
000032	2021000032	2021	上市公司本身	上市后	0	0	1	0	0	0	1	0
000033	2006000033	2006	上市公司本身	上市后	0	0	0	0	0	0	0
000033	2007000033	2007	上市公司本身	上市后	0	0	0	0	0	0	0
000033	2008000033	2008	上市公司本身	上市后	0	0	0	0	0	0	0
000033	2009000033	2009	上市公司本身	上市后	0	0	0	0	0	0	0
000033	2010000033	2010	上市公司本身	上市后	0	0	0	0	0	0	0
000033	2011000033	2011	上市公司本身	上市后	0	0	0	0	0	0	0
000033	2012000033	2012	上市公司本身	上市后	0	0	0	0	0	0	0
000033	2013000033	2013	上市公司本身	上市后	0	0	0	0	0	0	0
000033	2014000033	2014	上市公司本身	上市后	0	0	0	0	0	0	0
000033	2015000033	2015	上市公司本身	上市后	0	0	0	0	0	0	0
000033	2016000033	2016	上市公司本身	上市后	0	0	0	0	0	0	0
000033	2017000033	2017	上市公司本身	上市后	0	0	0	0	0	0	0
000034	2006000034	2006	上市公司本身	上市后	0	0	0	0	0	0	0
000034	2007000034	2007	上市公司本身	上市后	0	0	0	0	0	0	0
000034	2008000034	2008	上市公司本身	上市后	0	0	0	0	0	0	0
000034	2009000034	2009	上市公司本身	上市后	0	0	0	0	0	0	0
000034	2010000034	2010	上市公司本身	上市后	0	0	0	0	0	0	0
000034	2011000034	2011	上市公司本身	上市后	0	0	0	0	0	0	0
000034	2012000034	2012	上市公司本身	上市后	0	0	0	0	0	0	0
000034	2013000034	2013	上市公司本身	上市后	0	0	0	0	0	0	0
000034	2014000034	2014	上市公司本身	上市后	0	0	0	0	0	0	0
000034	2015000034	2015	上市公司本身	上市后	0	0	0	0	0	0	0
000034	2016000034	2016	上市公司本身	上市后	0	0	0	0	0	0	0
000034	2017000034	2017	上市公司本身	上市后	0	0	0	0	0	0	0
000034	2018000034	2018	上市公司本身	上市后	0	0	0	0	0	0	0
000034	2019000034	2019	上市公司本身	上市后	0	0	0	0	0	0	0
000034	2020000034	2020	上市公司本身	上市后	0	0	0	0	0	0	0
000034	2021000034	2021	上市公司本身	上市后	0	0	0	0	0	0	0
000035	2006000035	2006	上市公司本身	上市后	0	0	0	0	0	0	0
000035	2007000035	2007	上市公司本身	上市后	0	0	0	0	0	0	0
000035	2008000035	2008	上市公司本身	上市后	0	0	0	0	0	0	0
000035	2009000035	2009	上市公司本身	上市后	0	0	0	0	0	0	0
000035	2010000035	2010	上市公司本身	上市后	0	0	0	0	0	0	0
000035	2011000035	2011	上市公司本身	上市后	0	0	0	0	0	0	0
000035	2012000035	2012	上市公司本身	上市后	0	0	0	0	0	0	0
000035	2013000035	2013	上市公司本身	上市后	0	0	0	0	0	0	0
000035	2014000035	2014	上市公司本身	上市后	0	0	0	0	0	0	0
000035	2015000035	2015	上市公司本身	上市后	2	8	0	0	0	0	10	0.2
000035	2016000035	2016	上市公司本身	上市后	0	0	0	0	0	0	0
000035	2017000035	2017	上市公司本身	上市后	0	0	0	0	0	0	0
000035	2018000035	2018	上市公司本身	上市后	0	0	0	0	0	0	0
000035	2019000035	2019	上市公司本身	上市后	0	0	0	3	0	0	0
000035	2020000035	2020	上市公司本身	上市后	0	0	0	22	2	1	0
000035	2021000035	2021	上市公司本身	上市后	0	0	0	52	4	0	0
000036	2006000036	2006	上市公司本身	上市后	0	0	0	0	0	0	0
000036	2007000036	2007	上市公司本身	上市后	0	0	0	0	0	0	0
000036	2008000036	2008	上市公司本身	上市后	0	0	0	0	0	0	0
000036	2009000036	2009	上市公司本身	上市后	0	0	0	0	0	0	0
000036	2010000036	2010	上市公司本身	上市后	0	0	0	0	0	0	0
000036	2011000036	2011	上市公司本身	上市后	0	0	0	0	0	0	0
000036	2012000036	2012	上市公司本身	上市后	0	0	0	0	0	0	0
000036	2013000036	2013	上市公司本身	上市后	0	0	0	0	0	0	0
000036	2014000036	2014	上市公司本身	上市后	0	0	0	0	0	0	0
000036	2015000036	2015	上市公司本身	上市后	0	0	0	0	0	0	0
000036	2016000036	2016	上市公司本身	上市后	0	0	0	0	0	0	0
000036	2017000036	2017	上市公司本身	上市后	0	0	0	0	0	0	0
000036	2018000036	2018	上市公司本身	上市后	0	0	0	0	0	0	0
000036	2019000036	2019	上市公司本身	上市后	0	0	0	0	0	0	0
000036	2020000036	2020	上市公司本身	上市后	0	0	0	0	0	0	0
000036	2021000036	2021	上市公司本身	上市后	0	0	0	0	0	0	0
000037	2006000037	2006	上市公司本身	上市后	0	0	0	0	0	0	0
000037	2007000037	2007	上市公司本身	上市后	0	0	0	0	0	0	0
000037	2008000037	2008	上市公司本身	上市后	0	0	0	0	0	0	0
000037	2009000037	2009	上市公司本身	上市后	0	0	0	0	0	0	0
000037	2010000037	2010	上市公司本身	上市后	0	0	0	0	0	0	0
000037	2011000037	2011	上市公司本身	上市后	0	0	0	0	0	0	0
000037	2012000037	2012	上市公司本身	上市后	0	0	0	0	0	0	0
000037	2013000037	2013	上市公司本身	上市后	0	0	0	0	0	0	0
000037	2014000037	2014	上市公司本身	上市后	0	0	0	0	0	0	0
000037	2015000037	2015	上市公司本身	上市后	0	0	0	0	0	0	0
000037	2016000037	2016	上市公司本身	上市后	0	0	0	0	0	0	0
000037	2017000037	2017	上市公司本身	上市后	0	0	0	0	0	0	0
000037	2018000037	2018	上市公司本身	上市后	0	0	0	0	0	0	0
000037	2019000037	2019	上市公司本身	上市后	0	0	0	0	0	0	0
000037	2020000037	2020	上市公司本身	上市后	3	9	0	0	0	0	12	0.25
000037	2021000037	2021	上市公司本身	上市后	0	11	0	0	2	0	11	0
000038	2006000038	2006	上市公司本身	上市后	0	0	0	0	0	0	0
000038	2007000038	2007	上市公司本身	上市后	0	0	0	0	0	0	0
000038	2008000038	2008	上市公司本身	上市后	0	0	0	0	0	0	0
000038	2009000038	2009	上市公司本身	上市后	0	0	0	0	0	0	0
000038	2010000038	2010	上市公司本身	上市后	0	0	0	0	0	0	0
000038	2011000038	2011	上市公司本身	上市后	0	0	0	0	0	0	0
000038	2012000038	2012	上市公司本身	上市后	0	0	0	0	0	0	0
000038	2013000038	2013	上市公司本身	上市后	0	0	0	0	0	0	0
000038	2014000038	2014	上市公司本身	上市后	0	0	0	0	0	0	0
000038	2015000038	2015	上市公司本身	上市后	0	0	0	0	0	0	0
000038	2016000038	2016	上市公司本身	上市后	0	0	0	0	0	0	0
000038	2017000038	2017	上市公司本身	上市后	0	0	0	0	0	0	0
000038	2018000038	2018	上市公司本身	上市后	0	0	0	0	0	0	0
000038	2019000038	2019	上市公司本身	上市后	3	0	0	0	0	0	3	1
000038	2020000038	2020	上市公司本身	上市后	0	0	0	0	0	0	0
000038	2021000038	2021	上市公司本身	上市后	0	0	0	0	0	0	0
000039	2006000039	2006	上市公司本身	上市后	34	63	0	45	88	1	97	0.350515
000039	2007000039	2007	上市公司本身	上市后	45	55	0	94	21	3	100	0.45
000039	2008000039	2008	上市公司本身	上市后	18	39	0	55	61	0	57	0.315789
000039	2009000039	2009	上市公司本身	上市后	6	10	0	48	78	0	16	0.375
000039	2010000039	2010	上市公司本身	上市后	0	17	0	29	68	1	17	0
000039	2011000039	2011	上市公司本身	上市后	10	25	0	62	95	0	35	0.285714
000039	2012000039	2012	上市公司本身	上市后	3	18	0	72	252	2	21	0.142857
000039	2013000039	2013	上市公司本身	上市后	4	5	0	106	287	4	9	0.444444
000039	2014000039	2014	上市公司本身	上市后	1	0	0	177	233	0	1	1
000039	2015000039	2015	上市公司本身	上市后	0	0	0	139	216	4	0
000039	2016000039	2016	上市公司本身	上市后	0	0	0	180	180	7	0
000039	2017000039	2017	上市公司本身	上市后	0	0	0	216	226	12	0
000039	2018000039	2018	上市公司本身	上市后	0	0	0	199	255	11	0
000039	2019000039	2019	上市公司本身	上市后	0	2	0	160	255	9	2	0
000039	2020000039	2020	上市公司本身	上市后	0	0	0	137	235	7	0
000039	2021000039	2021	上市公司本身	上市后	0	0	0	66	52	0	0
000040	2006000040	2006	上市公司本身	上市后	0	0	0	0	0	0	0
000040	2007000040	2007	上市公司本身	上市后	0	0	0	0	0	0	0
000040	2008000040	2008	上市公司本身	上市后	0	0	0	0	0	0	0
000040	2009000040	2009	上市公司本身	上市后	0	0	0	0	0	0	0
000040	2010000040	2010	上市公司本身	上市后	0	0	0	0	0	0	0
000040	2011000040	2011	上市公司本身	上市后	0	0	0	0	0	0	0
000040	2012000040	2012	上市公司本身	上市后	0	0	0	0	0	0	0
000040	2013000040	2013	上市公司本身	上市后	0	0	0	0	0	0	0
000040	2014000040	2014	上市公司本身	上市后	0	0	0	0	0	0	0
000040	2015000040	2015	上市公司本身	上市后	0	0	0	0	0	0	0
000040	2016000040	2016	上市公司本身	上市后	0	0	0	0	0	0	0
000040	2017000040	2017	上市公司本身	上市后	0	0	0	0	0	0	0
000040	2018000040	2018	上市公司本身	上市后	0	0	0	3	15	0	0
000040	2019000040	2019	上市公司本身	上市后	0	0	0	0	17	0	0
000040	2020000040	2020	上市公司本身	上市后	0	0	0	0	3	0	0
000040	2021000040	2021	上市公司本身	上市后	0	0	0	0	0	0	0
000042	2006000042	2006	上市公司本身	上市后	0	0	0	0	0	0	0
000042	2007000042	2007	上市公司本身	上市后	0	0	0	0	0	0	0
000042	2008000042	2008	上市公司本身	上市后	0	0	0	0	0	0	0
000042	2009000042	2009	上市公司本身	上市后	0	0	0	0	0	0	0
000042	2010000042	2010	上市公司本身	上市后	0	0	0	0	0	0	0
000042	2011000042	2011	上市公司本身	上市后	0	0	0	0	0	0	0
000042	2012000042	2012	上市公司本身	上市后	0	0	0	0	0	0	0
000042	2013000042	2013	上市公司本身	上市后	0	0	0	0	0	0	0
000042	2014000042	2014	上市公司本身	上市后	0	0	0	0	0	0	0
000042	2015000042	2015	上市公司本身	上市后	0	0	0	0	0	0	0
000042	2016000042	2016	上市公司本身	上市后	0	0	0	0	0	0	0
000042	2017000042	2017	上市公司本身	上市后	0	0	0	0	0	0	0
000042	2018000042	2018	上市公司本身	上市后	0	0	0	0	0	0	0
000042	2019000042	2019	上市公司本身	上市后	0	0	0	0	0	0	0
000042	2020000042	2020	上市公司本身	上市后	0	0	0	0	0	0	0
000042	2021000042	2021	上市公司本身	上市后	0	0	0	0	0	0	0
000045	2006000045	2006	上市公司本身	上市后	0	0	0	0	0	0	0
000045	2007000045	2007	上市公司本身	上市后	0	0	0	0	0	0	0
000045	2008000045	2008	上市公司本身	上市后	0	0	0	0	0	0	0
000045	2009000045	2009	上市公司本身	上市后	0	0	0	0	0	0	0
000045	2010000045	2010	上市公司本身	上市后	0	0	0	0	0	0	0
000045	2011000045	2011	上市公司本身	上市后	0	0	0	0	0	0	0
000045	2012000045	2012	上市公司本身	上市后	0	0	0	0	0	0	0
000045	2013000045	2013	上市公司本身	上市后	0	0	0	0	0	0	0
000045	2014000045	2014	上市公司本身	上市后	0	0	0	0	0	0	0
000045	2015000045	2015	上市公司本身	上市后	0	0	0	0	0	0	0
000045	2016000045	2016	上市公司本身	上市后	0	0	0	0	0	0	0
000045	2017000045	2017	上市公司本身	上市后	0	0	0	0	0	0	0
000045	2018000045	2018	上市公司本身	上市后	0	0	0	0	0	0	0
000045	2019000045	2019	上市公司本身	上市后	0	0	0	0	0	0	0
000045	2020000045	2020	上市公司本身	上市后	0	0	0	0	0	0	0
000045	2021000045	2021	上市公司本身	上市后	0	0	0	0	0	0	0
000046	2006000046	2006	上市公司本身	上市后	0	0	0	0	0	0	0
000046	2007000046	2007	上市公司本身	上市后	0	0	0	0	0	0	0
000046	2008000046	2008	上市公司本身	上市后	0	0	0	0	0	0	0
000046	2009000046	2009	上市公司本身	上市后	0	0	0	0	0	0	0
000046	2010000046	2010	上市公司本身	上市后	0	0	0	0	0	0	0
000046	2011000046	2011	上市公司本身	上市后	0	0	0	0	0	0	0
000046	2012000046	2012	上市公司本身	上市后	0	0	0	0	0	0	0
000046	2013000046	2013	上市公司本身	上市后	0	0	0	0	0	0	0
000046	2014000046	2014	上市公司本身	上市后	0	0	0	0	0	0	0
000046	2015000046	2015	上市公司本身	上市后	0	0	0	0	0	0	0
000046	2016000046	2016	上市公司本身	上市后	0	0	0	0	0	0	0
000046	2017000046	2017	上市公司本身	上市后	0	0	0	0	0	0	0
000046	2018000046	2018	上市公司本身	上市后	0	0	0	0	0	0	0
000046	2019000046	2019	上市公司本身	上市后	0	0	0	0	0	0	0
000046	2020000046	2020	上市公司本身	上市后	0	0	0	0	0	0	0
000046	2021000046	2021	上市公司本身	上市后	0	0	0	0	0	0	0
000048	2006000048	2006	上市公司本身	上市后	0	0	0	0	0	0	0
000048	2007000048	2007	上市公司本身	上市后	0	0	0	0	0	0	0
000048	2008000048	2008	上市公司本身	上市后	0	0	0	0	0	0	0
000048	2009000048	2009	上市公司本身	上市后	0	0	0	0	0	0	0
000048	2010000048	2010	上市公司本身	上市后	0	0	0	0	0	0	0
000048	2011000048	2011	上市公司本身	上市后	0	0	0	0	0	0	0
000048	2012000048	2012	上市公司本身	上市后	0	0	0	0	0	0	0
000048	2013000048	2013	上市公司本身	上市后	0	0	0	0	0	0	0
000048	2014000048	2014	上市公司本身	上市后	0	0	0	0	0	0	0
000048	2015000048	2015	上市公司本身	上市后	0	0	0	0	0	0	0
000048	2016000048	2016	上市公司本身	上市后	0	0	0	0	0	0	0
000048	2017000048	2017	上市公司本身	上市后	0	0	0	0	0	0	0
000048	2018000048	2018	上市公司本身	上市后	0	0	0	0	0	0	0
000048	2019000048	2019	上市公司本身	上市后	0	0	0	0	0	0	0
000048	2020000048	2020	上市公司本身	上市后	0	0	0	0	0	0	0
000048	2021000048	2021	上市公司本身	上市后	0	0	0	0	1	0	0
000049	2006000049	2006	上市公司本身	上市后	0	0	0	0	0	0	0
000049	2007000049	2007	上市公司本身	上市后	0	0	0	0	0	0	0
000049	2008000049	2008	上市公司本身	上市后	0	0	0	0	0	0	0
000049	2009000049	2009	上市公司本身	上市后	0	0	0	0	0	0	0
000049	2010000049	2010	上市公司本身	上市后	0	0	0	0	0	0	0
000049	2011000049	2011	上市公司本身	上市后	0	0	0	0	0	0	0
000049	2012000049	2012	上市公司本身	上市后	0	0	0	0	0	0	0
000049	2013000049	2013	上市公司本身	上市后	0	0	0	0	0	0	0
000049	2014000049	2014	上市公司本身	上市后	0	0	0	0	0	0	0
000049	2015000049	2015	上市公司本身	上市后	0	0	0	0	0	0	0
000049	2016000049	2016	上市公司本身	上市后	0	0	0	0	0	0	0
000049	2017000049	2017	上市公司本身	上市后	0	0	0	0	0	0	0
000049	2018000049	2018	上市公司本身	上市后	0	0	0	0	0	0	0
000049	2019000049	2019	上市公司本身	上市后	0	0	0	0	0	0	0
000049	2020000049	2020	上市公司本身	上市后	0	0	0	0	0	0	0
000049	2021000049	2021	上市公司本身	上市后	0	0	0	0	0	0	0
000050	2006000050	2006	上市公司本身	上市后	0	0	0	0	0	0	0
000050	2007000050	2007	上市公司本身	上市后	0	0	0	0	0	0	0
000050	2008000050	2008	上市公司本身	上市后	3	12	0	0	0	0	15	0.2
000050	2009000050	2009	上市公司本身	上市后	11	35	0	0	0	0	46	0.23913
000050	2010000050	2010	上市公司本身	上市后	11	29	1	0	0	0	41	0.268293
000050	2011000050	2011	上市公司本身	上市后	18	21	0	0	0	0	39	0.461538
000050	2012000050	2012	上市公司本身	上市后	22	22	0	0	0	0	44	0.5
000050	2013000050	2013	上市公司本身	上市后	7	1	1	227	70	0	9	0.777778
000050	2014000050	2014	上市公司本身	上市后	1	1	0	306	82	0	2	0.5
000050	2015000050	2015	上市公司本身	上市后	2	5	3	342	142	0	10	0.2
000050	2016000050	2016	上市公司本身	上市后	2	0	0	712	312	0	2	1
000050	2017000050	2017	上市公司本身	上市后	5	0	0	0	0	0	5	1
000050	2018000050	2018	上市公司本身	上市后	14	0	0	1	0	0	14	1
000050	2019000050	2019	上市公司本身	上市后	8	0	0	5	0	0	8	1
000050	2020000050	2020	上市公司本身	上市后	26	0	0	2	0	0	26	1
000050	2021000050	2021	上市公司本身	上市后	3	0	0	0	0	0	3	1
000055	2006000055	2006	上市公司本身	上市后	5	6	0	0	0	0	11	0.454545
000055	2007000055	2007	上市公司本身	上市后	14	42	6	0	0	0	62	0.225806
000055	2008000055	2008	上市公司本身	上市后	10	17	1	0	0	0	28	0.357143
000055	2009000055	2009	上市公司本身	上市后	4	3	0	0	0	0	7	0.571429
000055	2010000055	2010	上市公司本身	上市后	6	2	0	0	0	0	8	0.75
000055	2011000055	2011	上市公司本身	上市后	0	0	0	0	0	0	0
000055	2012000055	2012	上市公司本身	上市后	0	0	0	0	0	0	0
000055	2013000055	2013	上市公司本身	上市后	0	0	0	0	0	0	0
000055	2014000055	2014	上市公司本身	上市后	0	0	0	0	0	0	0
000055	2015000055	2015	上市公司本身	上市后	0	0	0	0	0	0	0
000055	2016000055	2016	上市公司本身	上市后	0	0	0	0	0	0	0
000055	2017000055	2017	上市公司本身	上市后	0	0	0	0	0	0	0
000055	2018000055	2018	上市公司本身	上市后	0	0	0	0	0	0	0
000055	2019000055	2019	上市公司本身	上市后	0	0	0	0	0	0	0
000055	2020000055	2020	上市公司本身	上市后	0	0	0	0	0	0	0
000055	2021000055	2021	上市公司本身	上市后	0	0	0	0	0	0	0
000056	2006000056	2006	上市公司本身	上市后	0	0	0	0	0	0	0
000056	2007000056	2007	上市公司本身	上市后	0	0	0	0	0	0	0
000056	2008000056	2008	上市公司本身	上市后	0	0	0	0	0	0	0
000056	2009000056	2009	上市公司本身	上市后	0	0	0	0	0	0	0
000056	2010000056	2010	上市公司本身	上市后	0	0	0	0	0	0	0
000056	2011000056	2011	上市公司本身	上市后	0	0	0	0	0	0	0
000056	2012000056	2012	上市公司本身	上市后	0	0	0	0	0	0	0
000056	2013000056	2013	上市公司本身	上市后	0	0	0	0	0	0	0
000056	2014000056	2014	上市公司本身	上市后	0	0	0	0	0	0	0
000056	2015000056	2015	上市公司本身	上市后	0	0	0	0	0	0	0
000056	2016000056	2016	上市公司本身	上市后	0	0	0	0	0	0	0
000056	2017000056	2017	上市公司本身	上市后	0	0	0	0	0	0	0
000056	2018000056	2018	上市公司本身	上市后	0	0	0	0	0	0	0
000056	2019000056	2019	上市公司本身	上市后	0	0	0	0	0	0	0
000056	2020000056	2020	上市公司本身	上市后	0	0	0	0	0	0	0
000056	2021000056	2021	上市公司本身	上市后	0	0	0	0	0	0	0
000058	2006000058	2006	上市公司本身	上市后	0	0	0	0	0	0	0
000058	2007000058	2007	上市公司本身	上市后	0	0	0	0	0	0	0
000058	2008000058	2008	上市公司本身	上市后	0	0	0	0	0	0	0
000058	2009000058	2009	上市公司本身	上市后	0	0	0	0	0	0	0
000058	2010000058	2010	上市公司本身	上市后	0	0	0	0	0	0	0
000058	2011000058	2011	上市公司本身	上市后	0	0	0	0	0	0	0
000058	2012000058	2012	上市公司本身	上市后	0	0	0	0	0	0	0
000058	2013000058	2013	上市公司本身	上市后	0	0	0	0	0	0	0
000058	2014000058	2014	上市公司本身	上市后	0	0	0	0	0	0	0
000058	2015000058	2015	上市公司本身	上市后	0	0	0	0	0	0	0
000058	2016000058	2016	上市公司本身	上市后	0	0	0	0	0	0	0
000058	2017000058	2017	上市公司本身	上市后	0	0	0	0	0	0	0
000058	2018000058	2018	上市公司本身	上市后	0	0	0	0	0	0	0
000058	2019000058	2019	上市公司本身	上市后	0	0	0	0	0	0	0
000058	2020000058	2020	上市公司本身	上市后	0	0	0	0	0	0	0
000058	2021000058	2021	上市公司本身	上市后	0	0	0	0	0	0	0
000059	2006000059	2006	上市公司本身	上市后	0	0	0	0	0	0	0
000059	2007000059	2007	上市公司本身	上市后	0	0	0	0	0	0	0
000059	2008000059	2008	上市公司本身	上市后	0	0	0	0	0	0	0
000059	2009000059	2009	上市公司本身	上市后	0	0	0	0	0	0	0
000059	2010000059	2010	上市公司本身	上市后	0	0	0	0	0	0	0
000059	2011000059	2011	上市公司本身	上市后	0	0	0	0	0	0	0
000059	2012000059	2012	上市公司本身	上市后	0	0	0	0	0	0	0
000059	2013000059	2013	上市公司本身	上市后	0	0	0	0	0	0	0
000059	2014000059	2014	上市公司本身	上市后	0	0	0	0	0	0	0
000059	2015000059	2015	上市公司本身	上市后	0	0	0	0	0	0	0
000059	2016000059	2016	上市公司本身	上市后	0	0	0	0	0	0	0
000059	2017000059	2017	上市公司本身	上市后	17	10	0	0	0	0	27	0.62963
000059	2018000059	2018	上市公司本身	上市后	19	14	0	0	0	0	33	0.575758
000059	2019000059	2019	上市公司本身	上市后	23	11	0	0	0	0	34	0.676471
000059	2020000059	2020	上市公司本身	上市后	32	6	0	0	4	0	38	0.842105
000059	2021000059	2021	上市公司本身	上市后	4	1	0	0	0	0	5	0.8
000060	2006000060	2006	上市公司本身	上市后	0	0	0	1	0	0	0
000060	2007000060	2007	上市公司本身	上市后	0	0	0	0	0	0	0
000060	2008000060	2008	上市公司本身	上市后	0	0	0	0	0	0	0
000060	2009000060	2009	上市公司本身	上市后	0	0	0	0	0	0	0
000060	2010000060	2010	上市公司本身	上市后	0	0	0	0	0	0	0
000060	2011000060	2011	上市公司本身	上市后	0	0	0	0	0	0	0
000060	2012000060	2012	上市公司本身	上市后	0	0	0	0	0	0	0
000060	2013000060	2013	上市公司本身	上市后	0	0	0	0	0	0	0
000060	2014000060	2014	上市公司本身	上市后	0	0	0	0	0	0	0
000060	2015000060	2015	上市公司本身	上市后	0	0	0	4	0	0	0
000060	2016000060	2016	上市公司本身	上市后	0	0	0	3	8	0	0
000060	2017000060	2017	上市公司本身	上市后	1	1	0	9	9	0	2	0.5
000060	2018000060	2018	上市公司本身	上市后	1	0	0	1	6	0	1	1
000060	2019000060	2019	上市公司本身	上市后	3	4	0	8	14	0	7	0.428571
000060	2020000060	2020	上市公司本身	上市后	1	1	0	9	24	0	2	0.5
000060	2021000060	2021	上市公司本身	上市后	0	0	0	5	1	0	0
000061	2006000061	2006	上市公司本身	上市后	0	0	0	0	0	0	0
000061	2007000061	2007	上市公司本身	上市后	0	0	0	0	0	0	0
000061	2008000061	2008	上市公司本身	上市后	0	0	0	0	0	0	0
000061	2009000061	2009	上市公司本身	上市后	1	0	0	0	0	0	1	1
000061	2010000061	2010	上市公司本身	上市后	0	0	0	0	0	0	0
000061	2011000061	2011	上市公司本身	上市后	3	0	2	0	0	0	5	0.6
000061	2012000061	2012	上市公司本身	上市后	0	1	0	0	0	0	1	0
000061	2013000061	2013	上市公司本身	上市后	0	0	0	0	0	0	0
000061	2014000061	2014	上市公司本身	上市后	0	0	0	0	0	0	0
000061	2015000061	2015	上市公司本身	上市后	0	0	0	0	0	0	0
000061	2016000061	2016	上市公司本身	上市后	0	0	0	0	0	0	0
000061	2017000061	2017	上市公司本身	上市后	0	0	0	0	0	0	0
000061	2018000061	2018	上市公司本身	上市后	0	0	0	0	0	0	0
000061	2019000061	2019	上市公司本身	上市后	0	0	0	0	0	0	0
000061	2020000061	2020	上市公司本身	上市后	0	0	0	0	0	0	0
000061	2021000061	2021	上市公司本身	上市后	0	0	0	0	0	0	0
000062	2006000062	2006	上市公司本身	上市后	0	0	0	0	0	0	0
000062	2007000062	2007	上市公司本身	上市后	0	0	0	0	0	0	0
000062	2008000062	2008	上市公司本身	上市后	0	0	0	0	0	0	0
000062	2009000062	2009	上市公司本身	上市后	0	0	0	0	0	0	0
000062	2010000062	2010	上市公司本身	上市后	0	0	0	0	0	0	0
000062	2011000062	2011	上市公司本身	上市后	0	0	0	0	0	0	0
000062	2012000062	2012	上市公司本身	上市后	0	0	0	0	0	0	0
000062	2013000062	2013	上市公司本身	上市后	0	0	0	0	0	0	0
000062	2014000062	2014	上市公司本身	上市后	0	0	0	0	0	0	0
000062	2015000062	2015	上市公司本身	上市后	0	0	0	0	0	0	0
000062	2016000062	2016	上市公司本身	上市后	0	0	0	0	0	0	0
000062	2017000062	2017	上市公司本身	上市后	0	0	0	0	0	0	0
000062	2018000062	2018	上市公司本身	上市后	0	0	0	0	0	0	0
000062	2019000062	2019	上市公司本身	上市后	0	0	0	0	0	0	0
000062	2020000062	2020	上市公司本身	上市后	0	0	0	0	0	0	0
000062	2021000062	2021	上市公司本身	上市后	0	0	0	0	0	0	0
000063	2006000063	2006	上市公司本身	上市后	2193	198	26	8	0	6	2417	0.907323
000063	2007000063	2007	上市公司本身	上市后	4111	281	28	11	0	0	4420	0.93009
000063	2008000063	2008	上市公司本身	上市后	3988	268	53	7	0	0	4309	0.925505
000063	2009000063	2009	上市公司本身	上市后	5336	239	299	15	2	0	5874	0.90841
000063	2010000063	2010	上市公司本身	上市后	4762	265	120	28	1	1	5147	0.925199
000063	2011000063	2011	上市公司本身	上市后	4234	211	115	20	0	0	4560	0.928509
000063	2012000063	2012	上市公司本身	上市后	3274	158	80	50	2	0	3512	0.932232
000063	2013000063	2013	上市公司本身	上市后	2180	101	76	30	2	0	2357	0.924905
000063	2014000063	2014	上市公司本身	上市后	3389	126	127	43	3	0	3642	0.930533
000063	2015000063	2015	上市公司本身	上市后	3587	136	108	27	3	2	3831	0.936309
000063	2016000063	2016	上市公司本身	上市后	3727	160	93	50	7	0	3980	0.936432
000063	2017000063	2017	上市公司本身	上市后	2600	71	79	43	3	0	2750	0.945455
000063	2018000063	2018	上市公司本身	上市后	1851	44	87	13	4	0	1982	0.933905
000063	2019000063	2019	上市公司本身	上市后	1572	29	35	15	0	0	1636	0.96088
000063	2020000063	2020	上市公司本身	上市后	768	26	23	7	0	0	817	0.940024
000063	2021000063	2021	上市公司本身	上市后	74	5	16	19	0	0	95	0.778947
000065	2006000065	2006	上市公司本身	上市后	0	0	0	0	0	0	0
000065	2007000065	2007	上市公司本身	上市后	0	0	0	0	0	0	0
000065	2008000065	2008	上市公司本身	上市后	0	0	0	0	0	0	0
000065	2009000065	2009	上市公司本身	上市后	0	0	0	0	0	0	0
000065	2010000065	2010	上市公司本身	上市后	0	0	0	0	0	0	0
000065	2011000065	2011	上市公司本身	上市后	0	2	0	0	0	0	2	0
000065	2012000065	2012	上市公司本身	上市后	0	2	0	0	0	0	2	0
000065	2013000065	2013	上市公司本身	上市后	0	0	0	0	0	0	0
000065	2014000065	2014	上市公司本身	上市后	0	7	0	0	0	0	7	0
000065	2015000065	2015	上市公司本身	上市后	0	5	0	0	0	0	5	0
000065	2016000065	2016	上市公司本身	上市后	0	5	0	0	0	0	5	0
000065	2017000065	2017	上市公司本身	上市后	0	6	0	0	0	0	6	0
000065	2018000065	2018	上市公司本身	上市后	0	8	0	0	0	0	8	0
000065	2019000065	2019	上市公司本身	上市后	0	5	0	1	0	0	5	0
000065	2020000065	2020	上市公司本身	上市后	0	5	0	2	0	0	5	0
000065	2021000065	2021	上市公司本身	上市后	1	2	0	1	0	0	3	0.333333
000066	2006000066	2006	上市公司本身	上市后	5	4	10	0	0	0	19	0.263158
000066	2007000066	2007	上市公司本身	上市后	14	3	3	0	0	0	20	0.7
000066	2008000066	2008	上市公司本身	上市后	4	4	12	0	0	0	20	0.2
000066	2009000066	2009	上市公司本身	上市后	15	23	7	0	0	0	45	0.333333
000066	2010000066	2010	上市公司本身	上市后	12	10	5	0	0	0	27	0.444444
000066	2011000066	2011	上市公司本身	上市后	7	11	3	0	0	0	21	0.333333
000066	2012000066	2012	上市公司本身	上市后	11	14	0	0	0	0	25	0.44
000066	2013000066	2013	上市公司本身	上市后	10	11	4	0	0	0	25	0.4
000066	2014000066	2014	上市公司本身	上市后	9	10	5	0	0	0	24	0.375
000066	2015000066	2015	上市公司本身	上市后	12	16	2	0	0	0	30	0.4
000066	2016000066	2016	上市公司本身	上市后	9	11	5	0	0	0	25	0.36
000066	2017000066	2017	上市公司本身	上市后	8	11	0	0	0	0	19	0.421053
000066	2018000066	2018	上市公司本身	上市后	13	25	0	0	0	0	38	0.342105
000066	2019000066	2019	上市公司本身	上市后	3	6	2	0	0	0	11	0.272727
000066	2020000066	2020	上市公司本身	上市后	41	1	5	5	0	0	47	0.87234
000066	2021000066	2021	上市公司本身	上市后	23	0	5	0	0	0	28	0.821429
000068	2006000068	2006	上市公司本身	上市后	0	0	0	0	0	0	0
000068	2007000068	2007	上市公司本身	上市后	0	2	0	0	0	0	2	0
000068	2008000068	2008	上市公司本身	上市后	0	0	0	0	0	0	0
000068	2009000068	2009	上市公司本身	上市后	0	0	0	0	0	0	0
000068	2010000068	2010	上市公司本身	上市后	0	0	0	0	0	0	0
000068	2011000068	2011	上市公司本身	上市后	0	0	0	0	0	0	0
000068	2012000068	2012	上市公司本身	上市后	0	0	0	0	0	0	0
000068	2013000068	2013	上市公司本身	上市后	0	0	0	0	0	0	0
000068	2014000068	2014	上市公司本身	上市后	0	0	0	0	0	0	0
000068	2015000068	2015	上市公司本身	上市后	0	0	0	0	0	0	0
000068	2016000068	2016	上市公司本身	上市后	0	0	0	0	0	0	0
000068	2017000068	2017	上市公司本身	上市后	0	0	0	0	0	0	0
000068	2018000068	2018	上市公司本身	上市后	0	0	0	0	0	0	0
000068	2019000068	2019	上市公司本身	上市后	0	0	0	0	0	0	0
000068	2020000068	2020	上市公司本身	上市后	0	0	0	0	0	0	0
000068	2021000068	2021	上市公司本身	上市后	0	0	0	0	0	0	0
000069	2006000069	2006	上市公司本身	上市后	0	0	2	0	0	0	2	0
000069	2007000069	2007	上市公司本身	上市后	0	0	0	0	0	0	0
000069	2008000069	2008	上市公司本身	上市后	0	0	0	0	0	0	0
000069	2009000069	2009	上市公司本身	上市后	0	0	0	0	0	0	0
000069	2010000069	2010	上市公司本身	上市后	0	0	0	0	0	0	0
000069	2011000069	2011	上市公司本身	上市后	0	0	0	0	0	0	0
000069	2012000069	2012	上市公司本身	上市后	0	0	0	0	0	0	0
000069	2013000069	2013	上市公司本身	上市后	0	0	0	0	0	0	0
000069	2014000069	2014	上市公司本身	上市后	0	0	0	0	0	0	0
000069	2015000069	2015	上市公司本身	上市后	0	0	0	0	0	0	0
000069	2016000069	2016	上市公司本身	上市后	0	0	0	0	0	0	0
000069	2017000069	2017	上市公司本身	上市后	0	0	0	0	0	0	0
000069	2018000069	2018	上市公司本身	上市后	0	0	0	0	0	0	0
000069	2019000069	2019	上市公司本身	上市后	0	0	0	0	0	0	0
000069	2020000069	2020	上市公司本身	上市后	0	0	0	0	0	0	0
000069	2021000069	2021	上市公司本身	上市后	0	0	0	0	0	0	0
000070	2006000070	2006	上市公司本身	上市后	0	0	0	0	0	0	0
000070	2007000070	2007	上市公司本身	上市后	0	0	0	0	0	0	0
000070	2008000070	2008	上市公司本身	上市后	1	1	0	0	0	0	2	0.5
000070	2009000070	2009	上市公司本身	上市后	0	0	0	1	1	0	0
000070	2010000070	2010	上市公司本身	上市后	0	3	0	0	1	0	3	0
000070	2011000070	2011	上市公司本身	上市后	0	5	0	0	0	0	5	0
000070	2012000070	2012	上市公司本身	上市后	0	2	0	0	0	0	2	0
000070	2013000070	2013	上市公司本身	上市后	1	13	0	0	0	0	14	0.0714286
000070	2014000070	2014	上市公司本身	上市后	0	9	1	0	0	0	10	0
000070	2015000070	2015	上市公司本身	上市后	1	7	0	0	0	0	8	0.125
000070	2016000070	2016	上市公司本身	上市后	5	12	0	6	3	0	17	0.294118
000070	2017000070	2017	上市公司本身	上市后	8	15	0	5	8	4	23	0.347826
000070	2018000070	2018	上市公司本身	上市后	3	8	0	3	3	1	11	0.272727
000070	2019000070	2019	上市公司本身	上市后	13	14	0	5	2	0	27	0.481481
000070	2020000070	2020	上市公司本身	上市后	48	41	7	10	1	0	96	0.5
000070	2021000070	2021	上市公司本身	上市后	1	5	3	5	0	0	9	0.111111
000078	2006000078	2006	上市公司本身	上市后	0	0	0	0	0	0	0
000078	2007000078	2007	上市公司本身	上市后	0	0	0	0	0	0	0
000078	2008000078	2008	上市公司本身	上市后	0	0	0	0	0	0	0
000078	2009000078	2009	上市公司本身	上市后	0	0	0	0	0	0	0
000078	2010000078	2010	上市公司本身	上市后	0	0	0	0	0	0	0
000078	2011000078	2011	上市公司本身	上市后	0	0	0	0	0	0	0
000078	2012000078	2012	上市公司本身	上市后	0	0	0	0	0	0	0
000078	2013000078	2013	上市公司本身	上市后	0	0	0	0	0	0	0
000078	2014000078	2014	上市公司本身	上市后	0	0	0	0	0	0	0
000078	2015000078	2015	上市公司本身	上市后	0	0	0	0	0	0	0
000078	2016000078	2016	上市公司本身	上市后	1	0	0	0	0	0	1	1
000078	2017000078	2017	上市公司本身	上市后	0	0	0	0	0	0	0
000078	2018000078	2018	上市公司本身	上市后	0	0	0	0	0	0	0
000078	2019000078	2019	上市公司本身	上市后	0	0	0	0	0	0	0
000078	2020000078	2020	上市公司本身	上市后	0	0	0	0	0	0	0
000078	2021000078	2021	上市公司本身	上市后	0	0	0	0	0	0	0
000088	2006000088	2006	上市公司本身	上市后	0	0	0	0	0	0	0
000088	2007000088	2007	上市公司本身	上市后	0	0	0	0	0	0	0
000088	2008000088	2008	上市公司本身	上市后	0	0	0	0	0	0	0
000088	2009000088	2009	上市公司本身	上市后	0	0	0	0	0	0	0
000088	2010000088	2010	上市公司本身	上市后	0	0	0	0	0	0	0
000088	2011000088	2011	上市公司本身	上市后	0	0	0	0	0	0	0
000088	2012000088	2012	上市公司本身	上市后	0	0	0	0	0	0	0
000088	2013000088	2013	上市公司本身	上市后	0	0	0	0	0	0	0
000088	2014000088	2014	上市公司本身	上市后	0	0	0	0	0	0	0
000088	2015000088	2015	上市公司本身	上市后	0	0	0	0	0	0	0
000088	2016000088	2016	上市公司本身	上市后	0	0	0	0	0	0	0
000088	2017000088	2017	上市公司本身	上市后	0	0	0	0	0	0	0
000088	2018000088	2018	上市公司本身	上市后	0	0	0	0	0	0	0
000088	2019000088	2019	上市公司本身	上市后	0	0	0	0	0	0	0
000088	2020000088	2020	上市公司本身	上市后	0	0	0	0	0	0	0
000088	2021000088	2021	上市公司本身	上市后	0	0	0	0	0	0	0
000089	2006000089	2006	上市公司本身	上市后	0	0	0	0	0	0	0
000089	2007000089	2007	上市公司本身	上市后	0	0	0	0	0	0	0
000089	2008000089	2008	上市公司本身	上市后	1	1	0	0	0	0	2	0.5
000089	2009000089	2009	上市公司本身	上市后	0	0	0	0	0	0	0
000089	2010000089	2010	上市公司本身	上市后	0	0	0	0	0	0	0
000089	2011000089	2011	上市公司本身	上市后	0	0	0	0	0	0	0
000089	2012000089	2012	上市公司本身	上市后	0	0	0	0	0	0	0
000089	2013000089	2013	上市公司本身	上市后	0	0	0	0	0	0	0
000089	2014000089	2014	上市公司本身	上市后	0	0	0	0	0	0	0
000089	2015000089	2015	上市公司本身	上市后	0	0	0	0	0	0	0
000089	2016000089	2016	上市公司本身	上市后	0	0	0	0	0	0	0
000089	2017000089	2017	上市公司本身	上市后	0	0	0	0	0	0	0
000089	2018000089	2018	上市公司本身	上市后	0	0	0	0	0	0	0
000089	2019000089	2019	上市公司本身	上市后	5	3	0	3	0	0	8	0.625
000089	2020000089	2020	上市公司本身	上市后	1	8	0	1	2	0	9	0.111111
000089	2021000089	2021	上市公司本身	上市后	0	2	0	0	0	1	2	0
000090	2006000090	2006	上市公司本身	上市后	0	0	0	0	0	0	0
000090	2007000090	2007	上市公司本身	上市后	0	0	0	0	0	0	0
000090	2008000090	2008	上市公司本身	上市后	0	0	0	0	0	0	0
000090	2009000090	2009	上市公司本身	上市后	0	0	0	0	0	0	0
000090	2010000090	2010	上市公司本身	上市后	0	0	0	0	0	0	0
000090	2011000090	2011	上市公司本身	上市后	0	0	0	0	0	0	0
000090	2012000090	2012	上市公司本身	上市后	0	0	0	0	0	0	0
000090	2013000090	2013	上市公司本身	上市后	0	0	0	0	0	0	0
000090	2014000090	2014	上市公司本身	上市后	0	0	0	0	0	0	0
000090	2015000090	2015	上市公司本身	上市后	0	0	0	0	0	0	0
000090	2016000090	2016	上市公司本身	上市后	0	0	0	0	0	0	0
000090	2017000090	2017	上市公司本身	上市后	0	0	0	0	0	0	0
000090	2018000090	2018	上市公司本身	上市后	0	0	0	1	2	0	0
000090	2019000090	2019	上市公司本身	上市后	0	0	0	1	1	0	0
000090	2020000090	2020	上市公司本身	上市后	0	0	0	7	5	0	0
000090	2021000090	2021	上市公司本身	上市后	2	1	0	15	3	0	3	0.666667
000096	2006000096	2006	上市公司本身	上市后	0	0	0	0	0	0	0
000096	2007000096	2007	上市公司本身	上市后	0	0	0	0	0	0	0
000096	2008000096	2008	上市公司本身	上市后	0	0	0	0	0	0	0
000096	2009000096	2009	上市公司本身	上市后	0	0	0	0	0	0	0
000096	2010000096	2010	上市公司本身	上市后	0	0	0	0	0	0	0
000096	2011000096	2011	上市公司本身	上市后	0	0	0	0	0	0	0
000096	2012000096	2012	上市公司本身	上市后	0	0	0	0	0	0	0
000096	2013000096	2013	上市公司本身	上市后	0	0	0	0	0	0	0
000096	2014000096	2014	上市公司本身	上市后	0	0	0	0	0	0	0
000096	2015000096	2015	上市公司本身	上市后	0	0	0	0	0	0	0
000096	2016000096	2016	上市公司本身	上市后	0	0	0	0	0	0	0
000096	2017000096	2017	上市公司本身	上市后	0	0	0	0	0	0	0
000096	2018000096	2018	上市公司本身	上市后	0	0	0	0	0	0	0
000096	2019000096	2019	上市公司本身	上市后	0	0	0	0	0	0	0
000096	2020000096	2020	上市公司本身	上市后	0	0	0	0	0	0	0
000096	2021000096	2021	上市公司本身	上市后	0	0	0	0	0	0	0
000099	2006000099	2006	上市公司本身	上市后	0	0	0	0	0	0	0
000099	2007000099	2007	上市公司本身	上市后	0	0	0	0	0	0	0
000099	2008000099	2008	上市公司本身	上市后	0	0	0	0	0	0	0
000099	2009000099	2009	上市公司本身	上市后	0	0	0	0	0	0	0
000099	2010000099	2010	上市公司本身	上市后	0	0	0	0	0	0	0
000099	2011000099	2011	上市公司本身	上市后	0	0	0	0	0	0	0
000099	2012000099	2012	上市公司本身	上市后	0	0	0	0	0	0	0
000099	2013000099	2013	上市公司本身	上市后	0	0	0	0	0	0	0
000099	2014000099	2014	上市公司本身	上市后	0	0	0	0	0	0	0
000099	2015000099	2015	上市公司本身	上市后	0	0	0	0	0	0	0
000099	2016000099	2016	上市公司本身	上市后	0	0	0	0	0	0	0
000099	2017000099	2017	上市公司本身	上市后	0	0	0	0	0	0	0
000099	2018000099	2018	上市公司本身	上市后	0	0	0	0	0	0	0
000099	2019000099	2019	上市公司本身	上市后	1	3	0	0	0	0	4	0.25
000099	2020000099	2020	上市公司本身	上市后	0	8	0	0	0	0	8	0
000099	2021000099	2021	上市公司本身	上市后	0	0	0	0	0	0	0
000100	2006000100	2006	上市公司本身	上市后	2	5	15	0	0	0	22	0.0909091
000100	2007000100	2007	上市公司本身	上市后	15	5	0	0	0	0	20	0.75
000100	2008000100	2008	上市公司本身	上市后	59	55	7	0	1	0	121	0.487603
000100	2009000100	2009	上市公司本身	上市后	72	66	9	0	0	0	147	0.489796
000100	2010000100	2010	上市公司本身	上市后	70	53	13	104	82	13	136	0.514706
000100	2011000100	2011	上市公司本身	上市后	126	32	8	0	2	2	166	0.759036
000100	2012000100	2012	上市公司本身	上市后	202	36	19	0	0	0	257	0.785992
000100	2013000100	2013	上市公司本身	上市后	223	43	9	1	1	0	275	0.810909
000100	2014000100	2014	上市公司本身	上市后	276	35	18	0	0	0	329	0.838906
000100	2015000100	2015	上市公司本身	上市后	389	31	7	0	0	0	427	0.911007
000100	2016000100	2016	上市公司本身	上市后	538	21	7	0	0	0	566	0.95053
000100	2017000100	2017	上市公司本身	上市后	497	4	0	6	0	0	501	0.992016
000100	2018000100	2018	上市公司本身	上市后	386	11	4	0	0	0	401	0.962594
000100	2019000100	2019	上市公司本身	上市后	353	7	12	0	0	0	372	0.948925
000100	2020000100	2020	上市公司本身	上市后	61	11	17	0	0	0	89	0.685393
000100	2021000100	2021	上市公司本身	上市后	1	0	0	0	0	0	1	1
000150	2006000150	2006	上市公司本身	上市后	0	0	0	0	0	0	0
000150	2007000150	2007	上市公司本身	上市后	0	0	0	0	0	0	0
000150	2008000150	2008	上市公司本身	上市后	0	0	0	0	0	0	0
000150	2009000150	2009	上市公司本身	上市后	0	0	0	0	0	0	0
000150	2010000150	2010	上市公司本身	上市后	0	0	0	0	0	0	0
000150	2011000150	2011	上市公司本身	上市后	0	0	0	0	0	0	0
000150	2012000150	2012	上市公司本身	上市后	0	0	0	0	0	0	0
000150	2013000150	2013	上市公司本身	上市后	0	0	0	0	0	0	0
000150	2014000150	2014	上市公司本身	上市后	0	0	0	0	0	0	0
000150	2015000150	2015	上市公司本身	上市后	0	0	0	0	0	0	0
000150	2016000150	2016	上市公司本身	上市后	0	0	0	0	0	0	0
000150	2017000150	2017	上市公司本身	上市后	0	0	0	0	0	0	0
000150	2018000150	2018	上市公司本身	上市后	0	0	0	0	0	0	0
000150	2019000150	2019	上市公司本身	上市后	0	0	0	0	0	0	0
000150	2020000150	2020	上市公司本身	上市后	0	0	0	0	0	0	0
000150	2021000150	2021	上市公司本身	上市后	0	0	0	0	0	0	0
000151	2006000151	2006	上市公司本身	上市后	0	0	0	0	0	0	0
000151	2007000151	2007	上市公司本身	上市后	0	0	0	0	0	0	0
000151	2008000151	2008	上市公司本身	上市后	0	0	0	0	0	0	0
000151	2009000151	2009	上市公司本身	上市后	0	0	0	0	0	0	0
000151	2010000151	2010	上市公司本身	上市后	0	0	0	0	0	0	0
000151	2011000151	2011	上市公司本身	上市后	0	0	0	0	0	0	0
000151	2012000151	2012	上市公司本身	上市后	0	0	0	0	0	0	0
000151	2013000151	2013	上市公司本身	上市后	0	0	0	0	0	0	0
000151	2014000151	2014	上市公司本身	上市后	0	0	0	0	0	0	0
000151	2015000151	2015	上市公司本身	上市后	0	0	0	0	0	0	0
000151	2016000151	2016	上市公司本身	上市后	0	8	0	0	0	0	8	0
000151	2017000151	2017	上市公司本身	上市后	0	4	0	0	0	0	4	0
000151	2018000151	2018	上市公司本身	上市后	0	0	0	0	0	0	0
000151	2019000151	2019	上市公司本身	上市后	0	0	0	1	0	0	0
000151	2020000151	2020	上市公司本身	上市后	0	2	0	1	0	0	2	0
000151	2021000151	2021	上市公司本身	上市后	0	0	0	0	0	0	0
000153	2006000153	2006	上市公司本身	上市后	0	0	0	0	0	0	0
000153	2007000153	2007	上市公司本身	上市后	0	0	0	0	0	0	0
000153	2008000153	2008	上市公司本身	上市后	0	0	0	0	0	0	0
000153	2009000153	2009	上市公司本身	上市后	0	0	0	0	0	0	0
000153	2010000153	2010	上市公司本身	上市后	0	0	0	0	0	0	0
000153	2011000153	2011	上市公司本身	上市后	0	4	0	0	0	0	4	0
000153	2012000153	2012	上市公司本身	上市后	1	0	0	0	0	0	1	1
000153	2013000153	2013	上市公司本身	上市后	0	1	0	0	0	0	1	0
000153	2014000153	2014	上市公司本身	上市后	0	0	0	0	0	0	0
000153	2015000153	2015	上市公司本身	上市后	0	0	0	0	0	0	0
000153	2016000153	2016	上市公司本身	上市后	1	0	0	0	0	0	1	1
000153	2017000153	2017	上市公司本身	上市后	0	0	0	0	0	0	0
000153	2018000153	2018	上市公司本身	上市后	0	0	0	0	0	0	0
000153	2019000153	2019	上市公司本身	上市后	0	0	0	0	0	0	0
000153	2020000153	2020	上市公司本身	上市后	5	0	0	0	0	0	5	1
000153	2021000153	2021	上市公司本身	上市后	0	0	0	0	0	0	0
000155	2006000155	2006	上市公司本身	上市后	0	0	0	0	0	0	0
000155	2007000155	2007	上市公司本身	上市后	0	0	0	0	0	0	0
000155	2008000155	2008	上市公司本身	上市后	0	0	0	0	0	0	0
000155	2009000155	2009	上市公司本身	上市后	5	0	0	0	0	0	5	1
000155	2010000155	2010	上市公司本身	上市后	0	0	0	0	0	0	0
000155	2011000155	2011	上市公司本身	上市后	3	0	0	0	0	0	3	1
000155	2012000155	2012	上市公司本身	上市后	0	0	0	0	0	0	0
000155	2013000155	2013	上市公司本身	上市后	0	0	0	0	0	0	0
000155	2014000155	2014	上市公司本身	上市后	0	0	0	0	0	0	0
000155	2015000155	2015	上市公司本身	上市后	0	0	0	0	0	0	0
000155	2016000155	2016	上市公司本身	上市后	0	0	0	0	0	0	0
000155	2017000155	2017	上市公司本身	上市后	0	0	0	0	0	0	0
000155	2018000155	2018	上市公司本身	上市后	0	0	0	0	0	0	0
000155	2019000155	2019	上市公司本身	上市后	1	0	0	0	0	0	1	1
000155	2020000155	2020	上市公司本身	上市后	3	0	0	0	0	0	3	1
000155	2021000155	2021	上市公司本身	上市后	0	0	0	0	0	0	0
000156	2006000156	2006	上市公司本身	上市后	0	0	0	0	0	0	0
000156	2007000156	2007	上市公司本身	上市后	0	0	0	0	0	0	0
000156	2008000156	2008	上市公司本身	上市后	0	0	0	0	0	0	0
000156	2009000156	2009	上市公司本身	上市后	0	0	0	0	0	0	0
000156	2010000156	2010	上市公司本身	上市后	0	0	0	0	0	0	0
000156	2011000156	2011	上市公司本身	上市后	0	0	0	0	0	0	0
000156	2012000156	2012	上市公司本身	上市后	0	0	0	0	0	0	0
000156	2013000156	2013	上市公司本身	上市后	0	0	0	0	0	0	0
000156	2014000156	2014	上市公司本身	上市后	0	0	0	0	0	0	0
000156	2015000156	2015	上市公司本身	上市后	0	0	0	0	0	0	0
000156	2016000156	2016	上市公司本身	上市后	0	0	0	0	0	0	0
000156	2017000156	2017	上市公司本身	上市后	0	0	0	0	0	0	0
000156	2018000156	2018	上市公司本身	上市后	0	0	0	0	0	0	0
000156	2019000156	2019	上市公司本身	上市后	0	0	0	0	0	0	0
000156	2020000156	2020	上市公司本身	上市后	0	0	0	0	0	0	0
000156	2021000156	2021	上市公司本身	上市后	0	0	0	0	0	0	0
000157	2006000157	2006	上市公司本身	上市后	16	28	1	0	0	0	45	0.355556
000157	2007000157	2007	上市公司本身	上市后	4	29	0	1	0	0	33	0.121212
000157	2008000157	2008	上市公司本身	上市后	8	63	2	0	0	0	73	0.109589
000157	2009000157	2009	上市公司本身	上市后	20	92	3	0	0	0	115	0.173913
000157	2010000157	2010	上市公司本身	上市后	35	108	9	0	6	0	152	0.230263
000157	2011000157	2011	上市公司本身	上市后	377	538	65	8	25	3	980	0.384694
000157	2012000157	2012	上市公司本身	上市后	494	476	94	46	68	17	1064	0.464286
000157	2013000157	2013	上市公司本身	上市后	539	541	80	156	222	27	1160	0.464655
000157	2014000157	2014	上市公司本身	上市后	300	340	32	117	126	16	672	0.446429
000157	2015000157	2015	上市公司本身	上市后	138	41	28	34	27	4	207	0.666667
000157	2016000157	2016	上市公司本身	上市后	48	4	14	3	0	0	66	0.727273
000157	2017000157	2017	上市公司本身	上市后	36	5	32	2	0	0	73	0.493151
000157	2018000157	2018	上市公司本身	上市后	114	16	17	33	3	1	147	0.77551
000157	2019000157	2019	上市公司本身	上市后	121	36	9	48	9	4	166	0.728916
000157	2020000157	2020	上市公司本身	上市后	138	120	57	130	108	31	315	0.438095
000157	2021000157	2021	上市公司本身	上市后	133	74	18	86	52	27	225	0.591111
000158	2006000158	2006	上市公司本身	上市后	2	17	4	0	0	0	23	0.0869565
000158	2007000158	2007	上市公司本身	上市后	0	0	5	0	0	0	5	0
000158	2008000158	2008	上市公司本身	上市后	1	20	0	0	0	0	21	0.047619
000158	2009000158	2009	上市公司本身	上市后	0	4	0	0	0	0	4	0
000158	2010000158	2010	上市公司本身	上市后	3	11	0	0	0	0	14	0.214286
000158	2011000158	2011	上市公司本身	上市后	0	6	0	0	0	0	6	0
000158	2012000158	2012	上市公司本身	上市后	4	7	0	0	0	0	11	0.363636
000158	2013000158	2013	上市公司本身	上市后	0	5	0	0	0	0	5	0
000158	2014000158	2014	上市公司本身	上市后	0	3	0	0	0	0	3	0
000158	2015000158	2015	上市公司本身	上市后	0	4	0	0	0	0	4	0
000158	2016000158	2016	上市公司本身	上市后	4	10	0	1	0	0	14	0.285714
000158	2017000158	2017	上市公司本身	上市后	2	7	0	1	1	0	9	0.222222
000158	2018000158	2018	上市公司本身	上市后	2	7	0	0	0	0	9	0.222222
000158	2019000158	2019	上市公司本身	上市后	1	4	0	0	0	0	5	0.2
000158	2020000158	2020	上市公司本身	上市后	0	8	0	0	0	0	8	0
000158	2021000158	2021	上市公司本身	上市后	0	0	0	0	0	0	0
000159	2006000159	2006	上市公司本身	上市后	0	0	0	0	0	0	0
000159	2007000159	2007	上市公司本身	上市后	0	0	0	0	0	0	0
000159	2008000159	2008	上市公司本身	上市后	0	0	0	0	0	0	0
000159	2009000159	2009	上市公司本身	上市后	0	0	0	0	0	0	0
000159	2010000159	2010	上市公司本身	上市后	0	0	0	0	0	0	0
000159	2011000159	2011	上市公司本身	上市后	0	0	0	0	0	0	0
000159	2012000159	2012	上市公司本身	上市后	0	0	0	0	0	0	0
000159	2013000159	2013	上市公司本身	上市后	0	0	0	0	0	0	0
000159	2014000159	2014	上市公司本身	上市后	0	0	0	0	0	0	0
000159	2015000159	2015	上市公司本身	上市后	0	0	0	0	0	0	0
000159	2016000159	2016	上市公司本身	上市后	0	0	0	0	0	0	0
000159	2017000159	2017	上市公司本身	上市后	0	0	0	0	0	0	0
000159	2018000159	2018	上市公司本身	上市后	0	0	0	0	0	0	0
000159	2019000159	2019	上市公司本身	上市后	0	0	0	0	0	0	0
000159	2020000159	2020	上市公司本身	上市后	0	0	0	0	0	0	0
000159	2021000159	2021	上市公司本身	上市后	0	0	0	0	0	0	0
000166	2015000166	2015	上市公司本身	上市后	0	0	0	0	0	0	0
000166	2016000166	2016	上市公司本身	上市后	0	0	0	0	0	0	0
000166	2017000166	2017	上市公司本身	上市后	0	0	0	0	0	0	0
000166	2018000166	2018	上市公司本身	上市后	0	0	0	0	0	0	0
000166	2019000166	2019	上市公司本身	上市后	0	0	0	0	0	0	0
000166	2020000166	2020	上市公司本身	上市后	0	0	0	0	0	0	0
000166	2021000166	2021	上市公司本身	上市后	0	0	0	0	0	0	0
000301	2006000301	2006	上市公司本身	上市后	0	0	0	0	0	0	0
000301	2007000301	2007	上市公司本身	上市后	0	0	0	0	0	0	0
000301	2008000301	2008	上市公司本身	上市后	0	0	0	0	0	0	0
000301	2009000301	2009	上市公司本身	上市后	0	0	0	0	0	0	0
000301	2010000301	2010	上市公司本身	上市后	0	0	0	0	0	0	0
000301	2011000301	2011	上市公司本身	上市后	0	0	0	0	0	0	0
000301	2012000301	2012	上市公司本身	上市后	0	0	0	0	0	0	0
000301	2013000301	2013	上市公司本身	上市后	0	0	0	0	0	0	0
000301	2014000301	2014	上市公司本身	上市后	0	0	0	0	0	0	0
000301	2015000301	2015	上市公司本身	上市后	0	0	0	0	0	0	0
000301	2016000301	2016	上市公司本身	上市后	0	0	0	0	0	0	0
000301	2017000301	2017	上市公司本身	上市后	0	0	0	0	0	0	0
000301	2018000301	2018	上市公司本身	上市后	0	0	0	0	0	0	0
000301	2019000301	2019	上市公司本身	上市后	0	0	0	0	0	0	0
000301	2020000301	2020	上市公司本身	上市后	0	0	0	0	0	0	0
000301	2021000301	2021	上市公司本身	上市后	0	0	0	0	0	0	0
000333	2013000333	2013	上市公司本身	上市后	44	144	61	404	1066	366	249	0.176707
000333	2014000333	2014	上市公司本身	上市后	148	128	112	904	1701	579	388	0.381443
000333	2015000333	2015	上市公司本身	上市后	181	119	33	2874	3858	913	333	0.543544
000333	2016000333	2016	上市公司本身	上市后	246	140	48	3232	3371	686	434	0.56682
000333	2017000333	2017	上市公司本身	上市后	232	161	22	3748	3148	896	415	0.559036
000333	2018000333	2018	上市公司本身	上市后	137	25	14	3134	3562	734	176	0.778409
000333	2019000333	2019	上市公司本身	上市后	52	1	2	2843	2797	601	55	0.945455
000333	2020000333	2020	上市公司本身	上市后	11	1	16	1395	1976	828	28	0.392857
000333	2021000333	2021	上市公司本身	上市后	1	5	3	365	496	390	9	0.111111
000338	2007000338	2007	上市公司本身	上市后	17	81	30	0	0	0	128	0.132812
000338	2008000338	2008	上市公司本身	上市后	2	15	28	1	1	0	45	0.0444444
000338	2009000338	2009	上市公司本身	上市后	4	29	24	0	0	0	57	0.0701754
000338	2010000338	2010	上市公司本身	上市后	19	43	10	3	3	0	72	0.263889
000338	2011000338	2011	上市公司本身	上市后	107	96	3	1	2	0	206	0.519417
000338	2012000338	2012	上市公司本身	上市后	145	110	13	1	1	0	268	0.541045
000338	2013000338	2013	上市公司本身	上市后	160	247	77	0	0	1	484	0.330579
000338	2014000338	2014	上市公司本身	上市后	139	298	92	0	0	0	529	0.26276
000338	2015000338	2015	上市公司本身	上市后	148	213	46	0	0	0	407	0.363636
000338	2016000338	2016	上市公司本身	上市后	254	228	38	0	0	0	520	0.488462
000338	2017000338	2017	上市公司本身	上市后	245	334	9	19	20	0	588	0.416667
000338	2018000338	2018	上市公司本身	上市后	413	381	14	31	54	0	808	0.511139
000338	2019000338	2019	上市公司本身	上市后	773	717	45	46	46	4	1535	0.503583
000338	2020000338	2020	上市公司本身	上市后	678	761	28	48	83	2	1467	0.462168
000338	2021000338	2021	上市公司本身	上市后	340	176	10	245	36	1	526	0.646388
000400	2006000400	2006	上市公司本身	上市后	0	0	0	4	0	0	0
000400	2007000400	2007	上市公司本身	上市后	0	0	0	3	0	0	0
000400	2008000400	2008	上市公司本身	上市后	0	0	0	11	3	0	0
000400	2009000400	2009	上市公司本身	上市后	0	0	0	9	10	2	0
000400	2010000400	2010	上市公司本身	上市后	0	0	0	12	22	4	0
000400	2011000400	2011	上市公司本身	上市后	0	0	0	52	22	3	0
000400	2012000400	2012	上市公司本身	上市后	0	0	0	52	52	26	0
000400	2013000400	2013	上市公司本身	上市后	8	7	0	114	44	10	15	0.533333
000400	2014000400	2014	上市公司本身	上市后	35	16	0	180	56	5	51	0.686275
000400	2015000400	2015	上市公司本身	上市后	1	0	0	281	113	3	1	1
000400	2016000400	2016	上市公司本身	上市后	1	0	0	298	88	1	1	1
000400	2017000400	2017	上市公司本身	上市后	8	4	0	350	64	5	12	0.666667
000400	2018000400	2018	上市公司本身	上市后	0	0	0	296	24	1	0
000400	2019000400	2019	上市公司本身	上市后	6	2	0	327	20	5	8	0.75
000400	2020000400	2020	上市公司本身	上市后	3	2	0	367	44	3	5	0.6
000400	2021000400	2021	上市公司本身	上市后	2	0	0	128	5	0	2	1
000401	2006000401	2006	上市公司本身	上市后	0	0	0	0	0	0	0
000401	2007000401	2007	上市公司本身	上市后	0	4	0	0	0	0	4	0
000401	2008000401	2008	上市公司本身	上市后	0	1	0	0	0	0	1	0
000401	2009000401	2009	上市公司本身	上市后	0	0	0	0	0	0	0
000401	2010000401	2010	上市公司本身	上市后	0	0	0	0	0	0	0
000401	2011000401	2011	上市公司本身	上市后	0	0	0	0	0	0	0
000401	2012000401	2012	上市公司本身	上市后	0	0	0	0	0	0	0
000401	2013000401	2013	上市公司本身	上市后	0	0	0	0	0	0	0
000401	2014000401	2014	上市公司本身	上市后	0	0	0	0	0	0	0
000401	2015000401	2015	上市公司本身	上市后	0	0	0	0	0	0	0
000401	2016000401	2016	上市公司本身	上市后	0	0	0	0	0	0	0
000401	2017000401	2017	上市公司本身	上市后	0	0	0	0	0	0	0
000401	2018000401	2018	上市公司本身	上市后	0	0	0	0	0	0	0
000401	2019000401	2019	上市公司本身	上市后	0	0	0	2	2	0	0
000401	2020000401	2020	上市公司本身	上市后	0	3	0	1	1	0	3	0
000401	2021000401	2021	上市公司本身	上市后	0	0	0	0	0	0	0
000402	2006000402	2006	上市公司本身	上市后	0	0	0	0	0	0	0
000402	2007000402	2007	上市公司本身	上市后	0	0	0	0	0	0	0
000402	2008000402	2008	上市公司本身	上市后	0	0	0	0	0	0	0
000402	2009000402	2009	上市公司本身	上市后	0	0	0	0	0	0	0
000402	2010000402	2010	上市公司本身	上市后	0	0	0	0	0	0	0
000402	2011000402	2011	上市公司本身	上市后	0	0	0	0	0	0	0
000402	2012000402	2012	上市公司本身	上市后	0	0	0	0	0	0	0
000402	2013000402	2013	上市公司本身	上市后	0	0	0	0	0	0	0
000402	2014000402	2014	上市公司本身	上市后	0	0	0	0	0	0	0
000402	2015000402	2015	上市公司本身	上市后	0	0	0	0	0	0	0
000402	2016000402	2016	上市公司本身	上市后	0	0	0	0	0	0	0
000402	2017000402	2017	上市公司本身	上市后	0	0	0	0	0	0	0
000402	2018000402	2018	上市公司本身	上市后	0	0	0	0	0	0	0
000402	2019000402	2019	上市公司本身	上市后	0	0	0	0	0	0	0
000402	2020000402	2020	上市公司本身	上市后	0	0	0	0	0	0	0
000402	2021000402	2021	上市公司本身	上市后	0	0	0	0	0	0	0
000403	2006000403	2006	上市公司本身	上市后	0	0	0	0	0	0	0
000403	2007000403	2007	上市公司本身	上市后	0	0	0	0	0	0	0
000403	2008000403	2008	上市公司本身	上市后	0	0	0	0	0	0	0
000403	2009000403	2009	上市公司本身	上市后	0	0	0	0	0	0	0
000403	2010000403	2010	上市公司本身	上市后	0	0	0	0	0	0	0
000403	2011000403	2011	上市公司本身	上市后	0	0	0	0	0	0	0
000403	2012000403	2012	上市公司本身	上市后	0	0	0	0	0	0	0
000403	2013000403	2013	上市公司本身	上市后	0	0	0	0	0	0	0
000403	2014000403	2014	上市公司本身	上市后	0	0	0	0	0	0	0
000403	2015000403	2015	上市公司本身	上市后	0	0	0	0	0	0	0
000403	2016000403	2016	上市公司本身	上市后	0	0	0	0	0	0	0
000403	2017000403	2017	上市公司本身	上市后	0	0	0	0	0	0	0
000403	2018000403	2018	上市公司本身	上市后	0	0	0	0	0	0	0
000403	2019000403	2019	上市公司本身	上市后	0	0	0	0	0	0	0
000403	2020000403	2020	上市公司本身	上市后	0	0	0	0	0	0	0
000403	2021000403	2021	上市公司本身	上市后	0	0	0	0	0	0	0
000404	2006000404	2006	上市公司本身	上市后	0	0	0	0	0	0	0
000404	2007000404	2007	上市公司本身	上市后	0	0	0	0	0	0	0
000404	2008000404	2008	上市公司本身	上市后	0	8	0	0	0	0	8	0
000404	2009000404	2009	上市公司本身	上市后	0	0	0	0	0	0	0
000404	2010000404	2010	上市公司本身	上市后	0	0	0	0	0	0	0
000404	2011000404	2011	上市公司本身	上市后	2	4	0	0	0	0	6	0.333333
000404	2012000404	2012	上市公司本身	上市后	1	1	0	0	0	0	2	0.5
000404	2013000404	2013	上市公司本身	上市后	1	2	0	0	0	0	3	0.333333
000404	2014000404	2014	上市公司本身	上市后	2	13	1	0	0	0	16	0.125
000404	2015000404	2015	上市公司本身	上市后	2	12	0	0	0	0	14	0.142857
000404	2016000404	2016	上市公司本身	上市后	0	12	1	0	0	0	13	0
000404	2017000404	2017	上市公司本身	上市后	12	20	0	0	0	0	32	0.375
000404	2018000404	2018	上市公司本身	上市后	8	21	0	0	0	0	29	0.275862
000404	2019000404	2019	上市公司本身	上市后	5	31	12	0	0	0	48	0.104167
000404	2020000404	2020	上市公司本身	上市后	6	13	2	0	0	0	21	0.285714
000404	2021000404	2021	上市公司本身	上市后	3	3	2	0	0	0	8	0.375
000406	2006000406	2006	上市公司本身	上市后	0	0	0	0	0	0	0
000407	2006000407	2006	上市公司本身	上市后	0	0	0	0	0	0	0
000407	2007000407	2007	上市公司本身	上市后	0	0	0	0	0	0	0
000407	2008000407	2008	上市公司本身	上市后	0	0	0	0	0	0	0
000407	2009000407	2009	上市公司本身	上市后	2	0	0	0	0	0	2	1
000407	2010000407	2010	上市公司本身	上市后	2	0	0	0	0	0	2	1
000407	2011000407	2011	上市公司本身	上市后	1	0	0	0	0	0	1	1
000407	2012000407	2012	上市公司本身	上市后	2	0	0	0	0	0	2	1
000407	2013000407	2013	上市公司本身	上市后	0	0	0	0	0	0	0
000407	2014000407	2014	上市公司本身	上市后	0	0	0	0	0	0	0
000407	2015000407	2015	上市公司本身	上市后	0	0	0	0	0	0	0
000407	2016000407	2016	上市公司本身	上市后	0	0	0	0	0	0	0
000407	2017000407	2017	上市公司本身	上市后	0	0	0	0	0	0	0
000407	2018000407	2018	上市公司本身	上市后	0	0	0	0	0	0	0
000407	2019000407	2019	上市公司本身	上市后	0	0	0	0	0	0	0
000407	2020000407	2020	上市公司本身	上市后	0	0	0	0	0	0	0
000407	2021000407	2021	上市公司本身	上市后	0	0	0	0	0	0	0
000408	2006000408	2006	上市公司本身	上市后	0	0	0	0	0	0	0
000408	2007000408	2007	上市公司本身	上市后	0	0	0	0	0	0	0
000408	2008000408	2008	上市公司本身	上市后	0	0	0	0	0	0	0
000408	2009000408	2009	上市公司本身	上市后	0	0	0	0	0	0	0
000408	2010000408	2010	上市公司本身	上市后	0	0	0	0	0	0	0
000408	2011000408	2011	上市公司本身	上市后	0	0	0	0	0	0	0
000408	2012000408	2012	上市公司本身	上市后	0	0	0	0	0	0	0
000408	2013000408	2013	上市公司本身	上市后	0	0	0	0	0	0	0
000408	2014000408	2014	上市公司本身	上市后	0	0	0	0	0	0	0
000408	2015000408	2015	上市公司本身	上市后	0	0	0	0	0	0	0
000408	2016000408	2016	上市公司本身	上市后	0	0	0	0	0	0	0
000408	2017000408	2017	上市公司本身	上市后	0	0	0	0	0	0	0
000408	2018000408	2018	上市公司本身	上市后	0	0	0	0	0	0	0
000408	2019000408	2019	上市公司本身	上市后	0	0	0	0	0	0	0
000408	2020000408	2020	上市公司本身	上市后	0	0	0	0	0	0	0
000408	2021000408	2021	上市公司本身	上市后	0	0	0	0	0	0	0
000409	2006000409	2006	上市公司本身	上市后	0	0	0	0	0	0	0
000409	2007000409	2007	上市公司本身	上市后	0	0	0	0	0	0	0
000409	2008000409	2008	上市公司本身	上市后	1	0	0	0	0	0	1	1
000409	2009000409	2009	上市公司本身	上市后	6	0	2	0	0	0	8	0.75
000409	2010000409	2010	上市公司本身	上市后	7	0	0	0	0	0	7	1
000409	2011000409	2011	上市公司本身	上市后	4	0	1	0	0	0	5	0.8
000409	2012000409	2012	上市公司本身	上市后	2	2	0	0	0	0	4	0.5
000409	2013000409	2013	上市公司本身	上市后	0	0	0	0	0	0	0
000409	2014000409	2014	上市公司本身	上市后	0	0	0	0	0	0	0
000409	2015000409	2015	上市公司本身	上市后	5	0	0	0	0	0	5	1
000409	2016000409	2016	上市公司本身	上市后	5	0	0	0	0	0	5	1
000409	2017000409	2017	上市公司本身	上市后	0	0	0	0	0	0	0
000409	2018000409	2018	上市公司本身	上市后	6	0	0	0	0	0	6	1
000409	2019000409	2019	上市公司本身	上市后	0	0	0	0	0	0	0
000409	2020000409	2020	上市公司本身	上市后	0	0	0	0	0	0	0
000409	2021000409	2021	上市公司本身	上市后	0	0	0	0	0	0	0
000410	2006000410	2006	上市公司本身	上市后	0	0	0	0	0	0	0
000410	2007000410	2007	上市公司本身	上市后	0	0	0	0	0	0	0
000410	2008000410	2008	上市公司本身	上市后	1	3	2	0	0	0	6	0.166667
000410	2009000410	2009	上市公司本身	上市后	0	0	0	0	0	0	0
000410	2010000410	2010	上市公司本身	上市后	1	4	2	0	0	0	7	0.142857
000410	2011000410	2011	上市公司本身	上市后	4	8	0	0	0	0	12	0.333333
000410	2012000410	2012	上市公司本身	上市后	2	4	3	1	2	0	9	0.222222
000410	2013000410	2013	上市公司本身	上市后	0	1	4	0	0	0	5	0
000410	2014000410	2014	上市公司本身	上市后	0	0	0	0	0	0	0
000410	2015000410	2015	上市公司本身	上市后	0	0	0	0	0	0	0
000410	2016000410	2016	上市公司本身	上市后	5	6	1	0	0	0	12	0.416667
000410	2017000410	2017	上市公司本身	上市后	6	6	1	0	0	0	13	0.461538
000410	2018000410	2018	上市公司本身	上市后	2	7	2	0	0	0	11	0.181818
000410	2019000410	2019	上市公司本身	上市后	2	2	0	0	0	0	4	0.5
000410	2020000410	2020	上市公司本身	上市后	2	17	0	0	3	0	19	0.105263
000410	2021000410	2021	上市公司本身	上市后	14	26	2	0	0	0	42	0.333333
000411	2006000411	2006	上市公司本身	上市后	0	0	0	0	0	0	0
000411	2007000411	2007	上市公司本身	上市后	0	0	0	0	0	0	0
000411	2008000411	2008	上市公司本身	上市后	0	0	0	0	0	0	0
000411	2009000411	2009	上市公司本身	上市后	0	0	0	0	0	0	0
000411	2010000411	2010	上市公司本身	上市后	0	0	0	0	0	0	0
000411	2011000411	2011	上市公司本身	上市后	0	0	0	0	0	0	0
000411	2012000411	2012	上市公司本身	上市后	0	0	0	0	0	0	0
000411	2013000411	2013	上市公司本身	上市后	0	0	0	0	0	0	0
000411	2014000411	2014	上市公司本身	上市后	0	0	0	0	0	0	0
000411	2015000411	2015	上市公司本身	上市后	0	0	0	0	0	0	0
000411	2016000411	2016	上市公司本身	上市后	0	0	0	0	0	0	0
000411	2017000411	2017	上市公司本身	上市后	0	0	0	0	0	0	0
000411	2018000411	2018	上市公司本身	上市后	0	0	0	0	0	0	0
000411	2019000411	2019	上市公司本身	上市后	0	0	0	0	0	0	0
000411	2020000411	2020	上市公司本身	上市后	0	0	0	0	0	0	0
000411	2021000411	2021	上市公司本身	上市后	0	0	0	0	0	0	0
000413	2006000413	2006	上市公司本身	上市后	0	0	0	0	0	0	0
000413	2007000413	2007	上市公司本身	上市后	0	0	0	0	0	0	0
000413	2008000413	2008	上市公司本身	上市后	0	0	0	0	0	0	0
000413	2009000413	2009	上市公司本身	上市后	0	0	0	0	0	0	0
000413	2010000413	2010	上市公司本身	上市后	0	0	0	0	0	0	0
000413	2011000413	2011	上市公司本身	上市后	0	0	0	0	0	0	0
000413	2012000413	2012	上市公司本身	上市后	0	0	0	0	0	0	0
000413	2013000413	2013	上市公司本身	上市后	0	0	0	0	0	0	0
000413	2014000413	2014	上市公司本身	上市后	0	0	0	0	0	0	0
000413	2015000413	2015	上市公司本身	上市后	0	0	0	20	67	0	0
000413	2016000413	2016	上市公司本身	上市后	0	0	0	43	107	0	0
000413	2017000413	2017	上市公司本身	上市后	0	0	0	46	148	0	0
000413	2018000413	2018	上市公司本身	上市后	2	2	0	103	154	16	4	0.5
000413	2019000413	2019	上市公司本身	上市后	14	15	0	64	112	10	29	0.482759
000413	2020000413	2020	上市公司本身	上市后	1	3	0	47	44	1	4	0.25
000413	2021000413	2021	上市公司本身	上市后	0	0	0	116	106	3	0
000415	2006000415	2006	上市公司本身	上市后	0	0	0	0	0	0	0
000415	2007000415	2007	上市公司本身	上市后	0	0	0	0	0	0	0
000415	2008000415	2008	上市公司本身	上市后	0	0	0	0	0	0	0
000415	2009000415	2009	上市公司本身	上市后	0	0	0	0	0	0	0
000415	2010000415	2010	上市公司本身	上市后	0	0	0	0	0	0	0
000415	2011000415	2011	上市公司本身	上市后	0	0	0	0	0	0	0
000415	2012000415	2012	上市公司本身	上市后	0	0	0	0	0	0	0
000415	2013000415	2013	上市公司本身	上市后	0	0	0	0	0	0	0
000415	2014000415	2014	上市公司本身	上市后	0	0	0	0	0	0	0
000415	2015000415	2015	上市公司本身	上市后	0	0	0	0	0	0	0
000415	2016000415	2016	上市公司本身	上市后	0	0	0	0	0	0	0
000415	2017000415	2017	上市公司本身	上市后	0	0	0	0	0	0	0
000415	2018000415	2018	上市公司本身	上市后	0	0	0	0	0	0	0
000415	2019000415	2019	上市公司本身	上市后	0	0	0	0	0	0	0
000415	2020000415	2020	上市公司本身	上市后	0	0	0	0	0	0	0
000415	2021000415	2021	上市公司本身	上市后	0	0	0	0	0	0	0
000416	2006000416	2006	上市公司本身	上市后	0	0	0	0	0	0	0
000416	2007000416	2007	上市公司本身	上市后	0	0	0	0	0	0	0
000416	2008000416	2008	上市公司本身	上市后	0	0	0	0	0	0	0
000416	2009000416	2009	上市公司本身	上市后	0	0	0	0	0	0	0
000416	2010000416	2010	上市公司本身	上市后	0	0	0	0	0	0	0
000416	2011000416	2011	上市公司本身	上市后	0	0	0	0	0	0	0
000416	2012000416	2012	上市公司本身	上市后	0	0	0	0	0	0	0
000416	2013000416	2013	上市公司本身	上市后	0	0	0	0	0	0	0
000416	2014000416	2014	上市公司本身	上市后	0	0	0	0	0	0	0
000416	2015000416	2015	上市公司本身	上市后	0	0	0	0	0	0	0
000416	2016000416	2016	上市公司本身	上市后	0	0	0	0	0	0	0
000416	2017000416	2017	上市公司本身	上市后	0	0	0	0	0	0	0
000416	2018000416	2018	上市公司本身	上市后	0	0	0	0	0	0	0
000416	2019000416	2019	上市公司本身	上市后	0	0	0	0	0	0	0
000416	2020000416	2020	上市公司本身	上市后	0	0	0	0	0	0	0
000416	2021000416	2021	上市公司本身	上市后	0	0	0	0	0	0	0
000417	2006000417	2006	上市公司本身	上市后	0	0	0	0	0	0	0
000417	2007000417	2007	上市公司本身	上市后	0	0	0	0	0	0	0
000417	2008000417	2008	上市公司本身	上市后	0	0	0	0	0	0	0
000417	2009000417	2009	上市公司本身	上市后	0	0	0	0	0	0	0
000417	2010000417	2010	上市公司本身	上市后	0	0	0	0	0	0	0
000417	2011000417	2011	上市公司本身	上市后	0	0	0	0	0	0	0
000417	2012000417	2012	上市公司本身	上市后	0	0	0	0	0	0	0
000417	2013000417	2013	上市公司本身	上市后	0	0	0	0	0	0	0
000417	2014000417	2014	上市公司本身	上市后	0	0	0	0	0	0	0
000417	2015000417	2015	上市公司本身	上市后	0	0	0	0	0	0	0
000417	2016000417	2016	上市公司本身	上市后	0	0	0	0	0	0	0
000417	2017000417	2017	上市公司本身	上市后	0	0	0	0	0	0	0
000417	2018000417	2018	上市公司本身	上市后	0	0	0	0	0	0	0
000417	2019000417	2019	上市公司本身	上市后	0	0	0	0	0	0	0
000417	2020000417	2020	上市公司本身	上市后	0	0	0	0	0	0	0
000417	2021000417	2021	上市公司本身	上市后	0	0	0	0	0	0	0
000418	2006000418	2006	上市公司本身	上市后	1	11	1	0	0	0	13	0.0769231
000418	2007000418	2007	上市公司本身	上市后	3	9	10	0	0	0	22	0.136364
000418	2008000418	2008	上市公司本身	上市后	3	26	5	0	0	0	34	0.0882353
000418	2009000418	2009	上市公司本身	上市后	1	53	10	0	0	0	64	0.015625
000418	2010000418	2010	上市公司本身	上市后	2	38	18	0	0	0	58	0.0344828
000418	2011000418	2011	上市公司本身	上市后	4	50	30	0	0	0	84	0.047619
000418	2012000418	2012	上市公司本身	上市后	20	73	61	0	0	0	154	0.12987
000418	2013000418	2013	上市公司本身	上市后	121	122	38	0	0	0	281	0.430605
000418	2014000418	2014	上市公司本身	上市后	177	151	48	0	0	0	376	0.470745
000418	2015000418	2015	上市公司本身	上市后	278	272	89	1	0	0	639	0.435055
000418	2016000418	2016	上市公司本身	上市后	624	534	110	1	0	0	1268	0.492114
000418	2017000418	2017	上市公司本身	上市后	456	276	126	0	0	0	858	0.531469
000418	2018000418	2018	上市公司本身	上市后	147	179	110	0	4	1	436	0.337156
000419	2006000419	2006	上市公司本身	上市后	0	0	0	0	0	0	0
000419	2007000419	2007	上市公司本身	上市后	0	0	0	0	0	0	0
000419	2008000419	2008	上市公司本身	上市后	0	0	0	0	0	0	0
000419	2009000419	2009	上市公司本身	上市后	0	0	0	0	0	0	0
000419	2010000419	2010	上市公司本身	上市后	0	0	0	0	0	0	0
000419	2011000419	2011	上市公司本身	上市后	0	0	0	0	0	0	0
000419	2012000419	2012	上市公司本身	上市后	0	0	0	0	0	0	0
000419	2013000419	2013	上市公司本身	上市后	0	0	0	0	0	0	0
000419	2014000419	2014	上市公司本身	上市后	0	0	0	0	0	0	0
000419	2015000419	2015	上市公司本身	上市后	0	0	0	0	0	0	0
000419	2016000419	2016	上市公司本身	上市后	0	0	0	0	0	0	0
000419	2017000419	2017	上市公司本身	上市后	0	0	0	0	0	0	0
000419	2018000419	2018	上市公司本身	上市后	0	0	0	0	0	0	0
000419	2019000419	2019	上市公司本身	上市后	0	0	0	0	0	0	0
000419	2020000419	2020	上市公司本身	上市后	0	0	0	0	0	0	0
000419	2021000419	2021	上市公司本身	上市后	0	0	0	0	0	0	0
000420	2006000420	2006	上市公司本身	上市后	1	1	0	0	0	0	2	0.5
000420	2007000420	2007	上市公司本身	上市后	0	0	0	0	0	0	0
000420	2008000420	2008	上市公司本身	上市后	0	0	0	0	0	0	0
000420	2009000420	2009	上市公司本身	上市后	0	0	0	0	0	0	0
000420	2010000420	2010	上市公司本身	上市后	0	0	0	0	0	0	0
000420	2011000420	2011	上市公司本身	上市后	0	0	0	0	0	0	0
000420	2012000420	2012	上市公司本身	上市后	1	1	0	0	0	0	2	0.5
000420	2013000420	2013	上市公司本身	上市后	0	0	0	0	0	0	0
000420	2014000420	2014	上市公司本身	上市后	1	0	0	0	0	0	1	1
000420	2015000420	2015	上市公司本身	上市后	1	1	0	0	0	0	2	0.5
000420	2016000420	2016	上市公司本身	上市后	3	6	0	0	0	0	9	0.333333
000420	2017000420	2017	上市公司本身	上市后	0	0	0	0	0	0	0
000420	2018000420	2018	上市公司本身	上市后	0	0	0	1	1	0	0
000420	2019000420	2019	上市公司本身	上市后	0	0	0	3	5	0	0
000420	2020000420	2020	上市公司本身	上市后	0	0	0	0	3	0	0
000420	2021000420	2021	上市公司本身	上市后	0	0	0	2	3	0	0
000421	2006000421	2006	上市公司本身	上市后	0	0	0	0	0	0	0
000421	2007000421	2007	上市公司本身	上市后	0	0	0	0	0	0	0
000421	2008000421	2008	上市公司本身	上市后	0	0	0	0	0	0	0
000421	2009000421	2009	上市公司本身	上市后	0	0	0	0	0	0	0
000421	2010000421	2010	上市公司本身	上市后	0	0	0	0	0	0	0
000421	2011000421	2011	上市公司本身	上市后	0	0	0	0	0	0	0
000421	2012000421	2012	上市公司本身	上市后	0	0	0	0	0	0	0
000421	2013000421	2013	上市公司本身	上市后	0	0	0	0	0	0	0
000421	2014000421	2014	上市公司本身	上市后	0	0	0	0	0	0	0
000421	2015000421	2015	上市公司本身	上市后	0	0	0	0	0	0	0
000421	2016000421	2016	上市公司本身	上市后	0	0	0	0	0	0	0
000421	2017000421	2017	上市公司本身	上市后	0	0	0	0	0	0	0
000421	2018000421	2018	上市公司本身	上市后	0	0	0	0	0	0	0
000421	2019000421	2019	上市公司本身	上市后	0	0	0	0	0	0	0
000421	2020000421	2020	上市公司本身	上市后	0	0	0	0	0	0	0
000421	2021000421	2021	上市公司本身	上市后	0	0	0	0	0	0	0
000422	2006000422	2006	上市公司本身	上市后	1	0	0	0	0	0	1	1
000422	2007000422	2007	上市公司本身	上市后	0	0	0	0	0	0	0
000422	2008000422	2008	上市公司本身	上市后	0	0	0	1	1	0	0
000422	2009000422	2009	上市公司本身	上市后	0	0	0	4	5	0	0
000422	2010000422	2010	上市公司本身	上市后	0	0	0	0	0	0	0
000422	2011000422	2011	上市公司本身	上市后	3	1	0	1	1	0	4	0.75
000422	2012000422	2012	上市公司本身	上市后	6	5	0	0	0	0	11	0.545455
000422	2013000422	2013	上市公司本身	上市后	4	1	0	0	0	0	5	0.8
000422	2014000422	2014	上市公司本身	上市后	1	1	0	0	0	0	2	0.5
000422	2015000422	2015	上市公司本身	上市后	1	0	0	0	0	0	1	1
000422	2016000422	2016	上市公司本身	上市后	0	7	0	0	0	0	7	0
000422	2017000422	2017	上市公司本身	上市后	1	0	0	0	0	0	1	1
000422	2018000422	2018	上市公司本身	上市后	0	0	0	1	0	0	0
000422	2019000422	2019	上市公司本身	上市后	1	0	0	2	0	0	1	1
000422	2020000422	2020	上市公司本身	上市后	3	0	0	1	0	0	3	1
000422	2021000422	2021	上市公司本身	上市后	3	0	0	0	0	0	3	1
000423	2006000423	2006	上市公司本身	上市后	0	0	2	0	0	0	2	0
000423	2007000423	2007	上市公司本身	上市后	0	0	19	1	0	0	19	0
000423	2008000423	2008	上市公司本身	上市后	0	0	6	2	0	0	6	0
000423	2009000423	2009	上市公司本身	上市后	3	0	17	3	0	0	20	0.15
000423	2010000423	2010	上市公司本身	上市后	0	0	10	2	0	0	10	0
000423	2011000423	2011	上市公司本身	上市后	4	0	13	0	0	0	17	0.235294
000423	2012000423	2012	上市公司本身	上市后	12	1	7	3	0	0	20	0.6
000423	2013000423	2013	上市公司本身	上市后	42	14	34	7	0	0	90	0.466667
000423	2014000423	2014	上市公司本身	上市后	32	29	14	6	0	0	75	0.426667
000423	2015000423	2015	上市公司本身	上市后	24	12	1	6	1	0	37	0.648649
000423	2016000423	2016	上市公司本身	上市后	43	48	12	7	13	0	103	0.417476
000423	2017000423	2017	上市公司本身	上市后	40	28	16	31	33	0	84	0.47619
000423	2018000423	2018	上市公司本身	上市后	37	21	19	11	2	0	77	0.480519
000423	2019000423	2019	上市公司本身	上市后	18	24	22	6	2	0	64	0.28125
000423	2020000423	2020	上市公司本身	上市后	8	0	2	3	1	0	10	0.8
000423	2021000423	2021	上市公司本身	上市后	14	6	0	0	0	0	20	0.7
000425	2006000425	2006	上市公司本身	上市后	0	16	0	0	0	0	16	0
000425	2007000425	2007	上市公司本身	上市后	1	7	1	0	0	0	9	0.111111
000425	2008000425	2008	上市公司本身	上市后	1	12	2	0	1	0	15	0.0666667
000425	2009000425	2009	上市公司本身	上市后	1	14	3	0	1	0	18	0.0555556
000425	2010000425	2010	上市公司本身	上市后	0	0	0	0	0	0	0
000425	2011000425	2011	上市公司本身	上市后	19	30	2	0	0	0	51	0.372549
000425	2012000425	2012	上市公司本身	上市后	62	99	10	0	0	1	171	0.362573
000425	2013000425	2013	上市公司本身	上市后	66	97	15	4	4	0	178	0.370787
000425	2014000425	2014	上市公司本身	上市后	89	225	22	1	0	0	336	0.264881
000425	2015000425	2015	上市公司本身	上市后	159	247	18	2	0	1	424	0.375
000425	2016000425	2016	上市公司本身	上市后	59	75	10	1	1	0	144	0.409722
000425	2017000425	2017	上市公司本身	上市后	48	95	11	1	1	0	154	0.311688
000425	2018000425	2018	上市公司本身	上市后	60	91	17	1	2	0	168	0.357143
000425	2019000425	2019	上市公司本身	上市后	74	65	6	8	11	0	145	0.510345
000425	2020000425	2020	上市公司本身	上市后	52	14	9	1	1	0	75	0.693333
000425	2021000425	2021	上市公司本身	上市后	29	2	0	5	0	0	31	0.935484
000426	2006000426	2006	上市公司本身	上市后	0	0	0	0	0	0	0
000426	2007000426	2007	上市公司本身	上市后	0	0	0	0	0	0	0
000426	2008000426	2008	上市公司本身	上市后	0	0	0	0	0	0	0
000426	2009000426	2009	上市公司本身	上市后	0	0	0	0	0	0	0
000426	2010000426	2010	上市公司本身	上市后	0	0	0	0	0	0	0
000426	2011000426	2011	上市公司本身	上市后	0	0	0	0	0	0	0
000426	2012000426	2012	上市公司本身	上市后	0	0	0	0	0	0	0
000426	2013000426	2013	上市公司本身	上市后	0	0	0	0	0	0	0
000426	2014000426	2014	上市公司本身	上市后	0	0	0	0	0	0	0
000426	2015000426	2015	上市公司本身	上市后	0	0	0	0	0	0	0
000426	2016000426	2016	上市公司本身	上市后	0	0	0	0	0	0	0
000426	2017000426	2017	上市公司本身	上市后	0	0	0	0	0	0	0
000426	2018000426	2018	上市公司本身	上市后	0	0	0	0	0	0	0
000426	2019000426	2019	上市公司本身	上市后	0	0	0	0	0	0	0
000426	2020000426	2020	上市公司本身	上市后	0	0	0	0	0	0	0
000426	2021000426	2021	上市公司本身	上市后	0	0	0	0	0	0	0
000428	2006000428	2006	上市公司本身	上市后	0	0	0	0	0	0	0
000428	2007000428	2007	上市公司本身	上市后	0	0	0	0	0	0	0
000428	2008000428	2008	上市公司本身	上市后	0	0	0	0	0	0	0
000428	2009000428	2009	上市公司本身	上市后	0	0	0	0	0	0	0
000428	2010000428	2010	上市公司本身	上市后	0	0	0	0	0	0	0
000428	2011000428	2011	上市公司本身	上市后	0	0	0	0	0	0	0
000428	2012000428	2012	上市公司本身	上市后	0	0	0	0	0	0	0
000428	2013000428	2013	上市公司本身	上市后	0	0	0	0	0	0	0
000428	2014000428	2014	上市公司本身	上市后	0	0	0	0	0	0	0
000428	2015000428	2015	上市公司本身	上市后	0	0	0	0	0	0	0
000428	2016000428	2016	上市公司本身	上市后	0	0	0	0	0	0	0
000428	2017000428	2017	上市公司本身	上市后	0	0	0	0	0	0	0
000428	2018000428	2018	上市公司本身	上市后	0	0	0	0	0	0	0
000428	2019000428	2019	上市公司本身	上市后	0	0	0	0	0	0	0
000428	2020000428	2020	上市公司本身	上市后	0	0	0	0	0	0	0
000428	2021000428	2021	上市公司本身	上市后	0	0	0	0	0	0	0
000429	2006000429	2006	上市公司本身	上市后	0	0	0	0	0	0	0
000429	2007000429	2007	上市公司本身	上市后	0	0	0	0	0	0	0
000429	2008000429	2008	上市公司本身	上市后	0	0	0	0	0	0	0
000429	2009000429	2009	上市公司本身	上市后	0	0	0	0	0	0	0
000429	2010000429	2010	上市公司本身	上市后	0	0	0	0	0	0	0
000429	2011000429	2011	上市公司本身	上市后	0	0	0	0	0	0	0
000429	2012000429	2012	上市公司本身	上市后	0	0	0	0	0	0	0
000429	2013000429	2013	上市公司本身	上市后	0	0	0	0	0	0	0
000429	2014000429	2014	上市公司本身	上市后	0	0	0	0	0	0	0
000429	2015000429	2015	上市公司本身	上市后	0	0	0	0	0	0	0
000429	2016000429	2016	上市公司本身	上市后	0	0	0	0	0	0	0
000429	2017000429	2017	上市公司本身	上市后	0	0	0	0	0	0	0
000429	2018000429	2018	上市公司本身	上市后	0	0	0	0	0	0	0
000429	2019000429	2019	上市公司本身	上市后	0	0	0	0	0	0	0
000429	2020000429	2020	上市公司本身	上市后	0	0	0	0	0	0	0
000429	2021000429	2021	上市公司本身	上市后	0	0	0	0	0	0	0
000430	2006000430	2006	上市公司本身	上市后	0	0	0	0	0	0	0
000430	2007000430	2007	上市公司本身	上市后	0	0	0	0	0	0	0
000430	2008000430	2008	上市公司本身	上市后	0	0	0	0	0	0	0
000430	2009000430	2009	上市公司本身	上市后	0	0	0	0	0	0	0
000430	2010000430	2010	上市公司本身	上市后	0	0	0	0	0	0	0
000430	2011000430	2011	上市公司本身	上市后	0	0	0	0	0	0	0
000430	2012000430	2012	上市公司本身	上市后	0	0	0	0	0	0	0
000430	2013000430	2013	上市公司本身	上市后	0	0	0	0	0	0	0
000430	2014000430	2014	上市公司本身	上市后	0	0	0	0	0	0	0
000430	2015000430	2015	上市公司本身	上市后	0	0	0	0	0	0	0
000430	2016000430	2016	上市公司本身	上市后	0	0	0	0	0	0	0
000430	2017000430	2017	上市公司本身	上市后	0	0	0	0	0	0	0
000430	2018000430	2018	上市公司本身	上市后	0	0	0	0	0	0	0
000430	2019000430	2019	上市公司本身	上市后	0	0	0	0	0	0	0
000430	2020000430	2020	上市公司本身	上市后	0	0	0	0	0	0	0
000430	2021000430	2021	上市公司本身	上市后	0	0	0	0	0	0	0
000488	2006000488	2006	上市公司本身	上市后	1	0	0	0	0	0	1	1
000488	2007000488	2007	上市公司本身	上市后	0	0	0	0	0	0	0
000488	2008000488	2008	上市公司本身	上市后	1	10	0	0	0	0	11	0.0909091
000488	2009000488	2009	上市公司本身	上市后	0	0	0	0	0	0	0
000488	2010000488	2010	上市公司本身	上市后	2	11	0	0	0	0	13	0.153846
000488	2011000488	2011	上市公司本身	上市后	0	0	0	0	0	0	0
000488	2012000488	2012	上市公司本身	上市后	4	8	0	0	0	0	12	0.333333
000488	2013000488	2013	上市公司本身	上市后	0	0	0	0	0	0	0
000488	2014000488	2014	上市公司本身	上市后	0	0	0	0	11	0	0
000488	2015000488	2015	上市公司本身	上市后	0	0	0	0	0	0	0
000488	2016000488	2016	上市公司本身	上市后	0	9	0	0	0	0	9	0
000488	2017000488	2017	上市公司本身	上市后	0	0	0	0	0	0	0
000488	2018000488	2018	上市公司本身	上市后	2	10	0	0	0	0	12	0.166667
000488	2019000488	2019	上市公司本身	上市后	2	0	17	0	0	0	19	0.105263
000488	2020000488	2020	上市公司本身	上市后	0	0	0	2	21	0	0
000488	2021000488	2021	上市公司本身	上市后	0	0	0	3	0	0	0
000498	2006000498	2006	上市公司本身	上市后	0	0	0	0	0	0	0
000498	2007000498	2007	上市公司本身	上市后	0	0	0	0	0	0	0
000498	2008000498	2008	上市公司本身	上市后	0	0	0	0	0	0	0
000498	2009000498	2009	上市公司本身	上市后	0	0	0	0	0	0	0
000498	2010000498	2010	上市公司本身	上市后	0	0	0	0	0	0	0
000498	2011000498	2011	上市公司本身	上市后	0	0	0	0	0	0	0
000498	2012000498	2012	上市公司本身	上市后	0	0	0	0	0	0	0
000498	2013000498	2013	上市公司本身	上市后	0	0	0	0	0	0	0
000498	2014000498	2014	上市公司本身	上市后	0	0	0	0	0	0	0
000498	2015000498	2015	上市公司本身	上市后	0	0	0	0	0	0	0
000498	2016000498	2016	上市公司本身	上市后	0	0	0	0	0	0	0
000498	2017000498	2017	上市公司本身	上市后	0	0	0	0	0	0	0
000498	2018000498	2018	上市公司本身	上市后	0	0	0	0	0	0	0
000498	2019000498	2019	上市公司本身	上市后	0	0	0	0	0	0	0
000498	2020000498	2020	上市公司本身	上市后	2	0	0	1	0	0	2	1
000498	2021000498	2021	上市公司本身	上市后	3	1	0	0	1	0	4	0.75
000501	2006000501	2006	上市公司本身	上市后	0	0	0	0	0	0	0
000501	2007000501	2007	上市公司本身	上市后	0	0	0	0	0	0	0
000501	2008000501	2008	上市公司本身	上市后	0	0	0	0	0	0	0
000501	2009000501	2009	上市公司本身	上市后	0	0	0	0	0	0	0
000501	2010000501	2010	上市公司本身	上市后	0	0	0	0	0	0	0
000501	2011000501	2011	上市公司本身	上市后	0	0	0	0	0	0	0
000501	2012000501	2012	上市公司本身	上市后	0	0	0	0	0	0	0
000501	2013000501	2013	上市公司本身	上市后	0	0	0	0	0	0	0
000501	2014000501	2014	上市公司本身	上市后	0	0	0	0	0	0	0
000501	2015000501	2015	上市公司本身	上市后	0	0	0	0	0	0	0
000501	2016000501	2016	上市公司本身	上市后	0	0	0	0	0	0	0
000501	2017000501	2017	上市公司本身	上市后	0	0	0	0	0	0	0
000501	2018000501	2018	上市公司本身	上市后	0	0	0	0	0	0	0
000501	2019000501	2019	上市公司本身	上市后	0	0	0	0	0	0	0
000501	2020000501	2020	上市公司本身	上市后	0	0	0	0	0	0	0
000501	2021000501	2021	上市公司本身	上市后	0	0	0	0	0	0	0
000502	2006000502	2006	上市公司本身	上市后	0	0	0	0	0	0	0
000502	2007000502	2007	上市公司本身	上市后	0	0	0	0	0	0	0
000502	2008000502	2008	上市公司本身	上市后	0	0	0	0	0	0	0
000502	2009000502	2009	上市公司本身	上市后	0	0	0	0	0	0	0
000502	2010000502	2010	上市公司本身	上市后	0	0	0	0	0	0	0
000502	2011000502	2011	上市公司本身	上市后	0	0	0	0	0	0	0
000502	2012000502	2012	上市公司本身	上市后	0	0	0	0	0	0	0
000502	2013000502	2013	上市公司本身	上市后	0	0	0	0	0	0	0
000502	2014000502	2014	上市公司本身	上市后	0	0	0	0	0	0	0
000502	2015000502	2015	上市公司本身	上市后	0	0	0	0	0	0	0
000502	2016000502	2016	上市公司本身	上市后	0	0	0	0	0	0	0
000502	2017000502	2017	上市公司本身	上市后	0	0	0	0	0	0	0
000502	2018000502	2018	上市公司本身	上市后	0	0	0	0	0	0	0
000502	2019000502	2019	上市公司本身	上市后	0	0	2	0	0	0	2	0
000502	2020000502	2020	上市公司本身	上市后	0	0	0	0	0	0	0
000502	2021000502	2021	上市公司本身	上市后	0	0	0	0	0	0	0
000503	2006000503	2006	上市公司本身	上市后	0	0	0	0	0	0	0
000503	2007000503	2007	上市公司本身	上市后	0	0	0	0	0	0	0
000503	2008000503	2008	上市公司本身	上市后	0	0	0	0	0	0	0
000503	2009000503	2009	上市公司本身	上市后	0	0	0	0	0	0	0
000503	2010000503	2010	上市公司本身	上市后	0	0	0	0	0	0	0
000503	2011000503	2011	上市公司本身	上市后	0	0	0	0	0	0	0
000503	2012000503	2012	上市公司本身	上市后	0	0	0	0	0	0	0
000503	2013000503	2013	上市公司本身	上市后	0	0	0	0	0	0	0
000503	2014000503	2014	上市公司本身	上市后	0	0	0	0	0	0	0
000503	2015000503	2015	上市公司本身	上市后	0	0	0	0	0	0	0
000503	2016000503	2016	上市公司本身	上市后	0	0	0	0	0	0	0
000503	2017000503	2017	上市公司本身	上市后	0	0	0	0	0	0	0
000503	2018000503	2018	上市公司本身	上市后	0	0	0	0	0	0	0
000503	2019000503	2019	上市公司本身	上市后	0	0	0	0	0	0	0
000503	2020000503	2020	上市公司本身	上市后	0	0	0	0	0	0	0
000503	2021000503	2021	上市公司本身	上市后	0	0	0	0	0	0	0
000504	2006000504	2006	上市公司本身	上市后	0	0	0	0	0	0	0
000504	2007000504	2007	上市公司本身	上市后	0	0	0	0	0	0	0
000504	2008000504	2008	上市公司本身	上市后	0	0	0	0	0	0	0
000504	2009000504	2009	上市公司本身	上市后	0	0	0	0	0	0	0
000504	2010000504	2010	上市公司本身	上市后	0	0	0	0	0	0	0
000504	2011000504	2011	上市公司本身	上市后	0	0	0	0	0	0	0
000504	2012000504	2012	上市公司本身	上市后	0	0	0	0	0	0	0
000504	2013000504	2013	上市公司本身	上市后	0	0	0	0	0	0	0
000504	2014000504	2014	上市公司本身	上市后	0	0	0	0	0	0	0
000504	2015000504	2015	上市公司本身	上市后	0	0	0	0	0	0	0
000504	2016000504	2016	上市公司本身	上市后	0	0	0	0	0	0	0
000504	2017000504	2017	上市公司本身	上市后	2	0	0	0	0	0	2	1
000504	2018000504	2018	上市公司本身	上市后	0	0	0	0	0	0	0
000504	2019000504	2019	上市公司本身	上市后	0	0	0	0	0	0	0
000504	2020000504	2020	上市公司本身	上市后	0	0	0	0	0	0	0
000504	2021000504	2021	上市公司本身	上市后	0	0	0	0	0	0	0
000505	2006000505	2006	上市公司本身	上市后	0	0	0	0	0	0	0
000505	2007000505	2007	上市公司本身	上市后	0	0	0	0	0	0	0
000505	2008000505	2008	上市公司本身	上市后	0	0	0	0	0	0	0
000505	2009000505	2009	上市公司本身	上市后	0	0	0	0	0	0	0
000505	2010000505	2010	上市公司本身	上市后	0	0	0	0	0	0	0
000505	2011000505	2011	上市公司本身	上市后	0	0	0	0	0	0	0
000505	2012000505	2012	上市公司本身	上市后	0	0	0	0	0	0	0
000505	2013000505	2013	上市公司本身	上市后	0	0	0	0	0	0	0
000505	2014000505	2014	上市公司本身	上市后	0	0	0	0	0	0	0
000505	2015000505	2015	上市公司本身	上市后	0	0	0	0	0	0	0
000505	2016000505	2016	上市公司本身	上市后	0	0	0	0	0	0	0
000505	2017000505	2017	上市公司本身	上市后	0	0	0	0	0	0	0
000505	2018000505	2018	上市公司本身	上市后	0	0	0	0	0	0	0
000505	2019000505	2019	上市公司本身	上市后	0	0	0	0	0	0	0
000505	2020000505	2020	上市公司本身	上市后	0	0	0	0	0	0	0
000505	2021000505	2021	上市公司本身	上市后	0	0	0	0	0	0	0
000506	2006000506	2006	上市公司本身	上市后	0	0	0	0	0	0	0
000506	2007000506	2007	上市公司本身	上市后	0	0	0	0	0	0	0
000506	2008000506	2008	上市公司本身	上市后	0	0	0	0	0	0	0
000506	2009000506	2009	上市公司本身	上市后	0	0	0	0	0	0	0
000506	2010000506	2010	上市公司本身	上市后	0	0	0	0	0	0	0
000506	2011000506	2011	上市公司本身	上市后	0	0	0	0	0	0	0
000506	2012000506	2012	上市公司本身	上市后	0	0	0	0	0	0	0
000506	2013000506	2013	上市公司本身	上市后	0	0	0	0	0	0	0
000506	2014000506	2014	上市公司本身	上市后	0	0	0	0	0	0	0
000506	2015000506	2015	上市公司本身	上市后	0	0	0	0	0	0	0
000506	2016000506	2016	上市公司本身	上市后	0	0	0	0	0	0	0
000506	2017000506	2017	上市公司本身	上市后	0	0	0	0	0	0	0
000506	2018000506	2018	上市公司本身	上市后	0	0	0	0	0	0	0
000506	2019000506	2019	上市公司本身	上市后	0	0	0	0	0	0	0
000506	2020000506	2020	上市公司本身	上市后	0	0	0	0	0	0	0
000506	2021000506	2021	上市公司本身	上市后	0	0	0	0	0	0	0
000507	2006000507	2006	上市公司本身	上市后	0	0	0	0	0	0	0
000507	2007000507	2007	上市公司本身	上市后	0	0	0	0	0	0	0
000507	2008000507	2008	上市公司本身	上市后	0	0	0	0	0	0	0
000507	2009000507	2009	上市公司本身	上市后	0	0	0	0	0	0	0
000507	2010000507	2010	上市公司本身	上市后	0	0	0	0	0	0	0
000507	2011000507	2011	上市公司本身	上市后	0	0	0	0	0	0	0
000507	2012000507	2012	上市公司本身	上市后	0	0	0	0	0	0	0
000507	2013000507	2013	上市公司本身	上市后	0	0	0	0	0	0	0
000507	2014000507	2014	上市公司本身	上市后	0	0	0	0	0	0	0
000507	2015000507	2015	上市公司本身	上市后	0	0	0	0	0	0	0
000507	2016000507	2016	上市公司本身	上市后	0	0	0	0	0	0	0
000507	2017000507	2017	上市公司本身	上市后	0	0	0	0	0	0	0
000507	2018000507	2018	上市公司本身	上市后	0	0	0	0	0	0	0
000507	2019000507	2019	上市公司本身	上市后	0	0	0	0	0	0	0
000507	2020000507	2020	上市公司本身	上市后	0	0	0	0	0	0	0
000507	2021000507	2021	上市公司本身	上市后	0	0	0	0	0	0	0
000509	2006000509	2006	上市公司本身	上市后	0	0	0	0	0	0	0
000509	2007000509	2007	上市公司本身	上市后	0	0	0	0	0	0	0
000509	2008000509	2008	上市公司本身	上市后	0	0	0	0	0	0	0
000509	2009000509	2009	上市公司本身	上市后	0	0	0	0	0	0	0
000509	2010000509	2010	上市公司本身	上市后	0	0	0	0	0	0	0
000509	2011000509	2011	上市公司本身	上市后	0	0	0	0	0	0	0
000509	2012000509	2012	上市公司本身	上市后	0	0	0	0	0	0	0
000509	2013000509	2013	上市公司本身	上市后	0	0	0	0	0	0	0
000509	2014000509	2014	上市公司本身	上市后	0	0	0	0	0	0	0
000509	2015000509	2015	上市公司本身	上市后	0	0	0	0	0	0	0
000509	2016000509	2016	上市公司本身	上市后	0	0	0	0	0	0	0
000509	2017000509	2017	上市公司本身	上市后	0	0	0	0	0	0	0
000509	2018000509	2018	上市公司本身	上市后	0	0	0	0	0	0	0
000509	2019000509	2019	上市公司本身	上市后	0	0	0	0	0	0	0
000509	2020000509	2020	上市公司本身	上市后	0	0	0	0	0	0	0
000509	2021000509	2021	上市公司本身	上市后	0	0	0	0	0	0	0
000510	2006000510	2006	上市公司本身	上市后	0	0	0	0	0	0	0
000510	2007000510	2007	上市公司本身	上市后	0	0	0	0	0	0	0
000510	2008000510	2008	上市公司本身	上市后	0	0	0	0	0	0	0
000510	2009000510	2009	上市公司本身	上市后	2	0	0	0	0	0	2	1
000510	2010000510	2010	上市公司本身	上市后	1	1	0	0	0	0	2	0.5
000510	2011000510	2011	上市公司本身	上市后	0	0	0	0	0	0	0
000510	2012000510	2012	上市公司本身	上市后	0	0	0	0	0	0	0
000510	2013000510	2013	上市公司本身	上市后	1	0	0	0	0	0	1	1
000510	2014000510	2014	上市公司本身	上市后	0	0	0	0	0	0	0
000510	2015000510	2015	上市公司本身	上市后	0	0	0	0	0	0	0
000510	2016000510	2016	上市公司本身	上市后	0	0	0	0	0	0	0
000510	2017000510	2017	上市公司本身	上市后	0	0	0	0	0	0	0
000510	2018000510	2018	上市公司本身	上市后	0	0	0	0	0	0	0
000510	2019000510	2019	上市公司本身	上市后	0	0	0	0	0	0	0
000510	2020000510	2020	上市公司本身	上市后	0	0	0	0	0	0	0
000510	2021000510	2021	上市公司本身	上市后	0	0	0	0	0	0	0
000511	2006000511	2006	上市公司本身	上市后	0	0	0	0	0	0	0
000511	2007000511	2007	上市公司本身	上市后	0	0	0	0	0	0	0
000511	2008000511	2008	上市公司本身	上市后	0	0	0	0	0	0	0
000511	2009000511	2009	上市公司本身	上市后	0	0	0	0	0	0	0
000511	2010000511	2010	上市公司本身	上市后	0	0	0	0	0	0	0
000511	2011000511	2011	上市公司本身	上市后	0	0	0	0	0	0	0
000511	2012000511	2012	上市公司本身	上市后	0	0	0	0	0	0	0
000511	2013000511	2013	上市公司本身	上市后	0	0	0	0	0	0	0
000511	2014000511	2014	上市公司本身	上市后	0	0	0	0	0	0	0
000511	2015000511	2015	上市公司本身	上市后	2	0	0	0	0	0	2	1
000511	2016000511	2016	上市公司本身	上市后	0	0	0	0	0	0	0
000511	2017000511	2017	上市公司本身	上市后	0	0	0	0	0	0	0
000511	2018000511	2018	上市公司本身	上市后	0	0	0	0	0	0	0
000513	2006000513	2006	上市公司本身	上市后	10	0	0	0	0	0	10	1
000513	2007000513	2007	上市公司本身	上市后	3	0	39	0	0	0	42	0.0714286
000513	2008000513	2008	上市公司本身	上市后	5	0	15	1	0	0	20	0.25
000513	2009000513	2009	上市公司本身	上市后	7	0	6	6	0	0	13	0.538462
000513	2010000513	2010	上市公司本身	上市后	9	0	10	4	0	0	19	0.473684
000513	2011000513	2011	上市公司本身	上市后	3	0	7	3	0	0	10	0.3
000513	2012000513	2012	上市公司本身	上市后	7	0	8	2	0	0	15	0.466667
000513	2013000513	2013	上市公司本身	上市后	2	0	7	11	0	0	9	0.222222
000513	2014000513	2014	上市公司本身	上市后	17	0	0	6	0	0	17	1
000513	2015000513	2015	上市公司本身	上市后	3	0	12	1	0	0	15	0.2
000513	2016000513	2016	上市公司本身	上市后	12	0	0	4	0	0	12	1
000513	2017000513	2017	上市公司本身	上市后	8	0	0	0	0	0	8	1
000513	2018000513	2018	上市公司本身	上市后	8	0	2	0	0	0	10	0.8
000513	2019000513	2019	上市公司本身	上市后	3	0	0	1	0	0	3	1
000513	2020000513	2020	上市公司本身	上市后	5	0	0	1	0	0	5	1
000513	2021000513	2021	上市公司本身	上市后	5	0	1	1	0	0	6	0.833333
000514	2006000514	2006	上市公司本身	上市后	0	0	0	0	0	0	0
000514	2007000514	2007	上市公司本身	上市后	0	0	0	0	0	0	0
000514	2008000514	2008	上市公司本身	上市后	0	0	0	0	0	0	0
000514	2009000514	2009	上市公司本身	上市后	0	0	0	0	0	0	0
000514	2010000514	2010	上市公司本身	上市后	0	0	0	0	0	0	0
000514	2011000514	2011	上市公司本身	上市后	0	0	0	0	0	0	0
000514	2012000514	2012	上市公司本身	上市后	0	0	0	0	0	0	0
000514	2013000514	2013	上市公司本身	上市后	0	0	0	0	0	0	0
000514	2014000514	2014	上市公司本身	上市后	0	0	0	0	0	0	0
000514	2015000514	2015	上市公司本身	上市后	0	0	0	0	0	0	0
000514	2016000514	2016	上市公司本身	上市后	0	0	0	0	0	0	0
000514	2017000514	2017	上市公司本身	上市后	0	0	0	0	0	0	0
000514	2018000514	2018	上市公司本身	上市后	0	0	0	0	0	0	0
000514	2019000514	2019	上市公司本身	上市后	0	0	0	0	0	0	0
000514	2020000514	2020	上市公司本身	上市后	0	0	0	0	0	0	0
000514	2021000514	2021	上市公司本身	上市后	0	0	0	0	0	0	0
000515	2006000515	2006	上市公司本身	上市后	0	0	0	0	0	0	0
000515	2007000515	2007	上市公司本身	上市后	0	0	0	0	0	0	0
000515	2008000515	2008	上市公司本身	上市后	0	0	0	0	0	0	0
000515	2009000515	2009	上市公司本身	上市后	0	0	0	0	0	0	0
000516	2006000516	2006	上市公司本身	上市后	0	0	0	0	0	0	0
000516	2007000516	2007	上市公司本身	上市后	0	0	0	0	0	0	0
000516	2008000516	2008	上市公司本身	上市后	0	0	0	0	0	0	0
000516	2009000516	2009	上市公司本身	上市后	0	0	0	0	0	0	0
000516	2010000516	2010	上市公司本身	上市后	0	0	0	0	0	0	0
000516	2011000516	2011	上市公司本身	上市后	0	0	0	0	0	0	0
000516	2012000516	2012	上市公司本身	上市后	0	0	0	0	0	0	0
000516	2013000516	2013	上市公司本身	上市后	0	0	0	0	0	0	0
000516	2014000516	2014	上市公司本身	上市后	0	0	0	0	0	0	0
000516	2015000516	2015	上市公司本身	上市后	0	0	0	0	0	0	0
000516	2016000516	2016	上市公司本身	上市后	0	0	0	0	0	0	0
000516	2017000516	2017	上市公司本身	上市后	0	0	0	0	0	0	0
000516	2018000516	2018	上市公司本身	上市后	0	0	0	0	0	0	0
000516	2019000516	2019	上市公司本身	上市后	0	0	0	0	0	0	0
000516	2020000516	2020	上市公司本身	上市后	0	0	0	0	0	0	0
000516	2021000516	2021	上市公司本身	上市后	0	0	0	0	0	0	0
000517	2006000517	2006	上市公司本身	上市后	0	0	0	0	0	0	0
000517	2007000517	2007	上市公司本身	上市后	0	0	0	0	0	0	0
000517	2008000517	2008	上市公司本身	上市后	0	0	0	0	0	0	0
000517	2009000517	2009	上市公司本身	上市后	0	0	0	0	0	0	0
000517	2010000517	2010	上市公司本身	上市后	0	0	0	0	0	0	0
000517	2011000517	2011	上市公司本身	上市后	0	0	0	0	0	0	0
000517	2012000517	2012	上市公司本身	上市后	0	0	0	0	0	0	0
000517	2013000517	2013	上市公司本身	上市后	0	0	0	0	0	0	0
000517	2014000517	2014	上市公司本身	上市后	0	0	0	0	0	0	0
000517	2015000517	2015	上市公司本身	上市后	0	0	0	0	0	0	0
000517	2016000517	2016	上市公司本身	上市后	0	0	0	0	0	0	0
000517	2017000517	2017	上市公司本身	上市后	0	0	0	0	0	0	0
000517	2018000517	2018	上市公司本身	上市后	0	0	0	0	0	0	0
000517	2019000517	2019	上市公司本身	上市后	0	0	0	0	0	0	0
000517	2020000517	2020	上市公司本身	上市后	0	0	0	0	0	0	0
000517	2021000517	2021	上市公司本身	上市后	0	0	0	0	0	0	0
000518	2006000518	2006	上市公司本身	上市后	1	0	0	0	0	0	1	1
000518	2007000518	2007	上市公司本身	上市后	1	0	0	0	0	0	1	1
000518	2008000518	2008	上市公司本身	上市后	1	0	0	0	0	0	1	1
000518	2009000518	2009	上市公司本身	上市后	0	0	0	0	0	0	0
000518	2010000518	2010	上市公司本身	上市后	0	6	0	0	0	0	6	0
000518	2011000518	2011	上市公司本身	上市后	1	2	0	0	0	0	3	0.333333
000518	2012000518	2012	上市公司本身	上市后	18	6	69	0	0	0	93	0.193548
000518	2013000518	2013	上市公司本身	上市后	19	4	60	0	0	0	83	0.228916
000518	2014000518	2014	上市公司本身	上市后	0	0	0	0	0	0	0
000518	2015000518	2015	上市公司本身	上市后	0	0	0	0	0	0	0
000518	2016000518	2016	上市公司本身	上市后	0	0	0	0	0	0	0
000518	2017000518	2017	上市公司本身	上市后	0	0	0	0	0	0	0
000518	2018000518	2018	上市公司本身	上市后	0	0	0	0	0	0	0
000518	2019000518	2019	上市公司本身	上市后	0	0	0	0	0	0	0
000518	2020000518	2020	上市公司本身	上市后	0	0	0	0	0	0	0
000518	2021000518	2021	上市公司本身	上市后	0	0	0	0	0	0	0
000519	2006000519	2006	上市公司本身	上市后	0	0	0	0	0	0	0
000519	2007000519	2007	上市公司本身	上市后	2	0	0	0	0	0	2	1
000519	2008000519	2008	上市公司本身	上市后	2	0	0	0	0	0	2	1
000519	2009000519	2009	上市公司本身	上市后	2	0	0	0	0	0	2	1
000519	2010000519	2010	上市公司本身	上市后	2	5	0	0	0	0	7	0.285714
000519	2011000519	2011	上市公司本身	上市后	0	0	0	0	0	0	0
000519	2012000519	2012	上市公司本身	上市后	0	0	0	0	0	0	0
000519	2013000519	2013	上市公司本身	上市后	0	0	0	0	0	0	0
000519	2014000519	2014	上市公司本身	上市后	0	0	0	0	0	0	0
000519	2015000519	2015	上市公司本身	上市后	0	0	0	0	0	0	0
000519	2016000519	2016	上市公司本身	上市后	0	0	0	0	0	0	0
000519	2017000519	2017	上市公司本身	上市后	0	0	0	0	0	0	0
000519	2018000519	2018	上市公司本身	上市后	0	0	0	0	0	0	0
000519	2019000519	2019	上市公司本身	上市后	0	0	0	0	0	0	0
000519	2020000519	2020	上市公司本身	上市后	0	0	0	0	0	0	0
000519	2021000519	2021	上市公司本身	上市后	0	0	0	0	0	0	0
000520	2006000520	2006	上市公司本身	上市后	0	0	0	0	0	0	0
000520	2007000520	2007	上市公司本身	上市后	0	0	0	0	0	0	0
000520	2008000520	2008	上市公司本身	上市后	0	0	0	0	0	0	0
000520	2009000520	2009	上市公司本身	上市后	0	0	0	0	0	0	0
000520	2010000520	2010	上市公司本身	上市后	0	0	0	0	0	0	0
000520	2011000520	2011	上市公司本身	上市后	0	0	0	0	0	0	0
000520	2012000520	2012	上市公司本身	上市后	0	0	0	0	0	0	0
000520	2013000520	2013	上市公司本身	上市后	0	0	0	0	0	0	0
000520	2014000520	2014	上市公司本身	上市后	0	0	0	0	0	0	0
000520	2015000520	2015	上市公司本身	上市后	0	0	0	0	0	0	0
000520	2016000520	2016	上市公司本身	上市后	0	0	0	0	0	0	0
000520	2017000520	2017	上市公司本身	上市后	0	0	0	0	0	0	0
000520	2018000520	2018	上市公司本身	上市后	0	0	0	0	0	0	0
000520	2019000520	2019	上市公司本身	上市后	0	0	0	0	0	0	0
000520	2020000520	2020	上市公司本身	上市后	0	0	0	0	0	0	0
000520	2021000520	2021	上市公司本身	上市后	0	0	0	0	0	0	0
000521	2006000521	2006	上市公司本身	上市后	0	5	10	0	0	0	15	0
000521	2007000521	2007	上市公司本身	上市后	1	5	0	0	0	0	6	0.166667
000521	2008000521	2008	上市公司本身	上市后	0	4	5	0	0	0	9	0
000521	2009000521	2009	上市公司本身	上市后	0	7	6	0	0	0	13	0
000521	2010000521	2010	上市公司本身	上市后	3	16	8	0	0	0	27	0.111111
000521	2011000521	2011	上市公司本身	上市后	10	25	44	0	0	0	79	0.126582
000521	2012000521	2012	上市公司本身	上市后	28	60	53	0	0	0	141	0.198582
000521	2013000521	2013	上市公司本身	上市后	21	46	18	0	0	0	85	0.247059
000521	2014000521	2014	上市公司本身	上市后	31	46	38	0	0	0	115	0.269565
000521	2015000521	2015	上市公司本身	上市后	30	105	22	0	0	1	157	0.191083
000521	2016000521	2016	上市公司本身	上市后	61	115	55	0	0	0	231	0.264069
000521	2017000521	2017	上市公司本身	上市后	74	163	32	0	0	0	269	0.275093
000521	2018000521	2018	上市公司本身	上市后	200	276	47	0	0	0	523	0.382409
000521	2019000521	2019	上市公司本身	上市后	292	242	40	0	0	0	574	0.508711
000521	2020000521	2020	上市公司本身	上市后	356	188	35	0	0	0	579	0.614853
000521	2021000521	2021	上市公司本身	上市后	178	69	10	2	0	0	257	0.692607
000522	2006000522	2006	上市公司本身	上市后	0	0	6	0	0	0	6	0
000522	2007000522	2007	上市公司本身	上市后	2	0	0	0	0	0	2	1
000522	2008000522	2008	上市公司本身	上市后	0	0	0	0	0	0	0
000522	2009000522	2009	上市公司本身	上市后	1	0	0	0	0	0	1	1
000522	2010000522	2010	上市公司本身	上市后	1	0	0	0	0	0	1	1
000522	2011000522	2011	上市公司本身	上市后	0	0	0	0	0	0	0
000522	2012000522	2012	上市公司本身	上市后	0	0	0	0	0	1	0
000522	2013000522	2013	上市公司本身	上市后	0	0	0	0	0	0	0
000523	2006000523	2006	上市公司本身	上市后	0	0	2	0	0	0	2	0
000523	2007000523	2007	上市公司本身	上市后	0	0	0	0	0	0	0
000523	2008000523	2008	上市公司本身	上市后	1	0	7	2	0	0	8	0.125
000523	2009000523	2009	上市公司本身	上市后	1	0	0	0	0	0	1	1
000523	2010000523	2010	上市公司本身	上市后	1	0	9	1	0	0	10	0.1
000523	2011000523	2011	上市公司本身	上市后	2	0	3	0	0	0	5	0.4
000523	2012000523	2012	上市公司本身	上市后	3	0	8	1	0	0	11	0.272727
000523	2013000523	2013	上市公司本身	上市后	4	0	10	1	0	0	14	0.285714
000523	2014000523	2014	上市公司本身	上市后	3	1	0	1	0	0	4	0.75
000523	2015000523	2015	上市公司本身	上市后	0	0	10	3	0	0	10	0
000523	2016000523	2016	上市公司本身	上市后	3	1	19	0	0	0	23	0.130435
000523	2017000523	2017	上市公司本身	上市后	2	0	21	3	0	0	23	0.0869565
000523	2018000523	2018	上市公司本身	上市后	0	0	22	7	0	0	22	0
000523	2019000523	2019	上市公司本身	上市后	10	0	8	0	0	0	18	0.555556
000523	2020000523	2020	上市公司本身	上市后	5	0	19	3	0	0	24	0.208333
000523	2021000523	2021	上市公司本身	上市后	0	0	0	0	0	0	0
000524	2006000524	2006	上市公司本身	上市后	0	0	0	0	0	0	0
000524	2007000524	2007	上市公司本身	上市后	0	0	0	0	0	0	0
000524	2008000524	2008	上市公司本身	上市后	0	0	0	0	0	0	0
000524	2009000524	2009	上市公司本身	上市后	0	0	0	0	0	0	0
000524	2010000524	2010	上市公司本身	上市后	0	0	0	0	0	0	0
000524	2011000524	2011	上市公司本身	上市后	0	0	0	0	0	0	0
000524	2012000524	2012	上市公司本身	上市后	0	0	0	0	0	0	0
000524	2013000524	2013	上市公司本身	上市后	0	0	0	0	0	0	0
000524	2014000524	2014	上市公司本身	上市后	0	0	0	0	0	0	0
000524	2015000524	2015	上市公司本身	上市后	0	0	0	0	0	0	0
000524	2016000524	2016	上市公司本身	上市后	0	0	0	0	0	0	0
000524	2017000524	2017	上市公司本身	上市后	0	0	0	0	0	0	0
000524	2018000524	2018	上市公司本身	上市后	0	0	0	0	0	0	0
000524	2019000524	2019	上市公司本身	上市后	0	0	0	0	0	0	0
000524	2020000524	2020	上市公司本身	上市后	0	0	0	0	0	0	0
000524	2021000524	2021	上市公司本身	上市后	0	0	0	0	0	0	0
000525	2006000525	2006	上市公司本身	上市后	0	0	0	0	0	0	0
000525	2007000525	2007	上市公司本身	上市后	0	0	0	0	0	0	0
000525	2008000525	2008	上市公司本身	上市后	0	0	0	0	0	0	0
000525	2009000525	2009	上市公司本身	上市后	0	0	0	0	0	0	0
000525	2010000525	2010	上市公司本身	上市后	4	0	0	0	0	0	4	1
000525	2011000525	2011	上市公司本身	上市后	5	0	0	0	0	0	5	1
000525	2012000525	2012	上市公司本身	上市后	0	0	0	0	0	0	0
000525	2013000525	2013	上市公司本身	上市后	2	0	0	0	0	0	2	1
000525	2014000525	2014	上市公司本身	上市后	0	0	0	1	0	0	0
000525	2015000525	2015	上市公司本身	上市后	0	0	0	0	0	0	0
000525	2016000525	2016	上市公司本身	上市后	0	0	0	0	0	0	0
000525	2017000525	2017	上市公司本身	上市后	89	0	0	3	0	0	89	1
000525	2018000525	2018	上市公司本身	上市后	34	0	0	3	0	0	34	1
000525	2019000525	2019	上市公司本身	上市后	0	0	0	0	0	0	0
000525	2020000525	2020	上市公司本身	上市后	0	0	0	0	0	0	0
000525	2021000525	2021	上市公司本身	上市后	0	0	0	0	0	0	0
000526	2006000526	2006	上市公司本身	上市后	0	0	0	0	0	0	0
000526	2007000526	2007	上市公司本身	上市后	0	0	0	0	0	0	0
000526	2008000526	2008	上市公司本身	上市后	0	0	0	0	0	0	0
000526	2009000526	2009	上市公司本身	上市后	0	0	0	0	0	0	0
000526	2010000526	2010	上市公司本身	上市后	0	0	0	0	0	0	0
000526	2011000526	2011	上市公司本身	上市后	0	0	0	0	0	0	0
000526	2012000526	2012	上市公司本身	上市后	0	0	0	0	0	0	0
000526	2013000526	2013	上市公司本身	上市后	0	0	0	0	0	0	0
000526	2014000526	2014	上市公司本身	上市后	0	0	0	0	0	0	0
000526	2015000526	2015	上市公司本身	上市后	0	0	0	0	0	0	0
000526	2016000526	2016	上市公司本身	上市后	0	0	0	0	0	0	0
000526	2017000526	2017	上市公司本身	上市后	0	0	0	0	0	0	0
000526	2018000526	2018	上市公司本身	上市后	0	0	0	0	0	0	0
000526	2019000526	2019	上市公司本身	上市后	0	0	0	0	0	0	0
000526	2020000526	2020	上市公司本身	上市后	0	0	0	0	0	0	0
000526	2021000526	2021	上市公司本身	上市后	0	0	0	0	0	0	0
000527	2006000527	2006	上市公司本身	上市后	8	46	22	0	0	0	76	0.105263
000527	2007000527	2007	上市公司本身	上市后	7	55	97	0	0	0	159	0.0440252
000527	2008000527	2008	上市公司本身	上市后	37	143	130	0	0	0	310	0.119355
000527	2009000527	2009	上市公司本身	上市后	47	113	168	0	0	0	328	0.143293
000527	2010000527	2010	上市公司本身	上市后	80	65	207	0	0	0	352	0.227273
000527	2011000527	2011	上市公司本身	上市后	79	78	181	2	2	0	338	0.233728
000527	2012000527	2012	上市公司本身	上市后	61	212	85	3	13	20	358	0.170391
000527	2013000527	2013	上市公司本身	上市后	14	25	0	24	120	29	39	0.358974
000528	2006000528	2006	上市公司本身	上市后	2	8	3	0	0	0	13	0.153846
000528	2007000528	2007	上市公司本身	上市后	1	3	3	0	0	0	7	0.142857
000528	2008000528	2008	上市公司本身	上市后	0	23	6	0	2	4	29	0
000528	2009000528	2009	上市公司本身	上市后	0	17	6	4	16	0	23	0
000528	2010000528	2010	上市公司本身	上市后	5	24	8	13	28	17	37	0.135135
000528	2011000528	2011	上市公司本身	上市后	16	20	7	18	27	2	43	0.372093
000528	2012000528	2012	上市公司本身	上市后	38	33	5	36	16	0	76	0.5
000528	2013000528	2013	上市公司本身	上市后	63	20	7	16	7	1	90	0.7
000528	2014000528	2014	上市公司本身	上市后	68	24	4	57	26	3	96	0.708333
000528	2015000528	2015	上市公司本身	上市后	47	24	2	16	7	4	73	0.643836
000528	2016000528	2016	上市公司本身	上市后	59	45	6	30	17	5	110	0.536364
000528	2017000528	2017	上市公司本身	上市后	78	45	3	27	20	3	126	0.619048
000528	2018000528	2018	上市公司本身	上市后	64	46	5	56	38	5	115	0.556522
000528	2019000528	2019	上市公司本身	上市后	42	42	7	34	44	7	91	0.461538
000528	2020000528	2020	上市公司本身	上市后	26	35	3	37	77	4	64	0.40625
000528	2021000528	2021	上市公司本身	上市后	17	5	1	31	10	4	23	0.73913
000529	2006000529	2006	上市公司本身	上市后	0	0	0	0	0	0	0
000529	2007000529	2007	上市公司本身	上市后	0	0	0	0	0	0	0
000529	2008000529	2008	上市公司本身	上市后	0	0	0	0	0	0	0
000529	2009000529	2009	上市公司本身	上市后	0	0	0	0	0	0	0
000529	2010000529	2010	上市公司本身	上市后	0	0	0	0	0	0	0
000529	2011000529	2011	上市公司本身	上市后	0	0	0	0	0	0	0
000529	2012000529	2012	上市公司本身	上市后	0	0	0	0	0	0	0
000529	2013000529	2013	上市公司本身	上市后	0	0	0	0	0	0	0
000529	2014000529	2014	上市公司本身	上市后	0	0	0	0	0	0	0
000529	2015000529	2015	上市公司本身	上市后	0	0	0	0	0	0	0
000529	2016000529	2016	上市公司本身	上市后	0	0	0	0	0	0	0
000529	2017000529	2017	上市公司本身	上市后	0	0	0	0	0	0	0
000529	2018000529	2018	上市公司本身	上市后	0	0	0	0	0	0	0
000529	2019000529	2019	上市公司本身	上市后	0	0	0	0	0	0	0
000529	2020000529	2020	上市公司本身	上市后	0	0	0	0	0	0	0
000529	2021000529	2021	上市公司本身	上市后	0	0	0	0	0	0	0
000530	2006000530	2006	上市公司本身	上市后	1	1	0	0	0	0	2	0.5
000530	2007000530	2007	上市公司本身	上市后	0	0	0	0	0	0	0
000530	2008000530	2008	上市公司本身	上市后	0	4	0	0	0	0	4	0
000530	2009000530	2009	上市公司本身	上市后	3	0	0	0	0	0	3	1
000530	2010000530	2010	上市公司本身	上市后	0	0	0	0	0	0	0
000530	2011000530	2011	上市公司本身	上市后	0	0	0	0	0	0	0
000530	2012000530	2012	上市公司本身	上市后	1	1	0	1	5	0	2	0.5
000530	2013000530	2013	上市公司本身	上市后	0	0	0	1	0	0	0
000530	2014000530	2014	上市公司本身	上市后	0	0	0	0	0	0	0
000530	2015000530	2015	上市公司本身	上市后	6	12	0	1	1	0	18	0.333333
000530	2016000530	2016	上市公司本身	上市后	3	11	1	2	7	3	15	0.2
000530	2017000530	2017	上市公司本身	上市后	5	18	0	2	4	1	23	0.217391
[truncated: 41,685 more rows]

## Sheet: 发明专利申请前置一期
Scode	year1Scode	year1	Year	Ftyp	Aplctm	Applyc	Invia	Umia	Desia	Invja	Umja	Desja	apply1	patent3
股票代码	与解释变量匹配年度	与解释变量匹配年度	会计年度	公司类型	申请时间	当年独立申请的发明数量+1取对数	当年独立申请的发明数量	当年独立申请的实用新型数量	当年独立申请的外观设计数量	当年联合申请的发明数量	当年联合申请的实用新型数量	当年联合申请的外观设计数量	当年独立申请专利数量	当年独立申请发明专利占比
单位	单位单位	单位	单位	单位	单位		单位	单位	单位	单位	单位	单位	单位	单位	单位	单位
000001	2005000001	2005	2006	上市公司本身	上市后	0	0	0	0	0	0	0	0
000001	2006000001	2006	2007	上市公司本身	上市后	0	0	0	0	0	0	0	0
000001	2007000001	2007	2008	上市公司本身	上市后	0	0	0	0	0	0	0	0
000001	2008000001	2008	2009	上市公司本身	上市后	0	0	0	0	0	0	0	0
000001	2009000001	2009	2010	上市公司本身	上市后	0	0	0	1	0	0	0	1	0
000001	2010000001	2010	2011	上市公司本身	上市后	0	0	0	0	0	0	0	0
000001	2011000001	2011	2012	上市公司本身	上市后	0	0	0	0	0	0	0	0
000001	2012000001	2012	2013	上市公司本身	上市后	1.09861	2	0	0	0	0	0	2	1
000001	2013000001	2013	2014	上市公司本身	上市后	0	0	0	0	0	0	0	0
000001	2014000001	2014	2015	上市公司本身	上市后	0	0	0	0	0	0	0	0
000001	2015000001	2015	2016	上市公司本身	上市后	1.60944	4	0	11	0	0	0	15	0.266667
000001	2016000001	2016	2017	上市公司本身	上市后	1.94591	6	0	0	0	0	0	6	1
000001	2017000001	2017	2018	上市公司本身	上市后	0.693147	1	0	0	0	0	0	1	1
000001	2018000001	2018	2019	上市公司本身	上市后	4.99721	147	0	2	0	0	0	149	0.986577
000001	2019000001	2019	2020	上市公司本身	上市后	5.60947	272	1	39	0	0	0	312	0.871795
000001	2020000001	2020	2021	上市公司本身	上市后	5.3033	200	2	10	0	0	0	212	0.943396
000002	2005000002	2005	2006	上市公司本身	上市后	1.60944	4	32	0	0	0	0	36	0.111111
000002	2006000002	2006	2007	上市公司本身	上市后	0.693147	1	1	0	0	0	0	2	0.5
000002	2007000002	2007	2008	上市公司本身	上市后	2.56495	12	12	0	0	0	0	24	0.5
000002	2008000002	2008	2009	上市公司本身	上市后	0	0	0	0	0	0	0	0
000002	2009000002	2009	2010	上市公司本身	上市后	1.38629	3	7	1	0	3	0	11	0.272727
000002	2010000002	2010	2011	上市公司本身	上市后	0	0	0	0	0	0	0	0
000002	2011000002	2011	2012	上市公司本身	上市后	0	0	0	0	0	0	0	0
000002	2012000002	2012	2013	上市公司本身	上市后	0.693147	1	1	0	0	0	0	2	0.5
000002	2013000002	2013	2014	上市公司本身	上市后	0.693147	1	1	1	0	0	0	3	0.333333
000002	2014000002	2014	2015	上市公司本身	上市后	0	0	0	0	0	0	0	0
000002	2015000002	2015	2016	上市公司本身	上市后	0	0	0	0	0	0	0	0
000002	2016000002	2016	2017	上市公司本身	上市后	0	0	0	0	0	0	0	0
000002	2017000002	2017	2018	上市公司本身	上市后	0	0	0	0	0	0	0	0
000002	2018000002	2018	2019	上市公司本身	上市后	0	0	0	0	0	0	0	0
000002	2019000002	2019	2020	上市公司本身	上市后	0	0	0	0	0	0	0	0
000002	2020000002	2020	2021	上市公司本身	上市后	0	0	0	0	0	0	0	0
000004	2005000004	2005	2006	上市公司本身	上市后	0	0	0	0	0	0	0	0
000004	2006000004	2006	2007	上市公司本身	上市后	0	0	0	0	0	0	0	0
000004	2007000004	2007	2008	上市公司本身	上市后	0	0	0	0	0	0	0	0
000004	2008000004	2008	2009	上市公司本身	上市后	0	0	0	0	0	0	0	0
000004	2009000004	2009	2010	上市公司本身	上市后	0	0	0	0	0	0	0	0
000004	2010000004	2010	2011	上市公司本身	上市后	0	0	0	0	0	0	0	0
000004	2011000004	2011	2012	上市公司本身	上市后	0	0	0	0	0	0	0	0
000004	2012000004	2012	2013	上市公司本身	上市后	0	0	0	0	0	0	0	0
000004	2013000004	2013	2014	上市公司本身	上市后	0	0	0	0	0	0	0	0
000004	2014000004	2014	2015	上市公司本身	上市后	0	0	0	0	0	0	0	0
000004	2015000004	2015	2016	上市公司本身	上市后	0	0	0	0	0	0	0	0
000004	2016000004	2016	2017	上市公司本身	上市后	0	0	0	0	0	0	0	0
000004	2017000004	2017	2018	上市公司本身	上市后	0	0	0	0	0	0	0	0
000004	2018000004	2018	2019	上市公司本身	上市后	0	0	0	0	0	0	0	0
000004	2019000004	2019	2020	上市公司本身	上市后	0	0	0	0	0	0	0	0
000004	2020000004	2020	2021	上市公司本身	上市后	0	0	0	0	0	0	0	0
000005	2005000005	2005	2006	上市公司本身	上市后	0	0	0	0	0	0	0	0
000005	2006000005	2006	2007	上市公司本身	上市后	0	0	0	0	0	0	0	0
000005	2007000005	2007	2008	上市公司本身	上市后	0	0	0	0	0	0	0	0
000005	2008000005	2008	2009	上市公司本身	上市后	0	0	0	0	0	0	0	0
000005	2009000005	2009	2010	上市公司本身	上市后	0	0	0	0	0	0	0	0
000005	2010000005	2010	2011	上市公司本身	上市后	0	0	0	0	0	0	0	0
000005	2011000005	2011	2012	上市公司本身	上市后	0	0	0	0	0	0	0	0
000005	2012000005	2012	2013	上市公司本身	上市后	0	0	0	0	0	0	0	0
000005	2013000005	2013	2014	上市公司本身	上市后	0	0	0	0	0	0	0	0
000005	2014000005	2014	2015	上市公司本身	上市后	0	0	0	0	0	0	0	0
000005	2015000005	2015	2016	上市公司本身	上市后	0	0	0	0	0	0	0	0
000005	2016000005	2016	2017	上市公司本身	上市后	0	0	0	0	0	0	0	0
000005	2017000005	2017	2018	上市公司本身	上市后	0	0	0	0	0	0	0	0
000005	2018000005	2018	2019	上市公司本身	上市后	0	0	1	0	0	0	0	1	0
000005	2019000005	2019	2020	上市公司本身	上市后	0	0	1	0	0	0	0	1	0
000005	2020000005	2020	2021	上市公司本身	上市后	0	0	0	0	0	0	0	0
000006	2005000006	2005	2006	上市公司本身	上市后	0	0	0	0	0	0	0	0
000006	2006000006	2006	2007	上市公司本身	上市后	0	0	0	0	0	0	0	0
000006	2007000006	2007	2008	上市公司本身	上市后	0	0	0	0	0	0	0	0
000006	2008000006	2008	2009	上市公司本身	上市后	0	0	0	0	0	0	0	0
000006	2009000006	2009	2010	上市公司本身	上市后	0	0	0	0	0	0	0	0
000006	2010000006	2010	2011	上市公司本身	上市后	0	0	0	0	0	0	0	0
000006	2011000006	2011	2012	上市公司本身	上市后	0	0	0	0	0	0	0	0
000006	2012000006	2012	2013	上市公司本身	上市后	0	0	0	0	0	0	0	0
000006	2013000006	2013	2014	上市公司本身	上市后	0	0	0	0	0	0	0	0
000006	2014000006	2014	2015	上市公司本身	上市后	0	0	0	0	0	0	0	0
000006	2015000006	2015	2016	上市公司本身	上市后	0	0	0	0	0	0	0	0
000006	2016000006	2016	2017	上市公司本身	上市后	0	0	0	0	0	0	0	0
000006	2017000006	2017	2018	上市公司本身	上市后	0	0	0	0	0	0	0	0
000006	2018000006	2018	2019	上市公司本身	上市后	0	0	0	0	0	0	0	0
000006	2019000006	2019	2020	上市公司本身	上市后	0	0	0	0	0	0	0	0
000006	2020000006	2020	2021	上市公司本身	上市后	0	0	0	0	0	0	0	0
000007	2005000007	2005	2006	上市公司本身	上市后	0	0	0	0	0	0	0	0
000007	2006000007	2006	2007	上市公司本身	上市后	0	0	0	0	0	0	0	0
000007	2007000007	2007	2008	上市公司本身	上市后	0	0	0	0	0	0	0	0
000007	2008000007	2008	2009	上市公司本身	上市后	0	0	0	0	0	0	0	0
000007	2009000007	2009	2010	上市公司本身	上市后	0	0	0	0	0	0	0	0
000007	2010000007	2010	2011	上市公司本身	上市后	0	0	0	0	0	0	0	0
000007	2011000007	2011	2012	上市公司本身	上市后	0	0	0	0	0	0	0	0
000007	2012000007	2012	2013	上市公司本身	上市后	0	0	0	0	0	0	0	0
000007	2013000007	2013	2014	上市公司本身	上市后	0	0	0	0	0	0	0	0
000007	2014000007	2014	2015	上市公司本身	上市后	0	0	0	0	0	0	0	0
000007	2015000007	2015	2016	上市公司本身	上市后	0	0	0	0	0	0	0	0
000007	2016000007	2016	2017	上市公司本身	上市后	0	0	0	0	0	0	0	0
000007	2017000007	2017	2018	上市公司本身	上市后	0	0	0	0	0	0	0	0
000007	2018000007	2018	2019	上市公司本身	上市后	0	0	0	0	0	0	0	0
000007	2019000007	2019	2020	上市公司本身	上市后	0	0	0	0	0	0	0	0
000007	2020000007	2020	2021	上市公司本身	上市后	0	0	0	0	0	0	0	0
000008	2005000008	2005	2006	上市公司本身	上市后	0	0	0	0	0	0	0	0
000008	2006000008	2006	2007	上市公司本身	上市后	0	0	0	0	0	0	0	0
000008	2007000008	2007	2008	上市公司本身	上市后	0	0	0	0	0	0	0	0
000008	2008000008	2008	2009	上市公司本身	上市后	0	0	0	0	0	0	0	0
000008	2009000008	2009	2010	上市公司本身	上市后	0	0	0	0	0	0	0	0
000008	2010000008	2010	2011	上市公司本身	上市后	0	0	0	0	0	0	0	0
000008	2011000008	2011	2012	上市公司本身	上市后	0	0	0	0	0	0	0	0
000008	2012000008	2012	2013	上市公司本身	上市后	0	0	0	0	0	0	0	0
000008	2013000008	2013	2014	上市公司本身	上市后	0	0	0	0	0	0	0	0
000008	2014000008	2014	2015	上市公司本身	上市后	0	0	0	0	0	0	0	0
000008	2015000008	2015	2016	上市公司本身	上市后	0	0	0	0	0	0	0	0
000008	2016000008	2016	2017	上市公司本身	上市后	0	0	1	0	0	0	0	1	0
000008	2017000008	2017	2018	上市公司本身	上市后	1.09861	2	3	0	0	0	0	5	0.4
000008	2018000008	2018	2019	上市公司本身	上市后	2.56495	12	7	3	0	4	1	22	0.545455
000008	2019000008	2019	2020	上市公司本身	上市后	0.693147	1	0	0	0	0	0	1	1
000008	2020000008	2020	2021	上市公司本身	上市后	0	0	0	0	0	0	0	0
000009	2005000009	2005	2006	上市公司本身	上市后	0	0	0	0	0	0	0	0
000009	2006000009	2006	2007	上市公司本身	上市后	0	0	0	0	0	0	0	0
000009	2007000009	2007	2008	上市公司本身	上市后	0	0	0	0	0	0	0	0
000009	2008000009	2008	2009	上市公司本身	上市后	0	0	0	0	0	0	0	0
000009	2009000009	2009	2010	上市公司本身	上市后	0	0	0	0	0	0	0	0
000009	2010000009	2010	2011	上市公司本身	上市后	0	0	0	0	0	0	0	0
000009	2011000009	2011	2012	上市公司本身	上市后	0	0	0	0	0	0	0	0
000009	2012000009	2012	2013	上市公司本身	上市后	0	0	0	0	0	0	0	0
000009	2013000009	2013	2014	上市公司本身	上市后	0	0	0	0	0	0	0	0
000009	2014000009	2014	2015	上市公司本身	上市后	0	0	0	0	0	0	0	0
000009	2015000009	2015	2016	上市公司本身	上市后	0	0	0	0	0	0	0	0
000009	2016000009	2016	2017	上市公司本身	上市后	0	0	0	0	0	0	0	0
000009	2017000009	2017	2018	上市公司本身	上市后	0	0	0	0	0	0	0	0
000009	2018000009	2018	2019	上市公司本身	上市后	0	0	0	0	0	0	0	0
000009	2019000009	2019	2020	上市公司本身	上市后	0	0	0	0	0	0	0	0
000009	2020000009	2020	2021	上市公司本身	上市后	0	0	0	0	0	0	0	0
000010	2005000010	2005	2006	上市公司本身	上市后	0	0	0	0	0	0	0	0
000010	2006000010	2006	2007	上市公司本身	上市后	0	0	0	0	0	0	0	0
000010	2007000010	2007	2008	上市公司本身	上市后	0	0	0	0	0	0	0	0
000010	2008000010	2008	2009	上市公司本身	上市后	0	0	0	0	0	0	0	0
000010	2009000010	2009	2010	上市公司本身	上市后	0	0	0	0	0	0	0	0
000010	2010000010	2010	2011	上市公司本身	上市后	0	0	0	0	0	0	0	0
000010	2011000010	2011	2012	上市公司本身	上市后	0	0	0	0	0	0	0	0
000010	2012000010	2012	2013	上市公司本身	上市后	0	0	0	0	0	0	0	0
000010	2013000010	2013	2014	上市公司本身	上市后	0	0	0	0	0	0	0	0
000010	2014000010	2014	2015	上市公司本身	上市后	0	0	0	0	0	0	0	0
000010	2015000010	2015	2016	上市公司本身	上市后	0	0	0	0	0	0	0	0
000010	2016000010	2016	2017	上市公司本身	上市后	0	0	0	0	0	0	0	0
000010	2017000010	2017	2018	上市公司本身	上市后	0	0	0	0	0	0	0	0
000010	2018000010	2018	2019	上市公司本身	上市后	0	0	0	0	0	0	0	0
000010	2019000010	2019	2020	上市公司本身	上市后	0	0	0	0	0	0	0	0
000010	2020000010	2020	2021	上市公司本身	上市后	0	0	0	0	0	0	0	0
000011	2005000011	2005	2006	上市公司本身	上市后	0	0	0	0	0	0	0	0
000011	2006000011	2006	2007	上市公司本身	上市后	0	0	0	0	0	0	0	0
000011	2007000011	2007	2008	上市公司本身	上市后	0	0	0	0	0	0	0	0
000011	2008000011	2008	2009	上市公司本身	上市后	0	0	0	0	0	0	0	0
000011	2009000011	2009	2010	上市公司本身	上市后	0	0	0	0	0	0	0	0
000011	2010000011	2010	2011	上市公司本身	上市后	0	0	0	0	0	0	0	0
000011	2011000011	2011	2012	上市公司本身	上市后	0	0	0	0	0	0	0	0
000011	2012000011	2012	2013	上市公司本身	上市后	0	0	0	0	0	0	0	0
000011	2013000011	2013	2014	上市公司本身	上市后	0	0	0	0	0	0	0	0
000011	2014000011	2014	2015	上市公司本身	上市后	0	0	0	0	0	0	0	0
000011	2015000011	2015	2016	上市公司本身	上市后	0	0	0	0	0	0	0	0
000011	2016000011	2016	2017	上市公司本身	上市后	0	0	0	0	0	0	0	0
000011	2017000011	2017	2018	上市公司本身	上市后	0	0	0	0	0	0	0	0
000011	2018000011	2018	2019	上市公司本身	上市后	0	0	0	0	0	0	0	0
000011	2019000011	2019	2020	上市公司本身	上市后	0	0	0	0	0	0	0	0
000011	2020000011	2020	2021	上市公司本身	上市后	0	0	0	0	0	0	0	0
000012	2005000012	2005	2006	上市公司本身	上市后	0	0	0	0	0	0	0	0
000012	2006000012	2006	2007	上市公司本身	上市后	1.79176	5	0	0	0	0	0	5	1
000012	2007000012	2007	2008	上市公司本身	上市后	1.38629	3	3	0	0	0	0	6	0.5
000012	2008000012	2008	2009	上市公司本身	上市后	2.77259	15	15	0	0	0	0	30	0.5
000012	2009000012	2009	2010	上市公司本身	上市后	2.30259	9	9	0	0	0	0	18	0.5
000012	2010000012	2010	2011	上市公司本身	上市后	1.09861	2	5	0	1	0	0	7	0.285714
000012	2011000012	2011	2012	上市公司本身	上市后	2.70805	14	7	0	3	5	0	21	0.666667
000012	2012000012	2012	2013	上市公司本身	上市后	2.3979	10	4	0	11	11	0	14	0.714286
000012	2013000012	2013	2014	上市公司本身	上市后	2.3979	10	6	0	4	24	1	16	0.625
000012	2014000012	2014	2015	上市公司本身	上市后	1.79176	5	7	0	24	15	0	12	0.416667
000012	2015000012	2015	2016	上市公司本身	上市后	1.79176	5	2	0	20	17	0	7	0.714286
000012	2016000012	2016	2017	上市公司本身	上市后	1.09861	2	3	0	83	51	0	5	0.4
000012	2017000012	2017	2018	上市公司本身	上市后	0.693147	1	4	0	54	79	0	5	0.2
000012	2018000012	2018	2019	上市公司本身	上市后	1.09861	2	0	0	64	92	0	2	1
000012	2019000012	2019	2020	上市公司本身	上市后	0	0	0	0	125	150	1	0
000012	2020000012	2020	2021	上市公司本身	上市后	0	0	0	0	87	32	0	0
000014	2005000014	2005	2006	上市公司本身	上市后	0	0	0	0	0	0	0	0
000014	2006000014	2006	2007	上市公司本身	上市后	0	0	0	0	0	0	0	0
000014	2007000014	2007	2008	上市公司本身	上市后	0	0	0	0	0	0	0	0
000014	2008000014	2008	2009	上市公司本身	上市后	0	0	0	0	0	0	0	0
000014	2009000014	2009	2010	上市公司本身	上市后	0	0	0	0	0	0	0	0
000014	2010000014	2010	2011	上市公司本身	上市后	0	0	0	0	0	0	0	0
000014	2011000014	2011	2012	上市公司本身	上市后	0	0	0	0	0	0	0	0
000014	2012000014	2012	2013	上市公司本身	上市后	0	0	0	0	0	0	0	0
000014	2013000014	2013	2014	上市公司本身	上市后	0	0	0	0	0	0	0	0
000014	2014000014	2014	2015	上市公司本身	上市后	0	0	0	0	0	0	0	0
000014	2015000014	2015	2016	上市公司本身	上市后	0	0	0	0	0	0	0	0
000014	2016000014	2016	2017	上市公司本身	上市后	0	0	0	0	0	0	0	0
000014	2017000014	2017	2018	上市公司本身	上市后	0	0	0	0	0	0	0	0
000014	2018000014	2018	2019	上市公司本身	上市后	0	0	0	0	0	0	0	0
000014	2019000014	2019	2020	上市公司本身	上市后	0	0	0	0	0	0	0	0
000014	2020000014	2020	2021	上市公司本身	上市后	0	0	0	0	0	0	0	0
000016	2005000016	2005	2006	上市公司本身	上市后	4.83628	125	172	58	0	1	0	355	0.352113
000016	2006000016	2006	2007	上市公司本身	上市后	5.31812	203	263	79	0	0	0	545	0.372477
000016	2007000016	2007	2008	上市公司本身	上市后	5.50939	246	357	72	0	0	0	675	0.364444
000016	2008000016	2008	2009	上市公司本身	上市后	5.55683	258	380	57	6	11	0	695	0.371223
000016	2009000016	2009	2010	上市公司本身	上市后	5.48894	241	353	122	0	2	0	716	0.336592
000016	2010000016	2010	2011	上市公司本身	上市后	5.20949	182	66	81	0	4	0	329	0.553191
000016	2011000016	2011	2012	上市公司本身	上市后	4.59512	98	43	42	0	1	0	183	0.535519
000016	2012000016	2012	2013	上市公司本身	上市后	4.30407	73	42	33	0	0	0	148	0.493243
000016	2013000016	2013	2014	上市公司本身	上市后	4.04305	56	34	9	0	0	0	99	0.565657
000016	2014000016	2014	2015	上市公司本身	上市后	4.14313	62	25	8	1	2	0	95	0.652632
000016	2015000016	2015	2016	上市公司本身	上市后	3.49651	32	29	2	4	0	0	63	0.507937
000016	2016000016	2016	2017	上市公司本身	上市后	3.61092	36	28	9	0	0	0	73	0.493151
000016	2017000016	2017	2018	上市公司本身	上市后	3.13549	22	19	13	0	0	0	54	0.407407
000016	2018000016	2018	2019	上市公司本身	上市后	3.3322	27	11	14	1	0	0	52	0.519231
000016	2019000016	2019	2020	上市公司本身	上市后	4.15888	63	25	13	7	0	0	101	0.623762
000016	2020000016	2020	2021	上市公司本身	上市后	3.7612	42	11	1	0	0	0	54	0.777778
000017	2005000017	2005	2006	上市公司本身	上市后	0	0	0	0	0	0	0	0
000017	2006000017	2006	2007	上市公司本身	上市后	0	0	0	0	0	0	0	0
000017	2007000017	2007	2008	上市公司本身	上市后	0	0	0	0	0	0	0	0
000017	2008000017	2008	2009	上市公司本身	上市后	0	0	0	0	0	0	0	0
000017	2009000017	2009	2010	上市公司本身	上市后	0	0	0	0	0	0	0	0
000017	2010000017	2010	2011	上市公司本身	上市后	0	0	0	0	0	0	0	0
000017	2011000017	2011	2012	上市公司本身	上市后	0	0	0	0	0	0	0	0
000017	2012000017	2012	2013	上市公司本身	上市后	0	0	0	0	0	0	0	0
000017	2013000017	2013	2014	上市公司本身	上市后	0	0	0	0	0	0	0	0
000017	2014000017	2014	2015	上市公司本身	上市后	0	0	0	0	0	0	0	0
000017	2015000017	2015	2016	上市公司本身	上市后	0	0	0	0	0	0	0	0
000017	2016000017	2016	2017	上市公司本身	上市后	0	0	0	2	0	0	0	2	0
000017	2017000017	2017	2018	上市公司本身	上市后	0	0	0	0	0	0	0	0
000017	2018000017	2018	2019	上市公司本身	上市后	1.79176	5	24	0	0	0	0	29	0.172414
000017	2019000017	2019	2020	上市公司本身	上市后	0.693147	1	0	0	0	0	0	1	1
000017	2020000017	2020	2021	上市公司本身	上市后	0	0	0	0	0	0	0	0
000018	2005000018	2005	2006	上市公司本身	上市后	0	0	0	0	0	0	0	0
000018	2006000018	2006	2007	上市公司本身	上市后	0	0	0	0	0	0	0	0
000018	2007000018	2007	2008	上市公司本身	上市后	0	0	0	0	0	0	0	0
000018	2008000018	2008	2009	上市公司本身	上市后	0	0	0	0	0	0	0	0
000018	2009000018	2009	2010	上市公司本身	上市后	0	0	0	0	0	0	0	0
000018	2010000018	2010	2011	上市公司本身	上市后	0	0	0	0	0	0	0	0
000018	2011000018	2011	2012	上市公司本身	上市后	0	0	0	0	0	0	0	0
000018	2012000018	2012	2013	上市公司本身	上市后	0	0	0	0	0	0	0	0
000018	2013000018	2013	2014	上市公司本身	上市后	0	0	0	0	0	0	0	0
000018	2014000018	2014	2015	上市公司本身	上市后	0	0	0	0	0	0	0	0
000018	2015000018	2015	2016	上市公司本身	上市后	0	0	0	0	0	0	0	0
000018	2016000018	2016	2017	上市公司本身	上市后	0	0	0	0	0	0	0	0
000018	2017000018	2017	2018	上市公司本身	上市后	0	0	0	0	0	0	0	0
000018	2018000018	2018	2019	上市公司本身	上市后	0	0	0	0	0	0	0	0
000019	2005000019	2005	2006	上市公司本身	上市后	0	0	0	0	0	0	0	0
000019	2006000019	2006	2007	上市公司本身	上市后	0	0	0	0	0	0	0	0
000019	2007000019	2007	2008	上市公司本身	上市后	0	0	0	0	0	0	0	0
000019	2008000019	2008	2009	上市公司本身	上市后	0	0	0	0	0	0	0	0
000019	2009000019	2009	2010	上市公司本身	上市后	0	0	0	0	0	0	0	0
000019	2010000019	2010	2011	上市公司本身	上市后	0	0	0	0	0	0	0	0
000019	2011000019	2011	2012	上市公司本身	上市后	0	0	0	0	0	0	0	0
000019	2012000019	2012	2013	上市公司本身	上市后	1.09861	2	0	0	0	0	0	2	1
000019	2013000019	2013	2014	上市公司本身	上市后	1.09861	2	0	0	0	0	0	2	1
000019	2014000019	2014	2015	上市公司本身	上市后	0	0	0	0	0	0	0	0
000019	2015000019	2015	2016	上市公司本身	上市后	0	0	0	0	0	0	0	0
000019	2016000019	2016	2017	上市公司本身	上市后	0	0	0	0	0	0	0	0
000019	2017000019	2017	2018	上市公司本身	上市后	0	0	0	0	0	0	0	0
000019	2018000019	2018	2019	上市公司本身	上市后	0	0	0	0	0	0	0	0
000019	2019000019	2019	2020	上市公司本身	上市后	0	0	0	0	0	0	0	0
000019	2020000019	2020	2021	上市公司本身	上市后	0.693147	1	0	0	0	0	0	1	1
000020	2005000020	2005	2006	上市公司本身	上市后	0	0	0	0	0	0	0	0
000020	2006000020	2006	2007	上市公司本身	上市后	0	0	0	0	0	0	0	0
000020	2007000020	2007	2008	上市公司本身	上市后	0	0	0	0	0	0	0	0
000020	2008000020	2008	2009	上市公司本身	上市后	0	0	0	0	0	0	0	0
000020	2009000020	2009	2010	上市公司本身	上市后	0	0	0	0	0	0	0	0
000020	2010000020	2010	2011	上市公司本身	上市后	0	0	0	0	0	0	0	0
000020	2011000020	2011	2012	上市公司本身	上市后	0	0	0	0	0	0	0	0
000020	2012000020	2012	2013	上市公司本身	上市后	0	0	0	0	0	0	0	0
000020	2013000020	2013	2014	上市公司本身	上市后	0	0	0	0	0	0	0	0
000020	2014000020	2014	2015	上市公司本身	上市后	0	0	0	0	0	0	0	0
000020	2015000020	2015	2016	上市公司本身	上市后	0	0	0	0	0	0	0	0
000020	2016000020	2016	2017	上市公司本身	上市后	0	0	0	0	0	0	0	0
000020	2017000020	2017	2018	上市公司本身	上市后	0	0	0	0	0	0	0	0
000020	2018000020	2018	2019	上市公司本身	上市后	0	0	0	0	0	0	0	0
000020	2019000020	2019	2020	上市公司本身	上市后	0	0	0	0	0	0	0	0
000020	2020000020	2020	2021	上市公司本身	上市后	0	0	0	0	0	0	0	0
000021	2005000021	2005	2006	上市公司本身	上市后	1.38629	3	4	3	0	0	0	10	0.3
000021	2006000021	2006	2007	上市公司本身	上市后	1.09861	2	2	2	0	0	0	6	0.333333
000021	2007000021	2007	2008	上市公司本身	上市后	1.60944	4	3	2	0	0	0	9	0.444444
000021	2008000021	2008	2009	上市公司本身	上市后	2.48491	11	9	5	0	0	0	25	0.44
000021	2009000021	2009	2010	上市公司本身	上市后	2.19722	8	19	2	0	0	0	29	0.275862
000021	2010000021	2010	2011	上市公司本身	上市后	2.07944	7	14	8	0	0	0	29	0.241379
000021	2011000021	2011	2012	上市公司本身	上市后	1.94591	6	17	2	2	1	0	25	0.24
000021	2012000021	2012	2013	上市公司本身	上市后	0	0	3	2	0	0	0	5	0
000021	2013000021	2013	2014	上市公司本身	上市后	2.19722	8	24	3	0	0	0	35	0.228571
000021	2014000021	2014	2015	上市公司本身	上市后	2.07944	7	33	2	0	0	0	42	0.166667
000021	2015000021	2015	2016	上市公司本身	上市后	2.3979	10	24	0	1	1	0	34	0.294118
000021	2016000021	2016	2017	上市公司本身	上市后	0.693147	1	18	0	0	0	0	19	0.0526316
000021	2017000021	2017	2018	上市公司本身	上市后	2.48491	11	31	3	0	0	0	45	0.244444
000021	2018000021	2018	2019	上市公司本身	上市后	3.61092	36	29	3	0	0	0	68	0.529412
000021	2019000021	2019	2020	上市公司本身	上市后	0.693147	1	22	2	0	1	0	25	0.04
000021	2020000021	2020	2021	上市公司本身	上市后	0	0	8	1	0	0	0	9	0
000023	2005000023	2005	2006	上市公司本身	上市后	0	0	0	0	0	0	0	0
000023	2006000023	2006	2007	上市公司本身	上市后	0	0	0	0	0	0	0	0
000023	2007000023	2007	2008	上市公司本身	上市后	0	0	0	0	0	0	0	0
000023	2008000023	2008	2009	上市公司本身	上市后	0	0	0	0	0	0	0	0
000023	2009000023	2009	2010	上市公司本身	上市后	0	0	0	0	0	0	0	0
000023	2010000023	2010	2011	上市公司本身	上市后	0	0	0	0	0	0	0	0
000023	2011000023	2011	2012	上市公司本身	上市后	0	0	0	0	0	0	0	0
000023	2012000023	2012	2013	上市公司本身	上市后	0	0	0	0	0	0	0	0
000023	2013000023	2013	2014	上市公司本身	上市后	0	0	0	0	0	0	0	0
000023	2014000023	2014	2015	上市公司本身	上市后	0	0	0	0	0	0	0	0
000023	2015000023	2015	2016	上市公司本身	上市后	0	0	0	0	0	0	0	0
000023	2016000023	2016	2017	上市公司本身	上市后	0	0	0	0	0	0	0	0
000023	2017000023	2017	2018	上市公司本身	上市后	0	0	0	0	0	0	0	0
000023	2018000023	2018	2019	上市公司本身	上市后	0	0	0	0	0	0	0	0
000023	2019000023	2019	2020	上市公司本身	上市后	0	0	0	0	0	0	0	0
000023	2020000023	2020	2021	上市公司本身	上市后	0	0	0	0	0	0	0	0
000024	2005000024	2005	2006	上市公司本身	上市后	0	0	0	0	0	0	0	0
000024	2006000024	2006	2007	上市公司本身	上市后	0	0	0	0	0	0	0	0
000024	2007000024	2007	2008	上市公司本身	上市后	0	0	0	0	0	0	0	0
000024	2008000024	2008	2009	上市公司本身	上市后	0	0	0	0	0	0	0	0
000024	2009000024	2009	2010	上市公司本身	上市后	0	0	0	0	0	0	0	0
000024	2010000024	2010	2011	上市公司本身	上市后	0	0	0	0	0	0	0	0
000024	2011000024	2011	2012	上市公司本身	上市后	0	0	0	0	0	0	0	0
000024	2012000024	2012	2013	上市公司本身	上市后	0	0	0	0	0	0	0	0
000024	2013000024	2013	2014	上市公司本身	上市后	0	0	0	0	0	0	0	0
000024	2014000024	2014	2015	上市公司本身	上市后	0.693147	1	0	0	1	1	0	1	1
000025	2005000025	2005	2006	上市公司本身	上市后	0	0	0	0	0	0	0	0
000025	2006000025	2006	2007	上市公司本身	上市后	0	0	0	0	0	0	0	0
000025	2007000025	2007	2008	上市公司本身	上市后	0	0	0	0	0	0	0	0
000025	2008000025	2008	2009	上市公司本身	上市后	0	0	0	0	0	0	0	0
000025	2009000025	2009	2010	上市公司本身	上市后	0	0	0	0	0	0	0	0
000025	2010000025	2010	2011	上市公司本身	上市后	0	0	0	0	0	0	0	0
000025	2011000025	2011	2012	上市公司本身	上市后	0	0	0	0	0	0	0	0
000025	2012000025	2012	2013	上市公司本身	上市后	0	0	0	0	0	0	0	0
000025	2013000025	2013	2014	上市公司本身	上市后	0	0	0	0	0	0	0	0
000025	2014000025	2014	2015	上市公司本身	上市后	0	0	0	0	0	0	0	0
000025	2015000025	2015	2016	上市公司本身	上市后	0	0	0	0	0	0	0	0
000025	2016000025	2016	2017	上市公司本身	上市后	0	0	0	0	0	0	0	0
000025	2017000025	2017	2018	上市公司本身	上市后	0	0	0	0	0	0	0	0
000025	2018000025	2018	2019	上市公司本身	上市后	0	0	0	0	0	0	0	0
000025	2019000025	2019	2020	上市公司本身	上市后	0	0	0	0	0	0	0	0
000025	2020000025	2020	2021	上市公司本身	上市后	0	0	0	0	0	0	0	0
000026	2005000026	2005	2006	上市公司本身	上市后	0	0	2	3	0	0	0	5	0
000026	2006000026	2006	2007	上市公司本身	上市后	0	0	3	17	0	0	0	20	0
000026	2007000026	2007	2008	上市公司本身	上市后	0.693147	1	0	2	0	0	0	3	0.333333
000026	2008000026	2008	2009	上市公司本身	上市后	0	0	0	5	0	0	0	5	0
000026	2009000026	2009	2010	上市公司本身	上市后	0	0	0	9	0	0	0	9	0
000026	2010000026	2010	2011	上市公司本身	上市后	1.09861	2	3	10	0	0	0	15	0.133333
000026	2011000026	2011	2012	上市公司本身	上市后	0	0	3	5	9	2	0	8	0
000026	2012000026	2012	2013	上市公司本身	上市后	0	0	0	14	1	4	13	14	0
000026	2013000026	2013	2014	上市公司本身	上市后	0.693147	1	1	13	2	2	8	15	0.0666667
000026	2014000026	2014	2015	上市公司本身	上市后	0.693147	1	2	0	0	4	35	3	0.333333
000026	2015000026	2015	2016	上市公司本身	上市后	1.79176	5	4	2	0	1	21	11	0.454545
000026	2016000026	2016	2017	上市公司本身	上市后	0.693147	1	1	0	10	13	39	2	0.5
000026	2017000026	2017	2018	上市公司本身	上市后	1.60944	4	2	3	6	2	38	9	0.444444
000026	2018000026	2018	2019	上市公司本身	上市后	1.38629	3	2	7	2	5	5	12	0.25
000026	2019000026	2019	2020	上市公司本身	上市后	0.693147	1	0	5	7	4	27	6	0.166667
000026	2020000026	2020	2021	上市公司本身	上市后	0	0	0	3	4	7	19	3	0
000027	2005000027	2005	2006	上市公司本身	上市后	0	0	0	0	0	0	0	0
000027	2006000027	2006	2007	上市公司本身	上市后	0	0	0	0	0	0	0	0
000027	2007000027	2007	2008	上市公司本身	上市后	0	0	0	0	0	0	0	0
000027	2008000027	2008	2009	上市公司本身	上市后	0	0	0	0	0	0	0	0
000027	2009000027	2009	2010	上市公司本身	上市后	0	0	0	0	0	0	0	0
000027	2010000027	2010	2011	上市公司本身	上市后	0	0	0	0	0	0	0	0
000027	2011000027	2011	2012	上市公司本身	上市后	0	0	0	0	0	0	0	0
000027	2012000027	2012	2013	上市公司本身	上市后	0	0	0	0	0	0	0	0
000027	2013000027	2013	2014	上市公司本身	上市后	0	0	0	0	1	0	0	0
000027	2014000027	2014	2015	上市公司本身	上市后	0	0	0	0	0	0	0	0
000027	2015000027	2015	2016	上市公司本身	上市后	0	0	0	0	0	0	0	0
000027	2016000027	2016	2017	上市公司本身	上市后	0	0	0	0	0	0	0	0
000027	2017000027	2017	2018	上市公司本身	上市后	0	0	0	0	0	0	0	0
000027	2018000027	2018	2019	上市公司本身	上市后	0	0	0	0	0	0	0	0
000027	2019000027	2019	2020	上市公司本身	上市后	0	0	0	0	0	0	0	0
000027	2020000027	2020	2021	上市公司本身	上市后	0	0	0	0	0	0	0	0
000028	2005000028	2005	2006	上市公司本身	上市后	0	0	0	0	0	0	0	0
000028	2006000028	2006	2007	上市公司本身	上市后	0	0	0	0	0	0	0	0
000028	2007000028	2007	2008	上市公司本身	上市后	0	0	0	0	0	0	0	0
000028	2008000028	2008	2009	上市公司本身	上市后	0	0	0	0	0	0	0	0
000028	2009000028	2009	2010	上市公司本身	上市后	0	0	0	0	0	0	0	0
000028	2010000028	2010	2011	上市公司本身	上市后	0	0	0	0	0	0	0	0
000028	2011000028	2011	2012	上市公司本身	上市后	0	0	0	0	0	0	0	0
000028	2012000028	2012	2013	上市公司本身	上市后	0	0	0	0	0	0	0	0
000028	2013000028	2013	2014	上市公司本身	上市后	0	0	0	0	0	0	0	0
000028	2014000028	2014	2015	上市公司本身	上市后	0	0	0	0	0	0	0	0
000028	2015000028	2015	2016	上市公司本身	上市后	0	0	0	0	0	0	0	0
000028	2016000028	2016	2017	上市公司本身	上市后	0	0	0	0	0	0	0	0
000028	2017000028	2017	2018	上市公司本身	上市后	0	0	0	0	0	0	0	0
000028	2018000028	2018	2019	上市公司本身	上市后	0	0	0	0	0	0	0	0
000028	2019000028	2019	2020	上市公司本身	上市后	0	0	0	0	0	0	0	0
000028	2020000028	2020	2021	上市公司本身	上市后	0	0	0	0	0	0	0	0
000029	2005000029	2005	2006	上市公司本身	上市后	0	0	0	0	0	0	0	0
000029	2006000029	2006	2007	上市公司本身	上市后	0	0	0	0	0	0	0	0
000029	2007000029	2007	2008	上市公司本身	上市后	0	0	0	0	0	0	0	0
000029	2008000029	2008	2009	上市公司本身	上市后	0	0	0	0	0	0	0	0
000029	2009000029	2009	2010	上市公司本身	上市后	0	0	0	0	0	0	0	0
000029	2010000029	2010	2011	上市公司本身	上市后	0	0	0	0	0	0	0	0
000029	2011000029	2011	2012	上市公司本身	上市后	0	0	0	0	0	0	0	0
000029	2012000029	2012	2013	上市公司本身	上市后	0	0	0	0	0	0	0	0
000029	2013000029	2013	2014	上市公司本身	上市后	0	0	0	0	0	0	0	0
000029	2014000029	2014	2015	上市公司本身	上市后	0	0	0	0	0	0	0	0
000029	2015000029	2015	2016	上市公司本身	上市后	0	0	0	0	0	0	0	0
000029	2016000029	2016	2017	上市公司本身	上市后	0	0	0	0	0	0	0	0
000029	2017000029	2017	2018	上市公司本身	上市后	0	0	0	0	0	0	0	0
000029	2018000029	2018	2019	上市公司本身	上市后	0	0	0	0	0	0	0	0
000029	2019000029	2019	2020	上市公司本身	上市后	0	0	0	0	0	0	0	0
000029	2020000029	2020	2021	上市公司本身	上市后	0	0	0	0	0	0	0	0
000030	2005000030	2005	2006	上市公司本身	上市后	0	0	0	0	1	7	0	0
000030	2006000030	2006	2007	上市公司本身	上市后	0	0	0	0	0	0	0	0
000030	2007000030	2007	2008	上市公司本身	上市后	0.693147	1	3	2	0	0	0	6	0.166667
000030	2008000030	2008	2009	上市公司本身	上市后	0	0	4	2	0	11	3	6	0
000030	2009000030	2009	2010	上市公司本身	上市后	1.09861	2	8	6	1	13	5	16	0.125
000030	2010000030	2010	2011	上市公司本身	上市后	1.09861	2	6	2	1	3	13	10	0.2
000030	2011000030	2011	2012	上市公司本身	上市后	0.693147	1	2	6	1	13	6	9	0.111111
000030	2012000030	2012	2013	上市公司本身	上市后	1.94591	6	13	6	2	5	1	25	0.24
000030	2013000030	2013	2014	上市公司本身	上市后	1.09861	2	7	4	3	12	0	13	0.153846
000030	2014000030	2014	2015	上市公司本身	上市后	0.693147	1	2	3	2	10	0	6	0.166667
000030	2015000030	2015	2016	上市公司本身	上市后	0.693147	1	3	0	1	5	0	4	0.25
000030	2016000030	2016	2017	上市公司本身	上市后	0	0	4	1	0	1	1	5	0
000030	2017000030	2017	2018	上市公司本身	上市后	1.38629	3	4	5	1	8	0	12	0.25
000030	2018000030	2018	2019	上市公司本身	上市后	1.09861	2	3	0	2	4	0	5	0.4
000030	2019000030	2019	2020	上市公司本身	上市后	2.19722	8	17	3	8	35	2	28	0.285714
000030	2020000030	2020	2021	上市公司本身	上市后	1.60944	4	3	0	14	22	1	7	0.571429
000031	2005000031	2005	2006	上市公司本身	上市后	0	0	0	0	0	0	0	0
000031	2006000031	2006	2007	上市公司本身	上市后	0	0	0	0	0	0	0	0
000031	2007000031	2007	2008	上市公司本身	上市后	0	0	0	0	0	0	0	0
000031	2008000031	2008	2009	上市公司本身	上市后	0	0	1	0	0	0	0	1	0
000031	2009000031	2009	2010	上市公司本身	上市后	0	0	0	0	0	0	0	0
000031	2010000031	2010	2011	上市公司本身	上市后	0	0	0	0	0	0	0	0
000031	2011000031	2011	2012	上市公司本身	上市后	0	0	0	0	0	0	0	0
000031	2012000031	2012	2013	上市公司本身	上市后	0	0	0	0	0	0	0	0
000031	2013000031	2013	2014	上市公司本身	上市后	0	0	0	0	0	0	0	0
000031	2014000031	2014	2015	上市公司本身	上市后	0	0	0	0	0	0	0	0
000031	2015000031	2015	2016	上市公司本身	上市后	0	0	0	0	0	0	0	0
000031	2016000031	2016	2017	上市公司本身	上市后	0	0	0	0	0	0	0	0
000031	2017000031	2017	2018	上市公司本身	上市后	0	0	0	0	0	0	0	0
000031	2018000031	2018	2019	上市公司本身	上市后	0	0	0	0	0	0	0	0
000031	2019000031	2019	2020	上市公司本身	上市后	0	0	0	0	0	0	0	0
000031	2020000031	2020	2021	上市公司本身	上市后	0	0	0	0	0	0	0	0
000032	2005000032	2005	2006	上市公司本身	上市后	0.693147	1	0	1	0	0	2	2	0.5
000032	2006000032	2006	2007	上市公司本身	上市后	0	0	1	0	0	0	0	1	0
000032	2007000032	2007	2008	上市公司本身	上市后	0.693147	1	2	1	3	4	0	4	0.25
000032	2008000032	2008	2009	上市公司本身	上市后	1.38629	3	0	0	2	1	8	3	1
000032	2009000032	2009	2010	上市公司本身	上市后	0	0	0	0	5	9	3	0
000032	2010000032	2010	2011	上市公司本身	上市后	1.09861	2	2	0	0	6	11	4	0.5
000032	2011000032	2011	2012	上市公司本身	上市后	0	0	0	0	1	2	1	0
000032	2012000032	2012	2013	上市公司本身	上市后	0	0	0	0	1	0	0	0
000032	2013000032	2013	2014	上市公司本身	上市后	0	0	0	0	0	3	0	0
000032	2014000032	2014	2015	上市公司本身	上市后	0	0	1	1	0	0	0	2	0
000032	2015000032	2015	2016	上市公司本身	上市后	0.693147	1	5	1	0	0	0	7	0.142857
000032	2016000032	2016	2017	上市公司本身	上市后	1.09861	2	1	0	0	0	0	3	0.666667
000032	2017000032	2017	2018	上市公司本身	上市后	0	0	0	0	0	0	0	0
000032	2018000032	2018	2019	上市公司本身	上市后	0	0	0	0	0	0	0	0
000032	2019000032	2019	2020	上市公司本身	上市后	0	0	0	0	0	0	0	0
000032	2020000032	2020	2021	上市公司本身	上市后	0	0	0	1	0	0	0	1	0
000033	2005000033	2005	2006	上市公司本身	上市后	0	0	0	0	0	0	0	0
000033	2006000033	2006	2007	上市公司本身	上市后	0	0	0	0	0	0	0	0
000033	2007000033	2007	2008	上市公司本身	上市后	0	0	0	0	0	0	0	0
000033	2008000033	2008	2009	上市公司本身	上市后	0	0	0	0	0	0	0	0
000033	2009000033	2009	2010	上市公司本身	上市后	0	0	0	0	0	0	0	0
000033	2010000033	2010	2011	上市公司本身	上市后	0	0	0	0	0	0	0	0
000033	2011000033	2011	2012	上市公司本身	上市后	0	0	0	0	0	0	0	0
000033	2012000033	2012	2013	上市公司本身	上市后	0	0	0	0	0	0	0	0
000033	2013000033	2013	2014	上市公司本身	上市后	0	0	0	0	0	0	0	0
000033	2014000033	2014	2015	上市公司本身	上市后	0	0	0	0	0	0	0	0
000033	2015000033	2015	2016	上市公司本身	上市后	0	0	0	0	0	0	0	0
000033	2016000033	2016	2017	上市公司本身	上市后	0	0	0	0	0	0	0	0
000034	2005000034	2005	2006	上市公司本身	上市后	0	0	0	0	0	0	0	0
000034	2006000034	2006	2007	上市公司本身	上市后	0	0	0	0	0	0	0	0
000034	2007000034	2007	2008	上市公司本身	上市后	0	0	0	0	0	0	0	0
000034	2008000034	2008	2009	上市公司本身	上市后	0	0	0	0	0	0	0	0
000034	2009000034	2009	2010	上市公司本身	上市后	0	0	0	0	0	0	0	0
000034	2010000034	2010	2011	上市公司本身	上市后	0	0	0	0	0	0	0	0
000034	2011000034	2011	2012	上市公司本身	上市后	0	0	0	0	0	0	0	0
000034	2012000034	2012	2013	上市公司本身	上市后	0	0	0	0	0	0	0	0
000034	2013000034	2013	2014	上市公司本身	上市后	0	0	0	0	0	0	0	0
000034	2014000034	2014	2015	上市公司本身	上市后	0	0	0	0	0	0	0	0
000034	2015000034	2015	2016	上市公司本身	上市后	0	0	0	0	0	0	0	0
000034	2016000034	2016	2017	上市公司本身	上市后	0	0	0	0	0	0	0	0
000034	2017000034	2017	2018	上市公司本身	上市后	0	0	0	0	0	0	0	0
000034	2018000034	2018	2019	上市公司本身	上市后	0	0	0	0	0	0	0	0
000034	2019000034	2019	2020	上市公司本身	上市后	0	0	0	0	0	0	0	0
000034	2020000034	2020	2021	上市公司本身	上市后	0	0	0	0	0	0	0	0
000035	2005000035	2005	2006	上市公司本身	上市后	0	0	0	0	0	0	0	0
000035	2006000035	2006	2007	上市公司本身	上市后	0	0	0	0	0	0	0	0
000035	2007000035	2007	2008	上市公司本身	上市后	0	0	0	0	0	0	0	0
000035	2008000035	2008	2009	上市公司本身	上市后	0	0	0	0	0	0	0	0
000035	2009000035	2009	2010	上市公司本身	上市后	0	0	0	0	0	0	0	0
000035	2010000035	2010	2011	上市公司本身	上市后	0	0	0	0	0	0	0	0
000035	2011000035	2011	2012	上市公司本身	上市后	0	0	0	0	0	0	0	0
000035	2012000035	2012	2013	上市公司本身	上市后	0	0	0	0	0	0	0	0
000035	2013000035	2013	2014	上市公司本身	上市后	0	0	0	0	0	0	0	0
000035	2014000035	2014	2015	上市公司本身	上市后	1.09861	2	8	0	0	0	0	10	0.2
000035	2015000035	2015	2016	上市公司本身	上市后	0	0	0	0	0	0	0	0
000035	2016000035	2016	2017	上市公司本身	上市后	0	0	0	0	0	0	0	0
000035	2017000035	2017	2018	上市公司本身	上市后	0	0	0	0	0	0	0	0
000035	2018000035	2018	2019	上市公司本身	上市后	0	0	0	0	3	0	0	0
000035	2019000035	2019	2020	上市公司本身	上市后	0	0	0	0	22	2	1	0
000035	2020000035	2020	2021	上市公司本身	上市后	0	0	0	0	52	4	0	0
000036	2005000036	2005	2006	上市公司本身	上市后	0	0	0	0	0	0	0	0
000036	2006000036	2006	2007	上市公司本身	上市后	0	0	0	0	0	0	0	0
000036	2007000036	2007	2008	上市公司本身	上市后	0	0	0	0	0	0	0	0
000036	2008000036	2008	2009	上市公司本身	上市后	0	0	0	0	0	0	0	0
000036	2009000036	2009	2010	上市公司本身	上市后	0	0	0	0	0	0	0	0
000036	2010000036	2010	2011	上市公司本身	上市后	0	0	0	0	0	0	0	0
000036	2011000036	2011	2012	上市公司本身	上市后	0	0	0	0	0	0	0	0
000036	2012000036	2012	2013	上市公司本身	上市后	0	0	0	0	0	0	0	0
000036	2013000036	2013	2014	上市公司本身	上市后	0	0	0	0	0	0	0	0
000036	2014000036	2014	2015	上市公司本身	上市后	0	0	0	0	0	0	0	0
000036	2015000036	2015	2016	上市公司本身	上市后	0	0	0	0	0	0	0	0
000036	2016000036	2016	2017	上市公司本身	上市后	0	0	0	0	0	0	0	0
000036	2017000036	2017	2018	上市公司本身	上市后	0	0	0	0	0	0	0	0
000036	2018000036	2018	2019	上市公司本身	上市后	0	0	0	0	0	0	0	0
000036	2019000036	2019	2020	上市公司本身	上市后	0	0	0	0	0	0	0	0
000036	2020000036	2020	2021	上市公司本身	上市后	0	0	0	0	0	0	0	0
000037	2005000037	2005	2006	上市公司本身	上市后	0	0	0	0	0	0	0	0
000037	2006000037	2006	2007	上市公司本身	上市后	0	0	0	0	0	0	0	0
000037	2007000037	2007	2008	上市公司本身	上市后	0	0	0	0	0	0	0	0
000037	2008000037	2008	2009	上市公司本身	上市后	0	0	0	0	0	0	0	0
000037	2009000037	2009	2010	上市公司本身	上市后	0	0	0	0	0	0	0	0
000037	2010000037	2010	2011	上市公司本身	上市后	0	0	0	0	0	0	0	0
000037	2011000037	2011	2012	上市公司本身	上市后	0	0	0	0	0	0	0	0
000037	2012000037	2012	2013	上市公司本身	上市后	0	0	0	0	0	0	0	0
000037	2013000037	2013	2014	上市公司本身	上市后	0	0	0	0	0	0	0	0
000037	2014000037	2014	2015	上市公司本身	上市后	0	0	0	0	0	0	0	0
000037	2015000037	2015	2016	上市公司本身	上市后	0	0	0	0	0	0	0	0
000037	2016000037	2016	2017	上市公司本身	上市后	0	0	0	0	0	0	0	0
000037	2017000037	2017	2018	上市公司本身	上市后	0	0	0	0	0	0	0	0
000037	2018000037	2018	2019	上市公司本身	上市后	0	0	0	0	0	0	0	0
000037	2019000037	2019	2020	上市公司本身	上市后	1.38629	3	9	0	0	0	0	12	0.25
000037	2020000037	2020	2021	上市公司本身	上市后	0	0	11	0	0	2	0	11	0
000038	2005000038	2005	2006	上市公司本身	上市后	0	0	0	0	0	0	0	0
000038	2006000038	2006	2007	上市公司本身	上市后	0	0	0	0	0	0	0	0
000038	2007000038	2007	2008	上市公司本身	上市后	0	0	0	0	0	0	0	0
000038	2008000038	2008	2009	上市公司本身	上市后	0	0	0	0	0	0	0	0
000038	2009000038	2009	2010	上市公司本身	上市后	0	0	0	0	0	0	0	0
000038	2010000038	2010	2011	上市公司本身	上市后	0	0	0	0	0	0	0	0
000038	2011000038	2011	2012	上市公司本身	上市后	0	0	0	0	0	0	0	0
000038	2012000038	2012	2013	上市公司本身	上市后	0	0	0	0	0	0	0	0
000038	2013000038	2013	2014	上市公司本身	上市后	0	0	0	0	0	0	0	0
000038	2014000038	2014	2015	上市公司本身	上市后	0	0	0	0	0	0	0	0
000038	2015000038	2015	2016	上市公司本身	上市后	0	0	0	0	0	0	0	0
000038	2016000038	2016	2017	上市公司本身	上市后	0	0	0	0	0	0	0	0
000038	2017000038	2017	2018	上市公司本身	上市后	0	0	0	0	0	0	0	0
000038	2018000038	2018	2019	上市公司本身	上市后	1.38629	3	0	0	0	0	0	3	1
000038	2019000038	2019	2020	上市公司本身	上市后	0	0	0	0	0	0	0	0
000038	2020000038	2020	2021	上市公司本身	上市后	0	0	0	0	0	0	0	0
000039	2005000039	2005	2006	上市公司本身	上市后	3.55535	34	63	0	45	88	1	97	0.350515
000039	2006000039	2006	2007	上市公司本身	上市后	3.82864	45	55	0	94	21	3	100	0.45
000039	2007000039	2007	2008	上市公司本身	上市后	2.94444	18	39	0	55	61	0	57	0.315789
000039	2008000039	2008	2009	上市公司本身	上市后	1.94591	6	10	0	48	78	0	16	0.375
000039	2009000039	2009	2010	上市公司本身	上市后	0	0	17	0	29	68	1	17	0
000039	2010000039	2010	2011	上市公司本身	上市后	2.3979	10	25	0	62	95	0	35	0.285714
000039	2011000039	2011	2012	上市公司本身	上市后	1.38629	3	18	0	72	252	2	21	0.142857
000039	2012000039	2012	2013	上市公司本身	上市后	1.60944	4	5	0	106	287	4	9	0.444444
000039	2013000039	2013	2014	上市公司本身	上市后	0.693147	1	0	0	177	233	0	1	1
000039	2014000039	2014	2015	上市公司本身	上市后	0	0	0	0	139	216	4	0
000039	2015000039	2015	2016	上市公司本身	上市后	0	0	0	0	180	180	7	0
000039	2016000039	2016	2017	上市公司本身	上市后	0	0	0	0	216	226	12	0
000039	2017000039	2017	2018	上市公司本身	上市后	0	0	0	0	199	255	11	0
000039	2018000039	2018	2019	上市公司本身	上市后	0	0	2	0	160	255	9	2	0
000039	2019000039	2019	2020	上市公司本身	上市后	0	0	0	0	137	235	7	0
000039	2020000039	2020	2021	上市公司本身	上市后	0	0	0	0	66	52	0	0
000040	2005000040	2005	2006	上市公司本身	上市后	0	0	0	0	0	0	0	0
000040	2006000040	2006	2007	上市公司本身	上市后	0	0	0	0	0	0	0	0
000040	2007000040	2007	2008	上市公司本身	上市后	0	0	0	0	0	0	0	0
000040	2008000040	2008	2009	上市公司本身	上市后	0	0	0	0	0	0	0	0
000040	2009000040	2009	2010	上市公司本身	上市后	0	0	0	0	0	0	0	0
000040	2010000040	2010	2011	上市公司本身	上市后	0	0	0	0	0	0	0	0
000040	2011000040	2011	2012	上市公司本身	上市后	0	0	0	0	0	0	0	0
000040	2012000040	2012	2013	上市公司本身	上市后	0	0	0	0	0	0	0	0
000040	2013000040	2013	2014	上市公司本身	上市后	0	0	0	0	0	0	0	0
000040	2014000040	2014	2015	上市公司本身	上市后	0	0	0	0	0	0	0	0
000040	2015000040	2015	2016	上市公司本身	上市后	0	0	0	0	0	0	0	0
000040	2016000040	2016	2017	上市公司本身	上市后	0	0	0	0	0	0	0	0
000040	2017000040	2017	2018	上市公司本身	上市后	0	0	0	0	3	15	0	0
000040	2018000040	2018	2019	上市公司本身	上市后	0	0	0	0	0	17	0	0
000040	2019000040	2019	2020	上市公司本身	上市后	0	0	0	0	0	3	0	0
000040	2020000040	2020	2021	上市公司本身	上市后	0	0	0	0	0	0	0	0
000042	2005000042	2005	2006	上市公司本身	上市后	0	0	0	0	0	0	0	0
000042	2006000042	2006	2007	上市公司本身	上市后	0	0	0	0	0	0	0	0
000042	2007000042	2007	2008	上市公司本身	上市后	0	0	0	0	0	0	0	0
000042	2008000042	2008	2009	上市公司本身	上市后	0	0	0	0	0	0	0	0
000042	2009000042	2009	2010	上市公司本身	上市后	0	0	0	0	0	0	0	0
000042	2010000042	2010	2011	上市公司本身	上市后	0	0	0	0	0	0	0	0
000042	2011000042	2011	2012	上市公司本身	上市后	0	0	0	0	0	0	0	0
000042	2012000042	2012	2013	上市公司本身	上市后	0	0	0	0	0	0	0	0
000042	2013000042	2013	2014	上市公司本身	上市后	0	0	0	0	0	0	0	0
000042	2014000042	2014	2015	上市公司本身	上市后	0	0	0	0	0	0	0	0
000042	2015000042	2015	2016	上市公司本身	上市后	0	0	0	0	0	0	0	0
000042	2016000042	2016	2017	上市公司本身	上市后	0	0	0	0	0	0	0	0
000042	2017000042	2017	2018	上市公司本身	上市后	0	0	0	0	0	0	0	0
000042	2018000042	2018	2019	上市公司本身	上市后	0	0	0	0	0	0	0	0
000042	2019000042	2019	2020	上市公司本身	上市后	0	0	0	0	0	0	0	0
000042	2020000042	2020	2021	上市公司本身	上市后	0	0	0	0	0	0	0	0
000045	2005000045	2005	2006	上市公司本身	上市后	0	0	0	0	0	0	0	0
000045	2006000045	2006	2007	上市公司本身	上市后	0	0	0	0	0	0	0	0
000045	2007000045	2007	2008	上市公司本身	上市后	0	0	0	0	0	0	0	0
000045	2008000045	2008	2009	上市公司本身	上市后	0	0	0	0	0	0	0	0
000045	2009000045	2009	2010	上市公司本身	上市后	0	0	0	0	0	0	0	0
000045	2010000045	2010	2011	上市公司本身	上市后	0	0	0	0	0	0	0	0
000045	2011000045	2011	2012	上市公司本身	上市后	0	0	0	0	0	0	0	0
000045	2012000045	2012	2013	上市公司本身	上市后	0	0	0	0	0	0	0	0
000045	2013000045	2013	2014	上市公司本身	上市后	0	0	0	0	0	0	0	0
000045	2014000045	2014	2015	上市公司本身	上市后	0	0	0	0	0	0	0	0
000045	2015000045	2015	2016	上市公司本身	上市后	0	0	0	0	0	0	0	0
000045	2016000045	2016	2017	上市公司本身	上市后	0	0	0	0	0	0	0	0
000045	2017000045	2017	2018	上市公司本身	上市后	0	0	0	0	0	0	0	0
000045	2018000045	2018	2019	上市公司本身	上市后	0	0	0	0	0	0	0	0
000045	2019000045	2019	2020	上市公司本身	上市后	0	0	0	0	0	0	0	0
000045	2020000045	2020	2021	上市公司本身	上市后	0	0	0	0	0	0	0	0
000046	2005000046	2005	2006	上市公司本身	上市后	0	0	0	0	0	0	0	0
000046	2006000046	2006	2007	上市公司本身	上市后	0	0	0	0	0	0	0	0
000046	2007000046	2007	2008	上市公司本身	上市后	0	0	0	0	0	0	0	0
000046	2008000046	2008	2009	上市公司本身	上市后	0	0	0	0	0	0	0	0
000046	2009000046	2009	2010	上市公司本身	上市后	0	0	0	0	0	0	0	0
000046	2010000046	2010	2011	上市公司本身	上市后	0	0	0	0	0	0	0	0
000046	2011000046	2011	2012	上市公司本身	上市后	0	0	0	0	0	0	0	0
000046	2012000046	2012	2013	上市公司本身	上市后	0	0	0	0	0	0	0	0
000046	2013000046	2013	2014	上市公司本身	上市后	0	0	0	0	0	0	0	0
000046	2014000046	2014	2015	上市公司本身	上市后	0	0	0	0	0	0	0	0
000046	2015000046	2015	2016	上市公司本身	上市后	0	0	0	0	0	0	0	0
000046	2016000046	2016	2017	上市公司本身	上市后	0	0	0	0	0	0	0	0
000046	2017000046	2017	2018	上市公司本身	上市后	0	0	0	0	0	0	0	0
000046	2018000046	2018	2019	上市公司本身	上市后	0	0	0	0	0	0	0	0
000046	2019000046	2019	2020	上市公司本身	上市后	0	0	0	0	0	0	0	0
000046	2020000046	2020	2021	上市公司本身	上市后	0	0	0	0	0	0	0	0
000048	2005000048	2005	2006	上市公司本身	上市后	0	0	0	0	0	0	0	0
000048	2006000048	2006	2007	上市公司本身	上市后	0	0	0	0	0	0	0	0
000048	2007000048	2007	2008	上市公司本身	上市后	0	0	0	0	0	0	0	0
000048	2008000048	2008	2009	上市公司本身	上市后	0	0	0	0	0	0	0	0
000048	2009000048	2009	2010	上市公司本身	上市后	0	0	0	0	0	0	0	0
000048	2010000048	2010	2011	上市公司本身	上市后	0	0	0	0	0	0	0	0
000048	2011000048	2011	2012	上市公司本身	上市后	0	0	0	0	0	0	0	0
000048	2012000048	2012	2013	上市公司本身	上市后	0	0	0	0	0	0	0	0
000048	2013000048	2013	2014	上市公司本身	上市后	0	0	0	0	0	0	0	0
000048	2014000048	2014	2015	上市公司本身	上市后	0	0	0	0	0	0	0	0
000048	2015000048	2015	2016	上市公司本身	上市后	0	0	0	0	0	0	0	0
000048	2016000048	2016	2017	上市公司本身	上市后	0	0	0	0	0	0	0	0
000048	2017000048	2017	2018	上市公司本身	上市后	0	0	0	0	0	0	0	0
000048	2018000048	2018	2019	上市公司本身	上市后	0	0	0	0	0	0	0	0
000048	2019000048	2019	2020	上市公司本身	上市后	0	0	0	0	0	0	0	0
000048	2020000048	2020	2021	上市公司本身	上市后	0	0	0	0	0	1	0	0
000049	2005000049	2005	2006	上市公司本身	上市后	0	0	0	0	0	0	0	0
000049	2006000049	2006	2007	上市公司本身	上市后	0	0	0	0	0	0	0	0
000049	2007000049	2007	2008	上市公司本身	上市后	0	0	0	0	0	0	0	0
000049	2008000049	2008	2009	上市公司本身	上市后	0	0	0	0	0	0	0	0
000049	2009000049	2009	2010	上市公司本身	上市后	0	0	0	0	0	0	0	0
000049	2010000049	2010	2011	上市公司本身	上市后	0	0	0	0	0	0	0	0
000049	2011000049	2011	2012	上市公司本身	上市后	0	0	0	0	0	0	0	0
000049	2012000049	2012	2013	上市公司本身	上市后	0	0	0	0	0	0	0	0
000049	2013000049	2013	2014	上市公司本身	上市后	0	0	0	0	0	0	0	0
000049	2014000049	2014	2015	上市公司本身	上市后	0	0	0	0	0	0	0	0
000049	2015000049	2015	2016	上市公司本身	上市后	0	0	0	0	0	0	0	0
000049	2016000049	2016	2017	上市公司本身	上市后	0	0	0	0	0	0	0	0
000049	2017000049	2017	2018	上市公司本身	上市后	0	0	0	0	0	0	0	0
000049	2018000049	2018	2019	上市公司本身	上市后	0	0	0	0	0	0	0	0
000049	2019000049	2019	2020	上市公司本身	上市后	0	0	0	0	0	0	0	0
000049	2020000049	2020	2021	上市公司本身	上市后	0	0	0	0	0	0	0	0
000050	2005000050	2005	2006	上市公司本身	上市后	0	0	0	0	0	0	0	0
000050	2006000050	2006	2007	上市公司本身	上市后	0	0	0	0	0	0	0	0
000050	2007000050	2007	2008	上市公司本身	上市后	1.38629	3	12	0	0	0	0	15	0.2
000050	2008000050	2008	2009	上市公司本身	上市后	2.48491	11	35	0	0	0	0	46	0.23913
000050	2009000050	2009	2010	上市公司本身	上市后	2.48491	11	29	1	0	0	0	41	0.268293
000050	2010000050	2010	2011	上市公司本身	上市后	2.94444	18	21	0	0	0	0	39	0.461538
000050	2011000050	2011	2012	上市公司本身	上市后	3.13549	22	22	0	0	0	0	44	0.5
000050	2012000050	2012	2013	上市公司本身	上市后	2.07944	7	1	1	227	70	0	9	0.777778
000050	2013000050	2013	2014	上市公司本身	上市后	0.693147	1	1	0	306	82	0	2	0.5
000050	2014000050	2014	2015	上市公司本身	上市后	1.09861	2	5	3	342	142	0	10	0.2
000050	2015000050	2015	2016	上市公司本身	上市后	1.09861	2	0	0	712	312	0	2	1
000050	2016000050	2016	2017	上市公司本身	上市后	1.79176	5	0	0	0	0	0	5	1
000050	2017000050	2017	2018	上市公司本身	上市后	2.70805	14	0	0	1	0	0	14	1
000050	2018000050	2018	2019	上市公司本身	上市后	2.19722	8	0	0	5	0	0	8	1
000050	2019000050	2019	2020	上市公司本身	上市后	3.29584	26	0	0	2	0	0	26	1
000050	2020000050	2020	2021	上市公司本身	上市后	1.38629	3	0	0	0	0	0	3	1
000055	2005000055	2005	2006	上市公司本身	上市后	1.79176	5	6	0	0	0	0	11	0.454545
000055	2006000055	2006	2007	上市公司本身	上市后	2.70805	14	42	6	0	0	0	62	0.225806
000055	2007000055	2007	2008	上市公司本身	上市后	2.3979	10	17	1	0	0	0	28	0.357143
000055	2008000055	2008	2009	上市公司本身	上市后	1.60944	4	3	0	0	0	0	7	0.571429
000055	2009000055	2009	2010	上市公司本身	上市后	1.94591	6	2	0	0	0	0	8	0.75
000055	2010000055	2010	2011	上市公司本身	上市后	0	0	0	0	0	0	0	0
000055	2011000055	2011	2012	上市公司本身	上市后	0	0	0	0	0	0	0	0
000055	2012000055	2012	2013	上市公司本身	上市后	0	0	0	0	0	0	0	0
000055	2013000055	2013	2014	上市公司本身	上市后	0	0	0	0	0	0	0	0
000055	2014000055	2014	2015	上市公司本身	上市后	0	0	0	0	0	0	0	0
000055	2015000055	2015	2016	上市公司本身	上市后	0	0	0	0	0	0	0	0
000055	2016000055	2016	2017	上市公司本身	上市后	0	0	0	0	0	0	0	0
000055	2017000055	2017	2018	上市公司本身	上市后	0	0	0	0	0	0	0	0
000055	2018000055	2018	2019	上市公司本身	上市后	0	0	0	0	0	0	0	0
000055	2019000055	2019	2020	上市公司本身	上市后	0	0	0	0	0	0	0	0
000055	2020000055	2020	2021	上市公司本身	上市后	0	0	0	0	0	0	0	0
000056	2005000056	2005	2006	上市公司本身	上市后	0	0	0	0	0	0	0	0
000056	2006000056	2006	2007	上市公司本身	上市后	0	0	0	0	0	0	0	0
000056	2007000056	2007	2008	上市公司本身	上市后	0	0	0	0	0	0	0	0
000056	2008000056	2008	2009	上市公司本身	上市后	0	0	0	0	0	0	0	0
000056	2009000056	2009	2010	上市公司本身	上市后	0	0	0	0	0	0	0	0
000056	2010000056	2010	2011	上市公司本身	上市后	0	0	0	0	0	0	0	0
000056	2011000056	2011	2012	上市公司本身	上市后	0	0	0	0	0	0	0	0
000056	2012000056	2012	2013	上市公司本身	上市后	0	0	0	0	0	0	0	0
000056	2013000056	2013	2014	上市公司本身	上市后	0	0	0	0	0	0	0	0
000056	2014000056	2014	2015	上市公司本身	上市后	0	0	0	0	0	0	0	0
000056	2015000056	2015	2016	上市公司本身	上市后	0	0	0	0	0	0	0	0
000056	2016000056	2016	2017	上市公司本身	上市后	0	0	0	0	0	0	0	0
000056	2017000056	2017	2018	上市公司本身	上市后	0	0	0	0	0	0	0	0
000056	2018000056	2018	2019	上市公司本身	上市后	0	0	0	0	0	0	0	0
000056	2019000056	2019	2020	上市公司本身	上市后	0	0	0	0	0	0	0	0
000056	2020000056	2020	2021	上市公司本身	上市后	0	0	0	0	0	0	0	0
000058	2005000058	2005	2006	上市公司本身	上市后	0	0	0	0	0	0	0	0
000058	2006000058	2006	2007	上市公司本身	上市后	0	0	0	0	0	0	0	0
000058	2007000058	2007	2008	上市公司本身	上市后	0	0	0	0	0	0	0	0
000058	2008000058	2008	2009	上市公司本身	上市后	0	0	0	0	0	0	0	0
000058	2009000058	2009	2010	上市公司本身	上市后	0	0	0	0	0	0	0	0
000058	2010000058	2010	2011	上市公司本身	上市后	0	0	0	0	0	0	0	0
000058	2011000058	2011	2012	上市公司本身	上市后	0	0	0	0	0	0	0	0
000058	2012000058	2012	2013	上市公司本身	上市后	0	0	0	0	0	0	0	0
000058	2013000058	2013	2014	上市公司本身	上市后	0	0	0	0	0	0	0	0
000058	2014000058	2014	2015	上市公司本身	上市后	0	0	0	0	0	0	0	0
000058	2015000058	2015	2016	上市公司本身	上市后	0	0	0	0	0	0	0	0
000058	2016000058	2016	2017	上市公司本身	上市后	0	0	0	0	0	0	0	0
000058	2017000058	2017	2018	上市公司本身	上市后	0	0	0	0	0	0	0	0
000058	2018000058	2018	2019	上市公司本身	上市后	0	0	0	0	0	0	0	0
000058	2019000058	2019	2020	上市公司本身	上市后	0	0	0	0	0	0	0	0
000058	2020000058	2020	2021	上市公司本身	上市后	0	0	0	0	0	0	0	0
000059	2005000059	2005	2006	上市公司本身	上市后	0	0	0	0	0	0	0	0
000059	2006000059	2006	2007	上市公司本身	上市后	0	0	0	0	0	0	0	0
000059	2007000059	2007	2008	上市公司本身	上市后	0	0	0	0	0	0	0	0
000059	2008000059	2008	2009	上市公司本身	上市后	0	0	0	0	0	0	0	0
000059	2009000059	2009	2010	上市公司本身	上市后	0	0	0	0	0	0	0	0
000059	2010000059	2010	2011	上市公司本身	上市后	0	0	0	0	0	0	0	0
000059	2011000059	2011	2012	上市公司本身	上市后	0	0	0	0	0	0	0	0
000059	2012000059	2012	2013	上市公司本身	上市后	0	0	0	0	0	0	0	0
000059	2013000059	2013	2014	上市公司本身	上市后	0	0	0	0	0	0	0	0
000059	2014000059	2014	2015	上市公司本身	上市后	0	0	0	0	0	0	0	0
000059	2015000059	2015	2016	上市公司本身	上市后	0	0	0	0	0	0	0	0
000059	2016000059	2016	2017	上市公司本身	上市后	2.89037	17	10	0	0	0	0	27	0.62963
000059	2017000059	2017	2018	上市公司本身	上市后	2.99573	19	14	0	0	0	0	33	0.575758
000059	2018000059	2018	2019	上市公司本身	上市后	3.17805	23	11	0	0	0	0	34	0.676471
000059	2019000059	2019	2020	上市公司本身	上市后	3.49651	32	6	0	0	4	0	38	0.842105
000059	2020000059	2020	2021	上市公司本身	上市后	1.60944	4	1	0	0	0	0	5	0.8
000060	2005000060	2005	2006	上市公司本身	上市后	0	0	0	0	1	0	0	0
000060	2006000060	2006	2007	上市公司本身	上市后	0	0	0	0	0	0	0	0
000060	2007000060	2007	2008	上市公司本身	上市后	0	0	0	0	0	0	0	0
000060	2008000060	2008	2009	上市公司本身	上市后	0	0	0	0	0	0	0	0
000060	2009000060	2009	2010	上市公司本身	上市后	0	0	0	0	0	0	0	0
000060	2010000060	2010	2011	上市公司本身	上市后	0	0	0	0	0	0	0	0
000060	2011000060	2011	2012	上市公司本身	上市后	0	0	0	0	0	0	0	0
000060	2012000060	2012	2013	上市公司本身	上市后	0	0	0	0	0	0	0	0
000060	2013000060	2013	2014	上市公司本身	上市后	0	0	0	0	0	0	0	0
000060	2014000060	2014	2015	上市公司本身	上市后	0	0	0	0	4	0	0	0
000060	2015000060	2015	2016	上市公司本身	上市后	0	0	0	0	3	8	0	0
000060	2016000060	2016	2017	上市公司本身	上市后	0.693147	1	1	0	9	9	0	2	0.5
000060	2017000060	2017	2018	上市公司本身	上市后	0.693147	1	0	0	1	6	0	1	1
000060	2018000060	2018	2019	上市公司本身	上市后	1.38629	3	4	0	8	14	0	7	0.428571
000060	2019000060	2019	2020	上市公司本身	上市后	0.693147	1	1	0	9	24	0	2	0.5
000060	2020000060	2020	2021	上市公司本身	上市后	0	0	0	0	5	1	0	0
000061	2005000061	2005	2006	上市公司本身	上市后	0	0	0	0	0	0	0	0
000061	2006000061	2006	2007	上市公司本身	上市后	0	0	0	0	0	0	0	0
000061	2007000061	2007	2008	上市公司本身	上市后	0	0	0	0	0	0	0	0
000061	2008000061	2008	2009	上市公司本身	上市后	0.693147	1	0	0	0	0	0	1	1
000061	2009000061	2009	2010	上市公司本身	上市后	0	0	0	0	0	0	0	0
000061	2010000061	2010	2011	上市公司本身	上市后	1.38629	3	0	2	0	0	0	5	0.6
000061	2011000061	2011	2012	上市公司本身	上市后	0	0	1	0	0	0	0	1	0
000061	2012000061	2012	2013	上市公司本身	上市后	0	0	0	0	0	0	0	0
000061	2013000061	2013	2014	上市公司本身	上市后	0	0	0	0	0	0	0	0
000061	2014000061	2014	2015	上市公司本身	上市后	0	0	0	0	0	0	0	0
000061	2015000061	2015	2016	上市公司本身	上市后	0	0	0	0	0	0	0	0
000061	2016000061	2016	2017	上市公司本身	上市后	0	0	0	0	0	0	0	0
000061	2017000061	2017	2018	上市公司本身	上市后	0	0	0	0	0	0	0	0
000061	2018000061	2018	2019	上市公司本身	上市后	0	0	0	0	0	0	0	0
000061	2019000061	2019	2020	上市公司本身	上市后	0	0	0	0	0	0	0	0
000061	2020000061	2020	2021	上市公司本身	上市后	0	0	0	0	0	0	0	0
000062	2005000062	2005	2006	上市公司本身	上市后	0	0	0	0	0	0	0	0
000062	2006000062	2006	2007	上市公司本身	上市后	0	0	0	0	0	0	0	0
000062	2007000062	2007	2008	上市公司本身	上市后	0	0	0	0	0	0	0	0
000062	2008000062	2008	2009	上市公司本身	上市后	0	0	0	0	0	0	0	0
000062	2009000062	2009	2010	上市公司本身	上市后	0	0	0	0	0	0	0	0
000062	2010000062	2010	2011	上市公司本身	上市后	0	0	0	0	0	0	0	0
000062	2011000062	2011	2012	上市公司本身	上市后	0	0	0	0	0	0	0	0
000062	2012000062	2012	2013	上市公司本身	上市后	0	0	0	0	0	0	0	0
000062	2013000062	2013	2014	上市公司本身	上市后	0	0	0	0	0	0	0	0
000062	2014000062	2014	2015	上市公司本身	上市后	0	0	0	0	0	0	0	0
000062	2015000062	2015	2016	上市公司本身	上市后	0	0	0	0	0	0	0	0
000062	2016000062	2016	2017	上市公司本身	上市后	0	0	0	0	0	0	0	0
000062	2017000062	2017	2018	上市公司本身	上市后	0	0	0	0	0	0	0	0
000062	2018000062	2018	2019	上市公司本身	上市后	0	0	0	0	0	0	0	0
000062	2019000062	2019	2020	上市公司本身	上市后	0	0	0	0	0	0	0	0
000062	2020000062	2020	2021	上市公司本身	上市后	0	0	0	0	0	0	0	0
000063	2005000063	2005	2006	上市公司本身	上市后	7.69348	2193	198	26	8	0	6	2417	0.907323
000063	2006000063	2006	2007	上市公司本身	上市后	8.32166	4111	281	28	11	0	0	4420	0.93009
000063	2007000063	2007	2008	上市公司本身	上市后	8.2913	3988	268	53	7	0	0	4309	0.925505
000063	2008000063	2008	2009	上市公司本身	上市后	8.58242	5336	239	299	15	2	0	5874	0.90841
000063	2009000063	2009	2010	上市公司本身	上市后	8.46863	4762	265	120	28	1	1	5147	0.925199
000063	2010000063	2010	2011	上市公司本身	上市后	8.35114	4234	211	115	20	0	0	4560	0.928509
000063	2011000063	2011	2012	上市公司本身	上市后	8.09407	3274	158	80	50	2	0	3512	0.932232
000063	2012000063	2012	2013	上市公司本身	上市后	7.68754	2180	101	76	30	2	0	2357	0.924905
000063	2013000063	2013	2014	上市公司本身	上市后	8.12859	3389	126	127	43	3	0	3642	0.930533
000063	2014000063	2014	2015	上市公司本身	上市后	8.18535	3587	136	108	27	3	2	3831	0.936309
000063	2015000063	2015	2016	上市公司本身	上市后	8.22363	3727	160	93	50	7	0	3980	0.936432
000063	2016000063	2016	2017	上市公司本身	上市后	7.86365	2600	71	79	43	3	0	2750	0.945455
000063	2017000063	2017	2018	上市公司本身	上市后	7.52402	1851	44	87	13	4	0	1982	0.933905
000063	2018000063	2018	2019	上市公司本身	上市后	7.36074	1572	29	35	15	0	0	1636	0.96088
000063	2019000063	2019	2020	上市公司本身	上市后	6.64509	768	26	23	7	0	0	817	0.940024
000063	2020000063	2020	2021	上市公司本身	上市后	4.31749	74	5	16	19	0	0	95	0.778947
000065	2005000065	2005	2006	上市公司本身	上市后	0	0	0	0	0	0	0	0
000065	2006000065	2006	2007	上市公司本身	上市后	0	0	0	0	0	0	0	0
000065	2007000065	2007	2008	上市公司本身	上市后	0	0	0	0	0	0	0	0
000065	2008000065	2008	2009	上市公司本身	上市后	0	0	0	0	0	0	0	0
000065	2009000065	2009	2010	上市公司本身	上市后	0	0	0	0	0	0	0	0
000065	2010000065	2010	2011	上市公司本身	上市后	0	0	2	0	0	0	0	2	0
000065	2011000065	2011	2012	上市公司本身	上市后	0	0	2	0	0	0	0	2	0
000065	2012000065	2012	2013	上市公司本身	上市后	0	0	0	0	0	0	0	0
000065	2013000065	2013	2014	上市公司本身	上市后	0	0	7	0	0	0	0	7	0
000065	2014000065	2014	2015	上市公司本身	上市后	0	0	5	0	0	0	0	5	0
000065	2015000065	2015	2016	上市公司本身	上市后	0	0	5	0	0	0	0	5	0
000065	2016000065	2016	2017	上市公司本身	上市后	0	0	6	0	0	0	0	6	0
000065	2017000065	2017	2018	上市公司本身	上市后	0	0	8	0	0	0	0	8	0
000065	2018000065	2018	2019	上市公司本身	上市后	0	0	5	0	1	0	0	5	0
000065	2019000065	2019	2020	上市公司本身	上市后	0	0	5	0	2	0	0	5	0
000065	2020000065	2020	2021	上市公司本身	上市后	0.693147	1	2	0	1	0	0	3	0.333333
000066	2005000066	2005	2006	上市公司本身	上市后	1.79176	5	4	10	0	0	0	19	0.263158
000066	2006000066	2006	2007	上市公司本身	上市后	2.70805	14	3	3	0	0	0	20	0.7
000066	2007000066	2007	2008	上市公司本身	上市后	1.60944	4	4	12	0	0	0	20	0.2
000066	2008000066	2008	2009	上市公司本身	上市后	2.77259	15	23	7	0	0	0	45	0.333333
000066	2009000066	2009	2010	上市公司本身	上市后	2.56495	12	10	5	0	0	0	27	0.444444
000066	2010000066	2010	2011	上市公司本身	上市后	2.07944	7	11	3	0	0	0	21	0.333333
000066	2011000066	2011	2012	上市公司本身	上市后	2.48491	11	14	0	0	0	0	25	0.44
000066	2012000066	2012	2013	上市公司本身	上市后	2.3979	10	11	4	0	0	0	25	0.4
000066	2013000066	2013	2014	上市公司本身	上市后	2.30259	9	10	5	0	0	0	24	0.375
000066	2014000066	2014	2015	上市公司本身	上市后	2.56495	12	16	2	0	0	0	30	0.4
000066	2015000066	2015	2016	上市公司本身	上市后	2.30259	9	11	5	0	0	0	25	0.36
000066	2016000066	2016	2017	上市公司本身	上市后	2.19722	8	11	0	0	0	0	19	0.421053
000066	2017000066	2017	2018	上市公司本身	上市后	2.63906	13	25	0	0	0	0	38	0.342105
000066	2018000066	2018	2019	上市公司本身	上市后	1.38629	3	6	2	0	0	0	11	0.272727
000066	2019000066	2019	2020	上市公司本身	上市后	3.73767	41	1	5	5	0	0	47	0.87234
000066	2020000066	2020	2021	上市公司本身	上市后	3.17805	23	0	5	0	0	0	28	0.821429
000068	2005000068	2005	2006	上市公司本身	上市后	0	0	0	0	0	0	0	0
000068	2006000068	2006	2007	上市公司本身	上市后	0	0	2	0	0	0	0	2	0
000068	2007000068	2007	2008	上市公司本身	上市后	0	0	0	0	0	0	0	0
000068	2008000068	2008	2009	上市公司本身	上市后	0	0	0	0	0	0	0	0
000068	2009000068	2009	2010	上市公司本身	上市后	0	0	0	0	0	0	0	0
000068	2010000068	2010	2011	上市公司本身	上市后	0	0	0	0	0	0	0	0
000068	2011000068	2011	2012	上市公司本身	上市后	0	0	0	0	0	0	0	0
000068	2012000068	2012	2013	上市公司本身	上市后	0	0	0	0	0	0	0	0
000068	2013000068	2013	2014	上市公司本身	上市后	0	0	0	0	0	0	0	0
000068	2014000068	2014	2015	上市公司本身	上市后	0	0	0	0	0	0	0	0
000068	2015000068	2015	2016	上市公司本身	上市后	0	0	0	0	0	0	0	0
000068	2016000068	2016	2017	上市公司本身	上市后	0	0	0	0	0	0	0	0
000068	2017000068	2017	2018	上市公司本身	上市后	0	0	0	0	0	0	0	0
000068	2018000068	2018	2019	上市公司本身	上市后	0	0	0	0	0	0	0	0
000068	2019000068	2019	2020	上市公司本身	上市后	0	0	0	0	0	0	0	0
000068	2020000068	2020	2021	上市公司本身	上市后	0	0	0	0	0	0	0	0
000069	2005000069	2005	2006	上市公司本身	上市后	0	0	0	2	0	0	0	2	0
000069	2006000069	2006	2007	上市公司本身	上市后	0	0	0	0	0	0	0	0
000069	2007000069	2007	2008	上市公司本身	上市后	0	0	0	0	0	0	0	0
000069	2008000069	2008	2009	上市公司本身	上市后	0	0	0	0	0	0	0	0
000069	2009000069	2009	2010	上市公司本身	上市后	0	0	0	0	0	0	0	0
000069	2010000069	2010	2011	上市公司本身	上市后	0	0	0	0	0	0	0	0
000069	2011000069	2011	2012	上市公司本身	上市后	0	0	0	0	0	0	0	0
000069	2012000069	2012	2013	上市公司本身	上市后	0	0	0	0	0	0	0	0
000069	2013000069	2013	2014	上市公司本身	上市后	0	0	0	0	0	0	0	0
000069	2014000069	2014	2015	上市公司本身	上市后	0	0	0	0	0	0	0	0
000069	2015000069	2015	2016	上市公司本身	上市后	0	0	0	0	0	0	0	0
000069	2016000069	2016	2017	上市公司本身	上市后	0	0	0	0	0	0	0	0
000069	2017000069	2017	2018	上市公司本身	上市后	0	0	0	0	0	0	0	0
000069	2018000069	2018	2019	上市公司本身	上市后	0	0	0	0	0	0	0	0
000069	2019000069	2019	2020	上市公司本身	上市后	0	0	0	0	0	0	0	0
000069	2020000069	2020	2021	上市公司本身	上市后	0	0	0	0	0	0	0	0
000070	2005000070	2005	2006	上市公司本身	上市后	0	0	0	0	0	0	0	0
000070	2006000070	2006	2007	上市公司本身	上市后	0	0	0	0	0	0	0	0
000070	2007000070	2007	2008	上市公司本身	上市后	0.693147	1	1	0	0	0	0	2	0.5
000070	2008000070	2008	2009	上市公司本身	上市后	0	0	0	0	1	1	0	0
000070	2009000070	2009	2010	上市公司本身	上市后	0	0	3	0	0	1	0	3	0
000070	2010000070	2010	2011	上市公司本身	上市后	0	0	5	0	0	0	0	5	0
000070	2011000070	2011	2012	上市公司本身	上市后	0	0	2	0	0	0	0	2	0
000070	2012000070	2012	2013	上市公司本身	上市后	0.693147	1	13	0	0	0	0	14	0.0714286
000070	2013000070	2013	2014	上市公司本身	上市后	0	0	9	1	0	0	0	10	0
000070	2014000070	2014	2015	上市公司本身	上市后	0.693147	1	7	0	0	0	0	8	0.125
000070	2015000070	2015	2016	上市公司本身	上市后	1.79176	5	12	0	6	3	0	17	0.294118
000070	2016000070	2016	2017	上市公司本身	上市后	2.19722	8	15	0	5	8	4	23	0.347826
000070	2017000070	2017	2018	上市公司本身	上市后	1.38629	3	8	0	3	3	1	11	0.272727
000070	2018000070	2018	2019	上市公司本身	上市后	2.63906	13	14	0	5	2	0	27	0.481481
000070	2019000070	2019	2020	上市公司本身	上市后	3.89182	48	41	7	10	1	0	96	0.5
000070	2020000070	2020	2021	上市公司本身	上市后	0.693147	1	5	3	5	0	0	9	0.111111
000078	2005000078	2005	2006	上市公司本身	上市后	0	0	0	0	0	0	0	0
000078	2006000078	2006	2007	上市公司本身	上市后	0	0	0	0	0	0	0	0
000078	2007000078	2007	2008	上市公司本身	上市后	0	0	0	0	0	0	0	0
000078	2008000078	2008	2009	上市公司本身	上市后	0	0	0	0	0	0	0	0
000078	2009000078	2009	2010	上市公司本身	上市后	0	0	0	0	0	0	0	0
000078	2010000078	2010	2011	上市公司本身	上市后	0	0	0	0	0	0	0	0
000078	2011000078	2011	2012	上市公司本身	上市后	0	0	0	0	0	0	0	0
000078	2012000078	2012	2013	上市公司本身	上市后	0	0	0	0	0	0	0	0
000078	2013000078	2013	2014	上市公司本身	上市后	0	0	0	0	0	0	0	0
000078	2014000078	2014	2015	上市公司本身	上市后	0	0	0	0	0	0	0	0
000078	2015000078	2015	2016	上市公司本身	上市后	0.693147	1	0	0	0	0	0	1	1
000078	2016000078	2016	2017	上市公司本身	上市后	0	0	0	0	0	0	0	0
000078	2017000078	2017	2018	上市公司本身	上市后	0	0	0	0	0	0	0	0
000078	2018000078	2018	2019	上市公司本身	上市后	0	0	0	0	0	0	0	0
000078	2019000078	2019	2020	上市公司本身	上市后	0	0	0	0	0	0	0	0
000078	2020000078	2020	2021	上市公司本身	上市后	0	0	0	0	0	0	0	0
000088	2005000088	2005	2006	上市公司本身	上市后	0	0	0	0	0	0	0	0
000088	2006000088	2006	2007	上市公司本身	上市后	0	0	0	0	0	0	0	0
000088	2007000088	2007	2008	上市公司本身	上市后	0	0	0	0	0	0	0	0
000088	2008000088	2008	2009	上市公司本身	上市后	0	0	0	0	0	0	0	0
000088	2009000088	2009	2010	上市公司本身	上市后	0	0	0	0	0	0	0	0
000088	2010000088	2010	2011	上市公司本身	上市后	0	0	0	0	0	0	0	0
000088	2011000088	2011	2012	上市公司本身	上市后	0	0	0	0	0	0	0	0
000088	2012000088	2012	2013	上市公司本身	上市后	0	0	0	0	0	0	0	0
000088	2013000088	2013	2014	上市公司本身	上市后	0	0	0	0	0	0	0	0
000088	2014000088	2014	2015	上市公司本身	上市后	0	0	0	0	0	0	0	0
000088	2015000088	2015	2016	上市公司本身	上市后	0	0	0	0	0	0	0	0
000088	2016000088	2016	2017	上市公司本身	上市后	0	0	0	0	0	0	0	0
000088	2017000088	2017	2018	上市公司本身	上市后	0	0	0	0	0	0	0	0
000088	2018000088	2018	2019	上市公司本身	上市后	0	0	0	0	0	0	0	0
000088	2019000088	2019	2020	上市公司本身	上市后	0	0	0	0	0	0	0	0
000088	2020000088	2020	2021	上市公司本身	上市后	0	0	0	0	0	0	0	0
000089	2005000089	2005	2006	上市公司本身	上市后	0	0	0	0	0	0	0	0
000089	2006000089	2006	2007	上市公司本身	上市后	0	0	0	0	0	0	0	0
000089	2007000089	2007	2008	上市公司本身	上市后	0.693147	1	1	0	0	0	0	2	0.5
000089	2008000089	2008	2009	上市公司本身	上市后	0	0	0	0	0	0	0	0
000089	2009000089	2009	2010	上市公司本身	上市后	0	0	0	0	0	0	0	0
000089	2010000089	2010	2011	上市公司本身	上市后	0	0	0	0	0	0	0	0
000089	2011000089	2011	2012	上市公司本身	上市后	0	0	0	0	0	0	0	0
000089	2012000089	2012	2013	上市公司本身	上市后	0	0	0	0	0	0	0	0
000089	2013000089	2013	2014	上市公司本身	上市后	0	0	0	0	0	0	0	0
000089	2014000089	2014	2015	上市公司本身	上市后	0	0	0	0	0	0	0	0
000089	2015000089	2015	2016	上市公司本身	上市后	0	0	0	0	0	0	0	0
000089	2016000089	2016	2017	上市公司本身	上市后	0	0	0	0	0	0	0	0
000089	2017000089	2017	2018	上市公司本身	上市后	0	0	0	0	0	0	0	0
000089	2018000089	2018	2019	上市公司本身	上市后	1.79176	5	3	0	3	0	0	8	0.625
000089	2019000089	2019	2020	上市公司本身	上市后	0.693147	1	8	0	1	2	0	9	0.111111
000089	2020000089	2020	2021	上市公司本身	上市后	0	0	2	0	0	0	1	2	0
000090	2005000090	2005	2006	上市公司本身	上市后	0	0	0	0	0	0	0	0
000090	2006000090	2006	2007	上市公司本身	上市后	0	0	0	0	0	0	0	0
000090	2007000090	2007	2008	上市公司本身	上市后	0	0	0	0	0	0	0	0
000090	2008000090	2008	2009	上市公司本身	上市后	0	0	0	0	0	0	0	0
000090	2009000090	2009	2010	上市公司本身	上市后	0	0	0	0	0	0	0	0
000090	2010000090	2010	2011	上市公司本身	上市后	0	0	0	0	0	0	0	0
000090	2011000090	2011	2012	上市公司本身	上市后	0	0	0	0	0	0	0	0
000090	2012000090	2012	2013	上市公司本身	上市后	0	0	0	0	0	0	0	0
000090	2013000090	2013	2014	上市公司本身	上市后	0	0	0	0	0	0	0	0
000090	2014000090	2014	2015	上市公司本身	上市后	0	0	0	0	0	0	0	0
000090	2015000090	2015	2016	上市公司本身	上市后	0	0	0	0	0	0	0	0
000090	2016000090	2016	2017	上市公司本身	上市后	0	0	0	0	0	0	0	0
000090	2017000090	2017	2018	上市公司本身	上市后	0	0	0	0	1	2	0	0
000090	2018000090	2018	2019	上市公司本身	上市后	0	0	0	0	1	1	0	0
000090	2019000090	2019	2020	上市公司本身	上市后	0	0	0	0	7	5	0	0
000090	2020000090	2020	2021	上市公司本身	上市后	1.09861	2	1	0	15	3	0	3	0.666667
000096	2005000096	2005	2006	上市公司本身	上市后	0	0	0	0	0	0	0	0
000096	2006000096	2006	2007	上市公司本身	上市后	0	0	0	0	0	0	0	0
000096	2007000096	2007	2008	上市公司本身	上市后	0	0	0	0	0	0	0	0
000096	2008000096	2008	2009	上市公司本身	上市后	0	0	0	0	0	0	0	0
000096	2009000096	2009	2010	上市公司本身	上市后	0	0	0	0	0	0	0	0
000096	2010000096	2010	2011	上市公司本身	上市后	0	0	0	0	0	0	0	0
000096	2011000096	2011	2012	上市公司本身	上市后	0	0	0	0	0	0	0	0
000096	2012000096	2012	2013	上市公司本身	上市后	0	0	0	0	0	0	0	0
000096	2013000096	2013	2014	上市公司本身	上市后	0	0	0	0	0	0	0	0
000096	2014000096	2014	2015	上市公司本身	上市后	0	0	0	0	0	0	0	0
000096	2015000096	2015	2016	上市公司本身	上市后	0	0	0	0	0	0	0	0
000096	2016000096	2016	2017	上市公司本身	上市后	0	0	0	0	0	0	0	0
000096	2017000096	2017	2018	上市公司本身	上市后	0	0	0	0	0	0	0	0
000096	2018000096	2018	2019	上市公司本身	上市后	0	0	0	0	0	0	0	0
000096	2019000096	2019	2020	上市公司本身	上市后	0	0	0	0	0	0	0	0
000096	2020000096	2020	2021	上市公司本身	上市后	0	0	0	0	0	0	0	0
000099	2005000099	2005	2006	上市公司本身	上市后	0	0	0	0	0	0	0	0
000099	2006000099	2006	2007	上市公司本身	上市后	0	0	0	0	0	0	0	0
000099	2007000099	2007	2008	上市公司本身	上市后	0	0	0	0	0	0	0	0
000099	2008000099	2008	2009	上市公司本身	上市后	0	0	0	0	0	0	0	0
000099	2009000099	2009	2010	上市公司本身	上市后	0	0	0	0	0	0	0	0
000099	2010000099	2010	2011	上市公司本身	上市后	0	0	0	0	0	0	0	0
000099	2011000099	2011	2012	上市公司本身	上市后	0	0	0	0	0	0	0	0
000099	2012000099	2012	2013	上市公司本身	上市后	0	0	0	0	0	0	0	0
000099	2013000099	2013	2014	上市公司本身	上市后	0	0	0	0	0	0	0	0
000099	2014000099	2014	2015	上市公司本身	上市后	0	0	0	0	0	0	0	0
000099	2015000099	2015	2016	上市公司本身	上市后	0	0	0	0	0	0	0	0
000099	2016000099	2016	2017	上市公司本身	上市后	0	0	0	0	0	0	0	0
000099	2017000099	2017	2018	上市公司本身	上市后	0	0	0	0	0	0	0	0
000099	2018000099	2018	2019	上市公司本身	上市后	0.693147	1	3	0	0	0	0	4	0.25
000099	2019000099	2019	2020	上市公司本身	上市后	0	0	8	0	0	0	0	8	0
000099	2020000099	2020	2021	上市公司本身	上市后	0	0	0	0	0	0	0	0
000100	2005000100	2005	2006	上市公司本身	上市后	1.09861	2	5	15	0	0	0	22	0.0909091
000100	2006000100	2006	2007	上市公司本身	上市后	2.77259	15	5	0	0	0	0	20	0.75
000100	2007000100	2007	2008	上市公司本身	上市后	4.09434	59	55	7	0	1	0	121	0.487603
000100	2008000100	2008	2009	上市公司本身	上市后	4.29046	72	66	9	0	0	0	147	0.489796
000100	2009000100	2009	2010	上市公司本身	上市后	4.26268	70	53	13	104	82	13	136	0.514706
000100	2010000100	2010	2011	上市公司本身	上市后	4.84419	126	32	8	0	2	2	166	0.759036
000100	2011000100	2011	2012	上市公司本身	上市后	5.31321	202	36	19	0	0	0	257	0.785992
000100	2012000100	2012	2013	上市公司本身	上市后	5.41165	223	43	9	1	1	0	275	0.810909
000100	2013000100	2013	2014	上市公司本身	上市后	5.62402	276	35	18	0	0	0	329	0.838906
000100	2014000100	2014	2015	上市公司本身	上市后	5.96615	389	31	7	0	0	0	427	0.911007
000100	2015000100	2015	2016	上市公司本身	上市后	6.28972	538	21	7	0	0	0	566	0.95053
000100	2016000100	2016	2017	上市公司本身	上市后	6.2106	497	4	0	6	0	0	501	0.992016
000100	2017000100	2017	2018	上市公司本身	上市后	5.95842	386	11	4	0	0	0	401	0.962594
000100	2018000100	2018	2019	上市公司本身	上市后	5.8693	353	7	12	0	0	0	372	0.948925
000100	2019000100	2019	2020	上市公司本身	上市后	4.12713	61	11	17	0	0	0	89	0.685393
000100	2020000100	2020	2021	上市公司本身	上市后	0.693147	1	0	0	0	0	0	1	1
000150	2005000150	2005	2006	上市公司本身	上市后	0	0	0	0	0	0	0	0
000150	2006000150	2006	2007	上市公司本身	上市后	0	0	0	0	0	0	0	0
000150	2007000150	2007	2008	上市公司本身	上市后	0	0	0	0	0	0	0	0
000150	2008000150	2008	2009	上市公司本身	上市后	0	0	0	0	0	0	0	0
000150	2009000150	2009	2010	上市公司本身	上市后	0	0	0	0	0	0	0	0
000150	2010000150	2010	2011	上市公司本身	上市后	0	0	0	0	0	0	0	0
000150	2011000150	2011	2012	上市公司本身	上市后	0	0	0	0	0	0	0	0
000150	2012000150	2012	2013	上市公司本身	上市后	0	0	0	0	0	0	0	0
000150	2013000150	2013	2014	上市公司本身	上市后	0	0	0	0	0	0	0	0
000150	2014000150	2014	2015	上市公司本身	上市后	0	0	0	0	0	0	0	0
000150	2015000150	2015	2016	上市公司本身	上市后	0	0	0	0	0	0	0	0
000150	2016000150	2016	2017	上市公司本身	上市后	0	0	0	0	0	0	0	0
000150	2017000150	2017	2018	上市公司本身	上市后	0	0	0	0	0	0	0	0
000150	2018000150	2018	2019	上市公司本身	上市后	0	0	0	0	0	0	0	0
000150	2019000150	2019	2020	上市公司本身	上市后	0	0	0	0	0	0	0	0
000150	2020000150	2020	2021	上市公司本身	上市后	0	0	0	0	0	0	0	0
000151	2005000151	2005	2006	上市公司本身	上市后	0	0	0	0	0	0	0	0
000151	2006000151	2006	2007	上市公司本身	上市后	0	0	0	0	0	0	0	0
000151	2007000151	2007	2008	上市公司本身	上市后	0	0	0	0	0	0	0	0
000151	2008000151	2008	2009	上市公司本身	上市后	0	0	0	0	0	0	0	0
000151	2009000151	2009	2010	上市公司本身	上市后	0	0	0	0	0	0	0	0
000151	2010000151	2010	2011	上市公司本身	上市后	0	0	0	0	0	0	0	0
000151	2011000151	2011	2012	上市公司本身	上市后	0	0	0	0	0	0	0	0
000151	2012000151	2012	2013	上市公司本身	上市后	0	0	0	0	0	0	0	0
000151	2013000151	2013	2014	上市公司本身	上市后	0	0	0	0	0	0	0	0
000151	2014000151	2014	2015	上市公司本身	上市后	0	0	0	0	0	0	0	0
000151	2015000151	2015	2016	上市公司本身	上市后	0	0	8	0	0	0	0	8	0
000151	2016000151	2016	2017	上市公司本身	上市后	0	0	4	0	0	0	0	4	0
000151	2017000151	2017	2018	上市公司本身	上市后	0	0	0	0	0	0	0	0
000151	2018000151	2018	2019	上市公司本身	上市后	0	0	0	0	1	0	0	0
000151	2019000151	2019	2020	上市公司本身	上市后	0	0	2	0	1	0	0	2	0
000151	2020000151	2020	2021	上市公司本身	上市后	0	0	0	0	0	0	0	0
000153	2005000153	2005	2006	上市公司本身	上市后	0	0	0	0	0	0	0	0
000153	2006000153	2006	2007	上市公司本身	上市后	0	0	0	0	0	0	0	0
000153	2007000153	2007	2008	上市公司本身	上市后	0	0	0	0	0	0	0	0
000153	2008000153	2008	2009	上市公司本身	上市后	0	0	0	0	0	0	0	0
000153	2009000153	2009	2010	上市公司本身	上市后	0	0	0	0	0	0	0	0
000153	2010000153	2010	2011	上市公司本身	上市后	0	0	4	0	0	0	0	4	0
000153	2011000153	2011	2012	上市公司本身	上市后	0.693147	1	0	0	0	0	0	1	1
000153	2012000153	2012	2013	上市公司本身	上市后	0	0	1	0	0	0	0	1	0
000153	2013000153	2013	2014	上市公司本身	上市后	0	0	0	0	0	0	0	0
000153	2014000153	2014	2015	上市公司本身	上市后	0	0	0	0	0	0	0	0
000153	2015000153	2015	2016	上市公司本身	上市后	0.693147	1	0	0	0	0	0	1	1
000153	2016000153	2016	2017	上市公司本身	上市后	0	0	0	0	0	0	0	0
000153	2017000153	2017	2018	上市公司本身	上市后	0	0	0	0	0	0	0	0
000153	2018000153	2018	2019	上市公司本身	上市后	0	0	0	0	0	0	0	0
000153	2019000153	2019	2020	上市公司本身	上市后	1.79176	5	0	0	0	0	0	5	1
000153	2020000153	2020	2021	上市公司本身	上市后	0	0	0	0	0	0	0	0
000155	2005000155	2005	2006	上市公司本身	上市后	0	0	0	0	0	0	0	0
000155	2006000155	2006	2007	上市公司本身	上市后	0	0	0	0	0	0	0	0
000155	2007000155	2007	2008	上市公司本身	上市后	0	0	0	0	0	0	0	0
000155	2008000155	2008	2009	上市公司本身	上市后	1.79176	5	0	0	0	0	0	5	1
000155	2009000155	2009	2010	上市公司本身	上市后	0	0	0	0	0	0	0	0
000155	2010000155	2010	2011	上市公司本身	上市后	1.38629	3	0	0	0	0	0	3	1
000155	2011000155	2011	2012	上市公司本身	上市后	0	0	0	0	0	0	0	0
000155	2012000155	2012	2013	上市公司本身	上市后	0	0	0	0	0	0	0	0
000155	2013000155	2013	2014	上市公司本身	上市后	0	0	0	0	0	0	0	0
000155	2014000155	2014	2015	上市公司本身	上市后	0	0	0	0	0	0	0	0
000155	2015000155	2015	2016	上市公司本身	上市后	0	0	0	0	0	0	0	0
000155	2016000155	2016	2017	上市公司本身	上市后	0	0	0	0	0	0	0	0
000155	2017000155	2017	2018	上市公司本身	上市后	0	0	0	0	0	0	0	0
000155	2018000155	2018	2019	上市公司本身	上市后	0.693147	1	0	0	0	0	0	1	1
000155	2019000155	2019	2020	上市公司本身	上市后	1.38629	3	0	0	0	0	0	3	1
000155	2020000155	2020	2021	上市公司本身	上市后	0	0	0	0	0	0	0	0
000156	2005000156	2005	2006	上市公司本身	上市后	0	0	0	0	0	0	0	0
000156	2006000156	2006	2007	上市公司本身	上市后	0	0	0	0	0	0	0	0
000156	2007000156	2007	2008	上市公司本身	上市后	0	0	0	0	0	0	0	0
000156	2008000156	2008	2009	上市公司本身	上市后	0	0	0	0	0	0	0	0
000156	2009000156	2009	2010	上市公司本身	上市后	0	0	0	0	0	0	0	0
000156	2010000156	2010	2011	上市公司本身	上市后	0	0	0	0	0	0	0	0
000156	2011000156	2011	2012	上市公司本身	上市后	0	0	0	0	0	0	0	0
000156	2012000156	2012	2013	上市公司本身	上市后	0	0	0	0	0	0	0	0
000156	2013000156	2013	2014	上市公司本身	上市后	0	0	0	0	0	0	0	0
000156	2014000156	2014	2015	上市公司本身	上市后	0	0	0	0	0	0	0	0
000156	2015000156	2015	2016	上市公司本身	上市后	0	0	0	0	0	0	0	0
000156	2016000156	2016	2017	上市公司本身	上市后	0	0	0	0	0	0	0	0
000156	2017000156	2017	2018	上市公司本身	上市后	0	0	0	0	0	0	0	0
000156	2018000156	2018	2019	上市公司本身	上市后	0	0	0	0	0	0	0	0
000156	2019000156	2019	2020	上市公司本身	上市后	0	0	0	0	0	0	0	0
000156	2020000156	2020	2021	上市公司本身	上市后	0	0	0	0	0	0	0	0
000157	2005000157	2005	2006	上市公司本身	上市后	2.83321	16	28	1	0	0	0	45	0.355556
000157	2006000157	2006	2007	上市公司本身	上市后	1.60944	4	29	0	1	0	0	33	0.121212
000157	2007000157	2007	2008	上市公司本身	上市后	2.19722	8	63	2	0	0	0	73	0.109589
000157	2008000157	2008	2009	上市公司本身	上市后	3.04452	20	92	3	0	0	0	115	0.173913
000157	2009000157	2009	2010	上市公司本身	上市后	3.58352	35	108	9	0	6	0	152	0.230263
000157	2010000157	2010	2011	上市公司本身	上市后	5.93489	377	538	65	8	25	3	980	0.384694
000157	2011000157	2011	2012	上市公司本身	上市后	6.20456	494	476	94	46	68	17	1064	0.464286
000157	2012000157	2012	2013	上市公司本身	上市后	6.29157	539	541	80	156	222	27	1160	0.464655
000157	2013000157	2013	2014	上市公司本身	上市后	5.70711	300	340	32	117	126	16	672	0.446429
000157	2014000157	2014	2015	上市公司本身	上市后	4.93447	138	41	28	34	27	4	207	0.666667
000157	2015000157	2015	2016	上市公司本身	上市后	3.89182	48	4	14	3	0	0	66	0.727273
000157	2016000157	2016	2017	上市公司本身	上市后	3.61092	36	5	32	2	0	0	73	0.493151
000157	2017000157	2017	2018	上市公司本身	上市后	4.74493	114	16	17	33	3	1	147	0.77551
000157	2018000157	2018	2019	上市公司本身	上市后	4.80402	121	36	9	48	9	4	166	0.728916
000157	2019000157	2019	2020	上市公司本身	上市后	4.93447	138	120	57	130	108	31	315	0.438095
000157	2020000157	2020	2021	上市公司本身	上市后	4.89784	133	74	18	86	52	27	225	0.591111
000158	2005000158	2005	2006	上市公司本身	上市后	1.09861	2	17	4	0	0	0	23	0.0869565
000158	2006000158	2006	2007	上市公司本身	上市后	0	0	0	5	0	0	0	5	0
000158	2007000158	2007	2008	上市公司本身	上市后	0.693147	1	20	0	0	0	0	21	0.047619
000158	2008000158	2008	2009	上市公司本身	上市后	0	0	4	0	0	0	0	4	0
000158	2009000158	2009	2010	上市公司本身	上市后	1.38629	3	11	0	0	0	0	14	0.214286
000158	2010000158	2010	2011	上市公司本身	上市后	0	0	6	0	0	0	0	6	0
000158	2011000158	2011	2012	上市公司本身	上市后	1.60944	4	7	0	0	0	0	11	0.363636
000158	2012000158	2012	2013	上市公司本身	上市后	0	0	5	0	0	0	0	5	0
000158	2013000158	2013	2014	上市公司本身	上市后	0	0	3	0	0	0	0	3	0
000158	2014000158	2014	2015	上市公司本身	上市后	0	0	4	0	0	0	0	4	0
000158	2015000158	2015	2016	上市公司本身	上市后	1.60944	4	10	0	1	0	0	14	0.285714
000158	2016000158	2016	2017	上市公司本身	上市后	1.09861	2	7	0	1	1	0	9	0.222222
000158	2017000158	2017	2018	上市公司本身	上市后	1.09861	2	7	0	0	0	0	9	0.222222
000158	2018000158	2018	2019	上市公司本身	上市后	0.693147	1	4	0	0	0	0	5	0.2
000158	2019000158	2019	2020	上市公司本身	上市后	0	0	8	0	0	0	0	8	0
000158	2020000158	2020	2021	上市公司本身	上市后	0	0	0	0	0	0	0	0
000159	2005000159	2005	2006	上市公司本身	上市后	0	0	0	0	0	0	0	0
000159	2006000159	2006	2007	上市公司本身	上市后	0	0	0	0	0	0	0	0
000159	2007000159	2007	2008	上市公司本身	上市后	0	0	0	0	0	0	0	0
000159	2008000159	2008	2009	上市公司本身	上市后	0	0	0	0	0	0	0	0
000159	2009000159	2009	2010	上市公司本身	上市后	0	0	0	0	0	0	0	0
000159	2010000159	2010	2011	上市公司本身	上市后	0	0	0	0	0	0	0	0
000159	2011000159	2011	2012	上市公司本身	上市后	0	0	0	0	0	0	0	0
000159	2012000159	2012	2013	上市公司本身	上市后	0	0	0	0	0	0	0	0
000159	2013000159	2013	2014	上市公司本身	上市后	0	0	0	0	0	0	0	0
000159	2014000159	2014	2015	上市公司本身	上市后	0	0	0	0	0	0	0	0
000159	2015000159	2015	2016	上市公司本身	上市后	0	0	0	0	0	0	0	0
000159	2016000159	2016	2017	上市公司本身	上市后	0	0	0	0	0	0	0	0
000159	2017000159	2017	2018	上市公司本身	上市后	0	0	0	0	0	0	0	0
000159	2018000159	2018	2019	上市公司本身	上市后	0	0	0	0	0	0	0	0
000159	2019000159	2019	2020	上市公司本身	上市后	0	0	0	0	0	0	0	0
000159	2020000159	2020	2021	上市公司本身	上市后	0	0	0	0	0	0	0	0
000166	2014000166	2014	2015	上市公司本身	上市后	0	0	0	0	0	0	0	0
000166	2015000166	2015	2016	上市公司本身	上市后	0	0	0	0	0	0	0	0
000166	2016000166	2016	2017	上市公司本身	上市后	0	0	0	0	0	0	0	0
000166	2017000166	2017	2018	上市公司本身	上市后	0	0	0	0	0	0	0	0
000166	2018000166	2018	2019	上市公司本身	上市后	0	0	0	0	0	0	0	0
000166	2019000166	2019	2020	上市公司本身	上市后	0	0	0	0	0	0	0	0
000166	2020000166	2020	2021	上市公司本身	上市后	0	0	0	0	0	0	0	0
000301	2005000301	2005	2006	上市公司本身	上市后	0	0	0	0	0	0	0	0
000301	2006000301	2006	2007	上市公司本身	上市后	0	0	0	0	0	0	0	0
000301	2007000301	2007	2008	上市公司本身	上市后	0	0	0	0	0	0	0	0
000301	2008000301	2008	2009	上市公司本身	上市后	0	0	0	0	0	0	0	0
000301	2009000301	2009	2010	上市公司本身	上市后	0	0	0	0	0	0	0	0
000301	2010000301	2010	2011	上市公司本身	上市后	0	0	0	0	0	0	0	0
000301	2011000301	2011	2012	上市公司本身	上市后	0	0	0	0	0	0	0	0
000301	2012000301	2012	2013	上市公司本身	上市后	0	0	0	0	0	0	0	0
000301	2013000301	2013	2014	上市公司本身	上市后	0	0	0	0	0	0	0	0
000301	2014000301	2014	2015	上市公司本身	上市后	0	0	0	0	0	0	0	0
000301	2015000301	2015	2016	上市公司本身	上市后	0	0	0	0	0	0	0	0
000301	2016000301	2016	2017	上市公司本身	上市后	0	0	0	0	0	0	0	0
000301	2017000301	2017	2018	上市公司本身	上市后	0	0	0	0	0	0	0	0
000301	2018000301	2018	2019	上市公司本身	上市后	0	0	0	0	0	0	0	0
000301	2019000301	2019	2020	上市公司本身	上市后	0	0	0	0	0	0	0	0
000301	2020000301	2020	2021	上市公司本身	上市后	0	0	0	0	0	0	0	0
000333	2012000333	2012	2013	上市公司本身	上市后	3.80666	44	144	61	404	1066	366	249	0.176707
000333	2013000333	2013	2014	上市公司本身	上市后	5.00395	148	128	112	904	1701	579	388	0.381443
000333	2014000333	2014	2015	上市公司本身	上市后	5.20401	181	119	33	2874	3858	913	333	0.543544
000333	2015000333	2015	2016	上市公司本身	上市后	5.50939	246	140	48	3232	3371	686	434	0.56682
000333	2016000333	2016	2017	上市公司本身	上市后	5.45104	232	161	22	3748	3148	896	415	0.559036
000333	2017000333	2017	2018	上市公司本身	上市后	4.92725	137	25	14	3134	3562	734	176	0.778409
000333	2018000333	2018	2019	上市公司本身	上市后	3.97029	52	1	2	2843	2797	601	55	0.945455
000333	2019000333	2019	2020	上市公司本身	上市后	2.48491	11	1	16	1395	1976	828	28	0.392857
000333	2020000333	2020	2021	上市公司本身	上市后	0.693147	1	5	3	365	496	390	9	0.111111
000338	2006000338	2006	2007	上市公司本身	上市后	2.89037	17	81	30	0	0	0	128	0.132812
000338	2007000338	2007	2008	上市公司本身	上市后	1.09861	2	15	28	1	1	0	45	0.0444444
000338	2008000338	2008	2009	上市公司本身	上市后	1.60944	4	29	24	0	0	0	57	0.0701754
000338	2009000338	2009	2010	上市公司本身	上市后	2.99573	19	43	10	3	3	0	72	0.263889
000338	2010000338	2010	2011	上市公司本身	上市后	4.68213	107	96	3	1	2	0	206	0.519417
000338	2011000338	2011	2012	上市公司本身	上市后	4.98361	145	110	13	1	1	0	268	0.541045
000338	2012000338	2012	2013	上市公司本身	上市后	5.0814	160	247	77	0	0	1	484	0.330579
000338	2013000338	2013	2014	上市公司本身	上市后	4.94164	139	298	92	0	0	0	529	0.26276
000338	2014000338	2014	2015	上市公司本身	上市后	5.00395	148	213	46	0	0	0	407	0.363636
000338	2015000338	2015	2016	上市公司本身	上市后	5.54126	254	228	38	0	0	0	520	0.488462
000338	2016000338	2016	2017	上市公司本身	上市后	5.50533	245	334	9	19	20	0	588	0.416667
000338	2017000338	2017	2018	上市公司本身	上市后	6.02587	413	381	14	31	54	0	808	0.511139
000338	2018000338	2018	2019	上市公司本身	上市后	6.65157	773	717	45	46	46	4	1535	0.503583
000338	2019000338	2019	2020	上市公司本身	上市后	6.52062	678	761	28	48	83	2	1467	0.462168
000338	2020000338	2020	2021	上市公司本身	上市后	5.83188	340	176	10	245	36	1	526	0.646388
000400	2005000400	2005	2006	上市公司本身	上市后	0	0	0	0	4	0	0	0
000400	2006000400	2006	2007	上市公司本身	上市后	0	0	0	0	3	0	0	0
000400	2007000400	2007	2008	上市公司本身	上市后	0	0	0	0	11	3	0	0
000400	2008000400	2008	2009	上市公司本身	上市后	0	0	0	0	9	10	2	0
000400	2009000400	2009	2010	上市公司本身	上市后	0	0	0	0	12	22	4	0
000400	2010000400	2010	2011	上市公司本身	上市后	0	0	0	0	52	22	3	0
000400	2011000400	2011	2012	上市公司本身	上市后	0	0	0	0	52	52	26	0
000400	2012000400	2012	2013	上市公司本身	上市后	2.19722	8	7	0	114	44	10	15	0.533333
000400	2013000400	2013	2014	上市公司本身	上市后	3.58352	35	16	0	180	56	5	51	0.686275
000400	2014000400	2014	2015	上市公司本身	上市后	0.693147	1	0	0	281	113	3	1	1
000400	2015000400	2015	2016	上市公司本身	上市后	0.693147	1	0	0	298	88	1	1	1
000400	2016000400	2016	2017	上市公司本身	上市后	2.19722	8	4	0	350	64	5	12	0.666667
000400	2017000400	2017	2018	上市公司本身	上市后	0	0	0	0	296	24	1	0
000400	2018000400	2018	2019	上市公司本身	上市后	1.94591	6	2	0	327	20	5	8	0.75
000400	2019000400	2019	2020	上市公司本身	上市后	1.38629	3	2	0	367	44	3	5	0.6
000400	2020000400	2020	2021	上市公司本身	上市后	1.09861	2	0	0	128	5	0	2	1
000401	2005000401	2005	2006	上市公司本身	上市后	0	0	0	0	0	0	0	0
000401	2006000401	2006	2007	上市公司本身	上市后	0	0	4	0	0	0	0	4	0
000401	2007000401	2007	2008	上市公司本身	上市后	0	0	1	0	0	0	0	1	0
000401	2008000401	2008	2009	上市公司本身	上市后	0	0	0	0	0	0	0	0
000401	2009000401	2009	2010	上市公司本身	上市后	0	0	0	0	0	0	0	0
000401	2010000401	2010	2011	上市公司本身	上市后	0	0	0	0	0	0	0	0
000401	2011000401	2011	2012	上市公司本身	上市后	0	0	0	0	0	0	0	0
000401	2012000401	2012	2013	上市公司本身	上市后	0	0	0	0	0	0	0	0
000401	2013000401	2013	2014	上市公司本身	上市后	0	0	0	0	0	0	0	0
000401	2014000401	2014	2015	上市公司本身	上市后	0	0	0	0	0	0	0	0
000401	2015000401	2015	2016	上市公司本身	上市后	0	0	0	0	0	0	0	0
000401	2016000401	2016	2017	上市公司本身	上市后	0	0	0	0	0	0	0	0
000401	2017000401	2017	2018	上市公司本身	上市后	0	0	0	0	0	0	0	0
000401	2018000401	2018	2019	上市公司本身	上市后	0	0	0	0	2	2	0	0
000401	2019000401	2019	2020	上市公司本身	上市后	0	0	3	0	1	1	0	3	0
000401	2020000401	2020	2021	上市公司本身	上市后	0	0	0	0	0	0	0	0
000402	2005000402	2005	2006	上市公司本身	上市后	0	0	0	0	0	0	0	0
000402	2006000402	2006	2007	上市公司本身	上市后	0	0	0	0	0	0	0	0
000402	2007000402	2007	2008	上市公司本身	上市后	0	0	0	0	0	0	0	0
000402	2008000402	2008	2009	上市公司本身	上市后	0	0	0	0	0	0	0	0
000402	2009000402	2009	2010	上市公司本身	上市后	0	0	0	0	0	0	0	0
000402	2010000402	2010	2011	上市公司本身	上市后	0	0	0	0	0	0	0	0
000402	2011000402	2011	2012	上市公司本身	上市后	0	0	0	0	0	0	0	0
000402	2012000402	2012	2013	上市公司本身	上市后	0	0	0	0	0	0	0	0
000402	2013000402	2013	2014	上市公司本身	上市后	0	0	0	0	0	0	0	0
000402	2014000402	2014	2015	上市公司本身	上市后	0	0	0	0	0	0	0	0
000402	2015000402	2015	2016	上市公司本身	上市后	0	0	0	0	0	0	0	0
000402	2016000402	2016	2017	上市公司本身	上市后	0	0	0	0	0	0	0	0
000402	2017000402	2017	2018	上市公司本身	上市后	0	0	0	0	0	0	0	0
000402	2018000402	2018	2019	上市公司本身	上市后	0	0	0	0	0	0	0	0
000402	2019000402	2019	2020	上市公司本身	上市后	0	0	0	0	0	0	0	0
000402	2020000402	2020	2021	上市公司本身	上市后	0	0	0	0	0	0	0	0
000403	2005000403	2005	2006	上市公司本身	上市后	0	0	0	0	0	0	0	0
000403	2006000403	2006	2007	上市公司本身	上市后	0	0	0	0	0	0	0	0
000403	2007000403	2007	2008	上市公司本身	上市后	0	0	0	0	0	0	0	0
000403	2008000403	2008	2009	上市公司本身	上市后	0	0	0	0	0	0	0	0
000403	2009000403	2009	2010	上市公司本身	上市后	0	0	0	0	0	0	0	0
000403	2010000403	2010	2011	上市公司本身	上市后	0	0	0	0	0	0	0	0
000403	2011000403	2011	2012	上市公司本身	上市后	0	0	0	0	0	0	0	0
000403	2012000403	2012	2013	上市公司本身	上市后	0	0	0	0	0	0	0	0
000403	2013000403	2013	2014	上市公司本身	上市后	0	0	0	0	0	0	0	0
000403	2014000403	2014	2015	上市公司本身	上市后	0	0	0	0	0	0	0	0
000403	2015000403	2015	2016	上市公司本身	上市后	0	0	0	0	0	0	0	0
000403	2016000403	2016	2017	上市公司本身	上市后	0	0	0	0	0	0	0	0
000403	2017000403	2017	2018	上市公司本身	上市后	0	0	0	0	0	0	0	0
000403	2018000403	2018	2019	上市公司本身	上市后	0	0	0	0	0	0	0	0
000403	2019000403	2019	2020	上市公司本身	上市后	0	0	0	0	0	0	0	0
000403	2020000403	2020	2021	上市公司本身	上市后	0	0	0	0	0	0	0	0
000404	2005000404	2005	2006	上市公司本身	上市后	0	0	0	0	0	0	0	0
000404	2006000404	2006	2007	上市公司本身	上市后	0	0	0	0	0	0	0	0
000404	2007000404	2007	2008	上市公司本身	上市后	0	0	8	0	0	0	0	8	0
000404	2008000404	2008	2009	上市公司本身	上市后	0	0	0	0	0	0	0	0
000404	2009000404	2009	2010	上市公司本身	上市后	0	0	0	0	0	0	0	0
000404	2010000404	2010	2011	上市公司本身	上市后	1.09861	2	4	0	0	0	0	6	0.333333
000404	2011000404	2011	2012	上市公司本身	上市后	0.693147	1	1	0	0	0	0	2	0.5
000404	2012000404	2012	2013	上市公司本身	上市后	0.693147	1	2	0	0	0	0	3	0.333333
000404	2013000404	2013	2014	上市公司本身	上市后	1.09861	2	13	1	0	0	0	16	0.125
000404	2014000404	2014	2015	上市公司本身	上市后	1.09861	2	12	0	0	0	0	14	0.142857
000404	2015000404	2015	2016	上市公司本身	上市后	0	0	12	1	0	0	0	13	0
000404	2016000404	2016	2017	上市公司本身	上市后	2.56495	12	20	0	0	0	0	32	0.375
000404	2017000404	2017	2018	上市公司本身	上市后	2.19722	8	21	0	0	0	0	29	0.275862
000404	2018000404	2018	2019	上市公司本身	上市后	1.79176	5	31	12	0	0	0	48	0.104167
000404	2019000404	2019	2020	上市公司本身	上市后	1.94591	6	13	2	0	0	0	21	0.285714
000404	2020000404	2020	2021	上市公司本身	上市后	1.38629	3	3	2	0	0	0	8	0.375
000406	2005000406	2005	2006	上市公司本身	上市后	0	0	0	0	0	0	0	0
000407	2005000407	2005	2006	上市公司本身	上市后	0	0	0	0	0	0	0	0
000407	2006000407	2006	2007	上市公司本身	上市后	0	0	0	0	0	0	0	0
000407	2007000407	2007	2008	上市公司本身	上市后	0	0	0	0	0	0	0	0
000407	2008000407	2008	2009	上市公司本身	上市后	1.09861	2	0	0	0	0	0	2	1
000407	2009000407	2009	2010	上市公司本身	上市后	1.09861	2	0	0	0	0	0	2	1
000407	2010000407	2010	2011	上市公司本身	上市后	0.693147	1	0	0	0	0	0	1	1
000407	2011000407	2011	2012	上市公司本身	上市后	1.09861	2	0	0	0	0	0	2	1
000407	2012000407	2012	2013	上市公司本身	上市后	0	0	0	0	0	0	0	0
000407	2013000407	2013	2014	上市公司本身	上市后	0	0	0	0	0	0	0	0
000407	2014000407	2014	2015	上市公司本身	上市后	0	0	0	0	0	0	0	0
000407	2015000407	2015	2016	上市公司本身	上市后	0	0	0	0	0	0	0	0
000407	2016000407	2016	2017	上市公司本身	上市后	0	0	0	0	0	0	0	0
000407	2017000407	2017	2018	上市公司本身	上市后	0	0	0	0	0	0	0	0
000407	2018000407	2018	2019	上市公司本身	上市后	0	0	0	0	0	0	0	0
000407	2019000407	2019	2020	上市公司本身	上市后	0	0	0	0	0	0	0	0
000407	2020000407	2020	2021	上市公司本身	上市后	0	0	0	0	0	0	0	0
000408	2005000408	2005	2006	上市公司本身	上市后	0	0	0	0	0	0	0	0
000408	2006000408	2006	2007	上市公司本身	上市后	0	0	0	0	0	0	0	0
000408	2007000408	2007	2008	上市公司本身	上市后	0	0	0	0	0	0	0	0
000408	2008000408	2008	2009	上市公司本身	上市后	0	0	0	0	0	0	0	0
000408	2009000408	2009	2010	上市公司本身	上市后	0	0	0	0	0	0	0	0
000408	2010000408	2010	2011	上市公司本身	上市后	0	0	0	0	0	0	0	0
000408	2011000408	2011	2012	上市公司本身	上市后	0	0	0	0	0	0	0	0
000408	2012000408	2012	2013	上市公司本身	上市后	0	0	0	0	0	0	0	0
000408	2013000408	2013	2014	上市公司本身	上市后	0	0	0	0	0	0	0	0
000408	2014000408	2014	2015	上市公司本身	上市后	0	0	0	0	0	0	0	0
000408	2015000408	2015	2016	上市公司本身	上市后	0	0	0	0	0	0	0	0
000408	2016000408	2016	2017	上市公司本身	上市后	0	0	0	0	0	0	0	0
000408	2017000408	2017	2018	上市公司本身	上市后	0	0	0	0	0	0	0	0
000408	2018000408	2018	2019	上市公司本身	上市后	0	0	0	0	0	0	0	0
000408	2019000408	2019	2020	上市公司本身	上市后	0	0	0	0	0	0	0	0
000408	2020000408	2020	2021	上市公司本身	上市后	0	0	0	0	0	0	0	0
000409	2005000409	2005	2006	上市公司本身	上市后	0	0	0	0	0	0	0	0
000409	2006000409	2006	2007	上市公司本身	上市后	0	0	0	0	0	0	0	0
000409	2007000409	2007	2008	上市公司本身	上市后	0.693147	1	0	0	0	0	0	1	1
000409	2008000409	2008	2009	上市公司本身	上市后	1.94591	6	0	2	0	0	0	8	0.75
000409	2009000409	2009	2010	上市公司本身	上市后	2.07944	7	0	0	0	0	0	7	1
000409	2010000409	2010	2011	上市公司本身	上市后	1.60944	4	0	1	0	0	0	5	0.8
000409	2011000409	2011	2012	上市公司本身	上市后	1.09861	2	2	0	0	0	0	4	0.5
000409	2012000409	2012	2013	上市公司本身	上市后	0	0	0	0	0	0	0	0
000409	2013000409	2013	2014	上市公司本身	上市后	0	0	0	0	0	0	0	0
000409	2014000409	2014	2015	上市公司本身	上市后	1.79176	5	0	0	0	0	0	5	1
000409	2015000409	2015	2016	上市公司本身	上市后	1.79176	5	0	0	0	0	0	5	1
000409	2016000409	2016	2017	上市公司本身	上市后	0	0	0	0	0	0	0	0
000409	2017000409	2017	2018	上市公司本身	上市后	1.94591	6	0	0	0	0	0	6	1
000409	2018000409	2018	2019	上市公司本身	上市后	0	0	0	0	0	0	0	0
000409	2019000409	2019	2020	上市公司本身	上市后	0	0	0	0	0	0	0	0
000409	2020000409	2020	2021	上市公司本身	上市后	0	0	0	0	0	0	0	0
000410	2005000410	2005	2006	上市公司本身	上市后	0	0	0	0	0	0	0	0
000410	2006000410	2006	2007	上市公司本身	上市后	0	0	0	0	0	0	0	0
000410	2007000410	2007	2008	上市公司本身	上市后	0.693147	1	3	2	0	0	0	6	0.166667
000410	2008000410	2008	2009	上市公司本身	上市后	0	0	0	0	0	0	0	0
000410	2009000410	2009	2010	上市公司本身	上市后	0.693147	1	4	2	0	0	0	7	0.142857
000410	2010000410	2010	2011	上市公司本身	上市后	1.60944	4	8	0	0	0	0	12	0.333333
000410	2011000410	2011	2012	上市公司本身	上市后	1.09861	2	4	3	1	2	0	9	0.222222
000410	2012000410	2012	2013	上市公司本身	上市后	0	0	1	4	0	0	0	5	0
000410	2013000410	2013	2014	上市公司本身	上市后	0	0	0	0	0	0	0	0
000410	2014000410	2014	2015	上市公司本身	上市后	0	0	0	0	0	0	0	0
000410	2015000410	2015	2016	上市公司本身	上市后	1.79176	5	6	1	0	0	0	12	0.416667
000410	2016000410	2016	2017	上市公司本身	上市后	1.94591	6	6	1	0	0	0	13	0.461538
000410	2017000410	2017	2018	上市公司本身	上市后	1.09861	2	7	2	0	0	0	11	0.181818
000410	2018000410	2018	2019	上市公司本身	上市后	1.09861	2	2	0	0	0	0	4	0.5
000410	2019000410	2019	2020	上市公司本身	上市后	1.09861	2	17	0	0	3	0	19	0.105263
000410	2020000410	2020	2021	上市公司本身	上市后	2.70805	14	26	2	0	0	0	42	0.333333
000411	2005000411	2005	2006	上市公司本身	上市后	0	0	0	0	0	0	0	0
000411	2006000411	2006	2007	上市公司本身	上市后	0	0	0	0	0	0	0	0
000411	2007000411	2007	2008	上市公司本身	上市后	0	0	0	0	0	0	0	0
000411	2008000411	2008	2009	上市公司本身	上市后	0	0	0	0	0	0	0	0
000411	2009000411	2009	2010	上市公司本身	上市后	0	0	0	0	0	0	0	0
000411	2010000411	2010	2011	上市公司本身	上市后	0	0	0	0	0	0	0	0
000411	2011000411	2011	2012	上市公司本身	上市后	0	0	0	0	0	0	0	0
000411	2012000411	2012	2013	上市公司本身	上市后	0	0	0	0	0	0	0	0
000411	2013000411	2013	2014	上市公司本身	上市后	0	0	0	0	0	0	0	0
000411	2014000411	2014	2015	上市公司本身	上市后	0	0	0	0	0	0	0	0
000411	2015000411	2015	2016	上市公司本身	上市后	0	0	0	0	0	0	0	0
000411	2016000411	2016	2017	上市公司本身	上市后	0	0	0	0	0	0	0	0
000411	2017000411	2017	2018	上市公司本身	上市后	0	0	0	0	0	0	0	0
000411	2018000411	2018	2019	上市公司本身	上市后	0	0	0	0	0	0	0	0
000411	2019000411	2019	2020	上市公司本身	上市后	0	0	0	0	0	0	0	0
000411	2020000411	2020	2021	上市公司本身	上市后	0	0	0	0	0	0	0	0
000413	2005000413	2005	2006	上市公司本身	上市后	0	0	0	0	0	0	0	0
000413	2006000413	2006	2007	上市公司本身	上市后	0	0	0	0	0	0	0	0
000413	2007000413	2007	2008	上市公司本身	上市后	0	0	0	0	0	0	0	0
000413	2008000413	2008	2009	上市公司本身	上市后	0	0	0	0	0	0	0	0
000413	2009000413	2009	2010	上市公司本身	上市后	0	0	0	0	0	0	0	0
000413	2010000413	2010	2011	上市公司本身	上市后	0	0	0	0	0	0	0	0
000413	2011000413	2011	2012	上市公司本身	上市后	0	0	0	0	0	0	0	0
000413	2012000413	2012	2013	上市公司本身	上市后	0	0	0	0	0	0	0	0
000413	2013000413	2013	2014	上市公司本身	上市后	0	0	0	0	0	0	0	0
000413	2014000413	2014	2015	上市公司本身	上市后	0	0	0	0	20	67	0	0
000413	2015000413	2015	2016	上市公司本身	上市后	0	0	0	0	43	107	0	0
000413	2016000413	2016	2017	上市公司本身	上市后	0	0	0	0	46	148	0	0
000413	2017000413	2017	2018	上市公司本身	上市后	1.09861	2	2	0	103	154	16	4	0.5
000413	2018000413	2018	2019	上市公司本身	上市后	2.70805	14	15	0	64	112	10	29	0.482759
000413	2019000413	2019	2020	上市公司本身	上市后	0.693147	1	3	0	47	44	1	4	0.25
000413	2020000413	2020	2021	上市公司本身	上市后	0	0	0	0	116	106	3	0
000415	2005000415	2005	2006	上市公司本身	上市后	0	0	0	0	0	0	0	0
000415	2006000415	2006	2007	上市公司本身	上市后	0	0	0	0	0	0	0	0
000415	2007000415	2007	2008	上市公司本身	上市后	0	0	0	0	0	0	0	0
000415	2008000415	2008	2009	上市公司本身	上市后	0	0	0	0	0	0	0	0
000415	2009000415	2009	2010	上市公司本身	上市后	0	0	0	0	0	0	0	0
000415	2010000415	2010	2011	上市公司本身	上市后	0	0	0	0	0	0	0	0
000415	2011000415	2011	2012	上市公司本身	上市后	0	0	0	0	0	0	0	0
000415	2012000415	2012	2013	上市公司本身	上市后	0	0	0	0	0	0	0	0
000415	2013000415	2013	2014	上市公司本身	上市后	0	0	0	0	0	0	0	0
000415	2014000415	2014	2015	上市公司本身	上市后	0	0	0	0	0	0	0	0
000415	2015000415	2015	2016	上市公司本身	上市后	0	0	0	0	0	0	0	0
000415	2016000415	2016	2017	上市公司本身	上市后	0	0	0	0	0	0	0	0
000415	2017000415	2017	2018	上市公司本身	上市后	0	0	0	0	0	0	0	0
000415	2018000415	2018	2019	上市公司本身	上市后	0	0	0	0	0	0	0	0
000415	2019000415	2019	2020	上市公司本身	上市后	0	0	0	0	0	0	0	0
000415	2020000415	2020	2021	上市公司本身	上市后	0	0	0	0	0	0	0	0
000416	2005000416	2005	2006	上市公司本身	上市后	0	0	0	0	0	0	0	0
000416	2006000416	2006	2007	上市公司本身	上市后	0	0	0	0	0	0	0	0
000416	2007000416	2007	2008	上市公司本身	上市后	0	0	0	0	0	0	0	0
000416	2008000416	2008	2009	上市公司本身	上市后	0	0	0	0	0	0	0	0
000416	2009000416	2009	2010	上市公司本身	上市后	0	0	0	0	0	0	0	0
000416	2010000416	2010	2011	上市公司本身	上市后	0	0	0	0	0	0	0	0
000416	2011000416	2011	2012	上市公司本身	上市后	0	0	0	0	0	0	0	0
000416	2012000416	2012	2013	上市公司本身	上市后	0	0	0	0	0	0	0	0
000416	2013000416	2013	2014	上市公司本身	上市后	0	0	0	0	0	0	0	0
000416	2014000416	2014	2015	上市公司本身	上市后	0	0	0	0	0	0	0	0
000416	2015000416	2015	2016	上市公司本身	上市后	0	0	0	0	0	0	0	0
000416	2016000416	2016	2017	上市公司本身	上市后	0	0	0	0	0	0	0	0
000416	2017000416	2017	2018	上市公司本身	上市后	0	0	0	0	0	0	0	0
000416	2018000416	2018	2019	上市公司本身	上市后	0	0	0	0	0	0	0	0
000416	2019000416	2019	2020	上市公司本身	上市后	0	0	0	0	0	0	0	0
000416	2020000416	2020	2021	上市公司本身	上市后	0	0	0	0	0	0	0	0
000417	2005000417	2005	2006	上市公司本身	上市后	0	0	0	0	0	0	0	0
000417	2006000417	2006	2007	上市公司本身	上市后	0	0	0	0	0	0	0	0
000417	2007000417	2007	2008	上市公司本身	上市后	0	0	0	0	0	0	0	0
000417	2008000417	2008	2009	上市公司本身	上市后	0	0	0	0	0	0	0	0
000417	2009000417	2009	2010	上市公司本身	上市后	0	0	0	0	0	0	0	0
000417	2010000417	2010	2011	上市公司本身	上市后	0	0	0	0	0	0	0	0
000417	2011000417	2011	2012	上市公司本身	上市后	0	0	0	0	0	0	0	0
000417	2012000417	2012	2013	上市公司本身	上市后	0	0	0	0	0	0	0	0
000417	2013000417	2013	2014	上市公司本身	上市后	0	0	0	0	0	0	0	0
000417	2014000417	2014	2015	上市公司本身	上市后	0	0	0	0	0	0	0	0
000417	2015000417	2015	2016	上市公司本身	上市后	0	0	0	0	0	0	0	0
000417	2016000417	2016	2017	上市公司本身	上市后	0	0	0	0	0	0	0	0
000417	2017000417	2017	2018	上市公司本身	上市后	0	0	0	0	0	0	0	0
000417	2018000417	2018	2019	上市公司本身	上市后	0	0	0	0	0	0	0	0
000417	2019000417	2019	2020	上市公司本身	上市后	0	0	0	0	0	0	0	0
000417	2020000417	2020	2021	上市公司本身	上市后	0	0	0	0	0	0	0	0
000418	2005000418	2005	2006	上市公司本身	上市后	0.693147	1	11	1	0	0	0	13	0.0769231
000418	2006000418	2006	2007	上市公司本身	上市后	1.38629	3	9	10	0	0	0	22	0.136364
000418	2007000418	2007	2008	上市公司本身	上市后	1.38629	3	26	5	0	0	0	34	0.0882353
000418	2008000418	2008	2009	上市公司本身	上市后	0.693147	1	53	10	0	0	0	64	0.015625
000418	2009000418	2009	2010	上市公司本身	上市后	1.09861	2	38	18	0	0	0	58	0.0344828
000418	2010000418	2010	2011	上市公司本身	上市后	1.60944	4	50	30	0	0	0	84	0.047619
000418	2011000418	2011	2012	上市公司本身	上市后	3.04452	20	73	61	0	0	0	154	0.12987
000418	2012000418	2012	2013	上市公司本身	上市后	4.80402	121	122	38	0	0	0	281	0.430605
000418	2013000418	2013	2014	上市公司本身	上市后	5.18178	177	151	48	0	0	0	376	0.470745
000418	2014000418	2014	2015	上市公司本身	上市后	5.63121	278	272	89	1	0	0	639	0.435055
000418	2015000418	2015	2016	上市公司本身	上市后	6.43775	624	534	110	1	0	0	1268	0.492114
000418	2016000418	2016	2017	上市公司本身	上市后	6.12468	456	276	126	0	0	0	858	0.531469
000418	2017000418	2017	2018	上市公司本身	上市后	4.99721	147	179	110	0	4	1	436	0.337156
000419	2005000419	2005	2006	上市公司本身	上市后	0	0	0	0	0	0	0	0
000419	2006000419	2006	2007	上市公司本身	上市后	0	0	0	0	0	0	0	0
000419	2007000419	2007	2008	上市公司本身	上市后	0	0	0	0	0	0	0	0
000419	2008000419	2008	2009	上市公司本身	上市后	0	0	0	0	0	0	0	0
000419	2009000419	2009	2010	上市公司本身	上市后	0	0	0	0	0	0	0	0
000419	2010000419	2010	2011	上市公司本身	上市后	0	0	0	0	0	0	0	0
000419	2011000419	2011	2012	上市公司本身	上市后	0	0	0	0	0	0	0	0
000419	2012000419	2012	2013	上市公司本身	上市后	0	0	0	0	0	0	0	0
000419	2013000419	2013	2014	上市公司本身	上市后	0	0	0	0	0	0	0	0
000419	2014000419	2014	2015	上市公司本身	上市后	0	0	0	0	0	0	0	0
000419	2015000419	2015	2016	上市公司本身	上市后	0	0	0	0	0	0	0	0
000419	2016000419	2016	2017	上市公司本身	上市后	0	0	0	0	0	0	0	0
000419	2017000419	2017	2018	上市公司本身	上市后	0	0	0	0	0	0	0	0
000419	2018000419	2018	2019	上市公司本身	上市后	0	0	0	0	0	0	0	0
000419	2019000419	2019	2020	上市公司本身	上市后	0	0	0	0	0	0	0	0
000419	2020000419	2020	2021	上市公司本身	上市后	0	0	0	0	0	0	0	0
000420	2005000420	2005	2006	上市公司本身	上市后	0.693147	1	1	0	0	0	0	2	0.5
000420	2006000420	2006	2007	上市公司本身	上市后	0	0	0	0	0	0	0	0
000420	2007000420	2007	2008	上市公司本身	上市后	0	0	0	0	0	0	0	0
000420	2008000420	2008	2009	上市公司本身	上市后	0	0	0	0	0	0	0	0
000420	2009000420	2009	2010	上市公司本身	上市后	0	0	0	0	0	0	0	0
000420	2010000420	2010	2011	上市公司本身	上市后	0	0	0	0	0	0	0	0
000420	2011000420	2011	2012	上市公司本身	上市后	0.693147	1	1	0	0	0	0	2	0.5
000420	2012000420	2012	2013	上市公司本身	上市后	0	0	0	0	0	0	0	0
000420	2013000420	2013	2014	上市公司本身	上市后	0.693147	1	0	0	0	0	0	1	1
000420	2014000420	2014	2015	上市公司本身	上市后	0.693147	1	1	0	0	0	0	2	0.5
000420	2015000420	2015	2016	上市公司本身	上市后	1.38629	3	6	0	0	0	0	9	0.333333
000420	2016000420	2016	2017	上市公司本身	上市后	0	0	0	0	0	0	0	0
000420	2017000420	2017	2018	上市公司本身	上市后	0	0	0	0	1	1	0	0
000420	2018000420	2018	2019	上市公司本身	上市后	0	0	0	0	3	5	0	0
000420	2019000420	2019	2020	上市公司本身	上市后	0	0	0	0	0	3	0	0
000420	2020000420	2020	2021	上市公司本身	上市后	0	0	0	0	2	3	0	0
000421	2005000421	2005	2006	上市公司本身	上市后	0	0	0	0	0	0	0	0
000421	2006000421	2006	2007	上市公司本身	上市后	0	0	0	0	0	0	0	0
000421	2007000421	2007	2008	上市公司本身	上市后	0	0	0	0	0	0	0	0
000421	2008000421	2008	2009	上市公司本身	上市后	0	0	0	0	0	0	0	0
000421	2009000421	2009	2010	上市公司本身	上市后	0	0	0	0	0	0	0	0
000421	2010000421	2010	2011	上市公司本身	上市后	0	0	0	0	0	0	0	0
000421	2011000421	2011	2012	上市公司本身	上市后	0	0	0	0	0	0	0	0
000421	2012000421	2012	2013	上市公司本身	上市后	0	0	0	0	0	0	0	0
000421	2013000421	2013	2014	上市公司本身	上市后	0	0	0	0	0	0	0	0
000421	2014000421	2014	2015	上市公司本身	上市后	0	0	0	0	0	0	0	0
000421	2015000421	2015	2016	上市公司本身	上市后	0	0	0	0	0	0	0	0
000421	2016000421	2016	2017	上市公司本身	上市后	0	0	0	0	0	0	0	0
000421	2017000421	2017	2018	上市公司本身	上市后	0	0	0	0	0	0	0	0
000421	2018000421	2018	2019	上市公司本身	上市后	0	0	0	0	0	0	0	0
000421	2019000421	2019	2020	上市公司本身	上市后	0	0	0	0	0	0	0	0
000421	2020000421	2020	2021	上市公司本身	上市后	0	0	0	0	0	0	0	0
000422	2005000422	2005	2006	上市公司本身	上市后	0.693147	1	0	0	0	0	0	1	1
000422	2006000422	2006	2007	上市公司本身	上市后	0	0	0	0	0	0	0	0
000422	2007000422	2007	2008	上市公司本身	上市后	0	0	0	0	1	1	0	0
000422	2008000422	2008	2009	上市公司本身	上市后	0	0	0	0	4	5	0	0
000422	2009000422	2009	2010	上市公司本身	上市后	0	0	0	0	0	0	0	0
000422	2010000422	2010	2011	上市公司本身	上市后	1.38629	3	1	0	1	1	0	4	0.75
000422	2011000422	2011	2012	上市公司本身	上市后	1.94591	6	5	0	0	0	0	11	0.545455
000422	2012000422	2012	2013	上市公司本身	上市后	1.60944	4	1	0	0	0	0	5	0.8
000422	2013000422	2013	2014	上市公司本身	上市后	0.693147	1	1	0	0	0	0	2	0.5
000422	2014000422	2014	2015	上市公司本身	上市后	0.693147	1	0	0	0	0	0	1	1
000422	2015000422	2015	2016	上市公司本身	上市后	0	0	7	0	0	0	0	7	0
000422	2016000422	2016	2017	上市公司本身	上市后	0.693147	1	0	0	0	0	0	1	1
000422	2017000422	2017	2018	上市公司本身	上市后	0	0	0	0	1	0	0	0
000422	2018000422	2018	2019	上市公司本身	上市后	0.693147	1	0	0	2	0	0	1	1
000422	2019000422	2019	2020	上市公司本身	上市后	1.38629	3	0	0	1	0	0	3	1
000422	2020000422	2020	2021	上市公司本身	上市后	1.38629	3	0	0	0	0	0	3	1
000423	2005000423	2005	2006	上市公司本身	上市后	0	0	0	2	0	0	0	2	0
000423	2006000423	2006	2007	上市公司本身	上市后	0	0	0	19	1	0	0	19	0
000423	2007000423	2007	2008	上市公司本身	上市后	0	0	0	6	2	0	0	6	0
000423	2008000423	2008	2009	上市公司本身	上市后	1.38629	3	0	17	3	0	0	20	0.15
000423	2009000423	2009	2010	上市公司本身	上市后	0	0	0	10	2	0	0	10	0
000423	2010000423	2010	2011	上市公司本身	上市后	1.60944	4	0	13	0	0	0	17	0.235294
000423	2011000423	2011	2012	上市公司本身	上市后	2.56495	12	1	7	3	0	0	20	0.6
000423	2012000423	2012	2013	上市公司本身	上市后	3.7612	42	14	34	7	0	0	90	0.466667
000423	2013000423	2013	2014	上市公司本身	上市后	3.49651	32	29	14	6	0	0	75	0.426667
000423	2014000423	2014	2015	上市公司本身	上市后	3.21888	24	12	1	6	1	0	37	0.648649
000423	2015000423	2015	2016	上市公司本身	上市后	3.78419	43	48	12	7	13	0	103	0.417476
000423	2016000423	2016	2017	上市公司本身	上市后	3.71357	40	28	16	31	33	0	84	0.47619
000423	2017000423	2017	2018	上市公司本身	上市后	3.63759	37	21	19	11	2	0	77	0.480519
000423	2018000423	2018	2019	上市公司本身	上市后	2.94444	18	24	22	6	2	0	64	0.28125
000423	2019000423	2019	2020	上市公司本身	上市后	2.19722	8	0	2	3	1	0	10	0.8
000423	2020000423	2020	2021	上市公司本身	上市后	2.70805	14	6	0	0	0	0	20	0.7
000425	2005000425	2005	2006	上市公司本身	上市后	0	0	16	0	0	0	0	16	0
000425	2006000425	2006	2007	上市公司本身	上市后	0.693147	1	7	1	0	0	0	9	0.111111
000425	2007000425	2007	2008	上市公司本身	上市后	0.693147	1	12	2	0	1	0	15	0.0666667
000425	2008000425	2008	2009	上市公司本身	上市后	0.693147	1	14	3	0	1	0	18	0.0555556
000425	2009000425	2009	2010	上市公司本身	上市后	0	0	0	0	0	0	0	0
000425	2010000425	2010	2011	上市公司本身	上市后	2.99573	19	30	2	0	0	0	51	0.372549
000425	2011000425	2011	2012	上市公司本身	上市后	4.14313	62	99	10	0	0	1	171	0.362573
000425	2012000425	2012	2013	上市公司本身	上市后	4.20469	66	97	15	4	4	0	178	0.370787
000425	2013000425	2013	2014	上市公司本身	上市后	4.49981	89	225	22	1	0	0	336	0.264881
000425	2014000425	2014	2015	上市公司本身	上市后	5.07517	159	247	18	2	0	1	424	0.375
000425	2015000425	2015	2016	上市公司本身	上市后	4.09434	59	75	10	1	1	0	144	0.409722
000425	2016000425	2016	2017	上市公司本身	上市后	3.89182	48	95	11	1	1	0	154	0.311688
000425	2017000425	2017	2018	上市公司本身	上市后	4.11087	60	91	17	1	2	0	168	0.357143
000425	2018000425	2018	2019	上市公司本身	上市后	4.31749	74	65	6	8	11	0	145	0.510345
000425	2019000425	2019	2020	上市公司本身	上市后	3.97029	52	14	9	1	1	0	75	0.693333
000425	2020000425	2020	2021	上市公司本身	上市后	3.4012	29	2	0	5	0	0	31	0.935484
000426	2005000426	2005	2006	上市公司本身	上市后	0	0	0	0	0	0	0	0
000426	2006000426	2006	2007	上市公司本身	上市后	0	0	0	0	0	0	0	0
000426	2007000426	2007	2008	上市公司本身	上市后	0	0	0	0	0	0	0	0
000426	2008000426	2008	2009	上市公司本身	上市后	0	0	0	0	0	0	0	0
000426	2009000426	2009	2010	上市公司本身	上市后	0	0	0	0	0	0	0	0
000426	2010000426	2010	2011	上市公司本身	上市后	0	0	0	0	0	0	0	0
000426	2011000426	2011	2012	上市公司本身	上市后	0	0	0	0	0	0	0	0
000426	2012000426	2012	2013	上市公司本身	上市后	0	0	0	0	0	0	0	0
000426	2013000426	2013	2014	上市公司本身	上市后	0	0	0	0	0	0	0	0
000426	2014000426	2014	2015	上市公司本身	上市后	0	0	0	0	0	0	0	0
000426	2015000426	2015	2016	上市公司本身	上市后	0	0	0	0	0	0	0	0
000426	2016000426	2016	2017	上市公司本身	上市后	0	0	0	0	0	0	0	0
000426	2017000426	2017	2018	上市公司本身	上市后	0	0	0	0	0	0	0	0
000426	2018000426	2018	2019	上市公司本身	上市后	0	0	0	0	0	0	0	0
000426	2019000426	2019	2020	上市公司本身	上市后	0	0	0	0	0	0	0	0
000426	2020000426	2020	2021	上市公司本身	上市后	0	0	0	0	0	0	0	0
000428	2005000428	2005	2006	上市公司本身	上市后	0	0	0	0	0	0	0	0
000428	2006000428	2006	2007	上市公司本身	上市后	0	0	0	0	0	0	0	0
000428	2007000428	2007	2008	上市公司本身	上市后	0	0	0	0	0	0	0	0
000428	2008000428	2008	2009	上市公司本身	上市后	0	0	0	0	0	0	0	0
000428	2009000428	2009	2010	上市公司本身	上市后	0	0	0	0	0	0	0	0
000428	2010000428	2010	2011	上市公司本身	上市后	0	0	0	0	0	0	0	0
000428	2011000428	2011	2012	上市公司本身	上市后	0	0	0	0	0	0	0	0
000428	2012000428	2012	2013	上市公司本身	上市后	0	0	0	0	0	0	0	0
000428	2013000428	2013	2014	上市公司本身	上市后	0	0	0	0	0	0	0	0
000428	2014000428	2014	2015	上市公司本身	上市后	0	0	0	0	0	0	0	0
000428	2015000428	2015	2016	上市公司本身	上市后	0	0	0	0	0	0	0	0
000428	2016000428	2016	2017	上市公司本身	上市后	0	0	0	0	0	0	0	0
000428	2017000428	2017	2018	上市公司本身	上市后	0	0	0	0	0	0	0	0
000428	2018000428	2018	2019	上市公司本身	上市后	0	0	0	0	0	0	0	0
000428	2019000428	2019	2020	上市公司本身	上市后	0	0	0	0	0	0	0	0
000428	2020000428	2020	2021	上市公司本身	上市后	0	0	0	0	0	0	0	0
000429	2005000429	2005	2006	上市公司本身	上市后	0	0	0	0	0	0	0	0
000429	2006000429	2006	2007	上市公司本身	上市后	0	0	0	0	0	0	0	0
000429	2007000429	2007	2008	上市公司本身	上市后	0	0	0	0	0	0	0	0
000429	2008000429	2008	2009	上市公司本身	上市后	0	0	0	0	0	0	0	0
000429	2009000429	2009	2010	上市公司本身	上市后	0	0	0	0	0	0	0	0
000429	2010000429	2010	2011	上市公司本身	上市后	0	0	0	0	0	0	0	0
000429	2011000429	2011	2012	上市公司本身	上市后	0	0	0	0	0	0	0	0
000429	2012000429	2012	2013	上市公司本身	上市后	0	0	0	0	0	0	0	0
000429	2013000429	2013	2014	上市公司本身	上市后	0	0	0	0	0	0	0	0
000429	2014000429	2014	2015	上市公司本身	上市后	0	0	0	0	0	0	0	0
000429	2015000429	2015	2016	上市公司本身	上市后	0	0	0	0	0	0	0	0
000429	2016000429	2016	2017	上市公司本身	上市后	0	0	0	0	0	0	0	0
000429	2017000429	2017	2018	上市公司本身	上市后	0	0	0	0	0	0	0	0
000429	2018000429	2018	2019	上市公司本身	上市后	0	0	0	0	0	0	0	0
000429	2019000429	2019	2020	上市公司本身	上市后	0	0	0	0	0	0	0	0
000429	2020000429	2020	2021	上市公司本身	上市后	0	0	0	0	0	0	0	0
000430	2005000430	2005	2006	上市公司本身	上市后	0	0	0	0	0	0	0	0
000430	2006000430	2006	2007	上市公司本身	上市后	0	0	0	0	0	0	0	0
000430	2007000430	2007	2008	上市公司本身	上市后	0	0	0	0	0	0	0	0
000430	2008000430	2008	2009	上市公司本身	上市后	0	0	0	0	0	0	0	0
000430	2009000430	2009	2010	上市公司本身	上市后	0	0	0	0	0	0	0	0
000430	2010000430	2010	2011	上市公司本身	上市后	0	0	0	0	0	0	0	0
000430	2011000430	2011	2012	上市公司本身	上市后	0	0	0	0	0	0	0	0
000430	2012000430	2012	2013	上市公司本身	上市后	0	0	0	0	0	0	0	0
000430	2013000430	2013	2014	上市公司本身	上市后	0	0	0	0	0	0	0	0
000430	2014000430	2014	2015	上市公司本身	上市后	0	0	0	0	0	0	0	0
000430	2015000430	2015	2016	上市公司本身	上市后	0	0	0	0	0	0	0	0
000430	2016000430	2016	2017	上市公司本身	上市后	0	0	0	0	0	0	0	0
000430	2017000430	2017	2018	上市公司本身	上市后	0	0	0	0	0	0	0	0
000430	2018000430	2018	2019	上市公司本身	上市后	0	0	0	0	0	0	0	0
000430	2019000430	2019	2020	上市公司本身	上市后	0	0	0	0	0	0	0	0
000430	2020000430	2020	2021	上市公司本身	上市后	0	0	0	0	0	0	0	0
000488	2005000488	2005	2006	上市公司本身	上市后	0.693147	1	0	0	0	0	0	1	1
000488	2006000488	2006	2007	上市公司本身	上市后	0	0	0	0	0	0	0	0
000488	2007000488	2007	2008	上市公司本身	上市后	0.693147	1	10	0	0	0	0	11	0.0909091
000488	2008000488	2008	2009	上市公司本身	上市后	0	0	0	0	0	0	0	0
000488	2009000488	2009	2010	上市公司本身	上市后	1.09861	2	11	0	0	0	0	13	0.153846
000488	2010000488	2010	2011	上市公司本身	上市后	0	0	0	0	0	0	0	0
000488	2011000488	2011	2012	上市公司本身	上市后	1.60944	4	8	0	0	0	0	12	0.333333
000488	2012000488	2012	2013	上市公司本身	上市后	0	0	0	0	0	0	0	0
000488	2013000488	2013	2014	上市公司本身	上市后	0	0	0	0	0	11	0	0
000488	2014000488	2014	2015	上市公司本身	上市后	0	0	0	0	0	0	0	0
000488	2015000488	2015	2016	上市公司本身	上市后	0	0	9	0	0	0	0	9	0
000488	2016000488	2016	2017	上市公司本身	上市后	0	0	0	0	0	0	0	0
000488	2017000488	2017	2018	上市公司本身	上市后	1.09861	2	10	0	0	0	0	12	0.166667
000488	2018000488	2018	2019	上市公司本身	上市后	1.09861	2	0	17	0	0	0	19	0.105263
000488	2019000488	2019	2020	上市公司本身	上市后	0	0	0	0	2	21	0	0
000488	2020000488	2020	2021	上市公司本身	上市后	0	0	0	0	3	0	0	0
000498	2005000498	2005	2006	上市公司本身	上市后	0	0	0	0	0	0	0	0
000498	2006000498	2006	2007	上市公司本身	上市后	0	0	0	0	0	0	0	0
000498	2007000498	2007	2008	上市公司本身	上市后	0	0	0	0	0	0	0	0
000498	2008000498	2008	2009	上市公司本身	上市后	0	0	0	0	0	0	0	0
000498	2009000498	2009	2010	上市公司本身	上市后	0	0	0	0	0	0	0	0
000498	2010000498	2010	2011	上市公司本身	上市后	0	0	0	0	0	0	0	0
000498	2011000498	2011	2012	上市公司本身	上市后	0	0	0	0	0	0	0	0
000498	2012000498	2012	2013	上市公司本身	上市后	0	0	0	0	0	0	0	0
000498	2013000498	2013	2014	上市公司本身	上市后	0	0	0	0	0	0	0	0
000498	2014000498	2014	2015	上市公司本身	上市后	0	0	0	0	0	0	0	0
000498	2015000498	2015	2016	上市公司本身	上市后	0	0	0	0	0	0	0	0
000498	2016000498	2016	2017	上市公司本身	上市后	0	0	0	0	0	0	0	0
000498	2017000498	2017	2018	上市公司本身	上市后	0	0	0	0	0	0	0	0
000498	2018000498	2018	2019	上市公司本身	上市后	0	0	0	0	0	0	0	0
000498	2019000498	2019	2020	上市公司本身	上市后	1.09861	2	0	0	1	0	0	2	1
000498	2020000498	2020	2021	上市公司本身	上市后	1.38629	3	1	0	0	1	0	4	0.75
000501	2005000501	2005	2006	上市公司本身	上市后	0	0	0	0	0	0	0	0
000501	2006000501	2006	2007	上市公司本身	上市后	0	0	0	0	0	0	0	0
000501	2007000501	2007	2008	上市公司本身	上市后	0	0	0	0	0	0	0	0
000501	2008000501	2008	2009	上市公司本身	上市后	0	0	0	0	0	0	0	0
000501	2009000501	2009	2010	上市公司本身	上市后	0	0	0	0	0	0	0	0
000501	2010000501	2010	2011	上市公司本身	上市后	0	0	0	0	0	0	0	0
000501	2011000501	2011	2012	上市公司本身	上市后	0	0	0	0	0	0	0	0
000501	2012000501	2012	2013	上市公司本身	上市后	0	0	0	0	0	0	0	0
000501	2013000501	2013	2014	上市公司本身	上市后	0	0	0	0	0	0	0	0
000501	2014000501	2014	2015	上市公司本身	上市后	0	0	0	0	0	0	0	0
000501	2015000501	2015	2016	上市公司本身	上市后	0	0	0	0	0	0	0	0
000501	2016000501	2016	2017	上市公司本身	上市后	0	0	0	0	0	0	0	0
000501	2017000501	2017	2018	上市公司本身	上市后	0	0	0	0	0	0	0	0
000501	2018000501	2018	2019	上市公司本身	上市后	0	0	0	0	0	0	0	0
000501	2019000501	2019	2020	上市公司本身	上市后	0	0	0	0	0	0	0	0
000501	2020000501	2020	2021	上市公司本身	上市后	0	0	0	0	0	0	0	0
000502	2005000502	2005	2006	上市公司本身	上市后	0	0	0	0	0	0	0	0
000502	2006000502	2006	2007	上市公司本身	上市后	0	0	0	0	0	0	0	0
000502	2007000502	2007	2008	上市公司本身	上市后	0	0	0	0	0	0	0	0
000502	2008000502	2008	2009	上市公司本身	上市后	0	0	0	0	0	0	0	0
000502	2009000502	2009	2010	上市公司本身	上市后	0	0	0	0	0	0	0	0
000502	2010000502	2010	2011	上市公司本身	上市后	0	0	0	0	0	0	0	0
000502	2011000502	2011	2012	上市公司本身	上市后	0	0	0	0	0	0	0	0
000502	2012000502	2012	2013	上市公司本身	上市后	0	0	0	0	0	0	0	0
000502	2013000502	2013	2014	上市公司本身	上市后	0	0	0	0	0	0	0	0
000502	2014000502	2014	2015	上市公司本身	上市后	0	0	0	0	0	0	0	0
000502	2015000502	2015	2016	上市公司本身	上市后	0	0	0	0	0	0	0	0
000502	2016000502	2016	2017	上市公司本身	上市后	0	0	0	0	0	0	0	0
000502	2017000502	2017	2018	上市公司本身	上市后	0	0	0	0	0	0	0	0
000502	2018000502	2018	2019	上市公司本身	上市后	0	0	0	2	0	0	0	2	0
000502	2019000502	2019	2020	上市公司本身	上市后	0	0	0	0	0	0	0	0
000502	2020000502	2020	2021	上市公司本身	上市后	0	0	0	0	0	0	0	0
000503	2005000503	2005	2006	上市公司本身	上市后	0	0	0	0	0	0	0	0
000503	2006000503	2006	2007	上市公司本身	上市后	0	0	0	0	0	0	0	0
000503	2007000503	2007	2008	上市公司本身	上市后	0	0	0	0	0	0	0	0
000503	2008000503	2008	2009	上市公司本身	上市后	0	0	0	0	0	0	0	0
000503	2009000503	2009	2010	上市公司本身	上市后	0	0	0	0	0	0	0	0
000503	2010000503	2010	2011	上市公司本身	上市后	0	0	0	0	0	0	0	0
000503	2011000503	2011	2012	上市公司本身	上市后	0	0	0	0	0	0	0	0
000503	2012000503	2012	2013	上市公司本身	上市后	0	0	0	0	0	0	0	0
000503	2013000503	2013	2014	上市公司本身	上市后	0	0	0	0	0	0	0	0
000503	2014000503	2014	2015	上市公司本身	上市后	0	0	0	0	0	0	0	0
000503	2015000503	2015	2016	上市公司本身	上市后	0	0	0	0	0	0	0	0
000503	2016000503	2016	2017	上市公司本身	上市后	0	0	0	0	0	0	0	0
000503	2017000503	2017	2018	上市公司本身	上市后	0	0	0	0	0	0	0	0
000503	2018000503	2018	2019	上市公司本身	上市后	0	0	0	0	0	0	0	0
000503	2019000503	2019	2020	上市公司本身	上市后	0	0	0	0	0	0	0	0
000503	2020000503	2020	2021	上市公司本身	上市后	0	0	0	0	0	0	0	0
000504	2005000504	2005	2006	上市公司本身	上市后	0	0	0	0	0	0	0	0
000504	2006000504	2006	2007	上市公司本身	上市后	0	0	0	0	0	0	0	0
000504	2007000504	2007	2008	上市公司本身	上市后	0	0	0	0	0	0	0	0
000504	2008000504	2008	2009	上市公司本身	上市后	0	0	0	0	0	0	0	0
000504	2009000504	2009	2010	上市公司本身	上市后	0	0	0	0	0	0	0	0
000504	2010000504	2010	2011	上市公司本身	上市后	0	0	0	0	0	0	0	0
000504	2011000504	2011	2012	上市公司本身	上市后	0	0	0	0	0	0	0	0
000504	2012000504	2012	2013	上市公司本身	上市后	0	0	0	0	0	0	0	0
000504	2013000504	2013	2014	上市公司本身	上市后	0	0	0	0	0	0	0	0
000504	2014000504	2014	2015	上市公司本身	上市后	0	0	0	0	0	0	0	0
000504	2015000504	2015	2016	上市公司本身	上市后	0	0	0	0	0	0	0	0
000504	2016000504	2016	2017	上市公司本身	上市后	1.09861	2	0	0	0	0	0	2	1
000504	2017000504	2017	2018	上市公司本身	上市后	0	0	0	0	0	0	0	0
000504	2018000504	2018	2019	上市公司本身	上市后	0	0	0	0	0	0	0	0
000504	2019000504	2019	2020	上市公司本身	上市后	0	0	0	0	0	0	0	0
000504	2020000504	2020	2021	上市公司本身	上市后	0	0	0	0	0	0	0	0
000505	2005000505	2005	2006	上市公司本身	上市后	0	0	0	0	0	0	0	0
000505	2006000505	2006	2007	上市公司本身	上市后	0	0	0	0	0	0	0	0
000505	2007000505	2007	2008	上市公司本身	上市后	0	0	0	0	0	0	0	0
000505	2008000505	2008	2009	上市公司本身	上市后	0	0	0	0	0	0	0	0
000505	2009000505	2009	2010	上市公司本身	上市后	0	0	0	0	0	0	0	0
000505	2010000505	2010	2011	上市公司本身	上市后	0	0	0	0	0	0	0	0
000505	2011000505	2011	2012	上市公司本身	上市后	0	0	0	0	0	0	0	0
000505	2012000505	2012	2013	上市公司本身	上市后	0	0	0	0	0	0	0	0
000505	2013000505	2013	2014	上市公司本身	上市后	0	0	0	0	0	0	0	0
000505	2014000505	2014	2015	上市公司本身	上市后	0	0	0	0	0	0	0	0
000505	2015000505	2015	2016	上市公司本身	上市后	0	0	0	0	0	0	0	0
000505	2016000505	2016	2017	上市公司本身	上市后	0	0	0	0	0	0	0	0
000505	2017000505	2017	2018	上市公司本身	上市后	0	0	0	0	0	0	0	0
000505	2018000505	2018	2019	上市公司本身	上市后	0	0	0	0	0	0	0	0
000505	2019000505	2019	2020	上市公司本身	上市后	0	0	0	0	0	0	0	0
000505	2020000505	2020	2021	上市公司本身	上市后	0	0	0	0	0	0	0	0
000506	2005000506	2005	2006	上市公司本身	上市后	0	0	0	0	0	0	0	0
000506	2006000506	2006	2007	上市公司本身	上市后	0	0	0	0	0	0	0	0
000506	2007000506	2007	2008	上市公司本身	上市后	0	0	0	0	0	0	0	0
000506	2008000506	2008	2009	上市公司本身	上市后	0	0	0	0	0	0	0	0
000506	2009000506	2009	2010	上市公司本身	上市后	0	0	0	0	0	0	0	0
000506	2010000506	2010	2011	上市公司本身	上市后	0	0	0	0	0	0	0	0
000506	2011000506	2011	2012	上市公司本身	上市后	0	0	0	0	0	0	0	0
000506	2012000506	2012	2013	上市公司本身	上市后	0	0	0	0	0	0	0	0
000506	2013000506	2013	2014	上市公司本身	上市后	0	0	0	0	0	0	0	0
000506	2014000506	2014	2015	上市公司本身	上市后	0	0	0	0	0	0	0	0
000506	2015000506	2015	2016	上市公司本身	上市后	0	0	0	0	0	0	0	0
000506	2016000506	2016	2017	上市公司本身	上市后	0	0	0	0	0	0	0	0
000506	2017000506	2017	2018	上市公司本身	上市后	0	0	0	0	0	0	0	0
000506	2018000506	2018	2019	上市公司本身	上市后	0	0	0	0	0	0	0	0
000506	2019000506	2019	2020	上市公司本身	上市后	0	0	0	0	0	0	0	0
000506	2020000506	2020	2021	上市公司本身	上市后	0	0	0	0	0	0	0	0
000507	2005000507	2005	2006	上市公司本身	上市后	0	0	0	0	0	0	0	0
000507	2006000507	2006	2007	上市公司本身	上市后	0	0	0	0	0	0	0	0
000507	2007000507	2007	2008	上市公司本身	上市后	0	0	0	0	0	0	0	0
000507	2008000507	2008	2009	上市公司本身	上市后	0	0	0	0	0	0	0	0
000507	2009000507	2009	2010	上市公司本身	上市后	0	0	0	0	0	0	0	0
000507	2010000507	2010	2011	上市公司本身	上市后	0	0	0	0	0	0	0	0
000507	2011000507	2011	2012	上市公司本身	上市后	0	0	0	0	0	0	0	0
000507	2012000507	2012	2013	上市公司本身	上市后	0	0	0	0	0	0	0	0
000507	2013000507	2013	2014	上市公司本身	上市后	0	0	0	0	0	0	0	0
000507	2014000507	2014	2015	上市公司本身	上市后	0	0	0	0	0	0	0	0
000507	2015000507	2015	2016	上市公司本身	上市后	0	0	0	0	0	0	0	0
000507	2016000507	2016	2017	上市公司本身	上市后	0	0	0	0	0	0	0	0
000507	2017000507	2017	2018	上市公司本身	上市后	0	0	0	0	0	0	0	0
000507	2018000507	2018	2019	上市公司本身	上市后	0	0	0	0	0	0	0	0
000507	2019000507	2019	2020	上市公司本身	上市后	0	0	0	0	0	0	0	0
000507	2020000507	2020	2021	上市公司本身	上市后	0	0	0	0	0	0	0	0
000509	2005000509	2005	2006	上市公司本身	上市后	0	0	0	0	0	0	0	0
000509	2006000509	2006	2007	上市公司本身	上市后	0	0	0	0	0	0	0	0
000509	2007000509	2007	2008	上市公司本身	上市后	0	0	0	0	0	0	0	0
000509	2008000509	2008	2009	上市公司本身	上市后	0	0	0	0	0	0	0	0
000509	2009000509	2009	2010	上市公司本身	上市后	0	0	0	0	0	0	0	0
000509	2010000509	2010	2011	上市公司本身	上市后	0	0	0	0	0	0	0	0
000509	2011000509	2011	2012	上市公司本身	上市后	0	0	0	0	0	0	0	0
000509	2012000509	2012	2013	上市公司本身	上市后	0	0	0	0	0	0	0	0
000509	2013000509	2013	2014	上市公司本身	上市后	0	0	0	0	0	0	0	0
000509	2014000509	2014	2015	上市公司本身	上市后	0	0	0	0	0	0	0	0
000509	2015000509	2015	2016	上市公司本身	上市后	0	0	0	0	0	0	0	0
000509	2016000509	2016	2017	上市公司本身	上市后	0	0	0	0	0	0	0	0
000509	2017000509	2017	2018	上市公司本身	上市后	0	0	0	0	0	0	0	0
000509	2018000509	2018	2019	上市公司本身	上市后	0	0	0	0	0	0	0	0
000509	2019000509	2019	2020	上市公司本身	上市后	0	0	0	0	0	0	0	0
000509	2020000509	2020	2021	上市公司本身	上市后	0	0	0	0	0	0	0	0
000510	2005000510	2005	2006	上市公司本身	上市后	0	0	0	0	0	0	0	0
000510	2006000510	2006	2007	上市公司本身	上市后	0	0	0	0	0	0	0	0
000510	2007000510	2007	2008	上市公司本身	上市后	0	0	0	0	0	0	0	0
000510	2008000510	2008	2009	上市公司本身	上市后	1.09861	2	0	0	0	0	0	2	1
000510	2009000510	2009	2010	上市公司本身	上市后	0.693147	1	1	0	0	0	0	2	0.5
000510	2010000510	2010	2011	上市公司本身	上市后	0	0	0	0	0	0	0	0
000510	2011000510	2011	2012	上市公司本身	上市后	0	0	0	0	0	0	0	0
000510	2012000510	2012	2013	上市公司本身	上市后	0.693147	1	0	0	0	0	0	1	1
000510	2013000510	2013	2014	上市公司本身	上市后	0	0	0	0	0	0	0	0
000510	2014000510	2014	2015	上市公司本身	上市后	0	0	0	0	0	0	0	0
000510	2015000510	2015	2016	上市公司本身	上市后	0	0	0	0	0	0	0	0
000510	2016000510	2016	2017	上市公司本身	上市后	0	0	0	0	0	0	0	0
000510	2017000510	2017	2018	上市公司本身	上市后	0	0	0	0	0	0	0	0
000510	2018000510	2018	2019	上市公司本身	上市后	0	0	0	0	0	0	0	0
000510	2019000510	2019	2020	上市公司本身	上市后	0	0	0	0	0	0	0	0
000510	2020000510	2020	2021	上市公司本身	上市后	0	0	0	0	0	0	0	0
000511	2005000511	2005	2006	上市公司本身	上市后	0	0	0	0	0	0	0	0
000511	2006000511	2006	2007	上市公司本身	上市后	0	0	0	0	0	0	0	0
000511	2007000511	2007	2008	上市公司本身	上市后	0	0	0	0	0	0	0	0
000511	2008000511	2008	2009	上市公司本身	上市后	0	0	0	0	0	0	0	0
000511	2009000511	2009	2010	上市公司本身	上市后	0	0	0	0	0	0	0	0
000511	2010000511	2010	2011	上市公司本身	上市后	0	0	0	0	0	0	0	0
000511	2011000511	2011	2012	上市公司本身	上市后	0	0	0	0	0	0	0	0
000511	2012000511	2012	2013	上市公司本身	上市后	0	0	0	0	0	0	0	0
000511	2013000511	2013	2014	上市公司本身	上市后	0	0	0	0	0	0	0	0
000511	2014000511	2014	2015	上市公司本身	上市后	1.09861	2	0	0	0	0	0	2	1
000511	2015000511	2015	2016	上市公司本身	上市后	0	0	0	0	0	0	0	0
000511	2016000511	2016	2017	上市公司本身	上市后	0	0	0	0	0	0	0	0
000511	2017000511	2017	2018	上市公司本身	上市后	0	0	0	0	0	0	0	0
000513	2005000513	2005	2006	上市公司本身	上市后	2.3979	10	0	0	0	0	0	10	1
000513	2006000513	2006	2007	上市公司本身	上市后	1.38629	3	0	39	0	0	0	42	0.0714286
000513	2007000513	2007	2008	上市公司本身	上市后	1.79176	5	0	15	1	0	0	20	0.25
000513	2008000513	2008	2009	上市公司本身	上市后	2.07944	7	0	6	6	0	0	13	0.538462
000513	2009000513	2009	2010	上市公司本身	上市后	2.30259	9	0	10	4	0	0	19	0.473684
000513	2010000513	2010	2011	上市公司本身	上市后	1.38629	3	0	7	3	0	0	10	0.3
000513	2011000513	2011	2012	上市公司本身	上市后	2.07944	7	0	8	2	0	0	15	0.466667
000513	2012000513	2012	2013	上市公司本身	上市后	1.09861	2	0	7	11	0	0	9	0.222222
000513	2013000513	2013	2014	上市公司本身	上市后	2.89037	17	0	0	6	0	0	17	1
000513	2014000513	2014	2015	上市公司本身	上市后	1.38629	3	0	12	1	0	0	15	0.2
000513	2015000513	2015	2016	上市公司本身	上市后	2.56495	12	0	0	4	0	0	12	1
000513	2016000513	2016	2017	上市公司本身	上市后	2.19722	8	0	0	0	0	0	8	1
000513	2017000513	2017	2018	上市公司本身	上市后	2.19722	8	0	2	0	0	0	10	0.8
000513	2018000513	2018	2019	上市公司本身	上市后	1.38629	3	0	0	1	0	0	3	1
000513	2019000513	2019	2020	上市公司本身	上市后	1.79176	5	0	0	1	0	0	5	1
000513	2020000513	2020	2021	上市公司本身	上市后	1.79176	5	0	1	1	0	0	6	0.833333
000514	2005000514	2005	2006	上市公司本身	上市后	0	0	0	0	0	0	0	0
000514	2006000514	2006	2007	上市公司本身	上市后	0	0	0	0	0	0	0	0
000514	2007000514	2007	2008	上市公司本身	上市后	0	0	0	0	0	0	0	0
000514	2008000514	2008	2009	上市公司本身	上市后	0	0	0	0	0	0	0	0
000514	2009000514	2009	2010	上市公司本身	上市后	0	0	0	0	0	0	0	0
000514	2010000514	2010	2011	上市公司本身	上市后	0	0	0	0	0	0	0	0
000514	2011000514	2011	2012	上市公司本身	上市后	0	0	0	0	0	0	0	0
000514	2012000514	2012	2013	上市公司本身	上市后	0	0	0	0	0	0	0	0
000514	2013000514	2013	2014	上市公司本身	上市后	0	0	0	0	0	0	0	0
000514	2014000514	2014	2015	上市公司本身	上市后	0	0	0	0	0	0	0	0
000514	2015000514	2015	2016	上市公司本身	上市后	0	0	0	0	0	0	0	0
000514	2016000514	2016	2017	上市公司本身	上市后	0	0	0	0	0	0	0	0
000514	2017000514	2017	2018	上市公司本身	上市后	0	0	0	0	0	0	0	0
000514	2018000514	2018	2019	上市公司本身	上市后	0	0	0	0	0	0	0	0
000514	2019000514	2019	2020	上市公司本身	上市后	0	0	0	0	0	0	0	0
000514	2020000514	2020	2021	上市公司本身	上市后	0	0	0	0	0	0	0	0
000515	2005000515	2005	2006	上市公司本身	上市后	0	0	0	0	0	0	0	0
000515	2006000515	2006	2007	上市公司本身	上市后	0	0	0	0	0	0	0	0
000515	2007000515	2007	2008	上市公司本身	上市后	0	0	0	0	0	0	0	0
000515	2008000515	2008	2009	上市公司本身	上市后	0	0	0	0	0	0	0	0
000516	2005000516	2005	2006	上市公司本身	上市后	0	0	0	0	0	0	0	0
000516	2006000516	2006	2007	上市公司本身	上市后	0	0	0	0	0	0	0	0
000516	2007000516	2007	2008	上市公司本身	上市后	0	0	0	0	0	0	0	0
000516	2008000516	2008	2009	上市公司本身	上市后	0	0	0	0	0	0	0	0
000516	2009000516	2009	2010	上市公司本身	上市后	0	0	0	0	0	0	0	0
000516	2010000516	2010	2011	上市公司本身	上市后	0	0	0	0	0	0	0	0
000516	2011000516	2011	2012	上市公司本身	上市后	0	0	0	0	0	0	0	0
000516	2012000516	2012	2013	上市公司本身	上市后	0	0	0	0	0	0	0	0
000516	2013000516	2013	2014	上市公司本身	上市后	0	0	0	0	0	0	0	0
000516	2014000516	2014	2015	上市公司本身	上市后	0	0	0	0	0	0	0	0
000516	2015000516	2015	2016	上市公司本身	上市后	0	0	0	0	0	0	0	0
000516	2016000516	2016	2017	上市公司本身	上市后	0	0	0	0	0	0	0	0
000516	2017000516	2017	2018	上市公司本身	上市后	0	0	0	0	0	0	0	0
000516	2018000516	2018	2019	上市公司本身	上市后	0	0	0	0	0	0	0	0
000516	2019000516	2019	2020	上市公司本身	上市后	0	0	0	0	0	0	0	0
000516	2020000516	2020	2021	上市公司本身	上市后	0	0	0	0	0	0	0	0
000517	2005000517	2005	2006	上市公司本身	上市后	0	0	0	0	0	0	0	0
000517	2006000517	2006	2007	上市公司本身	上市后	0	0	0	0	0	0	0	0
000517	2007000517	2007	2008	上市公司本身	上市后	0	0	0	0	0	0	0	0
000517	2008000517	2008	2009	上市公司本身	上市后	0	0	0	0	0	0	0	0
000517	2009000517	2009	2010	上市公司本身	上市后	0	0	0	0	0	0	0	0
000517	2010000517	2010	2011	上市公司本身	上市后	0	0	0	0	0	0	0	0
000517	2011000517	2011	2012	上市公司本身	上市后	0	0	0	0	0	0	0	0
000517	2012000517	2012	2013	上市公司本身	上市后	0	0	0	0	0	0	0	0
000517	2013000517	2013	2014	上市公司本身	上市后	0	0	0	0	0	0	0	0
000517	2014000517	2014	2015	上市公司本身	上市后	0	0	0	0	0	0	0	0
000517	2015000517	2015	2016	上市公司本身	上市后	0	0	0	0	0	0	0	0
000517	2016000517	2016	2017	上市公司本身	上市后	0	0	0	0	0	0	0	0
000517	2017000517	2017	2018	上市公司本身	上市后	0	0	0	0	0	0	0	0
000517	2018000517	2018	2019	上市公司本身	上市后	0	0	0	0	0	0	0	0
000517	2019000517	2019	2020	上市公司本身	上市后	0	0	0	0	0	0	0	0
000517	2020000517	2020	2021	上市公司本身	上市后	0	0	0	0	0	0	0	0
000518	2005000518	2005	2006	上市公司本身	上市后	0.693147	1	0	0	0	0	0	1	1
000518	2006000518	2006	2007	上市公司本身	上市后	0.693147	1	0	0	0	0	0	1	1
000518	2007000518	2007	2008	上市公司本身	上市后	0.693147	1	0	0	0	0	0	1	1
000518	2008000518	2008	2009	上市公司本身	上市后	0	0	0	0	0	0	0	0
000518	2009000518	2009	2010	上市公司本身	上市后	0	0	6	0	0	0	0	6	0
000518	2010000518	2010	2011	上市公司本身	上市后	0.693147	1	2	0	0	0	0	3	0.333333
000518	2011000518	2011	2012	上市公司本身	上市后	2.94444	18	6	69	0	0	0	93	0.193548
000518	2012000518	2012	2013	上市公司本身	上市后	2.99573	19	4	60	0	0	0	83	0.228916
000518	2013000518	2013	2014	上市公司本身	上市后	0	0	0	0	0	0	0	0
000518	2014000518	2014	2015	上市公司本身	上市后	0	0	0	0	0	0	0	0
000518	2015000518	2015	2016	上市公司本身	上市后	0	0	0	0	0	0	0	0
000518	2016000518	2016	2017	上市公司本身	上市后	0	0	0	0	0	0	0	0
000518	2017000518	2017	2018	上市公司本身	上市后	0	0	0	0	0	0	0	0
000518	2018000518	2018	2019	上市公司本身	上市后	0	0	0	0	0	0	0	0
000518	2019000518	2019	2020	上市公司本身	上市后	0	0	0	0	0	0	0	0
000518	2020000518	2020	2021	上市公司本身	上市后	0	0	0	0	0	0	0	0
000519	2005000519	2005	2006	上市公司本身	上市后	0	0	0	0	0	0	0	0
000519	2006000519	2006	2007	上市公司本身	上市后	1.09861	2	0	0	0	0	0	2	1
000519	2007000519	2007	2008	上市公司本身	上市后	1.09861	2	0	0	0	0	0	2	1
000519	2008000519	2008	2009	上市公司本身	上市后	1.09861	2	0	0	0	0	0	2	1
000519	2009000519	2009	2010	上市公司本身	上市后	1.09861	2	5	0	0	0	0	7	0.285714
000519	2010000519	2010	2011	上市公司本身	上市后	0	0	0	0	0	0	0	0
000519	2011000519	2011	2012	上市公司本身	上市后	0	0	0	0	0	0	0	0
000519	2012000519	2012	2013	上市公司本身	上市后	0	0	0	0	0	0	0	0
000519	2013000519	2013	2014	上市公司本身	上市后	0	0	0	0	0	0	0	0
000519	2014000519	2014	2015	上市公司本身	上市后	0	0	0	0	0	0	0	0
000519	2015000519	2015	2016	上市公司本身	上市后	0	0	0	0	0	0	0	0
000519	2016000519	2016	2017	上市公司本身	上市后	0	0	0	0	0	0	0	0
000519	2017000519	2017	2018	上市公司本身	上市后	0	0	0	0	0	0	0	0
000519	2018000519	2018	2019	上市公司本身	上市后	0	0	0	0	0	0	0	0
000519	2019000519	2019	2020	上市公司本身	上市后	0	0	0	0	0	0	0	0
000519	2020000519	2020	2021	上市公司本身	上市后	0	0	0	0	0	0	0	0
000520	2005000520	2005	2006	上市公司本身	上市后	0	0	0	0	0	0	0	0
000520	2006000520	2006	2007	上市公司本身	上市后	0	0	0	0	0	0	0	0
000520	2007000520	2007	2008	上市公司本身	上市后	0	0	0	0	0	0	0	0
000520	2008000520	2008	2009	上市公司本身	上市后	0	0	0	0	0	0	0	0
000520	2009000520	2009	2010	上市公司本身	上市后	0	0	0	0	0	0	0	0
000520	2010000520	2010	2011	上市公司本身	上市后	0	0	0	0	0	0	0	0
000520	2011000520	2011	2012	上市公司本身	上市后	0	0	0	0	0	0	0	0
000520	2012000520	2012	2013	上市公司本身	上市后	0	0	0	0	0	0	0	0
000520	2013000520	2013	2014	上市公司本身	上市后	0	0	0	0	0	0	0	0
000520	2014000520	2014	2015	上市公司本身	上市后	0	0	0	0	0	0	0	0
000520	2015000520	2015	2016	上市公司本身	上市后	0	0	0	0	0	0	0	0
000520	2016000520	2016	2017	上市公司本身	上市后	0	0	0	0	0	0	0	0
000520	2017000520	2017	2018	上市公司本身	上市后	0	0	0	0	0	0	0	0
000520	2018000520	2018	2019	上市公司本身	上市后	0	0	0	0	0	0	0	0
000520	2019000520	2019	2020	上市公司本身	上市后	0	0	0	0	0	0	0	0
000520	2020000520	2020	2021	上市公司本身	上市后	0	0	0	0	0	0	0	0
000521	2005000521	2005	2006	上市公司本身	上市后	0	0	5	10	0	0	0	15	0
000521	2006000521	2006	2007	上市公司本身	上市后	0.693147	1	5	0	0	0	0	6	0.166667
000521	2007000521	2007	2008	上市公司本身	上市后	0	0	4	5	0	0	0	9	0
000521	2008000521	2008	2009	上市公司本身	上市后	0	0	7	6	0	0	0	13	0
000521	2009000521	2009	2010	上市公司本身	上市后	1.38629	3	16	8	0	0	0	27	0.111111
000521	2010000521	2010	2011	上市公司本身	上市后	2.3979	10	25	44	0	0	0	79	0.126582
000521	2011000521	2011	2012	上市公司本身	上市后	3.3673	28	60	53	0	0	0	141	0.198582
000521	2012000521	2012	2013	上市公司本身	上市后	3.09104	21	46	18	0	0	0	85	0.247059
000521	2013000521	2013	2014	上市公司本身	上市后	3.46574	31	46	38	0	0	0	115	0.269565
000521	2014000521	2014	2015	上市公司本身	上市后	3.43399	30	105	22	0	0	1	157	0.191083
000521	2015000521	2015	2016	上市公司本身	上市后	4.12713	61	115	55	0	0	0	231	0.264069
000521	2016000521	2016	2017	上市公司本身	上市后	4.31749	74	163	32	0	0	0	269	0.275093
000521	2017000521	2017	2018	上市公司本身	上市后	5.3033	200	276	47	0	0	0	523	0.382409
000521	2018000521	2018	2019	上市公司本身	上市后	5.68017	292	242	40	0	0	0	574	0.508711
000521	2019000521	2019	2020	上市公司本身	上市后	5.87774	356	188	35	0	0	0	579	0.614853
000521	2020000521	2020	2021	上市公司本身	上市后	5.18739	178	69	10	2	0	0	257	0.692607
000522	2005000522	2005	2006	上市公司本身	上市后	0	0	0	6	0	0	0	6	0
000522	2006000522	2006	2007	上市公司本身	上市后	1.09861	2	0	0	0	0	0	2	1
000522	2007000522	2007	2008	上市公司本身	上市后	0	0	0	0	0	0	0	0
000522	2008000522	2008	2009	上市公司本身	上市后	0.693147	1	0	0	0	0	0	1	1
000522	2009000522	2009	2010	上市公司本身	上市后	0.693147	1	0	0	0	0	0	1	1
000522	2010000522	2010	2011	上市公司本身	上市后	0	0	0	0	0	0	0	0
000522	2011000522	2011	2012	上市公司本身	上市后	0	0	0	0	0	0	1	0
000522	2012000522	2012	2013	上市公司本身	上市后	0	0	0	0	0	0	0	0
000523	2005000523	2005	2006	上市公司本身	上市后	0	0	0	2	0	0	0	2	0
000523	2006000523	2006	2007	上市公司本身	上市后	0	0	0	0	0	0	0	0
000523	2007000523	2007	2008	上市公司本身	上市后	0.693147	1	0	7	2	0	0	8	0.125
000523	2008000523	2008	2009	上市公司本身	上市后	0.693147	1	0	0	0	0	0	1	1
000523	2009000523	2009	2010	上市公司本身	上市后	0.693147	1	0	9	1	0	0	10	0.1
000523	2010000523	2010	2011	上市公司本身	上市后	1.09861	2	0	3	0	0	0	5	0.4
000523	2011000523	2011	2012	上市公司本身	上市后	1.38629	3	0	8	1	0	0	11	0.272727
000523	2012000523	2012	2013	上市公司本身	上市后	1.60944	4	0	10	1	0	0	14	0.285714
000523	2013000523	2013	2014	上市公司本身	上市后	1.38629	3	1	0	1	0	0	4	0.75
000523	2014000523	2014	2015	上市公司本身	上市后	0	0	0	10	3	0	0	10	0
000523	2015000523	2015	2016	上市公司本身	上市后	1.38629	3	1	19	0	0	0	23	0.130435
000523	2016000523	2016	2017	上市公司本身	上市后	1.09861	2	0	21	3	0	0	23	0.0869565
000523	2017000523	2017	2018	上市公司本身	上市后	0	0	0	22	7	0	0	22	0
000523	2018000523	2018	2019	上市公司本身	上市后	2.3979	10	0	8	0	0	0	18	0.555556
000523	2019000523	2019	2020	上市公司本身	上市后	1.79176	5	0	19	3	0	0	24	0.208333
000523	2020000523	2020	2021	上市公司本身	上市后	0	0	0	0	0	0	0	0
000524	2005000524	2005	2006	上市公司本身	上市后	0	0	0	0	0	0	0	0
000524	2006000524	2006	2007	上市公司本身	上市后	0	0	0	0	0	0	0	0
000524	2007000524	2007	2008	上市公司本身	上市后	0	0	0	0	0	0	0	0
000524	2008000524	2008	2009	上市公司本身	上市后	0	0	0	0	0	0	0	0
000524	2009000524	2009	2010	上市公司本身	上市后	0	0	0	0	0	0	0	0
000524	2010000524	2010	2011	上市公司本身	上市后	0	0	0	0	0	0	0	0
000524	2011000524	2011	2012	上市公司本身	上市后	0	0	0	0	0	0	0	0
000524	2012000524	2012	2013	上市公司本身	上市后	0	0	0	0	0	0	0	0
000524	2013000524	2013	2014	上市公司本身	上市后	0	0	0	0	0	0	0	0
000524	2014000524	2014	2015	上市公司本身	上市后	0	0	0	0	0	0	0	0
000524	2015000524	2015	2016	上市公司本身	上市后	0	0	0	0	0	0	0	0
000524	2016000524	2016	2017	上市公司本身	上市后	0	0	0	0	0	0	0	0
000524	2017000524	2017	2018	上市公司本身	上市后	0	0	0	0	0	0	0	0
000524	2018000524	2018	2019	上市公司本身	上市后	0	0	0	0	0	0	0	0
000524	2019000524	2019	2020	上市公司本身	上市后	0	0	0	0	0	0	0	0
000524	2020000524	2020	2021	上市公司本身	上市后	0	0	0	0	0	0	0	0
000525	2005000525	2005	2006	上市公司本身	上市后	0	0	0	0	0	0	0	0
000525	2006000525	2006	2007	上市公司本身	上市后	0	0	0	0	0	0	0	0
000525	2007000525	2007	2008	上市公司本身	上市后	0	0	0	0	0	0	0	0
000525	2008000525	2008	2009	上市公司本身	上市后	0	0	0	0	0	0	0	0
000525	2009000525	2009	2010	上市公司本身	上市后	1.60944	4	0	0	0	0	0	4	1
000525	2010000525	2010	2011	上市公司本身	上市后	1.79176	5	0	0	0	0	0	5	1
000525	2011000525	2011	2012	上市公司本身	上市后	0	0	0	0	0	0	0	0
000525	2012000525	2012	2013	上市公司本身	上市后	1.09861	2	0	0	0	0	0	2	1
000525	2013000525	2013	2014	上市公司本身	上市后	0	0	0	0	1	0	0	0
000525	2014000525	2014	2015	上市公司本身	上市后	0	0	0	0	0	0	0	0
000525	2015000525	2015	2016	上市公司本身	上市后	0	0	0	0	0	0	0	0
000525	2016000525	2016	2017	上市公司本身	上市后	4.49981	89	0	0	3	0	0	89	1
000525	2017000525	2017	2018	上市公司本身	上市后	3.55535	34	0	0	3	0	0	34	1
000525	2018000525	2018	2019	上市公司本身	上市后	0	0	0	0	0	0	0	0
000525	2019000525	2019	2020	上市公司本身	上市后	0	0	0	0	0	0	0	0
000525	2020000525	2020	2021	上市公司本身	上市后	0	0	0	0	0	0	0	0
000526	2005000526	2005	2006	上市公司本身	上市后	0	0	0	0	0	0	0	0
000526	2006000526	2006	2007	上市公司本身	上市后	0	0	0	0	0	0	0	0
000526	2007000526	2007	2008	上市公司本身	上市后	0	0	0	0	0	0	0	0
000526	2008000526	2008	2009	上市公司本身	上市后	0	0	0	0	0	0	0	0
000526	2009000526	2009	2010	上市公司本身	上市后	0	0	0	0	0	0	0	0
000526	2010000526	2010	2011	上市公司本身	上市后	0	0	0	0	0	0	0	0
000526	2011000526	2011	2012	上市公司本身	上市后	0	0	0	0	0	0	0	0
000526	2012000526	2012	2013	上市公司本身	上市后	0	0	0	0	0	0	0	0
000526	2013000526	2013	2014	上市公司本身	上市后	0	0	0	0	0	0	0	0
000526	2014000526	2014	2015	上市公司本身	上市后	0	0	0	0	0	0	0	0
000526	2015000526	2015	2016	上市公司本身	上市后	0	0	0	0	0	0	0	0
000526	2016000526	2016	2017	上市公司本身	上市后	0	0	0	0	0	0	0	0
000526	2017000526	2017	2018	上市公司本身	上市后	0	0	0	0	0	0	0	0
000526	2018000526	2018	2019	上市公司本身	上市后	0	0	0	0	0	0	0	0
000526	2019000526	2019	2020	上市公司本身	上市后	0	0	0	0	0	0	0	0
000526	2020000526	2020	2021	上市公司本身	上市后	0	0	0	0	0	0	0	0
000527	2005000527	2005	2006	上市公司本身	上市后	2.19722	8	46	22	0	0	0	76	0.105263
000527	2006000527	2006	2007	上市公司本身	上市后	2.07944	7	55	97	0	0	0	159	0.0440252
000527	2007000527	2007	2008	上市公司本身	上市后	3.63759	37	143	130	0	0	0	310	0.119355
000527	2008000527	2008	2009	上市公司本身	上市后	3.8712	47	113	168	0	0	0	328	0.143293
000527	2009000527	2009	2010	上市公司本身	上市后	4.39445	80	65	207	0	0	0	352	0.227273
000527	2010000527	2010	2011	上市公司本身	上市后	4.38203	79	78	181	2	2	0	338	0.233728
000527	2011000527	2011	2012	上市公司本身	上市后	4.12713	61	212	85	3	13	20	358	0.170391
000527	2012000527	2012	2013	上市公司本身	上市后	2.70805	14	25	0	24	120	29	39	0.358974
000528	2005000528	2005	2006	上市公司本身	上市后	1.09861	2	8	3	0	0	0	13	0.153846
000528	2006000528	2006	2007	上市公司本身	上市后	0.693147	1	3	3	0	0	0	7	0.142857
000528	2007000528	2007	2008	上市公司本身	上市后	0	0	23	6	0	2	4	29	0
000528	2008000528	2008	2009	上市公司本身	上市后	0	0	17	6	4	16	0	23	0
000528	2009000528	2009	2010	上市公司本身	上市后	1.79176	5	24	8	13	28	17	37	0.135135
000528	2010000528	2010	2011	上市公司本身	上市后	2.83321	16	20	7	18	27	2	43	0.372093
000528	2011000528	2011	2012	上市公司本身	上市后	3.66356	38	33	5	36	16	0	76	0.5
000528	2012000528	2012	2013	上市公司本身	上市后	4.15888	63	20	7	16	7	1	90	0.7
000528	2013000528	2013	2014	上市公司本身	上市后	4.23411	68	24	4	57	26	3	96	0.708333
000528	2014000528	2014	2015	上市公司本身	上市后	3.8712	47	24	2	16	7	4	73	0.643836
000528	2015000528	2015	2016	上市公司本身	上市后	4.09434	59	45	6	30	17	5	110	0.536364
000528	2016000528	2016	2017	上市公司本身	上市后	4.36945	78	45	3	27	20	3	126	0.619048
000528	2017000528	2017	2018	上市公司本身	上市后	4.17439	64	46	5	56	38	5	115	0.556522
000528	2018000528	2018	2019	上市公司本身	上市后	3.7612	42	42	7	34	44	7	91	0.461538
000528	2019000528	2019	2020	上市公司本身	上市后	3.29584	26	35	3	37	77	4	64	0.40625
000528	2020000528	2020	2021	上市公司本身	上市后	2.89037	17	5	1	31	10	4	23	0.73913
000529	2005000529	2005	2006	上市公司本身	上市后	0	0	0	0	0	0	0	0
000529	2006000529	2006	2007	上市公司本身	上市后	0	0	0	0	0	0	0	0
000529	2007000529	2007	2008	上市公司本身	上市后	0	0	0	0	0	0	0	0
000529	2008000529	2008	2009	上市公司本身	上市后	0	0	0	0	0	0	0	0
000529	2009000529	2009	2010	上市公司本身	上市后	0	0	0	0	0	0	0	0
000529	2010000529	2010	2011	上市公司本身	上市后	0	0	0	0	0	0	0	0
000529	2011000529	2011	2012	上市公司本身	上市后	0	0	0	0	0	0	0	0
000529	2012000529	2012	2013	上市公司本身	上市后	0	0	0	0	0	0	0	0
000529	2013000529	2013	2014	上市公司本身	上市后	0	0	0	0	0	0	0	0
000529	2014000529	2014	2015	上市公司本身	上市后	0	0	0	0	0	0	0	0
000529	2015000529	2015	2016	上市公司本身	上市后	0	0	0	0	0	0	0	0
000529	2016000529	2016	2017	上市公司本身	上市后	0	0	0	0	0	0	0	0
000529	2017000529	2017	2018	上市公司本身	上市后	0	0	0	0	0	0	0	0
000529	2018000529	2018	2019	上市公司本身	上市后	0	0	0	0	0	0	0	0
000529	2019000529	2019	2020	上市公司本身	上市后	0	0	0	0	0	0	0	0
000529	2020000529	2020	2021	上市公司本身	上市后	0	0	0	0	0	0	0	0
000530	2005000530	2005	2006	上市公司本身	上市后	0.693147	1	1	0	0	0	0	2	0.5
000530	2006000530	2006	2007	上市公司本身	上市后	0	0	0	0	0	0	0	0
000530	2007000530	2007	2008	上市公司本身	上市后	0	0	4	0	0	0	0	4	0
000530	2008000530	2008	2009	上市公司本身	上市后	1.38629	3	0	0	0	0	0	3	1
000530	2009000530	2009	2010	上市公司本身	上市后	0	0	0	0	0	0	0	0
000530	2010000530	2010	2011	上市公司本身	上市后	0	0	0	0	0	0	0	0
000530	2011000530	2011	2012	上市公司本身	上市后	0.693147	1	1	0	1	5	0	2	0.5
000530	2012000530	2012	2013	上市公司本身	上市后	0	0	0	0	1	0	0	0
000530	2013000530	2013	2014	上市公司本身	上市后	0	0	0	0	0	0	0	0
000530	2014000530	2014	2015	上市公司本身	上市后	1.94591	6	12	0	1	1	0	18	0.333333
000530	2015000530	2015	2016	上市公司本身	上市后	1.38629	3	11	1	2	7	3	15	0.2
[truncated: 41,686 more rows]
