# Supplementary material for: How does equity restriction affect innovation quality? Evidence from listed manufacturing companies in China
Source: PLoS One. 2023 Dec 7;18(12):e0295553. doi: 10.1371/journal.pone.0295553 (PMC10703261; doi:10.1371/journal.pone.0295553)
Supplement: S1 Dataset — (ZIP) [file pone.0295553.s001.zip › Supporting information/S1 Dataset/╔╧╩╨╣1⁄2╦╛╫¿└√╔Ω╟δ╟Θ┐÷-CNRDS╩2╛▌┐Γ/╔╧╩╨╣1⁄2╦╛╫¿└√╔Ω╟δ╟Θ┐÷_╫╓╢╬╦╡├≈.txt]

Scode[股票代码]-上市公司的股票代码
Year[会计年度]-专利申请时间所在的会计年度
Ftyp[公司类型]-申请专利的公司所属的类型，分为上市公司本身、子公司、联营公司、合营公司、集团公司合计
Aplctm[申请时间]-专利的申请时间是在上市公司上市前还是上市后
Invia[当年独立申请的发明数量]-公司当年独立进行申请的发明数量，单位：个
Umia[当年独立申请的实用新型数量]-公司当年独立进行申请的实用新型数量，单位：个
Desia[当年独立申请的外观设计数量]-公司当年独立进行申请的外观设计数量，单位：个
Invja[当年联合申请的发明数量]-公司当年与其他实体联合申请的发明数量，单位：个
Umja[当年联合申请的实用新型数量]-公司当年与其他实体联合申请的实用新型数量，单位：个
Desja[当年联合申请的外观设计数量]-公司当年与其他实体联合申请外观设计数量，单位：个
