# Supplementary material for: How does equity restriction affect innovation quality? Evidence from listed manufacturing companies in China
Source: PLoS One. 2023 Dec 7;18(12):e0295553. doi: 10.1371/journal.pone.0295553 (PMC10703261; doi:10.1371/journal.pone.0295553)
Supplement: S1 Dataset — (ZIP) [file pone.0295553.s001.zip › Supporting information/S1 Dataset/╔╧╩╨╣1⁄2╦╛╫¿└√╗±╡├╟Θ┐÷-CNRDS╩2╛▌┐Γ/╔╧╩╨╣1⁄2╦╛╫¿└√╗±╡├╟Θ┐÷.xlsx]

## Sheet: 上市公司专利获得情况
Scode	Year	Ftyp	Athrtm	Invig	Umig	Desig	Invjg	Umjg	Desjg
股票代码	会计年度	公司类型	获得时间	当年独立获得的发明数量	当年独立获得的实用新型数量	当年独立获得的外观设计数量	当年联合获得的发明数量	当年联合获得的实用新型数量	当年联合获得的外观设计数量
000001	1991	上市公司本身	上市后	0	0	0	0	0	0
000001	1991	集团公司合计	上市后	0	0	0	0	0	0
000001	1992	上市公司本身	上市后	0	0	0	0	0	0
000001	1992	集团公司合计	上市后	0	0	0	0	0	0
000001	1993	上市公司本身	上市后	0	0	0	0	0	0
000001	1993	集团公司合计	上市后	0	0	0	0	0	0
000001	1994	上市公司本身	上市后	0	0	0	0	0	0
000001	1994	集团公司合计	上市后	0	0	0	0	0	0
000001	1995	上市公司本身	上市后	0	0	0	0	0	0
000001	1995	集团公司合计	上市后	0	0	0	0	0	0
000001	1996	上市公司本身	上市后	0	0	0	0	0	0
000001	1996	集团公司合计	上市后	0	0	0	0	0	0
000001	1997	上市公司本身	上市后	0	0	0	0	0	0
000001	1997	集团公司合计	上市后	0	0	0	0	0	0
000001	1998	上市公司本身	上市后	0	0	0	0	0	0
000001	1998	集团公司合计	上市后	0	0	0	0	0	0
000001	1999	上市公司本身	上市后	0	0	0	0	0	0
000001	1999	集团公司合计	上市后	0	0	0	0	0	0
000001	2000	上市公司本身	上市后	0	0	0	0	0	0
000001	2000	集团公司合计	上市后	0	0	0	0	0	0
000001	2001	上市公司本身	上市后	0	0	0	0	0	0
000001	2001	集团公司合计	上市后	0	0	0	0	0	0
000001	2002	上市公司本身	上市后	0	0	0	0	0	0
000001	2002	集团公司合计	上市后	0	0	0	0	0	0
000001	2003	上市公司本身	上市后	0	0	0	0	0	0
000001	2003	集团公司合计	上市后	0	0	0	0	0	0
000001	2004	上市公司本身	上市后	0	0	0	0	0	0
000001	2004	集团公司合计	上市后	0	0	0	0	0	0
000001	2005	上市公司本身	上市后	0	0	0	0	0	0
000001	2005	集团公司合计	上市后	0	0	0	0	0	0
000001	2006	上市公司本身	上市后	0	0	0	0	0	0
000001	2006	集团公司合计	上市后	0	0	0	0	0	0
000001	2007	上市公司本身	上市后	0	0	0	0	0	0
000001	2007	集团公司合计	上市后	0	0	0	0	0	0
000001	2008	上市公司本身	上市后	0	0	0	0	0	0
000001	2008	集团公司合计	上市后	0	0	0	0	0	0
000001	2009	上市公司本身	上市后	0	0	0	0	0	0
000001	2009	集团公司合计	上市后	0	0	0	0	0	0
000001	2010	上市公司本身	上市后	0	0	1	0	0	0
000001	2010	集团公司合计	上市后	0	0	1	0	0	0
000001	2011	上市公司本身	上市后	0	0	0	0	0	0
000001	2011	集团公司合计	上市后	0	0	0	0	0	0
000001	2012	上市公司本身	上市后	0	0	0	0	0	0
000001	2012	集团公司合计	上市后	0	0	0	0	0	0
000001	2013	上市公司本身	上市后	0	0	0	0	0	0
000001	2013	集团公司合计	上市后	0	0	0	0	0	0
000001	2014	上市公司本身	上市后	0	0	0	0	0	0
000001	2014	集团公司合计	上市后	0	0	0	0	0	0
000001	2015	上市公司本身	上市后	0	0	0	0	0	0
000001	2015	集团公司合计	上市后	0	0	0	0	0	0
000001	2016	上市公司本身	上市后	1	0	0	0	0	0
000001	2016	集团公司合计	上市后	1	0	0	0	0	0
000001	2017	上市公司本身	上市后	0	0	11	0	0	0
000001	2017	集团公司合计	上市后	0	0	11	0	0	0
000001	2018	上市公司本身	上市后	4	0	0	0	0	0
000001	2018	联营公司	上市后	145	2	2	0	0	0
000001	2018	集团公司合计	上市后	149	2	2	0	0	0
000001	2019	上市公司本身	上市后	0	0	0	0	0	0
000001	2019	集团公司合计	上市后	0	0	0	0	0	0
000001	2020	上市公司本身	上市后	0	0	8	0	0	0
000001	2020	集团公司合计	上市后	0	0	8	0	0	0
000001	2021	上市公司本身	上市后	1	3	43	0	0	0
000001	2021	集团公司合计	上市后	1	3	43	0	0	0
000002	1991	上市公司本身	上市后	0	0	0	0	0	0
000002	1991	集团公司合计	上市后	0	0	0	0	0	0
000002	1992	上市公司本身	上市后	0	0	0	0	0	0
000002	1992	集团公司合计	上市后	0	0	0	0	0	0
000002	1993	上市公司本身	上市后	0	0	0	0	0	0
000002	1993	集团公司合计	上市后	0	0	0	0	0	0
000002	1994	上市公司本身	上市后	0	0	0	0	0	0
000002	1994	集团公司合计	上市后	0	0	0	0	0	0
000002	1995	上市公司本身	上市后	0	0	0	0	0	0
000002	1995	集团公司合计	上市后	0	0	0	0	0	0
000002	1996	上市公司本身	上市后	0	0	0	0	0	0
000002	1996	子公司	上市后	0	0	1	0	0	0
000002	1996	集团公司合计	上市后	0	0	1	0	0	0
000002	1997	上市公司本身	上市后	0	0	0	0	0	0
000002	1997	子公司	上市后	0	0	2	0	0	0
000002	1997	集团公司合计	上市后	0	0	2	0	0	0
000002	1998	上市公司本身	上市后	0	0	0	0	0	0
000002	1998	联营公司	上市后	0	0	3	0	0	0
000002	1998	集团公司合计	上市后	0	0	3	0	0	0
000002	1999	上市公司本身	上市后	0	0	0	0	0	0
000002	1999	集团公司合计	上市后	0	0	0	0	0	0
000002	2000	上市公司本身	上市后	0	0	0	0	0	0
000002	2000	集团公司合计	上市后	0	0	0	0	0	0
000002	2001	上市公司本身	上市后	0	0	0	0	0	0
000002	2001	集团公司合计	上市后	0	0	0	0	0	0
000002	2002	上市公司本身	上市后	0	0	0	0	0	0
000002	2002	集团公司合计	上市后	0	0	0	0	0	0
000002	2003	上市公司本身	上市后	0	0	0	0	1	0
000002	2003	集团公司合计	上市后	0	0	0	0	1	0
000002	2004	上市公司本身	上市后	0	0	0	0	0	0
000002	2004	集团公司合计	上市后	0	0	0	0	0	0
000002	2005	上市公司本身	上市后	0	4	4	1	0	0
000002	2005	集团公司合计	上市后	0	4	4	1	0	0
000002	2006	上市公司本身	上市后	0	11	0	0	1	0
000002	2006	集团公司合计	上市后	0	11	0	0	1	0
000002	2007	上市公司本身	上市后	0	32	0	0	0	0
000002	2007	子公司	上市后	0	2	0	0	0	0
000002	2007	集团公司合计	上市后	0	34	0	0	0	0
000002	2008	上市公司本身	上市后	0	1	0	0	0	0
000002	2008	集团公司合计	上市后	0	1	0	0	0	0
000002	2009	上市公司本身	上市后	4	12	0	0	0	0
000002	2009	子公司	上市后	0	0	0	0	3	0
000002	2009	集团公司合计	上市后	4	12	0	0	3	0
000002	2010	上市公司本身	上市后	1	0	0	0	1	0
000002	2010	子公司	上市后	0	5	0	0	4	0
000002	2010	集团公司合计	上市后	1	5	0	0	3	0
000002	2011	上市公司本身	上市后	5	7	1	0	2	0
000002	2011	子公司	上市后	2	3	0	1	3	0
000002	2011	集团公司合计	上市后	7	10	1	1	3	0
000002	2012	上市公司本身	上市后	1	0	0	0	0	0
000002	2012	子公司	上市后	4	4	0	1	0	0
000002	2012	集团公司合计	上市后	5	4	0	1	0	0
000002	2013	上市公司本身	上市后	0	0	0	0	0	0
000002	2013	子公司	上市后	1	3	0	0	0	0
000002	2013	集团公司合计	上市后	1	3	0	0	0	0
000002	2014	上市公司本身	上市后	0	2	1	0	0	0
000002	2014	子公司	上市后	0	8	12	0	6	1
000002	2014	集团公司合计	上市后	0	10	13	0	6	1
000002	2015	上市公司本身	上市后	2	0	0	0	0	0
000002	2015	子公司	上市后	0	4	8	0	6	3
000002	2015	集团公司合计	上市后	2	4	8	0	6	3
000002	2016	上市公司本身	上市后	0	0	0	0	0	0
000002	2016	子公司	上市后	4	4	1	1	13	5
000002	2016	集团公司合计	上市后	4	4	1	1	11	5
000002	2017	上市公司本身	上市后	1	0	0	0	0	0
000002	2017	子公司	上市后	5	8	4	0	4	1
000002	2017	集团公司合计	上市后	6	8	4	0	4	1
000002	2018	上市公司本身	上市后	0	0	0	0	0	0
000002	2018	子公司	上市后	1	3	0	3	12	2
000002	2018	集团公司合计	上市后	1	3	0	3	12	2
000002	2019	上市公司本身	上市后	0	0	0	0	0	0
000002	2019	子公司	上市后	4	12	12	0	5	0
000002	2019	集团公司合计	上市后	4	12	12	0	5	0
000002	2020	上市公司本身	上市后	0	0	0	0	0	0
000002	2020	子公司	上市后	0	14	4	0	4	0
000002	2020	集团公司合计	上市后	0	14	4	0	4	0
000002	2021	上市公司本身	上市后	0	0	0	0	0	0
000002	2021	子公司	上市后	7	18	6	2	6	1
000002	2021	集团公司合计	上市后	7	18	6	2	6	1
000003	1991	上市公司本身	上市后	0	0	0	0	0	0
000003	1991	集团公司合计	上市后	0	0	0	0	0	0
000003	1992	上市公司本身	上市后	0	0	0	0	0	0
000003	1992	集团公司合计	上市后	0	0	0	0	0	0
000003	1993	上市公司本身	上市后	0	0	0	0	0	0
000003	1993	集团公司合计	上市后	0	0	0	0	0	0
000003	1994	上市公司本身	上市后	0	0	0	0	0	0
000003	1994	集团公司合计	上市后	0	0	0	0	0	0
000003	1995	上市公司本身	上市后	0	0	0	0	0	0
000003	1995	集团公司合计	上市后	0	0	0	0	0	0
000003	1996	上市公司本身	上市后	0	0	0	0	0	0
000003	1996	联营公司	上市后	0	0	2	0	0	0
000003	1996	集团公司合计	上市后	0	0	2	0	0	0
000003	1997	上市公司本身	上市后	0	0	0	0	0	0
000003	1997	集团公司合计	上市后	0	0	0	0	0	0
000003	1998	上市公司本身	上市后	0	0	0	0	0	0
000003	1998	集团公司合计	上市后	0	0	0	0	0	0
000003	1999	上市公司本身	上市后	0	0	0	0	0	0
000003	1999	集团公司合计	上市后	0	0	0	0	0	0
000003	2000	上市公司本身	上市后	0	0	0	0	0	0
000003	2000	集团公司合计	上市后	0	0	0	0	0	0
000003	2001	上市公司本身	上市后	0	0	0	0	0	0
000003	2001	集团公司合计	上市后	0	0	0	0	0	0
000003	2002	上市公司本身	上市后	0	0	0	0	0	0
000003	2002	集团公司合计	上市后	0	0	0	0	0	0
000004	1991	上市公司本身	上市后	0	0	0	0	0	0
000004	1991	集团公司合计	上市后	0	0	0	0	0	0
000004	1992	上市公司本身	上市后	0	0	0	0	0	0
000004	1992	集团公司合计	上市后	0	0	0	0	0	0
000004	1993	上市公司本身	上市后	0	0	0	0	0	0
000004	1993	集团公司合计	上市后	0	0	0	0	0	0
000004	1994	上市公司本身	上市后	0	0	0	0	0	0
000004	1994	集团公司合计	上市后	0	0	0	0	0	0
000004	1995	上市公司本身	上市后	0	0	0	0	0	0
000004	1995	集团公司合计	上市后	0	0	0	0	0	0
000004	1996	上市公司本身	上市后	0	0	0	0	0	0
000004	1996	集团公司合计	上市后	0	0	0	0	0	0
000004	1997	上市公司本身	上市后	0	0	0	0	0	0
000004	1997	集团公司合计	上市后	0	0	0	0	0	0
000004	1998	上市公司本身	上市后	0	0	0	0	0	0
000004	1998	集团公司合计	上市后	0	0	0	0	0	0
000004	1999	上市公司本身	上市后	0	0	0	0	0	0
000004	1999	集团公司合计	上市后	0	0	0	0	0	0
000004	2000	上市公司本身	上市后	0	0	0	0	0	0
000004	2000	集团公司合计	上市后	0	0	0	0	0	0
000004	2001	上市公司本身	上市后	0	0	0	0	0	0
000004	2001	集团公司合计	上市后	0	0	0	0	0	0
000004	2002	上市公司本身	上市后	0	0	0	0	0	0
000004	2002	集团公司合计	上市后	0	0	0	0	0	0
000004	2003	上市公司本身	上市后	0	0	0	0	0	0
000004	2003	集团公司合计	上市后	0	0	0	0	0	0
000004	2004	上市公司本身	上市后	1	0	0	0	0	0
000004	2004	集团公司合计	上市后	1	0	0	0	0	0
000004	2005	上市公司本身	上市后	0	0	0	0	0	0
000004	2005	集团公司合计	上市后	0	0	0	0	0	0
000004	2006	上市公司本身	上市后	0	0	0	0	0	0
000004	2006	集团公司合计	上市后	0	0	0	0	0	0
000004	2007	上市公司本身	上市后	0	0	0	0	0	0
000004	2007	集团公司合计	上市后	0	0	0	0	0	0
000004	2008	上市公司本身	上市后	0	0	0	0	0	0
000004	2008	集团公司合计	上市后	0	0	0	0	0	0
000004	2009	上市公司本身	上市后	0	0	0	0	0	0
000004	2009	集团公司合计	上市后	0	0	0	0	0	0
000004	2010	上市公司本身	上市后	0	0	0	0	0	0
000004	2010	集团公司合计	上市后	0	0	0	0	0	0
000004	2011	上市公司本身	上市后	0	0	0	0	0	0
000004	2011	集团公司合计	上市后	0	0	0	0	0	0
000004	2012	上市公司本身	上市后	0	0	0	0	0	0
000004	2012	子公司	上市后	0	4	0	0	0	0
000004	2012	集团公司合计	上市后	0	4	0	0	0	0
000004	2013	上市公司本身	上市后	0	0	0	0	0	0
000004	2013	集团公司合计	上市后	0	0	0	0	0	0
000004	2014	上市公司本身	上市后	0	0	0	0	0	0
000004	2014	集团公司合计	上市后	0	0	0	0	0	0
000004	2015	上市公司本身	上市后	0	0	0	0	0	0
000004	2015	子公司	上市后	1	3	0	0	0	0
000004	2015	集团公司合计	上市后	1	3	0	0	0	0
000004	2016	上市公司本身	上市后	0	0	0	0	0	0
000004	2016	集团公司合计	上市后	0	0	0	0	0	0
000004	2017	上市公司本身	上市后	0	0	0	0	0	0
000004	2017	子公司	上市后	2	0	0	0	0	0
000004	2017	集团公司合计	上市后	2	0	0	0	0	0
000004	2018	上市公司本身	上市后	0	0	0	0	0	0
000004	2018	子公司	上市后	6	0	0	0	0	0
000004	2018	集团公司合计	上市后	6	0	0	0	0	0
000004	2019	上市公司本身	上市后	0	0	0	0	0	0
000004	2019	子公司	上市后	1	0	0	0	0	0
000004	2019	集团公司合计	上市后	1	0	0	0	0	0
000004	2020	上市公司本身	上市后	0	0	0	0	0	0
000004	2020	子公司	上市后	1	0	0	0	0	0
000004	2020	集团公司合计	上市后	1	0	0	0	0	0
000004	2021	上市公司本身	上市后	0	0	0	0	0	0
000004	2021	子公司	上市后	20	0	0	0	0	0
000004	2021	集团公司合计	上市后	20	0	0	0	0	0
000005	1990	上市公司本身	上市后	0	0	0	0	0	0
000005	1990	集团公司合计	上市后	0	0	0	0	0	0
000005	1991	上市公司本身	上市后	0	0	0	0	0	0
000005	1991	集团公司合计	上市后	0	0	0	0	0	0
000005	1992	上市公司本身	上市后	0	0	0	0	0	0
000005	1992	集团公司合计	上市后	0	0	0	0	0	0
000005	1993	上市公司本身	上市后	0	0	0	0	0	0
000005	1993	集团公司合计	上市后	0	0	0	0	0	0
000005	1994	上市公司本身	上市后	0	0	0	0	0	0
000005	1994	集团公司合计	上市后	0	0	0	0	0	0
000005	1995	上市公司本身	上市后	0	0	0	0	0	0
000005	1995	集团公司合计	上市后	0	0	0	0	0	0
000005	1996	上市公司本身	上市后	0	0	0	0	0	0
000005	1996	集团公司合计	上市后	0	0	0	0	0	0
000005	1997	上市公司本身	上市后	0	0	0	0	0	0
000005	1997	集团公司合计	上市后	0	0	0	0	0	0
000005	1998	上市公司本身	上市后	0	0	0	0	0	0
000005	1998	集团公司合计	上市后	0	0	0	0	0	0
000005	1999	上市公司本身	上市后	0	0	0	0	0	0
000005	1999	集团公司合计	上市后	0	0	0	0	0	0
000005	2000	上市公司本身	上市后	0	0	0	0	0	0
000005	2000	集团公司合计	上市后	0	0	0	0	0	0
000005	2001	上市公司本身	上市后	0	0	0	0	0	0
000005	2001	集团公司合计	上市后	0	0	0	0	0	0
000005	2002	上市公司本身	上市后	0	0	0	0	0	0
000005	2002	集团公司合计	上市后	0	0	0	0	0	0
000005	2003	上市公司本身	上市后	0	0	0	0	0	0
000005	2003	集团公司合计	上市后	0	0	0	0	0	0
000005	2004	上市公司本身	上市后	0	0	0	0	0	0
000005	2004	集团公司合计	上市后	0	0	0	0	0	0
000005	2005	上市公司本身	上市后	0	0	0	0	0	0
000005	2005	集团公司合计	上市后	0	0	0	0	0	0
000005	2006	上市公司本身	上市后	0	0	0	0	0	0
000005	2006	集团公司合计	上市后	0	0	0	0	0	0
000005	2007	上市公司本身	上市后	0	0	0	0	0	0
000005	2007	集团公司合计	上市后	0	0	0	0	0	0
000005	2008	上市公司本身	上市后	0	0	0	0	0	0
000005	2008	集团公司合计	上市后	0	0	0	0	0	0
000005	2009	上市公司本身	上市后	0	0	0	0	0	0
000005	2009	集团公司合计	上市后	0	0	0	0	0	0
000005	2010	上市公司本身	上市后	0	0	0	0	0	0
000005	2010	集团公司合计	上市后	0	0	0	0	0	0
000005	2011	上市公司本身	上市后	0	0	0	0	0	0
000005	2011	集团公司合计	上市后	0	0	0	0	0	0
000005	2012	上市公司本身	上市后	0	0	0	0	0	0
000005	2012	集团公司合计	上市后	0	0	0	0	0	0
000005	2013	上市公司本身	上市后	0	0	0	0	0	0
000005	2013	集团公司合计	上市后	0	0	0	0	0	0
000005	2014	上市公司本身	上市后	0	0	0	0	0	0
000005	2014	集团公司合计	上市后	0	0	0	0	0	0
000005	2015	上市公司本身	上市后	0	0	0	0	0	0
000005	2015	子公司	上市后	2	3	0	0	2	0
000005	2015	集团公司合计	上市后	2	3	0	0	1	0
000005	2016	上市公司本身	上市后	0	0	0	0	0	0
000005	2016	子公司	上市后	1	7	0	0	4	0
000005	2016	集团公司合计	上市后	1	7	0	0	2	0
000005	2017	上市公司本身	上市后	0	0	0	0	0	0
000005	2017	子公司	上市后	3	2	0	0	0	0
000005	2017	集团公司合计	上市后	3	2	0	0	0	0
000005	2018	上市公司本身	上市后	0	0	0	0	0	0
000005	2018	子公司	上市后	4	9	0	0	0	0
000005	2018	集团公司合计	上市后	4	9	0	0	0	0
000005	2019	上市公司本身	上市后	0	0	0	0	0	0
000005	2019	子公司	上市后	3	2	0	0	0	0
000005	2019	集团公司合计	上市后	3	2	0	0	0	0
000005	2020	上市公司本身	上市后	0	1	0	0	0	0
000005	2020	子公司	上市后	2	1	0	0	0	0
000005	2020	集团公司合计	上市后	2	2	0	0	0	0
000005	2021	上市公司本身	上市后	0	1	0	0	0	0
000005	2021	子公司	上市后	2	6	0	0	0	0
000005	2021	集团公司合计	上市后	2	7	0	0	0	0
000006	1992	上市公司本身	上市后	0	0	0	0	0	0
000006	1992	集团公司合计	上市后	0	0	0	0	0	0
000006	1993	上市公司本身	上市后	0	0	0	0	0	0
000006	1993	集团公司合计	上市后	0	0	0	0	0	0
000006	1994	上市公司本身	上市后	0	0	0	0	0	0
000006	1994	集团公司合计	上市后	0	0	0	0	0	0
000006	1995	上市公司本身	上市后	0	0	0	0	0	0
000006	1995	集团公司合计	上市后	0	0	0	0	0	0
000006	1996	上市公司本身	上市后	0	0	0	0	0	0
000006	1996	集团公司合计	上市后	0	0	0	0	0	0
000006	1997	上市公司本身	上市后	0	0	0	0	0	0
000006	1997	集团公司合计	上市后	0	0	0	0	0	0
000006	1998	上市公司本身	上市后	0	0	0	0	0	0
000006	1998	集团公司合计	上市后	0	0	0	0	0	0
000006	1999	上市公司本身	上市后	0	0	0	0	0	0
000006	1999	集团公司合计	上市后	0	0	0	0	0	0
000006	2000	上市公司本身	上市后	0	0	0	0	0	0
000006	2000	集团公司合计	上市后	0	0	0	0	0	0
000006	2001	上市公司本身	上市后	0	0	0	0	0	0
000006	2001	集团公司合计	上市后	0	0	0	0	0	0
000006	2002	上市公司本身	上市后	0	0	0	0	0	0
000006	2002	集团公司合计	上市后	0	0	0	0	0	0
000006	2003	上市公司本身	上市后	0	0	0	0	0	0
000006	2003	集团公司合计	上市后	0	0	0	0	0	0
000006	2004	上市公司本身	上市后	0	0	0	0	0	0
000006	2004	集团公司合计	上市后	0	0	0	0	0	0
000006	2005	上市公司本身	上市后	0	0	0	0	0	0
000006	2005	集团公司合计	上市后	0	0	0	0	0	0
000006	2006	上市公司本身	上市后	0	0	0	0	0	0
000006	2006	集团公司合计	上市后	0	0	0	0	0	0
000006	2007	上市公司本身	上市后	0	0	0	0	0	0
000006	2007	集团公司合计	上市后	0	0	0	0	0	0
000006	2008	上市公司本身	上市后	0	0	0	0	0	0
000006	2008	集团公司合计	上市后	0	0	0	0	0	0
000006	2009	上市公司本身	上市后	0	0	0	0	0	0
000006	2009	集团公司合计	上市后	0	0	0	0	0	0
000006	2010	上市公司本身	上市后	0	0	0	0	0	0
000006	2010	集团公司合计	上市后	0	0	0	0	0	0
000006	2011	上市公司本身	上市后	0	0	0	0	0	0
000006	2011	集团公司合计	上市后	0	0	0	0	0	0
000006	2012	上市公司本身	上市后	0	0	0	0	0	0
000006	2012	集团公司合计	上市后	0	0	0	0	0	0
000006	2013	上市公司本身	上市后	0	0	0	0	0	0
000006	2013	集团公司合计	上市后	0	0	0	0	0	0
000006	2014	上市公司本身	上市后	0	0	0	0	0	0
000006	2014	集团公司合计	上市后	0	0	0	0	0	0
000006	2015	上市公司本身	上市后	0	0	0	0	0	0
000006	2015	集团公司合计	上市后	0	0	0	0	0	0
000006	2016	上市公司本身	上市后	0	0	0	0	0	0
000006	2016	集团公司合计	上市后	0	0	0	0	0	0
000006	2017	上市公司本身	上市后	0	0	0	0	0	0
000006	2017	集团公司合计	上市后	0	0	0	0	0	0
000006	2018	上市公司本身	上市后	0	0	0	0	0	0
000006	2018	集团公司合计	上市后	0	0	0	0	0	0
000006	2019	上市公司本身	上市后	0	0	0	0	0	0
000006	2019	集团公司合计	上市后	0	0	0	0	0	0
000006	2020	上市公司本身	上市后	0	0	0	0	0	0
000006	2020	集团公司合计	上市后	0	0	0	0	0	0
000006	2021	上市公司本身	上市后	0	0	0	0	0	0
000006	2021	集团公司合计	上市后	0	0	0	0	0	0
000007	1992	上市公司本身	上市后	0	0	0	0	0	0
000007	1992	集团公司合计	上市后	0	0	0	0	0	0
000007	1993	上市公司本身	上市后	0	0	0	0	0	0
000007	1993	集团公司合计	上市后	0	0	0	0	0	0
000007	1994	上市公司本身	上市后	0	0	0	0	0	0
000007	1994	集团公司合计	上市后	0	0	0	0	0	0
000007	1995	上市公司本身	上市后	0	0	0	0	0	0
000007	1995	集团公司合计	上市后	0	0	0	0	0	0
000007	1996	上市公司本身	上市后	0	0	0	0	0	0
000007	1996	集团公司合计	上市后	0	0	0	0	0	0
000007	1997	上市公司本身	上市后	0	0	0	0	0	0
000007	1997	集团公司合计	上市后	0	0	0	0	0	0
000007	1998	上市公司本身	上市后	0	0	0	0	0	0
000007	1998	集团公司合计	上市后	0	0	0	0	0	0
000007	1999	上市公司本身	上市后	0	0	0	0	0	0
000007	1999	集团公司合计	上市后	0	0	0	0	0	0
000007	2000	上市公司本身	上市后	0	0	1	0	0	0
000007	2000	集团公司合计	上市后	0	0	1	0	0	0
000007	2001	上市公司本身	上市后	0	0	0	0	0	0
000007	2001	集团公司合计	上市后	0	0	0	0	0	0
000007	2002	上市公司本身	上市后	0	0	0	0	0	0
000007	2002	集团公司合计	上市后	0	0	0	0	0	0
000007	2003	上市公司本身	上市后	0	0	0	0	0	0
000007	2003	集团公司合计	上市后	0	0	0	0	0	0
000007	2004	上市公司本身	上市后	0	0	0	0	0	0
000007	2004	集团公司合计	上市后	0	0	0	0	0	0
000007	2005	上市公司本身	上市后	0	0	0	0	0	0
000007	2005	集团公司合计	上市后	0	0	0	0	0	0
000007	2006	上市公司本身	上市后	0	0	0	0	0	0
000007	2006	集团公司合计	上市后	0	0	0	0	0	0
000007	2007	上市公司本身	上市后	0	0	0	0	0	0
000007	2007	集团公司合计	上市后	0	0	0	0	0	0
000007	2008	上市公司本身	上市后	0	0	0	0	0	0
000007	2008	集团公司合计	上市后	0	0	0	0	0	0
000007	2009	上市公司本身	上市后	0	0	0	0	0	0
000007	2009	集团公司合计	上市后	0	0	0	0	0	0
000007	2010	上市公司本身	上市后	0	0	0	0	0	0
000007	2010	集团公司合计	上市后	0	0	0	0	0	0
000007	2011	上市公司本身	上市后	0	0	0	0	0	0
000007	2011	集团公司合计	上市后	0	0	0	0	0	0
000007	2012	上市公司本身	上市后	0	0	0	0	0	0
000007	2012	集团公司合计	上市后	0	0	0	0	0	0
000007	2013	上市公司本身	上市后	0	0	0	0	0	0
000007	2013	集团公司合计	上市后	0	0	0	0	0	0
000007	2014	上市公司本身	上市后	0	0	0	0	0	0
000007	2014	集团公司合计	上市后	0	0	0	0	0	0
000007	2015	上市公司本身	上市后	0	0	0	0	0	0
000007	2015	集团公司合计	上市后	0	0	0	0	0	0
000007	2016	上市公司本身	上市后	0	0	0	0	0	0
000007	2016	集团公司合计	上市后	0	0	0	0	0	0
000007	2017	上市公司本身	上市后	0	0	0	0	0	0
000007	2017	集团公司合计	上市后	0	0	0	0	0	0
000007	2018	上市公司本身	上市后	0	0	0	0	0	0
000007	2018	集团公司合计	上市后	0	0	0	0	0	0
000007	2019	上市公司本身	上市后	0	0	0	0	0	0
000007	2019	集团公司合计	上市后	0	0	0	0	0	0
000007	2020	上市公司本身	上市后	0	0	0	0	0	0
000007	2020	集团公司合计	上市后	0	0	0	0	0	0
000007	2021	上市公司本身	上市后	0	0	0	0	0	0
000007	2021	集团公司合计	上市后	0	0	0	0	0	0
000008	1992	上市公司本身	上市后	0	0	0	0	0	0
000008	1992	集团公司合计	上市后	0	0	0	0	0	0
000008	1993	上市公司本身	上市后	0	0	0	0	0	0
000008	1993	集团公司合计	上市后	0	0	0	0	0	0
000008	1994	上市公司本身	上市后	0	0	0	0	0	0
000008	1994	集团公司合计	上市后	0	0	0	0	0	0
000008	1995	上市公司本身	上市后	0	0	0	0	0	0
000008	1995	集团公司合计	上市后	0	0	0	0	0	0
000008	1996	上市公司本身	上市后	0	0	0	0	0	0
000008	1996	集团公司合计	上市后	0	0	0	0	0	0
000008	1997	上市公司本身	上市后	0	0	0	0	0	0
000008	1997	集团公司合计	上市后	0	0	0	0	0	0
000008	1998	上市公司本身	上市后	0	0	0	0	0	0
000008	1998	集团公司合计	上市后	0	0	0	0	0	0
000008	1999	上市公司本身	上市后	0	0	0	0	0	0
000008	1999	集团公司合计	上市后	0	0	0	0	0	0
000008	2000	上市公司本身	上市后	0	0	0	0	0	0
000008	2000	集团公司合计	上市后	0	0	0	0	0	0
000008	2001	上市公司本身	上市后	0	0	0	0	0	0
000008	2001	子公司	上市后	0	1	4	0	0	0
000008	2001	集团公司合计	上市后	0	1	4	0	0	0
000008	2002	上市公司本身	上市后	0	0	0	0	0	0
000008	2002	集团公司合计	上市后	0	0	0	0	0	0
000008	2003	上市公司本身	上市后	0	0	0	0	0	0
000008	2003	集团公司合计	上市后	0	0	0	0	0	0
000008	2004	上市公司本身	上市后	0	0	0	0	0	0
000008	2004	集团公司合计	上市后	0	0	0	0	0	0
000008	2005	上市公司本身	上市后	0	0	0	0	0	0
000008	2005	集团公司合计	上市后	0	0	0	0	0	0
000008	2006	上市公司本身	上市后	0	0	0	0	0	0
000008	2006	集团公司合计	上市后	0	0	0	0	0	0
000008	2007	上市公司本身	上市后	0	0	0	0	0	0
000008	2007	集团公司合计	上市后	0	0	0	0	0	0
000008	2008	上市公司本身	上市后	0	0	0	0	0	0
000008	2008	集团公司合计	上市后	0	0	0	0	0	0
000008	2009	上市公司本身	上市后	0	0	0	0	0	0
000008	2009	集团公司合计	上市后	0	0	0	0	0	0
000008	2010	上市公司本身	上市后	0	0	0	0	0	0
000008	2010	集团公司合计	上市后	0	0	0	0	0	0
000008	2011	上市公司本身	上市后	0	0	0	0	0	0
000008	2011	集团公司合计	上市后	0	0	0	0	0	0
000008	2012	上市公司本身	上市后	0	0	0	0	0	0
000008	2012	集团公司合计	上市后	0	0	0	0	0	0
000008	2013	上市公司本身	上市后	0	0	0	0	0	0
000008	2013	集团公司合计	上市后	0	0	0	0	0	0
000008	2014	上市公司本身	上市后	0	0	0	0	0	0
000008	2014	集团公司合计	上市后	0	0	0	0	0	0
000008	2015	上市公司本身	上市后	0	0	0	0	0	0
000008	2015	子公司	上市后	3	22	0	0	1	0
000008	2015	集团公司合计	上市后	3	22	0	0	1	0
000008	2016	上市公司本身	上市后	0	0	0	0	0	0
000008	2016	子公司	上市后	4	2	0	0	0	0
000008	2016	集团公司合计	上市后	4	2	0	0	0	0
000008	2017	上市公司本身	上市后	0	0	0	0	0	0
000008	2017	子公司	上市后	4	24	0	0	1	0
000008	2017	联营公司	上市后	0	3	0	0	0	0
000008	2017	集团公司合计	上市后	4	27	0	0	1	0
000008	2018	上市公司本身	上市后	0	1	0	0	0	0
000008	2018	子公司	上市后	6	20	0	0	4	0
000008	2018	集团公司合计	上市后	6	21	0	0	4	0
000008	2019	上市公司本身	上市后	0	3	3	0	4	1
000008	2019	子公司	上市后	2	7	0	0	5	1
000008	2019	集团公司合计	上市后	2	10	3	0	5	1
000008	2020	上市公司本身	上市后	1	5	0	0	0	0
000008	2020	子公司	上市后	10	57	3	0	3	2
000008	2020	联营公司	上市后	0	7	1	0	2	0
000008	2020	集团公司合计	上市后	11	69	4	0	5	2
000008	2021	上市公司本身	上市后	6	2	0	0	0	0
000008	2021	子公司	上市后	12	39	7	1	7	0
000008	2021	集团公司合计	上市后	18	41	7	1	7	0
000009	1991	上市公司本身	上市后	0	0	0	0	0	0
000009	1991	集团公司合计	上市后	0	0	0	0	0	0
000009	1992	上市公司本身	上市后	0	0	0	0	0	0
000009	1992	集团公司合计	上市后	0	0	0	0	0	0
000009	1993	上市公司本身	上市后	0	0	0	0	0	0
000009	1993	集团公司合计	上市后	0	0	0	0	0	0
000009	1994	上市公司本身	上市后	0	0	0	0	0	0
000009	1994	集团公司合计	上市后	0	0	0	0	0	0
000009	1995	上市公司本身	上市后	0	0	0	0	0	0
000009	1995	集团公司合计	上市后	0	0	0	0	0	0
000009	1996	上市公司本身	上市后	0	0	0	0	0	0
000009	1996	集团公司合计	上市后	0	0	0	0	0	0
000009	1997	上市公司本身	上市后	0	0	0	0	0	0
000009	1997	集团公司合计	上市后	0	0	0	0	0	0
000009	1998	上市公司本身	上市后	0	0	0	0	0	0
000009	1998	子公司	上市后	0	0	3	0	0	0
000009	1998	集团公司合计	上市后	0	0	3	0	0	0
000009	1999	上市公司本身	上市后	0	0	0	0	0	0
000009	1999	子公司	上市后	0	0	6	0	0	0
000009	1999	集团公司合计	上市后	0	0	6	0	0	0
000009	2000	上市公司本身	上市后	0	0	0	0	0	0
000009	2000	集团公司合计	上市后	0	0	0	0	0	0
000009	2001	上市公司本身	上市后	0	0	0	0	0	0
000009	2001	集团公司合计	上市后	0	0	0	0	0	0
000009	2002	上市公司本身	上市后	0	0	0	0	0	0
000009	2002	集团公司合计	上市后	0	0	0	0	0	0
000009	2003	上市公司本身	上市后	0	0	0	0	0	0
000009	2003	子公司	上市后	0	0	5	0	0	0
000009	2003	集团公司合计	上市后	0	0	5	0	0	0
000009	2004	上市公司本身	上市后	0	0	0	0	0	0
000009	2004	子公司	上市后	0	0	1	0	0	0
000009	2004	集团公司合计	上市后	0	0	1	0	0	0
000009	2005	上市公司本身	上市后	0	0	0	0	0	0
000009	2005	子公司	上市后	7	0	3	0	0	0
000009	2005	集团公司合计	上市后	7	0	3	0	0	0
000009	2006	上市公司本身	上市后	0	0	0	0	0	0
000009	2006	集团公司合计	上市后	0	0	0	0	0	0
000009	2007	上市公司本身	上市后	0	0	0	0	0	0
000009	2007	子公司	上市后	1	3	0	0	0	0
000009	2007	集团公司合计	上市后	1	3	0	0	0	0
000009	2008	上市公司本身	上市后	0	0	0	0	0	0
000009	2008	子公司	上市后	0	1	1	0	0	0
000009	2008	集团公司合计	上市后	0	1	1	0	0	0
000009	2009	上市公司本身	上市后	0	0	0	0	0	0
000009	2009	子公司	上市后	3	2	2	0	0	0
000009	2009	集团公司合计	上市后	3	2	2	0	0	0
000009	2010	上市公司本身	上市后	0	0	0	0	0	0
000009	2010	子公司	上市后	9	7	5	0	0	0
000009	2010	集团公司合计	上市后	9	7	5	0	0	0
000009	2011	上市公司本身	上市后	0	0	0	0	0	0
000009	2011	子公司	上市后	14	13	8	0	0	0
000009	2011	集团公司合计	上市后	14	13	8	0	0	0
000009	2012	上市公司本身	上市后	0	0	0	0	0	0
000009	2012	子公司	上市后	18	17	12	2	0	0
000009	2012	联营公司	上市后	0	1	0	0	0	0
000009	2012	集团公司合计	上市后	18	18	12	1	0	0
000009	2013	上市公司本身	上市后	0	0	0	0	0	0
000009	2013	子公司	上市后	24	17	42	2	0	0
000009	2013	联营公司	上市后	0	1	0	0	0	0
000009	2013	集团公司合计	上市后	24	18	42	2	0	0
000009	2014	上市公司本身	上市后	0	0	0	0	0	0
000009	2014	子公司	上市后	20	21	4	2	1	0
000009	2014	集团公司合计	上市后	20	21	4	1	1	0
000009	2015	上市公司本身	上市后	0	0	0	0	0	0
000009	2015	子公司	上市后	24	22	15	0	0	0
000009	2015	集团公司合计	上市后	24	22	15	0	0	0
000009	2016	上市公司本身	上市后	0	0	0	0	0	0
000009	2016	子公司	上市后	8	30	13	4	1	0
000009	2016	联营公司	上市后	12	2	0	2	0	0
000009	2016	集团公司合计	上市后	20	32	13	4	1	0
000009	2017	上市公司本身	上市后	0	0	0	0	0	0
000009	2017	子公司	上市后	23	29	2	5	12	0
000009	2017	集团公司合计	上市后	23	29	2	3	6	0
000009	2018	上市公司本身	上市后	0	0	0	0	0	0
000009	2018	子公司	上市后	25	90	23	8	5	0
000009	2018	联营公司	上市后	1	4	0	0	0	0
000009	2018	集团公司合计	上市后	26	94	23	4	5	0
000009	2019	上市公司本身	上市后	0	0	0	0	0	0
000009	2019	子公司	上市后	17	79	13	2	2	0
000009	2019	联营公司	上市后	0	1	0	0	0	0
000009	2019	集团公司合计	上市后	17	80	13	2	2	0
000009	2020	上市公司本身	上市后	0	0	0	0	0	0
000009	2020	子公司	上市后	21	132	42	1	1	0
000009	2020	集团公司合计	上市后	21	132	42	1	1	0
000009	2021	上市公司本身	上市后	0	0	0	0	0	0
000009	2021	子公司	上市后	31	213	20	3	1	0
000009	2021	集团公司合计	上市后	31	213	20	3	1	0
000010	1995	上市公司本身	上市后	0	0	0	0	0	0
000010	1995	集团公司合计	上市后	0	0	0	0	0	0
000010	1996	上市公司本身	上市后	0	0	0	0	0	0
000010	1996	集团公司合计	上市后	0	0	0	0	0	0
000010	1997	上市公司本身	上市后	0	0	0	0	0	0
000010	1997	集团公司合计	上市后	0	0	0	0	0	0
000010	1998	上市公司本身	上市后	0	0	0	0	0	0
000010	1998	集团公司合计	上市后	0	0	0	0	0	0
000010	1999	上市公司本身	上市后	0	0	0	0	0	0
000010	1999	集团公司合计	上市后	0	0	0	0	0	0
000010	2000	上市公司本身	上市后	0	0	0	0	0	0
000010	2000	集团公司合计	上市后	0	0	0	0	0	0
000010	2001	上市公司本身	上市后	0	0	0	0	0	0
000010	2001	集团公司合计	上市后	0	0	0	0	0	0
000010	2002	上市公司本身	上市后	0	0	0	0	0	0
000010	2002	联营公司	上市后	0	2	0	0	0	0
000010	2002	集团公司合计	上市后	0	2	0	0	0	0
000010	2003	上市公司本身	上市后	0	0	0	0	0	0
000010	2003	集团公司合计	上市后	0	0	0	0	0	0
000010	2004	上市公司本身	上市后	0	0	0	0	0	0
000010	2004	集团公司合计	上市后	0	0	0	0	0	0
000010	2005	上市公司本身	上市后	0	0	0	0	0	0
000010	2005	集团公司合计	上市后	0	0	0	0	0	0
000010	2006	上市公司本身	上市后	0	0	0	0	0	0
000010	2006	子公司	上市后	0	1	0	0	0	0
000010	2006	集团公司合计	上市后	0	1	0	0	0	0
000010	2007	上市公司本身	上市后	0	0	0	0	0	0
000010	2007	集团公司合计	上市后	0	0	0	0	0	0
000010	2008	上市公司本身	上市后	0	0	0	0	0	0
000010	2008	集团公司合计	上市后	0	0	0	0	0	0
000010	2009	上市公司本身	上市后	0	0	0	0	0	0
000010	2009	集团公司合计	上市后	0	0	0	0	0	0
000010	2010	上市公司本身	上市后	0	0	0	0	0	0
000010	2010	子公司	上市后	0	2	0	0	0	0
000010	2010	集团公司合计	上市后	0	2	0	0	0	0
000010	2011	上市公司本身	上市后	0	0	0	0	0	0
000010	2011	子公司	上市后	0	3	0	0	0	0
000010	2011	集团公司合计	上市后	0	3	0	0	0	0
000010	2012	上市公司本身	上市后	0	0	0	0	0	0
000010	2012	集团公司合计	上市后	0	0	0	0	0	0
000010	2013	上市公司本身	上市后	0	0	0	0	0	0
000010	2013	子公司	上市后	0	1	0	0	0	0
000010	2013	集团公司合计	上市后	0	1	0	0	0	0
000010	2014	上市公司本身	上市后	0	0	0	0	0	0
000010	2014	集团公司合计	上市后	0	0	0	0	0	0
000010	2015	上市公司本身	上市后	0	0	0	0	0	0
000010	2015	集团公司合计	上市后	0	0	0	0	0	0
000010	2016	上市公司本身	上市后	0	0	0	0	0	0
000010	2016	集团公司合计	上市后	0	0	0	0	0	0
000010	2017	上市公司本身	上市后	0	0	0	0	0	0
000010	2017	集团公司合计	上市后	0	0	0	0	0	0
000010	2018	上市公司本身	上市后	0	0	0	0	0	0
000010	2018	集团公司合计	上市后	0	0	0	0	0	0
000010	2019	上市公司本身	上市后	0	0	0	0	0	0
000010	2019	集团公司合计	上市后	0	0	0	0	0	0
000010	2020	上市公司本身	上市后	0	0	0	0	0	0
000010	2020	集团公司合计	上市后	0	0	0	0	0	0
000010	2021	上市公司本身	上市后	0	0	0	0	0	0
000010	2021	集团公司合计	上市后	0	0	0	0	0	0
000011	1992	上市公司本身	上市后	0	0	0	0	0	0
000011	1992	集团公司合计	上市后	0	0	0	0	0	0
000011	1993	上市公司本身	上市后	0	0	0	0	0	0
000011	1993	集团公司合计	上市后	0	0	0	0	0	0
000011	1994	上市公司本身	上市后	0	0	0	0	0	0
000011	1994	集团公司合计	上市后	0	0	0	0	0	0
000011	1995	上市公司本身	上市后	0	0	0	0	0	0
000011	1995	集团公司合计	上市后	0	0	0	0	0	0
000011	1996	上市公司本身	上市后	0	0	0	0	0	0
000011	1996	集团公司合计	上市后	0	0	0	0	0	0
000011	1997	上市公司本身	上市后	0	0	0	0	0	0
000011	1997	集团公司合计	上市后	0	0	0	0	0	0
000011	1998	上市公司本身	上市后	0	0	0	0	0	0
000011	1998	集团公司合计	上市后	0	0	0	0	0	0
000011	1999	上市公司本身	上市后	0	0	0	0	0	0
000011	1999	集团公司合计	上市后	0	0	0	0	0	0
000011	2000	上市公司本身	上市后	0	0	0	0	0	0
000011	2000	集团公司合计	上市后	0	0	0	0	0	0
000011	2001	上市公司本身	上市后	0	0	0	0	0	0
000011	2001	集团公司合计	上市后	0	0	0	0	0	0
000011	2002	上市公司本身	上市后	0	0	0	0	0	0
000011	2002	集团公司合计	上市后	0	0	0	0	0	0
000011	2003	上市公司本身	上市后	0	0	0	0	0	0
000011	2003	集团公司合计	上市后	0	0	0	0	0	0
000011	2004	上市公司本身	上市后	0	0	0	0	0	0
000011	2004	集团公司合计	上市后	0	0	0	0	0	0
000011	2005	上市公司本身	上市后	0	0	0	0	0	0
000011	2005	集团公司合计	上市后	0	0	0	0	0	0
000011	2006	上市公司本身	上市后	0	0	0	0	0	0
000011	2006	集团公司合计	上市后	0	0	0	0	0	0
000011	2007	上市公司本身	上市后	0	0	0	0	0	0
000011	2007	集团公司合计	上市后	0	0	0	0	0	0
000011	2008	上市公司本身	上市后	0	0	0	0	0	0
000011	2008	集团公司合计	上市后	0	0	0	0	0	0
000011	2009	上市公司本身	上市后	0	0	0	0	0	0
000011	2009	集团公司合计	上市后	0	0	0	0	0	0
000011	2010	上市公司本身	上市后	0	0	0	0	0	0
000011	2010	集团公司合计	上市后	0	0	0	0	0	0
000011	2011	上市公司本身	上市后	0	0	0	0	0	0
000011	2011	集团公司合计	上市后	0	0	0	0	0	0
000011	2012	上市公司本身	上市后	0	0	0	0	0	0
000011	2012	集团公司合计	上市后	0	0	0	0	0	0
000011	2013	上市公司本身	上市后	0	0	0	0	0	0
000011	2013	集团公司合计	上市后	0	0	0	0	0	0
000011	2014	上市公司本身	上市后	0	0	0	0	0	0
000011	2014	集团公司合计	上市后	0	0	0	0	0	0
000011	2015	上市公司本身	上市后	0	0	0	0	0	0
000011	2015	集团公司合计	上市后	0	0	0	0	0	0
000011	2016	上市公司本身	上市后	0	0	0	0	0	0
000011	2016	集团公司合计	上市后	0	0	0	0	0	0
000011	2017	上市公司本身	上市后	0	0	0	0	0	0
000011	2017	集团公司合计	上市后	0	0	0	0	0	0
000011	2018	上市公司本身	上市后	0	0	0	0	0	0
000011	2018	集团公司合计	上市后	0	0	0	0	0	0
000011	2019	上市公司本身	上市后	0	0	0	0	0	0
000011	2019	集团公司合计	上市后	0	0	0	0	0	0
000011	2020	上市公司本身	上市后	0	0	0	0	0	0
000011	2020	集团公司合计	上市后	0	0	0	0	0	0
000011	2021	上市公司本身	上市后	0	0	0	0	0	0
000011	2021	子公司	上市后	0	3	0	0	0	0
000011	2021	集团公司合计	上市后	0	3	0	0	0	0
000012	1992	上市公司本身	上市后	0	0	0	0	0	0
000012	1992	集团公司合计	上市后	0	0	0	0	0	0
000012	1993	上市公司本身	上市后	0	1	0	0	0	0
000012	1993	集团公司合计	上市后	0	1	0	0	0	0
000012	1994	上市公司本身	上市后	0	1	0	0	0	0
000012	1994	集团公司合计	上市后	0	1	0	0	0	0
000012	1995	上市公司本身	上市后	0	0	0	0	0	0
000012	1995	集团公司合计	上市后	0	0	0	0	0	0
000012	1996	上市公司本身	上市后	0	0	0	0	0	0
000012	1996	集团公司合计	上市后	0	0	0	0	0	0
000012	1997	上市公司本身	上市后	0	0	0	0	0	0
000012	1997	集团公司合计	上市后	0	0	0	0	0	0
000012	1998	上市公司本身	上市后	0	0	0	0	0	0
000012	1998	集团公司合计	上市后	0	0	0	0	0	0
000012	1999	上市公司本身	上市后	0	0	0	0	0	0
000012	1999	集团公司合计	上市后	0	0	0	0	0	0
000012	2000	上市公司本身	上市后	0	0	0	0	0	0
000012	2000	集团公司合计	上市后	0	0	0	0	0	0
000012	2001	上市公司本身	上市后	0	0	0	0	0	0
000012	2001	子公司	上市后	0	2	0	0	0	0
000012	2001	集团公司合计	上市后	0	2	0	0	0	0
000012	2002	上市公司本身	上市后	0	0	0	0	0	0
000012	2002	子公司	上市后	0	0	1	0	0	0
000012	2002	集团公司合计	上市后	0	0	1	0	0	0
000012	2003	上市公司本身	上市后	0	0	0	0	0	0
000012	2003	集团公司合计	上市后	0	0	0	0	0	0
000012	2004	上市公司本身	上市后	0	0	0	0	0	0
000012	2004	集团公司合计	上市后	0	0	0	0	0	0
000012	2005	上市公司本身	上市后	1	0	0	0	0	0
000012	2005	集团公司合计	上市后	1	0	0	0	0	0
000012	2006	上市公司本身	上市后	0	0	0	0	0	0
000012	2006	子公司	上市后	0	3	0	0	0	0
000012	2006	集团公司合计	上市后	0	3	0	0	0	0
000012	2007	上市公司本身	上市后	0	0	0	0	0	0
000012	2007	子公司	上市后	1	1	0	0	1	0
000012	2007	集团公司合计	上市后	1	1	0	0	1	0
000012	2008	上市公司本身	上市后	0	0	0	0	0	0
000012	2008	子公司	上市后	0	1	1	0	0	0
000012	2008	集团公司合计	上市后	0	1	1	0	0	0
000012	2009	上市公司本身	上市后	0	5	0	0	0	0
000012	2009	子公司	上市后	1	0	0	0	0	0
000012	2009	集团公司合计	上市后	1	5	0	0	0	0
000012	2010	上市公司本身	上市后	3	14	0	0	0	0
000012	2010	子公司	上市后	1	13	0	0	8	0
000012	2010	联营公司	上市后	3	5	0	0	0	0
000012	2010	集团公司合计	上市后	7	32	0	0	4	0
000012	2011	上市公司本身	上市后	4	11	0	0	0	0
000012	2011	子公司	上市后	9	17	0	0	17	0
000012	2011	联营公司	上市后	1	1	20	1	0	0
000012	2011	集团公司合计	上市后	14	29	20	1	9	0
000012	2012	上市公司本身	上市后	2	5	0	0	0	0
000012	2012	子公司	上市后	12	14	0	2	14	0
000012	2012	集团公司合计	上市后	14	19	0	1	7	0
000012	2013	上市公司本身	上市后	4	6	0	0	10	0
000012	2013	子公司	上市后	2	27	0	2	19	0
000012	2013	联营公司	上市后	2	8	0	0	0	0
000012	2013	集团公司合计	上市后	8	41	0	1	10	0
000012	2014	上市公司本身	上市后	3	3	0	2	16	0
000012	2014	子公司	上市后	2	10	0	4	16	0
000012	2014	集团公司合计	上市后	5	13	0	4	16	0
000012	2015	上市公司本身	上市后	3	9	0	15	24	1
000012	2015	子公司	上市后	12	45	0	15	23	1
000012	2015	集团公司合计	上市后	15	54	0	15	24	1
000012	2016	上市公司本身	上市后	7	4	0	4	12	0
000012	2016	子公司	上市后	15	34	1	4	12	0
000012	2016	集团公司合计	上市后	22	38	1	4	12	0
000012	2017	上市公司本身	上市后	10	1	0	10	24	0
000012	2017	子公司	上市后	10	77	0	10	19	0
000012	2017	集团公司合计	上市后	20	78	0	10	24	0
000012	2018	上市公司本身	上市后	1	5	0	13	50	0
000012	2018	子公司	上市后	16	88	0	13	41	0
000012	2018	集团公司合计	上市后	17	93	0	13	50	0
000012	2019	上市公司本身	上市后	0	2	0	10	77	0
000012	2019	子公司	上市后	13	125	0	8	65	0
000012	2019	集团公司合计	上市后	13	127	0	10	77	0
000012	2020	上市公司本身	上市后	2	0	0	22	99	1
000012	2020	子公司	上市后	5	138	0	22	83	1
000012	2020	集团公司合计	上市后	7	138	0	22	100	1
000012	2021	上市公司本身	上市后	0	0	0	34	164	0
000012	2021	子公司	上市后	10	4	0	17	136	0
000012	2021	集团公司合计	上市后	10	4	0	34	165	0
000013	1992	上市公司本身	上市后	0	0	0	0	0	0
000013	1992	集团公司合计	上市后	0	0	0	0	0	0
000013	1993	上市公司本身	上市后	0	0	1	0	0	0
000013	1993	集团公司合计	上市后	0	0	1	0	0	0
000013	1994	上市公司本身	上市后	0	0	0	0	0	0
000013	1994	集团公司合计	上市后	0	0	0	0	0	0
000013	1995	上市公司本身	上市后	0	0	0	0	0	0
000013	1995	集团公司合计	上市后	0	0	0	0	0	0
000013	1996	上市公司本身	上市后	0	0	0	0	0	0
000013	1996	集团公司合计	上市后	0	0	0	0	0	0
000013	1997	上市公司本身	上市后	0	0	0	0	0	0
000013	1997	集团公司合计	上市后	0	0	0	0	0	0
000013	1998	上市公司本身	上市后	0	0	0	0	0	0
000013	1998	子公司	上市后	0	0	1	0	0	0
000013	1998	联营公司	上市后	0	1	0	0	0	0
000013	1998	集团公司合计	上市后	0	1	1	0	0	0
000013	1999	上市公司本身	上市后	0	0	0	0	0	0
000013	1999	集团公司合计	上市后	0	0	0	0	0	0
000013	2000	上市公司本身	上市后	0	0	0	0	0	0
000013	2000	集团公司合计	上市后	0	0	0	0	0	0
000013	2001	上市公司本身	上市后	0	0	0	0	0	0
000013	2001	子公司	上市后	0	0	1	0	0	0
000013	2001	集团公司合计	上市后	0	0	1	0	0	0
000013	2002	上市公司本身	上市后	0	0	0	0	0	0
000013	2002	集团公司合计	上市后	0	0	0	0	0	0
000013	2003	上市公司本身	上市后	0	0	0	0	0	0
000013	2003	集团公司合计	上市后	0	0	0	0	0	0
000013	2004	上市公司本身	上市后	0	0	0	0	0	0
000013	2004	集团公司合计	上市后	0	0	0	0	0	0
000014	1992	上市公司本身	上市后	0	0	0	0	0	0
000014	1992	集团公司合计	上市后	0	0	0	0	0	0
000014	1993	上市公司本身	上市后	0	0	0	0	0	0
000014	1993	集团公司合计	上市后	0	0	0	0	0	0
000014	1994	上市公司本身	上市后	0	0	0	0	0	0
000014	1994	集团公司合计	上市后	0	0	0	0	0	0
000014	1995	上市公司本身	上市后	0	1	0	0	0	0
000014	1995	集团公司合计	上市后	0	1	0	0	0	0
000014	1996	上市公司本身	上市后	0	2	0	0	0	0
000014	1996	集团公司合计	上市后	0	2	0	0	0	0
000014	1997	上市公司本身	上市后	0	1	0	0	0	0
000014	1997	集团公司合计	上市后	0	1	0	0	0	0
000014	1998	上市公司本身	上市后	0	0	0	0	0	0
000014	1998	集团公司合计	上市后	0	0	0	0	0	0
000014	1999	上市公司本身	上市后	0	1	0	0	0	0
000014	1999	子公司	上市后	0	1	0	0	0	0
000014	1999	集团公司合计	上市后	0	2	0	0	0	0
000014	2000	上市公司本身	上市后	0	0	0	0	0	0
000014	2000	集团公司合计	上市后	0	0	0	0	0	0
000014	2001	上市公司本身	上市后	0	0	0	0	0	0
000014	2001	集团公司合计	上市后	0	0	0	0	0	0
000014	2002	上市公司本身	上市后	0	0	0	0	0	0
000014	2002	集团公司合计	上市后	0	0	0	0	0	0
000014	2003	上市公司本身	上市后	0	0	0	0	0	0
000014	2003	集团公司合计	上市后	0	0	0	0	0	0
000014	2004	上市公司本身	上市后	0	0	0	0	0	0
000014	2004	集团公司合计	上市后	0	0	0	0	0	0
000014	2005	上市公司本身	上市后	0	0	0	0	0	0
000014	2005	集团公司合计	上市后	0	0	0	0	0	0
000014	2006	上市公司本身	上市后	0	0	0	0	0	0
000014	2006	集团公司合计	上市后	0	0	0	0	0	0
000014	2007	上市公司本身	上市后	0	0	0	0	0	0
000014	2007	集团公司合计	上市后	0	0	0	0	0	0
000014	2008	上市公司本身	上市后	0	0	0	0	0	0
000014	2008	集团公司合计	上市后	0	0	0	0	0	0
000014	2009	上市公司本身	上市后	0	0	0	0	0	0
000014	2009	集团公司合计	上市后	0	0	0	0	0	0
000014	2010	上市公司本身	上市后	0	0	0	0	0	0
000014	2010	集团公司合计	上市后	0	0	0	0	0	0
000014	2011	上市公司本身	上市后	0	0	0	0	0	0
000014	2011	集团公司合计	上市后	0	0	0	0	0	0
000014	2012	上市公司本身	上市后	0	0	0	0	0	0
000014	2012	集团公司合计	上市后	0	0	0	0	0	0
000014	2013	上市公司本身	上市后	0	0	0	0	0	0
000014	2013	集团公司合计	上市后	0	0	0	0	0	0
000014	2014	上市公司本身	上市后	0	0	0	0	0	0
000014	2014	集团公司合计	上市后	0	0	0	0	0	0
000014	2015	上市公司本身	上市后	0	0	0	0	0	0
000014	2015	集团公司合计	上市后	0	0	0	0	0	0
000014	2016	上市公司本身	上市后	0	0	0	0	0	0
000014	2016	集团公司合计	上市后	0	0	0	0	0	0
000014	2017	上市公司本身	上市后	0	0	0	0	0	0
000014	2017	集团公司合计	上市后	0	0	0	0	0	0
000014	2018	上市公司本身	上市后	0	0	0	0	0	0
000014	2018	集团公司合计	上市后	0	0	0	0	0	0
000014	2019	上市公司本身	上市后	0	0	0	0	0	0
000014	2019	集团公司合计	上市后	0	0	0	0	0	0
000014	2020	上市公司本身	上市后	0	0	0	0	0	0
000014	2020	集团公司合计	上市后	0	0	0	0	0	0
000014	2021	上市公司本身	上市后	0	0	0	0	0	0
000014	2021	集团公司合计	上市后	0	0	0	0	0	0
000015	1992	上市公司本身	上市后	0	0	0	0	0	0
000015	1992	集团公司合计	上市后	0	0	0	0	0	0
000015	1993	上市公司本身	上市后	0	0	0	0	0	0
000015	1993	集团公司合计	上市后	0	0	0	0	0	0
000015	1994	上市公司本身	上市后	0	0	0	0	0	0
000015	1994	集团公司合计	上市后	0	0	0	0	0	0
000015	1995	上市公司本身	上市后	0	0	0	0	0	0
000015	1995	集团公司合计	上市后	0	0	0	0	0	0
000015	1996	上市公司本身	上市后	0	0	0	0	0	0
000015	1996	集团公司合计	上市后	0	0	0	0	0	0
000015	1997	上市公司本身	上市后	0	0	0	0	0	0
000015	1997	集团公司合计	上市后	0	0	0	0	0	0
000015	1998	上市公司本身	上市后	0	0	0	0	0	0
000015	1998	集团公司合计	上市后	0	0	0	0	0	0
000015	1999	上市公司本身	上市后	0	0	0	0	0	0
000015	1999	集团公司合计	上市后	0	0	0	0	0	0
000015	2000	上市公司本身	上市后	0	0	0	0	0	0
000015	2000	集团公司合计	上市后	0	0	0	0	0	0
000015	2001	上市公司本身	上市后	0	0	0	0	0	0
000015	2001	集团公司合计	上市后	0	0	0	0	0	0
000016	1992	上市公司本身	上市后	0	0	0	0	0	0
000016	1992	集团公司合计	上市后	0	0	0	0	0	0
000016	1993	上市公司本身	上市后	0	0	0	0	0	0
000016	1993	集团公司合计	上市后	0	0	0	0	0	0
000016	1994	上市公司本身	上市后	0	0	0	0	0	0
000016	1994	集团公司合计	上市后	0	0	0	0	0	0
000016	1995	上市公司本身	上市后	0	0	0	0	0	0
000016	1995	集团公司合计	上市后	0	0	0	0	0	0
000016	1996	上市公司本身	上市后	0	0	0	0	0	0
000016	1996	集团公司合计	上市后	0	0	0	0	0	0
000016	1997	上市公司本身	上市后	0	0	1	0	0	0
000016	1997	集团公司合计	上市后	0	0	1	0	0	0
000016	1998	上市公司本身	上市后	0	0	1	0	0	0
000016	1998	集团公司合计	上市后	0	0	1	0	0	0
000016	1999	上市公司本身	上市后	0	0	7	0	0	0
000016	1999	集团公司合计	上市后	0	0	7	0	0	0
000016	2000	上市公司本身	上市后	0	4	9	0	0	0
000016	2000	子公司	上市后	0	0	1	0	0	0
000016	2000	集团公司合计	上市后	0	4	10	0	0	0
000016	2001	上市公司本身	上市后	1	5	11	0	0	0
000016	2001	集团公司合计	上市后	1	5	11	0	0	0
000016	2002	上市公司本身	上市后	0	3	13	0	0	0
000016	2002	集团公司合计	上市后	0	3	13	0	0	0
000016	2003	上市公司本身	上市后	1	3	20	0	0	0
000016	2003	集团公司合计	上市后	1	3	20	0	0	0
000016	2004	上市公司本身	上市后	2	7	6	0	0	0
000016	2004	集团公司合计	上市后	2	7	6	0	0	0
000016	2005	上市公司本身	上市后	0	43	38	0	0	0
000016	2005	集团公司合计	上市后	0	43	38	0	0	0
000016	2006	上市公司本身	上市后	1	95	34	0	0	0
000016	2006	子公司	上市后	0	1	1	0	0	0
000016	2006	集团公司合计	上市后	1	96	35	0	0	0
000016	2007	上市公司本身	上市后	3	190	34	0	1	0
000016	2007	子公司	上市后	0	0	0	0	1	0
000016	2007	联营公司	上市后	0	0	1	0	0	0
000016	2007	集团公司合计	上市后	3	190	35	0	1	0
000016	2008	上市公司本身	上市后	6	273	47	0	0	0
000016	2008	子公司	上市后	0	1	0	0	0	0
000016	2008	联营公司	上市后	0	0	4	0	0	0
000016	2008	集团公司合计	上市后	6	274	51	0	0	0
000016	2009	上市公司本身	上市后	24	344	107	0	0	0
000016	2009	集团公司合计	上市后	24	344	107	0	0	0
000016	2010	上市公司本身	上市后	34	443	121	0	10	0
000016	2010	子公司	上市后	0	8	1	0	27	0
000016	2010	联营公司	上市后	0	3	1	0	0	0
000016	2010	集团公司合计	上市后	34	454	123	0	15	0
000016	2011	上市公司本身	上市后	50	350	90	0	7	0
000016	2011	子公司	上市后	0	13	3	0	22	0
000016	2011	联营公司	上市后	0	14	5	0	0	0
000016	2011	集团公司合计	上市后	50	377	98	0	12	0
000016	2012	上市公司本身	上市后	79	42	77	0	0	0
000016	2012	子公司	上市后	1	22	3	0	0	0
000016	2012	联营公司	上市后	14	15	7	0	8	0
000016	2012	集团公司合计	上市后	94	79	87	0	8	0
000016	2013	上市公司本身	上市后	58	51	39	2	1	0
000016	2013	子公司	上市后	6	25	17	5	3	0
000016	2013	联营公司	上市后	17	11	0	1	1	0
000016	2013	集团公司合计	上市后	81	87	56	4	3	0
000016	2014	上市公司本身	上市后	43	42	30	0	0	0
000016	2014	子公司	上市后	0	44	22	0	13	0
000016	2014	联营公司	上市后	6	28	0	1	0	0
000016	2014	集团公司合计	上市后	49	114	52	1	6	0
000016	2015	上市公司本身	上市后	98	36	11	2	2	0
000016	2015	子公司	上市后	1	33	4	3	28	0
000016	2015	联营公司	上市后	13	10	0	0	0	0
000016	2015	集团公司合计	上市后	112	79	15	2	12	0
000016	2016	上市公司本身	上市后	70	33	7	0	0	0
000016	2016	子公司	上市后	3	32	5	1	0	0
000016	2016	联营公司	上市后	9	0	1	2	0	0
000016	2016	集团公司合计	上市后	82	65	13	3	0	0
000016	2017	上市公司本身	上市后	44	21	2	0	0	0
000016	2017	子公司	上市后	2	30	13	2	0	0
000016	2017	联营公司	上市后	1	57	4	0	5	0
000016	2017	集团公司合计	上市后	47	108	19	2	5	0
000016	2018	上市公司本身	上市后	80	33	16	1	0	0
000016	2018	子公司	上市后	5	66	5	0	0	0
000016	2018	联营公司	上市后	0	32	15	0	0	0
000016	2018	集团公司合计	上市后	85	131	36	1	0	0
000016	2019	上市公司本身	上市后	50	5	7	2	0	0
000016	2019	子公司	上市后	10	109	60	2	1	0
000016	2019	联营公司	上市后	3	26	8	0	1	0
000016	2019	集团公司合计	上市后	63	140	75	2	2	0
000016	2020	上市公司本身	上市后	17	12	30	1	0	0
000016	2020	子公司	上市后	20	319	65	1	0	2
000016	2020	联营公司	上市后	0	6	3	0	0	0
000016	2020	集团公司合计	上市后	37	337	98	2	0	2
000016	2021	上市公司本身	上市后	13	34	2	0	0	0
000016	2021	子公司	上市后	85	281	46	3	1	1
000016	2021	联营公司	上市后	0	2	0	0	0	0
000016	2021	集团公司合计	上市后	98	317	48	3	1	1
000017	1992	上市公司本身	上市后	0	0	0	0	0	0
000017	1992	集团公司合计	上市后	0	0	0	0	0	0
000017	1993	上市公司本身	上市后	0	0	0	0	0	0
000017	1993	集团公司合计	上市后	0	0	0	0	0	0
000017	1994	上市公司本身	上市后	0	0	0	0	0	0
000017	1994	集团公司合计	上市后	0	0	0	0	0	0
000017	1995	上市公司本身	上市后	0	0	0	0	0	0
000017	1995	集团公司合计	上市后	0	0	0	0	0	0
000017	1996	上市公司本身	上市后	0	0	0	0	0	0
000017	1996	集团公司合计	上市后	0	0	0	0	0	0
000017	1997	上市公司本身	上市后	0	0	0	0	0	0
000017	1997	集团公司合计	上市后	0	0	0	0	0	0
000017	1998	上市公司本身	上市后	0	0	0	0	0	0
000017	1998	集团公司合计	上市后	0	0	0	0	0	0
000017	1999	上市公司本身	上市后	0	0	0	0	0	0
000017	1999	集团公司合计	上市后	0	0	0	0	0	0
000017	2000	上市公司本身	上市后	0	0	0	0	0	0
000017	2000	集团公司合计	上市后	0	0	0	0	0	0
000017	2001	上市公司本身	上市后	0	0	0	0	0	0
000017	2001	集团公司合计	上市后	0	0	0	0	0	0
000017	2002	上市公司本身	上市后	0	0	0	0	0	0
000017	2002	集团公司合计	上市后	0	0	0	0	0	0
000017	2003	上市公司本身	上市后	0	0	0	0	0	0
000017	2003	集团公司合计	上市后	0	0	0	0	0	0
000017	2004	上市公司本身	上市后	0	0	0	0	0	0
000017	2004	集团公司合计	上市后	0	0	0	0	0	0
000017	2005	上市公司本身	上市后	0	0	0	0	0	0
000017	2005	集团公司合计	上市后	0	0	0	0	0	0
000017	2006	上市公司本身	上市后	0	0	0	0	0	0
000017	2006	子公司	上市后	0	0	1	0	0	0
000017	2006	集团公司合计	上市后	0	0	1	0	0	0
000017	2007	上市公司本身	上市后	0	0	0	0	0	0
000017	2007	子公司	上市后	0	1	1	0	0	0
000017	2007	集团公司合计	上市后	0	1	1	0	0	0
000017	2008	上市公司本身	上市后	0	0	0	0	0	0
000017	2008	子公司	上市后	0	1	1	0	0	0
000017	2008	集团公司合计	上市后	0	1	1	0	0	0
000017	2009	上市公司本身	上市后	0	0	0	0	0	0
000017	2009	集团公司合计	上市后	0	0	0	0	0	0
000017	2010	上市公司本身	上市后	0	0	0	0	0	0
000017	2010	集团公司合计	上市后	0	0	0	0	0	0
000017	2011	上市公司本身	上市后	0	0	0	0	0	0
000017	2011	子公司	上市后	0	0	1	0	0	0
000017	2011	集团公司合计	上市后	0	0	1	0	0	0
000017	2012	上市公司本身	上市后	0	0	0	0	0	0
000017	2012	子公司	上市后	0	1	0	0	0	0
000017	2012	集团公司合计	上市后	0	1	0	0	0	0
000017	2013	上市公司本身	上市后	0	0	0	0	0	0
000017	2013	集团公司合计	上市后	0	0	0	0	0	0
000017	2014	上市公司本身	上市后	0	0	0	0	0	0
000017	2014	集团公司合计	上市后	0	0	0	0	0	0
000017	2015	上市公司本身	上市后	0	0	0	0	0	0
000017	2015	集团公司合计	上市后	0	0	0	0	0	0
000017	2016	上市公司本身	上市后	0	0	0	0	0	0
000017	2016	集团公司合计	上市后	0	0	0	0	0	0
000017	2017	上市公司本身	上市后	0	0	1	0	0	0
000017	2017	集团公司合计	上市后	0	0	1	0	0	0
000017	2018	上市公司本身	上市后	0	0	1	0	0	0
000017	2018	集团公司合计	上市后	0	0	1	0	0	0
000017	2019	上市公司本身	上市后	0	0	0	0	0	0
000017	2019	集团公司合计	上市后	0	0	0	0	0	0
000017	2020	上市公司本身	上市后	2	24	0	0	0	0
000017	2020	集团公司合计	上市后	2	24	0	0	0	0
000017	2021	上市公司本身	上市后	2	0	0	0	0	0
000017	2021	子公司	上市后	1	12	0	0	0	0
000017	2021	集团公司合计	上市后	3	12	0	0	0	0
000018	1992	上市公司本身	上市后	0	0	0	0	0	0
000018	1992	集团公司合计	上市后	0	0	0	0	0	0
000018	1993	上市公司本身	上市后	0	0	0	0	0	0
000018	1993	集团公司合计	上市后	0	0	0	0	0	0
000018	1994	上市公司本身	上市后	0	0	0	0	0	0
000018	1994	集团公司合计	上市后	0	0	0	0	0	0
000018	1995	上市公司本身	上市后	0	0	0	0	0	0
000018	1995	集团公司合计	上市后	0	0	0	0	0	0
000018	1996	上市公司本身	上市后	0	0	0	0	0	0
000018	1996	集团公司合计	上市后	0	0	0	0	0	0
000018	1997	上市公司本身	上市后	0	0	0	0	0	0
000018	1997	集团公司合计	上市后	0	0	0	0	0	0
000018	1998	上市公司本身	上市后	0	0	0	0	0	0
000018	1998	集团公司合计	上市后	0	0	0	0	0	0
000018	1999	上市公司本身	上市后	0	0	0	0	0	0
000018	1999	集团公司合计	上市后	0	0	0	0	0	0
000018	2000	上市公司本身	上市后	0	0	0	0	0	0
000018	2000	集团公司合计	上市后	0	0	0	0	0	0
000018	2001	上市公司本身	上市后	0	0	0	0	0	0
000018	2001	集团公司合计	上市后	0	0	0	0	0	0
000018	2002	上市公司本身	上市后	0	0	0	0	0	0
000018	2002	集团公司合计	上市后	0	0	0	0	0	0
000018	2003	上市公司本身	上市后	0	0	0	0	0	0
000018	2003	集团公司合计	上市后	0	0	0	0	0	0
000018	2004	上市公司本身	上市后	0	0	0	0	0	0
000018	2004	集团公司合计	上市后	0	0	0	0	0	0
000018	2005	上市公司本身	上市后	0	0	0	0	0	0
000018	2005	集团公司合计	上市后	0	0	0	0	0	0
000018	2006	上市公司本身	上市后	0	0	0	0	0	0
000018	2006	集团公司合计	上市后	0	0	0	0	0	0
000018	2007	上市公司本身	上市后	0	0	0	0	0	0
000018	2007	集团公司合计	上市后	0	0	0	0	0	0
000018	2008	上市公司本身	上市后	0	0	0	0	0	0
000018	2008	集团公司合计	上市后	0	0	0	0	0	0
000018	2009	上市公司本身	上市后	0	0	0	0	0	0
000018	2009	集团公司合计	上市后	0	0	0	0	0	0
000018	2010	上市公司本身	上市后	0	0	0	0	0	0
000018	2010	集团公司合计	上市后	0	0	0	0	0	0
000018	2011	上市公司本身	上市后	0	0	0	0	0	0
000018	2011	集团公司合计	上市后	0	0	0	0	0	0
000018	2012	上市公司本身	上市后	0	0	0	0	0	0
000018	2012	集团公司合计	上市后	0	0	0	0	0	0
000018	2013	上市公司本身	上市后	0	0	0	0	0	0
000018	2013	集团公司合计	上市后	0	0	0	0	0	0
000018	2014	上市公司本身	上市后	0	0	0	0	0	0
000018	2014	集团公司合计	上市后	0	0	0	0	0	0
000018	2015	上市公司本身	上市后	0	0	0	0	0	0
000018	2015	集团公司合计	上市后	0	0	0	0	0	0
000018	2016	上市公司本身	上市后	0	0	0	0	0	0
000018	2016	集团公司合计	上市后	0	0	0	0	0	0
000018	2017	上市公司本身	上市后	0	0	0	0	0	0
000018	2017	集团公司合计	上市后	0	0	0	0	0	0
000018	2018	上市公司本身	上市后	0	0	0	0	0	0
000018	2018	子公司	上市后	0	7	0	0	0	0
000018	2018	集团公司合计	上市后	0	7	0	0	0	0
000018	2019	上市公司本身	上市后	0	0	0	0	0	0
000018	2019	集团公司合计	上市后	0	0	0	0	0	0
000019	1992	上市公司本身	上市后	0	0	0	0	0	0
000019	1992	集团公司合计	上市后	0	0	0	0	0	0
000019	1993	上市公司本身	上市后	0	0	0	0	0	0
000019	1993	集团公司合计	上市后	0	0	0	0	0	0
000019	1994	上市公司本身	上市后	0	0	0	0	0	0
000019	1994	集团公司合计	上市后	0	0	0	0	0	0
000019	1995	上市公司本身	上市后	0	0	0	0	0	0
000019	1995	集团公司合计	上市后	0	0	0	0	0	0
000019	1996	上市公司本身	上市后	0	0	0	0	0	0
000019	1996	集团公司合计	上市后	0	0	0	0	0	0
000019	1997	上市公司本身	上市后	0	0	0	0	0	0
000019	1997	集团公司合计	上市后	0	0	0	0	0	0
000019	1998	上市公司本身	上市后	0	0	0	0	0	0
000019	1998	集团公司合计	上市后	0	0	0	0	0	0
000019	1999	上市公司本身	上市后	0	0	0	0	0	0
000019	1999	集团公司合计	上市后	0	0	0	0	0	0
000019	2000	上市公司本身	上市后	0	0	0	0	0	0
000019	2000	集团公司合计	上市后	0	0	0	0	0	0
000019	2001	上市公司本身	上市后	0	0	0	0	0	0
000019	2001	集团公司合计	上市后	0	0	0	0	0	0
000019	2002	上市公司本身	上市后	0	0	0	0	0	0
000019	2002	集团公司合计	上市后	0	0	0	0	0	0
000019	2003	上市公司本身	上市后	0	0	0	0	0	0
000019	2003	集团公司合计	上市后	0	0	0	0	0	0
000019	2004	上市公司本身	上市后	0	0	0	0	0	0
000019	2004	子公司	上市后	6	0	0	0	0	0
000019	2004	集团公司合计	上市后	6	0	0	0	0	0
000019	2005	上市公司本身	上市后	0	0	0	0	0	0
000019	2005	集团公司合计	上市后	0	0	0	0	0	0
000019	2006	上市公司本身	上市后	0	0	0	0	0	0
000019	2006	集团公司合计	上市后	0	0	0	0	0	0
000019	2007	上市公司本身	上市后	0	0	0	0	0	0
000019	2007	集团公司合计	上市后	0	0	0	0	0	0
000019	2008	上市公司本身	上市后	0	0	0	0	0	0
000019	2008	集团公司合计	上市后	0	0	0	0	0	0
000019	2009	上市公司本身	上市后	0	0	0	0	0	0
000019	2009	集团公司合计	上市后	0	0	0	0	0	0
000019	2010	上市公司本身	上市后	0	0	0	0	0	0
000019	2010	联营公司	上市后	0	1	0	0	0	0
000019	2010	集团公司合计	上市后	0	1	0	0	0	0
000019	2011	上市公司本身	上市后	0	0	0	0	0	0
000019	2011	子公司	上市后	0	0	3	0	0	0
000019	2011	集团公司合计	上市后	0	0	3	0	0	0
000019	2012	上市公司本身	上市后	0	0	0	0	0	0
000019	2012	子公司	上市后	2	0	0	0	0	0
000019	2012	集团公司合计	上市后	2	0	0	0	0	0
000019	2013	上市公司本身	上市后	0	0	0	0	0	0
000019	2013	子公司	上市后	6	0	1	0	0	0
000019	2013	集团公司合计	上市后	6	0	1	0	0	0
000019	2014	上市公司本身	上市后	0	0	0	0	0	0
000019	2014	子公司	上市后	7	0	2	0	0	0
000019	2014	集团公司合计	上市后	7	0	2	0	0	0
000019	2015	上市公司本身	上市后	2	0	0	0	0	0
000019	2015	子公司	上市后	5	0	0	0	0	0
000019	2015	集团公司合计	上市后	7	0	0	0	0	0
000019	2016	上市公司本身	上市后	0	0	0	0	0	0
000019	2016	子公司	上市后	2	0	0	0	0	0
000019	2016	集团公司合计	上市后	2	0	0	0	0	0
000019	2017	上市公司本身	上市后	1	0	0	0	0	0
000019	2017	子公司	上市后	3	0	0	0	0	0
000019	2017	集团公司合计	上市后	4	0	0	0	0	0
000019	2018	上市公司本身	上市后	0	0	0	0	0	0
000019	2018	子公司	上市后	2	0	1	0	0	0
000019	2018	集团公司合计	上市后	2	0	1	0	0	0
000019	2019	上市公司本身	上市后	0	0	0	0	0	0
000019	2019	子公司	上市后	5	3	0	0	0	0
000019	2019	集团公司合计	上市后	5	3	0	0	0	0
000019	2020	上市公司本身	上市后	0	0	0	0	0	0
000019	2020	子公司	上市后	2	7	0	0	0	0
000019	2020	集团公司合计	上市后	2	7	0	0	0	0
000019	2021	上市公司本身	上市后	0	0	0	0	0	0
000019	2021	子公司	上市后	5	3	3	0	0	0
000019	2021	集团公司合计	上市后	5	3	3	0	0	0
000020	1992	上市公司本身	上市后	0	0	0	0	0	0
000020	1992	集团公司合计	上市后	0	0	0	0	0	0
000020	1993	上市公司本身	上市后	0	0	0	0	0	0
000020	1993	集团公司合计	上市后	0	0	0	0	0	0
000020	1994	上市公司本身	上市后	0	0	0	0	0	0
000020	1994	集团公司合计	上市后	0	0	0	0	0	0
000020	1995	上市公司本身	上市后	0	0	0	0	0	0
000020	1995	集团公司合计	上市后	0	0	0	0	0	0
000020	1996	上市公司本身	上市后	0	0	0	0	0	0
000020	1996	集团公司合计	上市后	0	0	0	0	0	0
000020	1997	上市公司本身	上市后	0	0	0	0	0	0
000020	1997	集团公司合计	上市后	0	0	0	0	0	0
000020	1998	上市公司本身	上市后	0	0	0	0	0	0
000020	1998	集团公司合计	上市后	0	0	0	0	0	0
000020	1999	上市公司本身	上市后	0	0	0	0	0	0
000020	1999	集团公司合计	上市后	0	0	0	0	0	0
000020	2000	上市公司本身	上市后	0	0	0	0	0	0
000020	2000	集团公司合计	上市后	0	0	0	0	0	0
000020	2001	上市公司本身	上市后	0	0	0	0	0	0
000020	2001	集团公司合计	上市后	0	0	0	0	0	0
000020	2002	上市公司本身	上市后	0	0	0	0	0	0
000020	2002	集团公司合计	上市后	0	0	0	0	0	0
000020	2003	上市公司本身	上市后	0	0	0	0	0	0
000020	2003	集团公司合计	上市后	0	0	0	0	0	0
000020	2004	上市公司本身	上市后	0	0	0	0	0	0
000020	2004	集团公司合计	上市后	0	0	0	0	0	0
000020	2005	上市公司本身	上市后	0	0	0	0	0	0
000020	2005	集团公司合计	上市后	0	0	0	0	0	0
000020	2006	上市公司本身	上市后	0	0	0	0	0	0
000020	2006	集团公司合计	上市后	0	0	0	0	0	0
000020	2007	上市公司本身	上市后	0	0	0	0	0	0
000020	2007	集团公司合计	上市后	0	0	0	0	0	0
000020	2008	上市公司本身	上市后	0	0	0	0	0	0
000020	2008	集团公司合计	上市后	0	0	0	0	0	0
000020	2009	上市公司本身	上市后	0	0	0	0	0	0
000020	2009	集团公司合计	上市后	0	0	0	0	0	0
000020	2010	上市公司本身	上市后	0	0	0	0	0	0
000020	2010	集团公司合计	上市后	0	0	0	0	0	0
000020	2011	上市公司本身	上市后	0	0	0	0	0	0
000020	2011	集团公司合计	上市后	0	0	0	0	0	0
000020	2012	上市公司本身	上市后	0	0	0	0	0	0
000020	2012	子公司	上市后	0	0	1	0	0	0
000020	2012	集团公司合计	上市后	0	0	1	0	0	0
000020	2013	上市公司本身	上市后	0	0	0	0	0	0
000020	2013	集团公司合计	上市后	0	0	0	0	0	0
000020	2014	上市公司本身	上市后	0	0	0	0	0	0
000020	2014	集团公司合计	上市后	0	0	0	0	0	0
000020	2015	上市公司本身	上市后	0	0	0	0	0	0
000020	2015	集团公司合计	上市后	0	0	0	0	0	0
000020	2016	上市公司本身	上市后	0	0	0	0	0	0
000020	2016	子公司	上市后	0	6	0	0	0	0
000020	2016	集团公司合计	上市后	0	6	0	0	0	0
000020	2017	上市公司本身	上市后	0	0	0	0	0	0
000020	2017	子公司	上市后	0	7	2	0	0	0
000020	2017	集团公司合计	上市后	0	7	2	0	0	0
000020	2018	上市公司本身	上市后	0	0	0	0	0	0
000020	2018	子公司	上市后	0	3	0	0	0	0
000020	2018	集团公司合计	上市后	0	3	0	0	0	0
000020	2019	上市公司本身	上市后	0	0	0	0	0	0
000020	2019	子公司	上市后	0	6	0	0	0	0
000020	2019	集团公司合计	上市后	0	6	0	0	0	0
000020	2020	上市公司本身	上市后	0	0	0	0	0	0
000020	2020	子公司	上市后	0	5	0	0	0	0
000020	2020	集团公司合计	上市后	0	5	0	0	0	0
000020	2021	上市公司本身	上市后	0	0	0	0	0	0
000020	2021	子公司	上市后	0	6	0	0	0	0
000020	2021	集团公司合计	上市后	0	6	0	0	0	0
000021	1994	上市公司本身	上市后	0	0	0	0	0	0
000021	1994	集团公司合计	上市后	0	0	0	0	0	0
000021	1995	上市公司本身	上市后	0	0	0	0	0	0
000021	1995	集团公司合计	上市后	0	0	0	0	0	0
000021	1996	上市公司本身	上市后	0	1	1	0	0	0
000021	1996	集团公司合计	上市后	0	1	1	0	0	0
000021	1997	上市公司本身	上市后	0	0	1	0	0	0
000021	1997	集团公司合计	上市后	0	0	1	0	0	0
000021	1998	上市公司本身	上市后	0	0	0	0	0	0
000021	1998	联营公司	上市后	0	1	0	0	0	0
000021	1998	集团公司合计	上市后	0	1	0	0	0	0
000021	1999	上市公司本身	上市后	0	2	5	0	0	0
000021	1999	集团公司合计	上市后	0	2	5	0	0	0
000021	2000	上市公司本身	上市后	1	3	0	0	0	0
000021	2000	集团公司合计	上市后	1	3	0	0	0	0
000021	2001	上市公司本身	上市后	1	2	1	0	0	0
000021	2001	联营公司	上市后	0	1	0	0	0	0
000021	2001	集团公司合计	上市后	1	3	1	0	0	0
000021	2002	上市公司本身	上市后	1	1	1	0	0	0
000021	2002	集团公司合计	上市后	1	1	1	0	0	0
000021	2003	上市公司本身	上市后	2	0	0	0	0	0
000021	2003	集团公司合计	上市后	2	0	0	0	0	0
000021	2004	上市公司本身	上市后	0	1	0	0	0	0
000021	2004	集团公司合计	上市后	0	1	0	0	0	0
000021	2005	上市公司本身	上市后	3	0	1	0	0	0
000021	2005	联营公司	上市后	0	1	0	0	0	0
000021	2005	集团公司合计	上市后	3	1	1	0	0	0
000021	2006	上市公司本身	上市后	0	3	0	0	0	0
000021	2006	集团公司合计	上市后	0	3	0	0	0	0
000021	2007	上市公司本身	上市后	0	7	3	0	1	0
000021	2007	集团公司合计	上市后	0	7	3	0	1	0
000021	2008	上市公司本身	上市后	0	2	2	0	0	0
000021	2008	集团公司合计	上市后	0	2	2	0	0	0
000021	2009	上市公司本身	上市后	1	3	2	0	0	0
000021	2009	集团公司合计	上市后	1	3	2	0	0	0
000021	2010	上市公司本身	上市后	1	13	6	0	0	0
000021	2010	集团公司合计	上市后	1	13	6	0	0	0
000021	2011	上市公司本身	上市后	3	21	5	0	0	0
000021	2011	集团公司合计	上市后	3	21	5	0	0	0
000021	2012	上市公司本身	上市后	6	17	6	0	0	0
000021	2012	联营公司	上市后	1	0	0	0	0	0
000021	2012	集团公司合计	上市后	7	17	6	0	0	0
000021	2013	上市公司本身	上市后	1	10	2	0	1	0
000021	2013	子公司	上市后	0	10	0	0	0	0
000021	2013	联营公司	上市后	2	0	0	0	0	0
000021	2013	集团公司合计	上市后	3	20	2	0	1	0
000021	2014	上市公司本身	上市后	1	17	2	0	0	0
000021	2014	子公司	上市后	0	7	0	0	0	0
000021	2014	合营公司	上市后	0	4	1	0	0	0
000021	2014	集团公司合计	上市后	1	28	3	0	0	0
000021	2015	上市公司本身	上市后	5	28	3	0	0	0
000021	2015	子公司	上市后	4	3	0	0	0	0
000021	2015	合营公司	上市后	0	7	1	0	2	0
000021	2015	集团公司合计	上市后	9	38	4	0	2	0
000021	2016	上市公司本身	上市后	5	24	0	1	0	0
000021	2016	子公司	上市后	2	7	0	0	0	0
000021	2016	合营公司	上市后	0	6	2	0	2	0
000021	2016	集团公司合计	上市后	7	37	2	1	2	0
000021	2017	上市公司本身	上市后	2	18	0	1	1	0
000021	2017	子公司	上市后	1	23	5	0	0	0
000021	2017	集团公司合计	上市后	3	41	5	1	1	0
000021	2018	上市公司本身	上市后	2	20	3	0	0	0
000021	2018	子公司	上市后	1	18	4	0	0	0
000021	2018	合营公司	上市后	3	2	0	3	3	0
000021	2018	集团公司合计	上市后	6	40	7	3	3	0
000021	2019	上市公司本身	上市后	7	28	2	0	0	0
000021	2019	子公司	上市后	3	19	1	0	0	0
000021	2019	合营公司	上市后	9	1	0	3	0	0
000021	2019	集团公司合计	上市后	19	48	3	3	0	0
000021	2020	上市公司本身	上市后	5	30	2	0	1	0
000021	2020	子公司	上市后	2	17	12	0	0	0
000021	2020	联营公司	上市后	11	5	0	1	0	0
000021	2020	集团公司合计	上市后	18	52	14	1	1	0
000021	2021	上市公司本身	上市后	3	25	2	0	0	0
000021	2021	子公司	上市后	14	43	17	0	0	0
000021	2021	合营公司	上市后	4	4	0	0	0	0
000021	2021	集团公司合计	上市后	21	72	19	0	0	0
000023	1993	上市公司本身	上市后	0	0	0	0	0	0
000023	1993	集团公司合计	上市后	0	0	0	0	0	0
000023	1994	上市公司本身	上市后	0	0	0	0	0	0
000023	1994	集团公司合计	上市后	0	0	0	0	0	0
000023	1995	上市公司本身	上市后	0	0	0	0	0	0
000023	1995	集团公司合计	上市后	0	0	0	0	0	0
000023	1996	上市公司本身	上市后	0	0	0	0	0	0
000023	1996	集团公司合计	上市后	0	0	0	0	0	0
000023	1997	上市公司本身	上市后	0	0	0	0	0	0
000023	1997	集团公司合计	上市后	0	0	0	0	0	0
000023	1998	上市公司本身	上市后	0	0	0	0	0	0
000023	1998	集团公司合计	上市后	0	0	0	0	0	0
000023	1999	上市公司本身	上市后	0	0	0	0	0	0
000023	1999	集团公司合计	上市后	0	0	0	0	0	0
000023	2000	上市公司本身	上市后	0	0	0	0	0	0
000023	2000	子公司	上市后	0	1	0	0	0	0
000023	2000	集团公司合计	上市后	0	1	0	0	0	0
000023	2001	上市公司本身	上市后	0	0	0	0	0	0
000023	2001	子公司	上市后	0	1	0	0	0	0
000023	2001	集团公司合计	上市后	0	1	0	0	0	0
000023	2002	上市公司本身	上市后	0	0	0	0	0	0
000023	2002	集团公司合计	上市后	0	0	0	0	0	0
000023	2003	上市公司本身	上市后	0	0	0	0	0	0
000023	2003	集团公司合计	上市后	0	0	0	0	0	0
000023	2004	上市公司本身	上市后	0	0	0	0	0	0
000023	2004	集团公司合计	上市后	0	0	0	0	0	0
000023	2005	上市公司本身	上市后	0	0	0	0	0	0
000023	2005	集团公司合计	上市后	0	0	0	0	0	0
000023	2006	上市公司本身	上市后	0	0	0	0	0	0
000023	2006	集团公司合计	上市后	0	0	0	0	0	0
000023	2007	上市公司本身	上市后	0	0	0	0	0	0
000023	2007	集团公司合计	上市后	0	0	0	0	0	0
000023	2008	上市公司本身	上市后	0	0	0	0	0	0
000023	2008	集团公司合计	上市后	0	0	0	0	0	0
000023	2009	上市公司本身	上市后	0	0	0	0	0	0
000023	2009	集团公司合计	上市后	0	0	0	0	0	0
000023	2010	上市公司本身	上市后	0	0	0	0	0	0
000023	2010	集团公司合计	上市后	0	0	0	0	0	0
000023	2011	上市公司本身	上市后	0	0	0	0	0	0
000023	2011	集团公司合计	上市后	0	0	0	0	0	0
000023	2012	上市公司本身	上市后	0	0	0	0	0	0
000023	2012	集团公司合计	上市后	0	0	0	0	0	0
000023	2013	上市公司本身	上市后	0	0	0	0	0	0
000023	2013	集团公司合计	上市后	0	0	0	0	0	0
000023	2014	上市公司本身	上市后	0	0	0	0	0	0
000023	2014	集团公司合计	上市后	0	0	0	0	0	0
000023	2015	上市公司本身	上市后	0	0	0	0	0	0
000023	2015	集团公司合计	上市后	0	0	0	0	0	0
000023	2016	上市公司本身	上市后	0	0	0	0	0	0
000023	2016	集团公司合计	上市后	0	0	0	0	0	0
000023	2017	上市公司本身	上市后	0	0	0	0	0	0
000023	2017	集团公司合计	上市后	0	0	0	0	0	0
000023	2018	上市公司本身	上市后	0	0	0	0	0	0
000023	2018	集团公司合计	上市后	0	0	0	0	0	0
000023	2019	上市公司本身	上市后	0	0	0	0	0	0
000023	2019	集团公司合计	上市后	0	0	0	0	0	0
000023	2020	上市公司本身	上市后	0	0	0	0	0	0
000023	2020	联营公司	上市后	0	10	0	0	0	0
000023	2020	集团公司合计	上市后	0	10	0	0	0	0
000023	2021	上市公司本身	上市后	0	0	0	0	0	0
000023	2021	子公司	上市后	1	34	0	0	0	0
000023	2021	集团公司合计	上市后	1	34	0	0	0	0
000024	1993	上市公司本身	上市后	0	0	0	0	0	0
000024	1993	集团公司合计	上市后	0	0	0	0	0	0
000024	1994	上市公司本身	上市后	0	0	0	0	0	0
000024	1994	集团公司合计	上市后	0	0	0	0	0	0
000024	1995	上市公司本身	上市后	0	0	0	0	0	0
000024	1995	集团公司合计	上市后	0	0	0	0	0	0
000024	1996	上市公司本身	上市后	0	0	0	0	0	0
000024	1996	集团公司合计	上市后	0	0	0	0	0	0
000024	1997	上市公司本身	上市后	0	0	0	0	0	0
000024	1997	集团公司合计	上市后	0	0	0	0	0	0
000024	1998	上市公司本身	上市后	0	0	0	0	0	0
000024	1998	集团公司合计	上市后	0	0	0	0	0	0
000024	1999	上市公司本身	上市后	0	0	0	0	0	0
000024	1999	集团公司合计	上市后	0	0	0	0	0	0
000024	2000	上市公司本身	上市后	0	0	0	0	0	0
000024	2000	集团公司合计	上市后	0	0	0	0	0	0
000024	2001	上市公司本身	上市后	0	0	0	0	0	0
000024	2001	集团公司合计	上市后	0	0	0	0	0	0
000024	2002	上市公司本身	上市后	0	0	0	0	0	0
000024	2002	集团公司合计	上市后	0	0	0	0	0	0
000024	2003	上市公司本身	上市后	0	0	0	0	0	0
000024	2003	集团公司合计	上市后	0	0	0	0	0	0
000024	2004	上市公司本身	上市后	0	0	0	0	0	0
000024	2004	集团公司合计	上市后	0	0	0	0	0	0
000024	2005	上市公司本身	上市后	0	0	0	0	0	0
000024	2005	子公司	上市后	0	0	0	0	1	0
000024	2005	集团公司合计	上市后	0	0	0	0	1	0
000024	2006	上市公司本身	上市后	0	0	0	0	0	0
000024	2006	子公司	上市后	0	0	0	0	0	1
000024	2006	集团公司合计	上市后	0	0	0	0	0	1
000024	2007	上市公司本身	上市后	0	0	0	0	0	0
000024	2007	子公司	上市后	0	0	0	0	0	1
000024	2007	集团公司合计	上市后	0	0	0	0	0	1
000024	2008	上市公司本身	上市后	0	0	0	0	0	0
000024	2008	集团公司合计	上市后	0	0	0	0	0	0
000024	2009	上市公司本身	上市后	0	0	0	0	0	0
000024	2009	集团公司合计	上市后	0	0	0	0	0	0
000024	2010	上市公司本身	上市后	0	0	0	0	0	0
000024	2010	子公司	上市后	0	0	0	0	1	0
000024	2010	集团公司合计	上市后	0	0	0	0	1	0
000024	2011	上市公司本身	上市后	0	0	0	0	0	0
000024	2011	集团公司合计	上市后	0	0	0	0	0	0
000024	2012	上市公司本身	上市后	0	0	0	0	0	0
000024	2012	集团公司合计	上市后	0	0	0	0	0	0
000024	2013	上市公司本身	上市后	0	0	0	0	0	0
000024	2013	集团公司合计	上市后	0	0	0	0	0	0
000024	2014	上市公司本身	上市后	0	0	0	0	0	0
000024	2014	子公司	上市后	0	0	1	0	0	0
000024	2014	联营公司	上市后	0	5	2	0	0	0
000024	2014	集团公司合计	上市后	0	5	3	0	0	0
000024	2015	上市公司本身	上市后	0	0	0	0	0	0
000024	2015	集团公司合计	上市后	0	0	0	0	0	0
000025	1993	上市公司本身	上市后	0	0	0	0	0	0
000025	1993	集团公司合计	上市后	0	0	0	0	0	0
000025	1994	上市公司本身	上市后	0	0	0	0	0	0
000025	1994	集团公司合计	上市后	0	0	0	0	0	0
000025	1995	上市公司本身	上市后	0	0	0	0	0	0
000025	1995	集团公司合计	上市后	0	0	0	0	0	0
000025	1996	上市公司本身	上市后	0	0	0	0	0	0
000025	1996	集团公司合计	上市后	0	0	0	0	0	0
000025	1997	上市公司本身	上市后	0	0	0	0	0	0
000025	1997	集团公司合计	上市后	0	0	0	0	0	0
000025	1998	上市公司本身	上市后	0	0	0	0	0	0
000025	1998	集团公司合计	上市后	0	0	0	0	0	0
000025	1999	上市公司本身	上市后	0	0	0	0	0	0
000025	1999	集团公司合计	上市后	0	0	0	0	0	0
000025	2000	上市公司本身	上市后	0	0	0	0	0	0
000025	2000	集团公司合计	上市后	0	0	0	0	0	0
000025	2001	上市公司本身	上市后	0	0	0	0	0	0
000025	2001	集团公司合计	上市后	0	0	0	0	0	0
000025	2002	上市公司本身	上市后	0	0	0	0	0	0
000025	2002	集团公司合计	上市后	0	0	0	0	0	0
000025	2003	上市公司本身	上市后	0	0	0	0	0	0
000025	2003	集团公司合计	上市后	0	0	0	0	0	0
000025	2004	上市公司本身	上市后	0	0	0	0	0	0
000025	2004	集团公司合计	上市后	0	0	0	0	0	0
000025	2005	上市公司本身	上市后	0	0	0	0	0	0
000025	2005	集团公司合计	上市后	0	0	0	0	0	0
000025	2006	上市公司本身	上市后	0	0	0	0	0	0
000025	2006	集团公司合计	上市后	0	0	0	0	0	0
000025	2007	上市公司本身	上市后	0	0	0	0	0	0
000025	2007	集团公司合计	上市后	0	0	0	0	0	0
000025	2008	上市公司本身	上市后	0	0	0	0	0	0
000025	2008	集团公司合计	上市后	0	0	0	0	0	0
000025	2009	上市公司本身	上市后	0	0	0	0	0	0
000025	2009	联营公司	上市后	0	4	1	0	0	0
000025	2009	集团公司合计	上市后	0	4	1	0	0	0
000025	2010	上市公司本身	上市后	0	0	0	0	0	0
000025	2010	联营公司	上市后	0	7	0	0	0	0
000025	2010	集团公司合计	上市后	0	7	0	0	0	0
000025	2011	上市公司本身	上市后	0	0	0	0	0	0
000025	2011	联营公司	上市后	0	3	1	0	0	0
000025	2011	集团公司合计	上市后	0	3	1	0	0	0
000025	2012	上市公司本身	上市后	0	0	0	0	0	0
000025	2012	联营公司	上市后	0	9	2	0	0	0
000025	2012	集团公司合计	上市后	0	9	2	0	0	0
000025	2013	上市公司本身	上市后	0	0	0	0	0	0
000025	2013	联营公司	上市后	0	2	0	0	0	0
000025	2013	集团公司合计	上市后	0	2	0	0	0	0
000025	2014	上市公司本身	上市后	0	0	0	0	0	0
000025	2014	联营公司	上市后	0	5	1	0	0	0
000025	2014	集团公司合计	上市后	0	5	1	0	0	0
000025	2015	上市公司本身	上市后	0	0	0	0	0	0
000025	2015	联营公司	上市后	1	4	1	0	0	0
000025	2015	集团公司合计	上市后	1	4	1	0	0	0
000025	2016	上市公司本身	上市后	0	0	0	0	0	0
000025	2016	联营公司	上市后	0	2	0	0	0	0
000025	2016	集团公司合计	上市后	0	2	0	0	0	0
000025	2017	上市公司本身	上市后	0	0	0	0	0	0
000025	2017	联营公司	上市后	3	5	0	0	0	0
000025	2017	集团公司合计	上市后	3	5	0	0	0	0
000025	2018	上市公司本身	上市后	0	0	0	0	0	0
000025	2018	联营公司	上市后	0	5	0	0	0	0
000025	2018	集团公司合计	上市后	0	5	0	0	0	0
000025	2019	上市公司本身	上市后	0	0	0	0	0	0
000025	2019	联营公司	上市后	1	12	1	0	0	0
000025	2019	集团公司合计	上市后	1	12	1	0	0	0
000025	2020	上市公司本身	上市后	0	0	0	0	0	0
000025	2020	联营公司	上市后	3	16	1	0	0	0
000025	2020	集团公司合计	上市后	3	16	1	0	0	0
000025	2021	上市公司本身	上市后	0	0	0	0	0	0
000025	2021	集团公司合计	上市后	0	0	0	0	0	0
000026	1993	上市公司本身	上市后	0	0	0	0	0	0
000026	1993	集团公司合计	上市后	0	0	0	0	0	0
000026	1994	上市公司本身	上市后	0	0	0	0	0	0
000026	1994	集团公司合计	上市后	0	0	0	0	0	0
000026	1995	上市公司本身	上市后	0	0	0	0	0	0
000026	1995	集团公司合计	上市后	0	0	0	0	0	0
000026	1996	上市公司本身	上市后	0	0	0	0	0	0
000026	1996	集团公司合计	上市后	0	0	0	0	0	0
000026	1997	上市公司本身	上市后	0	0	0	0	0	0
000026	1997	集团公司合计	上市后	0	0	0	0	0	0
000026	1998	上市公司本身	上市后	0	0	1	0	0	0
000026	1998	子公司	上市后	0	0	4	0	0	0
000026	1998	集团公司合计	上市后	0	0	5	0	0	0
000026	1999	上市公司本身	上市后	0	0	2	0	0	0
000026	1999	子公司	上市后	0	0	3	0	0	0
000026	1999	集团公司合计	上市后	0	0	5	0	0	0
000026	2000	上市公司本身	上市后	0	0	1	0	0	0
000026	2000	子公司	上市后	0	0	1	0	0	0
000026	2000	集团公司合计	上市后	0	0	2	0	0	0
000026	2001	上市公司本身	上市后	0	0	1	0	0	0
000026	2001	集团公司合计	上市后	0	0	1	0	0	0
000026	2002	上市公司本身	上市后	0	3	6	0	0	0
000026	2002	集团公司合计	上市后	0	3	6	0	0	0
000026	2003	上市公司本身	上市后	0	0	7	0	0	1
000026	2003	集团公司合计	上市后	0	0	7	0	0	1
000026	2004	上市公司本身	上市后	0	1	20	0	0	0
000026	2004	集团公司合计	上市后	0	1	20	0	0	0
000026	2005	上市公司本身	上市后	0	0	5	0	0	0
000026	2005	集团公司合计	上市后	0	0	5	0	0	0
000026	2006	上市公司本身	上市后	0	1	22	0	0	0
000026	2006	子公司	上市后	0	0	2	0	0	0
000026	2006	集团公司合计	上市后	0	1	24	0	0	0
000026	2007	上市公司本身	上市后	1	1	4	0	0	0
000026	2007	集团公司合计	上市后	1	1	4	0	0	0
000026	2008	上市公司本身	上市后	0	4	17	0	0	0
000026	2008	子公司	上市后	0	3	0	0	0	0
000026	2008	集团公司合计	上市后	0	7	17	0	0	0
000026	2009	上市公司本身	上市后	0	0	2	0	0	0
000026	2009	子公司	上市后	0	2	0	0	0	0
000026	2009	集团公司合计	上市后	0	2	2	0	0	0
000026	2010	上市公司本身	上市后	0	0	5	0	0	0
000026	2010	子公司	上市后	1	0	0	0	0	0
000026	2010	集团公司合计	上市后	1	0	5	0	0	0
000026	2011	上市公司本身	上市后	1	3	16	0	0	0
000026	2011	集团公司合计	上市后	1	3	16	0	0	0
000026	2012	上市公司本身	上市后	0	0	5	0	0	0
000026	2012	集团公司合计	上市后	0	0	5	0	0	0
000026	2013	上市公司本身	上市后	0	3	14	0	6	11
000026	2013	子公司	上市后	1	3	0	0	8	11
000026	2013	集团公司合计	上市后	1	6	14	0	7	11
000026	2014	上市公司本身	上市后	1	0	16	3	2	8
000026	2014	子公司	上市后	1	0	0	3	4	8
000026	2014	联营公司	上市后	0	2	0	0	0	0
000026	2014	集团公司合计	上市后	2	2	16	3	3	8
000026	2015	上市公司本身	上市后	0	1	0	1	1	25
000026	2015	子公司	上市后	2	0	0	0	5	25
000026	2015	联营公司	上市后	0	0	17	0	0	0
000026	2015	集团公司合计	上市后	2	1	17	1	3	25
000026	2016	上市公司本身	上市后	0	4	2	1	3	31
000026	2016	子公司	上市后	0	1	0	2	3	31
000026	2016	联营公司	上市后	0	0	5	0	0	0
000026	2016	集团公司合计	上市后	0	5	7	2	3	31
000026	2017	上市公司本身	上市后	1	2	0	2	8	25
000026	2017	子公司	上市后	0	7	0	1	7	25
000026	2017	集团公司合计	上市后	1	9	0	2	8	25
000026	2018	上市公司本身	上市后	1	1	0	0	8	31
000026	2018	子公司	上市后	1	0	0	0	8	31
000026	2018	联营公司	上市后	1	0	1	0	0	0
000026	2018	集团公司合计	上市后	3	1	1	0	8	31
000026	2019	上市公司本身	上市后	2	2	3	1	0	25
000026	2019	子公司	上市后	1	5	0	0	0	9
000026	2019	联营公司	上市后	0	0	1	0	0	0
000026	2019	集团公司合计	上市后	3	7	4	1	0	25
000026	2020	上市公司本身	上市后	1	2	7	2	6	25
000026	2020	子公司	上市后	0	5	0	1	9	25
000026	2020	集团公司合计	上市后	1	7	7	2	9	25
000026	2021	上市公司本身	上市后	3	0	8	3	10	24
000026	2021	子公司	上市后	0	8	0	4	10	24
000026	2021	联营公司	上市后	0	1	3	0	1	0
000026	2021	集团公司合计	上市后	3	9	11	5	11	24
000027	1993	上市公司本身	上市后	0	0	0	0	0	0
000027	1993	集团公司合计	上市后	0	0	0	0	0	0
000027	1994	上市公司本身	上市后	0	0	0	0	0	0
000027	1994	集团公司合计	上市后	0	0	0	0	0	0
000027	1995	上市公司本身	上市后	0	0	0	0	0	0
000027	1995	集团公司合计	上市后	0	0	0	0	0	0
000027	1996	上市公司本身	上市后	0	0	0	0	0	0
000027	1996	集团公司合计	上市后	0	0	0	0	0	0
000027	1997	上市公司本身	上市后	0	0	0	0	0	0
000027	1997	集团公司合计	上市后	0	0	0	0	0	0
000027	1998	上市公司本身	上市后	0	0	0	0	0	0
000027	1998	集团公司合计	上市后	0	0	0	0	0	0
000027	1999	上市公司本身	上市后	0	0	0	0	0	0
000027	1999	集团公司合计	上市后	0	0	0	0	0	0
000027	2000	上市公司本身	上市后	0	0	0	0	0	0
000027	2000	集团公司合计	上市后	0	0	0	0	0	0
000027	2001	上市公司本身	上市后	0	0	0	0	0	0
000027	2001	集团公司合计	上市后	0	0	0	0	0	0
000027	2002	上市公司本身	上市后	0	0	0	0	0	0
000027	2002	集团公司合计	上市后	0	0	0	0	0	0
000027	2003	上市公司本身	上市后	0	0	0	0	0	0
000027	2003	集团公司合计	上市后	0	0	0	0	0	0
000027	2004	上市公司本身	上市后	0	0	0	0	0	0
000027	2004	集团公司合计	上市后	0	0	0	0	0	0
000027	2005	上市公司本身	上市后	0	0	0	0	0	0
000027	2005	集团公司合计	上市后	0	0	0	0	0	0
000027	2006	上市公司本身	上市后	0	0	0	0	0	0
000027	2006	集团公司合计	上市后	0	0	0	0	0	0
000027	2007	上市公司本身	上市后	0	0	0	0	0	0
000027	2007	子公司	上市后	0	1	0	0	0	0
000027	2007	集团公司合计	上市后	0	1	0	0	0	0
000027	2008	上市公司本身	上市后	0	0	0	0	0	0
000027	2008	集团公司合计	上市后	0	0	0	0	0	0
000027	2009	上市公司本身	上市后	0	0	0	0	0	0
000027	2009	集团公司合计	上市后	0	0	0	0	0	0
000027	2010	上市公司本身	上市后	0	0	0	0	0	0
000027	2010	子公司	上市后	1	5	0	0	0	0
000027	2010	集团公司合计	上市后	1	5	0	0	0	0
000027	2011	上市公司本身	上市后	0	0	0	0	0	0
000027	2011	子公司	上市后	1	2	0	0	0	0
000027	2011	集团公司合计	上市后	1	2	0	0	0	0
000027	2012	上市公司本身	上市后	0	0	0	0	0	0
000027	2012	子公司	上市后	1	1	0	0	0	0
000027	2012	集团公司合计	上市后	1	1	0	0	0	0
000027	2013	上市公司本身	上市后	0	0	0	0	0	0
000027	2013	子公司	上市后	1	1	0	0	0	0
000027	2013	集团公司合计	上市后	1	1	0	0	0	0
000027	2014	上市公司本身	上市后	0	0	0	0	0	0
000027	2014	子公司	上市后	0	2	0	0	0	0
000027	2014	集团公司合计	上市后	0	2	0	0	0	0
000027	2015	上市公司本身	上市后	0	0	0	0	0	0
000027	2015	子公司	上市后	1	8	0	0	7	0
000027	2015	集团公司合计	上市后	1	8	0	0	7	0
000027	2016	上市公司本身	上市后	0	0	0	0	0	0
000027	2016	子公司	上市后	1	21	0	3	0	0
000027	2016	集团公司合计	上市后	1	21	0	3	0	0
000027	2017	上市公司本身	上市后	0	0	0	0	0	0
000027	2017	子公司	上市后	1	35	0	4	1	0
000027	2017	联营公司	上市后	0	2	0	0	0	0
000027	2017	集团公司合计	上市后	1	37	0	4	1	0
000027	2018	上市公司本身	上市后	0	0	0	0	0	0
000027	2018	子公司	上市后	3	63	0	0	1	0
000027	2018	集团公司合计	上市后	3	63	0	0	1	0
000027	2019	上市公司本身	上市后	0	0	0	0	0	0
000027	2019	子公司	上市后	5	25	0	0	2	0
000027	2019	联营公司	上市后	0	9	0	0	0	0
000027	2019	集团公司合计	上市后	5	34	0	0	2	0
000027	2020	上市公司本身	上市后	0	0	0	0	0	0
000027	2020	子公司	上市后	2	43	5	0	11	0
000027	2020	联营公司	上市后	9	16	0	0	3	0
000027	2020	集团公司合计	上市后	11	59	5	0	14	0
000027	2021	上市公司本身	上市后	0	0	0	0	0	0
000027	2021	子公司	上市后	4	32	3	0	81	0
000027	2021	联营公司	上市后	3	23	0	0	0	0
000027	2021	集团公司合计	上市后	7	55	3	0	81	0
000028	1993	上市公司本身	上市后	0	0	0	0	0	0
000028	1993	集团公司合计	上市后	0	0	0	0	0	0
000028	1994	上市公司本身	上市后	0	1	0	0	0	0
000028	1994	集团公司合计	上市后	0	1	0	0	0	0
000028	1995	上市公司本身	上市后	0	0	0	0	0	0
000028	1995	集团公司合计	上市后	0	0	0	0	0	0
000028	1996	上市公司本身	上市后	0	0	0	0	0	0
000028	1996	集团公司合计	上市后	0	0	0	0	0	0
000028	1997	上市公司本身	上市后	0	0	1	0	0	0
000028	1997	集团公司合计	上市后	0	0	1	0	0	0
000028	1998	上市公司本身	上市后	0	0	3	0	0	0
000028	1998	集团公司合计	上市后	0	0	3	0	0	0
000028	1999	上市公司本身	上市后	0	0	0	0	0	0
000028	1999	集团公司合计	上市后	0	0	0	0	0	0
000028	2000	上市公司本身	上市后	0	0	0	0	0	0
000028	2000	集团公司合计	上市后	0	0	0	0	0	0
000028	2001	上市公司本身	上市后	0	0	0	0	0	0
000028	2001	子公司	上市后	0	0	1	0	0	0
000028	2001	集团公司合计	上市后	0	0	1	0	0	0
000028	2002	上市公司本身	上市后	0	0	0	0	0	0
000028	2002	集团公司合计	上市后	0	0	0	0	0	0
000028	2003	上市公司本身	上市后	0	0	0	0	0	0
000028	2003	集团公司合计	上市后	0	0	0	0	0	0
000028	2004	上市公司本身	上市后	0	0	0	0	0	0
000028	2004	子公司	上市后	1	0	0	0	0	0
000028	2004	集团公司合计	上市后	1	0	0	0	0	0
000028	2005	上市公司本身	上市后	0	0	0	0	0	0
000028	2005	集团公司合计	上市后	0	0	0	0	0	0
000028	2006	上市公司本身	上市后	0	0	0	0	0	0
000028	2006	集团公司合计	上市后	0	0	0	0	0	0
000028	2007	上市公司本身	上市后	0	0	0	0	0	0
000028	2007	集团公司合计	上市后	0	0	0	0	0	0
000028	2008	上市公司本身	上市后	0	0	0	0	0	0
000028	2008	子公司	上市后	2	0	0	0	0	0
000028	2008	联营公司	上市后	2	0	0	0	0	0
000028	2008	集团公司合计	上市后	4	0	0	0	0	0
000028	2009	上市公司本身	上市后	0	0	0	0	0	0
000028	2009	子公司	上市后	1	0	0	0	0	0
000028	2009	联营公司	上市后	4	0	0	0	0	0
000028	2009	集团公司合计	上市后	5	0	0	0	0	0
000028	2010	上市公司本身	上市后	0	0	0	0	0	0
000028	2010	子公司	上市后	1	0	0	0	0	0
000028	2010	联营公司	上市后	4	0	0	0	0	0
000028	2010	集团公司合计	上市后	5	0	0	0	0	0
000028	2011	上市公司本身	上市后	0	0	0	0	0	0
000028	2011	子公司	上市后	8	0	0	0	0	0
000028	2011	联营公司	上市后	9	0	0	0	0	0
000028	2011	集团公司合计	上市后	17	0	0	0	0	0
000028	2012	上市公司本身	上市后	0	0	0	0	0	0
000028	2012	子公司	上市后	7	2	5	0	0	0
000028	2012	联营公司	上市后	4	0	0	0	0	0
000028	2012	集团公司合计	上市后	11	2	5	0	0	0
000028	2013	上市公司本身	上市后	0	0	0	0	0	0
000028	2013	子公司	上市后	3	0	0	0	0	0
000028	2013	联营公司	上市后	7	0	0	0	0	0
000028	2013	集团公司合计	上市后	10	0	0	0	0	0
000028	2014	上市公司本身	上市后	0	0	0	0	0	0
000028	2014	子公司	上市后	0	2	0	0	0	0
000028	2014	联营公司	上市后	13	0	0	0	0	0
000028	2014	集团公司合计	上市后	13	2	0	0	0	0
000028	2015	上市公司本身	上市后	0	0	0	0	0	0
000028	2015	子公司	上市后	1	0	1	0	0	0
000028	2015	联营公司	上市后	8	0	0	0	0	0
000028	2015	集团公司合计	上市后	9	0	1	0	0	0
000028	2016	上市公司本身	上市后	0	0	0	0	0	0
000028	2016	联营公司	上市后	9	0	0	4	0	0
000028	2016	集团公司合计	上市后	9	0	0	4	0	0
000028	2017	上市公司本身	上市后	0	0	0	0	0	0
000028	2017	联营公司	上市后	4	0	0	5	0	0
000028	2017	集团公司合计	上市后	4	0	0	5	0	0
000028	2018	上市公司本身	上市后	0	0	0	0	0	0
000028	2018	联营公司	上市后	5	0	0	1	0	0
000028	2018	集团公司合计	上市后	5	0	0	1	0	0
000028	2019	上市公司本身	上市后	0	0	0	0	0	0
000028	2019	联营公司	上市后	7	9	0	0	0	0
000028	2019	集团公司合计	上市后	7	9	0	0	0	0
000028	2020	上市公司本身	上市后	0	0	0	0	0	0
000028	2020	联营公司	上市后	5	2	0	3	0	0
000028	2020	集团公司合计	上市后	5	2	0	3	0	0
000028	2021	上市公司本身	上市后	0	0	0	0	0	0
000028	2021	联营公司	上市后	4	6	4	4	0	0
000028	2021	集团公司合计	上市后	4	6	4	4	0	0
000029	1993	上市公司本身	上市后	0	0	0	0	0	0
000029	1993	集团公司合计	上市后	0	0	0	0	0	0
000029	1994	上市公司本身	上市后	0	0	0	0	0	0
000029	1994	集团公司合计	上市后	0	0	0	0	0	0
000029	1995	上市公司本身	上市后	0	0	0	0	0	0
000029	1995	集团公司合计	上市后	0	0	0	0	0	0
000029	1996	上市公司本身	上市后	0	0	0	0	0	0
000029	1996	集团公司合计	上市后	0	0	0	0	0	0
000029	1997	上市公司本身	上市后	0	0	0	0	0	0
000029	1997	集团公司合计	上市后	0	0	0	0	0	0
000029	1998	上市公司本身	上市后	0	0	0	0	0	0
000029	1998	集团公司合计	上市后	0	0	0	0	0	0
000029	1999	上市公司本身	上市后	0	0	0	0	0	0
000029	1999	集团公司合计	上市后	0	0	0	0	0	0
000029	2000	上市公司本身	上市后	0	0	0	0	0	0
000029	2000	集团公司合计	上市后	0	0	0	0	0	0
000029	2001	上市公司本身	上市后	0	0	0	0	0	0
000029	2001	集团公司合计	上市后	0	0	0	0	0	0
000029	2002	上市公司本身	上市后	0	0	0	0	0	0
000029	2002	集团公司合计	上市后	0	0	0	0	0	0
000029	2003	上市公司本身	上市后	0	0	0	0	0	0
000029	2003	集团公司合计	上市后	0	0	0	0	0	0
000029	2004	上市公司本身	上市后	0	0	0	0	0	0
000029	2004	集团公司合计	上市后	0	0	0	0	0	0
000029	2005	上市公司本身	上市后	0	0	0	0	0	0
000029	2005	集团公司合计	上市后	0	0	0	0	0	0
000029	2006	上市公司本身	上市后	0	0	0	0	0	0
000029	2006	集团公司合计	上市后	0	0	0	0	0	0
000029	2007	上市公司本身	上市后	0	0	0	0	0	0
000029	2007	集团公司合计	上市后	0	0	0	0	0	0
000029	2008	上市公司本身	上市后	0	0	0	0	0	0
000029	2008	集团公司合计	上市后	0	0	0	0	0	0
000029	2009	上市公司本身	上市后	0	0	0	0	0	0
000029	2009	集团公司合计	上市后	0	0	0	0	0	0
000029	2010	上市公司本身	上市后	0	0	0	0	0	0
000029	2010	集团公司合计	上市后	0	0	0	0	0	0
000029	2011	上市公司本身	上市后	0	0	0	0	0	0
000029	2011	集团公司合计	上市后	0	0	0	0	0	0
000029	2012	上市公司本身	上市后	0	0	0	0	0	0
000029	2012	集团公司合计	上市后	0	0	0	0	0	0
000029	2013	上市公司本身	上市后	0	0	0	0	0	0
000029	2013	集团公司合计	上市后	0	0	0	0	0	0
000029	2014	上市公司本身	上市后	0	0	0	0	0	0
000029	2014	集团公司合计	上市后	0	0	0	0	0	0
000029	2015	上市公司本身	上市后	0	0	0	0	0	0
000029	2015	集团公司合计	上市后	0	0	0	0	0	0
000029	2016	上市公司本身	上市后	0	0	0	0	0	0
000029	2016	集团公司合计	上市后	0	0	0	0	0	0
000029	2017	上市公司本身	上市后	0	0	0	0	0	0
000029	2017	集团公司合计	上市后	0	0	0	0	0	0
000029	2018	上市公司本身	上市后	0	0	0	0	0	0
000029	2018	集团公司合计	上市后	0	0	0	0	0	0
000029	2019	上市公司本身	上市后	0	0	0	0	0	0
000029	2019	集团公司合计	上市后	0	0	0	0	0	0
000029	2020	上市公司本身	上市后	0	0	0	0	0	0
000029	2020	集团公司合计	上市后	0	0	0	0	0	0
000029	2021	上市公司本身	上市后	0	0	0	0	0	0
000029	2021	集团公司合计	上市后	0	0	0	0	0	0
000030	1993	上市公司本身	上市后	0	0	0	0	0	0
000030	1993	集团公司合计	上市后	0	0	0	0	0	0
000030	1994	上市公司本身	上市后	0	0	0	0	0	0
000030	1994	集团公司合计	上市后	0	0	0	0	0	0
000030	1995	上市公司本身	上市后	0	0	0	0	0	0
000030	1995	集团公司合计	上市后	0	0	0	0	0	0
000030	1996	上市公司本身	上市后	0	0	0	0	0	0
000030	1996	集团公司合计	上市后	0	0	0	0	0	0
000030	1997	上市公司本身	上市后	0	0	0	0	0	0
000030	1997	集团公司合计	上市后	0	0	0	0	0	0
000030	1998	上市公司本身	上市后	0	0	0	0	0	0
000030	1998	子公司	上市后	0	0	1	0	0	0
000030	1998	集团公司合计	上市后	0	0	1	0	0	0
000030	1999	上市公司本身	上市后	0	0	0	0	0	0
000030	1999	子公司	上市后	0	4	5	0	0	0
000030	1999	集团公司合计	上市后	0	4	5	0	0	0
000030	2000	上市公司本身	上市后	0	0	0	0	0	0
000030	2000	集团公司合计	上市后	0	0	0	0	0	0
000030	2001	上市公司本身	上市后	0	0	0	0	0	0
000030	2001	联营公司	上市后	0	12	15	0	0	0
000030	2001	集团公司合计	上市后	0	12	15	0	0	0
000030	2002	上市公司本身	上市后	0	0	0	0	0	0
000030	2002	联营公司	上市后	0	4	11	0	0	0
000030	2002	集团公司合计	上市后	0	4	11	0	0	0
000030	2003	上市公司本身	上市后	0	0	0	0	0	0
000030	2003	集团公司合计	上市后	0	0	0	0	0	0
000030	2004	上市公司本身	上市后	0	0	0	0	0	0
000030	2004	集团公司合计	上市后	0	0	0	0	0	0
000030	2005	上市公司本身	上市后	0	0	0	0	0	0
000030	2005	集团公司合计	上市后	0	0	0	0	0	0
000030	2006	上市公司本身	上市后	0	0	0	0	2	0
000030	2006	集团公司合计	上市后	0	0	0	0	2	0
000030	2007	上市公司本身	上市后	0	0	0	0	8	0
000030	2007	集团公司合计	上市后	0	0	0	0	8	0
000030	2008	上市公司本身	上市后	0	0	0	0	0	0
000030	2008	集团公司合计	上市后	0	0	0	0	0	0
000030	2009	上市公司本身	上市后	0	3	0	0	0	0
000030	2009	集团公司合计	上市后	0	3	0	0	0	0
000030	2010	上市公司本身	上市后	1	6	4	0	11	4
000030	2010	集团公司合计	上市后	1	6	4	0	11	4
000030	2011	上市公司本身	上市后	1	10	7	0	15	15
000030	2011	集团公司合计	上市后	1	10	7	0	15	15
000030	2012	上市公司本身	上市后	1	4	7	1	9	8
000030	2012	集团公司合计	上市后	1	4	7	1	9	8
000030	2013	上市公司本身	上市后	2	6	2	1	7	0
000030	2013	子公司	上市后	0	7	0	1	2	0
000030	2013	联营公司	上市后	0	3	0	0	4	0
000030	2013	合营公司	上市后	0	0	0	0	1	0
000030	2013	集团公司合计	上市后	2	16	2	1	7	0
000030	2014	上市公司本身	上市后	1	12	5	1	15	1
000030	2014	子公司	上市后	0	3	0	1	3	1
000030	2014	联营公司	上市后	0	37	3	0	12	0
000030	2014	集团公司合计	上市后	1	52	8	1	15	1
000030	2015	上市公司本身	上市后	4	4	6	1	10	0
000030	2015	子公司	上市后	0	18	0	1	3	0
000030	2015	联营公司	上市后	1	3	0	0	7	0
000030	2015	合营公司	上市后	1	5	0	0	0	0
000030	2015	集团公司合计	上市后	6	30	6	1	10	0
000030	2016	上市公司本身	上市后	4	3	0	1	1	0
000030	2016	子公司	上市后	2	31	1	0	1	0
000030	2016	集团公司合计	上市后	6	34	1	1	1	0
000030	2017	上市公司本身	上市后	0	4	1	3	5	1
000030	2017	子公司	上市后	0	5	2	1	5	1
000030	2017	联营公司	上市后	1	12	0	1	0	0
000030	2017	合营公司	上市后	1	16	1	0	0	0
000030	2017	集团公司合计	上市后	2	37	4	3	5	1
000030	2018	上市公司本身	上市后	1	0	1	1	2	0
000030	2018	子公司	上市后	0	5	1	1	2	0
000030	2018	联营公司	上市后	2	10	0	0	0	0
000030	2018	合营公司	上市后	1	18	2	0	0	0
000030	2018	集团公司合计	上市后	4	33	4	1	2	0
000030	2019	上市公司本身	上市后	0	4	4	0	6	0
000030	2019	子公司	上市后	2	7	0	0	6	0
000030	2019	联营公司	上市后	0	13	0	0	1	0
000030	2019	合营公司	上市后	0	1	0	0	0	0
000030	2019	集团公司合计	上市后	2	25	4	0	7	0
000030	2020	上市公司本身	上市后	0	4	1	0	6	2
000030	2020	子公司	上市后	0	13	0	1	6	0
000030	2020	联营公司	上市后	0	10	0	0	0	0
000030	2020	集团公司合计	上市后	0	27	1	1	6	2
000030	2021	上市公司本身	上市后	0	19	2	0	55	1
000030	2021	子公司	上市后	1	14	0	0	17	0
000030	2021	联营公司	上市后	1	2	0	0	4	0
000030	2021	合营公司	上市后	0	5	1	0	0	0
000030	2021	集团公司合计	上市后	2	40	3	0	55	1
000031	1993	上市公司本身	上市后	0	0	0	0	0	0
000031	1993	集团公司合计	上市后	0	0	0	0	0	0
000031	1994	上市公司本身	上市后	0	0	0	0	0	0
000031	1994	集团公司合计	上市后	0	0	0	0	0	0
000031	1995	上市公司本身	上市后	0	0	0	0	0	0
000031	1995	集团公司合计	上市后	0	0	0	0	0	0
000031	1996	上市公司本身	上市后	0	0	0	0	0	0
000031	1996	集团公司合计	上市后	0	0	0	0	0	0
000031	1997	上市公司本身	上市后	0	0	0	0	0	0
000031	1997	集团公司合计	上市后	0	0	0	0	0	0
000031	1998	上市公司本身	上市后	0	0	0	0	0	0
000031	1998	集团公司合计	上市后	0	0	0	0	0	0
000031	1999	上市公司本身	上市后	0	0	0	0	0	0
000031	1999	集团公司合计	上市后	0	0	0	0	0	0
000031	2000	上市公司本身	上市后	0	0	0	0	0	0
000031	2000	集团公司合计	上市后	0	0	0	0	0	0
000031	2001	上市公司本身	上市后	0	0	0	0	0	0
000031	2001	集团公司合计	上市后	0	0	0	0	0	0
000031	2002	上市公司本身	上市后	0	0	0	0	0	0
000031	2002	集团公司合计	上市后	0	0	0	0	0	0
000031	2003	上市公司本身	上市后	0	0	0	0	0	0
000031	2003	集团公司合计	上市后	0	0	0	0	0	0
000031	2004	上市公司本身	上市后	0	0	0	0	0	0
000031	2004	集团公司合计	上市后	0	0	0	0	0	0
000031	2005	上市公司本身	上市后	0	0	0	0	0	0
000031	2005	集团公司合计	上市后	0	0	0	0	0	0
000031	2006	上市公司本身	上市后	0	0	0	0	0	0
000031	2006	集团公司合计	上市后	0	0	0	0	0	0
000031	2007	上市公司本身	上市后	0	0	0	0	0	0
000031	2007	集团公司合计	上市后	0	0	0	0	0	0
000031	2008	上市公司本身	上市后	0	0	0	0	0	0
000031	2008	集团公司合计	上市后	0	0	0	0	0	0
000031	2009	上市公司本身	上市后	0	0	0	0	0	0
000031	2009	集团公司合计	上市后	0	0	0	0	0	0
000031	2010	上市公司本身	上市后	0	1	0	0	0	0
000031	2010	集团公司合计	上市后	0	1	0	0	0	0
000031	2011	上市公司本身	上市后	0	0	0	0	0	0
000031	2011	联营公司	上市后	0	2	0	0	0	0
000031	2011	集团公司合计	上市后	0	2	0	0	0	0
000031	2012	上市公司本身	上市后	0	0	0	0	0	0
000031	2012	联营公司	上市后	0	2	0	0	0	0
000031	2012	集团公司合计	上市后	0	2	0	0	0	0
000031	2013	上市公司本身	上市后	0	0	0	0	0	0
000031	2013	子公司	上市后	0	0	1	0	0	0
000031	2013	联营公司	上市后	0	3	0	0	0	0
000031	2013	集团公司合计	上市后	0	3	1	0	0	0
000031	2014	上市公司本身	上市后	0	0	0	0	0	0
000031	2014	联营公司	上市后	0	12	0	0	0	0
000031	2014	集团公司合计	上市后	0	12	0	0	0	0
000031	2015	上市公司本身	上市后	0	0	0	0	0	0
000031	2015	联营公司	上市后	0	2	2	0	0	0
000031	2015	集团公司合计	上市后	0	2	2	0	0	0
000031	2016	上市公司本身	上市后	0	0	0	0	0	0
000031	2016	子公司	上市后	0	1	1	0	1	1
000031	2016	联营公司	上市后	0	5	3	0	0	0
000031	2016	集团公司合计	上市后	0	6	4	0	1	1
000031	2017	上市公司本身	上市后	0	0	0	0	0	0
000031	2017	子公司	上市后	0	2	0	0	0	0
000031	2017	联营公司	上市后	2	9	0	0	0	0
000031	2017	集团公司合计	上市后	2	11	0	0	0	0
000031	2018	上市公司本身	上市后	0	0	0	0	0	0
000031	2018	联营公司	上市后	1	9	0	0	0	0
000031	2018	集团公司合计	上市后	1	9	0	0	0	0
000031	2019	上市公司本身	上市后	0	0	0	0	0	0
000031	2019	子公司	上市后	0	0	0	1	0	0
000031	2019	联营公司	上市后	1	8	0	0	0	0
000031	2019	集团公司合计	上市后	1	8	0	1	0	0
000031	2020	上市公司本身	上市后	0	0	0	0	0	0
000031	2020	子公司	上市后	0	1	0	0	1	0
000031	2020	联营公司	上市后	0	8	0	0	0	0
000031	2020	集团公司合计	上市后	0	9	0	0	1	0
000031	2021	上市公司本身	上市后	0	0	0	0	0	0
000031	2021	子公司	上市后	0	2	0	0	1	0
000031	2021	集团公司合计	上市后	0	2	0	0	1	0
000032	1993	上市公司本身	上市后	0	0	0	0	0	0
000032	1993	集团公司合计	上市后	0	0	0	0	0	0
000032	1994	上市公司本身	上市后	0	0	0	0	0	0
000032	1994	集团公司合计	上市后	0	0	0	0	0	0
000032	1995	上市公司本身	上市后	0	0	0	0	0	0
000032	1995	集团公司合计	上市后	0	0	0	0	0	0
000032	1996	上市公司本身	上市后	0	0	0	0	0	0
000032	1996	集团公司合计	上市后	0	0	0	0	0	0
000032	1997	上市公司本身	上市后	0	0	0	0	0	0
000032	1997	集团公司合计	上市后	0	0	0	0	0	0
000032	1998	上市公司本身	上市后	0	0	0	0	0	0
000032	1998	联营公司	上市后	0	0	7	0	0	0
000032	1998	集团公司合计	上市后	0	0	7	0	0	0
000032	1999	上市公司本身	上市后	0	0	0	0	0	0
000032	1999	联营公司	上市后	0	1	4	0	0	0
000032	1999	集团公司合计	上市后	0	1	4	0	0	0
000032	2000	上市公司本身	上市后	0	0	0	0	0	0
000032	2000	集团公司合计	上市后	0	0	0	0	0	0
000032	2001	上市公司本身	上市后	0	0	0	0	0	0
000032	2001	集团公司合计	上市后	0	0	0	0	0	0
000032	2002	上市公司本身	上市后	0	0	0	0	0	0
000032	2002	子公司	上市后	0	2	1	0	0	0
000032	2002	集团公司合计	上市后	0	2	1	0	0	0
000032	2003	上市公司本身	上市后	0	0	0	0	0	0
000032	2003	子公司	上市后	0	1	0	0	0	0
000032	2003	集团公司合计	上市后	0	1	0	0	0	0
000032	2004	上市公司本身	上市后	0	0	0	0	0	0
000032	2004	子公司	上市后	0	1	0	0	0	0
000032	2004	集团公司合计	上市后	0	1	0	0	0	0
000032	2005	上市公司本身	上市后	0	0	0	0	0	0
000032	2005	子公司	上市后	0	1	1	0	0	0
000032	2005	集团公司合计	上市后	0	1	1	0	0	0
000032	2006	上市公司本身	上市后	0	1	0	0	1	1
000032	2006	子公司	上市后	0	3	1	0	1	1
000032	2006	联营公司	上市后	0	0	2	0	0	0
[truncated: 140,392 more rows]

## Sheet: 2006-2021
Scode	Year	Ftyp	Athrtm	Invig	Umig	Desig	Invjg	Umjg	Desjg
股票代码	会计年度	公司类型	获得时间	当年独立获得的发明数量	当年独立获得的实用新型数量	当年独立获得的外观设计数量	当年联合获得的发明数量	当年联合获得的实用新型数量	当年联合获得的外观设计数量
000001	2006	上市公司本身	上市后	0	0	0	0	0	0
000001	2006	集团公司合计	上市后	0	0	0	0	0	0
000001	2007	上市公司本身	上市后	0	0	0	0	0	0
000001	2007	集团公司合计	上市后	0	0	0	0	0	0
000001	2008	上市公司本身	上市后	0	0	0	0	0	0
000001	2008	集团公司合计	上市后	0	0	0	0	0	0
000001	2009	上市公司本身	上市后	0	0	0	0	0	0
000001	2009	集团公司合计	上市后	0	0	0	0	0	0
000001	2010	上市公司本身	上市后	0	0	1	0	0	0
000001	2010	集团公司合计	上市后	0	0	1	0	0	0
000001	2011	上市公司本身	上市后	0	0	0	0	0	0
000001	2011	集团公司合计	上市后	0	0	0	0	0	0
000001	2012	上市公司本身	上市后	0	0	0	0	0	0
000001	2012	集团公司合计	上市后	0	0	0	0	0	0
000001	2013	上市公司本身	上市后	0	0	0	0	0	0
000001	2013	集团公司合计	上市后	0	0	0	0	0	0
000001	2014	上市公司本身	上市后	0	0	0	0	0	0
000001	2014	集团公司合计	上市后	0	0	0	0	0	0
000001	2015	上市公司本身	上市后	0	0	0	0	0	0
000001	2015	集团公司合计	上市后	0	0	0	0	0	0
000001	2016	上市公司本身	上市后	1	0	0	0	0	0
000001	2016	集团公司合计	上市后	1	0	0	0	0	0
000001	2017	上市公司本身	上市后	0	0	11	0	0	0
000001	2017	集团公司合计	上市后	0	0	11	0	0	0
000001	2018	上市公司本身	上市后	4	0	0	0	0	0
000001	2018	联营公司	上市后	145	2	2	0	0	0
000001	2018	集团公司合计	上市后	149	2	2	0	0	0
000001	2019	上市公司本身	上市后	0	0	0	0	0	0
000001	2019	集团公司合计	上市后	0	0	0	0	0	0
000001	2020	上市公司本身	上市后	0	0	8	0	0	0
000001	2020	集团公司合计	上市后	0	0	8	0	0	0
000001	2021	上市公司本身	上市后	1	3	43	0	0	0
000001	2021	集团公司合计	上市后	1	3	43	0	0	0
000002	2006	上市公司本身	上市后	0	11	0	0	1	0
000002	2006	集团公司合计	上市后	0	11	0	0	1	0
000002	2007	上市公司本身	上市后	0	32	0	0	0	0
000002	2007	子公司	上市后	0	2	0	0	0	0
000002	2007	集团公司合计	上市后	0	34	0	0	0	0
000002	2008	上市公司本身	上市后	0	1	0	0	0	0
000002	2008	集团公司合计	上市后	0	1	0	0	0	0
000002	2009	上市公司本身	上市后	4	12	0	0	0	0
000002	2009	子公司	上市后	0	0	0	0	3	0
000002	2009	集团公司合计	上市后	4	12	0	0	3	0
000002	2010	上市公司本身	上市后	1	0	0	0	1	0
000002	2010	子公司	上市后	0	5	0	0	4	0
000002	2010	集团公司合计	上市后	1	5	0	0	3	0
000002	2011	上市公司本身	上市后	5	7	1	0	2	0
000002	2011	子公司	上市后	2	3	0	1	3	0
000002	2011	集团公司合计	上市后	7	10	1	1	3	0
000002	2012	上市公司本身	上市后	1	0	0	0	0	0
000002	2012	子公司	上市后	4	4	0	1	0	0
000002	2012	集团公司合计	上市后	5	4	0	1	0	0
000002	2013	上市公司本身	上市后	0	0	0	0	0	0
000002	2013	子公司	上市后	1	3	0	0	0	0
000002	2013	集团公司合计	上市后	1	3	0	0	0	0
000002	2014	上市公司本身	上市后	0	2	1	0	0	0
000002	2014	子公司	上市后	0	8	12	0	6	1
000002	2014	集团公司合计	上市后	0	10	13	0	6	1
000002	2015	上市公司本身	上市后	2	0	0	0	0	0
000002	2015	子公司	上市后	0	4	8	0	6	3
000002	2015	集团公司合计	上市后	2	4	8	0	6	3
000002	2016	上市公司本身	上市后	0	0	0	0	0	0
000002	2016	子公司	上市后	4	4	1	1	13	5
000002	2016	集团公司合计	上市后	4	4	1	1	11	5
000002	2017	上市公司本身	上市后	1	0	0	0	0	0
000002	2017	子公司	上市后	5	8	4	0	4	1
000002	2017	集团公司合计	上市后	6	8	4	0	4	1
000002	2018	上市公司本身	上市后	0	0	0	0	0	0
000002	2018	子公司	上市后	1	3	0	3	12	2
000002	2018	集团公司合计	上市后	1	3	0	3	12	2
000002	2019	上市公司本身	上市后	0	0	0	0	0	0
000002	2019	子公司	上市后	4	12	12	0	5	0
000002	2019	集团公司合计	上市后	4	12	12	0	5	0
000002	2020	上市公司本身	上市后	0	0	0	0	0	0
000002	2020	子公司	上市后	0	14	4	0	4	0
000002	2020	集团公司合计	上市后	0	14	4	0	4	0
000002	2021	上市公司本身	上市后	0	0	0	0	0	0
000002	2021	子公司	上市后	7	18	6	2	6	1
000002	2021	集团公司合计	上市后	7	18	6	2	6	1
000004	2006	上市公司本身	上市后	0	0	0	0	0	0
000004	2006	集团公司合计	上市后	0	0	0	0	0	0
000004	2007	上市公司本身	上市后	0	0	0	0	0	0
000004	2007	集团公司合计	上市后	0	0	0	0	0	0
000004	2008	上市公司本身	上市后	0	0	0	0	0	0
000004	2008	集团公司合计	上市后	0	0	0	0	0	0
000004	2009	上市公司本身	上市后	0	0	0	0	0	0
000004	2009	集团公司合计	上市后	0	0	0	0	0	0
000004	2010	上市公司本身	上市后	0	0	0	0	0	0
000004	2010	集团公司合计	上市后	0	0	0	0	0	0
000004	2011	上市公司本身	上市后	0	0	0	0	0	0
000004	2011	集团公司合计	上市后	0	0	0	0	0	0
000004	2012	上市公司本身	上市后	0	0	0	0	0	0
000004	2012	子公司	上市后	0	4	0	0	0	0
000004	2012	集团公司合计	上市后	0	4	0	0	0	0
000004	2013	上市公司本身	上市后	0	0	0	0	0	0
000004	2013	集团公司合计	上市后	0	0	0	0	0	0
000004	2014	上市公司本身	上市后	0	0	0	0	0	0
000004	2014	集团公司合计	上市后	0	0	0	0	0	0
000004	2015	上市公司本身	上市后	0	0	0	0	0	0
000004	2015	子公司	上市后	1	3	0	0	0	0
000004	2015	集团公司合计	上市后	1	3	0	0	0	0
000004	2016	上市公司本身	上市后	0	0	0	0	0	0
000004	2016	集团公司合计	上市后	0	0	0	0	0	0
000004	2017	上市公司本身	上市后	0	0	0	0	0	0
000004	2017	子公司	上市后	2	0	0	0	0	0
000004	2017	集团公司合计	上市后	2	0	0	0	0	0
000004	2018	上市公司本身	上市后	0	0	0	0	0	0
000004	2018	子公司	上市后	6	0	0	0	0	0
000004	2018	集团公司合计	上市后	6	0	0	0	0	0
000004	2019	上市公司本身	上市后	0	0	0	0	0	0
000004	2019	子公司	上市后	1	0	0	0	0	0
000004	2019	集团公司合计	上市后	1	0	0	0	0	0
000004	2020	上市公司本身	上市后	0	0	0	0	0	0
000004	2020	子公司	上市后	1	0	0	0	0	0
000004	2020	集团公司合计	上市后	1	0	0	0	0	0
000004	2021	上市公司本身	上市后	0	0	0	0	0	0
000004	2021	子公司	上市后	20	0	0	0	0	0
000004	2021	集团公司合计	上市后	20	0	0	0	0	0
000005	2006	上市公司本身	上市后	0	0	0	0	0	0
000005	2006	集团公司合计	上市后	0	0	0	0	0	0
000005	2007	上市公司本身	上市后	0	0	0	0	0	0
000005	2007	集团公司合计	上市后	0	0	0	0	0	0
000005	2008	上市公司本身	上市后	0	0	0	0	0	0
000005	2008	集团公司合计	上市后	0	0	0	0	0	0
000005	2009	上市公司本身	上市后	0	0	0	0	0	0
000005	2009	集团公司合计	上市后	0	0	0	0	0	0
000005	2010	上市公司本身	上市后	0	0	0	0	0	0
000005	2010	集团公司合计	上市后	0	0	0	0	0	0
000005	2011	上市公司本身	上市后	0	0	0	0	0	0
000005	2011	集团公司合计	上市后	0	0	0	0	0	0
000005	2012	上市公司本身	上市后	0	0	0	0	0	0
000005	2012	集团公司合计	上市后	0	0	0	0	0	0
000005	2013	上市公司本身	上市后	0	0	0	0	0	0
000005	2013	集团公司合计	上市后	0	0	0	0	0	0
000005	2014	上市公司本身	上市后	0	0	0	0	0	0
000005	2014	集团公司合计	上市后	0	0	0	0	0	0
000005	2015	上市公司本身	上市后	0	0	0	0	0	0
000005	2015	子公司	上市后	2	3	0	0	2	0
000005	2015	集团公司合计	上市后	2	3	0	0	1	0
000005	2016	上市公司本身	上市后	0	0	0	0	0	0
000005	2016	子公司	上市后	1	7	0	0	4	0
000005	2016	集团公司合计	上市后	1	7	0	0	2	0
000005	2017	上市公司本身	上市后	0	0	0	0	0	0
000005	2017	子公司	上市后	3	2	0	0	0	0
000005	2017	集团公司合计	上市后	3	2	0	0	0	0
000005	2018	上市公司本身	上市后	0	0	0	0	0	0
000005	2018	子公司	上市后	4	9	0	0	0	0
000005	2018	集团公司合计	上市后	4	9	0	0	0	0
000005	2019	上市公司本身	上市后	0	0	0	0	0	0
000005	2019	子公司	上市后	3	2	0	0	0	0
000005	2019	集团公司合计	上市后	3	2	0	0	0	0
000005	2020	上市公司本身	上市后	0	1	0	0	0	0
000005	2020	子公司	上市后	2	1	0	0	0	0
000005	2020	集团公司合计	上市后	2	2	0	0	0	0
000005	2021	上市公司本身	上市后	0	1	0	0	0	0
000005	2021	子公司	上市后	2	6	0	0	0	0
000005	2021	集团公司合计	上市后	2	7	0	0	0	0
000006	2006	上市公司本身	上市后	0	0	0	0	0	0
000006	2006	集团公司合计	上市后	0	0	0	0	0	0
000006	2007	上市公司本身	上市后	0	0	0	0	0	0
000006	2007	集团公司合计	上市后	0	0	0	0	0	0
000006	2008	上市公司本身	上市后	0	0	0	0	0	0
000006	2008	集团公司合计	上市后	0	0	0	0	0	0
000006	2009	上市公司本身	上市后	0	0	0	0	0	0
000006	2009	集团公司合计	上市后	0	0	0	0	0	0
000006	2010	上市公司本身	上市后	0	0	0	0	0	0
000006	2010	集团公司合计	上市后	0	0	0	0	0	0
000006	2011	上市公司本身	上市后	0	0	0	0	0	0
000006	2011	集团公司合计	上市后	0	0	0	0	0	0
000006	2012	上市公司本身	上市后	0	0	0	0	0	0
000006	2012	集团公司合计	上市后	0	0	0	0	0	0
000006	2013	上市公司本身	上市后	0	0	0	0	0	0
000006	2013	集团公司合计	上市后	0	0	0	0	0	0
000006	2014	上市公司本身	上市后	0	0	0	0	0	0
000006	2014	集团公司合计	上市后	0	0	0	0	0	0
000006	2015	上市公司本身	上市后	0	0	0	0	0	0
000006	2015	集团公司合计	上市后	0	0	0	0	0	0
000006	2016	上市公司本身	上市后	0	0	0	0	0	0
000006	2016	集团公司合计	上市后	0	0	0	0	0	0
000006	2017	上市公司本身	上市后	0	0	0	0	0	0
000006	2017	集团公司合计	上市后	0	0	0	0	0	0
000006	2018	上市公司本身	上市后	0	0	0	0	0	0
000006	2018	集团公司合计	上市后	0	0	0	0	0	0
000006	2019	上市公司本身	上市后	0	0	0	0	0	0
000006	2019	集团公司合计	上市后	0	0	0	0	0	0
000006	2020	上市公司本身	上市后	0	0	0	0	0	0
000006	2020	集团公司合计	上市后	0	0	0	0	0	0
000006	2021	上市公司本身	上市后	0	0	0	0	0	0
000006	2021	集团公司合计	上市后	0	0	0	0	0	0
000007	2006	上市公司本身	上市后	0	0	0	0	0	0
000007	2006	集团公司合计	上市后	0	0	0	0	0	0
000007	2007	上市公司本身	上市后	0	0	0	0	0	0
000007	2007	集团公司合计	上市后	0	0	0	0	0	0
000007	2008	上市公司本身	上市后	0	0	0	0	0	0
000007	2008	集团公司合计	上市后	0	0	0	0	0	0
000007	2009	上市公司本身	上市后	0	0	0	0	0	0
000007	2009	集团公司合计	上市后	0	0	0	0	0	0
000007	2010	上市公司本身	上市后	0	0	0	0	0	0
000007	2010	集团公司合计	上市后	0	0	0	0	0	0
000007	2011	上市公司本身	上市后	0	0	0	0	0	0
000007	2011	集团公司合计	上市后	0	0	0	0	0	0
000007	2012	上市公司本身	上市后	0	0	0	0	0	0
000007	2012	集团公司合计	上市后	0	0	0	0	0	0
000007	2013	上市公司本身	上市后	0	0	0	0	0	0
000007	2013	集团公司合计	上市后	0	0	0	0	0	0
000007	2014	上市公司本身	上市后	0	0	0	0	0	0
000007	2014	集团公司合计	上市后	0	0	0	0	0	0
000007	2015	上市公司本身	上市后	0	0	0	0	0	0
000007	2015	集团公司合计	上市后	0	0	0	0	0	0
000007	2016	上市公司本身	上市后	0	0	0	0	0	0
000007	2016	集团公司合计	上市后	0	0	0	0	0	0
000007	2017	上市公司本身	上市后	0	0	0	0	0	0
000007	2017	集团公司合计	上市后	0	0	0	0	0	0
000007	2018	上市公司本身	上市后	0	0	0	0	0	0
000007	2018	集团公司合计	上市后	0	0	0	0	0	0
000007	2019	上市公司本身	上市后	0	0	0	0	0	0
000007	2019	集团公司合计	上市后	0	0	0	0	0	0
000007	2020	上市公司本身	上市后	0	0	0	0	0	0
000007	2020	集团公司合计	上市后	0	0	0	0	0	0
000007	2021	上市公司本身	上市后	0	0	0	0	0	0
000007	2021	集团公司合计	上市后	0	0	0	0	0	0
000008	2006	上市公司本身	上市后	0	0	0	0	0	0
000008	2006	集团公司合计	上市后	0	0	0	0	0	0
000008	2007	上市公司本身	上市后	0	0	0	0	0	0
000008	2007	集团公司合计	上市后	0	0	0	0	0	0
000008	2008	上市公司本身	上市后	0	0	0	0	0	0
000008	2008	集团公司合计	上市后	0	0	0	0	0	0
000008	2009	上市公司本身	上市后	0	0	0	0	0	0
000008	2009	集团公司合计	上市后	0	0	0	0	0	0
000008	2010	上市公司本身	上市后	0	0	0	0	0	0
000008	2010	集团公司合计	上市后	0	0	0	0	0	0
000008	2011	上市公司本身	上市后	0	0	0	0	0	0
000008	2011	集团公司合计	上市后	0	0	0	0	0	0
000008	2012	上市公司本身	上市后	0	0	0	0	0	0
000008	2012	集团公司合计	上市后	0	0	0	0	0	0
000008	2013	上市公司本身	上市后	0	0	0	0	0	0
000008	2013	集团公司合计	上市后	0	0	0	0	0	0
000008	2014	上市公司本身	上市后	0	0	0	0	0	0
000008	2014	集团公司合计	上市后	0	0	0	0	0	0
000008	2015	上市公司本身	上市后	0	0	0	0	0	0
000008	2015	子公司	上市后	3	22	0	0	1	0
000008	2015	集团公司合计	上市后	3	22	0	0	1	0
000008	2016	上市公司本身	上市后	0	0	0	0	0	0
000008	2016	子公司	上市后	4	2	0	0	0	0
000008	2016	集团公司合计	上市后	4	2	0	0	0	0
000008	2017	上市公司本身	上市后	0	0	0	0	0	0
000008	2017	子公司	上市后	4	24	0	0	1	0
000008	2017	联营公司	上市后	0	3	0	0	0	0
000008	2017	集团公司合计	上市后	4	27	0	0	1	0
000008	2018	上市公司本身	上市后	0	1	0	0	0	0
000008	2018	子公司	上市后	6	20	0	0	4	0
000008	2018	集团公司合计	上市后	6	21	0	0	4	0
000008	2019	上市公司本身	上市后	0	3	3	0	4	1
000008	2019	子公司	上市后	2	7	0	0	5	1
000008	2019	集团公司合计	上市后	2	10	3	0	5	1
000008	2020	上市公司本身	上市后	1	5	0	0	0	0
000008	2020	子公司	上市后	10	57	3	0	3	2
000008	2020	联营公司	上市后	0	7	1	0	2	0
000008	2020	集团公司合计	上市后	11	69	4	0	5	2
000008	2021	上市公司本身	上市后	6	2	0	0	0	0
000008	2021	子公司	上市后	12	39	7	1	7	0
000008	2021	集团公司合计	上市后	18	41	7	1	7	0
000009	2006	上市公司本身	上市后	0	0	0	0	0	0
000009	2006	集团公司合计	上市后	0	0	0	0	0	0
000009	2007	上市公司本身	上市后	0	0	0	0	0	0
000009	2007	子公司	上市后	1	3	0	0	0	0
000009	2007	集团公司合计	上市后	1	3	0	0	0	0
000009	2008	上市公司本身	上市后	0	0	0	0	0	0
000009	2008	子公司	上市后	0	1	1	0	0	0
000009	2008	集团公司合计	上市后	0	1	1	0	0	0
000009	2009	上市公司本身	上市后	0	0	0	0	0	0
000009	2009	子公司	上市后	3	2	2	0	0	0
000009	2009	集团公司合计	上市后	3	2	2	0	0	0
000009	2010	上市公司本身	上市后	0	0	0	0	0	0
000009	2010	子公司	上市后	9	7	5	0	0	0
000009	2010	集团公司合计	上市后	9	7	5	0	0	0
000009	2011	上市公司本身	上市后	0	0	0	0	0	0
000009	2011	子公司	上市后	14	13	8	0	0	0
000009	2011	集团公司合计	上市后	14	13	8	0	0	0
000009	2012	上市公司本身	上市后	0	0	0	0	0	0
000009	2012	子公司	上市后	18	17	12	2	0	0
000009	2012	联营公司	上市后	0	1	0	0	0	0
000009	2012	集团公司合计	上市后	18	18	12	1	0	0
000009	2013	上市公司本身	上市后	0	0	0	0	0	0
000009	2013	子公司	上市后	24	17	42	2	0	0
000009	2013	联营公司	上市后	0	1	0	0	0	0
000009	2013	集团公司合计	上市后	24	18	42	2	0	0
000009	2014	上市公司本身	上市后	0	0	0	0	0	0
000009	2014	子公司	上市后	20	21	4	2	1	0
000009	2014	集团公司合计	上市后	20	21	4	1	1	0
000009	2015	上市公司本身	上市后	0	0	0	0	0	0
000009	2015	子公司	上市后	24	22	15	0	0	0
000009	2015	集团公司合计	上市后	24	22	15	0	0	0
000009	2016	上市公司本身	上市后	0	0	0	0	0	0
000009	2016	子公司	上市后	8	30	13	4	1	0
000009	2016	联营公司	上市后	12	2	0	2	0	0
000009	2016	集团公司合计	上市后	20	32	13	4	1	0
000009	2017	上市公司本身	上市后	0	0	0	0	0	0
000009	2017	子公司	上市后	23	29	2	5	12	0
000009	2017	集团公司合计	上市后	23	29	2	3	6	0
000009	2018	上市公司本身	上市后	0	0	0	0	0	0
000009	2018	子公司	上市后	25	90	23	8	5	0
000009	2018	联营公司	上市后	1	4	0	0	0	0
000009	2018	集团公司合计	上市后	26	94	23	4	5	0
000009	2019	上市公司本身	上市后	0	0	0	0	0	0
000009	2019	子公司	上市后	17	79	13	2	2	0
000009	2019	联营公司	上市后	0	1	0	0	0	0
000009	2019	集团公司合计	上市后	17	80	13	2	2	0
000009	2020	上市公司本身	上市后	0	0	0	0	0	0
000009	2020	子公司	上市后	21	132	42	1	1	0
000009	2020	集团公司合计	上市后	21	132	42	1	1	0
000009	2021	上市公司本身	上市后	0	0	0	0	0	0
000009	2021	子公司	上市后	31	213	20	3	1	0
000009	2021	集团公司合计	上市后	31	213	20	3	1	0
000010	2006	上市公司本身	上市后	0	0	0	0	0	0
000010	2006	子公司	上市后	0	1	0	0	0	0
000010	2006	集团公司合计	上市后	0	1	0	0	0	0
000010	2007	上市公司本身	上市后	0	0	0	0	0	0
000010	2007	集团公司合计	上市后	0	0	0	0	0	0
000010	2008	上市公司本身	上市后	0	0	0	0	0	0
000010	2008	集团公司合计	上市后	0	0	0	0	0	0
000010	2009	上市公司本身	上市后	0	0	0	0	0	0
000010	2009	集团公司合计	上市后	0	0	0	0	0	0
000010	2010	上市公司本身	上市后	0	0	0	0	0	0
000010	2010	子公司	上市后	0	2	0	0	0	0
000010	2010	集团公司合计	上市后	0	2	0	0	0	0
000010	2011	上市公司本身	上市后	0	0	0	0	0	0
000010	2011	子公司	上市后	0	3	0	0	0	0
000010	2011	集团公司合计	上市后	0	3	0	0	0	0
000010	2012	上市公司本身	上市后	0	0	0	0	0	0
000010	2012	集团公司合计	上市后	0	0	0	0	0	0
000010	2013	上市公司本身	上市后	0	0	0	0	0	0
000010	2013	子公司	上市后	0	1	0	0	0	0
000010	2013	集团公司合计	上市后	0	1	0	0	0	0
000010	2014	上市公司本身	上市后	0	0	0	0	0	0
000010	2014	集团公司合计	上市后	0	0	0	0	0	0
000010	2015	上市公司本身	上市后	0	0	0	0	0	0
000010	2015	集团公司合计	上市后	0	0	0	0	0	0
000010	2016	上市公司本身	上市后	0	0	0	0	0	0
000010	2016	集团公司合计	上市后	0	0	0	0	0	0
000010	2017	上市公司本身	上市后	0	0	0	0	0	0
000010	2017	集团公司合计	上市后	0	0	0	0	0	0
000010	2018	上市公司本身	上市后	0	0	0	0	0	0
000010	2018	集团公司合计	上市后	0	0	0	0	0	0
000010	2019	上市公司本身	上市后	0	0	0	0	0	0
000010	2019	集团公司合计	上市后	0	0	0	0	0	0
000010	2020	上市公司本身	上市后	0	0	0	0	0	0
000010	2020	集团公司合计	上市后	0	0	0	0	0	0
000010	2021	上市公司本身	上市后	0	0	0	0	0	0
000010	2021	集团公司合计	上市后	0	0	0	0	0	0
000011	2006	上市公司本身	上市后	0	0	0	0	0	0
000011	2006	集团公司合计	上市后	0	0	0	0	0	0
000011	2007	上市公司本身	上市后	0	0	0	0	0	0
000011	2007	集团公司合计	上市后	0	0	0	0	0	0
000011	2008	上市公司本身	上市后	0	0	0	0	0	0
000011	2008	集团公司合计	上市后	0	0	0	0	0	0
000011	2009	上市公司本身	上市后	0	0	0	0	0	0
000011	2009	集团公司合计	上市后	0	0	0	0	0	0
000011	2010	上市公司本身	上市后	0	0	0	0	0	0
000011	2010	集团公司合计	上市后	0	0	0	0	0	0
000011	2011	上市公司本身	上市后	0	0	0	0	0	0
000011	2011	集团公司合计	上市后	0	0	0	0	0	0
000011	2012	上市公司本身	上市后	0	0	0	0	0	0
000011	2012	集团公司合计	上市后	0	0	0	0	0	0
000011	2013	上市公司本身	上市后	0	0	0	0	0	0
000011	2013	集团公司合计	上市后	0	0	0	0	0	0
000011	2014	上市公司本身	上市后	0	0	0	0	0	0
000011	2014	集团公司合计	上市后	0	0	0	0	0	0
000011	2015	上市公司本身	上市后	0	0	0	0	0	0
000011	2015	集团公司合计	上市后	0	0	0	0	0	0
000011	2016	上市公司本身	上市后	0	0	0	0	0	0
000011	2016	集团公司合计	上市后	0	0	0	0	0	0
000011	2017	上市公司本身	上市后	0	0	0	0	0	0
000011	2017	集团公司合计	上市后	0	0	0	0	0	0
000011	2018	上市公司本身	上市后	0	0	0	0	0	0
000011	2018	集团公司合计	上市后	0	0	0	0	0	0
000011	2019	上市公司本身	上市后	0	0	0	0	0	0
000011	2019	集团公司合计	上市后	0	0	0	0	0	0
000011	2020	上市公司本身	上市后	0	0	0	0	0	0
000011	2020	集团公司合计	上市后	0	0	0	0	0	0
000011	2021	上市公司本身	上市后	0	0	0	0	0	0
000011	2021	子公司	上市后	0	3	0	0	0	0
000011	2021	集团公司合计	上市后	0	3	0	0	0	0
000012	2006	上市公司本身	上市后	0	0	0	0	0	0
000012	2006	子公司	上市后	0	3	0	0	0	0
000012	2006	集团公司合计	上市后	0	3	0	0	0	0
000012	2007	上市公司本身	上市后	0	0	0	0	0	0
000012	2007	子公司	上市后	1	1	0	0	1	0
000012	2007	集团公司合计	上市后	1	1	0	0	1	0
000012	2008	上市公司本身	上市后	0	0	0	0	0	0
000012	2008	子公司	上市后	0	1	1	0	0	0
000012	2008	集团公司合计	上市后	0	1	1	0	0	0
000012	2009	上市公司本身	上市后	0	5	0	0	0	0
000012	2009	子公司	上市后	1	0	0	0	0	0
000012	2009	集团公司合计	上市后	1	5	0	0	0	0
000012	2010	上市公司本身	上市后	3	14	0	0	0	0
000012	2010	子公司	上市后	1	13	0	0	8	0
000012	2010	联营公司	上市后	3	5	0	0	0	0
000012	2010	集团公司合计	上市后	7	32	0	0	4	0
000012	2011	上市公司本身	上市后	4	11	0	0	0	0
000012	2011	子公司	上市后	9	17	0	0	17	0
000012	2011	联营公司	上市后	1	1	20	1	0	0
000012	2011	集团公司合计	上市后	14	29	20	1	9	0
000012	2012	上市公司本身	上市后	2	5	0	0	0	0
000012	2012	子公司	上市后	12	14	0	2	14	0
000012	2012	集团公司合计	上市后	14	19	0	1	7	0
000012	2013	上市公司本身	上市后	4	6	0	0	10	0
000012	2013	子公司	上市后	2	27	0	2	19	0
000012	2013	联营公司	上市后	2	8	0	0	0	0
000012	2013	集团公司合计	上市后	8	41	0	1	10	0
000012	2014	上市公司本身	上市后	3	3	0	2	16	0
000012	2014	子公司	上市后	2	10	0	4	16	0
000012	2014	集团公司合计	上市后	5	13	0	4	16	0
000012	2015	上市公司本身	上市后	3	9	0	15	24	1
000012	2015	子公司	上市后	12	45	0	15	23	1
000012	2015	集团公司合计	上市后	15	54	0	15	24	1
000012	2016	上市公司本身	上市后	7	4	0	4	12	0
000012	2016	子公司	上市后	15	34	1	4	12	0
000012	2016	集团公司合计	上市后	22	38	1	4	12	0
000012	2017	上市公司本身	上市后	10	1	0	10	24	0
000012	2017	子公司	上市后	10	77	0	10	19	0
000012	2017	集团公司合计	上市后	20	78	0	10	24	0
000012	2018	上市公司本身	上市后	1	5	0	13	50	0
000012	2018	子公司	上市后	16	88	0	13	41	0
000012	2018	集团公司合计	上市后	17	93	0	13	50	0
000012	2019	上市公司本身	上市后	0	2	0	10	77	0
000012	2019	子公司	上市后	13	125	0	8	65	0
000012	2019	集团公司合计	上市后	13	127	0	10	77	0
000012	2020	上市公司本身	上市后	2	0	0	22	99	1
000012	2020	子公司	上市后	5	138	0	22	83	1
000012	2020	集团公司合计	上市后	7	138	0	22	100	1
000012	2021	上市公司本身	上市后	0	0	0	34	164	0
000012	2021	子公司	上市后	10	4	0	17	136	0
000012	2021	集团公司合计	上市后	10	4	0	34	165	0
000014	2006	上市公司本身	上市后	0	0	0	0	0	0
000014	2006	集团公司合计	上市后	0	0	0	0	0	0
000014	2007	上市公司本身	上市后	0	0	0	0	0	0
000014	2007	集团公司合计	上市后	0	0	0	0	0	0
000014	2008	上市公司本身	上市后	0	0	0	0	0	0
000014	2008	集团公司合计	上市后	0	0	0	0	0	0
000014	2009	上市公司本身	上市后	0	0	0	0	0	0
000014	2009	集团公司合计	上市后	0	0	0	0	0	0
000014	2010	上市公司本身	上市后	0	0	0	0	0	0
000014	2010	集团公司合计	上市后	0	0	0	0	0	0
000014	2011	上市公司本身	上市后	0	0	0	0	0	0
000014	2011	集团公司合计	上市后	0	0	0	0	0	0
000014	2012	上市公司本身	上市后	0	0	0	0	0	0
000014	2012	集团公司合计	上市后	0	0	0	0	0	0
000014	2013	上市公司本身	上市后	0	0	0	0	0	0
000014	2013	集团公司合计	上市后	0	0	0	0	0	0
000014	2014	上市公司本身	上市后	0	0	0	0	0	0
000014	2014	集团公司合计	上市后	0	0	0	0	0	0
000014	2015	上市公司本身	上市后	0	0	0	0	0	0
000014	2015	集团公司合计	上市后	0	0	0	0	0	0
000014	2016	上市公司本身	上市后	0	0	0	0	0	0
000014	2016	集团公司合计	上市后	0	0	0	0	0	0
000014	2017	上市公司本身	上市后	0	0	0	0	0	0
000014	2017	集团公司合计	上市后	0	0	0	0	0	0
000014	2018	上市公司本身	上市后	0	0	0	0	0	0
000014	2018	集团公司合计	上市后	0	0	0	0	0	0
000014	2019	上市公司本身	上市后	0	0	0	0	0	0
000014	2019	集团公司合计	上市后	0	0	0	0	0	0
000014	2020	上市公司本身	上市后	0	0	0	0	0	0
000014	2020	集团公司合计	上市后	0	0	0	0	0	0
000014	2021	上市公司本身	上市后	0	0	0	0	0	0
000014	2021	集团公司合计	上市后	0	0	0	0	0	0
000016	2006	上市公司本身	上市后	1	95	34	0	0	0
000016	2006	子公司	上市后	0	1	1	0	0	0
000016	2006	集团公司合计	上市后	1	96	35	0	0	0
000016	2007	上市公司本身	上市后	3	190	34	0	1	0
000016	2007	子公司	上市后	0	0	0	0	1	0
000016	2007	联营公司	上市后	0	0	1	0	0	0
000016	2007	集团公司合计	上市后	3	190	35	0	1	0
000016	2008	上市公司本身	上市后	6	273	47	0	0	0
000016	2008	子公司	上市后	0	1	0	0	0	0
000016	2008	联营公司	上市后	0	0	4	0	0	0
000016	2008	集团公司合计	上市后	6	274	51	0	0	0
000016	2009	上市公司本身	上市后	24	344	107	0	0	0
000016	2009	集团公司合计	上市后	24	344	107	0	0	0
000016	2010	上市公司本身	上市后	34	443	121	0	10	0
000016	2010	子公司	上市后	0	8	1	0	27	0
000016	2010	联营公司	上市后	0	3	1	0	0	0
000016	2010	集团公司合计	上市后	34	454	123	0	15	0
000016	2011	上市公司本身	上市后	50	350	90	0	7	0
000016	2011	子公司	上市后	0	13	3	0	22	0
000016	2011	联营公司	上市后	0	14	5	0	0	0
000016	2011	集团公司合计	上市后	50	377	98	0	12	0
000016	2012	上市公司本身	上市后	79	42	77	0	0	0
000016	2012	子公司	上市后	1	22	3	0	0	0
000016	2012	联营公司	上市后	14	15	7	0	8	0
000016	2012	集团公司合计	上市后	94	79	87	0	8	0
000016	2013	上市公司本身	上市后	58	51	39	2	1	0
000016	2013	子公司	上市后	6	25	17	5	3	0
000016	2013	联营公司	上市后	17	11	0	1	1	0
000016	2013	集团公司合计	上市后	81	87	56	4	3	0
000016	2014	上市公司本身	上市后	43	42	30	0	0	0
000016	2014	子公司	上市后	0	44	22	0	13	0
000016	2014	联营公司	上市后	6	28	0	1	0	0
000016	2014	集团公司合计	上市后	49	114	52	1	6	0
000016	2015	上市公司本身	上市后	98	36	11	2	2	0
000016	2015	子公司	上市后	1	33	4	3	28	0
000016	2015	联营公司	上市后	13	10	0	0	0	0
000016	2015	集团公司合计	上市后	112	79	15	2	12	0
000016	2016	上市公司本身	上市后	70	33	7	0	0	0
000016	2016	子公司	上市后	3	32	5	1	0	0
000016	2016	联营公司	上市后	9	0	1	2	0	0
000016	2016	集团公司合计	上市后	82	65	13	3	0	0
000016	2017	上市公司本身	上市后	44	21	2	0	0	0
000016	2017	子公司	上市后	2	30	13	2	0	0
000016	2017	联营公司	上市后	1	57	4	0	5	0
000016	2017	集团公司合计	上市后	47	108	19	2	5	0
000016	2018	上市公司本身	上市后	80	33	16	1	0	0
000016	2018	子公司	上市后	5	66	5	0	0	0
000016	2018	联营公司	上市后	0	32	15	0	0	0
000016	2018	集团公司合计	上市后	85	131	36	1	0	0
000016	2019	上市公司本身	上市后	50	5	7	2	0	0
000016	2019	子公司	上市后	10	109	60	2	1	0
000016	2019	联营公司	上市后	3	26	8	0	1	0
000016	2019	集团公司合计	上市后	63	140	75	2	2	0
000016	2020	上市公司本身	上市后	17	12	30	1	0	0
000016	2020	子公司	上市后	20	319	65	1	0	2
000016	2020	联营公司	上市后	0	6	3	0	0	0
000016	2020	集团公司合计	上市后	37	337	98	2	0	2
000016	2021	上市公司本身	上市后	13	34	2	0	0	0
000016	2021	子公司	上市后	85	281	46	3	1	1
000016	2021	联营公司	上市后	0	2	0	0	0	0
000016	2021	集团公司合计	上市后	98	317	48	3	1	1
000017	2006	上市公司本身	上市后	0	0	0	0	0	0
000017	2006	子公司	上市后	0	0	1	0	0	0
000017	2006	集团公司合计	上市后	0	0	1	0	0	0
000017	2007	上市公司本身	上市后	0	0	0	0	0	0
000017	2007	子公司	上市后	0	1	1	0	0	0
000017	2007	集团公司合计	上市后	0	1	1	0	0	0
000017	2008	上市公司本身	上市后	0	0	0	0	0	0
000017	2008	子公司	上市后	0	1	1	0	0	0
000017	2008	集团公司合计	上市后	0	1	1	0	0	0
000017	2009	上市公司本身	上市后	0	0	0	0	0	0
000017	2009	集团公司合计	上市后	0	0	0	0	0	0
000017	2010	上市公司本身	上市后	0	0	0	0	0	0
000017	2010	集团公司合计	上市后	0	0	0	0	0	0
000017	2011	上市公司本身	上市后	0	0	0	0	0	0
000017	2011	子公司	上市后	0	0	1	0	0	0
000017	2011	集团公司合计	上市后	0	0	1	0	0	0
000017	2012	上市公司本身	上市后	0	0	0	0	0	0
000017	2012	子公司	上市后	0	1	0	0	0	0
000017	2012	集团公司合计	上市后	0	1	0	0	0	0
000017	2013	上市公司本身	上市后	0	0	0	0	0	0
000017	2013	集团公司合计	上市后	0	0	0	0	0	0
000017	2014	上市公司本身	上市后	0	0	0	0	0	0
000017	2014	集团公司合计	上市后	0	0	0	0	0	0
000017	2015	上市公司本身	上市后	0	0	0	0	0	0
000017	2015	集团公司合计	上市后	0	0	0	0	0	0
000017	2016	上市公司本身	上市后	0	0	0	0	0	0
000017	2016	集团公司合计	上市后	0	0	0	0	0	0
000017	2017	上市公司本身	上市后	0	0	1	0	0	0
000017	2017	集团公司合计	上市后	0	0	1	0	0	0
000017	2018	上市公司本身	上市后	0	0	1	0	0	0
000017	2018	集团公司合计	上市后	0	0	1	0	0	0
000017	2019	上市公司本身	上市后	0	0	0	0	0	0
000017	2019	集团公司合计	上市后	0	0	0	0	0	0
000017	2020	上市公司本身	上市后	2	24	0	0	0	0
000017	2020	集团公司合计	上市后	2	24	0	0	0	0
000017	2021	上市公司本身	上市后	2	0	0	0	0	0
000017	2021	子公司	上市后	1	12	0	0	0	0
000017	2021	集团公司合计	上市后	3	12	0	0	0	0
000018	2006	上市公司本身	上市后	0	0	0	0	0	0
000018	2006	集团公司合计	上市后	0	0	0	0	0	0
000018	2007	上市公司本身	上市后	0	0	0	0	0	0
000018	2007	集团公司合计	上市后	0	0	0	0	0	0
000018	2008	上市公司本身	上市后	0	0	0	0	0	0
000018	2008	集团公司合计	上市后	0	0	0	0	0	0
000018	2009	上市公司本身	上市后	0	0	0	0	0	0
000018	2009	集团公司合计	上市后	0	0	0	0	0	0
000018	2010	上市公司本身	上市后	0	0	0	0	0	0
000018	2010	集团公司合计	上市后	0	0	0	0	0	0
000018	2011	上市公司本身	上市后	0	0	0	0	0	0
000018	2011	集团公司合计	上市后	0	0	0	0	0	0
000018	2012	上市公司本身	上市后	0	0	0	0	0	0
000018	2012	集团公司合计	上市后	0	0	0	0	0	0
000018	2013	上市公司本身	上市后	0	0	0	0	0	0
000018	2013	集团公司合计	上市后	0	0	0	0	0	0
000018	2014	上市公司本身	上市后	0	0	0	0	0	0
000018	2014	集团公司合计	上市后	0	0	0	0	0	0
000018	2015	上市公司本身	上市后	0	0	0	0	0	0
000018	2015	集团公司合计	上市后	0	0	0	0	0	0
000018	2016	上市公司本身	上市后	0	0	0	0	0	0
000018	2016	集团公司合计	上市后	0	0	0	0	0	0
000018	2017	上市公司本身	上市后	0	0	0	0	0	0
000018	2017	集团公司合计	上市后	0	0	0	0	0	0
000018	2018	上市公司本身	上市后	0	0	0	0	0	0
000018	2018	子公司	上市后	0	7	0	0	0	0
000018	2018	集团公司合计	上市后	0	7	0	0	0	0
000018	2019	上市公司本身	上市后	0	0	0	0	0	0
000018	2019	集团公司合计	上市后	0	0	0	0	0	0
000019	2006	上市公司本身	上市后	0	0	0	0	0	0
000019	2006	集团公司合计	上市后	0	0	0	0	0	0
000019	2007	上市公司本身	上市后	0	0	0	0	0	0
000019	2007	集团公司合计	上市后	0	0	0	0	0	0
000019	2008	上市公司本身	上市后	0	0	0	0	0	0
000019	2008	集团公司合计	上市后	0	0	0	0	0	0
000019	2009	上市公司本身	上市后	0	0	0	0	0	0
000019	2009	集团公司合计	上市后	0	0	0	0	0	0
000019	2010	上市公司本身	上市后	0	0	0	0	0	0
000019	2010	联营公司	上市后	0	1	0	0	0	0
000019	2010	集团公司合计	上市后	0	1	0	0	0	0
000019	2011	上市公司本身	上市后	0	0	0	0	0	0
000019	2011	子公司	上市后	0	0	3	0	0	0
000019	2011	集团公司合计	上市后	0	0	3	0	0	0
000019	2012	上市公司本身	上市后	0	0	0	0	0	0
000019	2012	子公司	上市后	2	0	0	0	0	0
000019	2012	集团公司合计	上市后	2	0	0	0	0	0
000019	2013	上市公司本身	上市后	0	0	0	0	0	0
000019	2013	子公司	上市后	6	0	1	0	0	0
000019	2013	集团公司合计	上市后	6	0	1	0	0	0
000019	2014	上市公司本身	上市后	0	0	0	0	0	0
000019	2014	子公司	上市后	7	0	2	0	0	0
000019	2014	集团公司合计	上市后	7	0	2	0	0	0
000019	2015	上市公司本身	上市后	2	0	0	0	0	0
000019	2015	子公司	上市后	5	0	0	0	0	0
000019	2015	集团公司合计	上市后	7	0	0	0	0	0
000019	2016	上市公司本身	上市后	0	0	0	0	0	0
000019	2016	子公司	上市后	2	0	0	0	0	0
000019	2016	集团公司合计	上市后	2	0	0	0	0	0
000019	2017	上市公司本身	上市后	1	0	0	0	0	0
000019	2017	子公司	上市后	3	0	0	0	0	0
000019	2017	集团公司合计	上市后	4	0	0	0	0	0
000019	2018	上市公司本身	上市后	0	0	0	0	0	0
000019	2018	子公司	上市后	2	0	1	0	0	0
000019	2018	集团公司合计	上市后	2	0	1	0	0	0
000019	2019	上市公司本身	上市后	0	0	0	0	0	0
000019	2019	子公司	上市后	5	3	0	0	0	0
000019	2019	集团公司合计	上市后	5	3	0	0	0	0
000019	2020	上市公司本身	上市后	0	0	0	0	0	0
000019	2020	子公司	上市后	2	7	0	0	0	0
000019	2020	集团公司合计	上市后	2	7	0	0	0	0
000019	2021	上市公司本身	上市后	0	0	0	0	0	0
000019	2021	子公司	上市后	5	3	3	0	0	0
000019	2021	集团公司合计	上市后	5	3	3	0	0	0
000020	2006	上市公司本身	上市后	0	0	0	0	0	0
000020	2006	集团公司合计	上市后	0	0	0	0	0	0
000020	2007	上市公司本身	上市后	0	0	0	0	0	0
000020	2007	集团公司合计	上市后	0	0	0	0	0	0
000020	2008	上市公司本身	上市后	0	0	0	0	0	0
000020	2008	集团公司合计	上市后	0	0	0	0	0	0
000020	2009	上市公司本身	上市后	0	0	0	0	0	0
000020	2009	集团公司合计	上市后	0	0	0	0	0	0
000020	2010	上市公司本身	上市后	0	0	0	0	0	0
000020	2010	集团公司合计	上市后	0	0	0	0	0	0
000020	2011	上市公司本身	上市后	0	0	0	0	0	0
000020	2011	集团公司合计	上市后	0	0	0	0	0	0
000020	2012	上市公司本身	上市后	0	0	0	0	0	0
000020	2012	子公司	上市后	0	0	1	0	0	0
000020	2012	集团公司合计	上市后	0	0	1	0	0	0
000020	2013	上市公司本身	上市后	0	0	0	0	0	0
000020	2013	集团公司合计	上市后	0	0	0	0	0	0
000020	2014	上市公司本身	上市后	0	0	0	0	0	0
000020	2014	集团公司合计	上市后	0	0	0	0	0	0
000020	2015	上市公司本身	上市后	0	0	0	0	0	0
000020	2015	集团公司合计	上市后	0	0	0	0	0	0
000020	2016	上市公司本身	上市后	0	0	0	0	0	0
000020	2016	子公司	上市后	0	6	0	0	0	0
000020	2016	集团公司合计	上市后	0	6	0	0	0	0
000020	2017	上市公司本身	上市后	0	0	0	0	0	0
000020	2017	子公司	上市后	0	7	2	0	0	0
000020	2017	集团公司合计	上市后	0	7	2	0	0	0
000020	2018	上市公司本身	上市后	0	0	0	0	0	0
000020	2018	子公司	上市后	0	3	0	0	0	0
000020	2018	集团公司合计	上市后	0	3	0	0	0	0
000020	2019	上市公司本身	上市后	0	0	0	0	0	0
000020	2019	子公司	上市后	0	6	0	0	0	0
000020	2019	集团公司合计	上市后	0	6	0	0	0	0
000020	2020	上市公司本身	上市后	0	0	0	0	0	0
000020	2020	子公司	上市后	0	5	0	0	0	0
000020	2020	集团公司合计	上市后	0	5	0	0	0	0
000020	2021	上市公司本身	上市后	0	0	0	0	0	0
000020	2021	子公司	上市后	0	6	0	0	0	0
000020	2021	集团公司合计	上市后	0	6	0	0	0	0
000021	2006	上市公司本身	上市后	0	3	0	0	0	0
000021	2006	集团公司合计	上市后	0	3	0	0	0	0
000021	2007	上市公司本身	上市后	0	7	3	0	1	0
000021	2007	集团公司合计	上市后	0	7	3	0	1	0
000021	2008	上市公司本身	上市后	0	2	2	0	0	0
000021	2008	集团公司合计	上市后	0	2	2	0	0	0
000021	2009	上市公司本身	上市后	1	3	2	0	0	0
000021	2009	集团公司合计	上市后	1	3	2	0	0	0
000021	2010	上市公司本身	上市后	1	13	6	0	0	0
000021	2010	集团公司合计	上市后	1	13	6	0	0	0
000021	2011	上市公司本身	上市后	3	21	5	0	0	0
000021	2011	集团公司合计	上市后	3	21	5	0	0	0
000021	2012	上市公司本身	上市后	6	17	6	0	0	0
000021	2012	联营公司	上市后	1	0	0	0	0	0
000021	2012	集团公司合计	上市后	7	17	6	0	0	0
000021	2013	上市公司本身	上市后	1	10	2	0	1	0
000021	2013	子公司	上市后	0	10	0	0	0	0
000021	2013	联营公司	上市后	2	0	0	0	0	0
000021	2013	集团公司合计	上市后	3	20	2	0	1	0
000021	2014	上市公司本身	上市后	1	17	2	0	0	0
000021	2014	子公司	上市后	0	7	0	0	0	0
000021	2014	合营公司	上市后	0	4	1	0	0	0
000021	2014	集团公司合计	上市后	1	28	3	0	0	0
000021	2015	上市公司本身	上市后	5	28	3	0	0	0
000021	2015	子公司	上市后	4	3	0	0	0	0
000021	2015	合营公司	上市后	0	7	1	0	2	0
000021	2015	集团公司合计	上市后	9	38	4	0	2	0
000021	2016	上市公司本身	上市后	5	24	0	1	0	0
000021	2016	子公司	上市后	2	7	0	0	0	0
000021	2016	合营公司	上市后	0	6	2	0	2	0
000021	2016	集团公司合计	上市后	7	37	2	1	2	0
000021	2017	上市公司本身	上市后	2	18	0	1	1	0
000021	2017	子公司	上市后	1	23	5	0	0	0
000021	2017	集团公司合计	上市后	3	41	5	1	1	0
000021	2018	上市公司本身	上市后	2	20	3	0	0	0
000021	2018	子公司	上市后	1	18	4	0	0	0
000021	2018	合营公司	上市后	3	2	0	3	3	0
000021	2018	集团公司合计	上市后	6	40	7	3	3	0
000021	2019	上市公司本身	上市后	7	28	2	0	0	0
000021	2019	子公司	上市后	3	19	1	0	0	0
000021	2019	合营公司	上市后	9	1	0	3	0	0
000021	2019	集团公司合计	上市后	19	48	3	3	0	0
000021	2020	上市公司本身	上市后	5	30	2	0	1	0
000021	2020	子公司	上市后	2	17	12	0	0	0
000021	2020	联营公司	上市后	11	5	0	1	0	0
000021	2020	集团公司合计	上市后	18	52	14	1	1	0
000021	2021	上市公司本身	上市后	3	25	2	0	0	0
000021	2021	子公司	上市后	14	43	17	0	0	0
000021	2021	合营公司	上市后	4	4	0	0	0	0
000021	2021	集团公司合计	上市后	21	72	19	0	0	0
000023	2006	上市公司本身	上市后	0	0	0	0	0	0
000023	2006	集团公司合计	上市后	0	0	0	0	0	0
000023	2007	上市公司本身	上市后	0	0	0	0	0	0
000023	2007	集团公司合计	上市后	0	0	0	0	0	0
000023	2008	上市公司本身	上市后	0	0	0	0	0	0
000023	2008	集团公司合计	上市后	0	0	0	0	0	0
000023	2009	上市公司本身	上市后	0	0	0	0	0	0
000023	2009	集团公司合计	上市后	0	0	0	0	0	0
000023	2010	上市公司本身	上市后	0	0	0	0	0	0
000023	2010	集团公司合计	上市后	0	0	0	0	0	0
000023	2011	上市公司本身	上市后	0	0	0	0	0	0
000023	2011	集团公司合计	上市后	0	0	0	0	0	0
000023	2012	上市公司本身	上市后	0	0	0	0	0	0
000023	2012	集团公司合计	上市后	0	0	0	0	0	0
000023	2013	上市公司本身	上市后	0	0	0	0	0	0
000023	2013	集团公司合计	上市后	0	0	0	0	0	0
000023	2014	上市公司本身	上市后	0	0	0	0	0	0
000023	2014	集团公司合计	上市后	0	0	0	0	0	0
000023	2015	上市公司本身	上市后	0	0	0	0	0	0
000023	2015	集团公司合计	上市后	0	0	0	0	0	0
000023	2016	上市公司本身	上市后	0	0	0	0	0	0
000023	2016	集团公司合计	上市后	0	0	0	0	0	0
000023	2017	上市公司本身	上市后	0	0	0	0	0	0
000023	2017	集团公司合计	上市后	0	0	0	0	0	0
000023	2018	上市公司本身	上市后	0	0	0	0	0	0
000023	2018	集团公司合计	上市后	0	0	0	0	0	0
000023	2019	上市公司本身	上市后	0	0	0	0	0	0
000023	2019	集团公司合计	上市后	0	0	0	0	0	0
000023	2020	上市公司本身	上市后	0	0	0	0	0	0
000023	2020	联营公司	上市后	0	10	0	0	0	0
000023	2020	集团公司合计	上市后	0	10	0	0	0	0
000023	2021	上市公司本身	上市后	0	0	0	0	0	0
000023	2021	子公司	上市后	1	34	0	0	0	0
000023	2021	集团公司合计	上市后	1	34	0	0	0	0
000024	2006	上市公司本身	上市后	0	0	0	0	0	0
000024	2006	子公司	上市后	0	0	0	0	0	1
000024	2006	集团公司合计	上市后	0	0	0	0	0	1
000024	2007	上市公司本身	上市后	0	0	0	0	0	0
000024	2007	子公司	上市后	0	0	0	0	0	1
000024	2007	集团公司合计	上市后	0	0	0	0	0	1
000024	2008	上市公司本身	上市后	0	0	0	0	0	0
000024	2008	集团公司合计	上市后	0	0	0	0	0	0
000024	2009	上市公司本身	上市后	0	0	0	0	0	0
000024	2009	集团公司合计	上市后	0	0	0	0	0	0
000024	2010	上市公司本身	上市后	0	0	0	0	0	0
000024	2010	子公司	上市后	0	0	0	0	1	0
000024	2010	集团公司合计	上市后	0	0	0	0	1	0
000024	2011	上市公司本身	上市后	0	0	0	0	0	0
000024	2011	集团公司合计	上市后	0	0	0	0	0	0
000024	2012	上市公司本身	上市后	0	0	0	0	0	0
000024	2012	集团公司合计	上市后	0	0	0	0	0	0
000024	2013	上市公司本身	上市后	0	0	0	0	0	0
000024	2013	集团公司合计	上市后	0	0	0	0	0	0
000024	2014	上市公司本身	上市后	0	0	0	0	0	0
000024	2014	子公司	上市后	0	0	1	0	0	0
000024	2014	联营公司	上市后	0	5	2	0	0	0
000024	2014	集团公司合计	上市后	0	5	3	0	0	0
000024	2015	上市公司本身	上市后	0	0	0	0	0	0
000024	2015	集团公司合计	上市后	0	0	0	0	0	0
000025	2006	上市公司本身	上市后	0	0	0	0	0	0
000025	2006	集团公司合计	上市后	0	0	0	0	0	0
000025	2007	上市公司本身	上市后	0	0	0	0	0	0
000025	2007	集团公司合计	上市后	0	0	0	0	0	0
000025	2008	上市公司本身	上市后	0	0	0	0	0	0
000025	2008	集团公司合计	上市后	0	0	0	0	0	0
000025	2009	上市公司本身	上市后	0	0	0	0	0	0
000025	2009	联营公司	上市后	0	4	1	0	0	0
000025	2009	集团公司合计	上市后	0	4	1	0	0	0
000025	2010	上市公司本身	上市后	0	0	0	0	0	0
000025	2010	联营公司	上市后	0	7	0	0	0	0
000025	2010	集团公司合计	上市后	0	7	0	0	0	0
000025	2011	上市公司本身	上市后	0	0	0	0	0	0
000025	2011	联营公司	上市后	0	3	1	0	0	0
000025	2011	集团公司合计	上市后	0	3	1	0	0	0
000025	2012	上市公司本身	上市后	0	0	0	0	0	0
000025	2012	联营公司	上市后	0	9	2	0	0	0
000025	2012	集团公司合计	上市后	0	9	2	0	0	0
000025	2013	上市公司本身	上市后	0	0	0	0	0	0
000025	2013	联营公司	上市后	0	2	0	0	0	0
000025	2013	集团公司合计	上市后	0	2	0	0	0	0
000025	2014	上市公司本身	上市后	0	0	0	0	0	0
000025	2014	联营公司	上市后	0	5	1	0	0	0
000025	2014	集团公司合计	上市后	0	5	1	0	0	0
000025	2015	上市公司本身	上市后	0	0	0	0	0	0
000025	2015	联营公司	上市后	1	4	1	0	0	0
000025	2015	集团公司合计	上市后	1	4	1	0	0	0
000025	2016	上市公司本身	上市后	0	0	0	0	0	0
000025	2016	联营公司	上市后	0	2	0	0	0	0
000025	2016	集团公司合计	上市后	0	2	0	0	0	0
000025	2017	上市公司本身	上市后	0	0	0	0	0	0
000025	2017	联营公司	上市后	3	5	0	0	0	0
000025	2017	集团公司合计	上市后	3	5	0	0	0	0
000025	2018	上市公司本身	上市后	0	0	0	0	0	0
000025	2018	联营公司	上市后	0	5	0	0	0	0
000025	2018	集团公司合计	上市后	0	5	0	0	0	0
000025	2019	上市公司本身	上市后	0	0	0	0	0	0
000025	2019	联营公司	上市后	1	12	1	0	0	0
000025	2019	集团公司合计	上市后	1	12	1	0	0	0
000025	2020	上市公司本身	上市后	0	0	0	0	0	0
000025	2020	联营公司	上市后	3	16	1	0	0	0
000025	2020	集团公司合计	上市后	3	16	1	0	0	0
000025	2021	上市公司本身	上市后	0	0	0	0	0	0
000025	2021	集团公司合计	上市后	0	0	0	0	0	0
000026	2006	上市公司本身	上市后	0	1	22	0	0	0
000026	2006	子公司	上市后	0	0	2	0	0	0
000026	2006	集团公司合计	上市后	0	1	24	0	0	0
000026	2007	上市公司本身	上市后	1	1	4	0	0	0
000026	2007	集团公司合计	上市后	1	1	4	0	0	0
000026	2008	上市公司本身	上市后	0	4	17	0	0	0
000026	2008	子公司	上市后	0	3	0	0	0	0
000026	2008	集团公司合计	上市后	0	7	17	0	0	0
000026	2009	上市公司本身	上市后	0	0	2	0	0	0
000026	2009	子公司	上市后	0	2	0	0	0	0
000026	2009	集团公司合计	上市后	0	2	2	0	0	0
000026	2010	上市公司本身	上市后	0	0	5	0	0	0
000026	2010	子公司	上市后	1	0	0	0	0	0
000026	2010	集团公司合计	上市后	1	0	5	0	0	0
000026	2011	上市公司本身	上市后	1	3	16	0	0	0
000026	2011	集团公司合计	上市后	1	3	16	0	0	0
000026	2012	上市公司本身	上市后	0	0	5	0	0	0
000026	2012	集团公司合计	上市后	0	0	5	0	0	0
000026	2013	上市公司本身	上市后	0	3	14	0	6	11
000026	2013	子公司	上市后	1	3	0	0	8	11
000026	2013	集团公司合计	上市后	1	6	14	0	7	11
000026	2014	上市公司本身	上市后	1	0	16	3	2	8
000026	2014	子公司	上市后	1	0	0	3	4	8
000026	2014	联营公司	上市后	0	2	0	0	0	0
000026	2014	集团公司合计	上市后	2	2	16	3	3	8
000026	2015	上市公司本身	上市后	0	1	0	1	1	25
000026	2015	子公司	上市后	2	0	0	0	5	25
000026	2015	联营公司	上市后	0	0	17	0	0	0
000026	2015	集团公司合计	上市后	2	1	17	1	3	25
000026	2016	上市公司本身	上市后	0	4	2	1	3	31
000026	2016	子公司	上市后	0	1	0	2	3	31
000026	2016	联营公司	上市后	0	0	5	0	0	0
000026	2016	集团公司合计	上市后	0	5	7	2	3	31
000026	2017	上市公司本身	上市后	1	2	0	2	8	25
000026	2017	子公司	上市后	0	7	0	1	7	25
000026	2017	集团公司合计	上市后	1	9	0	2	8	25
000026	2018	上市公司本身	上市后	1	1	0	0	8	31
000026	2018	子公司	上市后	1	0	0	0	8	31
000026	2018	联营公司	上市后	1	0	1	0	0	0
000026	2018	集团公司合计	上市后	3	1	1	0	8	31
000026	2019	上市公司本身	上市后	2	2	3	1	0	25
000026	2019	子公司	上市后	1	5	0	0	0	9
000026	2019	联营公司	上市后	0	0	1	0	0	0
000026	2019	集团公司合计	上市后	3	7	4	1	0	25
000026	2020	上市公司本身	上市后	1	2	7	2	6	25
000026	2020	子公司	上市后	0	5	0	1	9	25
000026	2020	集团公司合计	上市后	1	7	7	2	9	25
000026	2021	上市公司本身	上市后	3	0	8	3	10	24
000026	2021	子公司	上市后	0	8	0	4	10	24
000026	2021	联营公司	上市后	0	1	3	0	1	0
000026	2021	集团公司合计	上市后	3	9	11	5	11	24
000027	2006	上市公司本身	上市后	0	0	0	0	0	0
000027	2006	集团公司合计	上市后	0	0	0	0	0	0
000027	2007	上市公司本身	上市后	0	0	0	0	0	0
000027	2007	子公司	上市后	0	1	0	0	0	0
000027	2007	集团公司合计	上市后	0	1	0	0	0	0
000027	2008	上市公司本身	上市后	0	0	0	0	0	0
000027	2008	集团公司合计	上市后	0	0	0	0	0	0
000027	2009	上市公司本身	上市后	0	0	0	0	0	0
000027	2009	集团公司合计	上市后	0	0	0	0	0	0
000027	2010	上市公司本身	上市后	0	0	0	0	0	0
000027	2010	子公司	上市后	1	5	0	0	0	0
000027	2010	集团公司合计	上市后	1	5	0	0	0	0
000027	2011	上市公司本身	上市后	0	0	0	0	0	0
000027	2011	子公司	上市后	1	2	0	0	0	0
000027	2011	集团公司合计	上市后	1	2	0	0	0	0
000027	2012	上市公司本身	上市后	0	0	0	0	0	0
000027	2012	子公司	上市后	1	1	0	0	0	0
000027	2012	集团公司合计	上市后	1	1	0	0	0	0
000027	2013	上市公司本身	上市后	0	0	0	0	0	0
000027	2013	子公司	上市后	1	1	0	0	0	0
000027	2013	集团公司合计	上市后	1	1	0	0	0	0
000027	2014	上市公司本身	上市后	0	0	0	0	0	0
000027	2014	子公司	上市后	0	2	0	0	0	0
000027	2014	集团公司合计	上市后	0	2	0	0	0	0
000027	2015	上市公司本身	上市后	0	0	0	0	0	0
000027	2015	子公司	上市后	1	8	0	0	7	0
000027	2015	集团公司合计	上市后	1	8	0	0	7	0
000027	2016	上市公司本身	上市后	0	0	0	0	0	0
000027	2016	子公司	上市后	1	21	0	3	0	0
000027	2016	集团公司合计	上市后	1	21	0	3	0	0
000027	2017	上市公司本身	上市后	0	0	0	0	0	0
000027	2017	子公司	上市后	1	35	0	4	1	0
000027	2017	联营公司	上市后	0	2	0	0	0	0
000027	2017	集团公司合计	上市后	1	37	0	4	1	0
000027	2018	上市公司本身	上市后	0	0	0	0	0	0
000027	2018	子公司	上市后	3	63	0	0	1	0
000027	2018	集团公司合计	上市后	3	63	0	0	1	0
000027	2019	上市公司本身	上市后	0	0	0	0	0	0
000027	2019	子公司	上市后	5	25	0	0	2	0
000027	2019	联营公司	上市后	0	9	0	0	0	0
000027	2019	集团公司合计	上市后	5	34	0	0	2	0
000027	2020	上市公司本身	上市后	0	0	0	0	0	0
000027	2020	子公司	上市后	2	43	5	0	11	0
000027	2020	联营公司	上市后	9	16	0	0	3	0
000027	2020	集团公司合计	上市后	11	59	5	0	14	0
000027	2021	上市公司本身	上市后	0	0	0	0	0	0
000027	2021	子公司	上市后	4	32	3	0	81	0
000027	2021	联营公司	上市后	3	23	0	0	0	0
000027	2021	集团公司合计	上市后	7	55	3	0	81	0
000028	2006	上市公司本身	上市后	0	0	0	0	0	0
000028	2006	集团公司合计	上市后	0	0	0	0	0	0
000028	2007	上市公司本身	上市后	0	0	0	0	0	0
000028	2007	集团公司合计	上市后	0	0	0	0	0	0
000028	2008	上市公司本身	上市后	0	0	0	0	0	0
000028	2008	子公司	上市后	2	0	0	0	0	0
000028	2008	联营公司	上市后	2	0	0	0	0	0
000028	2008	集团公司合计	上市后	4	0	0	0	0	0
000028	2009	上市公司本身	上市后	0	0	0	0	0	0
000028	2009	子公司	上市后	1	0	0	0	0	0
000028	2009	联营公司	上市后	4	0	0	0	0	0
000028	2009	集团公司合计	上市后	5	0	0	0	0	0
000028	2010	上市公司本身	上市后	0	0	0	0	0	0
000028	2010	子公司	上市后	1	0	0	0	0	0
000028	2010	联营公司	上市后	4	0	0	0	0	0
000028	2010	集团公司合计	上市后	5	0	0	0	0	0
000028	2011	上市公司本身	上市后	0	0	0	0	0	0
000028	2011	子公司	上市后	8	0	0	0	0	0
000028	2011	联营公司	上市后	9	0	0	0	0	0
000028	2011	集团公司合计	上市后	17	0	0	0	0	0
000028	2012	上市公司本身	上市后	0	0	0	0	0	0
000028	2012	子公司	上市后	7	2	5	0	0	0
000028	2012	联营公司	上市后	4	0	0	0	0	0
000028	2012	集团公司合计	上市后	11	2	5	0	0	0
000028	2013	上市公司本身	上市后	0	0	0	0	0	0
000028	2013	子公司	上市后	3	0	0	0	0	0
000028	2013	联营公司	上市后	7	0	0	0	0	0
000028	2013	集团公司合计	上市后	10	0	0	0	0	0
000028	2014	上市公司本身	上市后	0	0	0	0	0	0
000028	2014	子公司	上市后	0	2	0	0	0	0
000028	2014	联营公司	上市后	13	0	0	0	0	0
000028	2014	集团公司合计	上市后	13	2	0	0	0	0
000028	2015	上市公司本身	上市后	0	0	0	0	0	0
000028	2015	子公司	上市后	1	0	1	0	0	0
000028	2015	联营公司	上市后	8	0	0	0	0	0
000028	2015	集团公司合计	上市后	9	0	1	0	0	0
000028	2016	上市公司本身	上市后	0	0	0	0	0	0
000028	2016	联营公司	上市后	9	0	0	4	0	0
000028	2016	集团公司合计	上市后	9	0	0	4	0	0
000028	2017	上市公司本身	上市后	0	0	0	0	0	0
000028	2017	联营公司	上市后	4	0	0	5	0	0
000028	2017	集团公司合计	上市后	4	0	0	5	0	0
000028	2018	上市公司本身	上市后	0	0	0	0	0	0
000028	2018	联营公司	上市后	5	0	0	1	0	0
000028	2018	集团公司合计	上市后	5	0	0	1	0	0
000028	2019	上市公司本身	上市后	0	0	0	0	0	0
000028	2019	联营公司	上市后	7	9	0	0	0	0
000028	2019	集团公司合计	上市后	7	9	0	0	0	0
000028	2020	上市公司本身	上市后	0	0	0	0	0	0
000028	2020	联营公司	上市后	5	2	0	3	0	0
000028	2020	集团公司合计	上市后	5	2	0	3	0	0
000028	2021	上市公司本身	上市后	0	0	0	0	0	0
000028	2021	联营公司	上市后	4	6	4	4	0	0
000028	2021	集团公司合计	上市后	4	6	4	4	0	0
000029	2006	上市公司本身	上市后	0	0	0	0	0	0
000029	2006	集团公司合计	上市后	0	0	0	0	0	0
000029	2007	上市公司本身	上市后	0	0	0	0	0	0
000029	2007	集团公司合计	上市后	0	0	0	0	0	0
000029	2008	上市公司本身	上市后	0	0	0	0	0	0
000029	2008	集团公司合计	上市后	0	0	0	0	0	0
000029	2009	上市公司本身	上市后	0	0	0	0	0	0
000029	2009	集团公司合计	上市后	0	0	0	0	0	0
000029	2010	上市公司本身	上市后	0	0	0	0	0	0
000029	2010	集团公司合计	上市后	0	0	0	0	0	0
000029	2011	上市公司本身	上市后	0	0	0	0	0	0
000029	2011	集团公司合计	上市后	0	0	0	0	0	0
000029	2012	上市公司本身	上市后	0	0	0	0	0	0
000029	2012	集团公司合计	上市后	0	0	0	0	0	0
000029	2013	上市公司本身	上市后	0	0	0	0	0	0
000029	2013	集团公司合计	上市后	0	0	0	0	0	0
000029	2014	上市公司本身	上市后	0	0	0	0	0	0
000029	2014	集团公司合计	上市后	0	0	0	0	0	0
000029	2015	上市公司本身	上市后	0	0	0	0	0	0
000029	2015	集团公司合计	上市后	0	0	0	0	0	0
000029	2016	上市公司本身	上市后	0	0	0	0	0	0
000029	2016	集团公司合计	上市后	0	0	0	0	0	0
000029	2017	上市公司本身	上市后	0	0	0	0	0	0
000029	2017	集团公司合计	上市后	0	0	0	0	0	0
000029	2018	上市公司本身	上市后	0	0	0	0	0	0
000029	2018	集团公司合计	上市后	0	0	0	0	0	0
000029	2019	上市公司本身	上市后	0	0	0	0	0	0
000029	2019	集团公司合计	上市后	0	0	0	0	0	0
000029	2020	上市公司本身	上市后	0	0	0	0	0	0
000029	2020	集团公司合计	上市后	0	0	0	0	0	0
000029	2021	上市公司本身	上市后	0	0	0	0	0	0
000029	2021	集团公司合计	上市后	0	0	0	0	0	0
000030	2006	上市公司本身	上市后	0	0	0	0	2	0
000030	2006	集团公司合计	上市后	0	0	0	0	2	0
000030	2007	上市公司本身	上市后	0	0	0	0	8	0
000030	2007	集团公司合计	上市后	0	0	0	0	8	0
000030	2008	上市公司本身	上市后	0	0	0	0	0	0
000030	2008	集团公司合计	上市后	0	0	0	0	0	0
000030	2009	上市公司本身	上市后	0	3	0	0	0	0
000030	2009	集团公司合计	上市后	0	3	0	0	0	0
000030	2010	上市公司本身	上市后	1	6	4	0	11	4
000030	2010	集团公司合计	上市后	1	6	4	0	11	4
000030	2011	上市公司本身	上市后	1	10	7	0	15	15
000030	2011	集团公司合计	上市后	1	10	7	0	15	15
000030	2012	上市公司本身	上市后	1	4	7	1	9	8
000030	2012	集团公司合计	上市后	1	4	7	1	9	8
000030	2013	上市公司本身	上市后	2	6	2	1	7	0
000030	2013	子公司	上市后	0	7	0	1	2	0
000030	2013	联营公司	上市后	0	3	0	0	4	0
000030	2013	合营公司	上市后	0	0	0	0	1	0
000030	2013	集团公司合计	上市后	2	16	2	1	7	0
000030	2014	上市公司本身	上市后	1	12	5	1	15	1
000030	2014	子公司	上市后	0	3	0	1	3	1
000030	2014	联营公司	上市后	0	37	3	0	12	0
000030	2014	集团公司合计	上市后	1	52	8	1	15	1
000030	2015	上市公司本身	上市后	4	4	6	1	10	0
000030	2015	子公司	上市后	0	18	0	1	3	0
000030	2015	联营公司	上市后	1	3	0	0	7	0
000030	2015	合营公司	上市后	1	5	0	0	0	0
000030	2015	集团公司合计	上市后	6	30	6	1	10	0
000030	2016	上市公司本身	上市后	4	3	0	1	1	0
000030	2016	子公司	上市后	2	31	1	0	1	0
000030	2016	集团公司合计	上市后	6	34	1	1	1	0
000030	2017	上市公司本身	上市后	0	4	1	3	5	1
000030	2017	子公司	上市后	0	5	2	1	5	1
000030	2017	联营公司	上市后	1	12	0	1	0	0
000030	2017	合营公司	上市后	1	16	1	0	0	0
000030	2017	集团公司合计	上市后	2	37	4	3	5	1
000030	2018	上市公司本身	上市后	1	0	1	1	2	0
000030	2018	子公司	上市后	0	5	1	1	2	0
000030	2018	联营公司	上市后	2	10	0	0	0	0
000030	2018	合营公司	上市后	1	18	2	0	0	0
000030	2018	集团公司合计	上市后	4	33	4	1	2	0
000030	2019	上市公司本身	上市后	0	4	4	0	6	0
000030	2019	子公司	上市后	2	7	0	0	6	0
000030	2019	联营公司	上市后	0	13	0	0	1	0
000030	2019	合营公司	上市后	0	1	0	0	0	0
000030	2019	集团公司合计	上市后	2	25	4	0	7	0
000030	2020	上市公司本身	上市后	0	4	1	0	6	2
000030	2020	子公司	上市后	0	13	0	1	6	0
000030	2020	联营公司	上市后	0	10	0	0	0	0
000030	2020	集团公司合计	上市后	0	27	1	1	6	2
000030	2021	上市公司本身	上市后	0	19	2	0	55	1
000030	2021	子公司	上市后	1	14	0	0	17	0
000030	2021	联营公司	上市后	1	2	0	0	4	0
000030	2021	合营公司	上市后	0	5	1	0	0	0
000030	2021	集团公司合计	上市后	2	40	3	0	55	1
000031	2006	上市公司本身	上市后	0	0	0	0	0	0
000031	2006	集团公司合计	上市后	0	0	0	0	0	0
000031	2007	上市公司本身	上市后	0	0	0	0	0	0
000031	2007	集团公司合计	上市后	0	0	0	0	0	0
000031	2008	上市公司本身	上市后	0	0	0	0	0	0
000031	2008	集团公司合计	上市后	0	0	0	0	0	0
000031	2009	上市公司本身	上市后	0	0	0	0	0	0
000031	2009	集团公司合计	上市后	0	0	0	0	0	0
000031	2010	上市公司本身	上市后	0	1	0	0	0	0
000031	2010	集团公司合计	上市后	0	1	0	0	0	0
000031	2011	上市公司本身	上市后	0	0	0	0	0	0
000031	2011	联营公司	上市后	0	2	0	0	0	0
000031	2011	集团公司合计	上市后	0	2	0	0	0	0
000031	2012	上市公司本身	上市后	0	0	0	0	0	0
000031	2012	联营公司	上市后	0	2	0	0	0	0
000031	2012	集团公司合计	上市后	0	2	0	0	0	0
000031	2013	上市公司本身	上市后	0	0	0	0	0	0
000031	2013	子公司	上市后	0	0	1	0	0	0
000031	2013	联营公司	上市后	0	3	0	0	0	0
000031	2013	集团公司合计	上市后	0	3	1	0	0	0
000031	2014	上市公司本身	上市后	0	0	0	0	0	0
000031	2014	联营公司	上市后	0	12	0	0	0	0
000031	2014	集团公司合计	上市后	0	12	0	0	0	0
000031	2015	上市公司本身	上市后	0	0	0	0	0	0
000031	2015	联营公司	上市后	0	2	2	0	0	0
000031	2015	集团公司合计	上市后	0	2	2	0	0	0
000031	2016	上市公司本身	上市后	0	0	0	0	0	0
000031	2016	子公司	上市后	0	1	1	0	1	1
000031	2016	联营公司	上市后	0	5	3	0	0	0
000031	2016	集团公司合计	上市后	0	6	4	0	1	1
000031	2017	上市公司本身	上市后	0	0	0	0	0	0
000031	2017	子公司	上市后	0	2	0	0	0	0
000031	2017	联营公司	上市后	2	9	0	0	0	0
000031	2017	集团公司合计	上市后	2	11	0	0	0	0
000031	2018	上市公司本身	上市后	0	0	0	0	0	0
000031	2018	联营公司	上市后	1	9	0	0	0	0
000031	2018	集团公司合计	上市后	1	9	0	0	0	0
000031	2019	上市公司本身	上市后	0	0	0	0	0	0
000031	2019	子公司	上市后	0	0	0	1	0	0
000031	2019	联营公司	上市后	1	8	0	0	0	0
000031	2019	集团公司合计	上市后	1	8	0	1	0	0
000031	2020	上市公司本身	上市后	0	0	0	0	0	0
000031	2020	子公司	上市后	0	1	0	0	1	0
000031	2020	联营公司	上市后	0	8	0	0	0	0
000031	2020	集团公司合计	上市后	0	9	0	0	1	0
000031	2021	上市公司本身	上市后	0	0	0	0	0	0
000031	2021	子公司	上市后	0	2	0	0	1	0
000031	2021	集团公司合计	上市后	0	2	0	0	1	0
000032	2006	上市公司本身	上市后	0	1	0	0	1	1
000032	2006	子公司	上市后	0	3	1	0	1	1
000032	2006	联营公司	上市后	0	0	2	0	0	0
000032	2006	集团公司合计	上市后	0	4	3	0	1	1
000032	2007	上市公司本身	上市后	0	0	1	0	2	1
000032	2007	子公司	上市后	0	2	1	0	2	1
000032	2007	集团公司合计	上市后	0	2	2	0	2	1
000032	2008	上市公司本身	上市后	0	1	0	0	0	0
000032	2008	子公司	上市后	0	2	2	0	0	0
000032	2008	集团公司合计	上市后	0	3	2	0	0	0
000032	2009	上市公司本身	上市后	1	2	1	1	4	0
000032	2009	子公司	上市后	0	4	4	1	4	0
000032	2009	集团公司合计	上市后	1	6	5	1	4	0
000032	2010	上市公司本身	上市后	0	0	0	0	3	9
000032	2010	子公司	上市后	0	3	5	0	3	9
000032	2010	集团公司合计	上市后	0	3	5	0	3	9
000032	2011	上市公司本身	上市后	0	2	0	1	7	3
000032	2011	子公司	上市后	0	5	1	1	7	3
000032	2011	集团公司合计	上市后	0	7	1	1	7	3
000032	2012	上市公司本身	上市后	1	0	0	0	6	10
000032	2012	子公司	上市后	1	3	3	0	6	10
000032	2012	联营公司	上市后	3	6	1	0	0	0
000032	2012	集团公司合计	上市后	5	9	4	0	6	10
000032	2013	上市公司本身	上市后	0	0	0	4	2	1
000032	2013	子公司	上市后	0	3	7	4	2	1
000032	2013	集团公司合计	上市后	0	3	7	4	2	1
000032	2014	上市公司本身	上市后	0	0	0	3	2	0
000032	2014	子公司	上市后	0	10	4	3	2	0
000032	2014	集团公司合计	上市后	0	10	4	3	2	0
000032	2015	上市公司本身	上市后	0	0	0	0	1	0
000032	2015	集团公司合计	上市后	0	0	0	0	1	0
000032	2016	上市公司本身	上市后	0	6	2	0	0	0
000032	2016	子公司	上市后	2	0	1	0	0	0
000032	2016	集团公司合计	上市后	2	6	3	0	0	0
000032	2017	上市公司本身	上市后	0	0	0	0	0	0
000032	2017	子公司	上市后	5	1	4	0	0	0
000032	2017	集团公司合计	上市后	5	1	4	0	0	0
000032	2018	上市公司本身	上市后	0	1	0	0	0	0
000032	2018	子公司	上市后	4	3	0	0	2	0
000032	2018	联营公司	上市后	1	1	0	0	0	0
000032	2018	集团公司合计	上市后	5	5	0	0	2	0
000032	2019	上市公司本身	上市后	0	0	0	0	0	0
000032	2019	子公司	上市后	3	0	0	0	1	0
000032	2019	联营公司	上市后	0	0	2	0	0	0
000032	2019	集团公司合计	上市后	3	0	2	0	1	0
000032	2020	上市公司本身	上市后	0	0	0	0	0	0
000032	2020	子公司	上市后	0	2	2	0	0	0
000032	2020	联营公司	上市后	0	0	8	0	0	0
000032	2020	集团公司合计	上市后	0	2	10	0	0	0
000032	2021	上市公司本身	上市后	0	0	1	0	0	0
000032	2021	子公司	上市后	12	51	2	0	1	0
000032	2021	联营公司	上市后	16	15	20	0	0	0
000032	2021	集团公司合计	上市后	28	66	23	0	1	0
000033	2006	上市公司本身	上市后	0	0	0	0	0	0
000033	2006	集团公司合计	上市后	0	0	0	0	0	0
000033	2007	上市公司本身	上市后	0	0	0	0	0	0
000033	2007	集团公司合计	上市后	0	0	0	0	0	0
000033	2008	上市公司本身	上市后	0	0	0	0	0	0
000033	2008	集团公司合计	上市后	0	0	0	0	0	0
000033	2009	上市公司本身	上市后	0	0	0	0	0	0
000033	2009	集团公司合计	上市后	0	0	0	0	0	0
000033	2010	上市公司本身	上市后	0	0	0	0	0	0
000033	2010	集团公司合计	上市后	0	0	0	0	0	0
000033	2011	上市公司本身	上市后	0	0	0	0	0	0
000033	2011	集团公司合计	上市后	0	0	0	0	0	0
000033	2012	上市公司本身	上市后	0	0	0	0	0	0
000033	2012	集团公司合计	上市后	0	0	0	0	0	0
000033	2013	上市公司本身	上市后	0	0	0	0	0	0
000033	2013	集团公司合计	上市后	0	0	0	0	0	0
000033	2014	上市公司本身	上市后	0	0	0	0	0	0
000033	2014	集团公司合计	上市后	0	0	0	0	0	0
000033	2015	上市公司本身	上市后	0	0	0	0	0	0
000033	2015	集团公司合计	上市后	0	0	0	0	0	0
000033	2016	上市公司本身	上市后	0	0	0	0	0	0
000033	2016	集团公司合计	上市后	0	0	0	0	0	0
000033	2017	上市公司本身	上市后	0	0	0	0	0	0
000033	2017	集团公司合计	上市后	0	0	0	0	0	0
000034	2006	上市公司本身	上市后	0	0	0	0	0	0
000034	2006	集团公司合计	上市后	0	0	0	0	0	0
000034	2007	上市公司本身	上市后	0	0	0	0	0	0
000034	2007	集团公司合计	上市后	0	0	0	0	0	0
000034	2008	上市公司本身	上市后	0	0	0	0	0	0
000034	2008	集团公司合计	上市后	0	0	0	0	0	0
000034	2009	上市公司本身	上市后	0	0	0	0	0	0
000034	2009	子公司	上市后	0	1	0	0	0	0
000034	2009	集团公司合计	上市后	0	1	0	0	0	0
000034	2010	上市公司本身	上市后	0	0	0	0	0	0
000034	2010	子公司	上市后	0	0	2	0	0	0
000034	2010	集团公司合计	上市后	0	0	2	0	0	0
000034	2011	上市公司本身	上市后	0	0	0	0	0	0
000034	2011	集团公司合计	上市后	0	0	0	0	0	0
000034	2012	上市公司本身	上市后	0	0	0	0	0	0
000034	2012	集团公司合计	上市后	0	0	0	0	0	0
000034	2013	上市公司本身	上市后	0	0	0	0	0	0
000034	2013	集团公司合计	上市后	0	0	0	0	0	0
000034	2014	上市公司本身	上市后	0	0	0	0	0	0
000034	2014	集团公司合计	上市后	0	0	0	0	0	0
000034	2015	上市公司本身	上市后	0	0	0	0	0	0
000034	2015	集团公司合计	上市后	0	0	0	0	0	0
000034	2016	上市公司本身	上市后	0	0	0	0	0	0
000034	2016	子公司	上市后	0	0	0	1	0	0
000034	2016	联营公司	上市后	1	10	2	0	0	0
000034	2016	合营公司	上市后	0	0	0	0	2	0
000034	2016	集团公司合计	上市后	1	10	2	1	2	0
000034	2017	上市公司本身	上市后	0	0	0	0	0	0
000034	2017	子公司	上市后	7	5	7	4	0	0
000034	2017	集团公司合计	上市后	7	5	7	4	0	0
000034	2018	上市公司本身	上市后	0	0	0	0	0	0
000034	2018	子公司	上市后	10	0	0	1	0	0
000034	2018	集团公司合计	上市后	10	0	0	1	0	0
000034	2019	上市公司本身	上市后	0	0	0	0	0	0
000034	2019	子公司	上市后	5	0	0	4	0	0
000034	2019	集团公司合计	上市后	5	0	0	4	0	0
000034	2020	上市公司本身	上市后	0	0	0	0	0	0
000034	2020	子公司	上市后	14	0	0	0	0	0
000034	2020	集团公司合计	上市后	14	0	0	0	0	0
000034	2021	上市公司本身	上市后	0	0	0	0	0	0
000034	2021	子公司	上市后	16	28	2	0	0	0
000034	2021	集团公司合计	上市后	16	28	2	0	0	0
000035	2006	上市公司本身	上市后	0	0	0	0	0	0
000035	2006	集团公司合计	上市后	0	0	0	0	0	0
000035	2007	上市公司本身	上市后	0	0	0	0	0	0
000035	2007	集团公司合计	上市后	0	0	0	0	0	0
000035	2008	上市公司本身	上市后	0	0	0	0	0	0
000035	2008	集团公司合计	上市后	0	0	0	0	0	0
000035	2009	上市公司本身	上市后	0	0	0	0	0	0
000035	2009	集团公司合计	上市后	0	0	0	0	0	0
000035	2010	上市公司本身	上市后	0	0	0	0	0	0
000035	2010	集团公司合计	上市后	0	0	0	0	0	0
000035	2011	上市公司本身	上市后	0	0	0	0	0	0
000035	2011	集团公司合计	上市后	0	0	0	0	0	0
000035	2012	上市公司本身	上市后	0	0	0	0	0	0
000035	2012	集团公司合计	上市后	0	0	0	0	0	0
000035	2013	上市公司本身	上市后	0	0	0	0	0	0
000035	2013	集团公司合计	上市后	0	0	0	0	0	0
000035	2014	上市公司本身	上市后	0	0	0	0	0	0
000035	2014	子公司	上市后	0	45	0	0	0	0
000035	2014	集团公司合计	上市后	0	45	0	0	0	0
000035	2015	上市公司本身	上市后	0	2	0	0	0	0
000035	2015	子公司	上市后	0	119	0	0	0	0
000035	2015	集团公司合计	上市后	0	121	0	0	0	0
000035	2016	上市公司本身	上市后	0	6	0	0	0	0
000035	2016	子公司	上市后	4	51	0	0	0	0
000035	2016	集团公司合计	上市后	4	57	0	0	0	0
000035	2017	上市公司本身	上市后	1	0	0	0	0	0
000035	2017	子公司	上市后	1	31	0	0	0	0
000035	2017	集团公司合计	上市后	2	31	0	0	0	0
000035	2018	上市公司本身	上市后	0	0	0	0	0	0
000035	2018	子公司	上市后	4	65	12	0	2	0
000035	2018	集团公司合计	上市后	4	65	12	0	1	0
000035	2019	上市公司本身	上市后	0	0	0	0	0	0
000035	2019	子公司	上市后	11	51	3	1	11	0
000035	2019	集团公司合计	上市后	11	51	3	1	11	0
000035	2020	上市公司本身	上市后	0	0	0	0	0	1
000035	2020	子公司	上市后	8	53	0	5	1	1
000035	2020	集团公司合计	上市后	8	53	0	5	1	1
000035	2021	上市公司本身	上市后	0	0	0	6	6	0
000035	2021	子公司	上市后	15	6	0	7	6	0
000035	2021	集团公司合计	上市后	15	6	0	7	6	0
000036	2006	上市公司本身	上市后	0	0	0	0	0	0
000036	2006	子公司	上市后	2	1	0	0	0	0
000036	2006	集团公司合计	上市后	2	1	0	0	0	0
000036	2007	上市公司本身	上市后	0	0	0	0	0	0
000036	2007	集团公司合计	上市后	0	0	0	0	0	0
000036	2008	上市公司本身	上市后	0	0	0	0	0	0
000036	2008	集团公司合计	上市后	0	0	0	0	0	0
000036	2009	上市公司本身	上市后	0	0	0	0	0	0
000036	2009	集团公司合计	上市后	0	0	0	0	0	0
000036	2010	上市公司本身	上市后	0	0	0	0	0	0
000036	2010	集团公司合计	上市后	0	0	0	0	0	0
000036	2011	上市公司本身	上市后	0	0	0	0	0	0
000036	2011	集团公司合计	上市后	0	0	0	0	0	0
000036	2012	上市公司本身	上市后	0	0	0	0	0	0
000036	2012	集团公司合计	上市后	0	0	0	0	0	0
000036	2013	上市公司本身	上市后	0	0	0	0	0	0
000036	2013	集团公司合计	上市后	0	0	0	0	0	0
000036	2014	上市公司本身	上市后	0	0	0	0	0	0
000036	2014	集团公司合计	上市后	0	0	0	0	0	0
000036	2015	上市公司本身	上市后	0	0	0	0	0	0
000036	2015	集团公司合计	上市后	0	0	0	0	0	0
000036	2016	上市公司本身	上市后	0	0	0	0	0	0
000036	2016	集团公司合计	上市后	0	0	0	0	0	0
000036	2017	上市公司本身	上市后	0	0	0	0	0	0
000036	2017	集团公司合计	上市后	0	0	0	0	0	0
000036	2018	上市公司本身	上市后	0	0	0	0	0	0
000036	2018	集团公司合计	上市后	0	0	0	0	0	0
000036	2019	上市公司本身	上市后	0	0	0	0	0	0
000036	2019	集团公司合计	上市后	0	0	0	0	0	0
000036	2020	上市公司本身	上市后	0	0	0	0	0	0
000036	2020	集团公司合计	上市后	0	0	0	0	0	0
000036	2021	上市公司本身	上市后	0	0	0	0	0	0
000036	2021	集团公司合计	上市后	0	0	0	0	0	0
000037	2006	上市公司本身	上市后	0	0	0	0	0	0
000037	2006	集团公司合计	上市后	0	0	0	0	0	0
000037	2007	上市公司本身	上市后	0	0	0	0	0	0
000037	2007	集团公司合计	上市后	0	0	0	0	0	0
000037	2008	上市公司本身	上市后	0	0	0	0	0	0
000037	2008	集团公司合计	上市后	0	0	0	0	0	0
000037	2009	上市公司本身	上市后	0	0	0	0	0	0
000037	2009	集团公司合计	上市后	0	0	0	0	0	0
000037	2010	上市公司本身	上市后	0	0	0	0	0	0
000037	2010	集团公司合计	上市后	0	0	0	0	0	0
000037	2011	上市公司本身	上市后	0	0	0	0	0	0
000037	2011	集团公司合计	上市后	0	0	0	0	0	0
000037	2012	上市公司本身	上市后	0	0	0	0	0	0
000037	2012	集团公司合计	上市后	0	0	0	0	0	0
000037	2013	上市公司本身	上市后	0	0	0	0	0	0
000037	2013	集团公司合计	上市后	0	0	0	0	0	0
000037	2014	上市公司本身	上市后	0	0	0	0	0	0
000037	2014	集团公司合计	上市后	0	0	0	0	0	0
000037	2015	上市公司本身	上市后	0	0	0	0	0	0
000037	2015	集团公司合计	上市后	0	0	0	0	0	0
000037	2016	上市公司本身	上市后	0	0	0	0	0	0
000037	2016	子公司	上市后	0	3	0	0	0	0
000037	2016	集团公司合计	上市后	0	3	0	0	0	0
000037	2017	上市公司本身	上市后	0	0	0	0	0	0
000037	2017	集团公司合计	上市后	0	0	0	0	0	0
000037	2018	上市公司本身	上市后	0	0	0	0	0	0
000037	2018	集团公司合计	上市后	0	0	0	0	0	0
000037	2019	上市公司本身	上市后	0	0	0	0	0	0
000037	2019	子公司	上市后	0	7	0	0	0	0
000037	2019	集团公司合计	上市后	0	7	0	0	0	0
000037	2020	上市公司本身	上市后	0	0	0	0	0	0
000037	2020	子公司	上市后	2	8	0	0	0	0
000037	2020	集团公司合计	上市后	2	8	0	0	0	0
000037	2021	上市公司本身	上市后	0	20	0	0	2	0
000037	2021	子公司	上市后	0	1	0	0	0	0
000037	2021	集团公司合计	上市后	0	21	0	0	2	0
000038	2006	上市公司本身	上市后	0	0	0	0	0	0
000038	2006	集团公司合计	上市后	0	0	0	0	0	0
000038	2007	上市公司本身	上市后	0	0	0	0	0	0
000038	2007	集团公司合计	上市后	0	0	0	0	0	0
000038	2008	上市公司本身	上市后	0	0	0	0	0	0
000038	2008	集团公司合计	上市后	0	0	0	0	0	0
000038	2009	上市公司本身	上市后	0	0	0	0	0	0
000038	2009	集团公司合计	上市后	0	0	0	0	0	0
000038	2010	上市公司本身	上市后	0	0	0	0	0	0
000038	2010	集团公司合计	上市后	0	0	0	0	0	0
000038	2011	上市公司本身	上市后	0	0	0	0	0	0
000038	2011	集团公司合计	上市后	0	0	0	0	0	0
000038	2012	上市公司本身	上市后	0	0	0	0	0	0
000038	2012	集团公司合计	上市后	0	0	0	0	0	0
000038	2013	上市公司本身	上市后	0	0	0	0	0	0
000038	2013	集团公司合计	上市后	0	0	0	0	0	0
000038	2014	上市公司本身	上市后	0	0	0	0	0	0
000038	2014	集团公司合计	上市后	0	0	0	0	0	0
000038	2015	上市公司本身	上市后	0	0	0	0	0	0
000038	2015	集团公司合计	上市后	0	0	0	0	0	0
000038	2016	上市公司本身	上市后	0	0	0	0	0	0
000038	2016	子公司	上市后	0	8	4	0	0	0
000038	2016	集团公司合计	上市后	0	8	4	0	0	0
000038	2017	上市公司本身	上市后	0	0	0	0	0	0
000038	2017	子公司	上市后	0	5	2	0	0	0
000038	2017	集团公司合计	上市后	0	5	2	0	0	0
000038	2018	上市公司本身	上市后	0	0	0	0	0	0
000038	2018	集团公司合计	上市后	0	0	0	0	0	0
000038	2019	上市公司本身	上市后	0	0	0	0	0	0
000038	2019	集团公司合计	上市后	0	0	0	0	0	0
000038	2020	上市公司本身	上市后	1	0	0	0	0	0
000038	2020	集团公司合计	上市后	1	0	0	0	0	0
000038	2021	上市公司本身	上市后	1	0	0	0	0	0
000038	2021	子公司	上市后	1	6	1	0	0	0
000038	2021	集团公司合计	上市后	2	6	1	0	0	0
000039	2006	上市公司本身	上市后	9	84	1	2	38	1
000039	2006	子公司	上市后	0	34	0	1	99	1
000039	2006	联营公司	上市后	0	0	0	0	1	0
000039	2006	集团公司合计	上市后	9	118	1	2	70	1
000039	2007	上市公司本身	上市后	13	74	0	1	107	1
000039	2007	子公司	上市后	1	24	0	0	194	1
000039	2007	联营公司	上市后	0	4	0	0	0	0
000039	2007	集团公司合计	上市后	14	102	0	1	151	1
000039	2008	上市公司本身	上市后	17	74	0	4	32	3
000039	2008	子公司	上市后	2	17	0	4	43	3
000039	2008	集团公司合计	上市后	19	91	0	4	32	3
000039	2009	上市公司本身	上市后	18	33	0	25	62	0
000039	2009	子公司	上市后	3	18	0	24	92	0
000039	2009	集团公司合计	上市后	21	51	0	27	75	0
000039	2010	上市公司本身	上市后	31	11	0	63	75	0
000039	2010	子公司	上市后	2	29	4	67	180	0
000039	2010	合营公司	上市后	0	3	0	0	0	0
000039	2010	集团公司合计	上市后	33	43	4	67	116	0
000039	2011	上市公司本身	上市后	26	25	0	54	86	1
000039	2011	子公司	上市后	2	173	3	71	211	1
000039	2011	集团公司合计	上市后	28	198	3	61	145	1
000039	2012	上市公司本身	上市后	16	20	0	55	145	1
000039	2012	子公司	上市后	7	135	0	83	213	1
000039	2012	集团公司合计	上市后	23	155	0	65	165	1
000039	2013	上市公司本身	上市后	2	15	0	26	294	3
000039	2013	子公司	上市后	5	173	1	49	383	2
000039	2013	联营公司	上市后	2	5	0	0	0	0
000039	2013	合营公司	上市后	0	1	2	0	0	0
000039	2013	集团公司合计	上市后	9	194	3	35	306	3
000039	2014	上市公司本身	上市后	4	2	0	20	295	2
000039	2014	子公司	上市后	8	72	11	22	460	0
000039	2014	联营公司	上市后	0	8	5	0	0	0
000039	2014	集团公司合计	上市后	12	82	16	24	304	2
000039	2015	上市公司本身	上市后	3	0	0	34	228	3
000039	2015	子公司	上市后	13	100	8	48	432	4
000039	2015	联营公司	上市后	2	7	0	0	2	0
000039	2015	合营公司	上市后	1	11	15	0	0	0
000039	2015	集团公司合计	上市后	19	118	23	41	250	3
000039	2016	上市公司本身	上市后	1	0	0	74	171	4
000039	2016	子公司	上市后	11	147	7	37	97	4
000039	2016	集团公司合计	上市后	12	147	7	74	176	4
000039	2017	上市公司本身	上市后	1	0	0	100	155	6
000039	2017	子公司	上市后	35	120	8	169	304	13
000039	2017	联营公司	上市后	4	24	2	0	0	0
000039	2017	合营公司	上市后	2	13	0	0	0	0
000039	2017	集团公司合计	上市后	42	157	10	104	167	7
000039	2018	上市公司本身	上市后	1	0	0	77	264	14
000039	2018	子公司	上市后	16	129	3	104	374	10
000039	2018	联营公司	上市后	1	5	0	0	0	0
000039	2018	合营公司	上市后	1	15	1	0	0	0
000039	2018	集团公司合计	上市后	19	149	4	81	296	14
000039	2019	上市公司本身	上市后	0	0	0	84	212	9
000039	2019	子公司	上市后	18	90	2	49	126	8
000039	2019	联营公司	上市后	4	38	5	1	3	1
000039	2019	合营公司	上市后	0	8	0	0	0	0
000039	2019	集团公司合计	上市后	22	136	7	88	229	11
000039	2020	上市公司本身	上市后	0	2	0	91	245	10
000039	2020	子公司	上市后	5	193	34	76	187	10
000039	2020	联营公司	上市后	7	58	0	1	11	0
000039	2020	合营公司	上市后	5	41	0	0	0	0
000039	2020	集团公司合计	上市后	17	294	34	100	291	10
000039	2021	上市公司本身	上市后	0	0	0	47	250	4
000039	2021	子公司	上市后	17	249	7	42	213	4
000039	2021	联营公司	上市后	6	1	0	0	0	0
000039	2021	合营公司	上市后	2	36	0	0	0	0
000039	2021	集团公司合计	上市后	25	286	7	56	310	4
000040	2006	上市公司本身	上市后	0	0	0	0	0	0
000040	2006	集团公司合计	上市后	0	0	0	0	0	0
000040	2007	上市公司本身	上市后	0	0	0	0	0	0
000040	2007	集团公司合计	上市后	0	0	0	0	0	0
000040	2008	上市公司本身	上市后	0	0	0	0	0	0
000040	2008	集团公司合计	上市后	0	0	0	0	0	0
000040	2009	上市公司本身	上市后	0	0	0	0	0	0
000040	2009	集团公司合计	上市后	0	0	0	0	0	0
000040	2010	上市公司本身	上市后	0	0	0	0	0	0
000040	2010	集团公司合计	上市后	0	0	0	0	0	0
000040	2011	上市公司本身	上市后	0	0	0	0	0	0
000040	2011	集团公司合计	上市后	0	0	0	0	0	0
000040	2012	上市公司本身	上市后	0	0	0	0	0	0
000040	2012	集团公司合计	上市后	0	0	0	0	0	0
000040	2013	上市公司本身	上市后	0	0	0	0	0	0
000040	2013	集团公司合计	上市后	0	0	0	0	0	0
000040	2014	上市公司本身	上市后	0	0	0	0	0	0
000040	2014	集团公司合计	上市后	0	0	0	0	0	0
000040	2015	上市公司本身	上市后	0	0	0	0	0	0
000040	2015	集团公司合计	上市后	0	0	0	0	0	0
000040	2016	上市公司本身	上市后	0	0	0	0	0	0
000040	2016	集团公司合计	上市后	0	0	0	0	0	0
000040	2017	上市公司本身	上市后	0	0	0	0	0	0
000040	2017	子公司	上市后	0	7	0	0	0	0
000040	2017	集团公司合计	上市后	0	7	0	0	0	0
000040	2018	上市公司本身	上市后	0	0	0	0	13	0
000040	2018	子公司	上市后	0	25	0	0	13	1
000040	2018	集团公司合计	上市后	0	25	0	0	13	1
000040	2019	上市公司本身	上市后	0	0	0	1	3	0
000040	2019	子公司	上市后	1	50	0	1	3	0
000040	2019	集团公司合计	上市后	1	50	0	1	3	0
000040	2020	上市公司本身	上市后	0	0	0	3	19	0
000040	2020	子公司	上市后	3	81	1	3	19	0
000040	2020	联营公司	上市后	0	1	0	0	0	0
000040	2020	集团公司合计	上市后	3	82	1	3	19	0
000040	2021	上市公司本身	上市后	0	0	0	0	0	0
000040	2021	子公司	上市后	8	1	0	0	0	0
000040	2021	集团公司合计	上市后	8	1	0	0	0	0
000042	2006	上市公司本身	上市后	0	0	0	0	0	0
000042	2006	集团公司合计	上市后	0	0	0	0	0	0
000042	2007	上市公司本身	上市后	0	0	0	0	0	0
000042	2007	集团公司合计	上市后	0	0	0	0	0	0
000042	2008	上市公司本身	上市后	0	0	0	0	0	0
000042	2008	集团公司合计	上市后	0	0	0	0	0	0
000042	2009	上市公司本身	上市后	0	0	0	0	0	0
000042	2009	集团公司合计	上市后	0	0	0	0	0	0
000042	2010	上市公司本身	上市后	0	0	0	0	0	0
000042	2010	集团公司合计	上市后	0	0	0	0	0	0
000042	2011	上市公司本身	上市后	0	0	0	0	0	0
000042	2011	集团公司合计	上市后	0	0	0	0	0	0
000042	2012	上市公司本身	上市后	0	0	0	0	0	0
000042	2012	集团公司合计	上市后	0	0	0	0	0	0
000042	2013	上市公司本身	上市后	0	0	0	0	0	0
000042	2013	集团公司合计	上市后	0	0	0	0	0	0
000042	2014	上市公司本身	上市后	0	0	0	0	0	0
000042	2014	集团公司合计	上市后	0	0	0	0	0	0
000042	2015	上市公司本身	上市后	0	0	0	0	0	0
000042	2015	集团公司合计	上市后	0	0	0	0	0	0
000042	2016	上市公司本身	上市后	0	0	0	0	0	0
000042	2016	集团公司合计	上市后	0	0	0	0	0	0
000042	2017	上市公司本身	上市后	0	0	0	0	0	0
000042	2017	集团公司合计	上市后	0	0	0	0	0	0
000042	2018	上市公司本身	上市后	0	0	0	0	0	0
000042	2018	集团公司合计	上市后	0	0	0	0	0	0
000042	2019	上市公司本身	上市后	0	0	0	0	0	0
000042	2019	集团公司合计	上市后	0	0	0	0	0	0
000042	2020	上市公司本身	上市后	0	0	0	0	0	0
000042	2020	联营公司	上市后	0	5	0	0	0	0
000042	2020	集团公司合计	上市后	0	5	0	0	0	0
000042	2021	上市公司本身	上市后	0	0	0	0	0	0
000042	2021	子公司	上市后	0	10	0	0	0	0
000042	2021	集团公司合计	上市后	0	10	0	0	0	0
000045	2006	上市公司本身	上市后	0	0	0	0	0	0
000045	2006	集团公司合计	上市后	0	0	0	0	0	0
000045	2007	上市公司本身	上市后	0	0	0	0	0	0
000045	2007	集团公司合计	上市后	0	0	0	0	0	0
000045	2008	上市公司本身	上市后	0	0	0	0	0	0
000045	2008	集团公司合计	上市后	0	0	0	0	0	0
000045	2009	上市公司本身	上市后	0	0	0	0	0	0
000045	2009	集团公司合计	上市后	0	0	0	0	0	0
000045	2010	上市公司本身	上市后	0	0	0	0	0	0
000045	2010	子公司	上市后	1	0	0	0	0	0
000045	2010	集团公司合计	上市后	1	0	0	0	0	0
000045	2011	上市公司本身	上市后	0	0	0	0	0	0
000045	2011	子公司	上市后	0	12	0	0	0	0
000045	2011	集团公司合计	上市后	0	12	0	0	0	0
000045	2012	上市公司本身	上市后	0	0	0	0	0	0
000045	2012	子公司	上市后	2	8	0	0	0	0
000045	2012	集团公司合计	上市后	2	8	0	0	0	0
000045	2013	上市公司本身	上市后	0	0	0	0	0	0
000045	2013	子公司	上市后	1	13	0	0	0	0
000045	2013	集团公司合计	上市后	1	13	0	0	0	0
000045	2014	上市公司本身	上市后	0	0	0	0	0	0
000045	2014	子公司	上市后	0	2	0	0	0	0
000045	2014	集团公司合计	上市后	0	2	0	0	0	0
000045	2015	上市公司本身	上市后	0	0	0	0	0	0
000045	2015	子公司	上市后	0	2	0	0	0	0
000045	2015	集团公司合计	上市后	0	2	0	0	0	0
000045	2016	上市公司本身	上市后	0	0	0	0	0	0
000045	2016	子公司	上市后	3	11	0	0	0	0
000045	2016	集团公司合计	上市后	3	11	0	0	0	0
000045	2017	上市公司本身	上市后	0	0	0	0	0	0
000045	2017	子公司	上市后	0	3	0	0	0	0
000045	2017	集团公司合计	上市后	0	3	0	0	0	0
000045	2018	上市公司本身	上市后	0	0	0	0	0	0
000045	2018	子公司	上市后	1	6	0	0	0	0
000045	2018	集团公司合计	上市后	1	6	0	0	0	0
000045	2019	上市公司本身	上市后	0	0	0	0	0	0
000045	2019	子公司	上市后	3	6	0	0	0	0
000045	2019	集团公司合计	上市后	3	6	0	0	0	0
000045	2020	上市公司本身	上市后	0	0	0	0	0	0
000045	2020	子公司	上市后	3	1	0	0	0	0
000045	2020	集团公司合计	上市后	3	1	0	0	0	0
000045	2021	上市公司本身	上市后	0	0	0	0	0	0
000045	2021	子公司	上市后	2	8	0	0	2	0
000045	2021	集团公司合计	上市后	2	8	0	0	2	0
000046	2006	上市公司本身	上市后	0	0	0	0	0	0
000046	2006	集团公司合计	上市后	0	0	0	0	0	0
000046	2007	上市公司本身	上市后	0	0	0	0	0	0
000046	2007	子公司	上市后	1	0	0	0	0	0
000046	2007	集团公司合计	上市后	1	0	0	0	0	0
000046	2008	上市公司本身	上市后	0	0	0	0	0	0
000046	2008	集团公司合计	上市后	0	0	0	0	0	0
000046	2009	上市公司本身	上市后	0	0	0	0	0	0
000046	2009	子公司	上市后	0	2	1	0	0	0
000046	2009	集团公司合计	上市后	0	2	1	0	0	0
000046	2010	上市公司本身	上市后	0	0	0	0	0	0
000046	2010	子公司	上市后	1	5	4	0	0	0
000046	2010	集团公司合计	上市后	1	5	4	0	0	0
000046	2011	上市公司本身	上市后	0	0	0	0	0	0
000046	2011	子公司	上市后	2	8	7	0	0	0
000046	2011	集团公司合计	上市后	2	8	7	0	0	0
000046	2012	上市公司本身	上市后	0	0	0	0	0	0
000046	2012	子公司	上市后	1	0	1	0	0	0
000046	2012	集团公司合计	上市后	1	0	1	0	0	0
000046	2013	上市公司本身	上市后	0	0	0	0	0	0
000046	2013	子公司	上市后	0	5	6	0	0	0
000046	2013	集团公司合计	上市后	0	5	6	0	0	0
000046	2014	上市公司本身	上市后	0	0	0	0	0	0
000046	2014	子公司	上市后	0	4	8	0	0	0
000046	2014	集团公司合计	上市后	0	4	8	0	0	0
000046	2015	上市公司本身	上市后	0	0	0	0	0	0
000046	2015	子公司	上市后	2	4	0	0	0	0
000046	2015	集团公司合计	上市后	2	4	0	0	0	0
000046	2016	上市公司本身	上市后	0	0	0	0	0	0
000046	2016	集团公司合计	上市后	0	0	0	0	0	0
000046	2017	上市公司本身	上市后	0	0	0	0	0	0
000046	2017	联营公司	上市后	5	10	6	0	1	1
000046	2017	集团公司合计	上市后	5	10	6	0	1	1
000046	2018	上市公司本身	上市后	0	0	0	0	0	0
000046	2018	联营公司	上市后	13	7	5	0	0	0
000046	2018	集团公司合计	上市后	13	7	5	0	0	0
000046	2019	上市公司本身	上市后	0	0	0	0	0	0
000046	2019	联营公司	上市后	21	6	0	0	0	0
000046	2019	集团公司合计	上市后	21	6	0	0	0	0
000046	2020	上市公司本身	上市后	0	0	0	0	0	0
000046	2020	子公司	上市后	0	4	0	0	0	0
000046	2020	联营公司	上市后	5	41	25	0	0	0
000046	2020	集团公司合计	上市后	5	45	25	0	0	0
000046	2021	上市公司本身	上市后	0	0	0	0	0	0
000046	2021	子公司	上市后	4	0	0	0	1	1
000046	2021	集团公司合计	上市后	4	0	0	0	1	1
000048	2006	上市公司本身	上市后	0	0	0	0	0	0
000048	2006	集团公司合计	上市后	0	0	0	0	0	0
000048	2007	上市公司本身	上市后	0	0	0	0	0	0
000048	2007	集团公司合计	上市后	0	0	0	0	0	0
000048	2008	上市公司本身	上市后	0	0	0	0	0	0
000048	2008	集团公司合计	上市后	0	0	0	0	0	0
000048	2009	上市公司本身	上市后	0	0	0	0	0	0
000048	2009	集团公司合计	上市后	0	0	0	0	0	0
000048	2010	上市公司本身	上市后	0	0	0	0	0	0
000048	2010	集团公司合计	上市后	0	0	0	0	0	0
000048	2011	上市公司本身	上市后	0	0	0	0	0	0
000048	2011	集团公司合计	上市后	0	0	0	0	0	0
000048	2012	上市公司本身	上市后	0	0	0	0	0	0
000048	2012	子公司	上市后	0	4	0	0	0	0
000048	2012	集团公司合计	上市后	0	4	0	0	0	0
000048	2013	上市公司本身	上市后	0	0	0	0	0	0
000048	2013	子公司	上市后	1	0	0	0	0	0
000048	2013	集团公司合计	上市后	1	0	0	0	0	0
000048	2014	上市公司本身	上市后	0	0	0	0	0	0
000048	2014	子公司	上市后	0	1	0	0	0	0
000048	2014	集团公司合计	上市后	0	1	0	0	0	0
000048	2015	上市公司本身	上市后	0	0	0	0	0	0
000048	2015	子公司	上市后	1	0	0	0	0	0
000048	2015	集团公司合计	上市后	1	0	0	0	0	0
000048	2016	上市公司本身	上市后	0	0	0	0	0	0
000048	2016	子公司	上市后	0	0	0	1	0	0
000048	2016	集团公司合计	上市后	0	0	0	1	0	0
000048	2017	上市公司本身	上市后	0	0	0	0	0	0
000048	2017	集团公司合计	上市后	0	0	0	0	0	0
000048	2018	上市公司本身	上市后	0	0	0	0	0	0
000048	2018	子公司	上市后	0	24	0	0	0	0
000048	2018	集团公司合计	上市后	0	24	0	0	0	0
000048	2019	上市公司本身	上市后	0	0	0	0	0	0
000048	2019	集团公司合计	上市后	0	0	0	0	0	0
000048	2020	上市公司本身	上市后	0	0	0	0	0	0
000048	2020	集团公司合计	上市后	0	0	0	0	0	0
000048	2021	上市公司本身	上市后	0	0	0	0	1	0
000048	2021	子公司	上市后	0	3	0	0	0	0
000048	2021	集团公司合计	上市后	0	3	0	0	1	0
000049	2006	上市公司本身	上市后	0	0	0	0	0	0
000049	2006	子公司	上市后	0	9	2	0	0	0
000049	2006	集团公司合计	上市后	0	9	2	0	0	0
000049	2007	上市公司本身	上市后	0	0	0	0	0	0
000049	2007	子公司	上市后	1	15	13	0	0	0
000049	2007	集团公司合计	上市后	1	15	13	0	0	0
000049	2008	上市公司本身	上市后	0	0	0	0	0	0
000049	2008	子公司	上市后	1	15	3	0	0	0
000049	2008	集团公司合计	上市后	1	15	3	0	0	0
000049	2009	上市公司本身	上市后	0	0	0	0	0	0
000049	2009	子公司	上市后	0	9	1	0	0	0
000049	2009	集团公司合计	上市后	0	9	1	0	0	0
000049	2010	上市公司本身	上市后	0	0	0	0	0	0
000049	2010	子公司	上市后	3	24	9	0	1	0
000049	2010	集团公司合计	上市后	3	24	9	0	1	0
000049	2011	上市公司本身	上市后	0	0	0	0	0	0
000049	2011	子公司	上市后	0	34	5	3	0	0
000049	2011	集团公司合计	上市后	0	34	5	3	0	0
000049	2012	上市公司本身	上市后	0	0	0	0	0	0
000049	2012	子公司	上市后	1	10	0	0	1	0
000049	2012	联营公司	上市后	2	35	6	4	0	0
000049	2012	集团公司合计	上市后	3	45	6	4	1	0
000049	2013	上市公司本身	上市后	0	0	0	0	0	0
000049	2013	子公司	上市后	4	26	3	0	0	0
000049	2013	联营公司	上市后	3	41	15	0	0	0
000049	2013	集团公司合计	上市后	7	67	18	0	0	0
000049	2014	上市公司本身	上市后	0	0	0	0	0	0
000049	2014	子公司	上市后	4	24	0	0	0	0
000049	2014	联营公司	上市后	8	45	19	0	0	0
000049	2014	集团公司合计	上市后	12	69	19	0	0	0
000049	2015	上市公司本身	上市后	0	0	0	0	0	0
000049	2015	子公司	上市后	1	36	0	0	0	0
000049	2015	联营公司	上市后	15	30	0	0	1	0
000049	2015	集团公司合计	上市后	16	66	0	0	1	0
000049	2016	上市公司本身	上市后	0	0	0	0	0	0
000049	2016	子公司	上市后	7	80	0	0	0	0
000049	2016	集团公司合计	上市后	7	80	0	0	0	0
000049	2017	上市公司本身	上市后	0	0	0	0	0	0
000049	2017	子公司	上市后	21	120	10	0	0	0
000049	2017	集团公司合计	上市后	21	120	10	0	0	0
000049	2018	上市公司本身	上市后	0	0	0	0	0	0
000049	2018	子公司	上市后	19	142	3	0	5	0
000049	2018	集团公司合计	上市后	19	142	3	0	5	0
000049	2019	上市公司本身	上市后	0	0	0	0	0	0
000049	2019	子公司	上市后	26	82	0	1	0	0
000049	2019	集团公司合计	上市后	26	82	0	1	0	0
000049	2020	上市公司本身	上市后	0	0	0	0	0	0
000049	2020	子公司	上市后	23	110	1	0	0	0
000049	2020	集团公司合计	上市后	23	110	1	0	0	0
000049	2021	上市公司本身	上市后	0	0	0	0	0	0
000049	2021	子公司	上市后	14	128	5	0	0	0
000049	2021	集团公司合计	上市后	14	128	5	0	0	0
000050	2006	上市公司本身	上市后	0	0	0	0	0	0
000050	2006	联营公司	上市后	0	1	2	0	1	0
000050	2006	集团公司合计	上市后	0	1	2	0	1	0
000050	2007	上市公司本身	上市后	0	0	0	0	0	0
000050	2007	集团公司合计	上市后	0	0	0	0	0	0
000050	2008	上市公司本身	上市后	0	0	0	0	0	0
000050	2008	集团公司合计	上市后	0	0	0	0	0	0
000050	2009	上市公司本身	上市后	0	14	0	0	0	0
000050	2009	子公司	上市后	1	3	0	0	0	0
000050	2009	集团公司合计	上市后	1	17	0	0	0	0
000050	2010	上市公司本身	上市后	1	39	0	0	0	0
000050	2010	子公司	上市后	2	6	0	0	0	0
000050	2010	集团公司合计	上市后	3	45	0	0	0	0
000050	2011	上市公司本身	上市后	5	24	1	0	0	0
000050	2011	子公司	上市后	13	3	0	0	1	0
000050	2011	集团公司合计	上市后	18	27	1	0	1	0
000050	2012	上市公司本身	上市后	1	23	0	0	0	0
000050	2012	子公司	上市后	35	16	0	0	4	0
000050	2012	联营公司	上市后	0	2	0	0	0	0
000050	2012	集团公司合计	上市后	36	41	0	0	4	0
000050	2013	上市公司本身	上市后	8	19	1	0	14	0
000050	2013	子公司	上市后	42	11	0	3	8	0
000050	2013	联营公司	上市后	0	15	0	0	0	0
000050	2013	集团公司合计	上市后	50	45	1	3	14	0
000050	2014	上市公司本身	上市后	5	1	0	0	73	0
000050	2014	子公司	上市后	28	6	0	1	52	0
000050	2014	联营公司	上市后	0	0	0	0	7	0
000050	2014	集团公司合计	上市后	33	7	0	1	73	0
000050	2015	上市公司本身	上市后	14	1	0	0	116	0
000050	2015	子公司	上市后	139	4	0	0	62	0
000050	2015	联营公司	上市后	0	0	0	0	7	0
000050	2015	集团公司合计	上市后	153	5	0	0	116	0
000050	2016	上市公司本身	上市后	3	5	3	89	226	0
000050	2016	子公司	上市后	162	6	0	56	139	0
000050	2016	联营公司	上市后	0	0	0	19	12	0
000050	2016	集团公司合计	上市后	165	11	3	89	226	0
000050	2017	上市公司本身	上市后	8	0	0	387	177	0
000050	2017	子公司	上市后	40	46	0	233	91	0
000050	2017	联营公司	上市后	0	14	0	62	12	0
000050	2017	集团公司合计	上市后	48	60	0	387	178	0
000050	2018	上市公司本身	上市后	1	0	0	369	0	0
000050	2018	子公司	上市后	21	7	0	372	0	0
000050	2018	联营公司	上市后	10	21	0	0	0	0
000050	2018	集团公司合计	上市后	32	28	0	369	0	0
000050	2019	上市公司本身	上市后	4	0	0	457	0	0
000050	2019	子公司	上市后	394	1	10	458	0	0
000050	2019	联营公司	上市后	30	33	0	0	0	0
000050	2019	集团公司合计	上市后	428	34	10	458	0	0
000050	2020	上市公司本身	上市后	32	0	0	102	0	0
000050	2020	子公司	上市后	933	0	2	102	0	0
000050	2020	联营公司	上市后	42	22	0	0	0	0
000050	2020	集团公司合计	上市后	1007	22	2	102	0	0
000050	2021	上市公司本身	上市后	36	0	0	21	0	0
000050	2021	子公司	上市后	1219	16	8	54	1	0
000050	2021	联营公司	上市后	39	13	0	3	0	0
000050	2021	集团公司合计	上市后	1294	29	8	57	1	0
000055	2006	上市公司本身	上市后	0	56	14	0	0	0
000055	2006	集团公司合计	上市后	0	56	14	0	0	0
000055	2007	上市公司本身	上市后	2	23	1	0	0	0
000055	2007	子公司	上市后	2	6	0	0	0	0
000055	2007	集团公司合计	上市后	4	29	1	0	0	0
000055	2008	上市公司本身	上市后	3	31	2	0	0	0
000055	2008	子公司	上市后	8	9	0	0	0	0
000055	2008	集团公司合计	上市后	11	40	2	0	0	0
000055	2009	上市公司本身	上市后	4	22	5	0	0	0
000055	2009	子公司	上市后	5	1	16	0	0	0
000055	2009	集团公司合计	上市后	9	23	21	0	0	0
000055	2010	上市公司本身	上市后	4	8	0	0	0	0
000055	2010	子公司	上市后	1	20	2	0	0	0
000055	2010	集团公司合计	上市后	5	28	2	0	0	0
000055	2011	上市公司本身	上市后	4	2	0	0	0	0
000055	2011	子公司	上市后	3	17	0	0	0	0
000055	2011	集团公司合计	上市后	7	19	0	0	0	0
000055	2012	上市公司本身	上市后	5	0	0	0	0	0
000055	2012	子公司	上市后	13	7	0	0	0	0
000055	2012	集团公司合计	上市后	18	7	0	0	0	0
000055	2013	上市公司本身	上市后	2	0	0	0	0	0
000055	2013	子公司	上市后	9	38	0	0	0	0
000055	2013	集团公司合计	上市后	11	38	0	0	0	0
000055	2014	上市公司本身	上市后	1	0	0	0	0	0
000055	2014	子公司	上市后	2	20	0	0	0	0
000055	2014	集团公司合计	上市后	3	20	0	0	0	0
000055	2015	上市公司本身	上市后	0	0	0	0	0	0
000055	2015	子公司	上市后	4	34	0	0	0	0
000055	2015	集团公司合计	上市后	4	34	0	0	0	0
000055	2016	上市公司本身	上市后	0	0	0	0	0	0
000055	2016	子公司	上市后	11	15	3	0	0	0
000055	2016	集团公司合计	上市后	11	15	3	0	0	0
000055	2017	上市公司本身	上市后	0	0	0	0	0	0
000055	2017	子公司	上市后	5	22	3	0	0	0
000055	2017	集团公司合计	上市后	5	22	3	0	0	0
000055	2018	上市公司本身	上市后	0	0	0	0	0	0
000055	2018	子公司	上市后	3	19	0	0	0	0
000055	2018	集团公司合计	上市后	3	19	0	0	0	0
000055	2019	上市公司本身	上市后	0	0	0	0	0	0
000055	2019	子公司	上市后	1	18	0	0	0	0
000055	2019	集团公司合计	上市后	1	18	0	0	0	0
000055	2020	上市公司本身	上市后	0	0	0	0	0	0
000055	2020	子公司	上市后	0	30	0	0	0	0
000055	2020	集团公司合计	上市后	0	30	0	0	0	0
000055	2021	上市公司本身	上市后	0	0	0	0	0	0
000055	2021	子公司	上市后	0	45	0	0	0	0
000055	2021	集团公司合计	上市后	0	45	0	0	0	0
000056	2006	上市公司本身	上市后	0	0	0	0	0	0
000056	2006	集团公司合计	上市后	0	0	0	0	0	0
000056	2007	上市公司本身	上市后	0	0	0	0	0	0
000056	2007	集团公司合计	上市后	0	0	0	0	0	0
000056	2008	上市公司本身	上市后	0	0	0	0	0	0
000056	2008	集团公司合计	上市后	0	0	0	0	0	0
000056	2009	上市公司本身	上市后	0	0	0	0	0	0
000056	2009	集团公司合计	上市后	0	0	0	0	0	0
000056	2010	上市公司本身	上市后	0	0	0	0	0	0
000056	2010	集团公司合计	上市后	0	0	0	0	0	0
000056	2011	上市公司本身	上市后	0	0	0	0	0	0
000056	2011	集团公司合计	上市后	0	0	0	0	0	0
000056	2012	上市公司本身	上市后	0	0	0	0	0	0
000056	2012	集团公司合计	上市后	0	0	0	0	0	0
000056	2013	上市公司本身	上市后	0	0	0	0	0	0
000056	2013	集团公司合计	上市后	0	0	0	0	0	0
000056	2014	上市公司本身	上市后	0	0	0	0	0	0
000056	2014	集团公司合计	上市后	0	0	0	0	0	0
000056	2015	上市公司本身	上市后	0	0	0	0	0	0
000056	2015	集团公司合计	上市后	0	0	0	0	0	0
000056	2016	上市公司本身	上市后	0	0	0	0	0	0
000056	2016	集团公司合计	上市后	0	0	0	0	0	0
000056	2017	上市公司本身	上市后	0	0	0	0	0	0
000056	2017	集团公司合计	上市后	0	0	0	0	0	0
000056	2018	上市公司本身	上市后	0	0	0	0	0	0
000056	2018	集团公司合计	上市后	0	0	0	0	0	0
000056	2019	上市公司本身	上市后	0	0	0	0	0	0
000056	2019	子公司	上市后	0	6	0	0	0	0
000056	2019	集团公司合计	上市后	0	6	0	0	0	0
000056	2020	上市公司本身	上市后	0	0	0	0	0	0
000056	2020	集团公司合计	上市后	0	0	0	0	0	0
000056	2021	上市公司本身	上市后	0	0	0	0	0	0
000056	2021	集团公司合计	上市后	0	0	0	0	0	0
000058	2006	上市公司本身	上市后	0	0	0	0	0	0
000058	2006	子公司	上市后	0	1	0	0	0	0
000058	2006	集团公司合计	上市后	0	1	0	0	0	0
000058	2007	上市公司本身	上市后	0	0	0	0	0	0
000058	2007	集团公司合计	上市后	0	0	0	0	0	0
000058	2008	上市公司本身	上市后	0	0	0	0	0	0
000058	2008	联营公司	上市后	0	24	3	0	0	0
000058	2008	集团公司合计	上市后	0	24	3	0	0	0
000058	2009	上市公司本身	上市后	0	0	0	0	0	0
000058	2009	集团公司合计	上市后	0	0	0	0	0	0
000058	2010	上市公司本身	上市后	0	0	0	0	0	0
000058	2010	集团公司合计	上市后	0	0	0	0	0	0
000058	2011	上市公司本身	上市后	0	0	0	0	0	0
000058	2011	集团公司合计	上市后	0	0	0	0	0	0
000058	2012	上市公司本身	上市后	0	0	0	0	0	0
000058	2012	联营公司	上市后	12	12	2	0	0	0
000058	2012	集团公司合计	上市后	12	12	2	0	0	0
000058	2013	上市公司本身	上市后	0	0	0	0	0	0
000058	2013	联营公司	上市后	21	34	2	0	0	0
000058	2013	集团公司合计	上市后	21	34	2	0	0	0
000058	2014	上市公司本身	上市后	0	0	0	0	0	0
000058	2014	联营公司	上市后	17	5	6	0	0	0
000058	2014	集团公司合计	上市后	17	5	6	0	0	0
000058	2015	上市公司本身	上市后	0	0	0	0	0	0
000058	2015	联营公司	上市后	14	10	3	0	0	0
000058	2015	集团公司合计	上市后	14	10	3	0	0	0
000058	2016	上市公司本身	上市后	0	0	0	0	0	0
000058	2016	集团公司合计	上市后	0	0	0	0	0	0
000058	2017	上市公司本身	上市后	0	0	0	0	0	0
000058	2017	集团公司合计	上市后	0	0	0	0	0	0
000058	2018	上市公司本身	上市后	0	0	0	0	0	0
000058	2018	集团公司合计	上市后	0	0	0	0	0	0
000058	2019	上市公司本身	上市后	0	0	0	0	0	0
000058	2019	子公司	上市后	1	4	0	0	0	0
000058	2019	集团公司合计	上市后	1	4	0	0	0	0
000058	2020	上市公司本身	上市后	0	0	0	0	0	0
000058	2020	子公司	上市后	1	24	0	0	0	0
000058	2020	集团公司合计	上市后	1	24	0	0	0	0
000058	2021	上市公司本身	上市后	0	0	0	0	0	0
000058	2021	子公司	上市后	0	33	1	0	0	0
000058	2021	集团公司合计	上市后	0	33	1	0	0	0
000059	2006	上市公司本身	上市后	0	0	0	0	0	0
000059	2006	集团公司合计	上市后	0	0	0	0	0	0
000059	2007	上市公司本身	上市后	0	0	0	0	0	0
000059	2007	集团公司合计	上市后	0	0	0	0	0	0
000059	2008	上市公司本身	上市后	0	0	0	0	0	0
000059	2008	集团公司合计	上市后	0	0	0	0	0	0
000059	2009	上市公司本身	上市后	0	0	0	0	0	0
000059	2009	集团公司合计	上市后	0	0	0	0	0	0
000059	2010	上市公司本身	上市后	0	0	0	0	0	0
000059	2010	子公司	上市后	1	0	0	0	0	0
000059	2010	集团公司合计	上市后	1	0	0	0	0	0
000059	2011	上市公司本身	上市后	0	0	0	0	0	0
000059	2011	集团公司合计	上市后	0	0	0	0	0	0
000059	2012	上市公司本身	上市后	0	0	0	0	0	0
000059	2012	集团公司合计	上市后	0	0	0	0	0	0
000059	2013	上市公司本身	上市后	0	0	0	0	0	0
000059	2013	子公司	上市后	0	2	0	0	0	0
000059	2013	集团公司合计	上市后	0	2	0	0	0	0
000059	2014	上市公司本身	上市后	0	0	0	0	0	0
000059	2014	子公司	上市后	0	3	0	0	2	0
000059	2014	集团公司合计	上市后	0	3	0	0	2	0
000059	2015	上市公司本身	上市后	0	0	0	0	0	0
000059	2015	集团公司合计	上市后	0	0	0	0	0	0
000059	2016	上市公司本身	上市后	0	0	0	0	0	0
000059	2016	子公司	上市后	0	1	0	0	0	0
000059	2016	集团公司合计	上市后	0	1	0	0	0	0
000059	2017	上市公司本身	上市后	0	0	0	0	0	0
000059	2017	子公司	上市后	1	3	2	0	0	0
000059	2017	集团公司合计	上市后	1	3	2	0	0	0
000059	2018	上市公司本身	上市后	6	10	0	0	0	0
000059	2018	子公司	上市后	1	30	0	0	0	0
000059	2018	集团公司合计	上市后	7	40	0	0	0	0
000059	2019	上市公司本身	上市后	8	13	0	1	0	0
000059	2019	子公司	上市后	0	2	0	0	0	0
000059	2019	集团公司合计	上市后	8	15	0	1	0	0
000059	2020	上市公司本身	上市后	1	14	0	0	0	0
000059	2020	子公司	上市后	0	21	2	0	0	0
000059	2020	集团公司合计	上市后	1	35	2	0	0	0
000059	2021	上市公司本身	上市后	7	5	0	0	4	0
000059	2021	子公司	上市后	2	21	0	0	4	0
000059	2021	集团公司合计	上市后	9	26	0	0	4	0
000060	2006	上市公司本身	上市后	0	0	0	0	0	0
000060	2006	子公司	上市后	0	3	0	0	0	1
000060	2006	集团公司合计	上市后	0	3	0	0	0	1
000060	2007	上市公司本身	上市后	0	0	0	0	0	0
000060	2007	子公司	上市后	1	0	2	0	0	1
000060	2007	集团公司合计	上市后	1	0	2	0	0	1
000060	2008	上市公司本身	上市后	0	0	0	0	0	0
000060	2008	子公司	上市后	0	5	2	0	0	0
000060	2008	集团公司合计	上市后	0	5	2	0	0	0
000060	2009	上市公司本身	上市后	0	0	0	1	0	0
000060	2009	子公司	上市后	1	7	2	0	0	0
000060	2009	集团公司合计	上市后	1	7	2	1	0	0
000060	2010	上市公司本身	上市后	0	0	0	0	0	0
000060	2010	子公司	上市后	0	1	0	0	0	0
000060	2010	联营公司	上市后	3	11	0	0	1	0
000060	2010	集团公司合计	上市后	3	12	0	0	1	0
000060	2011	上市公司本身	上市后	0	0	0	0	0	0
000060	2011	子公司	上市后	2	13	0	0	0	0
000060	2011	联营公司	上市后	4	12	0	1	0	0
000060	2011	集团公司合计	上市后	6	25	0	1	0	0
000060	2012	上市公司本身	上市后	0	0	0	0	0	0
000060	2012	子公司	上市后	0	8	0	0	0	0
000060	2012	联营公司	上市后	7	17	0	0	0	0
000060	2012	集团公司合计	上市后	7	25	0	0	0	0
000060	2013	上市公司本身	上市后	0	0	0	0	0	0
000060	2013	子公司	上市后	1	2	0	0	0	0
000060	2013	联营公司	上市后	6	14	0	0	0	0
000060	2013	集团公司合计	上市后	7	16	0	0	0	0
000060	2014	上市公司本身	上市后	0	0	0	0	0	0
000060	2014	子公司	上市后	2	16	0	0	5	0
000060	2014	集团公司合计	上市后	2	16	0	0	3	0
000060	2015	上市公司本身	上市后	0	0	0	0	0	0
000060	2015	子公司	上市后	4	12	0	0	0	0
000060	2015	联营公司	上市后	10	14	0	0	0	0
000060	2015	集团公司合计	上市后	14	26	0	0	0	0
000060	2016	上市公司本身	上市后	0	0	0	0	6	0
000060	2016	子公司	上市后	3	3	0	0	0	0
000060	2016	联营公司	上市后	8	17	0	0	0	0
000060	2016	集团公司合计	上市后	11	20	0	0	6	0
000060	2017	上市公司本身	上市后	0	0	0	3	3	0
000060	2017	子公司	上市后	3	9	0	0	2	0
000060	2017	联营公司	上市后	20	12	0	0	0	0
000060	2017	集团公司合计	上市后	23	21	0	3	5	0
000060	2018	上市公司本身	上市后	0	1	0	2	12	0
000060	2018	子公司	上市后	2	32	1	0	17	0
000060	2018	联营公司	上市后	10	32	0	2	0	0
000060	2018	集团公司合计	上市后	12	65	1	4	23	0
000060	2019	上市公司本身	上市后	0	0	0	2	10	0
000060	2019	子公司	上市后	8	21	0	2	0	0
000060	2019	联营公司	上市后	7	42	0	0	0	0
000060	2019	集团公司合计	上市后	15	63	0	4	10	0
000060	2020	上市公司本身	上市后	1	4	0	4	7	0
000060	2020	子公司	上市后	10	37	0	2	0	0
000060	2020	联营公司	上市后	1	35	0	0	0	0
000060	2020	集团公司合计	上市后	12	76	0	4	7	0
000060	2021	上市公司本身	上市后	0	1	0	3	24	0
000060	2021	子公司	上市后	4	39	1	6	9	0
000060	2021	集团公司合计	上市后	4	40	1	7	30	0
000061	2006	上市公司本身	上市后	0	0	0	0	0	0
000061	2006	子公司	上市后	0	0	1	0	0	0
000061	2006	集团公司合计	上市后	0	0	1	0	0	0
000061	2007	上市公司本身	上市后	0	0	0	0	0	0
000061	2007	集团公司合计	上市后	0	0	0	0	0	0
000061	2008	上市公司本身	上市后	0	0	0	0	0	0
000061	2008	集团公司合计	上市后	0	0	0	0	0	0
000061	2009	上市公司本身	上市后	0	0	0	0	0	0
000061	2009	集团公司合计	上市后	0	0	0	0	0	0
000061	2010	上市公司本身	上市后	0	0	0	0	0	0
000061	2010	集团公司合计	上市后	0	0	0	0	0	0
000061	2011	上市公司本身	上市后	0	0	1	0	0	0
000061	2011	集团公司合计	上市后	0	0	1	0	0	0
000061	2012	上市公司本身	上市后	0	1	1	0	0	0
000061	2012	子公司	上市后	0	4	1	0	0	0
000061	2012	集团公司合计	上市后	0	5	2	0	0	0
000061	2013	上市公司本身	上市后	1	0	0	0	0	0
000061	2013	集团公司合计	上市后	1	0	0	0	0	0
000061	2014	上市公司本身	上市后	0	0	0	0	0	0
000061	2014	集团公司合计	上市后	0	0	0	0	0	0
000061	2015	上市公司本身	上市后	0	0	0	0	0	0
[truncated: 116,769 more rows]

## Sheet: 2006-2021上市公司本身
Scode	yearStkcd	Year	Ftyp	Athrtm	Invig	Patent1	Umig	Desig	Patent2		Invjg	Umjg	Desjg
股票代码	会计年度股票代码	会计年度	公司类型	获得时间	当年独立获得的发明数量	当年独立获得的发明数量授权加1取对数	当年独立获得的实用新型数量	当年独立获得的外观设计数量	当年独立获得专利数量加1取对数	当年独立获得的专利数量	当年联合获得的发明数量	当年联合获得的实用新型数量	当年联合获得的外观设计数量
000001	2006000001	2006	上市公司本身	上市后	0	0	0	0	0	0	0	0	0
000001	2007000001	2007	上市公司本身	上市后	0	0	0	0	0	0	0	0	0
000001	2008000001	2008	上市公司本身	上市后	0	0	0	0	0	0	0	0	0
000001	2009000001	2009	上市公司本身	上市后	0	0	0	0	0	0	0	0	0
000001	2010000001	2010	上市公司本身	上市后	0	0	0	1	0.693147	1	0	0	0
000001	2011000001	2011	上市公司本身	上市后	0	0	0	0	0	0	0	0	0
000001	2012000001	2012	上市公司本身	上市后	0	0	0	0	0	0	0	0	0
000001	2013000001	2013	上市公司本身	上市后	0	0	0	0	0	0	0	0	0
000001	2014000001	2014	上市公司本身	上市后	0	0	0	0	0	0	0	0	0
000001	2015000001	2015	上市公司本身	上市后	0	0	0	0	0	0	0	0	0
000001	2016000001	2016	上市公司本身	上市后	1	0.693147	0	0	0.693147	1	0	0	0
000001	2017000001	2017	上市公司本身	上市后	0	0	0	11	2.48491	11	0	0	0
000001	2018000001	2018	上市公司本身	上市后	4	1.60944	0	0	1.60944	4	0	0	0
000001	2019000001	2019	上市公司本身	上市后	0	0	0	0	0	0	0	0	0
000001	2020000001	2020	上市公司本身	上市后	0	0	0	8	2.19722	8	0	0	0
000001	2021000001	2021	上市公司本身	上市后	1	0.693147	3	43	3.8712	47	0	0	0
000002	2006000002	2006	上市公司本身	上市后	0	0	11	0	2.48491	11	0	1	0
000002	2007000002	2007	上市公司本身	上市后	0	0	32	0	3.49651	32	0	0	0
000002	2008000002	2008	上市公司本身	上市后	0	0	1	0	0.693147	1	0	0	0
000002	2009000002	2009	上市公司本身	上市后	4	1.60944	12	0	2.83321	16	0	0	0
000002	2010000002	2010	上市公司本身	上市后	1	0.693147	0	0	0.693147	1	0	1	0
000002	2011000002	2011	上市公司本身	上市后	5	1.79176	7	1	2.63906	13	0	2	0
000002	2012000002	2012	上市公司本身	上市后	1	0.693147	0	0	0.693147	1	0	0	0
000002	2013000002	2013	上市公司本身	上市后	0	0	0	0	0	0	0	0	0
000002	2014000002	2014	上市公司本身	上市后	0	0	2	1	1.38629	3	0	0	0
000002	2015000002	2015	上市公司本身	上市后	2	1.09861	0	0	1.09861	2	0	0	0
000002	2016000002	2016	上市公司本身	上市后	0	0	0	0	0	0	0	0	0
000002	2017000002	2017	上市公司本身	上市后	1	0.693147	0	0	0.693147	1	0	0	0
000002	2018000002	2018	上市公司本身	上市后	0	0	0	0	0	0	0	0	0
000002	2019000002	2019	上市公司本身	上市后	0	0	0	0	0	0	0	0	0
000002	2020000002	2020	上市公司本身	上市后	0	0	0	0	0	0	0	0	0
000002	2021000002	2021	上市公司本身	上市后	0	0	0	0	0	0	0	0	0
000004	2006000004	2006	上市公司本身	上市后	0	0	0	0	0	0	0	0	0
000004	2007000004	2007	上市公司本身	上市后	0	0	0	0	0	0	0	0	0
000004	2008000004	2008	上市公司本身	上市后	0	0	0	0	0	0	0	0	0
000004	2009000004	2009	上市公司本身	上市后	0	0	0	0	0	0	0	0	0
000004	2010000004	2010	上市公司本身	上市后	0	0	0	0	0	0	0	0	0
000004	2011000004	2011	上市公司本身	上市后	0	0	0	0	0	0	0	0	0
000004	2012000004	2012	上市公司本身	上市后	0	0	0	0	0	0	0	0	0
000004	2013000004	2013	上市公司本身	上市后	0	0	0	0	0	0	0	0	0
000004	2014000004	2014	上市公司本身	上市后	0	0	0	0	0	0	0	0	0
000004	2015000004	2015	上市公司本身	上市后	0	0	0	0	0	0	0	0	0
000004	2016000004	2016	上市公司本身	上市后	0	0	0	0	0	0	0	0	0
000004	2017000004	2017	上市公司本身	上市后	0	0	0	0	0	0	0	0	0
000004	2018000004	2018	上市公司本身	上市后	0	0	0	0	0	0	0	0	0
000004	2019000004	2019	上市公司本身	上市后	0	0	0	0	0	0	0	0	0
000004	2020000004	2020	上市公司本身	上市后	0	0	0	0	0	0	0	0	0
000004	2021000004	2021	上市公司本身	上市后	0	0	0	0	0	0	0	0	0
000005	2006000005	2006	上市公司本身	上市后	0	0	0	0	0	0	0	0	0
000005	2007000005	2007	上市公司本身	上市后	0	0	0	0	0	0	0	0	0
000005	2008000005	2008	上市公司本身	上市后	0	0	0	0	0	0	0	0	0
000005	2009000005	2009	上市公司本身	上市后	0	0	0	0	0	0	0	0	0
000005	2010000005	2010	上市公司本身	上市后	0	0	0	0	0	0	0	0	0
000005	2011000005	2011	上市公司本身	上市后	0	0	0	0	0	0	0	0	0
000005	2012000005	2012	上市公司本身	上市后	0	0	0	0	0	0	0	0	0
000005	2013000005	2013	上市公司本身	上市后	0	0	0	0	0	0	0	0	0
000005	2014000005	2014	上市公司本身	上市后	0	0	0	0	0	0	0	0	0
000005	2015000005	2015	上市公司本身	上市后	0	0	0	0	0	0	0	0	0
000005	2016000005	2016	上市公司本身	上市后	0	0	0	0	0	0	0	0	0
000005	2017000005	2017	上市公司本身	上市后	0	0	0	0	0	0	0	0	0
000005	2018000005	2018	上市公司本身	上市后	0	0	0	0	0	0	0	0	0
000005	2019000005	2019	上市公司本身	上市后	0	0	0	0	0	0	0	0	0
000005	2020000005	2020	上市公司本身	上市后	0	0	1	0	0.693147	1	0	0	0
000005	2021000005	2021	上市公司本身	上市后	0	0	1	0	0.693147	1	0	0	0
000006	2006000006	2006	上市公司本身	上市后	0	0	0	0	0	0	0	0	0
000006	2007000006	2007	上市公司本身	上市后	0	0	0	0	0	0	0	0	0
000006	2008000006	2008	上市公司本身	上市后	0	0	0	0	0	0	0	0	0
000006	2009000006	2009	上市公司本身	上市后	0	0	0	0	0	0	0	0	0
000006	2010000006	2010	上市公司本身	上市后	0	0	0	0	0	0	0	0	0
000006	2011000006	2011	上市公司本身	上市后	0	0	0	0	0	0	0	0	0
000006	2012000006	2012	上市公司本身	上市后	0	0	0	0	0	0	0	0	0
000006	2013000006	2013	上市公司本身	上市后	0	0	0	0	0	0	0	0	0
000006	2014000006	2014	上市公司本身	上市后	0	0	0	0	0	0	0	0	0
000006	2015000006	2015	上市公司本身	上市后	0	0	0	0	0	0	0	0	0
000006	2016000006	2016	上市公司本身	上市后	0	0	0	0	0	0	0	0	0
000006	2017000006	2017	上市公司本身	上市后	0	0	0	0	0	0	0	0	0
000006	2018000006	2018	上市公司本身	上市后	0	0	0	0	0	0	0	0	0
000006	2019000006	2019	上市公司本身	上市后	0	0	0	0	0	0	0	0	0
000006	2020000006	2020	上市公司本身	上市后	0	0	0	0	0	0	0	0	0
000006	2021000006	2021	上市公司本身	上市后	0	0	0	0	0	0	0	0	0
000007	2006000007	2006	上市公司本身	上市后	0	0	0	0	0	0	0	0	0
000007	2007000007	2007	上市公司本身	上市后	0	0	0	0	0	0	0	0	0
000007	2008000007	2008	上市公司本身	上市后	0	0	0	0	0	0	0	0	0
000007	2009000007	2009	上市公司本身	上市后	0	0	0	0	0	0	0	0	0
000007	2010000007	2010	上市公司本身	上市后	0	0	0	0	0	0	0	0	0
000007	2011000007	2011	上市公司本身	上市后	0	0	0	0	0	0	0	0	0
000007	2012000007	2012	上市公司本身	上市后	0	0	0	0	0	0	0	0	0
000007	2013000007	2013	上市公司本身	上市后	0	0	0	0	0	0	0	0	0
000007	2014000007	2014	上市公司本身	上市后	0	0	0	0	0	0	0	0	0
000007	2015000007	2015	上市公司本身	上市后	0	0	0	0	0	0	0	0	0
000007	2016000007	2016	上市公司本身	上市后	0	0	0	0	0	0	0	0	0
000007	2017000007	2017	上市公司本身	上市后	0	0	0	0	0	0	0	0	0
000007	2018000007	2018	上市公司本身	上市后	0	0	0	0	0	0	0	0	0
000007	2019000007	2019	上市公司本身	上市后	0	0	0	0	0	0	0	0	0
000007	2020000007	2020	上市公司本身	上市后	0	0	0	0	0	0	0	0	0
000007	2021000007	2021	上市公司本身	上市后	0	0	0	0	0	0	0	0	0
000008	2006000008	2006	上市公司本身	上市后	0	0	0	0	0	0	0	0	0
000008	2007000008	2007	上市公司本身	上市后	0	0	0	0	0	0	0	0	0
000008	2008000008	2008	上市公司本身	上市后	0	0	0	0	0	0	0	0	0
000008	2009000008	2009	上市公司本身	上市后	0	0	0	0	0	0	0	0	0
000008	2010000008	2010	上市公司本身	上市后	0	0	0	0	0	0	0	0	0
000008	2011000008	2011	上市公司本身	上市后	0	0	0	0	0	0	0	0	0
000008	2012000008	2012	上市公司本身	上市后	0	0	0	0	0	0	0	0	0
000008	2013000008	2013	上市公司本身	上市后	0	0	0	0	0	0	0	0	0
000008	2014000008	2014	上市公司本身	上市后	0	0	0	0	0	0	0	0	0
000008	2015000008	2015	上市公司本身	上市后	0	0	0	0	0	0	0	0	0
000008	2016000008	2016	上市公司本身	上市后	0	0	0	0	0	0	0	0	0
000008	2017000008	2017	上市公司本身	上市后	0	0	0	0	0	0	0	0	0
000008	2018000008	2018	上市公司本身	上市后	0	0	1	0	0.693147	1	0	0	0
000008	2019000008	2019	上市公司本身	上市后	0	0	3	3	1.94591	6	0	4	1
000008	2020000008	2020	上市公司本身	上市后	1	0.693147	5	0	1.94591	6	0	0	0
000008	2021000008	2021	上市公司本身	上市后	6	1.94591	2	0	2.19722	8	0	0	0
000009	2006000009	2006	上市公司本身	上市后	0	0	0	0	0	0	0	0	0
000009	2007000009	2007	上市公司本身	上市后	0	0	0	0	0	0	0	0	0
000009	2008000009	2008	上市公司本身	上市后	0	0	0	0	0	0	0	0	0
000009	2009000009	2009	上市公司本身	上市后	0	0	0	0	0	0	0	0	0
000009	2010000009	2010	上市公司本身	上市后	0	0	0	0	0	0	0	0	0
000009	2011000009	2011	上市公司本身	上市后	0	0	0	0	0	0	0	0	0
000009	2012000009	2012	上市公司本身	上市后	0	0	0	0	0	0	0	0	0
000009	2013000009	2013	上市公司本身	上市后	0	0	0	0	0	0	0	0	0
000009	2014000009	2014	上市公司本身	上市后	0	0	0	0	0	0	0	0	0
000009	2015000009	2015	上市公司本身	上市后	0	0	0	0	0	0	0	0	0
000009	2016000009	2016	上市公司本身	上市后	0	0	0	0	0	0	0	0	0
000009	2017000009	2017	上市公司本身	上市后	0	0	0	0	0	0	0	0	0
000009	2018000009	2018	上市公司本身	上市后	0	0	0	0	0	0	0	0	0
000009	2019000009	2019	上市公司本身	上市后	0	0	0	0	0	0	0	0	0
000009	2020000009	2020	上市公司本身	上市后	0	0	0	0	0	0	0	0	0
000009	2021000009	2021	上市公司本身	上市后	0	0	0	0	0	0	0	0	0
000010	2006000010	2006	上市公司本身	上市后	0	0	0	0	0	0	0	0	0
000010	2007000010	2007	上市公司本身	上市后	0	0	0	0	0	0	0	0	0
000010	2008000010	2008	上市公司本身	上市后	0	0	0	0	0	0	0	0	0
000010	2009000010	2009	上市公司本身	上市后	0	0	0	0	0	0	0	0	0
000010	2010000010	2010	上市公司本身	上市后	0	0	0	0	0	0	0	0	0
000010	2011000010	2011	上市公司本身	上市后	0	0	0	0	0	0	0	0	0
000010	2012000010	2012	上市公司本身	上市后	0	0	0	0	0	0	0	0	0
000010	2013000010	2013	上市公司本身	上市后	0	0	0	0	0	0	0	0	0
000010	2014000010	2014	上市公司本身	上市后	0	0	0	0	0	0	0	0	0
000010	2015000010	2015	上市公司本身	上市后	0	0	0	0	0	0	0	0	0
000010	2016000010	2016	上市公司本身	上市后	0	0	0	0	0	0	0	0	0
000010	2017000010	2017	上市公司本身	上市后	0	0	0	0	0	0	0	0	0
000010	2018000010	2018	上市公司本身	上市后	0	0	0	0	0	0	0	0	0
000010	2019000010	2019	上市公司本身	上市后	0	0	0	0	0	0	0	0	0
000010	2020000010	2020	上市公司本身	上市后	0	0	0	0	0	0	0	0	0
000010	2021000010	2021	上市公司本身	上市后	0	0	0	0	0	0	0	0	0
000011	2006000011	2006	上市公司本身	上市后	0	0	0	0	0	0	0	0	0
000011	2007000011	2007	上市公司本身	上市后	0	0	0	0	0	0	0	0	0
000011	2008000011	2008	上市公司本身	上市后	0	0	0	0	0	0	0	0	0
000011	2009000011	2009	上市公司本身	上市后	0	0	0	0	0	0	0	0	0
000011	2010000011	2010	上市公司本身	上市后	0	0	0	0	0	0	0	0	0
000011	2011000011	2011	上市公司本身	上市后	0	0	0	0	0	0	0	0	0
000011	2012000011	2012	上市公司本身	上市后	0	0	0	0	0	0	0	0	0
000011	2013000011	2013	上市公司本身	上市后	0	0	0	0	0	0	0	0	0
000011	2014000011	2014	上市公司本身	上市后	0	0	0	0	0	0	0	0	0
000011	2015000011	2015	上市公司本身	上市后	0	0	0	0	0	0	0	0	0
000011	2016000011	2016	上市公司本身	上市后	0	0	0	0	0	0	0	0	0
000011	2017000011	2017	上市公司本身	上市后	0	0	0	0	0	0	0	0	0
000011	2018000011	2018	上市公司本身	上市后	0	0	0	0	0	0	0	0	0
000011	2019000011	2019	上市公司本身	上市后	0	0	0	0	0	0	0	0	0
000011	2020000011	2020	上市公司本身	上市后	0	0	0	0	0	0	0	0	0
000011	2021000011	2021	上市公司本身	上市后	0	0	0	0	0	0	0	0	0
000012	2006000012	2006	上市公司本身	上市后	0	0	0	0	0	0	0	0	0
000012	2007000012	2007	上市公司本身	上市后	0	0	0	0	0	0	0	0	0
000012	2008000012	2008	上市公司本身	上市后	0	0	0	0	0	0	0	0	0
000012	2009000012	2009	上市公司本身	上市后	0	0	5	0	1.79176	5	0	0	0
000012	2010000012	2010	上市公司本身	上市后	3	1.38629	14	0	2.89037	17	0	0	0
000012	2011000012	2011	上市公司本身	上市后	4	1.60944	11	0	2.77259	15	0	0	0
000012	2012000012	2012	上市公司本身	上市后	2	1.09861	5	0	2.07944	7	0	0	0
000012	2013000012	2013	上市公司本身	上市后	4	1.60944	6	0	2.3979	10	0	10	0
000012	2014000012	2014	上市公司本身	上市后	3	1.38629	3	0	1.94591	6	2	16	0
000012	2015000012	2015	上市公司本身	上市后	3	1.38629	9	0	2.56495	12	15	24	1
000012	2016000012	2016	上市公司本身	上市后	7	2.07944	4	0	2.48491	11	4	12	0
000012	2017000012	2017	上市公司本身	上市后	10	2.3979	1	0	2.48491	11	10	24	0
000012	2018000012	2018	上市公司本身	上市后	1	0.693147	5	0	1.94591	6	13	50	0
000012	2019000012	2019	上市公司本身	上市后	0	0	2	0	1.09861	2	10	77	0
000012	2020000012	2020	上市公司本身	上市后	2	1.09861	0	0	1.09861	2	22	99	1
000012	2021000012	2021	上市公司本身	上市后	0	0	0	0	0	0	34	164	0
000014	2006000014	2006	上市公司本身	上市后	0	0	0	0	0	0	0	0	0
000014	2007000014	2007	上市公司本身	上市后	0	0	0	0	0	0	0	0	0
000014	2008000014	2008	上市公司本身	上市后	0	0	0	0	0	0	0	0	0
000014	2009000014	2009	上市公司本身	上市后	0	0	0	0	0	0	0	0	0
000014	2010000014	2010	上市公司本身	上市后	0	0	0	0	0	0	0	0	0
000014	2011000014	2011	上市公司本身	上市后	0	0	0	0	0	0	0	0	0
000014	2012000014	2012	上市公司本身	上市后	0	0	0	0	0	0	0	0	0
000014	2013000014	2013	上市公司本身	上市后	0	0	0	0	0	0	0	0	0
000014	2014000014	2014	上市公司本身	上市后	0	0	0	0	0	0	0	0	0
000014	2015000014	2015	上市公司本身	上市后	0	0	0	0	0	0	0	0	0
000014	2016000014	2016	上市公司本身	上市后	0	0	0	0	0	0	0	0	0
000014	2017000014	2017	上市公司本身	上市后	0	0	0	0	0	0	0	0	0
000014	2018000014	2018	上市公司本身	上市后	0	0	0	0	0	0	0	0	0
000014	2019000014	2019	上市公司本身	上市后	0	0	0	0	0	0	0	0	0
000014	2020000014	2020	上市公司本身	上市后	0	0	0	0	0	0	0	0	0
000014	2021000014	2021	上市公司本身	上市后	0	0	0	0	0	0	0	0	0
000016	2006000016	2006	上市公司本身	上市后	1	0.693147	95	34	4.8752	130	0	0	0
000016	2007000016	2007	上市公司本身	上市后	3	1.38629	190	34	5.42935	227	0	1	0
000016	2008000016	2008	上市公司本身	上市后	6	1.94591	273	47	5.78996	326	0	0	0
000016	2009000016	2009	上市公司本身	上市后	24	3.21888	344	107	6.16542	475	0	0	0
000016	2010000016	2010	上市公司本身	上市后	34	3.55535	443	121	6.39526	598	0	10	0
000016	2011000016	2011	上市公司本身	上市后	50	3.93183	350	90	6.19644	490	0	7	0
000016	2012000016	2012	上市公司本身	上市后	79	4.38203	42	77	5.2933	198	0	0	0
000016	2013000016	2013	上市公司本身	上市后	58	4.07754	51	39	5.00395	148	2	1	0
000016	2014000016	2014	上市公司本身	上市后	43	3.78419	42	30	4.75359	115	0	0	0
000016	2015000016	2015	上市公司本身	上市后	98	4.59512	36	11	4.98361	145	2	2	0
000016	2016000016	2016	上市公司本身	上市后	70	4.26268	33	7	4.70953	110	0	0	0
000016	2017000016	2017	上市公司本身	上市后	44	3.80666	21	2	4.21951	67	0	0	0
000016	2018000016	2018	上市公司本身	上市后	80	4.39445	33	16	4.86753	129	1	0	0
000016	2019000016	2019	上市公司本身	上市后	50	3.93183	5	7	4.14313	62	2	0	0
000016	2020000016	2020	上市公司本身	上市后	17	2.89037	12	30	4.09434	59	1	0	0
000016	2021000016	2021	上市公司本身	上市后	13	2.63906	34	2	3.91202	49	0	0	0
000017	2006000017	2006	上市公司本身	上市后	0	0	0	0	0	0	0	0	0
000017	2007000017	2007	上市公司本身	上市后	0	0	0	0	0	0	0	0	0
000017	2008000017	2008	上市公司本身	上市后	0	0	0	0	0	0	0	0	0
000017	2009000017	2009	上市公司本身	上市后	0	0	0	0	0	0	0	0	0
000017	2010000017	2010	上市公司本身	上市后	0	0	0	0	0	0	0	0	0
000017	2011000017	2011	上市公司本身	上市后	0	0	0	0	0	0	0	0	0
000017	2012000017	2012	上市公司本身	上市后	0	0	0	0	0	0	0	0	0
000017	2013000017	2013	上市公司本身	上市后	0	0	0	0	0	0	0	0	0
000017	2014000017	2014	上市公司本身	上市后	0	0	0	0	0	0	0	0	0
000017	2015000017	2015	上市公司本身	上市后	0	0	0	0	0	0	0	0	0
000017	2016000017	2016	上市公司本身	上市后	0	0	0	0	0	0	0	0	0
000017	2017000017	2017	上市公司本身	上市后	0	0	0	1	0.693147	1	0	0	0
000017	2018000017	2018	上市公司本身	上市后	0	0	0	1	0.693147	1	0	0	0
000017	2019000017	2019	上市公司本身	上市后	0	0	0	0	0	0	0	0	0
000017	2020000017	2020	上市公司本身	上市后	2	1.09861	24	0	3.29584	26	0	0	0
000017	2021000017	2021	上市公司本身	上市后	2	1.09861	0	0	1.09861	2	0	0	0
000018	2006000018	2006	上市公司本身	上市后	0	0	0	0	0	0	0	0	0
000018	2007000018	2007	上市公司本身	上市后	0	0	0	0	0	0	0	0	0
000018	2008000018	2008	上市公司本身	上市后	0	0	0	0	0	0	0	0	0
000018	2009000018	2009	上市公司本身	上市后	0	0	0	0	0	0	0	0	0
000018	2010000018	2010	上市公司本身	上市后	0	0	0	0	0	0	0	0	0
000018	2011000018	2011	上市公司本身	上市后	0	0	0	0	0	0	0	0	0
000018	2012000018	2012	上市公司本身	上市后	0	0	0	0	0	0	0	0	0
000018	2013000018	2013	上市公司本身	上市后	0	0	0	0	0	0	0	0	0
000018	2014000018	2014	上市公司本身	上市后	0	0	0	0	0	0	0	0	0
000018	2015000018	2015	上市公司本身	上市后	0	0	0	0	0	0	0	0	0
000018	2016000018	2016	上市公司本身	上市后	0	0	0	0	0	0	0	0	0
000018	2017000018	2017	上市公司本身	上市后	0	0	0	0	0	0	0	0	0
000018	2018000018	2018	上市公司本身	上市后	0	0	0	0	0	0	0	0	0
000018	2019000018	2019	上市公司本身	上市后	0	0	0	0	0	0	0	0	0
000019	2006000019	2006	上市公司本身	上市后	0	0	0	0	0	0	0	0	0
000019	2007000019	2007	上市公司本身	上市后	0	0	0	0	0	0	0	0	0
000019	2008000019	2008	上市公司本身	上市后	0	0	0	0	0	0	0	0	0
000019	2009000019	2009	上市公司本身	上市后	0	0	0	0	0	0	0	0	0
000019	2010000019	2010	上市公司本身	上市后	0	0	0	0	0	0	0	0	0
000019	2011000019	2011	上市公司本身	上市后	0	0	0	0	0	0	0	0	0
000019	2012000019	2012	上市公司本身	上市后	0	0	0	0	0	0	0	0	0
000019	2013000019	2013	上市公司本身	上市后	0	0	0	0	0	0	0	0	0
000019	2014000019	2014	上市公司本身	上市后	0	0	0	0	0	0	0	0	0
000019	2015000019	2015	上市公司本身	上市后	2	1.09861	0	0	1.09861	2	0	0	0
000019	2016000019	2016	上市公司本身	上市后	0	0	0	0	0	0	0	0	0
000019	2017000019	2017	上市公司本身	上市后	1	0.693147	0	0	0.693147	1	0	0	0
000019	2018000019	2018	上市公司本身	上市后	0	0	0	0	0	0	0	0	0
000019	2019000019	2019	上市公司本身	上市后	0	0	0	0	0	0	0	0	0
000019	2020000019	2020	上市公司本身	上市后	0	0	0	0	0	0	0	0	0
000019	2021000019	2021	上市公司本身	上市后	0	0	0	0	0	0	0	0	0
000020	2006000020	2006	上市公司本身	上市后	0	0	0	0	0	0	0	0	0
000020	2007000020	2007	上市公司本身	上市后	0	0	0	0	0	0	0	0	0
000020	2008000020	2008	上市公司本身	上市后	0	0	0	0	0	0	0	0	0
000020	2009000020	2009	上市公司本身	上市后	0	0	0	0	0	0	0	0	0
000020	2010000020	2010	上市公司本身	上市后	0	0	0	0	0	0	0	0	0
000020	2011000020	2011	上市公司本身	上市后	0	0	0	0	0	0	0	0	0
000020	2012000020	2012	上市公司本身	上市后	0	0	0	0	0	0	0	0	0
000020	2013000020	2013	上市公司本身	上市后	0	0	0	0	0	0	0	0	0
000020	2014000020	2014	上市公司本身	上市后	0	0	0	0	0	0	0	0	0
000020	2015000020	2015	上市公司本身	上市后	0	0	0	0	0	0	0	0	0
000020	2016000020	2016	上市公司本身	上市后	0	0	0	0	0	0	0	0	0
000020	2017000020	2017	上市公司本身	上市后	0	0	0	0	0	0	0	0	0
000020	2018000020	2018	上市公司本身	上市后	0	0	0	0	0	0	0	0	0
000020	2019000020	2019	上市公司本身	上市后	0	0	0	0	0	0	0	0	0
000020	2020000020	2020	上市公司本身	上市后	0	0	0	0	0	0	0	0	0
000020	2021000020	2021	上市公司本身	上市后	0	0	0	0	0	0	0	0	0
000021	2006000021	2006	上市公司本身	上市后	0	0	3	0	1.38629	3	0	0	0
000021	2007000021	2007	上市公司本身	上市后	0	0	7	3	2.3979	10	0	1	0
000021	2008000021	2008	上市公司本身	上市后	0	0	2	2	1.60944	4	0	0	0
000021	2009000021	2009	上市公司本身	上市后	1	0.693147	3	2	1.94591	6	0	0	0
000021	2010000021	2010	上市公司本身	上市后	1	0.693147	13	6	3.04452	20	0	0	0
000021	2011000021	2011	上市公司本身	上市后	3	1.38629	21	5	3.4012	29	0	0	0
000021	2012000021	2012	上市公司本身	上市后	6	1.94591	17	6	3.4012	29	0	0	0
000021	2013000021	2013	上市公司本身	上市后	1	0.693147	10	2	2.63906	13	0	1	0
000021	2014000021	2014	上市公司本身	上市后	1	0.693147	17	2	3.04452	20	0	0	0
000021	2015000021	2015	上市公司本身	上市后	5	1.79176	28	3	3.61092	36	0	0	0
000021	2016000021	2016	上市公司本身	上市后	5	1.79176	24	0	3.4012	29	1	0	0
000021	2017000021	2017	上市公司本身	上市后	2	1.09861	18	0	3.04452	20	1	1	0
000021	2018000021	2018	上市公司本身	上市后	2	1.09861	20	3	3.2581	25	0	0	0
000021	2019000021	2019	上市公司本身	上市后	7	2.07944	28	2	3.63759	37	0	0	0
000021	2020000021	2020	上市公司本身	上市后	5	1.79176	30	2	3.63759	37	0	1	0
000021	2021000021	2021	上市公司本身	上市后	3	1.38629	25	2	3.43399	30	0	0	0
000023	2006000023	2006	上市公司本身	上市后	0	0	0	0	0	0	0	0	0
000023	2007000023	2007	上市公司本身	上市后	0	0	0	0	0	0	0	0	0
000023	2008000023	2008	上市公司本身	上市后	0	0	0	0	0	0	0	0	0
000023	2009000023	2009	上市公司本身	上市后	0	0	0	0	0	0	0	0	0
000023	2010000023	2010	上市公司本身	上市后	0	0	0	0	0	0	0	0	0
000023	2011000023	2011	上市公司本身	上市后	0	0	0	0	0	0	0	0	0
000023	2012000023	2012	上市公司本身	上市后	0	0	0	0	0	0	0	0	0
000023	2013000023	2013	上市公司本身	上市后	0	0	0	0	0	0	0	0	0
000023	2014000023	2014	上市公司本身	上市后	0	0	0	0	0	0	0	0	0
000023	2015000023	2015	上市公司本身	上市后	0	0	0	0	0	0	0	0	0
000023	2016000023	2016	上市公司本身	上市后	0	0	0	0	0	0	0	0	0
000023	2017000023	2017	上市公司本身	上市后	0	0	0	0	0	0	0	0	0
000023	2018000023	2018	上市公司本身	上市后	0	0	0	0	0	0	0	0	0
000023	2019000023	2019	上市公司本身	上市后	0	0	0	0	0	0	0	0	0
000023	2020000023	2020	上市公司本身	上市后	0	0	0	0	0	0	0	0	0
000023	2021000023	2021	上市公司本身	上市后	0	0	0	0	0	0	0	0	0
000024	2006000024	2006	上市公司本身	上市后	0	0	0	0	0	0	0	0	0
000024	2007000024	2007	上市公司本身	上市后	0	0	0	0	0	0	0	0	0
000024	2008000024	2008	上市公司本身	上市后	0	0	0	0	0	0	0	0	0
000024	2009000024	2009	上市公司本身	上市后	0	0	0	0	0	0	0	0	0
000024	2010000024	2010	上市公司本身	上市后	0	0	0	0	0	0	0	0	0
000024	2011000024	2011	上市公司本身	上市后	0	0	0	0	0	0	0	0	0
000024	2012000024	2012	上市公司本身	上市后	0	0	0	0	0	0	0	0	0
000024	2013000024	2013	上市公司本身	上市后	0	0	0	0	0	0	0	0	0
000024	2014000024	2014	上市公司本身	上市后	0	0	0	0	0	0	0	0	0
000024	2015000024	2015	上市公司本身	上市后	0	0	0	0	0	0	0	0	0
000025	2006000025	2006	上市公司本身	上市后	0	0	0	0	0	0	0	0	0
000025	2007000025	2007	上市公司本身	上市后	0	0	0	0	0	0	0	0	0
000025	2008000025	2008	上市公司本身	上市后	0	0	0	0	0	0	0	0	0
000025	2009000025	2009	上市公司本身	上市后	0	0	0	0	0	0	0	0	0
000025	2010000025	2010	上市公司本身	上市后	0	0	0	0	0	0	0	0	0
000025	2011000025	2011	上市公司本身	上市后	0	0	0	0	0	0	0	0	0
000025	2012000025	2012	上市公司本身	上市后	0	0	0	0	0	0	0	0	0
000025	2013000025	2013	上市公司本身	上市后	0	0	0	0	0	0	0	0	0
000025	2014000025	2014	上市公司本身	上市后	0	0	0	0	0	0	0	0	0
000025	2015000025	2015	上市公司本身	上市后	0	0	0	0	0	0	0	0	0
000025	2016000025	2016	上市公司本身	上市后	0	0	0	0	0	0	0	0	0
000025	2017000025	2017	上市公司本身	上市后	0	0	0	0	0	0	0	0	0
000025	2018000025	2018	上市公司本身	上市后	0	0	0	0	0	0	0	0	0
000025	2019000025	2019	上市公司本身	上市后	0	0	0	0	0	0	0	0	0
000025	2020000025	2020	上市公司本身	上市后	0	0	0	0	0	0	0	0	0
000025	2021000025	2021	上市公司本身	上市后	0	0	0	0	0	0	0	0	0
000026	2006000026	2006	上市公司本身	上市后	0	0	1	22	3.17805	23	0	0	0
000026	2007000026	2007	上市公司本身	上市后	1	0.693147	1	4	1.94591	6	0	0	0
000026	2008000026	2008	上市公司本身	上市后	0	0	4	17	3.09104	21	0	0	0
000026	2009000026	2009	上市公司本身	上市后	0	0	0	2	1.09861	2	0	0	0
000026	2010000026	2010	上市公司本身	上市后	0	0	0	5	1.79176	5	0	0	0
000026	2011000026	2011	上市公司本身	上市后	1	0.693147	3	16	3.04452	20	0	0	0
000026	2012000026	2012	上市公司本身	上市后	0	0	0	5	1.79176	5	0	0	0
000026	2013000026	2013	上市公司本身	上市后	0	0	3	14	2.89037	17	0	6	11
000026	2014000026	2014	上市公司本身	上市后	1	0.693147	0	16	2.89037	17	3	2	8
000026	2015000026	2015	上市公司本身	上市后	0	0	1	0	0.693147	1	1	1	25
000026	2016000026	2016	上市公司本身	上市后	0	0	4	2	1.94591	6	1	3	31
000026	2017000026	2017	上市公司本身	上市后	1	0.693147	2	0	1.38629	3	2	8	25
000026	2018000026	2018	上市公司本身	上市后	1	0.693147	1	0	1.09861	2	0	8	31
000026	2019000026	2019	上市公司本身	上市后	2	1.09861	2	3	2.07944	7	1	0	25
000026	2020000026	2020	上市公司本身	上市后	1	0.693147	2	7	2.3979	10	2	6	25
000026	2021000026	2021	上市公司本身	上市后	3	1.38629	0	8	2.48491	11	3	10	24
000027	2006000027	2006	上市公司本身	上市后	0	0	0	0	0	0	0	0	0
000027	2007000027	2007	上市公司本身	上市后	0	0	0	0	0	0	0	0	0
000027	2008000027	2008	上市公司本身	上市后	0	0	0	0	0	0	0	0	0
000027	2009000027	2009	上市公司本身	上市后	0	0	0	0	0	0	0	0	0
000027	2010000027	2010	上市公司本身	上市后	0	0	0	0	0	0	0	0	0
000027	2011000027	2011	上市公司本身	上市后	0	0	0	0	0	0	0	0	0
000027	2012000027	2012	上市公司本身	上市后	0	0	0	0	0	0	0	0	0
000027	2013000027	2013	上市公司本身	上市后	0	0	0	0	0	0	0	0	0
000027	2014000027	2014	上市公司本身	上市后	0	0	0	0	0	0	0	0	0
000027	2015000027	2015	上市公司本身	上市后	0	0	0	0	0	0	0	0	0
000027	2016000027	2016	上市公司本身	上市后	0	0	0	0	0	0	0	0	0
000027	2017000027	2017	上市公司本身	上市后	0	0	0	0	0	0	0	0	0
000027	2018000027	2018	上市公司本身	上市后	0	0	0	0	0	0	0	0	0
000027	2019000027	2019	上市公司本身	上市后	0	0	0	0	0	0	0	0	0
000027	2020000027	2020	上市公司本身	上市后	0	0	0	0	0	0	0	0	0
000027	2021000027	2021	上市公司本身	上市后	0	0	0	0	0	0	0	0	0
000028	2006000028	2006	上市公司本身	上市后	0	0	0	0	0	0	0	0	0
000028	2007000028	2007	上市公司本身	上市后	0	0	0	0	0	0	0	0	0
000028	2008000028	2008	上市公司本身	上市后	0	0	0	0	0	0	0	0	0
000028	2009000028	2009	上市公司本身	上市后	0	0	0	0	0	0	0	0	0
000028	2010000028	2010	上市公司本身	上市后	0	0	0	0	0	0	0	0	0
000028	2011000028	2011	上市公司本身	上市后	0	0	0	0	0	0	0	0	0
000028	2012000028	2012	上市公司本身	上市后	0	0	0	0	0	0	0	0	0
000028	2013000028	2013	上市公司本身	上市后	0	0	0	0	0	0	0	0	0
000028	2014000028	2014	上市公司本身	上市后	0	0	0	0	0	0	0	0	0
000028	2015000028	2015	上市公司本身	上市后	0	0	0	0	0	0	0	0	0
000028	2016000028	2016	上市公司本身	上市后	0	0	0	0	0	0	0	0	0
000028	2017000028	2017	上市公司本身	上市后	0	0	0	0	0	0	0	0	0
000028	2018000028	2018	上市公司本身	上市后	0	0	0	0	0	0	0	0	0
000028	2019000028	2019	上市公司本身	上市后	0	0	0	0	0	0	0	0	0
000028	2020000028	2020	上市公司本身	上市后	0	0	0	0	0	0	0	0	0
000028	2021000028	2021	上市公司本身	上市后	0	0	0	0	0	0	0	0	0
000029	2006000029	2006	上市公司本身	上市后	0	0	0	0	0	0	0	0	0
000029	2007000029	2007	上市公司本身	上市后	0	0	0	0	0	0	0	0	0
000029	2008000029	2008	上市公司本身	上市后	0	0	0	0	0	0	0	0	0
000029	2009000029	2009	上市公司本身	上市后	0	0	0	0	0	0	0	0	0
000029	2010000029	2010	上市公司本身	上市后	0	0	0	0	0	0	0	0	0
000029	2011000029	2011	上市公司本身	上市后	0	0	0	0	0	0	0	0	0
000029	2012000029	2012	上市公司本身	上市后	0	0	0	0	0	0	0	0	0
000029	2013000029	2013	上市公司本身	上市后	0	0	0	0	0	0	0	0	0
000029	2014000029	2014	上市公司本身	上市后	0	0	0	0	0	0	0	0	0
000029	2015000029	2015	上市公司本身	上市后	0	0	0	0	0	0	0	0	0
000029	2016000029	2016	上市公司本身	上市后	0	0	0	0	0	0	0	0	0
000029	2017000029	2017	上市公司本身	上市后	0	0	0	0	0	0	0	0	0
000029	2018000029	2018	上市公司本身	上市后	0	0	0	0	0	0	0	0	0
000029	2019000029	2019	上市公司本身	上市后	0	0	0	0	0	0	0	0	0
000029	2020000029	2020	上市公司本身	上市后	0	0	0	0	0	0	0	0	0
000029	2021000029	2021	上市公司本身	上市后	0	0	0	0	0	0	0	0	0
000030	2006000030	2006	上市公司本身	上市后	0	0	0	0	0	0	0	2	0
000030	2007000030	2007	上市公司本身	上市后	0	0	0	0	0	0	0	8	0
000030	2008000030	2008	上市公司本身	上市后	0	0	0	0	0	0	0	0	0
000030	2009000030	2009	上市公司本身	上市后	0	0	3	0	1.38629	3	0	0	0
000030	2010000030	2010	上市公司本身	上市后	1	0.693147	6	4	2.48491	11	0	11	4
000030	2011000030	2011	上市公司本身	上市后	1	0.693147	10	7	2.94444	18	0	15	15
000030	2012000030	2012	上市公司本身	上市后	1	0.693147	4	7	2.56495	12	1	9	8
000030	2013000030	2013	上市公司本身	上市后	2	1.09861	6	2	2.3979	10	1	7	0
000030	2014000030	2014	上市公司本身	上市后	1	0.693147	12	5	2.94444	18	1	15	1
000030	2015000030	2015	上市公司本身	上市后	4	1.60944	4	6	2.70805	14	1	10	0
000030	2016000030	2016	上市公司本身	上市后	4	1.60944	3	0	2.07944	7	1	1	0
000030	2017000030	2017	上市公司本身	上市后	0	0	4	1	1.79176	5	3	5	1
000030	2018000030	2018	上市公司本身	上市后	1	0.693147	0	1	1.09861	2	1	2	0
000030	2019000030	2019	上市公司本身	上市后	0	0	4	4	2.19722	8	0	6	0
000030	2020000030	2020	上市公司本身	上市后	0	0	4	1	1.79176	5	0	6	2
000030	2021000030	2021	上市公司本身	上市后	0	0	19	2	3.09104	21	0	55	1
000031	2006000031	2006	上市公司本身	上市后	0	0	0	0	0	0	0	0	0
000031	2007000031	2007	上市公司本身	上市后	0	0	0	0	0	0	0	0	0
000031	2008000031	2008	上市公司本身	上市后	0	0	0	0	0	0	0	0	0
000031	2009000031	2009	上市公司本身	上市后	0	0	0	0	0	0	0	0	0
000031	2010000031	2010	上市公司本身	上市后	0	0	1	0	0.693147	1	0	0	0
000031	2011000031	2011	上市公司本身	上市后	0	0	0	0	0	0	0	0	0
000031	2012000031	2012	上市公司本身	上市后	0	0	0	0	0	0	0	0	0
000031	2013000031	2013	上市公司本身	上市后	0	0	0	0	0	0	0	0	0
000031	2014000031	2014	上市公司本身	上市后	0	0	0	0	0	0	0	0	0
000031	2015000031	2015	上市公司本身	上市后	0	0	0	0	0	0	0	0	0
000031	2016000031	2016	上市公司本身	上市后	0	0	0	0	0	0	0	0	0
000031	2017000031	2017	上市公司本身	上市后	0	0	0	0	0	0	0	0	0
000031	2018000031	2018	上市公司本身	上市后	0	0	0	0	0	0	0	0	0
000031	2019000031	2019	上市公司本身	上市后	0	0	0	0	0	0	0	0	0
000031	2020000031	2020	上市公司本身	上市后	0	0	0	0	0	0	0	0	0
000031	2021000031	2021	上市公司本身	上市后	0	0	0	0	0	0	0	0	0
000032	2006000032	2006	上市公司本身	上市后	0	0	1	0	0.693147	1	0	1	1
000032	2007000032	2007	上市公司本身	上市后	0	0	0	1	0.693147	1	0	2	1
000032	2008000032	2008	上市公司本身	上市后	0	0	1	0	0.693147	1	0	0	0
000032	2009000032	2009	上市公司本身	上市后	1	0.693147	2	1	1.60944	4	1	4	0
000032	2010000032	2010	上市公司本身	上市后	0	0	0	0	0	0	0	3	9
000032	2011000032	2011	上市公司本身	上市后	0	0	2	0	1.09861	2	1	7	3
000032	2012000032	2012	上市公司本身	上市后	1	0.693147	0	0	0.693147	1	0	6	10
000032	2013000032	2013	上市公司本身	上市后	0	0	0	0	0	0	4	2	1
000032	2014000032	2014	上市公司本身	上市后	0	0	0	0	0	0	3	2	0
000032	2015000032	2015	上市公司本身	上市后	0	0	0	0	0	0	0	1	0
000032	2016000032	2016	上市公司本身	上市后	0	0	6	2	2.19722	8	0	0	0
000032	2017000032	2017	上市公司本身	上市后	0	0	0	0	0	0	0	0	0
000032	2018000032	2018	上市公司本身	上市后	0	0	1	0	0.693147	1	0	0	0
000032	2019000032	2019	上市公司本身	上市后	0	0	0	0	0	0	0	0	0
000032	2020000032	2020	上市公司本身	上市后	0	0	0	0	0	0	0	0	0
000032	2021000032	2021	上市公司本身	上市后	0	0	0	1	0.693147	1	0	0	0
000033	2006000033	2006	上市公司本身	上市后	0	0	0	0	0	0	0	0	0
000033	2007000033	2007	上市公司本身	上市后	0	0	0	0	0	0	0	0	0
000033	2008000033	2008	上市公司本身	上市后	0	0	0	0	0	0	0	0	0
000033	2009000033	2009	上市公司本身	上市后	0	0	0	0	0	0	0	0	0
000033	2010000033	2010	上市公司本身	上市后	0	0	0	0	0	0	0	0	0
000033	2011000033	2011	上市公司本身	上市后	0	0	0	0	0	0	0	0	0
000033	2012000033	2012	上市公司本身	上市后	0	0	0	0	0	0	0	0	0
000033	2013000033	2013	上市公司本身	上市后	0	0	0	0	0	0	0	0	0
000033	2014000033	2014	上市公司本身	上市后	0	0	0	0	0	0	0	0	0
000033	2015000033	2015	上市公司本身	上市后	0	0	0	0	0	0	0	0	0
000033	2016000033	2016	上市公司本身	上市后	0	0	0	0	0	0	0	0	0
000033	2017000033	2017	上市公司本身	上市后	0	0	0	0	0	0	0	0	0
000034	2006000034	2006	上市公司本身	上市后	0	0	0	0	0	0	0	0	0
000034	2007000034	2007	上市公司本身	上市后	0	0	0	0	0	0	0	0	0
000034	2008000034	2008	上市公司本身	上市后	0	0	0	0	0	0	0	0	0
000034	2009000034	2009	上市公司本身	上市后	0	0	0	0	0	0	0	0	0
000034	2010000034	2010	上市公司本身	上市后	0	0	0	0	0	0	0	0	0
000034	2011000034	2011	上市公司本身	上市后	0	0	0	0	0	0	0	0	0
000034	2012000034	2012	上市公司本身	上市后	0	0	0	0	0	0	0	0	0
000034	2013000034	2013	上市公司本身	上市后	0	0	0	0	0	0	0	0	0
000034	2014000034	2014	上市公司本身	上市后	0	0	0	0	0	0	0	0	0
000034	2015000034	2015	上市公司本身	上市后	0	0	0	0	0	0	0	0	0
000034	2016000034	2016	上市公司本身	上市后	0	0	0	0	0	0	0	0	0
000034	2017000034	2017	上市公司本身	上市后	0	0	0	0	0	0	0	0	0
000034	2018000034	2018	上市公司本身	上市后	0	0	0	0	0	0	0	0	0
000034	2019000034	2019	上市公司本身	上市后	0	0	0	0	0	0	0	0	0
000034	2020000034	2020	上市公司本身	上市后	0	0	0	0	0	0	0	0	0
000034	2021000034	2021	上市公司本身	上市后	0	0	0	0	0	0	0	0	0
000035	2006000035	2006	上市公司本身	上市后	0	0	0	0	0	0	0	0	0
000035	2007000035	2007	上市公司本身	上市后	0	0	0	0	0	0	0	0	0
000035	2008000035	2008	上市公司本身	上市后	0	0	0	0	0	0	0	0	0
000035	2009000035	2009	上市公司本身	上市后	0	0	0	0	0	0	0	0	0
000035	2010000035	2010	上市公司本身	上市后	0	0	0	0	0	0	0	0	0
000035	2011000035	2011	上市公司本身	上市后	0	0	0	0	0	0	0	0	0
000035	2012000035	2012	上市公司本身	上市后	0	0	0	0	0	0	0	0	0
000035	2013000035	2013	上市公司本身	上市后	0	0	0	0	0	0	0	0	0
000035	2014000035	2014	上市公司本身	上市后	0	0	0	0	0	0	0	0	0
000035	2015000035	2015	上市公司本身	上市后	0	0	2	0	1.09861	2	0	0	0
000035	2016000035	2016	上市公司本身	上市后	0	0	6	0	1.94591	6	0	0	0
000035	2017000035	2017	上市公司本身	上市后	1	0.693147	0	0	0.693147	1	0	0	0
000035	2018000035	2018	上市公司本身	上市后	0	0	0	0	0	0	0	0	0
000035	2019000035	2019	上市公司本身	上市后	0	0	0	0	0	0	0	0	0
000035	2020000035	2020	上市公司本身	上市后	0	0	0	0	0	0	0	0	1
000035	2021000035	2021	上市公司本身	上市后	0	0	0	0	0	0	6	6	0
000036	2006000036	2006	上市公司本身	上市后	0	0	0	0	0	0	0	0	0
000036	2007000036	2007	上市公司本身	上市后	0	0	0	0	0	0	0	0	0
000036	2008000036	2008	上市公司本身	上市后	0	0	0	0	0	0	0	0	0
000036	2009000036	2009	上市公司本身	上市后	0	0	0	0	0	0	0	0	0
000036	2010000036	2010	上市公司本身	上市后	0	0	0	0	0	0	0	0	0
000036	2011000036	2011	上市公司本身	上市后	0	0	0	0	0	0	0	0	0
000036	2012000036	2012	上市公司本身	上市后	0	0	0	0	0	0	0	0	0
000036	2013000036	2013	上市公司本身	上市后	0	0	0	0	0	0	0	0	0
000036	2014000036	2014	上市公司本身	上市后	0	0	0	0	0	0	0	0	0
000036	2015000036	2015	上市公司本身	上市后	0	0	0	0	0	0	0	0	0
000036	2016000036	2016	上市公司本身	上市后	0	0	0	0	0	0	0	0	0
000036	2017000036	2017	上市公司本身	上市后	0	0	0	0	0	0	0	0	0
000036	2018000036	2018	上市公司本身	上市后	0	0	0	0	0	0	0	0	0
000036	2019000036	2019	上市公司本身	上市后	0	0	0	0	0	0	0	0	0
000036	2020000036	2020	上市公司本身	上市后	0	0	0	0	0	0	0	0	0
000036	2021000036	2021	上市公司本身	上市后	0	0	0	0	0	0	0	0	0
000037	2006000037	2006	上市公司本身	上市后	0	0	0	0	0	0	0	0	0
000037	2007000037	2007	上市公司本身	上市后	0	0	0	0	0	0	0	0	0
000037	2008000037	2008	上市公司本身	上市后	0	0	0	0	0	0	0	0	0
000037	2009000037	2009	上市公司本身	上市后	0	0	0	0	0	0	0	0	0
000037	2010000037	2010	上市公司本身	上市后	0	0	0	0	0	0	0	0	0
000037	2011000037	2011	上市公司本身	上市后	0	0	0	0	0	0	0	0	0
000037	2012000037	2012	上市公司本身	上市后	0	0	0	0	0	0	0	0	0
000037	2013000037	2013	上市公司本身	上市后	0	0	0	0	0	0	0	0	0
000037	2014000037	2014	上市公司本身	上市后	0	0	0	0	0	0	0	0	0
000037	2015000037	2015	上市公司本身	上市后	0	0	0	0	0	0	0	0	0
000037	2016000037	2016	上市公司本身	上市后	0	0	0	0	0	0	0	0	0
000037	2017000037	2017	上市公司本身	上市后	0	0	0	0	0	0	0	0	0
000037	2018000037	2018	上市公司本身	上市后	0	0	0	0	0	0	0	0	0
000037	2019000037	2019	上市公司本身	上市后	0	0	0	0	0	0	0	0	0
000037	2020000037	2020	上市公司本身	上市后	0	0	0	0	0	0	0	0	0
000037	2021000037	2021	上市公司本身	上市后	0	0	20	0	3.04452	20	0	2	0
000038	2006000038	2006	上市公司本身	上市后	0	0	0	0	0	0	0	0	0
000038	2007000038	2007	上市公司本身	上市后	0	0	0	0	0	0	0	0	0
000038	2008000038	2008	上市公司本身	上市后	0	0	0	0	0	0	0	0	0
000038	2009000038	2009	上市公司本身	上市后	0	0	0	0	0	0	0	0	0
000038	2010000038	2010	上市公司本身	上市后	0	0	0	0	0	0	0	0	0
000038	2011000038	2011	上市公司本身	上市后	0	0	0	0	0	0	0	0	0
000038	2012000038	2012	上市公司本身	上市后	0	0	0	0	0	0	0	0	0
000038	2013000038	2013	上市公司本身	上市后	0	0	0	0	0	0	0	0	0
000038	2014000038	2014	上市公司本身	上市后	0	0	0	0	0	0	0	0	0
000038	2015000038	2015	上市公司本身	上市后	0	0	0	0	0	0	0	0	0
000038	2016000038	2016	上市公司本身	上市后	0	0	0	0	0	0	0	0	0
000038	2017000038	2017	上市公司本身	上市后	0	0	0	0	0	0	0	0	0
000038	2018000038	2018	上市公司本身	上市后	0	0	0	0	0	0	0	0	0
000038	2019000038	2019	上市公司本身	上市后	0	0	0	0	0	0	0	0	0
000038	2020000038	2020	上市公司本身	上市后	1	0.693147	0	0	0.693147	1	0	0	0
000038	2021000038	2021	上市公司本身	上市后	1	0.693147	0	0	0.693147	1	0	0	0
000039	2006000039	2006	上市公司本身	上市后	9	2.30259	84	1	4.55388	94	2	38	1
000039	2007000039	2007	上市公司本身	上市后	13	2.63906	74	0	4.47734	87	1	107	1
000039	2008000039	2008	上市公司本身	上市后	17	2.89037	74	0	4.52179	91	4	32	3
000039	2009000039	2009	上市公司本身	上市后	18	2.94444	33	0	3.95124	51	25	62	0
000039	2010000039	2010	上市公司本身	上市后	31	3.46574	11	0	3.7612	42	63	75	0
000039	2011000039	2011	上市公司本身	上市后	26	3.29584	25	0	3.95124	51	54	86	1
000039	2012000039	2012	上市公司本身	上市后	16	2.83321	20	0	3.61092	36	55	145	1
000039	2013000039	2013	上市公司本身	上市后	2	1.09861	15	0	2.89037	17	26	294	3
000039	2014000039	2014	上市公司本身	上市后	4	1.60944	2	0	1.94591	6	20	295	2
000039	2015000039	2015	上市公司本身	上市后	3	1.38629	0	0	1.38629	3	34	228	3
000039	2016000039	2016	上市公司本身	上市后	1	0.693147	0	0	0.693147	1	74	171	4
000039	2017000039	2017	上市公司本身	上市后	1	0.693147	0	0	0.693147	1	100	155	6
000039	2018000039	2018	上市公司本身	上市后	1	0.693147	0	0	0.693147	1	77	264	14
000039	2019000039	2019	上市公司本身	上市后	0	0	0	0	0	0	84	212	9
000039	2020000039	2020	上市公司本身	上市后	0	0	2	0	1.09861	2	91	245	10
000039	2021000039	2021	上市公司本身	上市后	0	0	0	0	0	0	47	250	4
000040	2006000040	2006	上市公司本身	上市后	0	0	0	0	0	0	0	0	0
000040	2007000040	2007	上市公司本身	上市后	0	0	0	0	0	0	0	0	0
000040	2008000040	2008	上市公司本身	上市后	0	0	0	0	0	0	0	0	0
000040	2009000040	2009	上市公司本身	上市后	0	0	0	0	0	0	0	0	0
000040	2010000040	2010	上市公司本身	上市后	0	0	0	0	0	0	0	0	0
000040	2011000040	2011	上市公司本身	上市后	0	0	0	0	0	0	0	0	0
000040	2012000040	2012	上市公司本身	上市后	0	0	0	0	0	0	0	0	0
000040	2013000040	2013	上市公司本身	上市后	0	0	0	0	0	0	0	0	0
000040	2014000040	2014	上市公司本身	上市后	0	0	0	0	0	0	0	0	0
000040	2015000040	2015	上市公司本身	上市后	0	0	0	0	0	0	0	0	0
000040	2016000040	2016	上市公司本身	上市后	0	0	0	0	0	0	0	0	0
000040	2017000040	2017	上市公司本身	上市后	0	0	0	0	0	0	0	0	0
000040	2018000040	2018	上市公司本身	上市后	0	0	0	0	0	0	0	13	0
000040	2019000040	2019	上市公司本身	上市后	0	0	0	0	0	0	1	3	0
000040	2020000040	2020	上市公司本身	上市后	0	0	0	0	0	0	3	19	0
000040	2021000040	2021	上市公司本身	上市后	0	0	0	0	0	0	0	0	0
000042	2006000042	2006	上市公司本身	上市后	0	0	0	0	0	0	0	0	0
000042	2007000042	2007	上市公司本身	上市后	0	0	0	0	0	0	0	0	0
000042	2008000042	2008	上市公司本身	上市后	0	0	0	0	0	0	0	0	0
000042	2009000042	2009	上市公司本身	上市后	0	0	0	0	0	0	0	0	0
000042	2010000042	2010	上市公司本身	上市后	0	0	0	0	0	0	0	0	0
000042	2011000042	2011	上市公司本身	上市后	0	0	0	0	0	0	0	0	0
000042	2012000042	2012	上市公司本身	上市后	0	0	0	0	0	0	0	0	0
000042	2013000042	2013	上市公司本身	上市后	0	0	0	0	0	0	0	0	0
000042	2014000042	2014	上市公司本身	上市后	0	0	0	0	0	0	0	0	0
000042	2015000042	2015	上市公司本身	上市后	0	0	0	0	0	0	0	0	0
000042	2016000042	2016	上市公司本身	上市后	0	0	0	0	0	0	0	0	0
000042	2017000042	2017	上市公司本身	上市后	0	0	0	0	0	0	0	0	0
000042	2018000042	2018	上市公司本身	上市后	0	0	0	0	0	0	0	0	0
000042	2019000042	2019	上市公司本身	上市后	0	0	0	0	0	0	0	0	0
000042	2020000042	2020	上市公司本身	上市后	0	0	0	0	0	0	0	0	0
000042	2021000042	2021	上市公司本身	上市后	0	0	0	0	0	0	0	0	0
000045	2006000045	2006	上市公司本身	上市后	0	0	0	0	0	0	0	0	0
000045	2007000045	2007	上市公司本身	上市后	0	0	0	0	0	0	0	0	0
000045	2008000045	2008	上市公司本身	上市后	0	0	0	0	0	0	0	0	0
000045	2009000045	2009	上市公司本身	上市后	0	0	0	0	0	0	0	0	0
000045	2010000045	2010	上市公司本身	上市后	0	0	0	0	0	0	0	0	0
000045	2011000045	2011	上市公司本身	上市后	0	0	0	0	0	0	0	0	0
000045	2012000045	2012	上市公司本身	上市后	0	0	0	0	0	0	0	0	0
000045	2013000045	2013	上市公司本身	上市后	0	0	0	0	0	0	0	0	0
000045	2014000045	2014	上市公司本身	上市后	0	0	0	0	0	0	0	0	0
000045	2015000045	2015	上市公司本身	上市后	0	0	0	0	0	0	0	0	0
000045	2016000045	2016	上市公司本身	上市后	0	0	0	0	0	0	0	0	0
000045	2017000045	2017	上市公司本身	上市后	0	0	0	0	0	0	0	0	0
000045	2018000045	2018	上市公司本身	上市后	0	0	0	0	0	0	0	0	0
000045	2019000045	2019	上市公司本身	上市后	0	0	0	0	0	0	0	0	0
000045	2020000045	2020	上市公司本身	上市后	0	0	0	0	0	0	0	0	0
000045	2021000045	2021	上市公司本身	上市后	0	0	0	0	0	0	0	0	0
000046	2006000046	2006	上市公司本身	上市后	0	0	0	0	0	0	0	0	0
000046	2007000046	2007	上市公司本身	上市后	0	0	0	0	0	0	0	0	0
000046	2008000046	2008	上市公司本身	上市后	0	0	0	0	0	0	0	0	0
000046	2009000046	2009	上市公司本身	上市后	0	0	0	0	0	0	0	0	0
000046	2010000046	2010	上市公司本身	上市后	0	0	0	0	0	0	0	0	0
000046	2011000046	2011	上市公司本身	上市后	0	0	0	0	0	0	0	0	0
000046	2012000046	2012	上市公司本身	上市后	0	0	0	0	0	0	0	0	0
000046	2013000046	2013	上市公司本身	上市后	0	0	0	0	0	0	0	0	0
000046	2014000046	2014	上市公司本身	上市后	0	0	0	0	0	0	0	0	0
000046	2015000046	2015	上市公司本身	上市后	0	0	0	0	0	0	0	0	0
000046	2016000046	2016	上市公司本身	上市后	0	0	0	0	0	0	0	0	0
000046	2017000046	2017	上市公司本身	上市后	0	0	0	0	0	0	0	0	0
000046	2018000046	2018	上市公司本身	上市后	0	0	0	0	0	0	0	0	0
000046	2019000046	2019	上市公司本身	上市后	0	0	0	0	0	0	0	0	0
000046	2020000046	2020	上市公司本身	上市后	0	0	0	0	0	0	0	0	0
000046	2021000046	2021	上市公司本身	上市后	0	0	0	0	0	0	0	0	0
000048	2006000048	2006	上市公司本身	上市后	0	0	0	0	0	0	0	0	0
000048	2007000048	2007	上市公司本身	上市后	0	0	0	0	0	0	0	0	0
000048	2008000048	2008	上市公司本身	上市后	0	0	0	0	0	0	0	0	0
000048	2009000048	2009	上市公司本身	上市后	0	0	0	0	0	0	0	0	0
000048	2010000048	2010	上市公司本身	上市后	0	0	0	0	0	0	0	0	0
000048	2011000048	2011	上市公司本身	上市后	0	0	0	0	0	0	0	0	0
000048	2012000048	2012	上市公司本身	上市后	0	0	0	0	0	0	0	0	0
000048	2013000048	2013	上市公司本身	上市后	0	0	0	0	0	0	0	0	0
000048	2014000048	2014	上市公司本身	上市后	0	0	0	0	0	0	0	0	0
000048	2015000048	2015	上市公司本身	上市后	0	0	0	0	0	0	0	0	0
000048	2016000048	2016	上市公司本身	上市后	0	0	0	0	0	0	0	0	0
000048	2017000048	2017	上市公司本身	上市后	0	0	0	0	0	0	0	0	0
000048	2018000048	2018	上市公司本身	上市后	0	0	0	0	0	0	0	0	0
000048	2019000048	2019	上市公司本身	上市后	0	0	0	0	0	0	0	0	0
000048	2020000048	2020	上市公司本身	上市后	0	0	0	0	0	0	0	0	0
000048	2021000048	2021	上市公司本身	上市后	0	0	0	0	0	0	0	1	0
000049	2006000049	2006	上市公司本身	上市后	0	0	0	0	0	0	0	0	0
000049	2007000049	2007	上市公司本身	上市后	0	0	0	0	0	0	0	0	0
000049	2008000049	2008	上市公司本身	上市后	0	0	0	0	0	0	0	0	0
000049	2009000049	2009	上市公司本身	上市后	0	0	0	0	0	0	0	0	0
000049	2010000049	2010	上市公司本身	上市后	0	0	0	0	0	0	0	0	0
000049	2011000049	2011	上市公司本身	上市后	0	0	0	0	0	0	0	0	0
000049	2012000049	2012	上市公司本身	上市后	0	0	0	0	0	0	0	0	0
000049	2013000049	2013	上市公司本身	上市后	0	0	0	0	0	0	0	0	0
000049	2014000049	2014	上市公司本身	上市后	0	0	0	0	0	0	0	0	0
000049	2015000049	2015	上市公司本身	上市后	0	0	0	0	0	0	0	0	0
000049	2016000049	2016	上市公司本身	上市后	0	0	0	0	0	0	0	0	0
000049	2017000049	2017	上市公司本身	上市后	0	0	0	0	0	0	0	0	0
000049	2018000049	2018	上市公司本身	上市后	0	0	0	0	0	0	0	0	0
000049	2019000049	2019	上市公司本身	上市后	0	0	0	0	0	0	0	0	0
000049	2020000049	2020	上市公司本身	上市后	0	0	0	0	0	0	0	0	0
000049	2021000049	2021	上市公司本身	上市后	0	0	0	0	0	0	0	0	0
000050	2006000050	2006	上市公司本身	上市后	0	0	0	0	0	0	0	0	0
000050	2007000050	2007	上市公司本身	上市后	0	0	0	0	0	0	0	0	0
000050	2008000050	2008	上市公司本身	上市后	0	0	0	0	0	0	0	0	0
000050	2009000050	2009	上市公司本身	上市后	0	0	14	0	2.70805	14	0	0	0
000050	2010000050	2010	上市公司本身	上市后	1	0.693147	39	0	3.71357	40	0	0	0
000050	2011000050	2011	上市公司本身	上市后	5	1.79176	24	1	3.43399	30	0	0	0
000050	2012000050	2012	上市公司本身	上市后	1	0.693147	23	0	3.21888	24	0	0	0
000050	2013000050	2013	上市公司本身	上市后	8	2.19722	19	1	3.3673	28	0	14	0
000050	2014000050	2014	上市公司本身	上市后	5	1.79176	1	0	1.94591	6	0	73	0
000050	2015000050	2015	上市公司本身	上市后	14	2.70805	1	0	2.77259	15	0	116	0
000050	2016000050	2016	上市公司本身	上市后	3	1.38629	5	3	2.48491	11	89	226	0
000050	2017000050	2017	上市公司本身	上市后	8	2.19722	0	0	2.19722	8	387	177	0
000050	2018000050	2018	上市公司本身	上市后	1	0.693147	0	0	0.693147	1	369	0	0
000050	2019000050	2019	上市公司本身	上市后	4	1.60944	0	0	1.60944	4	457	0	0
000050	2020000050	2020	上市公司本身	上市后	32	3.49651	0	0	3.49651	32	102	0	0
000050	2021000050	2021	上市公司本身	上市后	36	3.61092	0	0	3.61092	36	21	0	0
000055	2006000055	2006	上市公司本身	上市后	0	0	56	14	4.26268	70	0	0	0
000055	2007000055	2007	上市公司本身	上市后	2	1.09861	23	1	3.29584	26	0	0	0
000055	2008000055	2008	上市公司本身	上市后	3	1.38629	31	2	3.61092	36	0	0	0
000055	2009000055	2009	上市公司本身	上市后	4	1.60944	22	5	3.46574	31	0	0	0
000055	2010000055	2010	上市公司本身	上市后	4	1.60944	8	0	2.56495	12	0	0	0
000055	2011000055	2011	上市公司本身	上市后	4	1.60944	2	0	1.94591	6	0	0	0
000055	2012000055	2012	上市公司本身	上市后	5	1.79176	0	0	1.79176	5	0	0	0
000055	2013000055	2013	上市公司本身	上市后	2	1.09861	0	0	1.09861	2	0	0	0
000055	2014000055	2014	上市公司本身	上市后	1	0.693147	0	0	0.693147	1	0	0	0
000055	2015000055	2015	上市公司本身	上市后	0	0	0	0	0	0	0	0	0
000055	2016000055	2016	上市公司本身	上市后	0	0	0	0	0	0	0	0	0
000055	2017000055	2017	上市公司本身	上市后	0	0	0	0	0	0	0	0	0
000055	2018000055	2018	上市公司本身	上市后	0	0	0	0	0	0	0	0	0
000055	2019000055	2019	上市公司本身	上市后	0	0	0	0	0	0	0	0	0
000055	2020000055	2020	上市公司本身	上市后	0	0	0	0	0	0	0	0	0
000055	2021000055	2021	上市公司本身	上市后	0	0	0	0	0	0	0	0	0
000056	2006000056	2006	上市公司本身	上市后	0	0	0	0	0	0	0	0	0
000056	2007000056	2007	上市公司本身	上市后	0	0	0	0	0	0	0	0	0
000056	2008000056	2008	上市公司本身	上市后	0	0	0	0	0	0	0	0	0
000056	2009000056	2009	上市公司本身	上市后	0	0	0	0	0	0	0	0	0
000056	2010000056	2010	上市公司本身	上市后	0	0	0	0	0	0	0	0	0
000056	2011000056	2011	上市公司本身	上市后	0	0	0	0	0	0	0	0	0
000056	2012000056	2012	上市公司本身	上市后	0	0	0	0	0	0	0	0	0
000056	2013000056	2013	上市公司本身	上市后	0	0	0	0	0	0	0	0	0
000056	2014000056	2014	上市公司本身	上市后	0	0	0	0	0	0	0	0	0
000056	2015000056	2015	上市公司本身	上市后	0	0	0	0	0	0	0	0	0
000056	2016000056	2016	上市公司本身	上市后	0	0	0	0	0	0	0	0	0
000056	2017000056	2017	上市公司本身	上市后	0	0	0	0	0	0	0	0	0
000056	2018000056	2018	上市公司本身	上市后	0	0	0	0	0	0	0	0	0
000056	2019000056	2019	上市公司本身	上市后	0	0	0	0	0	0	0	0	0
000056	2020000056	2020	上市公司本身	上市后	0	0	0	0	0	0	0	0	0
000056	2021000056	2021	上市公司本身	上市后	0	0	0	0	0	0	0	0	0
000058	2006000058	2006	上市公司本身	上市后	0	0	0	0	0	0	0	0	0
000058	2007000058	2007	上市公司本身	上市后	0	0	0	0	0	0	0	0	0
000058	2008000058	2008	上市公司本身	上市后	0	0	0	0	0	0	0	0	0
000058	2009000058	2009	上市公司本身	上市后	0	0	0	0	0	0	0	0	0
000058	2010000058	2010	上市公司本身	上市后	0	0	0	0	0	0	0	0	0
000058	2011000058	2011	上市公司本身	上市后	0	0	0	0	0	0	0	0	0
000058	2012000058	2012	上市公司本身	上市后	0	0	0	0	0	0	0	0	0
000058	2013000058	2013	上市公司本身	上市后	0	0	0	0	0	0	0	0	0
000058	2014000058	2014	上市公司本身	上市后	0	0	0	0	0	0	0	0	0
000058	2015000058	2015	上市公司本身	上市后	0	0	0	0	0	0	0	0	0
000058	2016000058	2016	上市公司本身	上市后	0	0	0	0	0	0	0	0	0
000058	2017000058	2017	上市公司本身	上市后	0	0	0	0	0	0	0	0	0
000058	2018000058	2018	上市公司本身	上市后	0	0	0	0	0	0	0	0	0
000058	2019000058	2019	上市公司本身	上市后	0	0	0	0	0	0	0	0	0
000058	2020000058	2020	上市公司本身	上市后	0	0	0	0	0	0	0	0	0
000058	2021000058	2021	上市公司本身	上市后	0	0	0	0	0	0	0	0	0
000059	2006000059	2006	上市公司本身	上市后	0	0	0	0	0	0	0	0	0
000059	2007000059	2007	上市公司本身	上市后	0	0	0	0	0	0	0	0	0
000059	2008000059	2008	上市公司本身	上市后	0	0	0	0	0	0	0	0	0
000059	2009000059	2009	上市公司本身	上市后	0	0	0	0	0	0	0	0	0
000059	2010000059	2010	上市公司本身	上市后	0	0	0	0	0	0	0	0	0
000059	2011000059	2011	上市公司本身	上市后	0	0	0	0	0	0	0	0	0
000059	2012000059	2012	上市公司本身	上市后	0	0	0	0	0	0	0	0	0
000059	2013000059	2013	上市公司本身	上市后	0	0	0	0	0	0	0	0	0
000059	2014000059	2014	上市公司本身	上市后	0	0	0	0	0	0	0	0	0
000059	2015000059	2015	上市公司本身	上市后	0	0	0	0	0	0	0	0	0
000059	2016000059	2016	上市公司本身	上市后	0	0	0	0	0	0	0	0	0
000059	2017000059	2017	上市公司本身	上市后	0	0	0	0	0	0	0	0	0
000059	2018000059	2018	上市公司本身	上市后	6	1.94591	10	0	2.83321	16	0	0	0
000059	2019000059	2019	上市公司本身	上市后	8	2.19722	13	0	3.09104	21	1	0	0
000059	2020000059	2020	上市公司本身	上市后	1	0.693147	14	0	2.77259	15	0	0	0
000059	2021000059	2021	上市公司本身	上市后	7	2.07944	5	0	2.56495	12	0	4	0
000060	2006000060	2006	上市公司本身	上市后	0	0	0	0	0	0	0	0	0
000060	2007000060	2007	上市公司本身	上市后	0	0	0	0	0	0	0	0	0
000060	2008000060	2008	上市公司本身	上市后	0	0	0	0	0	0	0	0	0
000060	2009000060	2009	上市公司本身	上市后	0	0	0	0	0	0	1	0	0
000060	2010000060	2010	上市公司本身	上市后	0	0	0	0	0	0	0	0	0
000060	2011000060	2011	上市公司本身	上市后	0	0	0	0	0	0	0	0	0
000060	2012000060	2012	上市公司本身	上市后	0	0	0	0	0	0	0	0	0
000060	2013000060	2013	上市公司本身	上市后	0	0	0	0	0	0	0	0	0
000060	2014000060	2014	上市公司本身	上市后	0	0	0	0	0	0	0	0	0
000060	2015000060	2015	上市公司本身	上市后	0	0	0	0	0	0	0	0	0
000060	2016000060	2016	上市公司本身	上市后	0	0	0	0	0	0	0	6	0
000060	2017000060	2017	上市公司本身	上市后	0	0	0	0	0	0	3	3	0
000060	2018000060	2018	上市公司本身	上市后	0	0	1	0	0.693147	1	2	12	0
000060	2019000060	2019	上市公司本身	上市后	0	0	0	0	0	0	2	10	0
000060	2020000060	2020	上市公司本身	上市后	1	0.693147	4	0	1.79176	5	4	7	0
000060	2021000060	2021	上市公司本身	上市后	0	0	1	0	0.693147	1	3	24	0
000061	2006000061	2006	上市公司本身	上市后	0	0	0	0	0	0	0	0	0
000061	2007000061	2007	上市公司本身	上市后	0	0	0	0	0	0	0	0	0
000061	2008000061	2008	上市公司本身	上市后	0	0	0	0	0	0	0	0	0
000061	2009000061	2009	上市公司本身	上市后	0	0	0	0	0	0	0	0	0
000061	2010000061	2010	上市公司本身	上市后	0	0	0	0	0	0	0	0	0
000061	2011000061	2011	上市公司本身	上市后	0	0	0	1	0.693147	1	0	0	0
000061	2012000061	2012	上市公司本身	上市后	0	0	1	1	1.09861	2	0	0	0
000061	2013000061	2013	上市公司本身	上市后	1	0.693147	0	0	0.693147	1	0	0	0
000061	2014000061	2014	上市公司本身	上市后	0	0	0	0	0	0	0	0	0
000061	2015000061	2015	上市公司本身	上市后	0	0	0	0	0	0	0	0	0
000061	2016000061	2016	上市公司本身	上市后	0	0	0	0	0	0	0	0	0
000061	2017000061	2017	上市公司本身	上市后	0	0	0	0	0	0	0	0	0
000061	2018000061	2018	上市公司本身	上市后	0	0	0	0	0	0	0	0	0
000061	2019000061	2019	上市公司本身	上市后	0	0	0	0	0	0	0	0	0
000061	2020000061	2020	上市公司本身	上市后	0	0	0	0	0	0	0	0	0
000061	2021000061	2021	上市公司本身	上市后	0	0	0	0	0	0	0	0	0
000062	2006000062	2006	上市公司本身	上市后	0	0	0	0	0	0	0	0	0
000062	2007000062	2007	上市公司本身	上市后	0	0	0	0	0	0	0	0	0
000062	2008000062	2008	上市公司本身	上市后	0	0	0	0	0	0	0	0	0
000062	2009000062	2009	上市公司本身	上市后	0	0	0	0	0	0	0	0	0
000062	2010000062	2010	上市公司本身	上市后	0	0	0	0	0	0	0	0	0
000062	2011000062	2011	上市公司本身	上市后	0	0	0	0	0	0	0	0	0
000062	2012000062	2012	上市公司本身	上市后	0	0	0	0	0	0	0	0	0
000062	2013000062	2013	上市公司本身	上市后	0	0	0	0	0	0	0	0	0
000062	2014000062	2014	上市公司本身	上市后	0	0	0	0	0	0	0	0	0
000062	2015000062	2015	上市公司本身	上市后	0	0	0	0	0	0	0	0	0
000062	2016000062	2016	上市公司本身	上市后	0	0	0	0	0	0	0	0	0
000062	2017000062	2017	上市公司本身	上市后	0	0	0	0	0	0	0	0	0
000062	2018000062	2018	上市公司本身	上市后	0	0	0	0	0	0	0	0	0
000062	2019000062	2019	上市公司本身	上市后	0	0	0	0	0	0	0	0	0
000062	2020000062	2020	上市公司本身	上市后	0	0	0	0	0	0	0	0	0
000062	2021000062	2021	上市公司本身	上市后	0	0	0	0	0	0	0	0	0
000063	2006000063	2006	上市公司本身	上市后	299	5.70378	87	23	6.01616	409	0	0	3
000063	2007000063	2007	上市公司本身	上市后	354	5.87212	225	22	6.40026	601	0	0	5
000063	2008000063	2008	上市公司本身	上市后	694	6.54391	335	27	6.96319	1056	1	0	0
000063	2009000063	2009	上市公司本身	上市后	1628	7.39572	251	52	7.56631	1931	5	0	0
000063	2010000063	2010	上市公司本身	上市后	2270	7.72798	286	318	7.96381	2874	6	2	0
000063	2011000063	2011	上市公司本身	上市后	3083	8.03398	304	167	8.17611	3554	9	1	1
000063	2012000063	2012	上市公司本身	上市后	2777	7.92949	151	83	8.01036	3011	5	0	0
000063	2013000063	2013	上市公司本身	上市后	1581	7.36645	158	48	7.48885	1787	9	3	0
000063	2014000063	2014	上市公司本身	上市后	2320	7.74975	117	101	7.83953	2538	12	2	0
000063	2015000063	2015	上市公司本身	上市后	2501	7.82485	150	149	7.93773	2800	16	4	1
000063	2016000063	2016	上市公司本身	上市后	1721	7.45124	149	118	7.59539	1988	38	3	1
000063	2017000063	2017	上市公司本身	上市后	1666	7.41878	99	73	7.51698	1838	35	7	0
000063	2018000063	2018	上市公司本身	上市后	1520	7.32712	47	74	7.40367	1641	39	4	0
000063	2019000063	2019	上市公司本身	上市后	1444	7.27586	42	74	7.35308	1560	34	1	0
000063	2020000063	2020	上市公司本身	上市后	1329	7.19293	32	27	7.23634	1388	25	0	0
000063	2021000063	2021	上市公司本身	上市后	1582	7.36708	26	32	7.40306	1640	27	0	0
000065	2006000065	2006	上市公司本身	上市后	0	0	0	0	0	0	0	0	0
000065	2007000065	2007	上市公司本身	上市后	0	0	0	0	0	0	0	0	0
000065	2008000065	2008	上市公司本身	上市后	0	0	0	0	0	0	0	0	0
000065	2009000065	2009	上市公司本身	上市后	0	0	0	0	0	0	0	0	0
000065	2010000065	2010	上市公司本身	上市后	0	0	0	0	0	0	0	0	0
000065	2011000065	2011	上市公司本身	上市后	0	0	0	0	0	0	0	0	0
000065	2012000065	2012	上市公司本身	上市后	0	0	2	0	1.09861	2	0	0	0
000065	2013000065	2013	上市公司本身	上市后	0	0	2	0	1.09861	2	0	0	0
000065	2014000065	2014	上市公司本身	上市后	0	0	7	0	2.07944	7	0	0	0
000065	2015000065	2015	上市公司本身	上市后	0	0	4	0	1.60944	4	0	0	0
000065	2016000065	2016	上市公司本身	上市后	1	0.693147	6	0	2.07944	7	0	0	0
000065	2017000065	2017	上市公司本身	上市后	0	0	6	0	1.94591	6	0	0	0
000065	2018000065	2018	上市公司本身	上市后	0	0	4	0	1.60944	4	0	0	0
000065	2019000065	2019	上市公司本身	上市后	0	0	4	0	1.60944	4	0	0	0
000065	2020000065	2020	上市公司本身	上市后	1	0.693147	8	0	2.30259	9	0	0	0
000065	2021000065	2021	上市公司本身	上市后	1	0.693147	4	0	1.79176	5	1	0	0
000066	2006000066	2006	上市公司本身	上市后	0	0	3	1	1.60944	4	0	0	0
000066	2007000066	2007	上市公司本身	上市后	1	0.693147	5	10	2.83321	16	0	0	0
000066	2008000066	2008	上市公司本身	上市后	1	0.693147	3	2	1.94591	6	0	0	0
000066	2009000066	2009	上市公司本身	上市后	5	1.79176	6	13	3.21888	24	0	0	0
000066	2010000066	2010	上市公司本身	上市后	3	1.38629	22	9	3.55535	34	0	0	0
000066	2011000066	2011	上市公司本身	上市后	5	1.79176	10	5	3.04452	20	0	0	0
000066	2012000066	2012	上市公司本身	上市后	5	1.79176	16	1	3.13549	22	0	0	0
000066	2013000066	2013	上市公司本身	上市后	9	2.30259	15	4	3.3673	28	0	0	0
000066	2014000066	2014	上市公司本身	上市后	5	1.79176	10	1	2.83321	16	0	0	0
000066	2015000066	2015	上市公司本身	上市后	8	2.19722	11	6	3.2581	25	0	0	0
000066	2016000066	2016	上市公司本身	上市后	8	2.19722	17	2	3.3322	27	0	0	0
000066	2017000066	2017	上市公司本身	上市后	11	2.48491	10	3	3.21888	24	0	0	0
000066	2018000066	2018	上市公司本身	上市后	6	1.94591	7	0	2.63906	13	0	0	0
000066	2019000066	2019	上市公司本身	上市后	2	1.09861	27	0	3.4012	29	0	0	0
000066	2020000066	2020	上市公司本身	上市后	10	2.3979	1	7	2.94444	18	0	0	0
000066	2021000066	2021	上市公司本身	上市后	5	1.79176	1	5	2.48491	11	0	0	0
000068	2006000068	2006	上市公司本身	上市后	0	0	0	0	0	0	0	0	0
000068	2007000068	2007	上市公司本身	上市后	0	0	1	0	0.693147	1	0	0	0
000068	2008000068	2008	上市公司本身	上市后	0	0	2	0	1.09861	2	0	0	0
000068	2009000068	2009	上市公司本身	上市后	0	0	0	0	0	0	0	0	0
000068	2010000068	2010	上市公司本身	上市后	0	0	0	0	0	0	0	0	0
000068	2011000068	2011	上市公司本身	上市后	0	0	0	0	0	0	0	0	0
000068	2012000068	2012	上市公司本身	上市后	0	0	0	0	0	0	0	0	0
000068	2013000068	2013	上市公司本身	上市后	0	0	0	0	0	0	0	0	0
000068	2014000068	2014	上市公司本身	上市后	0	0	0	0	0	0	0	0	0
000068	2015000068	2015	上市公司本身	上市后	0	0	0	0	0	0	0	0	0
000068	2016000068	2016	上市公司本身	上市后	0	0	0	0	0	0	0	0	0
000068	2017000068	2017	上市公司本身	上市后	0	0	0	0	0	0	0	0	0
000068	2018000068	2018	上市公司本身	上市后	0	0	0	0	0	0	0	0	0
000068	2019000068	2019	上市公司本身	上市后	0	0	0	0	0	0	0	0	0
000068	2020000068	2020	上市公司本身	上市后	0	0	0	0	0	0	0	0	0
000068	2021000068	2021	上市公司本身	上市后	0	0	0	0	0	0	0	0	0
000069	2006000069	2006	上市公司本身	上市后	0	0	0	0	0	0	0	0	0
000069	2007000069	2007	上市公司本身	上市后	0	0	0	2	1.09861	2	0	0	0
000069	2008000069	2008	上市公司本身	上市后	0	0	0	0	0	0	0	0	0
000069	2009000069	2009	上市公司本身	上市后	0	0	0	0	0	0	0	0	0
000069	2010000069	2010	上市公司本身	上市后	0	0	0	0	0	0	0	0	0
000069	2011000069	2011	上市公司本身	上市后	0	0	0	0	0	0	0	0	0
000069	2012000069	2012	上市公司本身	上市后	0	0	0	0	0	0	0	0	0
000069	2013000069	2013	上市公司本身	上市后	0	0	0	0	0	0	0	0	0
000069	2014000069	2014	上市公司本身	上市后	0	0	0	0	0	0	0	0	0
000069	2015000069	2015	上市公司本身	上市后	0	0	0	0	0	0	0	0	0
000069	2016000069	2016	上市公司本身	上市后	0	0	0	0	0	0	0	0	0
000069	2017000069	2017	上市公司本身	上市后	0	0	0	0	0	0	0	0	0
000069	2018000069	2018	上市公司本身	上市后	0	0	0	0	0	0	0	0	0
000069	2019000069	2019	上市公司本身	上市后	0	0	0	0	0	0	0	0	0
000069	2020000069	2020	上市公司本身	上市后	0	0	0	0	0	0	0	0	0
000069	2021000069	2021	上市公司本身	上市后	0	0	0	0	0	0	0	0	0
000070	2006000070	2006	上市公司本身	上市后	0	0	1	0	0.693147	1	0	0	0
000070	2007000070	2007	上市公司本身	上市后	0	0	0	0	0	0	0	0	0
000070	2008000070	2008	上市公司本身	上市后	0	0	0	0	0	0	0	0	0
000070	2009000070	2009	上市公司本身	上市后	0	0	1	0	0.693147	1	0	0	0
000070	2010000070	2010	上市公司本身	上市后	0	0	0	0	0	0	0	2	0
000070	2011000070	2011	上市公司本身	上市后	0	0	5	0	1.79176	5	0	0	0
000070	2012000070	2012	上市公司本身	上市后	0	0	3	0	1.38629	3	0	0	0
000070	2013000070	2013	上市公司本身	上市后	0	0	8	0	2.19722	8	0	0	0
000070	2014000070	2014	上市公司本身	上市后	0	0	9	0	2.30259	9	0	0	0
000070	2015000070	2015	上市公司本身	上市后	0	0	14	1	2.77259	15	0	0	0
000070	2016000070	2016	上市公司本身	上市后	0	0	4	0	1.60944	4	0	0	0
000070	2017000070	2017	上市公司本身	上市后	1	0.693147	12	0	2.63906	13	0	7	0
000070	2018000070	2018	上市公司本身	上市后	3	1.38629	17	0	3.04452	20	0	4	4
000070	2019000070	2019	上市公司本身	上市后	0	0	7	0	2.07944	7	8	3	1
000070	2020000070	2020	上市公司本身	上市后	1	0.693147	37	0	3.66356	38	5	3	0
000070	2021000070	2021	上市公司本身	上市后	10	2.3979	18	10	3.66356	38	0	0	0
000078	2006000078	2006	上市公司本身	上市后	0	0	0	0	0	0	0	0	0
000078	2007000078	2007	上市公司本身	上市后	0	0	0	0	0	0	0	0	0
000078	2008000078	2008	上市公司本身	上市后	0	0	0	0	0	0	0	0	0
000078	2009000078	2009	上市公司本身	上市后	0	0	0	0	0	0	0	0	0
000078	2010000078	2010	上市公司本身	上市后	0	0	0	0	0	0	0	0	0
000078	2011000078	2011	上市公司本身	上市后	0	0	0	0	0	0	0	0	0
000078	2012000078	2012	上市公司本身	上市后	0	0	0	0	0	0	0	0	0
000078	2013000078	2013	上市公司本身	上市后	0	0	0	0	0	0	0	0	0
000078	2014000078	2014	上市公司本身	上市后	0	0	0	0	0	0	0	0	0
000078	2015000078	2015	上市公司本身	上市后	0	0	0	0	0	0	0	0	0
000078	2016000078	2016	上市公司本身	上市后	0	0	0	0	0	0	0	0	0
000078	2017000078	2017	上市公司本身	上市后	0	0	0	0	0	0	0	0	0
000078	2018000078	2018	上市公司本身	上市后	0	0	0	0	0	0	0	0	0
000078	2019000078	2019	上市公司本身	上市后	0	0	0	0	0	0	0	0	0
000078	2020000078	2020	上市公司本身	上市后	0	0	0	0	0	0	0	0	0
000078	2021000078	2021	上市公司本身	上市后	0	0	0	0	0	0	0	0	0
000088	2006000088	2006	上市公司本身	上市后	0	0	0	0	0	0	0	0	0
000088	2007000088	2007	上市公司本身	上市后	0	0	0	0	0	0	0	0	0
000088	2008000088	2008	上市公司本身	上市后	0	0	0	0	0	0	0	0	0
000088	2009000088	2009	上市公司本身	上市后	0	0	0	0	0	0	0	0	0
000088	2010000088	2010	上市公司本身	上市后	0	0	0	0	0	0	0	0	0
000088	2011000088	2011	上市公司本身	上市后	0	0	0	0	0	0	0	0	0
000088	2012000088	2012	上市公司本身	上市后	0	0	0	0	0	0	0	0	0
000088	2013000088	2013	上市公司本身	上市后	0	0	0	0	0	0	0	0	0
000088	2014000088	2014	上市公司本身	上市后	0	0	0	0	0	0	0	0	0
000088	2015000088	2015	上市公司本身	上市后	0	0	0	0	0	0	0	0	0
000088	2016000088	2016	上市公司本身	上市后	0	0	0	0	0	0	0	0	0
000088	2017000088	2017	上市公司本身	上市后	0	0	0	0	0	0	0	0	0
000088	2018000088	2018	上市公司本身	上市后	0	0	0	0	0	0	0	0	0
000088	2019000088	2019	上市公司本身	上市后	0	0	0	0	0	0	0	0	0
000088	2020000088	2020	上市公司本身	上市后	0	0	0	0	0	0	0	0	0
000088	2021000088	2021	上市公司本身	上市后	0	0	0	0	0	0	0	0	0
000089	2006000089	2006	上市公司本身	上市后	0	0	0	0	0	0	0	0	0
000089	2007000089	2007	上市公司本身	上市后	0	0	0	0	0	0	0	0	0
000089	2008000089	2008	上市公司本身	上市后	0	0	1	0	0.693147	1	0	0	0
000089	2009000089	2009	上市公司本身	上市后	0	0	0	0	0	0	0	0	0
000089	2010000089	2010	上市公司本身	上市后	0	0	0	0	0	0	0	0	0
000089	2011000089	2011	上市公司本身	上市后	0	0	0	0	0	0	0	0	0
000089	2012000089	2012	上市公司本身	上市后	1	0.693147	0	0	0.693147	1	0	0	0
000089	2013000089	2013	上市公司本身	上市后	0	0	0	0	0	0	0	0	0
000089	2014000089	2014	上市公司本身	上市后	0	0	0	0	0	0	0	0	0
000089	2015000089	2015	上市公司本身	上市后	0	0	0	0	0	0	0	0	0
000089	2016000089	2016	上市公司本身	上市后	0	0	0	0	0	0	0	0	0
000089	2017000089	2017	上市公司本身	上市后	0	0	0	0	0	0	0	0	0
000089	2018000089	2018	上市公司本身	上市后	0	0	0	0	0	0	0	0	0
000089	2019000089	2019	上市公司本身	上市后	0	0	0	0	0	0	0	0	0
000089	2020000089	2020	上市公司本身	上市后	0	0	3	0	1.38629	3	0	2	0
000089	2021000089	2021	上市公司本身	上市后	0	0	10	0	2.3979	10	0	0	1
000090	2006000090	2006	上市公司本身	上市后	0	0	0	0	0	0	0	0	0
000090	2007000090	2007	上市公司本身	上市后	0	0	0	0	0	0	0	0	0
000090	2008000090	2008	上市公司本身	上市后	0	0	0	0	0	0	0	0	0
000090	2009000090	2009	上市公司本身	上市后	0	0	0	0	0	0	0	0	0
000090	2010000090	2010	上市公司本身	上市后	0	0	0	0	0	0	0	0	0
000090	2011000090	2011	上市公司本身	上市后	0	0	0	0	0	0	0	0	0
000090	2012000090	2012	上市公司本身	上市后	0	0	0	0	0	0	0	0	0
000090	2013000090	2013	上市公司本身	上市后	0	0	0	0	0	0	0	0	0
000090	2014000090	2014	上市公司本身	上市后	0	0	0	0	0	0	0	0	0
000090	2015000090	2015	上市公司本身	上市后	0	0	0	0	0	0	0	0	0
000090	2016000090	2016	上市公司本身	上市后	0	0	0	0	0	0	0	0	0
000090	2017000090	2017	上市公司本身	上市后	0	0	0	0	0	0	0	0	0
000090	2018000090	2018	上市公司本身	上市后	0	0	0	0	0	0	0	0	0
000090	2019000090	2019	上市公司本身	上市后	0	0	0	0	0	0	0	2	0
000090	2020000090	2020	上市公司本身	上市后	0	0	0	0	0	0	0	1	0
000090	2021000090	2021	上市公司本身	上市后	0	0	1	0	0.693147	1	2	8	0
000096	2006000096	2006	上市公司本身	上市后	0	0	0	0	0	0	0	0	0
000096	2007000096	2007	上市公司本身	上市后	0	0	0	0	0	0	0	0	0
000096	2008000096	2008	上市公司本身	上市后	0	0	0	0	0	0	0	0	0
000096	2009000096	2009	上市公司本身	上市后	0	0	0	0	0	0	0	0	0
000096	2010000096	2010	上市公司本身	上市后	0	0	0	0	0	0	0	0	0
000096	2011000096	2011	上市公司本身	上市后	0	0	0	0	0	0	0	0	0
000096	2012000096	2012	上市公司本身	上市后	0	0	0	0	0	0	0	0	0
000096	2013000096	2013	上市公司本身	上市后	0	0	0	0	0	0	0	0	0
000096	2014000096	2014	上市公司本身	上市后	0	0	0	0	0	0	0	0	0
000096	2015000096	2015	上市公司本身	上市后	0	0	0	0	0	0	0	0	0
000096	2016000096	2016	上市公司本身	上市后	0	0	0	0	0	0	0	0	0
000096	2017000096	2017	上市公司本身	上市后	0	0	0	0	0	0	0	0	0
000096	2018000096	2018	上市公司本身	上市后	0	0	0	0	0	0	0	0	0
000096	2019000096	2019	上市公司本身	上市后	0	0	0	0	0	0	0	0	0
000096	2020000096	2020	上市公司本身	上市后	0	0	0	0	0	0	0	0	0
000096	2021000096	2021	上市公司本身	上市后	0	0	0	0	0	0	0	0	0
000099	2006000099	2006	上市公司本身	上市后	0	0	0	0	0	0	0	0	0
000099	2007000099	2007	上市公司本身	上市后	0	0	0	0	0	0	0	0	0
000099	2008000099	2008	上市公司本身	上市后	0	0	0	0	0	0	0	0	0
000099	2009000099	2009	上市公司本身	上市后	0	0	0	0	0	0	0	0	0
000099	2010000099	2010	上市公司本身	上市后	0	0	0	0	0	0	0	0	0
000099	2011000099	2011	上市公司本身	上市后	0	0	0	0	0	0	0	0	0
000099	2012000099	2012	上市公司本身	上市后	0	0	0	0	0	0	0	0	0
000099	2013000099	2013	上市公司本身	上市后	0	0	0	0	0	0	0	0	0
000099	2014000099	2014	上市公司本身	上市后	0	0	0	0	0	0	0	0	0
000099	2015000099	2015	上市公司本身	上市后	0	0	0	0	0	0	0	0	0
000099	2016000099	2016	上市公司本身	上市后	0	0	0	0	0	0	0	0	0
000099	2017000099	2017	上市公司本身	上市后	0	0	0	0	0	0	0	0	0
000099	2018000099	2018	上市公司本身	上市后	0	0	0	0	0	0	0	0	0
000099	2019000099	2019	上市公司本身	上市后	0	0	3	0	1.38629	3	0	0	0
000099	2020000099	2020	上市公司本身	上市后	2	1.09861	0	0	1.09861	2	0	0	0
000099	2021000099	2021	上市公司本身	上市后	0	0	8	0	2.19722	8	0	0	0
000100	2006000100	2006	上市公司本身	上市后	0	0	16	23	3.68888	39	0	0	0
000100	2007000100	2007	上市公司本身	上市后	0	0	7	14	3.09104	21	0	0	0
000100	2008000100	2008	上市公司本身	上市后	1	0.693147	5	0	1.94591	6	0	0	0
000100	2009000100	2009	上市公司本身	上市后	1	0.693147	58	7	4.20469	66	0	1	0
000100	2010000100	2010	上市公司本身	上市后	3	1.38629	70	10	4.43082	83	0	1	1
000100	2011000100	2011	上市公司本身	上市后	10	2.3979	46	12	4.23411	68	0	82	14
000100	2012000100	2012	上市公司本身	上市后	39	3.68888	30	16	4.45435	85	1	1	0
000100	2013000100	2013	上市公司本身	上市后	66	4.20469	51	15	4.89035	132	27	1	0
000100	2014000100	2014	上市公司本身	上市后	94	4.55388	47	7	5.00395	148	23	0	0
000100	2015000100	2015	上市公司本身	上市后	73	4.30407	35	16	4.82831	124	2	0	0
000100	2016000100	2016	上市公司本身	上市后	129	4.86753	18	12	5.07517	159	0	0	0
000100	2017000100	2017	上市公司本身	上市后	177	5.18178	18	2	5.28827	197	0	0	0
000100	2018000100	2018	上市公司本身	上市后	165	5.11199	4	0	5.1358	169	0	0	0
000100	2019000100	2019	上市公司本身	上市后	302	5.71373	10	9	5.77455	321	0	0	0
000100	2020000100	2020	上市公司本身	上市后	349	5.85793	7	10	5.90536	366	0	0	0
000100	2021000100	2021	上市公司本身	上市后	292	5.68017	11	14	5.76205	317	3	0	0
000150	2006000150	2006	上市公司本身	上市后	0	0	0	0	0	0	0	0	0
000150	2007000150	2007	上市公司本身	上市后	0	0	0	0	0	0	0	0	0
000150	2008000150	2008	上市公司本身	上市后	0	0	0	0	0	0	0	0	0
000150	2009000150	2009	上市公司本身	上市后	0	0	0	0	0	0	0	0	0
000150	2010000150	2010	上市公司本身	上市后	0	0	0	0	0	0	0	0	0
000150	2011000150	2011	上市公司本身	上市后	0	0	0	0	0	0	0	0	0
000150	2012000150	2012	上市公司本身	上市后	0	0	0	0	0	0	0	0	0
000150	2013000150	2013	上市公司本身	上市后	0	0	0	0	0	0	0	0	0
000150	2014000150	2014	上市公司本身	上市后	0	0	0	0	0	0	0	0	0
000150	2015000150	2015	上市公司本身	上市后	0	0	0	0	0	0	0	0	0
000150	2016000150	2016	上市公司本身	上市后	0	0	0	0	0	0	0	0	0
000150	2017000150	2017	上市公司本身	上市后	0	0	0	0	0	0	0	0	0
000150	2018000150	2018	上市公司本身	上市后	0	0	0	0	0	0	0	0	0
000150	2019000150	2019	上市公司本身	上市后	0	0	0	0	0	0	0	0	0
000150	2020000150	2020	上市公司本身	上市后	0	0	0	0	0	0	0	0	0
000150	2021000150	2021	上市公司本身	上市后	0	0	0	0	0	0	0	0	0
000151	2006000151	2006	上市公司本身	上市后	0	0	0	0	0	0	0	0	0
000151	2007000151	2007	上市公司本身	上市后	0	0	0	0	0	0	0	0	0
000151	2008000151	2008	上市公司本身	上市后	0	0	0	0	0	0	0	0	0
000151	2009000151	2009	上市公司本身	上市后	0	0	0	0	0	0	0	0	0
000151	2010000151	2010	上市公司本身	上市后	0	0	0	0	0	0	0	0	0
000151	2011000151	2011	上市公司本身	上市后	0	0	0	0	0	0	0	0	0
000151	2012000151	2012	上市公司本身	上市后	0	0	0	0	0	0	0	0	0
000151	2013000151	2013	上市公司本身	上市后	0	0	0	0	0	0	0	0	0
000151	2014000151	2014	上市公司本身	上市后	0	0	0	0	0	0	0	0	0
000151	2015000151	2015	上市公司本身	上市后	0	0	0	0	0	0	0	0	0
000151	2016000151	2016	上市公司本身	上市后	1	0.693147	5	0	1.94591	6	0	0	0
000151	2017000151	2017	上市公司本身	上市后	1	0.693147	3	0	1.60944	4	0	0	0
000151	2018000151	2018	上市公司本身	上市后	1	0.693147	4	0	1.79176	5	0	0	0
000151	2019000151	2019	上市公司本身	上市后	0	0	0	0	0	0	0	0	0
000151	2020000151	2020	上市公司本身	上市后	0	0	0	0	0	0	0	0	0
000151	2021000151	2021	上市公司本身	上市后	0	0	2	0	1.09861	2	1	0	0
000153	2006000153	2006	上市公司本身	上市后	0	0	0	0	0	0	0	0	0
000153	2007000153	2007	上市公司本身	上市后	0	0	0	0	0	0	0	0	0
000153	2008000153	2008	上市公司本身	上市后	0	0	0	0	0	0	0	0	0
000153	2009000153	2009	上市公司本身	上市后	0	0	0	0	0	0	0	0	0
000153	2010000153	2010	上市公司本身	上市后	0	0	0	0	0	0	0	0	0
000153	2011000153	2011	上市公司本身	上市后	1	0.693147	0	0	0.693147	1	0	0	0
000153	2012000153	2012	上市公司本身	上市后	5	1.79176	4	0	2.30259	9	0	0	0
000153	2013000153	2013	上市公司本身	上市后	2	1.09861	0	0	1.09861	2	0	0	0
000153	2014000153	2014	上市公司本身	上市后	6	1.94591	1	0	2.07944	7	0	0	0
000153	2015000153	2015	上市公司本身	上市后	3	1.38629	0	0	1.38629	3	0	0	0
000153	2016000153	2016	上市公司本身	上市后	0	0	0	0	0	0	0	0	0
000153	2017000153	2017	上市公司本身	上市后	0	0	0	0	0	0	0	0	0
000153	2018000153	2018	上市公司本身	上市后	0	0	0	0	0	0	0	0	0
000153	2019000153	2019	上市公司本身	上市后	0	0	0	0	0	0	0	0	0
000153	2020000153	2020	上市公司本身	上市后	1	0.693147	0	0	0.693147	1	0	0	0
000153	2021000153	2021	上市公司本身	上市后	0	0	0	0	0	0	0	0	0
000155	2006000155	2006	上市公司本身	上市后	2	1.09861	0	0	1.09861	2	0	0	0
000155	2007000155	2007	上市公司本身	上市后	0	0	0	0	0	0	0	0	0
000155	2008000155	2008	上市公司本身	上市后	0	0	0	0	0	0	0	0	0
000155	2009000155	2009	上市公司本身	上市后	0	0	0	0	0	0	0	0	0
000155	2010000155	2010	上市公司本身	上市后	0	0	0	0	0	0	0	0	0
000155	2011000155	2011	上市公司本身	上市后	0	0	0	0	0	0	0	0	0
000155	2012000155	2012	上市公司本身	上市后	0	0	0	0	0	0	0	0	0
000155	2013000155	2013	上市公司本身	上市后	1	0.693147	0	0	0.693147	1	0	0	0
000155	2014000155	2014	上市公司本身	上市后	0	0	0	0	0	0	0	0	0
000155	2015000155	2015	上市公司本身	上市后	0	0	0	0	0	0	0	0	0
000155	2016000155	2016	上市公司本身	上市后	0	0	0	0	0	0	0	0	0
000155	2017000155	2017	上市公司本身	上市后	0	0	0	0	0	0	0	0	0
000155	2018000155	2018	上市公司本身	上市后	0	0	0	0	0	0	0	0	0
000155	2019000155	2019	上市公司本身	上市后	0	0	0	0	0	0	0	0	0
000155	2020000155	2020	上市公司本身	上市后	0	0	0	0	0	0	0	0	0
000155	2021000155	2021	上市公司本身	上市后	0	0	0	0	0	0	0	0	0
000156	2006000156	2006	上市公司本身	上市后	0	0	0	0	0	0	0	0	0
000156	2007000156	2007	上市公司本身	上市后	0	0	0	0	0	0	0	0	0
000156	2008000156	2008	上市公司本身	上市后	0	0	0	0	0	0	0	0	0
000156	2009000156	2009	上市公司本身	上市后	0	0	0	0	0	0	0	0	0
000156	2010000156	2010	上市公司本身	上市后	0	0	0	0	0	0	0	0	0
000156	2011000156	2011	上市公司本身	上市后	0	0	0	0	0	0	0	0	0
000156	2012000156	2012	上市公司本身	上市后	0	0	0	0	0	0	0	0	0
000156	2013000156	2013	上市公司本身	上市后	0	0	0	0	0	0	0	0	0
000156	2014000156	2014	上市公司本身	上市后	0	0	0	0	0	0	0	0	0
000156	2015000156	2015	上市公司本身	上市后	0	0	0	0	0	0	0	0	0
000156	2016000156	2016	上市公司本身	上市后	0	0	0	0	0	0	0	0	0
000156	2017000156	2017	上市公司本身	上市后	0	0	0	0	0	0	0	0	0
000156	2018000156	2018	上市公司本身	上市后	0	0	0	0	0	0	0	0	0
000156	2019000156	2019	上市公司本身	上市后	0	0	0	0	0	0	0	0	0
000156	2020000156	2020	上市公司本身	上市后	0	0	0	0	0	0	0	0	0
000156	2021000156	2021	上市公司本身	上市后	0	0	0	0	0	0	0	0	0
000157	2006000157	2006	上市公司本身	上市后	1	0.693147	26	4	3.46574	31	0	0	0
000157	2007000157	2007	上市公司本身	上市后	1	0.693147	26	4	3.46574	31	0	0	0
000157	2008000157	2008	上市公司本身	上市后	9	2.30259	51	0	4.11087	60	0	0	0
000157	2009000157	2009	上市公司本身	上市后	13	2.63906	56	0	4.2485	69	1	0	0
000157	2010000157	2010	上市公司本身	上市后	9	2.30259	103	8	4.79579	120	0	0	0
000157	2011000157	2011	上市公司本身	上市后	13	2.63906	147	13	5.15906	173	0	7	0
000157	2012000157	2012	上市公司本身	上市后	35	3.58352	613	107	6.62804	755	1	35	16
000157	2013000157	2013	上市公司本身	上市后	224	5.4161	537	84	6.74052	845	6	149	18
000157	2014000157	2014	上市公司本身	上市后	265	5.5835	582	65	6.81674	912	18	194	20
000157	2015000157	2015	上市公司本身	上市后	582	6.36819	135	14	6.59578	731	83	76	10
000157	2016000157	2016	上市公司本身	上市后	341	5.83481	11	24	5.93225	376	113	13	3
000157	2017000157	2017	上市公司本身	上市后	145	4.98361	4	38	5.23644	187	64	0	0
000157	2018000157	2018	上市公司本身	上市后	80	4.39445	6	9	4.56435	95	15	0	0
000157	2019000157	2019	上市公司本身	上市后	59	4.09434	16	14	4.49981	89	8	6	1
000157	2020000157	2020	上市公司本身	上市后	107	4.68213	50	37	5.273	194	11	12	11
000157	2021000157	2021	上市公司本身	上市后	60	4.11087	178	47	5.65599	285	22	154	51
000158	2006000158	2006	上市公司本身	上市后	0	0	0	0	0	0	0	0	0
000158	2007000158	2007	上市公司本身	上市后	0	0	17	4	3.09104	21	0	0	0
000158	2008000158	2008	上市公司本身	上市后	1	0.693147	0	5	1.94591	6	0	0	0
000158	2009000158	2009	上市公司本身	上市后	0	0	20	0	3.04452	20	0	0	0
000158	2010000158	2010	上市公司本身	上市后	1	0.693147	6	0	2.07944	7	0	0	0
000158	2011000158	2011	上市公司本身	上市后	0	0	9	0	2.30259	9	0	0	0
000158	2012000158	2012	上市公司本身	上市后	3	1.38629	7	0	2.3979	10	0	0	0
000158	2013000158	2013	上市公司本身	上市后	2	1.09861	6	0	2.19722	8	0	0	0
000158	2014000158	2014	上市公司本身	上市后	0	0	8	0	2.19722	8	0	0	0
000158	2015000158	2015	上市公司本身	上市后	1	0.693147	0	0	0.693147	1	0	0	0
000158	2016000158	2016	上市公司本身	上市后	0	0	10	0	2.3979	10	0	0	0
000158	2017000158	2017	上市公司本身	上市后	0	0	10	0	2.3979	10	0	0	0
000158	2018000158	2018	上市公司本身	上市后	4	1.60944	1	0	1.79176	5	1	1	0
000158	2019000158	2019	上市公司本身	上市后	1	0.693147	11	0	2.56495	12	0	0	0
000158	2020000158	2020	上市公司本身	上市后	0	0	3	0	1.38629	3	1	0	0
000158	2021000158	2021	上市公司本身	上市后	0	0	5	0	1.79176	5	0	0	0
000159	2006000159	2006	上市公司本身	上市后	0	0	0	0	0	0	0	0	0
000159	2007000159	2007	上市公司本身	上市后	0	0	0	0	0	0	1	0	0
000159	2008000159	2008	上市公司本身	上市后	0	0	0	0	0	0	0	0	0
000159	2009000159	2009	上市公司本身	上市后	0	0	0	0	0	0	0	0	0
000159	2010000159	2010	上市公司本身	上市后	0	0	0	0	0	0	0	0	0
000159	2011000159	2011	上市公司本身	上市后	0	0	0	0	0	0	0	0	0
000159	2012000159	2012	上市公司本身	上市后	0	0	0	0	0	0	0	0	0
000159	2013000159	2013	上市公司本身	上市后	0	0	0	0	0	0	0	0	0
000159	2014000159	2014	上市公司本身	上市后	0	0	0	0	0	0	0	0	0
000159	2015000159	2015	上市公司本身	上市后	0	0	0	0	0	0	0	0	0
000159	2016000159	2016	上市公司本身	上市后	0	0	0	0	0	0	0	0	0
000159	2017000159	2017	上市公司本身	上市后	0	0	0	0	0	0	0	0	0
000159	2018000159	2018	上市公司本身	上市后	0	0	0	0	0	0	0	0	0
000159	2019000159	2019	上市公司本身	上市后	0	0	0	0	0	0	0	0	0
000159	2020000159	2020	上市公司本身	上市后	0	0	0	0	0	0	0	0	0
000159	2021000159	2021	上市公司本身	上市后	0	0	0	0	0	0	0	0	0
000166	2015000166	2015	上市公司本身	上市后	0	0	0	0	0	0	0	0	0
000166	2016000166	2016	上市公司本身	上市后	0	0	0	0	0	0	0	0	0
000166	2017000166	2017	上市公司本身	上市后	0	0	0	0	0	0	0	0	0
000166	2018000166	2018	上市公司本身	上市后	0	0	0	0	0	0	0	0	0
000166	2019000166	2019	上市公司本身	上市后	0	0	0	0	0	0	0	0	0
000166	2020000166	2020	上市公司本身	上市后	0	0	0	0	0	0	0	0	0
000166	2021000166	2021	上市公司本身	上市后	0	0	0	0	0	0	0	0	0
000301	2006000301	2006	上市公司本身	上市后	0	0	0	0	0	0	0	1	0
000301	2007000301	2007	上市公司本身	上市后	0	0	0	0	0	0	0	0	0
000301	2008000301	2008	上市公司本身	上市后	0	0	0	0	0	0	0	0	0
000301	2009000301	2009	上市公司本身	上市后	0	0	0	0	0	0	0	0	0
000301	2010000301	2010	上市公司本身	上市后	0	0	0	0	0	0	0	0	0
000301	2011000301	2011	上市公司本身	上市后	0	0	0	0	0	0	0	0	0
000301	2012000301	2012	上市公司本身	上市后	0	0	0	0	0	0	0	0	0
000301	2013000301	2013	上市公司本身	上市后	0	0	0	0	0	0	0	0	0
000301	2014000301	2014	上市公司本身	上市后	0	0	0	0	0	0	0	0	0
000301	2015000301	2015	上市公司本身	上市后	0	0	0	0	0	0	0	0	0
000301	2016000301	2016	上市公司本身	上市后	0	0	0	0	0	0	0	0	0
000301	2017000301	2017	上市公司本身	上市后	0	0	0	0	0	0	0	0	0
000301	2018000301	2018	上市公司本身	上市后	0	0	0	0	0	0	0	0	0
000301	2019000301	2019	上市公司本身	上市后	0	0	0	0	0	0	0	0	0
000301	2020000301	2020	上市公司本身	上市后	0	0	0	0	0	0	0	0	0
000301	2021000301	2021	上市公司本身	上市后	0	0	0	0	0	0	0	0	0
000333	2013000333	2013	上市公司本身	上市后	63	4.15888	511	212	6.66823	786	5	201	164
000333	2014000333	2014	上市公司本身	上市后	70	4.26268	172	95	5.82305	337	11	1828	506
000333	2015000333	2015	上市公司本身	上市后	60	4.11087	39	43	4.96284	142	33	3303	794
000333	2016000333	2016	上市公司本身	上市后	139	4.94164	151	60	5.86079	350	268	2589	833
000333	2017000333	2017	上市公司本身	上市后	126	4.84419	117	21	5.57973	264	1149	2807	738
000333	2018000333	2018	上市公司本身	上市后	85	4.45435	92	32	5.34711	209	1541	3301	897
000333	2019000333	2019	上市公司本身	上市后	148	5.00395	58	4	5.35186	210	1666	3365	579
000333	2020000333	2020	上市公司本身	上市后	79	4.38203	1	10	4.51086	90	1596	2776	752
000333	2021000333	2021	上市公司本身	上市后	54	4.00733	6	11	4.27667	71	1502	1852	740
000338	2007000338	2007	上市公司本身	上市后	0	0	87	9	4.57471	96	0	0	0
000338	2008000338	2008	上市公司本身	上市后	6	1.94591	84	30	4.79579	120	0	1	0
000338	2009000338	2009	上市公司本身	上市后	5	1.79176	11	26	3.7612	42	0	0	0
000338	2010000338	2010	上市公司本身	上市后	1	0.693147	43	36	4.39445	80	1	0	0
000338	2011000338	2011	上市公司本身	上市后	4	1.60944	71	0	4.33073	75	0	3	0
000338	2012000338	2012	上市公司本身	上市后	18	2.94444	88	6	4.72739	112	2	2	0
000338	2013000338	2013	上市公司本身	上市后	38	3.66356	124	29	5.2575	191	2	1	0
000338	2014000338	2014	上市公司本身	上市后	68	4.23411	366	110	6.30079	544	1	0	1
000338	2015000338	2015	上市公司本身	上市后	102	4.63473	224	65	5.97126	391	0	0	0
000338	2016000338	2016	上市公司本身	上市后	161	5.0876	272	51	6.18415	484	1	0	0
000338	2017000338	2017	上市公司本身	上市后	102	4.63473	154	11	5.59099	267	0	0	0
000338	2018000338	2018	上市公司本身	上市后	166	5.11799	326	10	6.22059	502	0	30	0
000338	2019000338	2019	上市公司本身	上市后	199	5.29832	325	16	6.29342	540	16	46	0
000338	2020000338	2020	上市公司本身	上市后	412	6.02345	737	47	7.08757	1196	33	52	4
000338	2021000338	2021	上市公司本身	上市后	464	6.14204	903	30	7.2428	1397	33	111	3
000400	2006000400	2006	上市公司本身	上市后	0	0	0	0	0	0	0	2	0
000400	2007000400	2007	上市公司本身	上市后	0	0	0	0	0	0	0	1	0
000400	2008000400	2008	上市公司本身	上市后	1	0.693147	0	0	0.693147	1	2	0	0
000400	2009000400	2009	上市公司本身	上市后	1	0.693147	0	0	0.693147	1	5	3	0
000400	2010000400	2010	上市公司本身	上市后	2	1.09861	0	0	1.09861	2	7	14	4
000400	2011000400	2011	上市公司本身	上市后	0	0	0	0	0	0	10	24	2
000400	2012000400	2012	上市公司本身	上市后	0	0	0	0	0	0	17	37	24
000400	2013000400	2013	上市公司本身	上市后	0	0	1	0	0.693147	1	16	38	6
000400	2014000400	2014	上市公司本身	上市后	0	0	14	0	2.70805	14	23	64	10
000400	2015000400	2015	上市公司本身	上市后	8	2.19722	8	0	2.83321	16	77	84	5
000400	2016000400	2016	上市公司本身	上市后	17	2.89037	0	0	2.89037	17	80	76	2
000400	2017000400	2017	上市公司本身	上市后	14	2.70805	0	0	2.70805	14	155	84	3
000400	2018000400	2018	上市公司本身	上市后	3	1.38629	4	0	2.07944	7	235	54	3
000400	2019000400	2019	上市公司本身	上市后	6	1.94591	1	0	2.07944	7	203	24	1
000400	2020000400	2020	上市公司本身	上市后	2	1.09861	1	0	1.38629	3	217	17	5
000400	2021000400	2021	上市公司本身	上市后	1	0.693147	2	0	1.38629	3	194	48	3
000401	2006000401	2006	上市公司本身	上市后	0	0	1	0	0.693147	1	0	0	0
000401	2007000401	2007	上市公司本身	上市后	0	0	0	0	0	0	0	0	0
000401	2008000401	2008	上市公司本身	上市后	0	0	4	0	1.60944	4	0	0	0
000401	2009000401	2009	上市公司本身	上市后	0	0	1	0	0.693147	1	0	0	0
000401	2010000401	2010	上市公司本身	上市后	0	0	0	0	0	0	0	0	0
000401	2011000401	2011	上市公司本身	上市后	0	0	0	0	0	0	0	0	0
000401	2012000401	2012	上市公司本身	上市后	0	0	0	0	0	0	0	0	0
000401	2013000401	2013	上市公司本身	上市后	0	0	0	0	0	0	0	0	0
000401	2014000401	2014	上市公司本身	上市后	0	0	0	0	0	0	0	0	0
000401	2015000401	2015	上市公司本身	上市后	0	0	0	0	0	0	0	0	0
000401	2016000401	2016	上市公司本身	上市后	0	0	0	0	0	0	0	0	0
000401	2017000401	2017	上市公司本身	上市后	0	0	0	0	0	0	0	0	0
000401	2018000401	2018	上市公司本身	上市后	0	0	0	0	0	0	0	0	0
000401	2019000401	2019	上市公司本身	上市后	0	0	0	0	0	0	0	0	0
000401	2020000401	2020	上市公司本身	上市后	0	0	0	0	0	0	0	3	0
000401	2021000401	2021	上市公司本身	上市后	0	0	3	0	1.38629	3	0	0	0
000402	2006000402	2006	上市公司本身	上市后	0	0	0	0	0	0	0	0	0
000402	2007000402	2007	上市公司本身	上市后	0	0	0	0	0	0	0	0	0
000402	2008000402	2008	上市公司本身	上市后	0	0	0	0	0	0	0	0	0
000402	2009000402	2009	上市公司本身	上市后	0	0	0	0	0	0	0	0	0
000402	2010000402	2010	上市公司本身	上市后	0	0	0	0	0	0	0	0	0
000402	2011000402	2011	上市公司本身	上市后	0	0	0	0	0	0	0	0	0
000402	2012000402	2012	上市公司本身	上市后	0	0	0	0	0	0	0	0	0
000402	2013000402	2013	上市公司本身	上市后	0	0	0	0	0	0	0	0	0
000402	2014000402	2014	上市公司本身	上市后	0	0	0	0	0	0	0	0	0
000402	2015000402	2015	上市公司本身	上市后	0	0	0	0	0	0	0	0	0
000402	2016000402	2016	上市公司本身	上市后	0	0	0	0	0	0	0	0	0
000402	2017000402	2017	上市公司本身	上市后	0	0	0	0	0	0	0	0	0
000402	2018000402	2018	上市公司本身	上市后	0	0	0	0	0	0	0	0	0
000402	2019000402	2019	上市公司本身	上市后	0	0	0	0	0	0	0	0	0
000402	2020000402	2020	上市公司本身	上市后	0	0	0	0	0	0	0	0	0
000402	2021000402	2021	上市公司本身	上市后	0	0	0	0	0	0	0	0	0
000403	2006000403	2006	上市公司本身	上市后	0	0	0	0	0	0	0	0	0
000403	2007000403	2007	上市公司本身	上市后	0	0	0	0	0	0	0	0	0
000403	2008000403	2008	上市公司本身	上市后	0	0	0	0	0	0	0	0	0
000403	2009000403	2009	上市公司本身	上市后	0	0	0	0	0	0	0	0	0
000403	2010000403	2010	上市公司本身	上市后	0	0	0	0	0	0	0	0	0
000403	2011000403	2011	上市公司本身	上市后	0	0	0	0	0	0	0	0	0
000403	2012000403	2012	上市公司本身	上市后	0	0	0	0	0	0	0	0	0
000403	2013000403	2013	上市公司本身	上市后	0	0	0	0	0	0	0	0	0
000403	2014000403	2014	上市公司本身	上市后	0	0	0	0	0	0	0	0	0
000403	2015000403	2015	上市公司本身	上市后	0	0	0	0	0	0	0	0	0
000403	2016000403	2016	上市公司本身	上市后	0	0	0	0	0	0	0	0	0
000403	2017000403	2017	上市公司本身	上市后	0	0	0	0	0	0	0	0	0
000403	2018000403	2018	上市公司本身	上市后	0	0	0	0	0	0	0	0	0
000403	2019000403	2019	上市公司本身	上市后	0	0	0	0	0	0	0	0	0
000403	2020000403	2020	上市公司本身	上市后	0	0	0	0	0	0	0	0	0
000403	2021000403	2021	上市公司本身	上市后	0	0	0	0	0	0	0	0	0
000404	2006000404	2006	上市公司本身	上市后	0	0	0	0	0	0	0	0	0
000404	2007000404	2007	上市公司本身	上市后	0	0	0	0	0	0	0	0	0
000404	2008000404	2008	上市公司本身	上市后	0	0	0	0	0	0	0	0	0
000404	2009000404	2009	上市公司本身	上市后	0	0	8	0	2.19722	8	0	0	0
000404	2010000404	2010	上市公司本身	上市后	0	0	0	0	0	0	0	0	0
000404	2011000404	2011	上市公司本身	上市后	0	0	3	0	1.38629	3	0	0	0
000404	2012000404	2012	上市公司本身	上市后	1	0.693147	1	0	1.09861	2	0	0	0
000404	2013000404	2013	上市公司本身	上市后	0	0	1	0	0.693147	1	0	0	0
000404	2014000404	2014	上市公司本身	上市后	0	0	15	1	2.83321	16	0	0	0
000404	2015000404	2015	上市公司本身	上市后	0	0	0	0	0	0	0	0	0
000404	2016000404	2016	上市公司本身	上市后	3	1.38629	12	0	2.77259	15	0	0	0
000404	2017000404	2017	上市公司本身	上市后	0	0	12	1	2.63906	13	0	0	0
000404	2018000404	2018	上市公司本身	上市后	0	0	22	0	3.13549	22	0	0	0
000404	2019000404	2019	上市公司本身	上市后	0	0	23	1	3.21888	24	0	0	0
000404	2020000404	2020	上市公司本身	上市后	4	1.60944	29	13	3.85015	46	0	0	0
000404	2021000404	2021	上市公司本身	上市后	3	1.38629	14	2	2.99573	19	0	0	0
000406	2006000406	2006	上市公司本身	上市后	0	0	0	0	0	0	0	0	0
000407	2006000407	2006	上市公司本身	上市后	0	0	0	0	0	0	0	0	0
000407	2007000407	2007	上市公司本身	上市后	0	0	0	0	0	0	0	0	0
000407	2008000407	2008	上市公司本身	上市后	0	0	0	0	0	0	0	0	0
000407	2009000407	2009	上市公司本身	上市后	0	0	0	0	0	0	0	0	0
000407	2010000407	2010	上市公司本身	上市后	0	0	0	0	0	0	0	0	0
000407	2011000407	2011	上市公司本身	上市后	1	0.693147	0	0	0.693147	1	0	0	0
000407	2012000407	2012	上市公司本身	上市后	0	0	0	0	0	0	1	0	0
000407	2013000407	2013	上市公司本身	上市后	3	1.38629	0	0	1.38629	3	0	0	0
000407	2014000407	2014	上市公司本身	上市后	2	1.09861	0	0	1.09861	2	0	0	0
000407	2015000407	2015	上市公司本身	上市后	0	0	0	0	0	0	0	0	0
000407	2016000407	2016	上市公司本身	上市后	0	0	0	0	0	0	0	0	0
000407	2017000407	2017	上市公司本身	上市后	0	0	0	0	0	0	0	0	0
000407	2018000407	2018	上市公司本身	上市后	0	0	0	0	0	0	0	0	0
000407	2019000407	2019	上市公司本身	上市后	0	0	0	0	0	0	0	0	0
000407	2020000407	2020	上市公司本身	上市后	0	0	0	0	0	0	0	0	0
000407	2021000407	2021	上市公司本身	上市后	0	0	0	0	0	0	0	0	0
000408	2006000408	2006	上市公司本身	上市后	0	0	0	0	0	0	0	0	0
000408	2007000408	2007	上市公司本身	上市后	0	0	0	0	0	0	0	0	0
000408	2008000408	2008	上市公司本身	上市后	0	0	0	0	0	0	0	0	0
000408	2009000408	2009	上市公司本身	上市后	0	0	0	0	0	0	0	0	0
000408	2010000408	2010	上市公司本身	上市后	0	0	0	0	0	0	0	0	0
000408	2011000408	2011	上市公司本身	上市后	0	0	0	0	0	0	0	0	0
000408	2012000408	2012	上市公司本身	上市后	0	0	0	0	0	0	0	0	0
000408	2013000408	2013	上市公司本身	上市后	0	0	0	0	0	0	0	0	0
000408	2014000408	2014	上市公司本身	上市后	0	0	0	0	0	0	0	0	0
000408	2015000408	2015	上市公司本身	上市后	0	0	0	0	0	0	0	0	0
000408	2016000408	2016	上市公司本身	上市后	0	0	0	0	0	0	0	0	0
000408	2017000408	2017	上市公司本身	上市后	0	0	0	0	0	0	0	0	0
000408	2018000408	2018	上市公司本身	上市后	0	0	0	0	0	0	0	0	0
000408	2019000408	2019	上市公司本身	上市后	0	0	0	0	0	0	0	0	0
000408	2020000408	2020	上市公司本身	上市后	0	0	0	0	0	0	0	0	0
000408	2021000408	2021	上市公司本身	上市后	0	0	0	0	0	0	0	0	0
000409	2006000409	2006	上市公司本身	上市后	0	0	0	0	0	0	0	0	0
000409	2007000409	2007	上市公司本身	上市后	0	0	0	0	0	0	0	0	0
000409	2008000409	2008	上市公司本身	上市后	0	0	0	0	0	0	0	0	0
000409	2009000409	2009	上市公司本身	上市后	0	0	0	0	0	0	0	0	0
000409	2010000409	2010	上市公司本身	上市后	1	0.693147	0	2	1.38629	3	0	0	0
000409	2011000409	2011	上市公司本身	上市后	4	1.60944	0	1	1.79176	5	0	0	0
000409	2012000409	2012	上市公司本身	上市后	7	2.07944	0	0	2.07944	7	0	0	0
000409	2013000409	2013	上市公司本身	上市后	3	1.38629	2	0	1.79176	5	0	0	0
000409	2014000409	2014	上市公司本身	上市后	4	1.60944	0	0	1.60944	4	0	0	0
000409	2015000409	2015	上市公司本身	上市后	0	0	0	0	0	0	0	0	0
000409	2016000409	2016	上市公司本身	上市后	1	0.693147	0	0	0.693147	1	0	0	0
000409	2017000409	2017	上市公司本身	上市后	0	0	0	0	0	0	0	0	0
000409	2018000409	2018	上市公司本身	上市后	0	0	0	0	0	0	0	0	0
000409	2019000409	2019	上市公司本身	上市后	0	0	0	0	0	0	0	0	0
000409	2020000409	2020	上市公司本身	上市后	0	0	0	0	0	0	0	0	0
000409	2021000409	2021	上市公司本身	上市后	1	0.693147	0	0	0.693147	1	0	0	0
000410	2006000410	2006	上市公司本身	上市后	0	0	0	0	0	0	0	0	0
000410	2007000410	2007	上市公司本身	上市后	0	0	0	0	0	0	0	0	0
000410	2008000410	2008	上市公司本身	上市后	0	0	0	0	0	0	0	0	0
000410	2009000410	2009	上市公司本身	上市后	0	0	3	1	1.60944	4	0	0	0
000410	2010000410	2010	上市公司本身	上市后	0	0	0	2	1.09861	2	0	0	0
000410	2011000410	2011	上市公司本身	上市后	0	0	11	1	2.56495	12	0	0	0
000410	2012000410	2012	上市公司本身	上市后	1	0.693147	1	2	1.60944	4	0	0	0
000410	2013000410	2013	上市公司本身	上市后	2	1.09861	4	1	2.07944	7	0	2	0
000410	2014000410	2014	上市公司本身	上市后	1	0.693147	1	4	1.94591	6	0	0	0
000410	2015000410	2015	上市公司本身	上市后	0	0	0	0	0	0	0	0	0
000410	2016000410	2016	上市公司本身	上市后	1	0.693147	2	1	1.60944	4	1	0	0
000410	2017000410	2017	上市公司本身	上市后	0	0	5	0	1.79176	5	0	0	0
000410	2018000410	2018	上市公司本身	上市后	1	0.693147	7	3	2.48491	11	0	0	0
000410	2019000410	2019	上市公司本身	上市后	1	0.693147	4	0	1.79176	5	0	0	0
000410	2020000410	2020	上市公司本身	上市后	2	1.09861	3	0	1.79176	5	0	1	0
000410	2021000410	2021	上市公司本身	上市后	3	1.38629	43	2	3.89182	48	0	2	0
000411	2006000411	2006	上市公司本身	上市后	0	0	0	0	0	0	0	0	0
000411	2007000411	2007	上市公司本身	上市后	0	0	0	0	0	0	0	0	0
000411	2008000411	2008	上市公司本身	上市后	0	0	0	0	0	0	0	0	0
000411	2009000411	2009	上市公司本身	上市后	0	0	0	0	0	0	0	0	0
000411	2010000411	2010	上市公司本身	上市后	0	0	0	0	0	0	0	0	0
000411	2011000411	2011	上市公司本身	上市后	0	0	0	0	0	0	0	0	0
000411	2012000411	2012	上市公司本身	上市后	0	0	0	0	0	0	0	0	0
000411	2013000411	2013	上市公司本身	上市后	0	0	0	0	0	0	0	0	0
000411	2014000411	2014	上市公司本身	上市后	0	0	0	0	0	0	0	0	0
000411	2015000411	2015	上市公司本身	上市后	0	0	0	0	0	0	0	0	0
000411	2016000411	2016	上市公司本身	上市后	0	0	0	0	0	0	0	0	0
000411	2017000411	2017	上市公司本身	上市后	0	0	0	0	0	0	0	0	0
000411	2018000411	2018	上市公司本身	上市后	0	0	0	0	0	0	0	0	0
000411	2019000411	2019	上市公司本身	上市后	0	0	0	0	0	0	0	0	0
000411	2020000411	2020	上市公司本身	上市后	0	0	0	0	0	0	0	0	0
000411	2021000411	2021	上市公司本身	上市后	0	0	0	0	0	0	0	0	0
000413	2006000413	2006	上市公司本身	上市后	0	0	0	0	0	0	0	0	0
000413	2007000413	2007	上市公司本身	上市后	0	0	0	0	0	0	0	0	0
000413	2008000413	2008	上市公司本身	上市后	0	0	0	0	0	0	0	0	0
000413	2009000413	2009	上市公司本身	上市后	0	0	0	0	0	0	0	0	0
000413	2010000413	2010	上市公司本身	上市后	0	0	0	0	0	0	0	0	0
000413	2011000413	2011	上市公司本身	上市后	0	0	0	0	0	0	0	0	0
000413	2012000413	2012	上市公司本身	上市后	0	0	0	0	0	0	0	0	0
000413	2013000413	2013	上市公司本身	上市后	0	0	0	0	0	0	0	0	0
000413	2014000413	2014	上市公司本身	上市后	0	0	0	0	0	0	0	0	0
000413	2015000413	2015	上市公司本身	上市后	0	0	0	0	0	0	0	0	0
000413	2016000413	2016	上市公司本身	上市后	0	0	0	0	0	0	0	100	0
000413	2017000413	2017	上市公司本身	上市后	0	0	0	0	0	0	2	143	0
000413	2018000413	2018	上市公司本身	上市后	0	0	0	0	0	0	26	148	0
000413	2019000413	2019	上市公司本身	上市后	1	0.693147	0	0	0.693147	1	30	124	19
000413	2020000413	2020	上市公司本身	上市后	17	2.89037	16	0	3.52636	33	18	83	7
000413	2021000413	2021	上市公司本身	上市后	60	4.11087	4	0	4.17439	64	21	140	4
000415	2006000415	2006	上市公司本身	上市后	0	0	0	0	0	0	0	0	0
000415	2007000415	2007	上市公司本身	上市后	0	0	0	0	0	0	0	0	0
000415	2008000415	2008	上市公司本身	上市后	0	0	0	0	0	0	0	0	0
000415	2009000415	2009	上市公司本身	上市后	0	0	0	0	0	0	0	0	0
000415	2010000415	2010	上市公司本身	上市后	0	0	0	0	0	0	0	0	0
000415	2011000415	2011	上市公司本身	上市后	0	0	0	0	0	0	0	0	0
000415	2012000415	2012	上市公司本身	上市后	0	0	0	0	0	0	0	0	0
000415	2013000415	2013	上市公司本身	上市后	0	0	0	0	0	0	0	0	0
000415	2014000415	2014	上市公司本身	上市后	0	0	0	0	0	0	0	0	0
000415	2015000415	2015	上市公司本身	上市后	0	0	0	0	0	0	0	0	0
000415	2016000415	2016	上市公司本身	上市后	0	0	0	0	0	0	0	0	0
000415	2017000415	2017	上市公司本身	上市后	0	0	0	0	0	0	0	0	0
000415	2018000415	2018	上市公司本身	上市后	0	0	0	0	0	0	0	0	0
000415	2019000415	2019	上市公司本身	上市后	0	0	0	0	0	0	0	0	0
000415	2020000415	2020	上市公司本身	上市后	0	0	0	0	0	0	0	0	0
000415	2021000415	2021	上市公司本身	上市后	0	0	0	0	0	0	0	0	0
000416	2006000416	2006	上市公司本身	上市后	0	0	0	0	0	0	0	0	0
000416	2007000416	2007	上市公司本身	上市后	0	0	0	0	0	0	0	0	0
000416	2008000416	2008	上市公司本身	上市后	0	0	0	0	0	0	0	0	0
000416	2009000416	2009	上市公司本身	上市后	0	0	0	0	0	0	0	0	0
000416	2010000416	2010	上市公司本身	上市后	0	0	0	0	0	0	0	0	0
000416	2011000416	2011	上市公司本身	上市后	0	0	0	0	0	0	0	0	0
000416	2012000416	2012	上市公司本身	上市后	0	0	0	0	0	0	0	0	0
000416	2013000416	2013	上市公司本身	上市后	0	0	0	0	0	0	0	0	0
000416	2014000416	2014	上市公司本身	上市后	0	0	0	0	0	0	0	0	0
000416	2015000416	2015	上市公司本身	上市后	0	0	0	0	0	0	0	0	0
000416	2016000416	2016	上市公司本身	上市后	0	0	0	0	0	0	0	0	0
000416	2017000416	2017	上市公司本身	上市后	0	0	0	0	0	0	0	0	0
000416	2018000416	2018	上市公司本身	上市后	0	0	0	0	0	0	0	0	0
000416	2019000416	2019	上市公司本身	上市后	0	0	0	0	0	0	0	0	0
000416	2020000416	2020	上市公司本身	上市后	0	0	0	0	0	0	0	0	0
000416	2021000416	2021	上市公司本身	上市后	0	0	0	0	0	0	0	0	0
000417	2006000417	2006	上市公司本身	上市后	0	0	0	0	0	0	0	0	0
000417	2007000417	2007	上市公司本身	上市后	0	0	0	0	0	0	0	0	0
000417	2008000417	2008	上市公司本身	上市后	0	0	0	0	0	0	0	0	0
000417	2009000417	2009	上市公司本身	上市后	0	0	0	0	0	0	0	0	0
000417	2010000417	2010	上市公司本身	上市后	0	0	0	0	0	0	0	0	0
000417	2011000417	2011	上市公司本身	上市后	0	0	0	0	0	0	0	0	0
000417	2012000417	2012	上市公司本身	上市后	0	0	0	0	0	0	0	0	0
000417	2013000417	2013	上市公司本身	上市后	0	0	0	0	0	0	0	0	0
000417	2014000417	2014	上市公司本身	上市后	0	0	0	0	0	0	0	0	0
000417	2015000417	2015	上市公司本身	上市后	0	0	0	0	0	0	0	0	0
000417	2016000417	2016	上市公司本身	上市后	0	0	0	0	0	0	0	0	0
000417	2017000417	2017	上市公司本身	上市后	0	0	0	0	0	0	0	0	0
000417	2018000417	2018	上市公司本身	上市后	0	0	0	0	0	0	0	0	0
000417	2019000417	2019	上市公司本身	上市后	0	0	0	0	0	0	0	0	0
000417	2020000417	2020	上市公司本身	上市后	0	0	0	0	0	0	0	0	0
000417	2021000417	2021	上市公司本身	上市后	0	0	0	0	0	0	0	0	0
000418	2006000418	2006	上市公司本身	上市后	0	0	22	6	3.3673	28	0	0	0
000418	2007000418	2007	上市公司本身	上市后	0	0	21	3	3.21888	24	0	0	0
000418	2008000418	2008	上市公司本身	上市后	0	0	12	4	2.83321	16	0	0	0
000418	2009000418	2009	上市公司本身	上市后	1	0.693147	27	7	3.58352	35	0	0	0
000418	2010000418	2010	上市公司本身	上市后	1	0.693147	52	16	4.2485	69	0	0	0
000418	2011000418	2011	上市公司本身	上市后	0	0	40	21	4.12713	61	0	0	0
000418	2012000418	2012	上市公司本身	上市后	1	0.693147	75	33	4.70048	109	0	0	0
000418	2013000418	2013	上市公司本身	上市后	2	1.09861	89	76	5.12396	167	0	0	0
000418	2014000418	2014	上市公司本身	上市后	8	2.19722	159	24	5.2575	191	0	0	0
000418	2015000418	2015	上市公司本身	上市后	14	2.70805	197	82	5.68358	293	0	0	0
000418	2016000418	2016	上市公司本身	上市后	66	4.20469	287	91	6.09807	444	0	0	0
000418	2017000418	2017	上市公司本身	上市后	58	4.07754	427	93	6.3613	578	0	0	0
000418	2018000418	2018	上市公司本身	上市后	259	5.56068	338	158	6.62804	755	0	0	0
000419	2006000419	2006	上市公司本身	上市后	0	0	0	0	0	0	0	0	0
000419	2007000419	2007	上市公司本身	上市后	0	0	0	0	0	0	0	0	0
000419	2008000419	2008	上市公司本身	上市后	0	0	0	0	0	0	0	0	0
000419	2009000419	2009	上市公司本身	上市后	0	0	0	0	0	0	0	0	0
000419	2010000419	2010	上市公司本身	上市后	0	0	0	0	0	0	0	0	0
000419	2011000419	2011	上市公司本身	上市后	0	0	0	0	0	0	0	0	0
000419	2012000419	2012	上市公司本身	上市后	0	0	0	0	0	0	0	0	0
000419	2013000419	2013	上市公司本身	上市后	0	0	0	0	0	0	0	0	0
000419	2014000419	2014	上市公司本身	上市后	0	0	0	0	0	0	0	0	0
000419	2015000419	2015	上市公司本身	上市后	0	0	0	0	0	0	0	0	0
000419	2016000419	2016	上市公司本身	上市后	0	0	0	0	0	0	0	0	0
000419	2017000419	2017	上市公司本身	上市后	0	0	0	0	0	0	0	0	0
000419	2018000419	2018	上市公司本身	上市后	0	0	0	0	0	0	0	0	0
000419	2019000419	2019	上市公司本身	上市后	0	0	0	0	0	0	0	0	0
000419	2020000419	2020	上市公司本身	上市后	0	0	0	0	0	0	0	0	0
000419	2021000419	2021	上市公司本身	上市后	0	0	0	0	0	0	0	0	0
000420	2006000420	2006	上市公司本身	上市后	0	0	2	0	1.09861	2	0	0	0
000420	2007000420	2007	上市公司本身	上市后	0	0	1	0	0.693147	1	0	0	0
000420	2008000420	2008	上市公司本身	上市后	0	0	0	0	0	0	0	0	0
000420	2009000420	2009	上市公司本身	上市后	1	0.693147	0	0	0.693147	1	0	0	0
000420	2010000420	2010	上市公司本身	上市后	0	0	0	0	0	0	0	0	0
000420	2011000420	2011	上市公司本身	上市后	0	0	0	0	0	0	0	0	0
000420	2012000420	2012	上市公司本身	上市后	0	0	0	0	0	0	0	0	0
000420	2013000420	2013	上市公司本身	上市后	0	0	1	0	0.693147	1	0	0	0
000420	2014000420	2014	上市公司本身	上市后	0	0	0	0	0	0	0	0	0
000420	2015000420	2015	上市公司本身	上市后	0	0	0	0	0	0	0	0	0
000420	2016000420	2016	上市公司本身	上市后	1	0.693147	2	0	1.38629	3	0	0	0
000420	2017000420	2017	上市公司本身	上市后	0	0	5	0	1.79176	5	0	0	0
000420	2018000420	2018	上市公司本身	上市后	0	0	0	0	0	0	0	0	0
000420	2019000420	2019	上市公司本身	上市后	1	0.693147	0	0	0.693147	1	0	4	0
000420	2020000420	2020	上市公司本身	上市后	0	0	0	0	0	0	1	3	0
000420	2021000420	2021	上市公司本身	上市后	0	0	0	0	0	0	1	6	0
000421	2006000421	2006	上市公司本身	上市后	0	0	0	0	0	0	0	0	0
000421	2007000421	2007	上市公司本身	上市后	0	0	0	0	0	0	0	0	0
000421	2008000421	2008	上市公司本身	上市后	0	0	0	0	0	0	0	0	0
000421	2009000421	2009	上市公司本身	上市后	0	0	0	0	0	0	0	0	0
000421	2010000421	2010	上市公司本身	上市后	0	0	0	0	0	0	0	0	0
000421	2011000421	2011	上市公司本身	上市后	0	0	0	0	0	0	0	0	0
000421	2012000421	2012	上市公司本身	上市后	0	0	0	0	0	0	0	0	0
000421	2013000421	2013	上市公司本身	上市后	0	0	0	0	0	0	0	0	0
000421	2014000421	2014	上市公司本身	上市后	0	0	0	0	0	0	0	0	0
000421	2015000421	2015	上市公司本身	上市后	0	0	0	0	0	0	0	0	0
000421	2016000421	2016	上市公司本身	上市后	0	0	0	0	0	0	0	0	0
000421	2017000421	2017	上市公司本身	上市后	0	0	0	0	0	0	0	0	0
000421	2018000421	2018	上市公司本身	上市后	0	0	0	0	0	0	0	0	0
000421	2019000421	2019	上市公司本身	上市后	0	0	0	0	0	0	0	0	0
000421	2020000421	2020	上市公司本身	上市后	0	0	0	0	0	0	0	0	0
000421	2021000421	2021	上市公司本身	上市后	0	0	0	0	0	0	0	0	0
000422	2006000422	2006	上市公司本身	上市后	2	1.09861	1	0	1.38629	3	0	0	0
000422	2007000422	2007	上市公司本身	上市后	0	0	0	0	0	0	0	0	0
000422	2008000422	2008	上市公司本身	上市后	0	0	0	0	0	0	0	0	0
000422	2009000422	2009	上市公司本身	上市后	1	0.693147	0	0	0.693147	1	0	1	0
000422	2010000422	2010	上市公司本身	上市后	0	0	0	0	0	0	0	5	0
000422	2011000422	2011	上市公司本身	上市后	0	0	0	0	0	0	0	0	0
000422	2012000422	2012	上市公司本身	上市后	0	0	1	0	0.693147	1	0	1	0
000422	2013000422	2013	上市公司本身	上市后	2	1.09861	5	0	2.07944	7	1	0	0
000422	2014000422	2014	上市公司本身	上市后	0	0	2	0	1.09861	2	2	0	0
000422	2015000422	2015	上市公司本身	上市后	5	1.79176	0	0	1.79176	5	0	0	0
000422	2016000422	2016	上市公司本身	上市后	1	0.693147	0	0	0.693147	1	0	0	0
000422	2017000422	2017	上市公司本身	上市后	0	0	7	0	2.07944	7	0	0	0
000422	2018000422	2018	上市公司本身	上市后	0	0	0	0	0	0	0	0	0
000422	2019000422	2019	上市公司本身	上市后	4	1.60944	0	0	1.60944	4	1	0	0
000422	2020000422	2020	上市公司本身	上市后	1	0.693147	0	0	0.693147	1	1	0	0
000422	2021000422	2021	上市公司本身	上市后	0	0	0	0	0	0	2	0	0
000423	2006000423	2006	上市公司本身	上市后	0	0	0	1	0.693147	1	0	0	0
000423	2007000423	2007	上市公司本身	上市后	1	0.693147	0	2	1.38629	3	0	0	0
000423	2008000423	2008	上市公司本身	上市后	1	0.693147	0	19	3.04452	20	0	0	0
000423	2009000423	2009	上市公司本身	上市后	0	0	0	8	2.19722	8	0	0	0
000423	2010000423	2010	上市公司本身	上市后	0	0	0	17	2.89037	17	0	0	0
000423	2011000423	2011	上市公司本身	上市后	0	0	0	15	2.77259	15	4	0	0
000423	2012000423	2012	上市公司本身	上市后	3	1.38629	1	11	2.77259	15	2	0	0
000423	2013000423	2013	上市公司本身	上市后	2	1.09861	0	3	1.79176	5	1	0	0
000423	2014000423	2014	上市公司本身	上市后	9	2.30259	38	42	4.49981	89	3	0	0
000423	2015000423	2015	上市公司本身	上市后	16	2.83321	12	6	3.55535	34	0	1	0
000423	2016000423	2016	上市公司本身	上市后	29	3.4012	24	6	4.09434	59	4	0	0
000423	2017000423	2017	上市公司本身	上市后	10	2.3979	31	13	4.00733	54	6	19	0
000423	2018000423	2018	上市公司本身	上市后	20	3.04452	30	12	4.14313	62	4	20	0
000423	2019000423	2019	上市公司本身	上市后	24	3.21888	24	29	4.35671	77	3	9	0
000423	2020000423	2020	上市公司本身	上市后	9	2.30259	17	9	3.58352	35	5	2	0
000423	2021000423	2021	上市公司本身	上市后	9	2.30259	6	2	2.89037	17	8	1	0
000425	2006000425	2006	上市公司本身	上市后	0	0	0	0	0	0	0	0	0
000425	2007000425	2007	上市公司本身	上市后	0	0	11	0	2.48491	11	0	0	0
000425	2008000425	2008	上市公司本身	上市后	0	0	12	1	2.63906	13	0	0	0
000425	2009000425	2009	上市公司本身	上市后	0	0	11	1	2.56495	12	0	1	0
000425	2010000425	2010	上市公司本身	上市后	2	1.09861	15	4	3.09104	21	0	1	0
000425	2011000425	2011	上市公司本身	上市后	0	0	0	0	0	0	0	0	0
000425	2012000425	2012	上市公司本身	上市后	1	0.693147	54	7	4.14313	62	0	0	0
000425	2013000425	2013	上市公司本身	上市后	1	0.693147	105	18	4.82831	124	0	1	1
000425	2014000425	2014	上市公司本身	上市后	17	2.89037	202	12	5.44674	231	0	3	0
000425	2015000425	2015	上市公司本身	上市后	76	4.34381	247	24	5.8522	347	2	0	0
000425	2016000425	2016	上市公司本身	上市后	69	4.2485	136	8	5.36598	213	0	0	1
000425	2017000425	2017	上市公司本身	上市后	56	4.04305	56	9	4.80402	121	0	2	0
000425	2018000425	2018	上市公司本身	上市后	74	4.31749	92	10	5.17615	176	4	0	0
000425	2019000425	2019	上市公司本身	上市后	97	4.58497	145	28	5.60212	270	7	4	0
000425	2020000425	2020	上市公司本身	上市后	37	3.63759	64	11	4.72739	112	1	9	0
000425	2021000425	2021	上市公司本身	上市后	17	2.89037	10	1	3.3673	28	0	2	0
000426	2006000426	2006	上市公司本身	上市后	0	0	0	0	0	0	0	0	0
000426	2007000426	2007	上市公司本身	上市后	0	0	0	0	0	0	0	0	0
000426	2008000426	2008	上市公司本身	上市后	0	0	0	0	0	0	0	0	0
000426	2009000426	2009	上市公司本身	上市后	0	0	0	0	0	0	0	0	0
000426	2010000426	2010	上市公司本身	上市后	0	0	0	0	0	0	0	0	0
000426	2011000426	2011	上市公司本身	上市后	0	0	0	0	0	0	0	0	0
000426	2012000426	2012	上市公司本身	上市后	0	0	0	0	0	0	0	0	0
000426	2013000426	2013	上市公司本身	上市后	0	0	0	0	0	0	0	0	0
000426	2014000426	2014	上市公司本身	上市后	0	0	0	0	0	0	0	0	0
000426	2015000426	2015	上市公司本身	上市后	0	0	0	0	0	0	0	0	0
000426	2016000426	2016	上市公司本身	上市后	0	0	0	0	0	0	0	0	0
000426	2017000426	2017	上市公司本身	上市后	0	0	0	0	0	0	0	0	0
000426	2018000426	2018	上市公司本身	上市后	0	0	0	0	0	0	0	0	0
000426	2019000426	2019	上市公司本身	上市后	0	0	0	0	0	0	1	1	0
000426	2020000426	2020	上市公司本身	上市后	0	0	0	0	0	0	0	0	0
000426	2021000426	2021	上市公司本身	上市后	0	0	0	0	0	0	0	0	0
000428	2006000428	2006	上市公司本身	上市后	0	0	0	0	0	0	0	0	0
000428	2007000428	2007	上市公司本身	上市后	0	0	0	0	0	0	0	0	0
000428	2008000428	2008	上市公司本身	上市后	0	0	0	0	0	0	0	0	0
000428	2009000428	2009	上市公司本身	上市后	0	0	0	0	0	0	0	0	0
000428	2010000428	2010	上市公司本身	上市后	0	0	0	0	0	0	0	0	0
000428	2011000428	2011	上市公司本身	上市后	0	0	0	0	0	0	0	0	0
000428	2012000428	2012	上市公司本身	上市后	0	0	0	0	0	0	0	0	0
000428	2013000428	2013	上市公司本身	上市后	0	0	0	0	0	0	0	0	0
000428	2014000428	2014	上市公司本身	上市后	0	0	0	0	0	0	0	0	0
000428	2015000428	2015	上市公司本身	上市后	0	0	0	0	0	0	0	0	0
000428	2016000428	2016	上市公司本身	上市后	0	0	0	0	0	0	0	0	0
000428	2017000428	2017	上市公司本身	上市后	0	0	0	0	0	0	0	0	0
000428	2018000428	2018	上市公司本身	上市后	0	0	0	0	0	0	0	0	0
000428	2019000428	2019	上市公司本身	上市后	0	0	0	0	0	0	0	0	0
000428	2020000428	2020	上市公司本身	上市后	0	0	0	0	0	0	0	0	0
000428	2021000428	2021	上市公司本身	上市后	0	0	0	0	0	0	0	0	0
000429	2006000429	2006	上市公司本身	上市后	0	0	0	0	0	0	0	0	0
000429	2007000429	2007	上市公司本身	上市后	0	0	0	0	0	0	0	0	0
000429	2008000429	2008	上市公司本身	上市后	0	0	0	0	0	0	0	0	0
000429	2009000429	2009	上市公司本身	上市后	0	0	0	0	0	0	0	0	0
000429	2010000429	2010	上市公司本身	上市后	0	0	0	0	0	0	0	0	0
000429	2011000429	2011	上市公司本身	上市后	0	0	0	0	0	0	0	0	0
000429	2012000429	2012	上市公司本身	上市后	0	0	0	0	0	0	0	0	0
000429	2013000429	2013	上市公司本身	上市后	0	0	0	0	0	0	0	0	0
000429	2014000429	2014	上市公司本身	上市后	0	0	0	0	0	0	0	0	0
000429	2015000429	2015	上市公司本身	上市后	0	0	0	0	0	0	0	0	0
000429	2016000429	2016	上市公司本身	上市后	0	0	0	0	0	0	0	0	0
000429	2017000429	2017	上市公司本身	上市后	0	0	0	0	0	0	0	0	0
000429	2018000429	2018	上市公司本身	上市后	0	0	0	0	0	0	0	0	0
000429	2019000429	2019	上市公司本身	上市后	0	0	0	0	0	0	0	0	0
000429	2020000429	2020	上市公司本身	上市后	0	0	0	0	0	0	0	0	0
000429	2021000429	2021	上市公司本身	上市后	0	0	0	0	0	0	0	0	0
000430	2006000430	2006	上市公司本身	上市后	0	0	0	0	0	0	0	0	0
000430	2007000430	2007	上市公司本身	上市后	0	0	0	0	0	0	0	0	0
000430	2008000430	2008	上市公司本身	上市后	0	0	0	0	0	0	0	0	0
000430	2009000430	2009	上市公司本身	上市后	0	0	0	0	0	0	0	0	0
000430	2010000430	2010	上市公司本身	上市后	0	0	0	0	0	0	0	0	0
000430	2011000430	2011	上市公司本身	上市后	0	0	0	0	0	0	0	0	0
000430	2012000430	2012	上市公司本身	上市后	0	0	0	0	0	0	0	0	0
000430	2013000430	2013	上市公司本身	上市后	0	0	0	0	0	0	0	0	0
000430	2014000430	2014	上市公司本身	上市后	0	0	0	0	0	0	0	0	0
000430	2015000430	2015	上市公司本身	上市后	0	0	0	0	0	0	0	0	0
000430	2016000430	2016	上市公司本身	上市后	0	0	0	0	0	0	0	0	0
000430	2017000430	2017	上市公司本身	上市后	0	0	0	0	0	0	0	0	0
000430	2018000430	2018	上市公司本身	上市后	0	0	0	0	0	0	0	0	0
000430	2019000430	2019	上市公司本身	上市后	0	0	0	0	0	0	0	0	0
000430	2020000430	2020	上市公司本身	上市后	0	0	0	0	0	0	0	0	0
000430	2021000430	2021	上市公司本身	上市后	0	0	0	0	0	0	0	0	0
000488	2006000488	2006	上市公司本身	上市后	0	0	0	0	0	0	0	0	0
000488	2007000488	2007	上市公司本身	上市后	0	0	0	0	0	0	0	0	0
000488	2008000488	2008	上市公司本身	上市后	0	0	0	0	0	0	0	0	0
000488	2009000488	2009	上市公司本身	上市后	0	0	10	0	2.3979	10	0	0	0
000488	2010000488	2010	上市公司本身	上市后	0	0	0	0	0	0	0	0	0
000488	2011000488	2011	上市公司本身	上市后	1	0.693147	11	0	2.56495	12	0	0	0
000488	2012000488	2012	上市公司本身	上市后	3	1.38629	0	0	1.38629	3	0	0	0
000488	2013000488	2013	上市公司本身	上市后	0	0	8	0	2.19722	8	0	0	0
000488	2014000488	2014	上市公司本身	上市后	1	0.693147	0	0	0.693147	1	0	0	0
000488	2015000488	2015	上市公司本身	上市后	1	0.693147	0	0	0.693147	1	2	11	0
000488	2016000488	2016	上市公司本身	上市后	0	0	0	0	0	0	0	0	0
000488	2017000488	2017	上市公司本身	上市后	0	0	9	0	2.30259	9	0	0	0
000488	2018000488	2018	上市公司本身	上市后	0	0	0	0	0	0	0	0	0
000488	2019000488	2019	上市公司本身	上市后	0	0	5	0	1.79176	5	0	0	0
000488	2020000488	2020	上市公司本身	上市后	0	0	5	17	3.13549	22	0	8	0
000488	2021000488	2021	上市公司本身	上市后	1	0.693147	0	0	0.693147	1	0	13	0
000498	2006000498	2006	上市公司本身	上市后	0	0	0	0	0	0	0	0	0
000498	2007000498	2007	上市公司本身	上市后	0	0	0	0	0	0	0	0	0
000498	2008000498	2008	上市公司本身	上市后	0	0	0	0	0	0	0	0	0
000498	2009000498	2009	上市公司本身	上市后	0	0	0	0	0	0	0	0	0
000498	2010000498	2010	上市公司本身	上市后	0	0	0	0	0	0	0	0	0
000498	2011000498	2011	上市公司本身	上市后	0	0	0	0	0	0	0	0	0
000498	2012000498	2012	上市公司本身	上市后	0	0	0	0	0	0	0	0	0
000498	2013000498	2013	上市公司本身	上市后	0	0	0	0	0	0	0	0	0
000498	2014000498	2014	上市公司本身	上市后	0	0	0	0	0	0	0	0	0
000498	2015000498	2015	上市公司本身	上市后	0	0	0	0	0	0	0	0	0
000498	2016000498	2016	上市公司本身	上市后	0	0	0	0	0	0	0	0	0
000498	2017000498	2017	上市公司本身	上市后	0	0	0	0	0	0	0	0	0
000498	2018000498	2018	上市公司本身	上市后	0	0	0	0	0	0	0	0	0
000498	2019000498	2019	上市公司本身	上市后	0	0	0	0	0	0	0	0	0
000498	2020000498	2020	上市公司本身	上市后	0	0	0	0	0	0	0	0	0
000498	2021000498	2021	上市公司本身	上市后	2	1.09861	1	0	1.38629	3	0	1	0
000501	2006000501	2006	上市公司本身	上市后	0	0	0	0	0	0	0	0	0
000501	2007000501	2007	上市公司本身	上市后	0	0	0	0	0	0	0	0	0
000501	2008000501	2008	上市公司本身	上市后	0	0	0	0	0	0	0	0	0
000501	2009000501	2009	上市公司本身	上市后	0	0	0	0	0	0	0	0	0
000501	2010000501	2010	上市公司本身	上市后	0	0	0	0	0	0	0	0	0
000501	2011000501	2011	上市公司本身	上市后	0	0	0	0	0	0	0	0	0
000501	2012000501	2012	上市公司本身	上市后	0	0	0	0	0	0	0	0	0
000501	2013000501	2013	上市公司本身	上市后	0	0	0	0	0	0	0	0	0
000501	2014000501	2014	上市公司本身	上市后	0	0	0	0	0	0	0	0	0
000501	2015000501	2015	上市公司本身	上市后	0	0	0	0	0	0	0	0	0
000501	2016000501	2016	上市公司本身	上市后	0	0	0	0	0	0	0	0	0
000501	2017000501	2017	上市公司本身	上市后	0	0	0	0	0	0	0	0	0
000501	2018000501	2018	上市公司本身	上市后	0	0	0	0	0	0	0	0	0
000501	2019000501	2019	上市公司本身	上市后	0	0	0	0	0	0	0	0	0
000501	2020000501	2020	上市公司本身	上市后	0	0	0	0	0	0	0	0	0
000501	2021000501	2021	上市公司本身	上市后	0	0	0	0	0	0	0	0	0
000502	2006000502	2006	上市公司本身	上市后	0	0	0	0	0	0	0	0	0
000502	2007000502	2007	上市公司本身	上市后	0	0	0	0	0	0	0	0	0
000502	2008000502	2008	上市公司本身	上市后	0	0	0	0	0	0	0	0	0
000502	2009000502	2009	上市公司本身	上市后	0	0	0	0	0	0	0	0	0
000502	2010000502	2010	上市公司本身	上市后	0	0	0	0	0	0	0	0	0
000502	2011000502	2011	上市公司本身	上市后	0	0	0	0	0	0	0	0	0
000502	2012000502	2012	上市公司本身	上市后	0	0	0	0	0	0	0	0	0
000502	2013000502	2013	上市公司本身	上市后	0	0	0	0	0	0	0	0	0
000502	2014000502	2014	上市公司本身	上市后	0	0	0	0	0	0	0	0	0
000502	2015000502	2015	上市公司本身	上市后	0	0	0	0	0	0	0	0	0
000502	2016000502	2016	上市公司本身	上市后	0	0	0	0	0	0	0	0	0
000502	2017000502	2017	上市公司本身	上市后	0	0	0	0	0	0	0	0	0
000502	2018000502	2018	上市公司本身	上市后	0	0	0	0	0	0	0	0	0
000502	2019000502	2019	上市公司本身	上市后	0	0	0	0	0	0	0	0	0
000502	2020000502	2020	上市公司本身	上市后	0	0	0	2	1.09861	2	0	0	0
000502	2021000502	2021	上市公司本身	上市后	0	0	0	0	0	0	0	0	0
000503	2006000503	2006	上市公司本身	上市后	0	0	0	0	0	0	0	0	0
000503	2007000503	2007	上市公司本身	上市后	0	0	0	0	0	0	0	0	0
000503	2008000503	2008	上市公司本身	上市后	0	0	0	0	0	0	0	0	0
000503	2009000503	2009	上市公司本身	上市后	0	0	0	0	0	0	0	0	0
000503	2010000503	2010	上市公司本身	上市后	0	0	0	0	0	0	0	0	0
000503	2011000503	2011	上市公司本身	上市后	0	0	0	0	0	0	0	0	0
000503	2012000503	2012	上市公司本身	上市后	0	0	0	0	0	0	0	0	0
000503	2013000503	2013	上市公司本身	上市后	0	0	0	0	0	0	0	0	0
000503	2014000503	2014	上市公司本身	上市后	0	0	0	0	0	0	0	0	0
000503	2015000503	2015	上市公司本身	上市后	0	0	0	0	0	0	0	0	0
000503	2016000503	2016	上市公司本身	上市后	0	0	0	0	0	0	0	0	0
000503	2017000503	2017	上市公司本身	上市后	0	0	0	0	0	0	0	0	0
000503	2018000503	2018	上市公司本身	上市后	0	0	0	0	0	0	0	0	0
000503	2019000503	2019	上市公司本身	上市后	0	0	0	0	0	0	0	0	0
000503	2020000503	2020	上市公司本身	上市后	0	0	0	0	0	0	0	0	0
000503	2021000503	2021	上市公司本身	上市后	0	0	0	0	0	0	0	0	0
000504	2006000504	2006	上市公司本身	上市后	0	0	0	0	0	0	0	0	0
000504	2007000504	2007	上市公司本身	上市后	0	0	0	0	0	0	0	0	0
000504	2008000504	2008	上市公司本身	上市后	0	0	0	0	0	0	0	0	0
000504	2009000504	2009	上市公司本身	上市后	0	0	0	0	0	0	0	0	0
000504	2010000504	2010	上市公司本身	上市后	0	0	0	0	0	0	0	0	0
000504	2011000504	2011	上市公司本身	上市后	0	0	0	0	0	0	0	0	0
000504	2012000504	2012	上市公司本身	上市后	0	0	0	0	0	0	0	0	0
000504	2013000504	2013	上市公司本身	上市后	0	0	0	0	0	0	0	0	0
000504	2014000504	2014	上市公司本身	上市后	0	0	0	0	0	0	0	0	0
000504	2015000504	2015	上市公司本身	上市后	0	0	0	0	0	0	0	0	0
000504	2016000504	2016	上市公司本身	上市后	0	0	0	0	0	0	0	0	0
000504	2017000504	2017	上市公司本身	上市后	0	0	0	0	0	0	0	0	0
000504	2018000504	2018	上市公司本身	上市后	0	0	0	0	0	0	0	0	0
000504	2019000504	2019	上市公司本身	上市后	0	0	0	0	0	0	0	0	0
000504	2020000504	2020	上市公司本身	上市后	0	0	0	0	0	0	0	0	0
000504	2021000504	2021	上市公司本身	上市后	0	0	0	0	0	0	0	0	0
000505	2006000505	2006	上市公司本身	上市后	0	0	0	0	0	0	0	0	0
000505	2007000505	2007	上市公司本身	上市后	0	0	0	0	0	0	0	0	0
000505	2008000505	2008	上市公司本身	上市后	0	0	0	0	0	0	0	0	0
000505	2009000505	2009	上市公司本身	上市后	0	0	0	0	0	0	0	0	0
000505	2010000505	2010	上市公司本身	上市后	0	0	0	0	0	0	0	0	0
000505	2011000505	2011	上市公司本身	上市后	0	0	0	0	0	0	0	0	0
000505	2012000505	2012	上市公司本身	上市后	0	0	0	0	0	0	0	0	0
000505	2013000505	2013	上市公司本身	上市后	0	0	0	0	0	0	0	0	0
000505	2014000505	2014	上市公司本身	上市后	0	0	0	0	0	0	0	0	0
000505	2015000505	2015	上市公司本身	上市后	0	0	0	0	0	0	0	0	0
000505	2016000505	2016	上市公司本身	上市后	0	0	0	0	0	0	0	0	0
000505	2017000505	2017	上市公司本身	上市后	0	0	0	0	0	0	0	0	0
000505	2018000505	2018	上市公司本身	上市后	0	0	0	0	0	0	0	0	0
000505	2019000505	2019	上市公司本身	上市后	0	0	0	0	0	0	0	0	0
000505	2020000505	2020	上市公司本身	上市后	0	0	0	0	0	0	0	0	0
000505	2021000505	2021	上市公司本身	上市后	0	0	0	0	0	0	0	0	0
000506	2006000506	2006	上市公司本身	上市后	0	0	0	0	0	0	0	0	0
000506	2007000506	2007	上市公司本身	上市后	0	0	0	0	0	0	0	0	0
000506	2008000506	2008	上市公司本身	上市后	0	0	0	0	0	0	0	0	0
000506	2009000506	2009	上市公司本身	上市后	0	0	0	0	0	0	0	0	0
000506	2010000506	2010	上市公司本身	上市后	0	0	0	0	0	0	0	0	0
000506	2011000506	2011	上市公司本身	上市后	0	0	0	0	0	0	0	0	0
000506	2012000506	2012	上市公司本身	上市后	0	0	0	0	0	0	0	0	0
000506	2013000506	2013	上市公司本身	上市后	0	0	0	0	0	0	0	0	0
000506	2014000506	2014	上市公司本身	上市后	0	0	0	0	0	0	0	0	0
000506	2015000506	2015	上市公司本身	上市后	0	0	0	0	0	0	0	0	0
000506	2016000506	2016	上市公司本身	上市后	0	0	0	0	0	0	0	0	0
000506	2017000506	2017	上市公司本身	上市后	0	0	0	0	0	0	0	0	0
000506	2018000506	2018	上市公司本身	上市后	0	0	0	0	0	0	0	0	0
000506	2019000506	2019	上市公司本身	上市后	0	0	0	0	0	0	0	0	0
000506	2020000506	2020	上市公司本身	上市后	0	0	0	0	0	0	0	0	0
000506	2021000506	2021	上市公司本身	上市后	0	0	0	0	0	0	0	0	0
000507	2006000507	2006	上市公司本身	上市后	0	0	0	0	0	0	0	0	0
000507	2007000507	2007	上市公司本身	上市后	0	0	0	0	0	0	0	0	0
000507	2008000507	2008	上市公司本身	上市后	0	0	0	0	0	0	0	0	0
000507	2009000507	2009	上市公司本身	上市后	0	0	0	0	0	0	0	0	0
000507	2010000507	2010	上市公司本身	上市后	0	0	0	0	0	0	0	0	0
000507	2011000507	2011	上市公司本身	上市后	0	0	0	0	0	0	0	0	0
000507	2012000507	2012	上市公司本身	上市后	0	0	0	0	0	0	0	0	0
000507	2013000507	2013	上市公司本身	上市后	0	0	0	0	0	0	0	0	0
000507	2014000507	2014	上市公司本身	上市后	0	0	0	0	0	0	0	0	0
000507	2015000507	2015	上市公司本身	上市后	0	0	0	0	0	0	0	0	0
000507	2016000507	2016	上市公司本身	上市后	0	0	0	0	0	0	0	0	0
000507	2017000507	2017	上市公司本身	上市后	0	0	0	0	0	0	0	0	0
000507	2018000507	2018	上市公司本身	上市后	0	0	0	0	0	0	0	0	0
000507	2019000507	2019	上市公司本身	上市后	0	0	0	0	0	0	0	0	0
000507	2020000507	2020	上市公司本身	上市后	0	0	0	0	0	0	0	0	0
000507	2021000507	2021	上市公司本身	上市后	0	0	0	0	0	0	0	0	0
000509	2006000509	2006	上市公司本身	上市后	0	0	0	0	0	0	0	0	0
000509	2007000509	2007	上市公司本身	上市后	0	0	0	0	0	0	0	0	0
000509	2008000509	2008	上市公司本身	上市后	0	0	0	0	0	0	0	0	0
000509	2009000509	2009	上市公司本身	上市后	0	0	0	0	0	0	0	0	0
000509	2010000509	2010	上市公司本身	上市后	0	0	0	0	0	0	0	0	0
000509	2011000509	2011	上市公司本身	上市后	0	0	0	0	0	0	0	0	0
000509	2012000509	2012	上市公司本身	上市后	0	0	0	0	0	0	0	0	0
000509	2013000509	2013	上市公司本身	上市后	0	0	0	0	0	0	0	0	0
000509	2014000509	2014	上市公司本身	上市后	0	0	0	0	0	0	0	0	0
000509	2015000509	2015	上市公司本身	上市后	0	0	0	0	0	0	0	0	0
000509	2016000509	2016	上市公司本身	上市后	0	0	0	0	0	0	0	0	0
000509	2017000509	2017	上市公司本身	上市后	0	0	0	0	0	0	0	0	0
000509	2018000509	2018	上市公司本身	上市后	0	0	0	0	0	0	0	0	0
000509	2019000509	2019	上市公司本身	上市后	0	0	0	0	0	0	0	0	0
000509	2020000509	2020	上市公司本身	上市后	0	0	0	0	0	0	0	0	0
000509	2021000509	2021	上市公司本身	上市后	0	0	0	0	0	0	0	0	0
000510	2006000510	2006	上市公司本身	上市后	0	0	0	0	0	0	0	0	0
000510	2007000510	2007	上市公司本身	上市后	0	0	0	0	0	0	0	0	0
000510	2008000510	2008	上市公司本身	上市后	0	0	0	0	0	0	0	0	0
000510	2009000510	2009	上市公司本身	上市后	0	0	0	0	0	0	0	0	0
000510	2010000510	2010	上市公司本身	上市后	0	0	1	0	0.693147	1	0	0	0
000510	2011000510	2011	上市公司本身	上市后	2	1.09861	0	0	1.09861	2	0	0	0
000510	2012000510	2012	上市公司本身	上市后	1	0.693147	0	0	0.693147	1	0	0	0
000510	2013000510	2013	上市公司本身	上市后	0	0	0	0	0	0	0	0	0
000510	2014000510	2014	上市公司本身	上市后	0	0	0	0	0	0	0	0	0
000510	2015000510	2015	上市公司本身	上市后	0	0	0	0	0	0	0	0	0
000510	2016000510	2016	上市公司本身	上市后	1	0.693147	0	0	0.693147	1	0	0	0
000510	2017000510	2017	上市公司本身	上市后	0	0	0	0	0	0	0	0	0
000510	2018000510	2018	上市公司本身	上市后	0	0	0	0	0	0	0	0	0
000510	2019000510	2019	上市公司本身	上市后	0	0	0	0	0	0	0	0	0
000510	2020000510	2020	上市公司本身	上市后	0	0	0	0	0	0	0	0	0
000510	2021000510	2021	上市公司本身	上市后	0	0	0	0	0	0	0	0	0
000511	2006000511	2006	上市公司本身	上市后	0	0	0	0	0	0	0	0	0
000511	2007000511	2007	上市公司本身	上市后	0	0	0	0	0	0	0	0	0
000511	2008000511	2008	上市公司本身	上市后	0	0	0	0	0	0	0	0	0
000511	2009000511	2009	上市公司本身	上市后	0	0	0	0	0	0	0	0	0
000511	2010000511	2010	上市公司本身	上市后	0	0	0	0	0	0	0	0	0
000511	2011000511	2011	上市公司本身	上市后	0	0	0	0	0	0	0	0	0
000511	2012000511	2012	上市公司本身	上市后	0	0	0	0	0	0	0	0	0
000511	2013000511	2013	上市公司本身	上市后	0	0	0	0	0	0	0	0	0
000511	2014000511	2014	上市公司本身	上市后	0	0	0	0	0	0	0	0	0
000511	2015000511	2015	上市公司本身	上市后	0	0	0	0	0	0	0	0	0
000511	2016000511	2016	上市公司本身	上市后	0	0	0	0	0	0	0	0	0
000511	2017000511	2017	上市公司本身	上市后	2	1.09861	0	0	1.09861	2	0	0	0
000511	2018000511	2018	上市公司本身	上市后	0	0	0	0	0	0	0	0	0
000513	2006000513	2006	上市公司本身	上市后	0	0	0	13	2.63906	13	0	0	0
000513	2007000513	2007	上市公司本身	上市后	1	0.693147	0	0	0.693147	1	0	0	0
000513	2008000513	2008	上市公司本身	上市后	8	2.19722	0	1	2.30259	9	0	0	0
000513	2009000513	2009	上市公司本身	上市后	5	1.79176	0	50	4.02535	55	0	0	0
000513	2010000513	2010	上市公司本身	上市后	3	1.38629	0	9	2.56495	12	0	0	0
000513	2011000513	2011	上市公司本身	上市后	0	0	0	10	2.3979	10	1	0	0
000513	2012000513	2012	上市公司本身	上市后	10	2.3979	0	7	2.89037	17	6	0	0
000513	2013000513	2013	上市公司本身	上市后	7	2.07944	0	8	2.77259	15	4	0	0
000513	2014000513	2014	上市公司本身	上市后	9	2.30259	0	7	2.83321	16	5	0	0
000513	2015000513	2015	上市公司本身	上市后	3	1.38629	0	3	1.94591	6	5	0	0
000513	2016000513	2016	上市公司本身	上市后	7	2.07944	0	8	2.77259	15	8	0	0
000513	2017000513	2017	上市公司本身	上市后	6	1.94591	0	1	2.07944	7	0	0	0
000513	2018000513	2018	上市公司本身	上市后	12	2.56495	0	2	2.70805	14	2	0	0
000513	2019000513	2019	上市公司本身	上市后	4	1.60944	0	0	1.60944	4	0	0	0
000513	2020000513	2020	上市公司本身	上市后	2	1.09861	0	0	1.09861	2	0	0	0
000513	2021000513	2021	上市公司本身	上市后	6	1.94591	0	1	2.07944	7	0	0	0
000514	2006000514	2006	上市公司本身	上市后	0	0	0	0	0	0	0	0	0
000514	2007000514	2007	上市公司本身	上市后	0	0	0	0	0	0	0	0	0
000514	2008000514	2008	上市公司本身	上市后	0	0	0	0	0	0	0	0	0
000514	2009000514	2009	上市公司本身	上市后	0	0	0	0	0	0	0	0	0
000514	2010000514	2010	上市公司本身	上市后	0	0	0	0	0	0	0	0	0
000514	2011000514	2011	上市公司本身	上市后	0	0	0	0	0	0	0	0	0
000514	2012000514	2012	上市公司本身	上市后	0	0	0	0	0	0	0	0	0
000514	2013000514	2013	上市公司本身	上市后	0	0	0	0	0	0	0	0	0
000514	2014000514	2014	上市公司本身	上市后	0	0	0	0	0	0	0	0	0
000514	2015000514	2015	上市公司本身	上市后	0	0	0	0	0	0	0	0	0
000514	2016000514	2016	上市公司本身	上市后	0	0	0	0	0	0	0	0	0
000514	2017000514	2017	上市公司本身	上市后	0	0	0	0	0	0	0	0	0
000514	2018000514	2018	上市公司本身	上市后	0	0	0	0	0	0	0	0	0
000514	2019000514	2019	上市公司本身	上市后	0	0	0	0	0	0	0	0	0
000514	2020000514	2020	上市公司本身	上市后	0	0	0	0	0	0	0	0	0
000514	2021000514	2021	上市公司本身	上市后	0	0	0	0	0	0	0	0	0
000515	2006000515	2006	上市公司本身	上市后	0	0	0	0	0	0	0	0	0
000515	2007000515	2007	上市公司本身	上市后	0	0	0	0	0	0	0	0	0
000515	2008000515	2008	上市公司本身	上市后	0	0	0	0	0	0	0	0	0
000515	2009000515	2009	上市公司本身	上市后	0	0	0	0	0	0	0	0	0
000516	2006000516	2006	上市公司本身	上市后	0	0	0	0	0	0	0	0	0
000516	2007000516	2007	上市公司本身	上市后	0	0	0	0	0	0	0	0	0
000516	2008000516	2008	上市公司本身	上市后	0	0	0	0	0	0	0	0	0
000516	2009000516	2009	上市公司本身	上市后	0	0	0	0	0	0	0	0	0
000516	2010000516	2010	上市公司本身	上市后	0	0	0	0	0	0	0	0	0
000516	2011000516	2011	上市公司本身	上市后	0	0	0	0	0	0	0	0	0
000516	2012000516	2012	上市公司本身	上市后	0	0	0	0	0	0	0	0	0
000516	2013000516	2013	上市公司本身	上市后	0	0	0	0	0	0	0	0	0
000516	2014000516	2014	上市公司本身	上市后	0	0	0	0	0	0	0	0	0
000516	2015000516	2015	上市公司本身	上市后	0	0	0	0	0	0	0	0	0
000516	2016000516	2016	上市公司本身	上市后	0	0	0	0	0	0	0	0	0
000516	2017000516	2017	上市公司本身	上市后	0	0	0	0	0	0	0	0	0
000516	2018000516	2018	上市公司本身	上市后	0	0	0	0	0	0	0	0	0
000516	2019000516	2019	上市公司本身	上市后	0	0	0	0	0	0	0	0	0
000516	2020000516	2020	上市公司本身	上市后	0	0	0	0	0	0	0	0	0
000516	2021000516	2021	上市公司本身	上市后	0	0	0	0	0	0	0	0	0
000517	2006000517	2006	上市公司本身	上市后	0	0	0	0	0	0	0	0	0
000517	2007000517	2007	上市公司本身	上市后	0	0	0	0	0	0	0	0	0
000517	2008000517	2008	上市公司本身	上市后	0	0	0	0	0	0	0	0	0
000517	2009000517	2009	上市公司本身	上市后	0	0	0	0	0	0	0	0	0
000517	2010000517	2010	上市公司本身	上市后	0	0	0	0	0	0	0	0	0
000517	2011000517	2011	上市公司本身	上市后	0	0	0	0	0	0	0	0	0
000517	2012000517	2012	上市公司本身	上市后	0	0	0	0	0	0	0	0	0
000517	2013000517	2013	上市公司本身	上市后	0	0	0	0	0	0	0	0	0
000517	2014000517	2014	上市公司本身	上市后	0	0	0	0	0	0	0	0	0
000517	2015000517	2015	上市公司本身	上市后	0	0	0	0	0	0	0	0	0
000517	2016000517	2016	上市公司本身	上市后	0	0	0	0	0	0	0	0	0
000517	2017000517	2017	上市公司本身	上市后	0	0	0	0	0	0	0	0	0
000517	2018000517	2018	上市公司本身	上市后	0	0	0	0	0	0	0	0	0
000517	2019000517	2019	上市公司本身	上市后	0	0	0	0	0	0	0	0	0
000517	2020000517	2020	上市公司本身	上市后	0	0	0	0	0	0	0	0	0
000517	2021000517	2021	上市公司本身	上市后	0	0	0	0	0	0	0	0	0
000518	2006000518	2006	上市公司本身	上市后	0	0	0	0	0	0	0	0	0
000518	2007000518	2007	上市公司本身	上市后	0	0	0	0	0	0	0	0	0
000518	2008000518	2008	上市公司本身	上市后	0	0	0	0	0	0	0	0	0
000518	2009000518	2009	上市公司本身	上市后	0	0	0	0	0	0	0	0	0
000518	2010000518	2010	上市公司本身	上市后	0	0	0	0	0	0	0	0	0
000518	2011000518	2011	上市公司本身	上市后	0	0	8	0	2.19722	8	0	0	0
000518	2012000518	2012	上市公司本身	上市后	0	0	1	69	4.26268	70	0	0	0
000518	2013000518	2013	上市公司本身	上市后	0	0	5	60	4.18965	65	0	0	0
000518	2014000518	2014	上市公司本身	上市后	0	0	4	0	1.60944	4	0	0	0
000518	2015000518	2015	上市公司本身	上市后	0	0	0	0	0	0	0	0	0
000518	2016000518	2016	上市公司本身	上市后	0	0	0	0	0	0	0	0	0
000518	2017000518	2017	上市公司本身	上市后	0	0	0	0	0	0	0	0	0
000518	2018000518	2018	上市公司本身	上市后	0	0	0	0	0	0	0	0	0
000518	2019000518	2019	上市公司本身	上市后	0	0	0	0	0	0	0	0	0
000518	2020000518	2020	上市公司本身	上市后	0	0	0	0	0	0	0	0	0
000518	2021000518	2021	上市公司本身	上市后	0	0	0	0	0	0	0	0	0
000519	2006000519	2006	上市公司本身	上市后	0	0	0	0	0	0	0	0	0
000519	2007000519	2007	上市公司本身	上市后	0	0	0	0	0	0	0	0	0
000519	2008000519	2008	上市公司本身	上市后	0	0	0	0	0	0	0	0	0
000519	2009000519	2009	上市公司本身	上市后	3	1.38629	0	0	1.38629	3	0	0	0
000519	2010000519	2010	上市公司本身	上市后	2	1.09861	2	0	1.60944	4	0	0	0
000519	2011000519	2011	上市公司本身	上市后	0	0	3	0	1.38629	3	0	0	0
000519	2012000519	2012	上市公司本身	上市后	0	0	0	0	0	0	0	0	0
000519	2013000519	2013	上市公司本身	上市后	0	0	0	0	0	0	0	0	0
000519	2014000519	2014	上市公司本身	上市后	0	0	0	0	0	0	0	0	0
000519	2015000519	2015	上市公司本身	上市后	0	0	0	0	0	0	0	0	0
000519	2016000519	2016	上市公司本身	上市后	0	0	0	0	0	0	0	0	0
000519	2017000519	2017	上市公司本身	上市后	0	0	0	0	0	0	0	0	0
000519	2018000519	2018	上市公司本身	上市后	0	0	0	0	0	0	0	0	0
000519	2019000519	2019	上市公司本身	上市后	0	0	0	0	0	0	0	0	0
000519	2020000519	2020	上市公司本身	上市后	0	0	0	0	0	0	0	0	0
000519	2021000519	2021	上市公司本身	上市后	0	0	0	0	0	0	0	0	0
000520	2006000520	2006	上市公司本身	上市后	0	0	0	0	0	0	0	0	0
000520	2007000520	2007	上市公司本身	上市后	0	0	0	0	0	0	0	0	0
000520	2008000520	2008	上市公司本身	上市后	0	0	0	0	0	0	0	0	0
000520	2009000520	2009	上市公司本身	上市后	0	0	0	0	0	0	0	0	0
000520	2010000520	2010	上市公司本身	上市后	0	0	0	0	0	0	0	0	0
000520	2011000520	2011	上市公司本身	上市后	0	0	0	0	0	0	0	0	0
000520	2012000520	2012	上市公司本身	上市后	0	0	0	0	0	0	0	0	0
000520	2013000520	2013	上市公司本身	上市后	0	0	0	0	0	0	0	0	0
000520	2014000520	2014	上市公司本身	上市后	0	0	0	0	0	0	0	0	0
000520	2015000520	2015	上市公司本身	上市后	0	0	0	0	0	0	0	0	0
000520	2016000520	2016	上市公司本身	上市后	0	0	0	0	0	0	0	0	0
000520	2017000520	2017	上市公司本身	上市后	0	0	0	0	0	0	0	0	0
000520	2018000520	2018	上市公司本身	上市后	0	0	0	0	0	0	0	0	0
000520	2019000520	2019	上市公司本身	上市后	0	0	0	0	0	0	0	0	0
000520	2020000520	2020	上市公司本身	上市后	0	0	0	0	0	0	0	0	0
000520	2021000520	2021	上市公司本身	上市后	0	0	0	0	0	0	0	0	0
000521	2006000521	2006	上市公司本身	上市后	1	0.693147	13	6	3.04452	20	0	0	0
000521	2007000521	2007	上市公司本身	上市后	0	0	5	10	2.77259	15	0	0	0
000521	2008000521	2008	上市公司本身	上市后	2	1.09861	5	0	2.07944	7	0	0	0
000521	2009000521	2009	上市公司本身	上市后	1	0.693147	4	10	2.77259	15	0	0	0
000521	2010000521	2010	上市公司本身	上市后	0	0	8	1	2.30259	9	0	0	0
000521	2011000521	2011	上市公司本身	上市后	0	0	21	14	3.58352	35	0	0	0
000521	2012000521	2012	上市公司本身	上市后	0	0	32	58	4.51086	90	0	0	0
000521	2013000521	2013	上市公司本身	上市后	4	1.60944	68	45	4.77068	117	0	0	0
000521	2014000521	2014	上市公司本身	上市后	10	2.3979	60	38	4.69135	108	0	0	0
000521	2015000521	2015	上市公司本身	上市后	12	2.56495	75	12	4.60517	99	0	0	0
000521	2016000521	2016	上市公司本身	上市后	12	2.56495	110	54	5.17615	176	0	0	1
000521	2017000521	2017	上市公司本身	上市后	20	3.04452	133	39	5.26269	192	0	0	0
000521	2018000521	2018	上市公司本身	上市后	19	2.99573	118	31	5.1299	168	0	0	0
000521	2019000521	2019	上市公司本身	上市后	19	2.99573	268	47	5.81413	334	0	0	0
000521	2020000521	2020	上市公司本身	上市后	16	2.83321	268	31	5.75574	315	0	0	0
000521	2021000521	2021	上市公司本身	上市后	59	4.09434	197	33	5.66988	289	0	0	0
000522	2006000522	2006	上市公司本身	上市后	3	1.38629	0	3	1.94591	6	2	0	0
000522	2007000522	2007	上市公司本身	上市后	6	1.94591	0	6	2.56495	12	3	0	0
000522	2008000522	2008	上市公司本身	上市后	2	1.09861	0	0	1.09861	2	0	0	0
000522	2009000522	2009	上市公司本身	上市后	3	1.38629	0	0	1.38629	3	1	0	0
000522	2010000522	2010	上市公司本身	上市后	1	0.693147	0	0	0.693147	1	0	0	0
000522	2011000522	2011	上市公司本身	上市后	2	1.09861	0	0	1.09861	2	0	0	0
000522	2012000522	2012	上市公司本身	上市后	0	0	0	0	0	0	0	0	1
000522	2013000522	2013	上市公司本身	上市后	0	0	0	0	0	0	0	0	0
000523	2006000523	2006	上市公司本身	上市后	0	0	0	1	0.693147	1	0	0	0
000523	2007000523	2007	上市公司本身	上市后	0	0	0	2	1.09861	2	0	0	0
000523	2008000523	2008	上市公司本身	上市后	0	0	0	0	0	0	0	0	0
000523	2009000523	2009	上市公司本身	上市后	1	0.693147	0	7	2.19722	8	0	0	0
000523	2010000523	2010	上市公司本身	上市后	0	0	0	9	2.30259	9	0	0	0
000523	2011000523	2011	上市公司本身	上市后	1	0.693147	0	1	1.09861	2	1	0	0
000523	2012000523	2012	上市公司本身	上市后	1	0.693147	0	4	1.79176	5	1	0	0
000523	2013000523	2013	上市公司本身	上市后	1	0.693147	0	6	2.07944	7	0	0	0
000523	2014000523	2014	上市公司本身	上市后	2	1.09861	1	10	2.63906	13	1	0	0
000523	2015000523	2015	上市公司本身	上市后	2	1.09861	0	10	2.56495	12	1	0	0
000523	2016000523	2016	上市公司本身	上市后	2	1.09861	0	2	1.60944	4	0	0	0
000523	2017000523	2017	上市公司本身	上市后	0	0	1	21	3.13549	22	2	0	0
000523	2018000523	2018	上市公司本身	上市后	2	1.09861	0	20	3.13549	22	0	0	0
000523	2019000523	2019	上市公司本身	上市后	2	1.09861	0	19	3.09104	21	1	0	0
000523	2020000523	2020	上市公司本身	上市后	1	0.693147	0	22	3.17805	23	3	0	0
000523	2021000523	2021	上市公司本身	上市后	3	1.38629	0	5	2.19722	8	4	0	0
000524	2006000524	2006	上市公司本身	上市后	0	0	0	0	0	0	0	0	0
000524	2007000524	2007	上市公司本身	上市后	0	0	0	0	0	0	0	0	0
000524	2008000524	2008	上市公司本身	上市后	0	0	0	0	0	0	0	0	0
000524	2009000524	2009	上市公司本身	上市后	0	0	0	0	0	0	0	0	0
000524	2010000524	2010	上市公司本身	上市后	0	0	0	0	0	0	0	0	0
000524	2011000524	2011	上市公司本身	上市后	0	0	0	0	0	0	0	0	0
000524	2012000524	2012	上市公司本身	上市后	0	0	0	0	0	0	0	0	0
000524	2013000524	2013	上市公司本身	上市后	0	0	0	0	0	0	0	0	0
000524	2014000524	2014	上市公司本身	上市后	0	0	0	0	0	0	0	0	0
000524	2015000524	2015	上市公司本身	上市后	0	0	0	0	0	0	0	0	0
000524	2016000524	2016	上市公司本身	上市后	0	0	0	0	0	0	0	0	0
000524	2017000524	2017	上市公司本身	上市后	0	0	0	0	0	0	0	0	0
000524	2018000524	2018	上市公司本身	上市后	0	0	0	0	0	0	0	0	0
000524	2019000524	2019	上市公司本身	上市后	0	0	0	0	0	0	0	0	0
000524	2020000524	2020	上市公司本身	上市后	0	0	0	0	0	0	0	0	0
000524	2021000524	2021	上市公司本身	上市后	0	0	0	0	0	0	0	0	0
000525	2006000525	2006	上市公司本身	上市后	0	0	0	0	0	0	0	0	0
000525	2007000525	2007	上市公司本身	上市后	0	0	0	0	0	0	0	0	0
000525	2008000525	2008	上市公司本身	上市后	0	0	0	0	0	0	0	0	0
000525	2009000525	2009	上市公司本身	上市后	0	0	0	0	0	0	0	0	0
000525	2010000525	2010	上市公司本身	上市后	0	0	0	0	0	0	0	0	0
000525	2011000525	2011	上市公司本身	上市后	0	0	0	0	0	0	0	0	0
000525	2012000525	2012	上市公司本身	上市后	0	0	0	0	0	0	0	0	0
000525	2013000525	2013	上市公司本身	上市后	0	0	0	0	0	0	0	0	0
000525	2014000525	2014	上市公司本身	上市后	4	1.60944	0	0	1.60944	4	0	0	0
000525	2015000525	2015	上市公司本身	上市后	2	1.09861	0	0	1.09861	2	0	0	0
000525	2016000525	2016	上市公司本身	上市后	0	0	0	0	0	0	1	0	0
000525	2017000525	2017	上市公司本身	上市后	0	0	0	0	0	0	0	0	0
000525	2018000525	2018	上市公司本身	上市后	0	0	0	0	0	0	3	0	0
000525	2019000525	2019	上市公司本身	上市后	0	0	0	0	0	0	4	0	0
000525	2020000525	2020	上市公司本身	上市后	0	0	0	0	0	0	6	0	0
000525	2021000525	2021	上市公司本身	上市后	0	0	0	0	0	0	2	0	0
000526	2006000526	2006	上市公司本身	上市后	0	0	0	0	0	0	0	0	0
000526	2007000526	2007	上市公司本身	上市后	0	0	0	0	0	0	0	0	0
000526	2008000526	2008	上市公司本身	上市后	0	0	0	0	0	0	0	0	0
000526	2009000526	2009	上市公司本身	上市后	0	0	0	0	0	0	0	0	0
000526	2010000526	2010	上市公司本身	上市后	0	0	0	0	0	0	0	0	0
000526	2011000526	2011	上市公司本身	上市后	0	0	0	0	0	0	0	0	0
000526	2012000526	2012	上市公司本身	上市后	0	0	0	0	0	0	0	0	0
000526	2013000526	2013	上市公司本身	上市后	0	0	0	0	0	0	0	0	0
000526	2014000526	2014	上市公司本身	上市后	0	0	0	0	0	0	0	0	0
000526	2015000526	2015	上市公司本身	上市后	0	0	0	0	0	0	0	0	0
000526	2016000526	2016	上市公司本身	上市后	0	0	0	0	0	0	0	0	0
000526	2017000526	2017	上市公司本身	上市后	0	0	0	0	0	0	0	0	0
000526	2018000526	2018	上市公司本身	上市后	0	0	0	0	0	0	0	0	0
000526	2019000526	2019	上市公司本身	上市后	0	0	0	0	0	0	0	0	0
000526	2020000526	2020	上市公司本身	上市后	0	0	0	0	0	0	0	0	0
000526	2021000526	2021	上市公司本身	上市后	0	0	0	0	0	0	0	0	0
000527	2006000527	2006	上市公司本身	上市后	1	0.693147	36	11	3.89182	48	0	0	0
000527	2007000527	2007	上市公司本身	上市后	0	0	46	26	4.29046	72	0	0	0
000527	2008000527	2008	上市公司本身	上市后	2	1.09861	57	73	4.89035	132	0	0	0
000527	2009000527	2009	上市公司本身	上市后	7	2.07944	159	154	5.77144	320	0	0	0
000527	2010000527	2010	上市公司本身	上市后	11	2.48491	117	305	6.07304	433	0	0	0
000527	2011000527	2011	上市公司本身	上市后	18	2.94444	67	200	5.65599	285	0	2	0
000527	2012000527	2012	上市公司本身	上市后	38	3.66356	71	77	5.23111	186	1	0	0
000527	2013000527	2013	上市公司本身	上市后	40	3.71357	222	58	5.77144	320	0	132	49
000528	2006000528	2006	上市公司本身	上市后	0	0	4	1	1.79176	5	0	0	0
000528	2007000528	2007	上市公司本身	上市后	0	0	8	1	2.30259	9	0	0	0
000528	2008000528	2008	上市公司本身	上市后	1	0.693147	9	1	2.48491	11	0	0	0
000528	2009000528	2009	上市公司本身	上市后	2	1.09861	26	8	3.61092	36	0	7	3
000528	2010000528	2010	上市公司本身	上市后	0	0	11	9	3.04452	20	0	15	5
000528	2011000528	2011	上市公司本身	上市后	0	0	32	7	3.68888	39	3	32	14
000528	2012000528	2012	上市公司本身	上市后	1	0.693147	18	10	3.4012	29	10	21	1
000528	2013000528	2013	上市公司本身	上市后	1	0.693147	30	3	3.55535	34	3	15	0
000528	2014000528	2014	上市公司本身	上市后	16	2.83321	32	9	4.06044	57	11	28	3
000528	2015000528	2015	上市公司本身	上市后	38	3.66356	13	2	3.98898	53	22	9	1
000528	2016000528	2016	上市公司本身	上市后	43	3.78419	30	7	4.39445	80	25	7	6
000528	2017000528	2017	上市公司本身	上市后	49	3.91202	49	2	4.61512	100	30	16	2
000528	2018000528	2018	上市公司本身	上市后	35	3.58352	41	1	4.35671	77	17	22	9
000528	2019000528	2019	上市公司本身	上市后	36	3.61092	36	6	4.36945	78	13	38	1
000528	2020000528	2020	上市公司本身	上市后	25	3.2581	50	7	4.41884	82	18	47	7
000528	2021000528	2021	上市公司本身	上市后	31	3.46574	33	3	4.21951	67	28	78	7
000529	2006000529	2006	上市公司本身	上市后	0	0	0	0	0	0	0	0	0
000529	2007000529	2007	上市公司本身	上市后	0	0	0	0	0	0	0	0	0
000529	2008000529	2008	上市公司本身	上市后	0	0	0	0	0	0	0	0	0
000529	2009000529	2009	上市公司本身	上市后	0	0	0	0	0	0	0	0	0
000529	2010000529	2010	上市公司本身	上市后	0	0	0	0	0	0	0	0	0
000529	2011000529	2011	上市公司本身	上市后	0	0	0	0	0	0	0	0	0
000529	2012000529	2012	上市公司本身	上市后	0	0	0	0	0	0	0	0	0
000529	2013000529	2013	上市公司本身	上市后	0	0	0	0	0	0	0	0	0
000529	2014000529	2014	上市公司本身	上市后	0	0	0	0	0	0	0	0	0
000529	2015000529	2015	上市公司本身	上市后	0	0	0	0	0	0	0	0	0
000529	2016000529	2016	上市公司本身	上市后	0	0	0	0	0	0	0	0	0
000529	2017000529	2017	上市公司本身	上市后	0	0	0	0	0	0	0	0	0
000529	2018000529	2018	上市公司本身	上市后	0	0	0	0	0	0	0	0	0
000529	2019000529	2019	上市公司本身	上市后	0	0	0	0	0	0	0	0	0
000529	2020000529	2020	上市公司本身	上市后	0	0	0	0	0	0	0	0	0
000529	2021000529	2021	上市公司本身	上市后	0	0	0	0	0	0	0	0	0
000530	2006000530	2006	上市公司本身	上市后	0	0	0	0	0	0	0	0	0
000530	2007000530	2007	上市公司本身	上市后	0	0	1	0	0.693147	1	0	0	0
000530	2008000530	2008	上市公司本身	上市后	0	0	0	0	0	0	0	0	0
000530	2009000530	2009	上市公司本身	上市后	0	0	4	0	1.60944	4	0	0	0
000530	2010000530	2010	上市公司本身	上市后	0	0	0	0	0	0	0	0	0
000530	2011000530	2011	上市公司本身	上市后	0	0	0	0	0	0	0	0	0
000530	2012000530	2012	上市公司本身	上市后	0	0	0	0	0	0	0	0	0
000530	2013000530	2013	上市公司本身	上市后	1	0.693147	1	0	1.09861	2	0	5	0
000530	2014000530	2014	上市公司本身	上市后	0	0	0	0	0	0	0	0	0
000530	2015000530	2015	上市公司本身	上市后	0	0	9	0	2.30259	9	1	0	0
000530	2016000530	2016	上市公司本身	上市后	0	0	5	1	1.94591	6	0	8	0
000530	2017000530	2017	上市公司本身	上市后	1	0.693147	18	0	2.99573	19	0	0	3
[truncated: 41,685 more rows]
