# Supplementary material for: How does equity restriction affect innovation quality? Evidence from listed manufacturing companies in China
Source: PLoS One. 2023 Dec 7;18(12):e0295553. doi: 10.1371/journal.pone.0295553 (PMC10703261; doi:10.1371/journal.pone.0295553)
Supplement: S1 Dataset — (ZIP) [file pone.0295553.s001.zip › Supporting information/S1 Dataset/╔╧╩╨╣1⁄2╦╛╣·─┌═Γ╫¿└√╔Ω╟δ╗±╡├╟Θ┐÷▒φ/PT_LCDOMFORAPPLY.xlsx]

## Sheet: sheet1
Symbol	EndDate	StateTypeCode	Area	ApplyTypeCode	ApplyType	Patents	Invention	UtilityModel	Design
证券代码	统计截止日期	报表类型	地区	申请类型编码	申请类型	专利	发明专利	实用新型	外观设计
没有单位	没有单位	没有单位	1、国内 2、国外。	没有单位	没有单位	件	件	件	件
000008	2016-12-31	1	1	S5204	截至报告期末累计获得		56
000008	2017-12-31	1	1	S5201	已申请	123
000008	2017-12-31	1	1	S5203	已授权	89
000008	2018-12-31	1	1	S5204	截至报告期末累计获得	710
000008	2018-12-31	1	1	S5203	已授权	89
000008	2019-12-31	1	1	S5204	截至报告期末累计获得	603
000008	2019-12-31	1	1	S5203	已授权	75
000008	2020-12-31	1	1	S5203	已授权	88
000008	2020-12-31	1	1	S5204	截至报告期末累计获得	672
000008	2021-12-31	1	1	S5203	已授权		9
000012	2013-12-31	1	1	S5201	已申请	84
000012	2013-12-31	1	1	S5203	已授权	60
000012	2013-12-31	1	1	S5204	截至报告期末累计获得	195	44
000012	2014-12-31	1	1	S5201	已申请	133
000012	2014-12-31	1	1	S5203	已授权	39	12
000012	2014-12-31	1	1	S5206	截止报告期末累计已授权	234	56
000012	2015-12-31	1	1	S5201	已申请	107	56
000012	2015-12-31	1	1	S5206	截止报告期末累计已授权	315	85
000012	2015-12-31	1	1	S5205	截止报告期末累计已被受理	619
000012	2020-12-31	1	1	S5201	已申请	340	146
000012	2020-12-31	1	1	S5203	已授权	263	30
000012	2021-12-31	1	1	S5205	截止报告期末累计已被受理	2242	922	1313	7
000012	2021-12-31	1	1	S5206	截止报告期末累计已授权	1624	304	1313	7
000012	2021-12-31	1	1	S5201	已申请	344	159
000012	2021-12-31	1	1	S5203	已授权	230	47
000012	2021-12-31	1	2	S5203	已授权		3
000016	2008-12-31	1	1	S5201	已申请	639
000016	2011-12-31	1	1	S5201	已申请	390	200
000016	2011-12-31	1	1	S5203	已授权		60
000021	2007-12-31	1	1	S5203	已授权	10	0	7	3
000021	2008-12-31	1	1	S5201	已申请	12	7
000021	2008-12-31	1	1	S5203	已授权	6
000021	2008-12-31	1	1	S5204	截至报告期末累计获得	8
000021	2009-12-31	1	1	S5201	已申请	18	9	4	5
000021	2009-12-31	1	1	S5203	已授权	5
000021	2010-12-31	1	1	S5201	已申请	23	1	20	2
000021	2010-12-31	1	2	S5201	已申请	3
000021	2010-12-31	1	1	S5203	已授权	29	2	20	7
000021	2010-12-31	1	1	S5204	截至报告期末累计获得	63	4
000021	2014-12-31	1	1	S5201	已申请	35	8
000021	2014-12-31	1	1	S5203	已授权	22	1
000021	2015-12-31	1	1	S5201	已申请	79	16	57	6
000021	2015-12-31	1	1	S5202	已获得	57	6	45	6
000021	2015-12-31	1	1	S5204	截至报告期末累计获得	149	19	104	26
000021	2016-12-31	1	1	S5201	已申请	37	10
000021	2016-12-31	1	1	S5202	已获得	30	6
000021	2017-12-31	1	1	S5201	已申请	21	2
000021	2017-12-31	1	1	S5203	已授权	23	3
000021	2018-12-31	1	1	S5201	已申请	53	14
000021	2018-12-31	1	1	S5203	已授权	24	3
000021	2019-12-31	1	1	S5201	已申请	69	36
000021	2019-12-31	1	1	S5203	已授权	40	6
000021	2020-12-31	1	1	S5201	已申请	107	32
000021	2020-12-31	1	1	S5203	已授权	67	7
000030	2019-12-31	1	1	S5204	截至报告期末累计获得	195	24
000030	2020-12-31	1	1	S5204	截至报告期末累计获得	212	24	129	59
000030	2021-12-31	1	1	S5204	截至报告期末累计获得	235	24	170	41
000039	2007-12-31	1	1	S5201	已申请	365	199
000039	2008-12-31	1	1	S5201	已申请	231	108
000039	2009-12-31	1	1	S5201	已申请	198	92
000039	2010-12-31	1	1	S5201	已申请		90
000039	2011-12-31	1	1	S5201	已申请	351	120
000039	2012-12-31	1	1	S5201	已申请	419	111
000039	2014-12-31	1	1	S5201	已申请	427
000039	2018-12-31	1	1	S5205	截止报告期末累计已被受理		251
000039	2019-12-31	1	1	S5205	截止报告期末累计已被受理		266
000039	2020-12-31	1	1	S5204	截至报告期末累计获得			1869	53
000039	2020-12-31	1	1	S5201	已申请		247
000039	2020-12-31	1	1	S5206	截止报告期末累计已授权		799
000039	2021-12-31	1	1	S5201	已申请	493	185
000039	2021-12-31	1	1	S5204	截至报告期末累计获得	4363
000045	2011-12-31	1	1	S5201	已申请	15	3	12	0
000045	2011-12-31	1	2	S5201	已申请	2
000045	2012-12-31	1	1	S5201	已申请	13
000045	2012-12-31	1	1	S5203	已授权	9	2	7	0
000045	2012-12-31	1	2	S5203	已授权	1
000045	2013-12-31	1	1	S5201	已申请	4	1	3	0
000045	2013-12-31	1	1	S5204	截至报告期末累计获得	35	4	31	0
000045	2013-12-31	1	2	S5204	截至报告期末累计获得	1
000045	2014-12-31	1	1	S5201	已申请	4	2	2	0
000045	2014-12-31	1	1	S5205	截止报告期末累计已被受理	42	4	38	0
000045	2014-12-31	1	2	S5205	截止报告期末累计已被受理			2
000045	2015-12-31	1	1	S5201	已申请	9	2	7	0
000045	2015-12-31	1	1	S5203	已授权	2
000045	2015-12-31	1	1	S5205	截止报告期末累计已被受理	59	13	46	0
000045	2015-12-31	1	1	S5206	截止报告期末累计已授权	42	4	38	0
000045	2015-12-31	1	2	S5205	截止报告期末累计已被受理	4	1	3	0
000045	2015-12-31	1	2	S5206	截止报告期末累计已授权	2	0	2	0
000045	2016-12-31	1	1	S5205	截止报告期末累计已被受理	63	15	48
000045	2016-12-31	1	2	S5205	截止报告期末累计已被受理		1	5
000045	2016-12-31	1	2	S5206	截止报告期末累计已授权			3
000045	2016-12-31	1	1	S5206	截止报告期末累计已授权	49	7	42
000045	2017-12-31	1	1	S5205	截止报告期末累计已被受理	71	16	55	0
000045	2017-12-31	1	1	S5206	截止报告期末累计已授权	52	7	45	0
000045	2017-12-31	1	2	S5205	截止报告期末累计已被受理	8	1	7	0
000045	2017-12-31	1	2	S5206	截止报告期末累计已授权	4	0	4	0
000045	2017-12-31	1	1	S5201	已申请	8	1	7	0
000045	2017-12-31	1	2	S5201	已申请			1
000045	2018-12-31	1	1	S5201	已申请	10	4	6	0
000045	2018-12-31	1	2	S5201	已申请			1
000045	2018-12-31	1	1	S5205	截止报告期末累计已被受理	84	23	61	0
000045	2018-12-31	1	1	S5206	截止报告期末累计已授权	62	8	54	0
000045	2018-12-31	1	2	S5205	截止报告期末累计已被受理	7	1	6	0
000045	2018-12-31	1	2	S5206	截止报告期末累计已授权	4	0	4	0
000045	2020-12-31	1	1	S5201	已申请	8	2	6	0
000045	2020-12-31	1	1	S5203	已授权	4	3	1	0
000048	2017-12-31	1	1	S5201	已申请		1
000049	2008-12-31	1	1	S5201	已申请	20			3
000049	2010-12-31	1	1	S5201	已申请		5	13
000049	2010-12-31	1	1	S5205	截止报告期末累计已被受理	52
000049	2011-12-31	1	1	S5201	已申请	69	18	45	6
000049	2011-12-31	1	1	S5203	已授权	41	6	31	4
000049	2011-12-31	1	1	S5206	截止报告期末累计已授权	137	11	104	22
000049	2012-12-31	1	1	S5201	已申请	132	41	75	16
000049	2012-12-31	1	1	S5203	已授权	72	7	58	7
000049	2012-12-31	1	1	S5206	截止报告期末累计已授权	209	18	162	29
000049	2013-12-31	1	1	S5201	已申请	178	59	94	25
000049	2013-12-31	1	1	S5203	已授权	91	6	70	15
000049	2013-12-31	1	1	S5206	截止报告期末累计已授权	288	24	221	43
000049	2014-12-31	1	1	S5201	已申请		54	42
000049	2014-12-31	1	1	S5203	已授权	108	12	76	20
000049	2014-12-31	1	1	S5206	截止报告期末累计已授权	397	34	298	65
000049	2015-12-31	1	1	S5201	已申请	54
000049	2015-12-31	1	1	S5203	已授权	32
000049	2016-12-31	1	1	S5201	已申请	218	82	132	4
000049	2016-12-31	1	1	S5202	已获得	110	16	91	3
000049	2017-12-31	1	1	S5204	截至报告期末累计获得	371	43	313	15
000049	2017-12-31	1	1	S5205	截止报告期末累计已被受理	228	79	140	9
000049	2017-12-31	1	1	S5206	截止报告期末累计已授权	150	22	118	10
000049	2018-12-31	1	1	S5204	截至报告期末累计获得	537	61	462	14
000049	2018-12-31	1	1	S5201	已申请		27	89
000049	2018-12-31	1	1	S5203	已授权	171	19	149	3
000049	2019-12-31	1	1	S5204	截至报告期末累计获得	625	87	524	14
000049	2019-12-31	1	1	S5201	已申请	109	18	90	1
000049	2019-12-31	1	1	S5203	已授权		28	79
000049	2020-12-31	1	1	S5204	截至报告期末累计获得	644	107	530	7
000049	2020-12-31	1	1	S5201	已申请	139	21	116	2
000049	2020-12-31	1	1	S5203	已授权	127	24	102	1
000049	2021-12-31	1	1	S5204	截至报告期末累计获得	735	118	605	12
000049	2021-12-31	1	1	S5201	已申请	150	19	124	7
000049	2021-12-31	1	1	S5203	已授权	149	16	128	5
000050	2009-12-31	1	1	S5201	已申请	121	90	31	0
000050	2009-12-31	1	2	S5201	已申请		5
000050	2010-12-31	1	1	S5201	已申请	129
000050	2015-12-31	1	1	S5201	已申请	1880	1631	246	3
000050	2015-12-31	1	1	S5202	已获得	776	574	202	0
000050	2015-12-31	1	1	S5204	截至报告期末累计获得	2994	2571	421	2
000055	2011-12-31	1	1	S5204	截至报告期末累计获得	517	77
000055	2012-12-31	1	1	S5204	截至报告期末累计获得	559	92
000055	2013-12-31	1	1	S5204	截至报告期末累计获得	548	56
000055	2015-12-31	1	1	S5202	已获得	608	69
000055	2015-12-31	1	1	S5201	已申请	24	7
000055	2016-12-31	1	1	S5204	截至报告期末累计获得	762	80
000055	2016-12-31	1	2	S5204	截至报告期末累计获得	4
000055	2016-12-31	1	1	S5203	已授权	17	10
000055	2017-12-31	1	1	S5201	已申请	27	6	21	0
000055	2017-12-31	1	1	S5204	截至报告期末累计获得	781	107
000055	2017-12-31	1	2	S5204	截至报告期末累计获得	4
000055	2018-12-31	1	1	S5204	截至报告期末累计获得	667	83
000055	2018-12-31	1	1	S5201	已申请	27
000055	2018-12-31	1	1	S5203	已授权	23	4
000055	2019-12-31	1	1	S5204	截至报告期末累计获得	910	188
000055	2019-12-31	1	2	S5204	截至报告期末累计获得	10
000055	2019-12-31	1	1	S5201	已申请	44
000055	2019-12-31	1	1	S5203	已授权	26	1
000055	2020-12-31	1	1	S5201	已申请	75
000055	2020-12-31	1	1	S5203	已授权	46
000055	2021-12-31	1	1	S5203	已授权	14
000060	2021-12-31	1	1	S5203	已授权	71
000063	2012-12-31	1	2	S5205	截止报告期末累计已被受理	3906
000063	2019-12-31	1	1	S5205	截止报告期末累计已被受理	74000
000066	2007-12-31	1	1	S5201	已申请	21
000066	2007-12-31	1	1	S5202	已获得	17	1	5	11
000066	2008-12-31	1	1	S5201	已申请	20	4	4	12
000066	2008-12-31	1	1	S5202	已获得	6	1	3	2
000066	2009-12-31	1	1	S5201	已申请	45	15	23	7
000066	2009-12-31	1	1	S5203	已授权	24	5	6	13
000066	2010-12-31	1	2	S5205	截止报告期末累计已被受理	148	39
000066	2010-12-31	1	1	S5205	截止报告期末累计已被受理	412	152
000066	2010-12-31	1	2	S5203	已授权	148	2
000066	2010-12-31	1	1	S5203	已授权	210	9
000066	2011-12-31	1	2	S5201	已申请	260	139
000066	2011-12-31	1	1	S5201	已申请	308	110
000066	2011-12-31	1	2	S5203	已授权	132	4
000066	2011-12-31	1	1	S5203	已授权	254	20
000066	2017-12-31	1	1	S5201	已申请	258	90
000066	2018-12-31	1	1	S5201	已申请	206	47
000066	2018-12-31	1	1	S5203	已授权	175
000066	2019-12-31	1	1	S5203	已授权	161
000066	2021-12-31	1	1	S5203	已授权		38
000070	2011-12-31	1	1	S5202	已获得	10
000070	2013-12-31	1	1	S5201	已申请	33
000070	2013-12-31	1	1	S5202	已获得	23	2	20	1
000070	2014-12-31	1	1	S5201	已申请	40
000070	2014-12-31	1	1	S5202	已获得	43	4	36	3
000070	2015-12-31	1	1	S5204	截至报告期末累计获得	142	12	123	7
000070	2015-12-31	1	1	S5202	已获得		2	18
000070	2016-12-31	1	1	S5202	已获得	179
000070	2017-12-31	1	1	S5204	截至报告期末累计获得	220	23	185	12
000070	2017-12-31	1	1	S5202	已获得	48
000070	2018-12-31	1	1	S5204	截至报告期末累计获得	278	33
000070	2018-12-31	1	1	S5202	已获得	71	8	59	4
000070	2019-12-31	1	1	S5204	截至报告期末累计获得	345	62
000070	2019-12-31	1	1	S5202	已获得	60	13
000070	2020-12-31	1	1	S5204	截至报告期末累计获得	445	75
000070	2020-12-31	1	1	S5202	已获得	77	12
000070	2021-12-31	1	1	S5204	截至报告期末累计获得	521	88
000100	2008-12-31	1	1	S5205	截止报告期末累计已被受理	1812
000100	2008-12-31	1	2	S5205	截止报告期末累计已被受理	24
000100	2008-12-31	1	1	S5206	截止报告期末累计已授权	1031
000100	2009-12-31	1	2	S5205	截止报告期末累计已被受理	268
000100	2009-12-31	1	1	S5205	截止报告期末累计已被受理	2475
000100	2009-12-31	1	1	S5206	截止报告期末累计已授权	1286
000100	2010-12-31	1	1	S5205	截止报告期末累计已被受理	3117
000100	2010-12-31	1	2	S5205	截止报告期末累计已被受理	522
000100	2010-12-31	1	1	S5206	截止报告期末累计已授权	1930
000100	2011-12-31	1	1	S5205	截止报告期末累计已被受理	5428
000100	2011-12-31	1	2	S5205	截止报告期末累计已被受理	404
000100	2011-12-31	1	1	S5206	截止报告期末累计已授权	2688
000100	2012-12-31	1	1	S5205	截止报告期末累计已被受理	9225
000100	2012-12-31	1	2	S5205	截止报告期末累计已被受理	728
000100	2012-12-31	1	1	S5206	截止报告期末累计已授权	4074
000100	2013-12-31	1	1	S5205	截止报告期末累计已被受理	11174
000100	2013-12-31	1	1	S5206	截止报告期末累计已授权	5434
000100	2014-12-31	1	1	S5205	截止报告期末累计已被受理	14275
000100	2014-12-31	1	1	S5206	截止报告期末累计已授权	7161
000100	2015-12-31	1	1	S5203	已授权		2780
000100	2015-12-31	1	1	S5201	已申请	8392	3758
000100	2015-12-31	1	1	S5205	截止报告期末累计已被受理	5744
000100	2015-12-31	1	2	S5205	截止报告期末累计已被受理	8824	4592
000100	2015-12-31	1	1	S5206	截止报告期末累计已授权	742
000100	2015-12-31	1	2	S5206	截止报告期末累计已授权	501
000100	2016-12-31	1	1	S5205	截止报告期末累计已被受理	24669
000100	2016-12-31	1	2	S5205	截止报告期末累计已被受理	5908
000100	2016-12-31	1	2	S5206	截止报告期末累计已授权	1749
000100	2016-12-31	1	1	S5206	截止报告期末累计已授权	10986
000100	2017-12-31	1	2	S5201	已申请	1857
000100	2017-12-31	1	2	S5202	已获得	641
000100	2017-12-31	1	2	S5205	截止报告期末累计已被受理	15964
000100	2017-12-31	1	1	S5205	截止报告期末累计已被受理	31012	22065
000100	2017-12-31	1	1	S5203	已授权	13398
000100	2017-12-31	1	2	S5203	已授权	2374
000100	2018-12-31	1	2	S5201	已申请	1607
000100	2018-12-31	1	2	S5205	截止报告期末累计已被受理	9990
000100	2018-12-31	1	1	S5205	截止报告期末累计已被受理	36389
000100	2020-12-31	1	2	S5201	已申请	1536
000100	2020-12-31	1	2	S5205	截止报告期末累计已被受理	12797
000100	2021-12-31	1	2	S5201	已申请	1254
000100	2021-12-31	1	2	S5205	截止报告期末累计已被受理	14051
000153	2012-12-31	1	1	S5202	已获得		25	15
000153	2013-12-31	1	1	S5201	已申请	21	20	1	0
000153	2013-12-31	1	1	S5203	已授权	42	38	4	0
000153	2014-12-31	1	1	S5201	已申请	28	26	2	0
000153	2014-12-31	1	1	S5203	已授权	23	22	1	0
000153	2015-12-31	1	1	S5201	已申请	15	15	0	0
000153	2015-12-31	1	1	S5203	已授权	7	7	0	0
000153	2016-12-31	1	1	S5201	已申请	12	12	0	0
000153	2016-12-31	1	1	S5203	已授权	9	9	0	0
000153	2017-12-31	1	1	S5201	已申请	15	14
000153	2017-12-31	1	1	S5203	已授权	10	9
000153	2018-12-31	1	1	S5203	已授权	13	13	0	0
000153	2019-12-31	1	1	S5203	已授权	4	4	0	0
000153	2019-12-31	1	1	S5206	截止报告期末累计已授权	151	124	26	1
000153	2020-12-31	1	1	S5203	已授权	4	4	0	0
000153	2020-12-31	1	1	S5201	已申请		18
000153	2020-12-31	1	1	S5204	截至报告期末累计获得		138	14
000153	2021-12-31	1	1	S5206	截止报告期末累计已授权		139	4
000157	2009-12-31	1	1	S5201	已申请	5
000157	2011-12-31	1	1	S5201	已申请	1618	504
000157	2011-12-31	1	2	S5201	已申请	230
000157	2012-12-31	1	1	S5201	已申请	1738
000157	2013-12-31	1	1	S5201	已申请	1699
000157	2015-12-31	1	1	S5203	已授权	758
000157	2016-12-31	1	1	S5203	已授权	448
000157	2017-12-31	1	1	S5203	已授权		271
000157	2017-12-31	1	2	S5203	已授权		8
000157	2019-12-31	1	1	S5203	已授权	233	101
000157	2020-12-31	1	1	S5203	已授权	350	168
000157	2021-12-31	1	1	S5203	已授权	727
000157	2021-12-31	1	1	S5205	截止报告期末累计已被受理	12278
000157	2021-12-31	1	1	S5206	截止报告期末累计已授权	9407
000301	2018-12-31	1	1	S5204	截至报告期末累计获得		29	114
000301	2019-12-31	1	1	S5204	截至报告期末累计获得	175	31	139	5
000301	2020-12-31	1	1	S5204	截至报告期末累计获得	168
000301	2020-12-31	1	2	S5204	截至报告期末累计获得	3
000301	2021-12-31	1	1	S5204	截至报告期末累计获得	262	45	212	5
000333	2013-12-31	1	1	S5205	截止报告期末累计已被受理	5647
000333	2014-12-31	1	1	S5201	已申请	7378	2585
000333	2014-12-31	1	1	S5206	截止报告期末累计已授权	15145	1200
000333	2015-12-31	1	1	S5204	截至报告期末累计获得	21149	1452	14560	5137
000333	2015-12-31	1	1	S5201	已申请	10523	4205
000333	2015-12-31	1	1	S5206	截止报告期末累计已授权	21581
000333	2016-12-31	1	1	S5201	已申请	13546	5562
000333	2017-12-31	1	1	S5201	已申请	16934	7714
000338	2015-12-31	1	1	S5201	已申请		20
000338	2015-12-31	1	1	S5202	已获得	19
000400	2011-12-31	1	1	S5201	已申请	116	62
000400	2011-12-31	1	1	S5203	已授权	57	13
000400	2014-12-31	1	1	S5203	已授权	205
000400	2015-12-31	1	1	S5201	已申请	461	383
000400	2015-12-31	1	1	S5203	已授权	220	75
000400	2016-12-31	1	1	S5201	已申请	579	417
000400	2016-12-31	1	1	S5203	已授权	200	112
000400	2017-12-31	1	1	S5201	已申请	549	421
000400	2017-12-31	1	1	S5203	已授权	29
000400	2018-12-31	1	1	S5201	已申请		273
000400	2018-12-31	1	1	S5203	已授权		124
000400	2018-12-31	1	2	S5203	已授权	5
000400	2019-12-31	1	1	S5203	已授权		245
000400	2020-12-31	1	1	S5201	已申请	647
000403	2013-12-31	1	1	S5201	已申请			10
000403	2013-12-31	1	1	S5203	已授权			7
000403	2016-12-31	1	1	S5202	已获得	14
000403	2017-12-31	1	1	S5206	截止报告期末累计已授权	23	7	16	0
000403	2018-12-31	1	1	S5204	截至报告期末累计获得	25	9	16	0
000403	2019-12-31	1	1	S5204	截至报告期末累计获得	25	9	16	0
000403	2020-12-31	1	1	S5204	截至报告期末累计获得	59	20	30	9
000403	2021-12-31	1	1	S5204	截至报告期末累计获得	59
000404	2008-12-31	1	1	S5201	已申请	11
000404	2008-12-31	1	1	S5203	已授权	5
000404	2011-12-31	1	1	S5201	已申请	25	6	19	0
000404	2012-12-31	1	1	S5201	已申请	12	4	8	0
000404	2012-12-31	1	1	S5204	截至报告期末累计获得	82	10	63	9
000404	2013-12-31	1	1	S5201	已申请	16	4	12	0
000404	2013-12-31	1	1	S5204	截至报告期末累计获得	101	13	79	9
000404	2014-12-31	1	1	S5203	已授权	33	2	31	0
000404	2015-12-31	1	1	S5201	已申请	34
000404	2015-12-31	1	1	S5203	已授权	12	3	9	0
000404	2016-12-31	1	1	S5204	截至报告期末累计获得	173	26	141	6
000404	2016-12-31	1	1	S5201	已申请	54
000404	2016-12-31	1	1	S5203	已授权	45	8	37	0
000404	2017-12-31	1	1	S5201	已申请	63	24
000404	2017-12-31	1	1	S5202	已获得	27	3
000404	2019-12-31	1	1	S5203	已授权	51	4
000404	2020-12-31	1	1	S5203	已授权	63
000408	2021-12-31	1	1	S5204	截至报告期末累计获得		1	2
000413	2015-12-31	1	1	S5201	已申请		40	168
000413	2015-12-31	1	1	S5202	已获得		1	126
000413	2015-12-31	1	1	S5204	截至报告期末累计获得		1	205
000418	2007-12-31	1	1	S5201	已申请	26
000418	2012-12-31	1	2	S5201	已申请	2
000418	2015-12-31	1	1	S5201	已申请	1194	528	524	142
000418	2015-12-31	1	1	S5202	已获得	587	30	444	113
000418	2015-12-31	1	1	S5204	截至报告期末累计获得	1239	49	879	311
000423	2015-12-31	1	1	S5201	已申请	78	32	31	15
000423	2015-12-31	1	1	S5202	已获得	48	2	31	15
000423	2015-12-31	1	1	S5204	截至报告期末累计获得	217	48	47	122
000423	2016-12-31	1	1	S5203	已授权		25	12
000423	2016-12-31	1	1	S5201	已申请		25	22
000423	2017-12-31	1	1	S5206	截止报告期末累计已授权		20	48
000423	2017-12-31	1	1	S5205	截止报告期末累计已被受理		52	40
000423	2018-12-31	1	1	S5206	截止报告期末累计已授权		17
000425	2008-12-31	1	1	S5201	已申请	14
000425	2008-12-31	1	1	S5203	已授权	12
000425	2009-12-31	1	1	S5201	已申请	133	27
000425	2009-12-31	1	1	S5203	已授权	110
000425	2010-12-31	1	1	S5203	已授权	194	9
000425	2011-12-31	1	1	S5203	已授权	339	18
000425	2012-12-31	1	1	S5201	已申请	656
000425	2012-12-31	1	1	S5203	已授权	596
000425	2012-12-31	1	1	S5206	截止报告期末累计已授权	1381
000425	2016-12-31	1	1	S5203	已授权	1038
000425	2016-12-31	1	1	S5202	已获得		307
000425	2017-12-31	1	1	S5206	截止报告期末累计已授权	4493	1046
000425	2017-12-31	1	1	S5203	已授权	691
000425	2017-12-31	1	2	S5206	截止报告期末累计已授权	19
000425	2017-12-31	1	1	S5204	截至报告期末累计获得	4493	1041
000425	2017-12-31	1	1	S5201	已申请		274
000425	2018-12-31	1	1	S5204	截至报告期末累计获得	5111	1282
000425	2018-12-31	1	2	S5204	截至报告期末累计获得	38
000425	2018-12-31	1	1	S5203	已授权	764	234
000425	2018-12-31	1	2	S5203	已授权	12
000425	2019-12-31	1	1	S5203	已授权	687	170
000425	2019-12-31	1	2	S5203	已授权	14
000425	2019-12-31	1	2	S5204	截至报告期末累计获得	48
000425	2019-12-31	1	1	S5204	截至报告期末累计获得	5111	1372
000425	2020-12-31	1	1	S5206	截止报告期末累计已授权	5733	1537
000425	2020-12-31	1	1	S5203	已授权	671	96
000425	2020-12-31	1	2	S5203	已授权	17
000425	2020-12-31	1	2	S5204	截至报告期末累计获得	90
000425	2020-12-31	1	1	S5204	截至报告期末累计获得	5854	1545
000425	2021-12-31	1	1	S5202	已获得		145
000425	2021-12-31	1	1	S5204	截至报告期末累计获得		1670
000425	2021-12-31	1	1	S5203	已授权	817
000425	2021-12-31	1	1	S5206	截止报告期末累计已授权	6337	1670
000425	2021-12-31	1	2	S5202	已获得	34
000425	2021-12-31	1	2	S5204	截至报告期末累计获得	122
000488	2016-12-31	1	1	S5202	已获得		9
000488	2017-12-31	1	1	S5206	截止报告期末累计已授权		12
000488	2019-12-31	1	1	S5206	截止报告期末累计已授权	213	18
000488	2019-12-31	1	1	S5201	已申请	19
000488	2019-12-31	1	1	S5203	已授权	26
000488	2020-12-31	1	1	S5206	截止报告期末累计已授权	303	25
000488	2020-12-31	1	1	S5203	已授权	76
000488	2021-12-31	1	1	S5203	已授权	59
000510	2020-12-31	1	1	S5202	已获得		1
000511	2016-12-31	1	1	S5205	截止报告期末累计已被受理	18
000511	2017-12-31	1	1	S5201	已申请	100
000511	2017-12-31	1	1	S5203	已授权	18
000513	2010-12-31	1	1	S5201	已申请		21
000513	2010-12-31	1	2	S5201	已申请		1
000513	2011-12-31	1	1	S5201	已申请		10		10
000513	2011-12-31	1	1	S5203	已授权		1		10
000513	2011-12-31	1	2	S5203	已授权		7
000513	2013-12-31	1	1	S5201	已申请		25		7
000513	2013-12-31	1	2	S5201	已申请	11
000513	2013-12-31	1	1	S5203	已授权		17		8
000513	2014-12-31	1	1	S5201	已申请		37
000513	2014-12-31	1	2	S5201	已申请	1
000513	2014-12-31	1	1	S5203	已授权		18		7
000519	2008-12-31	1	1	S5202	已获得		2
000519	2008-12-31	1	1	S5201	已申请		2
000519	2009-12-31	1	1	S5202	已获得		1
000519	2009-12-31	1	1	S5201	已申请		2
000519	2010-12-31	1	1	S5201	已申请	7	2	5	0
000519	2015-12-31	1	1	S5201	已申请		13	26
000519	2015-12-31	1	1	S5202	已获得		26	13
000519	2015-12-31	1	1	S5204	截至报告期末累计获得		44	113
000519	2015-12-31	1	1	S5206	截止报告期末累计已授权	13
000519	2016-12-31	1	1	S5201	已申请	39	10
000519	2017-12-31	1	1	S5203	已授权	17	7	10	0
000519	2017-12-31	1	1	S5201	已申请	14	2
000521	2011-12-31	1	1	S5203	已授权	35
000521	2012-12-31	1	1	S5201	已申请	161	37
000521	2012-12-31	1	1	S5203	已授权	126	7
000521	2012-12-31	1	1	S5204	截至报告期末累计获得	371	27
000521	2012-12-31	1	1	S5205	截止报告期末累计已被受理	173	30
000523	2016-12-31	1	1	S5202	已获得		2	6
000523	2016-12-31	1	1	S5203	已授权		2	1
000523	2017-12-31	1	1	S5201	已申请		2
000523	2018-12-31	1	1	S5201	已申请		7
000523	2018-12-31	1	1	S5203	已授权		3
000523	2019-12-31	1	1	S5203	已授权		3
000523	2019-12-31	1	1	S5201	已申请		10
000527	2008-12-31	1	1	S5201	已申请	422	51
000528	2007-12-31	1	1	S5203	已授权	11
000528	2008-12-31	1	1	S5203	已授权		2
000528	2008-12-31	1	1	S5201	已申请	27
000528	2009-12-31	1	1	S5203	已授权	39	2	27	10
000528	2009-12-31	1	1	S5201	已申请	56	7	40	9
000528	2009-12-31	1	1	S5206	截止报告期末累计已授权	136	3	87	46
000528	2010-12-31	1	1	S5203	已授权	45
000528	2010-12-31	1	1	S5206	截止报告期末累计已授权	195
000528	2012-12-31	1	1	S5201	已申请	209
000528	2012-12-31	1	1	S5203	已授权	108	14
000528	2013-12-31	1	1	S5201	已申请	126
000528	2013-12-31	1	1	S5203	已授权	136
000528	2014-12-31	1	1	S5201	已申请	260	160	88	12
000528	2014-12-31	1	2	S5201	已申请				2
000528	2014-12-31	1	1	S5203	已授权	169	32	117	20
000528	2014-12-31	1	2	S5203	已授权				2
000528	2015-12-31	1	1	S5201	已申请	172	98
000528	2015-12-31	1	1	S5203	已授权	138	73
000528	2016-12-31	1	1	S5201	已申请	243	126
000528	2016-12-31	1	1	S5203	已授权	154	84
000528	2017-12-31	1	1	S5201	已申请	248	141
000528	2017-12-31	1	1	S5203	已授权	202	98
000528	2018-12-31	1	1	S5204	截至报告期末累计获得	1026	379
000528	2018-12-31	1	1	S5201	已申请	242	133
000528	2018-12-31	1	2	S5201	已申请		5
000528	2018-12-31	1	1	S5203	已授权	210	66
000528	2019-12-31	1	1	S5201	已申请	271	100
000528	2019-12-31	1	2	S5201	已申请		22
000528	2019-12-31	1	1	S5203	已授权	196	52
000528	2019-12-31	1	2	S5203	已授权		1
000528	2019-12-31	1	1	S5204	截至报告期末累计获得	1206
000528	2020-12-31	1	1	S5201	已申请	242
000528	2020-12-31	1	1	S5203	已授权	259
000528	2020-12-31	1	1	S5204	截至报告期末累计获得	1311
000528	2021-12-31	1	1	S5201	已申请	421
000528	2021-12-31	1	1	S5203	已授权	355	73
000528	2021-12-31	1	1	S5204	截至报告期末累计获得	2278	732
000530	2013-12-31	1	1	S5201	已申请			20
000530	2019-12-31	1	1	S5203	已授权	12	3
000533	2007-12-31	1	1	S5201	已申请	13
000533	2007-12-31	1	1	S5203	已授权	19
000533	2008-12-31	1	1	S5201	已申请	33
000533	2009-12-31	1	1	S5201	已申请	51
000533	2010-12-31	1	1	S5201	已申请	41	10	20	11
000533	2010-12-31	1	1	S5203	已授权	57	1	43	13
000533	2011-12-31	1	1	S5202	已获得	30	9	20	1
000533	2016-12-31	1	1	S5201	已申请	14
000533	2019-12-31	1	1	S5202	已获得		2	7
000533	2020-12-31	1	1	S5202	已获得		2	8
000534	2016-12-31	1	1	S5201	已申请		13	10
000534	2016-12-31	1	1	S5203	已授权			3
000534	2018-12-31	1	1	S5205	截止报告期末累计已被受理		21	23
000534	2018-12-31	1	1	S5206	截止报告期末累计已授权	36	12	24	0
000534	2019-12-31	1	1	S5206	截止报告期末累计已授权	73
000534	2019-12-31	1	1	S5205	截止报告期末累计已被受理		63	63
000536	2015-12-31	1	1	S5201	已申请	32	17	15	0
000536	2015-12-31	1	1	S5202	已获得	144	109	35	0
000536	2015-12-31	1	1	S5204	截至报告期末累计获得	1414	800	608	6
000538	2015-12-31	1	1	S5202	已获得	411	101	26	284
000541	2015-12-31	1	1	S5201	已申请	72	11	33	28
000541	2015-12-31	1	1	S5202	已获得	82	1	47	34
000541	2015-12-31	1	1	S5204	截至报告期末累计获得	321	5	106	210
000541	2016-12-31	1	1	S5201	已申请	61	10	33	18
000541	2019-12-31	1	1	S5206	截止报告期末累计已授权	404
000541	2019-12-31	1	2	S5206	截止报告期末累计已授权	26
000541	2019-12-31	1	1	S5201	已申请	127	12	63	52
000541	2019-12-31	1	2	S5201	已申请	4
000541	2019-12-31	1	1	S5202	已获得	104	9	60	35
000541	2019-12-31	1	2	S5202	已获得	2
000541	2020-12-31	1	1	S5206	截止报告期末累计已授权	568
000541	2020-12-31	1	2	S5206	截止报告期末累计已授权	39
000541	2020-12-31	1	1	S5201	已申请	232
000541	2020-12-31	1	1	S5203	已授权	186
000541	2021-12-31	1	1	S5206	截止报告期末累计已授权	922
000541	2021-12-31	1	1	S5203	已授权	207
000541	2021-12-31	1	1	S5201	已申请	283
000545	2014-12-31	1	1	S5201	已申请		2	12
000545	2014-12-31	1	1	S5203	已授权		1	12
000545	2016-12-31	1	1	S5201	已申请		2
000545	2017-12-31	1	1	S5205	截止报告期末累计已被受理	3	2
000545	2019-12-31	1	1	S5201	已申请		3	1
000545	2019-12-31	1	1	S5203	已授权			4
000545	2020-12-31	1	1	S5204	截至报告期末累计获得	41	6	35	0
000545	2020-12-31	1	1	S5201	已申请	24	4	20	0
000545	2020-12-31	1	1	S5203	已授权	10	1	9	0
000545	2021-12-31	1	1	S5204	截至报告期末累计获得	63	7	56	0
000545	2021-12-31	1	1	S5201	已申请		2	6
000545	2021-12-31	1	1	S5203	已授权	28	1	27	0
000547	2010-12-31	1	1	S5201	已申请	20
000547	2010-12-31	1	1	S5203	已授权	11
000547	2011-12-31	1	1	S5201	已申请	26
000547	2011-12-31	1	1	S5203	已授权	11
000547	2014-12-31	1	1	S5201	已申请		29
000547	2014-12-31	1	1	S5202	已获得		2
000547	2015-12-31	1	1	S5202	已获得	204
000547	2016-12-31	1	1	S5204	截至报告期末累计获得	240
000547	2017-12-31	1	1	S5204	截至报告期末累计获得	260
000547	2018-12-31	1	1	S5204	截至报告期末累计获得	318
000550	2015-12-31	1	1	S5201	已申请	220	32	137	51
000550	2015-12-31	1	1	S5202	已获得	189	6	139	44
000550	2015-12-31	1	1	S5204	截至报告期末累计获得	614	22	478	114
000553	2012-12-31	1	1	S5201	已申请	10
000553	2012-12-31	1	1	S5203	已授权	4
000553	2013-12-31	1	1	S5201	已申请	10	9
000553	2013-12-31	1	1	S5203	已授权	4	3
000553	2013-12-31	1	1	S5204	截至报告期末累计获得	24	16
000553	2014-12-31	1	1	S5201	已申请	7
000553	2014-12-31	1	1	S5203	已授权	4	3
000553	2014-12-31	1	1	S5204	截至报告期末累计获得	28	19
000553	2015-12-31	1	1	S5201	已申请	2	2	0	0
000553	2015-12-31	1	1	S5202	已获得	2	2	0	0
000553	2015-12-31	1	1	S5204	截至报告期末累计获得	29	20	5	4
000553	2016-12-31	1	1	S5201	已申请		6
000553	2016-12-31	1	1	S5203	已授权	4
000553	2016-12-31	1	1	S5204	截至报告期末累计获得		24
000559	2015-12-31	1	1	S5201	已申请	257	69	184	4
000559	2015-12-31	1	1	S5202	已获得	169	19	147	3
000559	2015-12-31	1	1	S5204	截至报告期末累计获得	1282	67	981	234
000559	2021-12-31	1	1	S5203	已授权	217	10
000559	2021-12-31	1	1	S5206	截止报告期末累计已授权	2562	196
000561	2012-12-31	1	1	S5201	已申请	30
000561	2012-12-31	1	1	S5203	已授权	13
000561	2013-12-31	1	1	S5203	已授权	23
000561	2017-12-31	1	1	S5203	已授权	49	9
000561	2019-12-31	1	1	S5203	已授权		14
000561	2020-12-31	1	1	S5203	已授权	37	14
000561	2021-12-31	1	1	S5203	已授权	49	11
000565	2012-12-31	1	1	S5201	已申请		1
000565	2012-12-31	1	1	S5202	已获得		4
000565	2013-12-31	1	1	S5202	已获得		3
000565	2013-12-31	1	1	S5201	已申请		3
000565	2014-12-31	1	1	S5201	已申请		2
000565	2015-12-31	1	1	S5201	已申请		1
000565	2015-12-31	1	1	S5202	已获得		3
000565	2015-12-31	1	1	S5204	截至报告期末累计获得		7
000565	2016-12-31	1	1	S5201	已申请		2
000565	2017-12-31	1	1	S5201	已申请		14
000565	2018-12-31	1	1	S5201	已申请		4
000565	2018-12-31	1	1	S5202	已获得		1
000565	2019-12-31	1	1	S5201	已申请		5
000565	2019-12-31	1	1	S5202	已获得		2
000565	2019-12-31	1	1	S5204	截至报告期末累计获得		12
000565	2020-12-31	1	1	S5201	已申请		5
000565	2020-12-31	1	1	S5202	已获得		3
000565	2020-12-31	1	1	S5204	截至报告期末累计获得		14
000565	2021-12-31	1	1	S5201	已申请	4
000565	2021-12-31	1	1	S5206	截止报告期末累计已授权	15
000565	2021-12-31	1	1	S5203	已授权	1	1	0	0
000566	2011-12-31	1	1	S5202	已获得		5
000566	2013-12-31	1	1	S5203	已授权	3
000566	2013-12-31	1	1	S5201	已申请		5
000566	2013-12-31	1	1	S5204	截至报告期末累计获得		16
000566	2014-12-31	1	1	S5201	已申请		7
000566	2014-12-31	1	1	S5202	已获得		3
000566	2014-12-31	1	1	S5204	截至报告期末累计获得		19
000566	2015-12-31	1	1	S5204	截至报告期末累计获得		28
000566	2016-12-31	1	1	S5204	截至报告期末累计获得	82
000566	2016-12-31	1	1	S5202	已获得		3
000566	2017-12-31	1	1	S5201	已申请	6	2
000566	2017-12-31	1	1	S5202	已获得		1
000566	2019-12-31	1	1	S5203	已授权	11
000566	2019-12-31	1	1	S5204	截至报告期末累计获得	68	17
000570	2016-12-31	1	1	S5206	截止报告期末累计已授权	130	6
000570	2017-12-31	1	1	S5206	截止报告期末累计已授权	131	11
000570	2017-12-31	1	1	S5201	已申请	13
000570	2017-12-31	1	1	S5203	已授权	7
000570	2018-12-31	1	1	S5206	截止报告期末累计已授权	139	14
000570	2019-12-31	1	1	S5201	已申请	9
000570	2019-12-31	1	1	S5203	已授权	10
000570	2019-12-31	1	1	S5206	截止报告期末累计已授权	138	12
000570	2020-12-31	1	1	S5201	已申请	13
000570	2020-12-31	1	1	S5203	已授权	12
000570	2020-12-31	1	1	S5206	截止报告期末累计已授权	141	13
000570	2021-12-31	1	1	S5201	已申请	22
000570	2021-12-31	1	1	S5203	已授权	19
000570	2021-12-31	1	1	S5206	截止报告期末累计已授权	152	12
000576	2015-12-31	1	1	S5201	已申请	22	3	19	0
000576	2015-12-31	1	1	S5202	已获得	19	2	17	0
000576	2015-12-31	1	1	S5204	截至报告期末累计获得	19	2	17	0
000576	2017-12-31	1	1	S5202	已获得		1
000584	2017-12-31	1	1	S5204	截至报告期末累计获得	48	2	46	0
000584	2018-12-31	1	1	S5205	截止报告期末累计已被受理	32
000584	2019-12-31	1	1	S5203	已授权	34
000584	2019-12-31	1	1	S5204	截至报告期末累计获得	138	11
000584	2020-12-31	1	1	S5203	已授权	66
000584	2020-12-31	1	1	S5206	截止报告期末累计已授权	204	15
000584	2021-12-31	1	1	S5202	已获得			41
000584	2021-12-31	1	1	S5206	截止报告期末累计已授权		5		4
000586	2016-12-31	1	1	S5201	已申请	16		2
000586	2019-12-31	1	1	S5203	已授权			4
000586	2021-12-31	1	1	S5203	已授权			4
000589	2007-12-31	1	1	S5205	截止报告期末累计已被受理	45	4	11	30
000589	2007-12-31	1	1	S5206	截止报告期末累计已授权	31	2	7	22
000589	2008-12-31	1	1	S5205	截止报告期末累计已被受理	50	4	12	34
000589	2009-12-31	1	1	S5205	截止报告期末累计已被受理	59	4	14	41
000589	2012-12-31	1	1	S5201	已申请	11	5
000589	2012-12-31	1	1	S5203	已授权	6
000589	2012-12-31	1	1	S5206	截止报告期末累计已授权	78	3
000589	2013-12-31	1	1	S5204	截至报告期末累计获得	81	3	21	57
000589	2014-12-31	1	1	S5203	已授权	10	4	6	0
000589	2014-12-31	1	1	S5206	截止报告期末累计已授权	91	7	27	57
000589	2015-12-31	1	1	S5203	已授权	3	1	2	0
000589	2015-12-31	1	1	S5206	截止报告期末累计已授权	112	9	41	62
000589	2016-12-31	1	1	S5203	已授权	17			17
000589	2016-12-31	1	1	S5206	截止报告期末累计已授权	129	9	41	79
000589	2017-12-31	1	1	S5206	截止报告期末累计已授权	133	9	42	82
000589	2018-12-31	1	1	S5204	截至报告期末累计获得	86	9	29	48
000589	2019-12-31	1	1	S5204	截至报告期末累计获得	103	10	34	59
000589	2020-12-31	1	1	S5204	截至报告期末累计获得	106	9	37	60
000589	2021-12-31	1	1	S5204	截至报告期末累计获得	136	8	46	82
000590	2012-12-31	1	1	S5203	已授权		6
000590	2013-12-31	1	1	S5204	截至报告期末累计获得	6
000590	2014-12-31	1	1	S5204	截至报告期末累计获得		6
000590	2018-12-31	1	1	S5201	已申请	8
000590	2018-12-31	1	1	S5203	已授权				1
000590	2019-12-31	1	1	S5201	已申请			7	3
000590	2019-12-31	1	1	S5203	已授权	7
000595	2009-12-31	1	1	S5201	已申请	6
000595	2010-12-31	1	1	S5203	已授权			7
000595	2010-12-31	1	1	S5201	已申请		3
000595	2010-12-31	1	1	S5206	截止报告期末累计已授权	8
000595	2010-12-31	1	1	S5205	截止报告期末累计已被受理	13
000595	2011-12-31	1	1	S5201	已申请	8
000595	2011-12-31	1	1	S5203	已授权	8
000595	2012-12-31	1	1	S5202	已获得	8
000595	2012-12-31	1	1	S5204	截至报告期末累计获得	58
000595	2014-12-31	1	1	S5202	已获得	9
000595	2014-12-31	1	1	S5204	截至报告期末累计获得	95
000595	2015-12-31	1	1	S5201	已申请	43	21	22	0
000595	2015-12-31	1	1	S5202	已获得	16	0	12	4
000595	2015-12-31	1	1	S5204	截至报告期末累计获得	82	8	11	63
000595	2016-12-31	1	1	S5204	截至报告期末累计获得	102
000595	2020-12-31	1	1	S5204	截至报告期末累计获得	125	14
000596	2018-12-31	1	1	S5201	已申请	47
000596	2019-12-31	1	1	S5206	截止报告期末累计已授权	115
000596	2021-12-31	1	1	S5202	已获得		3	55
000597	2011-12-31	1	1	S5201	已申请		8
000597	2014-12-31	1	1	S5201	已申请	31
000597	2014-12-31	1	1	S5203	已授权		13
000599	2008-12-31	1	1	S5204	截至报告期末累计获得	38
000599	2009-12-31	1	1	S5201	已申请	18
000599	2011-12-31	1	1	S5202	已获得		1	11
000599	2013-12-31	1	1	S5201	已申请		3
000612	2012-12-31	1	1	S5204	截至报告期末累计获得	18
000612	2014-12-31	1	1	S5201	已申请		4
000612	2014-12-31	1	1	S5204	截至报告期末累计获得			24
000619	2013-12-31	1	1	S5202	已获得		1	10
000619	2014-12-31	1	1	S5202	已获得		1	9
000619	2015-12-31	1	1	S5202	已获得		2	12
000619	2016-12-31	1	1	S5202	已获得	11	3	6	2
000619	2017-12-31	1	1	S5202	已获得	28	1	14	13
000619	2018-12-31	1	1	S5202	已获得	10	1	8	1
000619	2019-12-31	1	1	S5202	已获得	42	1	6	35
000619	2020-12-31	1	1	S5202	已获得	53	1	7	45
000619	2021-12-31	1	1	S5202	已获得	71	1	30	40
000623	2017-12-31	1	1	S5204	截至报告期末累计获得	119
000623	2018-12-31	1	1	S5206	截止报告期末累计已授权	85
000625	2010-12-31	1	1	S5201	已申请	745	274
000625	2010-12-31	1	1	S5203	已授权	587	36
000625	2011-12-31	1	1	S5201	已申请	760	363
000625	2011-12-31	1	1	S5203	已授权	821	85
000625	2015-12-31	1	1	S5201	已申请	1184	455	535	194
000625	2015-12-31	1	1	S5202	已获得	864	139	556	169
000625	2015-12-31	1	1	S5204	截至报告期末累计获得	5587	508	2605	2474
000625	2018-12-31	1	1	S5201	已申请	1093	401
000625	2018-12-31	1	1	S5204	截至报告期末累计获得		1225
000625	2019-12-31	1	1	S5204	截至报告期末累计获得		1415
000625	2019-12-31	1	1	S5201	已申请	904	402
000625	2020-12-31	1	1	S5201	已申请	1091	400
000625	2020-12-31	1	1	S5204	截至报告期末累计获得		1474
000625	2021-12-31	1	1	S5204	截至报告期末累计获得	6255	1633
000629	2007-12-31	1	1	S5201	已申请	103	43
000629	2007-12-31	1	1	S5203	已授权	28
000629	2008-12-31	1	1	S5201	已申请	108	42
000629	2009-12-31	1	1	S5201	已申请	345
000629	2009-12-31	1	1	S5203	已授权	153	58
000629	2009-12-31	1	1	S5202	已获得	463
000629	2010-12-31	1	1	S5201	已申请	391
000629	2010-12-31	1	1	S5203	已授权	305
000629	2011-12-31	1	1	S5203	已授权	464
000629	2021-12-31	1	1	S5203	已授权	65	20
000630	2013-12-31	1	1	S5203	已授权	106
000630	2014-12-31	1	1	S5203	已授权	139
000630	2015-12-31	1	1	S5203	已授权	189
000630	2019-12-31	1	1	S5203	已授权	169	18	151	0
000636	2008-12-31	1	1	S5201	已申请	38	26	12	0
000636	2008-12-31	1	1	S5203	已授权	11	10	1	0
000636	2009-12-31	1	1	S5203	已授权	18	7	11	0
000636	2010-12-31	1	1	S5201	已申请	31
000636	2010-12-31	1	2	S5201	已申请	2
000636	2011-12-31	1	1	S5201	已申请	34
000636	2011-12-31	1	1	S5203	已授权	33
000636	2012-12-31	1	1	S5201	已申请	41
000636	2012-12-31	1	1	S5203	已授权	37
000636	2013-12-31	1	1	S5201	已申请	45
000636	2013-12-31	1	1	S5203	已授权	41
000636	2013-12-31	1	2	S5203	已授权	1
000636	2014-12-31	1	1	S5201	已申请	53	40
000636	2014-12-31	1	1	S5203	已授权	32
000636	2014-12-31	1	2	S5203	已授权		2
000636	2015-12-31	1	1	S5201	已申请	31
000636	2015-12-31	1	1	S5203	已授权	31
000636	2016-12-31	1	1	S5201	已申请	50
000636	2016-12-31	1	1	S5203	已授权	23
000636	2017-12-31	1	1	S5201	已申请	54	34
000636	2017-12-31	1	1	S5203	已授权	52	30
000636	2018-12-31	1	1	S5201	已申请	51
000636	2018-12-31	1	1	S5203	已授权	35
000636	2019-12-31	1	1	S5201	已申请	51
000636	2019-12-31	1	2	S5201	已申请	2
000636	2019-12-31	1	1	S5203	已授权	44
000636	2020-12-31	1	1	S5201	已申请	52	35
000636	2020-12-31	1	2	S5201	已申请	3
000636	2020-12-31	1	1	S5203	已授权	51	22
000636	2020-12-31	1	2	S5202	已获得		1
000636	2020-12-31	1	2	S5203	已授权		47
000636	2021-12-31	1	1	S5206	截止报告期末累计已授权	583	293
000637	2012-12-31	1	1	S5202	已获得		2	4
000637	2013-12-31	1	1	S5201	已申请	3
000637	2014-12-31	1	1	S5203	已授权	3
000637	2019-12-31	1	1	S5203	已授权			2
000637	2021-12-31	1	1	S5201	已申请	9	2	7	0
000639	2012-12-31	1	1	S5204	截至报告期末累计获得	26	4	16	6
000639	2013-12-31	1	1	S5204	截至报告期末累计获得	32	5	20	7
000639	2014-12-31	1	1	S5204	截至报告期末累计获得	37	7	23	7
000639	2015-12-31	1	1	S5201	已申请	14	7	7	0
000639	2015-12-31	1	1	S5202	已获得	15	4	10	1
000639	2015-12-31	1	1	S5204	截至报告期末累计获得	43	9	27	7
000639	2020-12-31	1	1	S5204	截至报告期末累计获得	63	15	40	8
000639	2021-12-31	1	1	S5202	已获得	69	16	45	8
000651	2011-12-31	1	1	S5202	已获得	32	12
000651	2012-12-31	1	1	S5202	已获得		19
000651	2012-12-31	1	2	S5202	已获得	2
000651	2015-12-31	1	1	S5205	截止报告期末累计已被受理	20116	7043
000651	2015-12-31	1	1	S5206	截止报告期末累计已授权	11924	937
000651	2016-12-31	1	1	S5206	截止报告期末累计已授权	15862
000651	2016-12-31	1	1	S5203	已授权		911
000651	2016-12-31	1	1	S5201	已申请	5976	3662
000651	2017-12-31	1	1	S5201	已申请		4182
000651	2017-12-31	1	1	S5203	已授权		1273
000651	2018-12-31	1	1	S5205	截止报告期末累计已被受理	49013	22715
000651	2018-12-31	1	1	S5201	已申请	13683	7462
000651	2018-12-31	1	1	S5203	已授权		1834
000651	2021-12-31	1	1	S5205	截止报告期末累计已被受理	96626	49529
000651	2021-12-31	1	1	S5206	截止报告期末累计已授权		13507
000651	2021-12-31	1	1	S5201	已申请	13849	8214
000651	2021-12-31	1	1	S5203	已授权		3008
000651	2021-12-31	1	2	S5203	已授权		120
000657	2013-12-31	1	1	S5203	已授权	100
000657	2013-12-31	1	1	S5206	截止报告期末累计已授权	565
000657	2014-12-31	1	1	S5201	已申请	167	82
000657	2014-12-31	1	1	S5203	已授权	117	22
000657	2014-12-31	1	1	S5204	截至报告期末累计获得	804	241
000657	2015-12-31	1	1	S5201	已申请	146
000657	2015-12-31	1	1	S5203	已授权	146	49
000657	2015-12-31	1	2	S5201	已申请	1
000657	2015-12-31	1	2	S5203	已授权	1
000657	2016-12-31	1	1	S5201	已申请	145	51
000657	2016-12-31	1	1	S5203	已授权	142	67
000657	2017-12-31	1	1	S5201	已申请	171	73
000657	2017-12-31	1	1	S5203	已授权	167	70
000657	2017-12-31	1	1	S5204	截至报告期末累计获得	1008	422
000657	2017-12-31	1	2	S5206	截止报告期末累计已授权	14
000657	2018-12-31	1	1	S5201	已申请	202	89
000657	2018-12-31	1	1	S5203	已授权	105	27
000657	2018-12-31	1	1	S5204	截至报告期末累计获得	1113	449
000657	2018-12-31	1	2	S5206	截止报告期末累计已授权	16
000657	2019-12-31	1	1	S5201	已申请	86	31
000657	2019-12-31	1	1	S5203	已授权	78	24
000657	2019-12-31	1	1	S5204	截至报告期末累计获得	1155	464
000657	2019-12-31	1	2	S5204	截至报告期末累计获得	16
000657	2020-12-31	1	1	S5201	已申请	175	70
000657	2020-12-31	1	1	S5203	已授权	172	45
000657	2020-12-31	1	1	S5204	截至报告期末累计获得	1403	536
000657	2020-12-31	1	2	S5206	截止报告期末累计已授权	16
000657	2021-12-31	1	1	S5201	已申请	207	92
000657	2021-12-31	1	1	S5203	已授权	163	49
000657	2021-12-31	1	1	S5204	截至报告期末累计获得	1487	571
000657	2021-12-31	1	2	S5204	截至报告期末累计获得	16
000661	2015-12-31	1	1	S5201	已申请	20	19	0	1
000661	2015-12-31	1	1	S5202	已获得	15	15	0	0
000661	2015-12-31	1	1	S5204	截至报告期末累计获得	64	60	1	3
000663	2013-12-31	1	1	S5204	截至报告期末累计获得	14	3	10	1
000663	2015-12-31	1	1	S5204	截至报告期末累计获得	19	6	12	1
000663	2021-12-31	1	1	S5204	截至报告期末累计获得	45	20	25	0
000670	2015-12-31	1	1	S5204	截至报告期末累计获得	18
000670	2015-12-31	1	1	S5205	截止报告期末累计已被受理	29
000670	2016-12-31	1	1	S5204	截至报告期末累计获得	22
000670	2016-12-31	1	1	S5205	截止报告期末累计已被受理	26
000670	2017-12-31	1	1	S5204	截至报告期末累计获得	30
000670	2017-12-31	1	1	S5205	截止报告期末累计已被受理	17
000670	2018-12-31	1	1	S5204	截至报告期末累计获得	31
000677	2007-12-31	1	1	S5201	已申请		28
000677	2012-12-31	1	1	S5203	已授权		11
000677	2013-12-31	1	1	S5201	已申请		8
000677	2013-12-31	1	1	S5203	已授权		5
000677	2014-12-31	1	1	S5201	已申请		7
000677	2014-12-31	1	1	S5203	已授权		7
000677	2015-12-31	1	1	S5201	已申请		15	1
000677	2015-12-31	1	1	S5202	已获得		13
000677	2015-12-31	1	1	S5204	截至报告期末累计获得		60	11
000677	2017-12-31	1	1	S5201	已申请		1
000677	2017-12-31	1	1	S5203	已授权			15
000677	2018-12-31	1	1	S5201	已申请		1
000677	2020-12-31	1	1	S5206	截止报告期末累计已授权			7
000678	2009-12-31	1	1	S5203	已授权	5
000678	2009-12-31	1	1	S5201	已申请	5
000678	2012-12-31	1	1	S5201	已申请	12
000678	2012-12-31	1	1	S5203	已授权	4
000678	2013-12-31	1	1	S5201	已申请	15
000678	2013-12-31	1	1	S5203	已授权	15	1
000678	2014-12-31	1	1	S5201	已申请	16	6	10	0
000678	2014-12-31	1	1	S5203	已授权	4
000678	2017-12-31	1	1	S5203	已授权	8	3
000678	2017-12-31	1	1	S5204	截至报告期末累计获得	98	13
000678	2019-12-31	1	1	S5201	已申请	9
000678	2019-12-31	1	1	S5203	已授权	3
000678	2021-12-31	1	1	S5203	已授权	9
000680	2012-12-31	1	1	S5202	已获得	270	5	262	3
000680	2012-12-31	1	1	S5204	截至报告期末累计获得	478
000680	2013-12-31	1	1	S5201	已申请	225
000680	2013-12-31	1	1	S5203	已授权	172	23	149	0
000680	2013-12-31	1	1	S5204	截至报告期末累计获得	502
000680	2014-12-31	1	1	S5201	已申请	137
000680	2014-12-31	1	1	S5203	已授权	130	12	113
000680	2014-12-31	1	1	S5204	截至报告期末累计获得	682
000680	2015-12-31	1	1	S5204	截至报告期末累计获得	755
000680	2015-12-31	1	1	S5201	已申请	85
000680	2015-12-31	1	1	S5203	已授权	86	27	55	4
000680	2016-12-31	1	1	S5204	截至报告期末累计获得	847
000680	2016-12-31	1	1	S5201	已申请	84
000680	2016-12-31	1	1	S5203	已授权	78	19	59	0
000680	2017-12-31	1	1	S5204	截至报告期末累计获得	847
000680	2017-12-31	1	1	S5201	已申请	105
000680	2017-12-31	1	1	S5203	已授权	47	14	10	23
000680	2017-12-31	1	2	S5203	已授权		1
000680	2018-12-31	1	1	S5201	已申请	182	36
000680	2018-12-31	1	1	S5203	已授权	166
000680	2019-12-31	1	1	S5201	已申请	110	35
000680	2019-12-31	1	1	S5203	已授权	157	11
000680	2020-12-31	1	1	S5201	已申请	134	29
000680	2020-12-31	1	1	S5203	已授权	161	17
000683	2015-12-31	1	1	S5204	截至报告期末累计获得		3	18
000683	2019-12-31	1	1	S5202	已获得		2	2
000683	2019-12-31	1	1	S5204	截至报告期末累计获得	22	2	15	5
000683	2020-12-31	1	1	S5206	截止报告期末累计已授权		12	63
000683	2020-12-31	1	1	S5204	截至报告期末累计获得	80	12	63	5
000683	2021-12-31	1	1	S5204	截至报告期末累计获得	89	12	63	14
000687	2012-12-31	1	1	S5204	截至报告期末累计获得		10	15
000687	2013-12-31	1	1	S5204	截至报告期末累计获得		10	17
000687	2014-12-31	1	1	S5204	截至报告期末累计获得	30	9	21	0
000687	2015-12-31	1	1	S5204	截至报告期末累计获得	84	47	37	0
000687	2015-12-31	1	1	S5206	截止报告期末累计已授权	38
000687	2016-12-31	1	1	S5205	截止报告期末累计已被受理	108
000687	2016-12-31	1	1	S5206	截止报告期末累计已授权	54	5	45	4
000687	2017-12-31	1	1	S5205	截止报告期末累计已被受理	166
000687	2017-12-31	1	1	S5206	截止报告期末累计已授权	82	10	67	5
000687	2018-12-31	1	1	S5205	截止报告期末累计已被受理	241
000687	2018-12-31	1	1	S5206	截止报告期末累计已授权	129	11	97	21
000687	2019-12-31	1	1	S5205	截止报告期末累计已被受理	238
000687	2019-12-31	1	1	S5206	截止报告期末累计已授权	220	62	124	34
000687	2020-12-31	1	1	S5205	截止报告期末累计已被受理	238
000687	2020-12-31	1	1	S5206	截止报告期末累计已授权	220	62	124	34
000691	2020-12-31	1	1	S5204	截至报告期末累计获得		2	8
000691	2021-12-31	1	1	S5204	截至报告期末累计获得		2	14
000698	2010-12-31	1	1	S5202	已获得	6
000698	2011-12-31	1	1	S5201	已申请		3	4
000698	2011-12-31	1	1	S5203	已授权	3
000698	2016-12-31	1	1	S5205	截止报告期末累计已被受理	25	6
000698	2016-12-31	1	1	S5206	截止报告期末累计已授权	24	6	5
000700	2009-12-31	1	1	S5201	已申请		2
000700	2010-12-31	1	1	S5201	已申请	32
000700	2011-12-31	1	1	S5201	已申请	103	25
000700	2012-12-31	1	1	S5201	已申请	50
000700	2012-12-31	1	1	S5204	截至报告期末累计获得	231	2
000703	2017-12-31	1	1	S5201	已申请	17	14	3	0
000703	2018-12-31	1	1	S5201	已申请	20	16	4	0
000703	2018-12-31	1	1	S5203	已授权	7	3	4	0
000703	2019-12-31	1	1	S5201	已申请	60	49	11	0
000703	2019-12-31	1	1	S5203	已授权	10	5	5	0
000703	2019-12-31	1	1	S5206	截止报告期末累计已授权	98	50	48	0
000703	2019-12-31	1	1	S5205	截止报告期末累计已被受理	194	137	57	0
000703	2020-12-31	1	1	S5201	已申请	164	113	51	0
000703	2020-12-31	1	1	S5203	已授权	28	8	20	0
000703	2021-12-31	1	1	S5205	截止报告期末累计已被受理	586
000703	2021-12-31	1	1	S5206	截止报告期末累计已授权	233	108
000708	2008-12-31	1	1	S5201	已申请	5
000708	2009-12-31	1	1	S5203	已授权	3
000708	2009-12-31	1	1	S5201	已申请	6
000708	2010-12-31	1	1	S5203	已授权	7	3
000708	2011-12-31	1	1	S5205	截止报告期末累计已被受理	12
000708	2011-12-31	1	1	S5206	截止报告期末累计已授权	5
000708	2012-12-31	1	1	S5203	已授权	9
000708	2013-12-31	1	1	S5203	已授权	10
000708	2014-12-31	1	1	S5203	已授权	10	3
000708	2015-12-31	1	1	S5201	已申请	30	7	23	0
000708	2015-12-31	1	1	S5202	已获得	30	7	23	0
000708	2015-12-31	1	1	S5204	截至报告期末累计获得	30	7	23	0
000708	2016-12-31	1	1	S5203	已授权	6	2
000708	2017-12-31	1	1	S5203	已授权	11	3
000708	2018-12-31	1	1	S5201	已申请	64	35
000708	2018-12-31	1	1	S5203	已授权	13
000708	2019-12-31	1	1	S5203	已授权	154
000708	2019-12-31	1	1	S5206	截止报告期末累计已授权	791	166
000708	2019-12-31	1	2	S5206	截止报告期末累计已授权		1
000708	2020-12-31	1	1	S5203	已授权	213	45
000708	2020-12-31	1	1	S5206	截止报告期末累计已授权	1017	218
000708	2020-12-31	1	2	S5206	截止报告期末累计已授权		4
000708	2021-12-31	1	1	S5203	已授权	313	72
000708	2021-12-31	1	1	S5206	截止报告期末累计已授权	1367	284
000708	2021-12-31	1	2	S5206	截止报告期末累计已授权		5
000709	2009-12-31	1	1	S5201	已申请	67	14
000709	2010-12-31	1	1	S5201	已申请	93
000709	2011-12-31	1	1	S5201	已申请	117
000709	2012-12-31	1	1	S5201	已申请	190
000709	2013-12-31	1	1	S5201	已申请	228
000709	2014-12-31	1	1	S5201	已申请	284
000709	2014-12-31	1	1	S5202	已获得	208
000709	2015-12-31	1	1	S5201	已申请	499	186
000709	2016-12-31	1	1	S5201	已申请	548
000709	2016-12-31	1	1	S5203	已授权	369
000709	2017-12-31	1	1	S5201	已申请	774	320
000709	2017-12-31	1	1	S5203	已授权	326
000709	2018-12-31	1	1	S5201	已申请	888	400
000709	2018-12-31	1	1	S5203	已授权	451
000709	2019-12-31	1	1	S5201	已申请	986
000709	2019-12-31	1	1	S5203	已授权	532
000709	2020-12-31	1	1	S5201	已申请	624
000717	2016-12-31	1	1	S5205	截止报告期末累计已被受理	65	20
000717	2017-12-31	1	1	S5201	已申请	75	25
000717	2019-12-31	1	1	S5201	已申请	268	130
000717	2020-12-31	1	1	S5201	已申请	439	280
000717	2020-12-31	1	1	S5203	已授权	144	11
000717	2020-12-31	1	1	S5204	截至报告期末累计获得	582	60
000717	2021-12-31	1	1	S5201	已申请	467	391
000725	2013-12-31	1	1	S5201	已申请	4282
000725	2014-12-31	1	1	S5201	已申请	5116
000725	2015-12-31	1	1	S5201	已申请	6156
000725	2016-12-31	1	1	S5201	已申请	7570
000725	2017-12-31	1	1	S5201	已申请	8678
000725	2017-12-31	1	2	S5203	已授权	1413
000725	2017-12-31	1	2	S5201	已申请	1818
000725	2018-12-31	1	1	S5201	已申请	9585
000726	2007-12-31	1	1	S5201	已申请	10	5
000726	2008-12-31	1	1	S5201	已申请	21	6	15	0
000726	2009-12-31	1	1	S5201	已申请	16	5	11	0
000726	2009-12-31	1	2	S5201	已申请		2
000726	2009-12-31	1	1	S5205	截止报告期末累计已被受理	78	31
000726	2009-12-31	1	1	S5204	截至报告期末累计获得	41	6
000726	2010-12-31	1	1	S5203	已授权	27
000726	2010-12-31	1	1	S5205	截止报告期末累计已被受理	97	36
000726	2010-12-31	1	1	S5204	截至报告期末累计获得	59	8
000726	2011-12-31	1	1	S5205	截止报告期末累计已被受理	114	42
000726	2011-12-31	1	1	S5206	截止报告期末累计已授权	68	9
000726	2012-12-31	1	1	S5201	已申请	27	4	23	0
000726	2012-12-31	1	1	S5203	已授权	16	5	11	0
000726	2013-12-31	1	1	S5201	已申请	27	9	16	2
000726	2013-12-31	1	1	S5203	已授权	20	2	18	0
000726	2014-12-31	1	1	S5205	截止报告期末累计已被受理	192	62
000726	2014-12-31	1	2	S5205	截止报告期末累计已被受理		3
000726	2014-12-31	1	1	S5206	截止报告期末累计已授权	137
000726	2015-12-31	1	1	S5201	已申请	78
000726	2015-12-31	1	1	S5205	截止报告期末累计已被受理	333
000726	2015-12-31	1	1	S5206	截止报告期末累计已授权	208
000726	2016-12-31	1	1	S5204	截至报告期末累计获得	260
000726	2017-12-31	1	1	S5203	已授权	22
000726	2017-12-31	1	1	S5206	截止报告期末累计已授权	289
000726	2018-12-31	1	1	S5206	截止报告期末累计已授权	335
000726	2020-12-31	1	1	S5203	已授权	62
000726	2021-12-31	1	1	S5203	已授权	117	16
000727	2011-12-31	1	1	S5201	已申请	6
000727	2012-12-31	1	1	S5201	已申请	20	6
000727	2012-12-31	1	1	S5204	截至报告期末累计获得	37
000727	2013-12-31	1	1	S5201	已申请	25	11	14	0
000727	2013-12-31	1	1	S5203	已授权	12	2	10	0
000727	2014-12-31	1	1	S5201	已申请	31	14
000727	2014-12-31	1	1	S5203	已授权	19	2
000727	2015-12-31	1	1	S5202	已获得	27	12
000727	2016-12-31	1	1	S5205	截止报告期末累计已被受理	607
000727	2016-12-31	1	1	S5206	截止报告期末累计已授权	356	7
000727	2016-12-31	1	1	S5201	已申请	26	5
000727	2017-12-31	1	1	S5203	已授权	27
000727	2017-12-31	1	1	S5204	截至报告期末累计获得	51	8
000727	2017-12-31	1	1	S5202	已获得	6
000727	2018-12-31	1	1	S5201	已申请	143	99
000727	2018-12-31	1	2	S5201	已申请	10
000727	2018-12-31	1	1	S5202	已获得	24
000727	2019-12-31	1	1	S5201	已申请	150	128
000727	2019-12-31	1	2	S5201	已申请	10
000729	2008-12-31	1	1	S5204	截至报告期末累计获得	213	14	3	196
000731	2008-12-31	1	1	S5203	已授权	12
000731	2008-12-31	1	1	S5204	截至报告期末累计获得	18
000731	2009-12-31	1	1	S5206	截止报告期末累计已授权	21	5	15	1
000731	2009-12-31	1	1	S5202	已获得	4	3	1	0
000731	2010-12-31	1	1	S5206	截止报告期末累计已授权	22	6
000731	2011-12-31	1	1	S5206	截止报告期末累计已授权	30	6
000731	2012-12-31	1	1	S5203	已授权	12
000731	2012-12-31	1	1	S5204	截至报告期末累计获得	42
000731	2013-12-31	1	1	S5203	已授权	5
000731	2013-12-31	1	1	S5204	截至报告期末累计获得	47
000731	2014-12-31	1	1	S5203	已授权		5
000731	2014-12-31	1	1	S5204	截至报告期末累计获得	52
000731	2015-12-31	1	1	S5201	已申请	16
000731	2015-12-31	1	1	S5203	已授权	7
000731	2015-12-31	1	1	S5206	截止报告期末累计已授权	55
000731	2016-12-31	1	1	S5204	截至报告期末累计获得	56	2
000731	2016-12-31	1	1	S5203	已授权	2
000731	2017-12-31	1	1	S5201	已申请		2	1
000731	2017-12-31	1	1	S5203	已授权	4	3	1	0
000731	2017-12-31	1	1	S5206	截止报告期末累计已授权	47
000731	2018-12-31	1	1	S5201	已申请		2	1
000731	2018-12-31	1	1	S5203	已授权	4	2	2	0
000731	2018-12-31	1	1	S5206	截止报告期末累计已授权	50
000731	2019-12-31	1	1	S5202	已获得		2
000731	2019-12-31	1	1	S5203	已授权			1
000731	2019-12-31	1	1	S5204	截至报告期末累计获得	51	19	29	3
000731	2020-12-31	1	1	S5201	已申请	2
000731	2020-12-31	1	1	S5204	截至报告期末累计获得	43	19	21	3
000731	2021-12-31	1	1	S5204	截至报告期末累计获得	42	21	17	4
000733	2007-12-31	1	1	S5201	已申请	15	8
000733	2007-12-31	1	1	S5203	已授权	10
000733	2008-12-31	1	1	S5201	已申请	12	6
000733	2008-12-31	1	1	S5206	截止报告期末累计已授权	32	3	29	0
000733	2009-12-31	1	1	S5201	已申请	60	17
000733	2009-12-31	1	1	S5203	已授权	23	8
000733	2010-12-31	1	1	S5201	已申请	33	14	19	0
000733	2010-12-31	1	1	S5203	已授权	51	6	45	0
000733	2011-12-31	1	1	S5201	已申请	55	21	34	0
000733	2011-12-31	1	1	S5203	已授权	44	9	35	0
000733	2012-12-31	1	1	S5201	已申请	97	45
000733	2012-12-31	1	1	S5203	已授权	46	2
000733	2012-12-31	1	1	S5204	截至报告期末累计获得	185	28	155	2
000733	2013-12-31	1	1	S5201	已申请	151	74
000733	2013-12-31	1	1	S5203	已授权	87	10
000733	2013-12-31	1	1	S5204	截至报告期末累计获得	281	43	238	0
000733	2014-12-31	1	1	S5201	已申请	163	60
000733	2014-12-31	1	2	S5201	已申请	1
000733	2014-12-31	1	1	S5203	已授权	131	13
000733	2014-12-31	1	1	S5204	截至报告期末累计获得	455	58	395	2
000733	2015-12-31	1	1	S5201	已申请	168	71
000733	2015-12-31	1	1	S5203	已授权	113	30
000733	2015-12-31	1	1	S5204	截至报告期末累计获得	603	90
000733	2016-12-31	1	1	S5201	已申请	227	88
000733	2016-12-31	1	1	S5202	已获得	170	65
000733	2016-12-31	1	1	S5204	截至报告期末累计获得	767	157
000733	2017-12-31	1	1	S5201	已申请	250	115
000733	2017-12-31	1	2	S5201	已申请	1
000733	2017-12-31	1	1	S5203	已授权	150	48
000733	2017-12-31	1	1	S5204	截至报告期末累计获得	863	214
000733	2018-12-31	1	1	S5201	已申请	271	117
000733	2018-12-31	1	1	S5203	已授权	169	55
000733	2018-12-31	1	1	S5204	截至报告期末累计获得	983	270
000733	2019-12-31	1	1	S5201	已申请	237	92
000733	2019-12-31	1	1	S5203	已授权	181	46
000733	2019-12-31	1	1	S5204	截至报告期末累计获得	1118	309
000733	2020-12-31	1	1	S5201	已申请	299	137
000733	2020-12-31	1	1	S5203	已授权	162	24
000733	2020-12-31	1	1	S5204	截至报告期末累计获得	1177	323
000733	2021-12-31	1	1	S5201	已申请	336	162
000733	2021-12-31	1	1	S5203	已授权	223	27
000733	2021-12-31	1	1	S5204	截至报告期末累计获得	1317	359
000737	2012-12-31	1	1	S5203	已授权		6
000737	2012-12-31	1	1	S5204	截至报告期末累计获得		14
000737	2012-12-31	1	1	S5205	截止报告期末累计已被受理		7
000737	2013-12-31	1	1	S5201	已申请		6
000737	2013-12-31	1	1	S5203	已授权		2	2
000737	2014-12-31	1	1	S5201	已申请		17	2
000737	2014-12-31	1	1	S5203	已授权		3	2
000737	2015-12-31	1	1	S5201	已申请	11	2	2	7
000737	2015-12-31	1	1	S5202	已获得	17	1	9	7
000737	2015-12-31	1	1	S5204	截至报告期末累计获得	36	16	13	7
000737	2016-12-31	1	1	S5203	已授权	16
000737	2017-12-31	1	1	S5206	截止报告期末累计已授权	71	20	37	14
000737	2017-12-31	1	1	S5205	截止报告期末累计已被受理		20
000737	2017-12-31	1	1	S5203	已授权	7
000737	2018-12-31	1	1	S5201	已申请	10	7	3	0
000737	2018-12-31	1	1	S5204	截至报告期末累计获得	18	8	10	0
000737	2019-12-31	1	1	S5201	已申请	7	3	4	0
000737	2019-12-31	1	1	S5203	已授权	4	1	3	0
000737	2019-12-31	1	1	S5204	截至报告期末累计获得	24	9	15	0
000737	2020-12-31	1	1	S5201	已申请	18	8	10	0
000737	2020-12-31	1	1	S5203	已授权	6	1	5	0
000737	2020-12-31	1	1	S5204	截至报告期末累计获得	36	11	25	0
000737	2021-12-31	1	1	S5203	已授权	5
000738	2012-12-31	1	1	S5203	已授权	32
000738	2013-12-31	1	1	S5201	已申请	95
000738	2014-12-31	1	1	S5201	已申请	144	110	33	1
000738	2014-12-31	1	1	S5203	已授权	77	45	32	0
000738	2016-12-31	1	1	S5201	已申请	129	99	30	0
000738	2016-12-31	1	1	S5203	已授权	72	34	38	0
000738	2017-12-31	1	1	S5201	已申请	113	110	3	0
000738	2017-12-31	1	1	S5203	已授权	77	67	10	0
000738	2018-12-31	1	1	S5202	已获得	336	234	97
000738	2018-12-31	1	1	S5201	已申请	127	126	1	0
000738	2018-12-31	1	1	S5203	已授权	34	32	2	0
000738	2019-12-31	1	1	S5202	已获得	372	308
000738	2019-12-31	1	1	S5201	已申请	124	121	3	0
000738	2019-12-31	1	1	S5203	已授权	80	79	1	0
000738	2020-12-31	1	1	S5202	已获得	380	326
000738	2020-12-31	1	1	S5201	已申请	129	129	0	0
000738	2020-12-31	1	1	S5203	已授权	99	97	2	0
000738	2021-12-31	1	1	S5202	已获得	422	385
000738	2021-12-31	1	1	S5201	已申请	137	135
000738	2021-12-31	1	1	S5203	已授权	52	51	1	0
000739	2013-12-31	1	1	S5201	已申请		11
000739	2016-12-31	1	1	S5203	已授权	17
000739	2017-12-31	1	1	S5204	截至报告期末累计获得	143	103	40	0
000739	2018-12-31	1	1	S5203	已授权		12	6
000739	2018-12-31	1	1	S5204	截至报告期末累计获得	116	98	18	0
000739	2019-12-31	1	1	S5204	截至报告期末累计获得	195	137	58	0
000739	2019-12-31	1	1	S5202	已获得		5
000739	2020-12-31	1	1	S5204	截至报告期末累计获得	118	100	18	0
000739	2020-12-31	1	1	S5201	已申请		13
000739	2020-12-31	1	1	S5203	已授权		4
000739	2021-12-31	1	1	S5203	已授权		13
000739	2021-12-31	1	1	S5204	截至报告期末累计获得	131	113	18	0
000739	2021-12-31	1	1	S5201	已申请		14
000748	2015-12-31	1	1	S5201	已申请	84	25
000748	2015-12-31	1	1	S5203	已授权	76	14
000751	2017-12-31	1	1	S5201	已申请		2
000756	2011-12-31	1	1	S5203	已授权	14
000756	2012-12-31	1	1	S5202	已获得		7	3
000756	2013-12-31	1	1	S5201	已申请	26	20
000756	2013-12-31	1	1	S5203	已授权	22	16
000756	2014-12-31	1	1	S5203	已授权	18
000756	2015-12-31	1	1	S5203	已授权	22	15
000756	2016-12-31	1	1	S5203	已授权	12	8
000756	2017-12-31	1	1	S5203	已授权	11
000756	2018-12-31	1	1	S5203	已授权	6
000756	2018-12-31	1	1	S5201	已申请	23
000756	2019-12-31	1	1	S5201	已申请	81
000756	2019-12-31	1	1	S5203	已授权	22
000756	2020-12-31	1	1	S5203	已授权	8
000756	2021-12-31	1	1	S5203	已授权	14
000760	2015-12-31	1	1	S5201	已申请	38	38	0	0
000760	2015-12-31	1	1	S5202	已获得	15	15	0	0
000760	2015-12-31	1	1	S5204	截至报告期末累计获得	29	29	0	0
000761	2011-12-31	1	1	S5201	已申请	20
000761	2011-12-31	1	1	S5203	已授权	8
000761	2013-12-31	1	1	S5201	已申请	20
000761	2013-12-31	1	1	S5203	已授权	5
000761	2016-12-31	1	1	S5201	已申请	204	81	123	0
000761	2016-12-31	1	2	S5201	已申请	1
000761	2016-12-31	1	1	S5203	已授权	125	11	114	0
000761	2017-12-31	1	1	S5203	已授权	71	6	65	0
000761	2017-12-31	1	1	S5201	已申请	15	6	9	0
000761	2018-12-31	1	1	S5203	已授权	26	15	11	0
000761	2019-12-31	1	1	S5201	已申请	146
000761	2019-12-31	1	1	S5203	已授权	93
000761	2020-12-31	1	1	S5201	已申请	211
000761	2020-12-31	1	1	S5203	已授权	108	16	92	0
000761	2021-12-31	1	1	S5201	已申请	193	107
000761	2021-12-31	1	1	S5203	已授权	143	30
000766	2012-12-31	1	1	S5201	已申请	6
000766	2012-12-31	1	1	S5202	已获得	4
000766	2013-12-31	1	1	S5201	已申请	6
000766	2013-12-31	1	1	S5202	已获得	4	4	0	0
000766	2014-12-31	1	1	S5204	截至报告期末累计获得	5
000766	2014-12-31	1	1	S5205	截止报告期末累计已被受理	8
000766	2015-12-31	1	1	S5201	已申请	12
000766	2015-12-31	1	1	S5202	已获得	9
000766	2016-12-31	1	1	S5204	截至报告期末累计获得		25	21
000766	2017-12-31	1	1	S5204	截至报告期末累计获得		30	22
000766	2017-12-31	1	1	S5205	截止报告期末累计已被受理		7	3
000766	2018-12-31	1	1	S5204	截至报告期末累计获得		41	25
000766	2019-12-31	1	1	S5204	截至报告期末累计获得	109	53	54	2
000766	2019-12-31	1	1	S5205	截止报告期末累计已被受理		14	1
000766	2020-12-31	1	1	S5202	已获得	108	42	64	2
000766	2020-12-31	1	1	S5201	已申请		2
000766	2021-12-31	1	1	S5204	截至报告期末累计获得	108	42	64	2
000766	2021-12-31	1	1	S5205	截止报告期末累计已被受理		2
000768	2007-12-31	1	1	S5201	已申请	10
000768	2007-12-31	1	1	S5203	已授权	3
000768	2008-12-31	1	1	S5203	已授权	13
000768	2009-12-31	1	1	S5203	已授权	21
000777	2014-12-31	1	1	S5201	已申请	6	4	2	0
000777	2014-12-31	1	1	S5203	已授权	3	2	1	0
000777	2014-12-31	1	1	S5204	截至报告期末累计获得	34	4	30	0
000777	2015-12-31	1	1	S5204	截至报告期末累计获得	37	4	33	0
000777	2015-12-31	1	1	S5201	已申请	17
000777	2016-12-31	1	1	S5204	截至报告期末累计获得	45	8	37	0
000777	2017-12-31	1	1	S5204	截至报告期末累计获得	52	9	43	0
000777	2018-12-31	1	1	S5201	已申请	74	37
000777	2018-12-31	1	1	S5203	已授权	19	1
000777	2019-12-31	1	1	S5201	已申请	61	31
000777	2019-12-31	1	1	S5203	已授权	31	1
000777	2020-12-31	1	1	S5203	已授权		4
000778	2010-12-31	1	1	S5201	已申请	120	41
000778	2010-12-31	1	1	S5203	已授权	40	3
000778	2011-12-31	1	1	S5201	已申请	221	72
000778	2011-12-31	1	2	S5201	已申请	2	2	0	0
000778	2011-12-31	1	1	S5203	已授权	155	20
000778	2014-12-31	1	1	S5204	截至报告期末累计获得	769	131
000778	2015-12-31	1	1	S5204	截至报告期末累计获得	1122	181
000778	2016-12-31	1	1	S5204	截至报告期末累计获得	1184	264
000778	2017-12-31	1	1	S5204	截至报告期末累计获得	1407	282
000778	2017-12-31	1	2	S5204	截至报告期末累计获得	9
000778	2018-12-31	1	1	S5204	截至报告期末累计获得	1747	343
000778	2018-12-31	1	2	S5204	截至报告期末累计获得	9
000778	2019-12-31	1	1	S5204	截至报告期末累计获得	1931	382
000778	2019-12-31	1	2	S5204	截至报告期末累计获得	14
000778	2020-12-31	1	1	S5204	截至报告期末累计获得	2073	388
000778	2020-12-31	1	2	S5204	截至报告期末累计获得	14
000778	2021-12-31	1	1	S5204	截至报告期末累计获得	2289	406
000778	2021-12-31	1	2	S5204	截至报告期末累计获得	8
000782	2007-12-31	1	1	S5202	已获得			1
000786	2007-12-31	1	1	S5201	已申请	36
000786	2007-12-31	1	1	S5205	截止报告期末累计已被受理	515
000786	2008-12-31	1	1	S5201	已申请	12
000786	2008-12-31	1	1	S5205	截止报告期末累计已被受理	541
000786	2008-12-31	1	1	S5206	截止报告期末累计已授权	502
000786	2009-12-31	1	1	S5203	已授权	68
000786	2009-12-31	1	1	S5205	截止报告期末累计已被受理	694
000786	2009-12-31	1	1	S5206	截止报告期末累计已授权	560
000786	2010-12-31	1	2	S5201	已申请	2
000786	2010-12-31	1	1	S5203	已授权	130
000786	2010-12-31	1	1	S5205	截止报告期末累计已被受理	801
000786	2010-12-31	1	1	S5206	截止报告期末累计已授权	691
000786	2011-12-31	1	1	S5205	截止报告期末累计已被受理	963
000786	2011-12-31	1	1	S5206	截止报告期末累计已授权	831
000786	2012-12-31	1	1	S5205	截止报告期末累计已被受理	1088
000786	2012-12-31	1	1	S5206	截止报告期末累计已授权	942
000786	2013-12-31	1	2	S5205	截止报告期末累计已被受理	4
000786	2014-12-31	1	1	S5201	已申请	1942
000786	2014-12-31	1	2	S5201	已申请	9
000786	2014-12-31	1	1	S5203	已授权	1461
000786	2014-12-31	1	2	S5203	已授权	2
000786	2015-12-31	1	1	S5201	已申请	1065	191	733	141
000786	2015-12-31	1	1	S5202	已获得	944	21	748	175
000786	2015-12-31	1	2	S5204	截至报告期末累计获得	2013	136	1227	650
000786	2016-12-31	1	1	S5204	截至报告期末累计获得	2430
000786	2016-12-31	1	1	S5205	截止报告期末累计已被受理	3061
000786	2016-12-31	1	1	S5206	截止报告期末累计已授权	2430
000786	2016-12-31	1	2	S5205	截止报告期末累计已被受理	24
000786	2017-12-31	1	1	S5206	截止报告期末累计已授权	2734
000786	2017-12-31	1	1	S5205	截止报告期末累计已被受理	3547
000786	2017-12-31	1	2	S5205	截止报告期末累计已被受理	33
000786	2017-12-31	1	2	S5201	已申请		5
000786	2018-12-31	1	1	S5205	截止报告期末累计已被受理	3945
000786	2018-12-31	1	1	S5206	截止报告期末累计已授权	3027
000786	2018-12-31	1	2	S5205	截止报告期末累计已被受理	37
000786	2019-12-31	1	1	S5206	截止报告期末累计已授权	3317
000786	2019-12-31	1	1	S5205	截止报告期末累计已被受理	4365
000786	2019-12-31	1	2	S5205	截止报告期末累计已被受理	55
000786	2020-12-31	1	1	S5206	截止报告期末累计已授权	4031
000786	2020-12-31	1	1	S5205	截止报告期末累计已被受理	5679
000786	2020-12-31	1	2	S5205	截止报告期末累计已被受理	67
000786	2020-12-31	1	2	S5206	截止报告期末累计已授权	11
000786	2021-12-31	1	1	S5204	截至报告期末累计获得	4024
000786	2021-12-31	1	1	S5205	截止报告期末累计已被受理	6578
000786	2021-12-31	1	1	S5206	截止报告期末累计已授权	4834
000786	2021-12-31	1	2	S5205	截止报告期末累计已被受理	106
000786	2021-12-31	1	2	S5206	截止报告期末累计已授权	18
000789	2021-12-31	1	1	S5202	已获得	71
000790	2009-12-31	1	1	S5203	已授权		3
000790	2013-12-31	1	1	S5201	已申请	20	11	5	4
000790	2013-12-31	1	1	S5203	已授权		1	5	4
000790	2013-12-31	1	1	S5205	截止报告期末累计已被受理		7
000790	2013-12-31	1	2	S5205	截止报告期末累计已被受理	6
000790	2014-12-31	1	1	S5202	已获得		4	5
000790	2014-12-31	1	1	S5205	截止报告期末累计已被受理		7
000790	2014-12-31	1	2	S5205	截止报告期末累计已被受理	4	3
000790	2014-12-31	1	1	S5206	截止报告期末累计已授权		2
000790	2015-12-31	1	1	S5204	截至报告期末累计获得	45	17	24	4
000790	2016-12-31	1	1	S5204	截至报告期末累计获得	50	22	24	4
000790	2017-12-31	1	1	S5204	截至报告期末累计获得	51	23	24	4
000790	2018-12-31	1	1	S5204	截至报告期末累计获得	56	23	29	4
000790	2019-12-31	1	1	S5204	截至报告期末累计获得	79	28	47	4
000790	2020-12-31	1	1	S5204	截至报告期末累计获得	85	24	57	4
000790	2020-12-31	1	2	S5204	截至报告期末累计获得		4
000790	2020-12-31	1	1	S5202	已获得		2	12
000790	2021-12-31	1	1	S5204	截至报告期末累计获得	105	27
000790	2021-12-31	1	2	S5204	截至报告期末累计获得	4
000790	2021-12-31	1	1	S5201	已申请	30
000790	2021-12-31	1	1	S5203	已授权	20
000792	2015-12-31	1	1	S5201	已申请	14	9	5	0
000792	2015-12-31	1	1	S5203	已授权	15	3	12	0
000792	2016-12-31	1	1	S5201	已申请	29	8	21	0
000792	2016-12-31	1	1	S5203	已授权	15	3	12	0
000792	2017-12-31	1	1	S5201	已申请	83	55	25	3
000792	2017-12-31	1	1	S5203	已授权	34	10	22	2
000792	2018-12-31	1	1	S5201	已申请	140	72	65	3
000792	2018-12-31	1	1	S5203	已授权	35	6	27	2
000792	2019-12-31	1	1	S5201	已申请	146	39	103	4
000792	2019-12-31	1	1	S5203	已授权	102	21	80	1
000792	2020-12-31	1	1	S5201	已申请	169
000792	2020-12-31	1	1	S5203	已授权	125	19
000792	2021-12-31	1	1	S5201	已申请	83
000792	2021-12-31	1	1	S5203	已授权	179
000795	2012-12-31	1	1	S5201	已申请	6	3	3	0
000795	2012-12-31	1	1	S5204	截至报告期末累计获得		7	31
000795	2013-12-31	1	1	S5201	已申请	29	16	13	0
000795	2013-12-31	1	1	S5202	已获得			3
000795	2014-12-31	1	1	S5202	已获得			5
000795	2015-12-31	1	1	S5204	截至报告期末累计获得	173	28	104	41
000795	2016-12-31	1	1	S5204	截至报告期末累计获得		27	123
000795	2016-12-31	1	1	S5201	已申请		24
000795	2016-12-31	1	2	S5203	已授权	1
000795	2017-12-31	1	2	S5203	已授权		2
000795	2017-12-31	1	1	S5203	已授权		3
000795	2018-12-31	1	1	S5202	已获得	16	11	5	0
000795	2018-12-31	1	2	S5202	已获得		2
000795	2019-12-31	1	1	S5204	截至报告期末累计获得	1043	202	504	337
000795	2020-12-31	1	1	S5201	已申请	352	114
000795	2020-12-31	1	1	S5203	已授权	256
000795	2021-12-31	1	1	S5203	已授权	169
000801	2020-12-31	1	1	S5204	截至报告期末累计获得	331
000807	2016-12-31	1	1	S5201	已申请	55
000807	2016-12-31	1	1	S5203	已授权	37
000807	2019-12-31	1	1	S5204	截至报告期末累计获得	404	127
000807	2021-12-31	1	1	S5201	已申请	86	18	68	0
000807	2021-12-31	1	1	S5203	已授权	84	13	71	0
000807	2021-12-31	1	1	S5204	截至报告期末累计获得	529	147	379	3
000810	2009-12-31	1	1	S5205	截止报告期末累计已被受理		2	6
000810	2014-12-31	1	1	S5204	截至报告期末累计获得	364	93	193	78
000810	2014-12-31	1	1	S5205	截止报告期末累计已被受理	711	378
000810	2015-12-31	1	1	S5201	已申请	284	245	26	13
000810	2015-12-31	1	1	S5202	已获得	452	129	199	124
000810	2015-12-31	1	1	S5204	截至报告期末累计获得	452	129	199	124
000810	2016-12-31	1	1	S5201	已申请	909	471	283	155
000810	2016-12-31	1	1	S5202	已获得	595	195	266	134
000810	2016-12-31	1	1	S5204	截至报告期末累计获得	595	195	266	134
000810	2017-12-31	1	1	S5204	截至报告期末累计获得	684	214	290	180
000810	2018-12-31	1	1	S5204	截至报告期末累计获得	739	266	257	216
000810	2019-12-31	1	1	S5205	截止报告期末累计已被受理	1461	715	389	357
000810	2019-12-31	1	1	S5204	截至报告期末累计获得	1051	364	353	334
000810	2020-12-31	1	1	S5205	截止报告期末累计已被受理	1557	706	469	382
000810	2020-12-31	1	1	S5206	截止报告期末累计已授权	1125	378	415	332
000812	2012-12-31	1	1	S5202	已获得			2
000812	2014-12-31	1	1	S5202	已获得			2
000812	2015-12-31	1	1	S5202	已获得		3	2
000812	2016-12-31	1	1	S5202	已获得		2	3
000812	2017-12-31	1	1	S5202	已获得		4	2
000812	2018-12-31	1	1	S5202	已获得		3	12
000812	2019-12-31	1	1	S5202	已获得		2	23
000812	2020-12-31	1	1	S5202	已获得	83	7	71	5
000813	2016-12-31	1	1	S5201	已申请	3
000813	2016-12-31	1	1	S5203	已授权		2
000813	2017-12-31	1	1	S5203	已授权		2
000813	2017-12-31	1	1	S5206	截止报告期末累计已授权	12
000813	2017-12-31	1	1	S5205	截止报告期末累计已被受理	7
000813	2018-12-31	1	1	S5206	截止报告期末累计已授权	14
000813	2018-12-31	1	1	S5203	已授权		3
000813	2018-12-31	1	1	S5201	已申请	3	3	0	0
000813	2019-12-31	1	1	S5206	截止报告期末累计已授权		14
000813	2019-12-31	1	1	S5201	已申请		3
000813	2020-12-31	1	1	S5201	已申请		8
000813	2020-12-31	1	1	S5203	已授权		2
000813	2020-12-31	1	1	S5206	截止报告期末累计已授权		18
000813	2021-12-31	1	1	S5201	已申请		32
000813	2021-12-31	1	1	S5203	已授权		8
000813	2021-12-31	1	1	S5204	截至报告期末累计获得		26
000816	2007-12-31	1	1	S5201	已申请	51
000816	2007-12-31	1	1	S5203	已授权	22
000816	2008-12-31	1	1	S5201	已申请	20
000816	2008-12-31	1	1	S5203	已授权	18
000816	2008-12-31	1	2	S5203	已授权		1
000816	2013-12-31	1	1	S5204	截至报告期末累计获得	157
000816	2014-12-31	1	1	S5204	截至报告期末累计获得	162
000816	2015-12-31	1	1	S5204	截至报告期末累计获得		15
000816	2016-12-31	1	1	S5201	已申请	27	5	8	14
000816	2017-12-31	1	1	S5206	截止报告期末累计已授权	159	14
000816	2018-12-31	1	1	S5206	截止报告期末累计已授权	137	20
000816	2019-12-31	1	1	S5206	截止报告期末累计已授权	237	21
000816	2019-12-31	1	1	S5201	已申请	35	19	14	2
000816	2020-12-31	1	1	S5201	已申请	27	22	3	2
000816	2020-12-31	1	2	S5201	已申请	1
000818	2016-12-31	1	1	S5203	已授权	2
000818	2018-12-31	1	1	S5201	已申请	16
000821	2012-12-31	1	1	S5204	截至报告期末累计获得		10	60
000821	2013-12-31	1	1	S5204	截至报告期末累计获得		11	74
000821	2014-12-31	1	1	S5201	已申请		8	20
000821	2014-12-31	1	1	S5204	截至报告期末累计获得		11	74
000821	2015-12-31	1	1	S5201	已申请		2	19
000821	2015-12-31	1	1	S5204	截至报告期末累计获得		17	125
000821	2016-12-31	1	1	S5202	已获得		8	26
000821	2016-12-31	1	1	S5204	截至报告期末累计获得		36	188
000821	2016-12-31	1	1	S5201	已申请		9
000821	2017-12-31	1	1	S5204	截至报告期末累计获得	268	44	220	4
000821	2017-12-31	1	1	S5205	截止报告期末累计已被受理	132
000821	2018-12-31	1	1	S5204	截至报告期末累计获得	445	120	315	10
000821	2019-12-31	1	1	S5204	截至报告期末累计获得	493	77	395	21
000821	2020-12-31	1	1	S5204	截至报告期末累计获得	656	74	543	39
000821	2020-12-31	1	1	S5205	截止报告期末累计已被受理	130
000821	2021-12-31	1	1	S5204	截至报告期末累计获得	828	82	707	39
000821	2021-12-31	1	1	S5205	截止报告期末累计已被受理	90
000822	2016-12-31	1	1	S5203	已授权		1
000822	2021-12-31	1	1	S5203	已授权	13
000823	2008-12-31	1	1	S5201	已申请	14	12
000823	2008-12-31	1	1	S5202	已获得	10
000823	2009-12-31	1	1	S5201	已申请	18	7
000823	2009-12-31	1	1	S5203	已授权	21	9
000823	2010-12-31	1	1	S5201	已申请	25
000823	2010-12-31	1	1	S5203	已授权	21	9	12	0
000823	2011-12-31	1	1	S5201	已申请	46
000823	2011-12-31	1	1	S5203	已授权	33	7	26	0
000823	2012-12-31	1	1	S5203	已授权	32	13	17	2
000823	2012-12-31	1	1	S5204	截至报告期末累计获得		10	37
000823	2013-12-31	1	1	S5203	已授权	20	4	16	0
000823	2013-12-31	1	1	S5204	截至报告期末累计获得		10	53
000823	2014-12-31	1	1	S5203	已授权	30	6	24	0
000823	2015-12-31	1	1	S5206	截止报告期末累计已授权	200	62
000823	2015-12-31	1	1	S5203	已授权	31	12	19	0
000823	2016-12-31	1	1	S5206	截止报告期末累计已授权	225	76
000823	2016-12-31	1	1	S5203	已授权	21	12	9	0
000823	2017-12-31	1	1	S5206	截止报告期末累计已授权	270	87
000823	2017-12-31	1	1	S5203	已授权	31	11	20	0
000823	2018-12-31	1	1	S5206	截止报告期末累计已授权	324	97
000823	2018-12-31	1	1	S5203	已授权	54	10	44	0
000823	2019-12-31	1	1	S5206	截止报告期末累计已授权	374	108
000823	2019-12-31	1	1	S5203	已授权	50	11	39	0
000823	2020-12-31	1	1	S5206	截止报告期末累计已授权	412	111
000823	2020-12-31	1	1	S5203	已授权	38	3	35	0
000823	2021-12-31	1	1	S5206	截止报告期末累计已授权	474	123
000823	2021-12-31	1	1	S5203	已授权	61	12	49	0
000823	2021-12-31	1	2	S5203	已授权	1	1	0	0
000825	2016-12-31	1	1	S5201	已申请	155	92
000825	2016-12-31	1	1	S5203	已授权	150	112
000830	2008-12-31	1	1	S5202	已获得	66	11	55	0
000830	2009-12-31	1	1	S5201	已申请	132
000830	2009-12-31	1	1	S5204	截至报告期末累计获得	52
000830	2010-12-31	1	1	S5202	已获得		17
000831	2016-12-31	1	2	S5201	已申请		1
000831	2016-12-31	1	1	S5201	已申请		1
000831	2016-12-31	1	1	S5203	已授权			1
000831	2017-12-31	1	2	S5201	已申请	1
000831	2017-12-31	1	1	S5201	已申请		1	1
000831	2017-12-31	1	1	S5203	已授权		1	1
000831	2018-12-31	1	1	S5202	已获得		3
000836	2015-12-31	1	1	S5202	已获得	15	2	13	0
000836	2015-12-31	1	1	S5201	已申请	17	4	13	0
000836	2015-12-31	1	1	S5204	截至报告期末累计获得	34	5	29	0
000836	2016-12-31	1	1	S5202	已获得	21	7	14	0
000836	2016-12-31	1	1	S5201	已申请	37	10	27	0
000836	2016-12-31	1	1	S5204	截至报告期末累计获得	24	10	14	0
000836	2018-12-31	1	1	S5202	已获得	18
000836	2019-12-31	1	1	S5202	已获得		4	6
000836	2020-12-31	1	1	S5202	已获得		1	24
000836	2021-12-31	1	1	S5202	已获得		12	51
000837	2007-12-31	1	1	S5201	已申请	6
000837	2007-12-31	1	1	S5203	已授权		1
000837	2011-12-31	1	1	S5201	已申请	8	4	4	0
000837	2011-12-31	1	1	S5203	已授权	6
000837	2012-12-31	1	1	S5201	已申请	21	6
000837	2012-12-31	1	1	S5203	已授权	14	5
000837	2013-12-31	1	1	S5203	已授权	10	2
000837	2014-12-31	1	1	S5203	已授权	10	8
000837	2015-12-31	1	1	S5203	已授权	10	8
000837	2016-12-31	1	1	S5201	已申请	11
000837	2016-12-31	1	1	S5203	已授权	7	5
000837	2017-12-31	1	1	S5201	已申请	16	4
000837	2017-12-31	1	1	S5203	已授权	13
000837	2018-12-31	1	1	S5201	已申请	27	7
000837	2018-12-31	1	1	S5203	已授权	11
000837	2019-12-31	1	1	S5201	已申请	28	10
000837	2019-12-31	1	1	S5203	已授权	16
000837	2020-12-31	1	1	S5201	已申请	40
000837	2020-12-31	1	1	S5203	已授权	15	3
000837	2021-12-31	1	1	S5201	已申请	42
000837	2021-12-31	1	1	S5203	已授权	20
000848	2008-12-31	1	1	S5204	截至报告期末累计获得	73
000848	2010-12-31	1	1	S5202	已获得	73
000848	2011-12-31	1	1	S5202	已获得	73
000848	2012-12-31	1	1	S5204	截至报告期末累计获得	45
000848	2013-12-31	1	1	S5204	截至报告期末累计获得	45
000848	2014-12-31	1	1	S5204	截至报告期末累计获得	45
000848	2015-12-31	1	1	S5201	已申请		6
000848	2015-12-31	1	1	S5202	已获得		3		3
000848	2015-12-31	1	1	S5204	截至报告期末累计获得		7	36
000848	2016-12-31	1	1	S5204	截至报告期末累计获得	45
000848	2017-12-31	1	1	S5204	截至报告期末累计获得	53	10
000848	2017-12-31	1	1	S5202	已获得	12
000848	2018-12-31	1	1	S5202	已获得	5
000848	2018-12-31	1	1	S5204	截至报告期末累计获得	45	12
000848	2019-12-31	1	1	S5204	截至报告期末累计获得	42	12
000848	2020-12-31	1	1	S5204	截至报告期末累计获得	45	11
000848	2021-12-31	1	1	S5204	截至报告期末累计获得	45	11
000850	2007-12-31	1	1	S5203	已授权		1	8
000850	2008-12-31	1	1	S5201	已申请	10
000850	2008-12-31	1	1	S5202	已获得	8
000850	2009-12-31	1	1	S5203	已授权	8
000850	2009-12-31	1	1	S5202	已获得	8
000850	2010-12-31	1	1	S5202	已获得	17
000850	2010-12-31	1	1	S5201	已申请	8
000850	2011-12-31	1	1	S5204	截至报告期末累计获得	32
000850	2012-12-31	1	1	S5204	截至报告期末累计获得	32
000850	2013-12-31	1	1	S5204	截至报告期末累计获得	38	5	33	0
000850	2014-12-31	1	1	S5201	已申请	53
000850	2014-12-31	1	1	S5203	已授权		1	22
000850	2014-12-31	1	1	S5206	截止报告期末累计已授权	38	5
000850	2015-12-31	1	1	S5201	已申请	177	93	82	2
000850	2015-12-31	1	1	S5202	已获得	83	1	80	2
000850	2015-12-31	1	1	S5204	截至报告期末累计获得	116	6	108	2
000850	2016-12-31	1	1	S5203	已授权		24
000850	2016-12-31	1	1	S5202	已获得			40
000850	2016-12-31	1	1	S5201	已申请		50
000850	2016-12-31	1	1	S5206	截止报告期末累计已授权	187	30
000850	2017-12-31	1	1	S5202	已获得	84	24
000850	2017-12-31	1	1	S5204	截至报告期末累计获得	260	54
000850	2018-12-31	1	1	S5203	已授权	66	20
000850	2018-12-31	1	1	S5204	截至报告期末累计获得	327	74
000850	2018-12-31	1	1	S5201	已申请	77	40
000850	2019-12-31	1	1	S5203	已授权	14	2	12	0
000850	2019-12-31	1	1	S5206	截止报告期末累计已授权	341	76
000850	2019-12-31	1	1	S5201	已申请	51	29	22	0
000850	2020-12-31	1	1	S5201	已申请	51	28	23	0
000850	2020-12-31	1	1	S5206	截止报告期末累计已授权	363	77
000850	2021-12-31	1	1	S5201	已申请	53	27	26	0
000850	2021-12-31	1	1	S5203	已授权			23
000850	2021-12-31	1	1	S5206	截止报告期末累计已授权	387	77
000852	2007-12-31	1	1	S5204	截至报告期末累计获得	110
000852	2007-12-31	1	2	S5204	截至报告期末累计获得	11
000852	2012-12-31	1	1	S5201	已申请	21
000852	2015-12-31	1	1	S5205	截止报告期末累计已被受理	98	22
000852	2021-12-31	1	1	S5201	已申请	166
000852	2021-12-31	1	1	S5203	已授权	153
000856	2013-12-31	1	1	S5201	已申请	38
000856	2014-12-31	1	1	S5202	已获得			6
000856	2016-12-31	1	1	S5202	已获得	2
000856	2017-12-31	1	1	S5202	已获得	10
000856	2017-12-31	1	1	S5201	已申请		3	16
000856	2018-12-31	1	1	S5202	已获得	11
000858	2016-12-31	1	1	S5202	已获得	7
000858	2017-12-31	1	1	S5202	已获得	109	3
000858	2018-12-31	1	1	S5202	已获得	197	3
000858	2019-12-31	1	1	S5203	已授权		5
000859	2009-12-31	1	1	S5203	已授权			5
000859	2010-12-31	1	1	S5203	已授权	10	3
000859	2010-12-31	1	1	S5201	已申请	12	3
000859	2011-12-31	1	1	S5203	已授权	17	2	13	2
000859	2012-12-31	1	1	S5203	已授权	15	2	8	5
000859	2012-12-31	1	1	S5204	截至报告期末累计获得	53	6	34	13
000859	2013-12-31	1	1	S5203	已授权	27	1	19	7
000859	2013-12-31	1	1	S5204	截至报告期末累计获得	76	7	55	14
000859	2014-12-31	1	1	S5203	已授权	37	4
000859	2014-12-31	1	1	S5204	截至报告期末累计获得	112	11	82	19
000859	2015-12-31	1	1	S5204	截至报告期末累计获得	88	13	60	15
000859	2015-12-31	1	1	S5203	已授权	36	4
000859	2016-12-31	1	1	S5204	截至报告期末累计获得	141	23
000859	2016-12-31	1	1	S5203	已授权	28	10
000859	2017-12-31	1	1	S5203	已授权	25	11
000859	2017-12-31	1	1	S5204	截至报告期末累计获得	168	39	111	18
000859	2018-12-31	1	1	S5204	截至报告期末累计获得	184	53	118
000859	2018-12-31	1	1	S5203	已授权	45	19
000859	2019-12-31	1	1	S5204	截至报告期末累计获得	208	60
000859	2019-12-31	1	1	S5203	已授权	32	6
000859	2020-12-31	1	1	S5204	截至报告期末累计获得	262	80	172	10
000859	2020-12-31	1	1	S5203	已授权	46
000859	2021-12-31	1	1	S5203	已授权	61
000860	2011-12-31	1	1	S5204	截至报告期末累计获得		2
000860	2012-12-31	1	1	S5202	已获得		2
000868	2007-12-31	1	1	S5201	已申请	11	0	2	9
000868	2009-12-31	1	1	S5201	已申请	3
000868	2010-12-31	1	1	S5201	已申请	20	3	14
000868	2011-12-31	1	1	S5201	已申请	34	5	19	10
000868	2013-12-31	1	1	S5201	已申请	154	33	108	13
000868	2014-12-31	1	1	S5203	已授权	141	3	128	10
000868	2016-12-31	1	1	S5202	已获得		1
000868	2017-12-31	1	1	S5203	已授权	432	70
000868	2018-12-31	1	1	S5203	已授权	299	83
000868	2019-12-31	1	1	S5203	已授权	162	20
000868	2020-12-31	1	1	S5203	已授权	133	12
000869	2012-12-31	1	1	S5201	已申请	6	3
000869	2012-12-31	1	1	S5203	已授权		1
000869	2013-12-31	1	1	S5203	已授权	2
000869	2016-12-31	1	1	S5201	已申请		2
000876	2019-12-31	1	1	S5205	截止报告期末累计已被受理	1719
000876	2019-12-31	1	1	S5206	截止报告期末累计已授权	979
000876	2019-12-31	1	1	S5201	已申请	230	90
000876	2020-12-31	1	1	S5205	截止报告期末累计已被受理	2006
000876	2020-12-31	1	1	S5206	截止报告期末累计已授权	1371
000876	2020-12-31	1	1	S5201	已申请	295	93
000877	2012-12-31	1	1	S5201	已申请		2	2
000877	2012-12-31	1	1	S5203	已授权			3
000877	2013-12-31	1	1	S5201	已申请	15
000877	2013-12-31	1	1	S5203	已授权	11
000877	2014-12-31	1	1	S5204	截至报告期末累计获得		9	25
000877	2015-12-31	1	1	S5204	截至报告期末累计获得		9	25
000877	2016-12-31	1	1	S5204	截至报告期末累计获得		11	36
000877	2017-12-31	1	1	S5204	截至报告期末累计获得	39	9	27	3
000877	2018-12-31	1	1	S5204	截至报告期末累计获得	44	11	30	3
000877	2019-12-31	1	1	S5204	截至报告期末累计获得	54	11	36	7
000877	2020-12-31	1	1	S5204	截至报告期末累计获得	60	10	43	7
000877	2021-12-31	1	1	S5204	截至报告期末累计获得	1459	192	1258	9
000878	2012-12-31	1	1	S5201	已申请	14
000878	2012-12-31	1	1	S5203	已授权	5
000878	2012-12-31	1	1	S5206	截止报告期末累计已授权	33
000878	2016-12-31	1	1	S5203	已授权	4
000878	2016-12-31	1	1	S5201	已申请	8
000878	2017-12-31	1	1	S5201	已申请	54	19	35	0
000878	2017-12-31	1	1	S5203	已授权	32	4	28	0
000878	2019-12-31	1	1	S5201	已申请	102
000878	2019-12-31	1	1	S5203	已授权	39	9
000878	2020-12-31	1	1	S5201	已申请	103	35
000878	2020-12-31	1	1	S5203	已授权	89	6
000878	2020-12-31	1	1	S5206	截止报告期末累计已授权	312	79
000878	2021-12-31	1	1	S5201	已申请	119	49
000878	2021-12-31	1	1	S5203	已授权	90	13
000880	2020-12-31	1	1	S5203	已授权	89
000881	2016-12-31	1	1	S5204	截至报告期末累计获得	302
000881	2016-12-31	1	1	S5201	已申请	87	66	21	0
000881	2016-12-31	1	1	S5203	已授权	26	23
000881	2017-12-31	1	1	S5201	已申请	75	51	24	0
000881	2017-12-31	1	1	S5203	已授权	58	22
000881	2018-12-31	1	1	S5201	已申请	165	109	56	0
000881	2018-12-31	1	1	S5203	已授权	102	36
000881	2019-12-31	1	1	S5201	已申请	110	70
000881	2019-12-31	1	1	S5204	截至报告期末累计获得	649	211
000881	2020-12-31	1	1	S5206	截止报告期末累计已授权	673
000881	2020-12-31	1	1	S5202	已获得	100
000881	2021-12-31	1	1	S5203	已授权	100
000881	2021-12-31	1	1	S5206	截止报告期末累计已授权	725
000887	2008-12-31	1	1	S5201	已申请	9	4
000887	2010-12-31	1	1	S5201	已申请	39	9
000887	2012-12-31	1	1	S5206	截止报告期末累计已授权	178	17
000887	2013-12-31	1	1	S5206	截止报告期末累计已授权	231	21
000887	2014-12-31	1	1	S5204	截至报告期末累计获得	253	29
000887	2014-12-31	1	2	S5204	截至报告期末累计获得	38
000887	2015-12-31	1	1	S5206	截止报告期末累计已授权	361	37
000887	2015-12-31	1	2	S5206	截止报告期末累计已授权	38
000887	2016-12-31	1	1	S5204	截至报告期末累计获得	390	57
000887	2016-12-31	1	2	S5204	截至报告期末累计获得	183
000887	2017-12-31	1	1	S5204	截至报告期末累计获得	417	64
000887	2017-12-31	1	2	S5204	截至报告期末累计获得	183
000887	2018-12-31	1	1	S5204	截至报告期末累计获得	780	87
000887	2018-12-31	1	2	S5204	截至报告期末累计获得	299
000887	2019-12-31	1	1	S5204	截至报告期末累计获得	569	96
000887	2019-12-31	1	2	S5204	截至报告期末累计获得	299
000887	2020-12-31	1	1	S5204	截至报告期末累计获得	478	110
000887	2020-12-31	1	2	S5204	截至报告期末累计获得	289
000887	2021-12-31	1	2	S5204	截至报告期末累计获得	312
000887	2021-12-31	1	1	S5204	截至报告期末累计获得	393	84	299	10
000890	2009-12-31	1	1	S5203	已授权	5	2	3	0
000890	2010-12-31	1	1	S5203	已授权	8
000890	2010-12-31	1	2	S5201	已申请	1
000890	2010-12-31	1	1	S5201	已申请		1	1
000890	2011-12-31	1	1	S5201	已申请	3
000890	2012-12-31	1	1	S5201	已申请	5	3	2	0
000890	2012-12-31	1	1	S5203	已授权	4	3	1	0
000890	2012-12-31	1	1	S5204	截至报告期末累计获得	48	11
000890	2013-12-31	1	1	S5203	已授权	8	1	7	0
000890	2014-12-31	1	1	S5201	已申请	10	5	5	0
000890	2014-12-31	1	1	S5203	已授权	19
000890	2015-12-31	1	1	S5202	已获得	16	5	11	0
000890	2016-12-31	1	1	S5202	已获得	13	5	8	0
000893	2007-12-31	1	1	S5201	已申请	5
000893	2008-12-31	1	1	S5202	已获得	9	1	6	2
000895	2020-12-31	1	1	S5201	已申请	131
000898	2008-12-31	1	2	S5201	已申请	3
000898	2008-12-31	1	1	S5202	已获得	375
000898	2012-12-31	1	1	S5201	已申请	700
000898	2012-12-31	1	1	S5203	已授权	487
000898	2013-12-31	1	1	S5201	已申请	641	341
000898	2013-12-31	1	1	S5203	已授权	642	132
000898	2015-12-31	1	1	S5201	已申请		694	627
000898	2015-12-31	1	1	S5202	已获得		353	603
000898	2015-12-31	1	1	S5204	截至报告期末累计获得		752	2024
000898	2017-12-31	1	1	S5201	已申请	42
000898	2018-12-31	1	1	S5201	已申请	569	303
000898	2018-12-31	1	1	S5203	已授权	434	197
000898	2019-12-31	1	1	S5201	已申请	579	325
000898	2019-12-31	1	1	S5203	已授权	442	214
000898	2020-12-31	1	1	S5203	已授权	535
000901	2014-12-31	1	1	S5201	已申请	72	41
000901	2014-12-31	1	1	S5203	已授权	49	24
000901	2015-12-31	1	1	S5201	已申请	73	52
000901	2015-12-31	1	1	S5202	已获得	47	21
000901	2016-12-31	1	1	S5202	已获得			1
000901	2016-12-31	1	1	S5201	已申请	90	41
000901	2016-12-31	1	1	S5203	已授权		25
000902	2015-12-31	1	1	S5202	已获得	14
000902	2015-12-31	1	1	S5204	截至报告期末累计获得	62
000902	2016-12-31	1	1	S5202	已获得	23	1	17	5
000902	2016-12-31	1	1	S5204	截至报告期末累计获得	84
000902	2017-12-31	1	1	S5201	已申请	24	3
000902	2017-12-31	1	1	S5203	已授权	22
000902	2017-12-31	1	1	S5204	截至报告期末累计获得	108
000902	2018-12-31	1	1	S5202	已获得	22
000902	2018-12-31	1	1	S5206	截止报告期末累计已授权	130
000903	2012-12-31	1	1	S5202	已获得			33
000903	2013-12-31	1	1	S5201	已申请	99	9
000903	2013-12-31	1	1	S5203	已授权	88	2
000903	2015-12-31	1	1	S5201	已申请	47	5	28	14
000903	2015-12-31	1	1	S5202	已获得	71	3	49	19
000903	2015-12-31	1	1	S5204	截至报告期末累计获得	107	5	71	31
000903	2017-12-31	1	1	S5204	截至报告期末累计获得	145	12
000903	2017-12-31	1	1	S5201	已申请	40
000903	2017-12-31	1	1	S5203	已授权	13	5
000903	2018-12-31	1	1	S5204	截至报告期末累计获得	201	19
000903	2019-12-31	1	1	S5204	截至报告期末累计获得	199	19
000903	2020-12-31	1	1	S5204	截至报告期末累计获得	250	26	165	59
000903	2021-12-31	1	1	S5204	截至报告期末累计获得	311	36	207	68
000908	2014-12-31	1	1	S5201	已申请	32	24
000908	2014-12-31	1	1	S5204	截至报告期末累计获得	124	98
000908	2015-12-31	1	1	S5204	截至报告期末累计获得	161	125
000908	2016-12-31	1	1	S5204	截至报告期末累计获得	163	127
000908	2017-12-31	1	1	S5204	截至报告期末累计获得	178	134
000908	2018-12-31	1	1	S5204	截至报告期末累计获得	180	128
000908	2018-12-31	1	1	S5202	已获得	4
000908	2019-12-31	1	1	S5204	截至报告期末累计获得	192	142
000908	2019-12-31	1	1	S5202	已获得	14
000908	2020-12-31	1	1	S5204	截至报告期末累计获得	194	139
000908	2020-12-31	1	1	S5202	已获得	19
000910	2007-12-31	1	1	S5203	已授权			1
000910	2013-12-31	1	1	S5201	已申请	99	33	47	19
000910	2014-12-31	1	1	S5201	已申请	74	24	25	25
000910	2015-12-31	1	1	S5204	截至报告期末累计获得	33	11	18	4
000910	2016-12-31	1	1	S5201	已申请	41	20	16	5
000910	2017-12-31	1	1	S5201	已申请	59	29	27	3
000910	2018-12-31	1	1	S5201	已申请	79	41	34	4
000910	2019-12-31	1	1	S5201	已申请	86	35	31	20
000910	2020-12-31	1	1	S5201	已申请	112	33	52	27
000910	2020-12-31	1	1	S5203	已授权	69	1	38	30
000912	2010-12-31	1	1	S5201	已申请	2
000912	2010-12-31	1	1	S5203	已授权		1
000912	2015-12-31	1	1	S5201	已申请	10	10	0	0
000912	2015-12-31	1	1	S5202	已获得	1	1	0	0
000912	2015-12-31	1	1	S5204	截至报告期末累计获得	24	17	7	0
000912	2021-12-31	1	1	S5203	已授权	3	2
000912	2021-12-31	1	1	S5201	已申请	22	11
000913	2016-12-31	1	1	S5201	已申请	18
000913	2017-12-31	1	1	S5201	已申请	65	15	12	38
000913	2017-12-31	1	1	S5204	截至报告期末累计获得	182	21	63	98
000913	2017-12-31	1	1	S5205	截止报告期末累计已被受理	52	27	9	16
000913	2019-12-31	1	1	S5201	已申请	67	10	30	29
000913	2021-12-31	1	1	S5204	截至报告期末累计获得	680	125	206	349
000915	2011-12-31	1	1	S5203	已授权		3	4
000915	2013-12-31	1	1	S5203	已授权	18	4	14	0
000915	2015-12-31	1	1	S5201	已申请	40	17	22	1
000915	2015-12-31	1	1	S5202	已获得	31	12	18	1
000915	2015-12-31	1	1	S5204	截至报告期末累计获得	63	22	40	1
000915	2020-12-31	1	1	S5206	截止报告期末累计已授权	101	33	56	12
000919	2012-12-31	1	1	S5201	已申请		8
000919	2013-12-31	1	1	S5202	已获得		3
000919	2014-12-31	1	1	S5203	已授权	5
000919	2016-12-31	1	1	S5202	已获得	3	3
000919	2021-12-31	1	1	S5201	已申请	14	3	11	0
000919	2021-12-31	1	1	S5203	已授权	18	1	17	0
000920	2015-12-31	1	1	S5201	已申请	82	43	35	4
000920	2015-12-31	1	1	S5202	已获得	47	18	20	9
000920	2015-12-31	1	1	S5204	截至报告期末累计获得	227	61	148	18
000920	2018-12-31	1	1	S5204	截至报告期末累计获得	93	38	55	0
000920	2018-12-31	1	1	S5206	截止报告期末累计已授权	227	57	127	43
000920	2019-12-31	1	1	S5202	已获得	27	6
000921	2007-12-31	1	1	S5203	已授权	103
000921	2010-12-31	1	1	S5205	截止报告期末累计已被受理	198
000921	2010-12-31	1	2	S5205	截止报告期末累计已被受理	4
000921	2010-12-31	1	1	S5206	截止报告期末累计已授权	212
000921	2011-12-31	1	1	S5201	已申请	260	47
000921	2011-12-31	1	2	S5201	已申请	15
000921	2011-12-31	1	1	S5206	截止报告期末累计已授权	218	13
000921	2012-12-31	1	1	S5201	已申请	394	102
000921	2012-12-31	1	2	S5201	已申请	13
000921	2012-12-31	1	1	S5203	已授权	316	32
000921	2013-12-31	1	1	S5201	已申请	525	152	207	166
000922	2013-12-31	1	1	S5201	已申请	14
000922	2016-12-31	1	1	S5203	已授权	6
000922	2018-12-31	1	1	S5201	已申请	36
000922	2019-12-31	1	1	S5204	截至报告期末累计获得	117	2	115	0
000922	2019-12-31	1	1	S5203	已授权			33
000922	2019-12-31	1	1	S5201	已申请	23	8	15	0
000922	2020-12-31	1	1	S5204	截至报告期末累计获得	153	5	147	1
000922	2020-12-31	1	1	S5203	已授权	45
000922	2021-12-31	1	1	S5204	截至报告期末累计获得	210	11	196	3
000922	2021-12-31	1	1	S5203	已授权	57
000925	2009-12-31	1	1	S5201	已申请		3
000925	2009-12-31	1	1	S5203	已授权		1	1
000925	2010-12-31	1	1	S5201	已申请	11	5
000925	2010-12-31	1	1	S5203	已授权		1
000925	2011-12-31	1	1	S5206	截止报告期末累计已授权	15	7	6	2
000925	2015-12-31	1	1	S5201	已申请	56	30	25	1
000925	2015-12-31	1	1	S5202	已获得	34	11	21	2
000925	2015-12-31	1	1	S5204	截至报告期末累计获得	56	19	29	8
000925	2016-12-31	1	1	S5204	截至报告期末累计获得	42	33	7	2
000925	2017-12-31	1	1	S5204	截至报告期末累计获得	96	41	45	10
000925	2019-12-31	1	1	S5204	截至报告期末累计获得	192	74	103	15
000925	2020-12-31	1	1	S5204	截至报告期末累计获得	156	75	65	16
000925	2020-12-31	1	1	S5202	已获得	27	17	8	2
000930	2011-12-31	1	1	S5204	截至报告期末累计获得		8
000930	2012-12-31	1	1	S5201	已申请	75
000930	2012-12-31	1	1	S5203	已授权	13
000930	2013-12-31	1	1	S5201	已申请	45
000930	2013-12-31	1	1	S5203	已授权	64
000930	2018-12-31	1	1	S5205	截止报告期末累计已被受理		46
000930	2019-12-31	1	1	S5203	已授权	26
000930	2019-12-31	1	1	S5206	截止报告期末累计已授权	384
000930	2020-12-31	1	1	S5203	已授权	71
000930	2020-12-31	1	1	S5201	已申请	55
000930	2021-12-31	1	1	S5203	已授权	43
000930	2021-12-31	1	1	S5206	截止报告期末累计已授权	455
000931	2012-12-31	1	1	S5203	已授权		2
000931	2014-12-31	1	1	S5203	已授权		1
000931	2017-12-31	1	1	S5204	截至报告期末累计获得	6
000932	2009-12-31	1	1	S5201	已申请	44	21
000932	2009-12-31	1	1	S5203	已授权	16
000932	2014-12-31	1	1	S5201	已申请	110	69
000932	2014-12-31	1	1	S5203	已授权		16
000932	2015-12-31	1	1	S5201	已申请	131	42
000932	2016-12-31	1	1	S5202	已获得	78	35	43
000932	2016-12-31	1	1	S5204	截至报告期末累计获得	276	115	161
000932	2017-12-31	1	1	S5202	已获得	85	37	48	0
000932	2018-12-31	1	1	S5202	已获得	84	41	43	0
000932	2019-12-31	1	1	S5202	已获得	76	37	39	0
000932	2020-12-31	1	1	S5202	已获得	56	25	31	0
000936	2010-12-31	1	1	S5202	已获得	8	3	5	0
000936	2011-12-31	1	1	S5202	已获得	2	1	1	0
000936	2012-12-31	1	1	S5202	已获得	2	1	1	0
000936	2020-12-31	1	1	S5204	截至报告期末累计获得	10	1
000936	2020-12-31	1	1	S5203	已授权	3
000936	2020-12-31	1	1	S5201	已申请	17
000949	2009-12-31	1	1	S5206	截止报告期末累计已授权	21
000949	2009-12-31	1	1	S5205	截止报告期末累计已被受理		15	36
000949	2010-12-31	1	1	S5201	已申请		15	36
000949	2010-12-31	1	1	S5203	已授权	21
000949	2012-12-31	1	1	S5204	截至报告期末累计获得	3
000949	2014-12-31	1	1	S5204	截至报告期末累计获得	10
000952	2014-12-31	1	1	S5202	已获得	2
000952	2014-12-31	1	1	S5206	截止报告期末累计已授权	20
000952	2015-12-31	1	1	S5204	截至报告期末累计获得		26	10
000952	2015-12-31	1	1	S5201	已申请		4
000952	2015-12-31	1	1	S5202	已获得		3	1
000952	2016-12-31	1	1	S5206	截止报告期末累计已授权	23	21	2
000952	2017-12-31	1	1	S5206	截止报告期末累计已授权	25	23	2	0
000952	2017-12-31	1	1	S5202	已获得		2
000952	2018-12-31	1	1	S5206	截止报告期末累计已授权	25	23	2	0
000952	2019-12-31	1	1	S5206	截止报告期末累计已授权	26	24	2	0
000952	2019-12-31	1	1	S5203	已授权		2
000952	2019-12-31	1	1	S5201	已申请		2
000952	2020-12-31	1	1	S5206	截止报告期末累计已授权	27	25	2	0
000952	2021-12-31	1	1	S5206	截止报告期末累计已授权	90	33	57	0
000952	2021-12-31	1	1	S5201	已申请	23	5	18	0
000955	2016-12-31	1	1	S5204	截至报告期末累计获得	20	15	4	1
000955	2019-12-31	1	1	S5201	已申请	50	15	35	0
000955	2019-12-31	1	1	S5203	已授权	14	3	11	0
000955	2020-12-31	1	1	S5201	已申请	29	18	11	0
000955	2020-12-31	1	1	S5203	已授权	29	1	28	0
000957	2010-12-31	1	1	S5203	已授权	27
000957	2011-12-31	1	1	S5203	已授权	21	2
000957	2014-12-31	1	1	S5203	已授权	37	3
000957	2015-12-31	1	1	S5201	已申请	48
000957	2015-12-31	1	1	S5203	已授权	39	6
000957	2016-12-31	1	1	S5204	截至报告期末累计获得	257	35
000957	2017-12-31	1	1	S5201	已申请	72
000957	2017-12-31	1	1	S5204	截至报告期末累计获得	298
000957	2020-12-31	1	1	S5201	已申请	50
000957	2020-12-31	1	1	S5203	已授权	35	8
000957	2021-12-31	1	1	S5201	已申请	82
000957	2021-12-31	1	1	S5203	已授权	72	8
000959	2007-12-31	1	1	S5201	已申请		1
000959	2015-12-31	1	1	S5203	已授权	137
000959	2015-12-31	1	1	S5201	已申请	84
000959	2016-12-31	1	1	S5206	截止报告期末累计已授权	767	279
000959	2016-12-31	1	1	S5203	已授权	153	61
000959	2017-12-31	1	1	S5203	已授权	219	94	125	0
000959	2018-12-31	1	1	S5203	已授权	312	97	215	0
000959	2019-12-31	1	1	S5203	已授权	328	141	186	1
000959	2020-12-31	1	1	S5203	已授权	424	148	276	0
000959	2021-12-31	1	1	S5206	截止报告期末累计已授权	450	182	268	0
000960	2015-12-31	1	1	S5201	已申请	52
000960	2015-12-31	1	1	S5203	已授权	9
000960	2016-12-31	1	1	S5203	已授权	30	10
000960	2017-12-31	1	1	S5203	已授权	13
000960	2018-12-31	1	1	S5203	已授权	25	13
000960	2019-12-31	1	1	S5203	已授权	25	13
000960	2019-12-31	1	1	S5201	已申请	58	23
000960	2020-12-31	1	1	S5203	已授权	67	6	61	0
000960	2021-12-31	1	1	S5203	已授权	78	17
000960	2021-12-31	1	1	S5204	截至报告期末累计获得	254	71
000962	2011-12-31	1	1	S5201	已申请	10
000962	2011-12-31	1	1	S5203	已授权	4
000962	2012-12-31	1	1	S5201	已申请	40
000962	2012-12-31	1	1	S5204	截至报告期末累计获得	114
000962	2012-12-31	1	1	S5206	截止报告期末累计已授权	39
000962	2012-12-31	1	2	S5206	截止报告期末累计已授权	14
000962	2013-12-31	1	1	S5201	已申请	27
000962	2013-12-31	1	1	S5202	已获得	28
000962	2013-12-31	1	1	S5203	已授权	6
000962	2013-12-31	1	1	S5204	截至报告期末累计获得	48
000962	2013-12-31	1	1	S5205	截止报告期末累计已被受理	144
000962	2013-12-31	1	1	S5206	截止报告期末累计已授权	59
000962	2014-12-31	1	1	S5201	已申请	18
000962	2014-12-31	1	1	S5203	已授权	10
000962	2014-12-31	1	1	S5205	截止报告期末累计已被受理	173
000962	2014-12-31	1	1	S5206	截止报告期末累计已授权	83
000962	2015-12-31	1	1	S5204	截至报告期末累计获得	9
000962	2015-12-31	1	1	S5203	已授权	13
000962	2015-12-31	1	1	S5206	截止报告期末累计已授权	88
000962	2016-12-31	1	2	S5204	截至报告期末累计获得	9
000962	2017-12-31	1	2	S5204	截至报告期末累计获得	39
000962	2017-12-31	1	1	S5201	已申请		5
000962	2017-12-31	1	1	S5203	已授权	18
000962	2021-12-31	1	1	S5203	已授权	9
000962	2021-12-31	1	1	S5201	已申请	15
000969	2008-12-31	1	1	S5201	已申请	44
000969	2008-12-31	1	1	S5203	已授权	19
000969	2009-12-31	1	1	S5201	已申请	23
000969	2009-12-31	1	1	S5203	已授权	22
000969	2009-12-31	1	1	S5206	截止报告期末累计已授权	106
000969	2010-12-31	1	1	S5201	已申请	15
000969	2010-12-31	1	1	S5203	已授权	13
000969	2011-12-31	1	1	S5201	已申请	26
000969	2011-12-31	1	1	S5203	已授权	15
000969	2011-12-31	1	2	S5203	已授权	1
000969	2012-12-31	1	1	S5201	已申请	57
000969	2012-12-31	1	2	S5201	已申请	1
000969	2012-12-31	1	1	S5203	已授权	40
000969	2012-12-31	1	1	S5206	截止报告期末累计已授权	138
000969	2013-12-31	1	1	S5201	已申请	74
000969	2013-12-31	1	1	S5203	已授权	29
000969	2014-12-31	1	1	S5201	已申请	69
000969	2014-12-31	1	1	S5203	已授权	60
000969	2015-12-31	1	1	S5206	截止报告期末累计已授权	211
000969	2015-12-31	1	1	S5201	已申请	68
000969	2015-12-31	1	1	S5203	已授权	56
000969	2016-12-31	1	1	S5206	截止报告期末累计已授权	245
000969	2016-12-31	1	1	S5201	已申请	74
000969	2016-12-31	1	1	S5203	已授权	56
000969	2017-12-31	1	1	S5204	截至报告期末累计获得	308	231	77	0
000969	2017-12-31	1	1	S5201	已申请	82
000969	2017-12-31	1	1	S5203	已授权	80
000969	2018-12-31	1	1	S5204	截至报告期末累计获得	330	254	76	0
000969	2018-12-31	1	1	S5201	已申请	59
000969	2018-12-31	1	1	S5203	已授权	69
000969	2019-12-31	1	1	S5206	截止报告期末累计已授权	443	307
000969	2020-12-31	1	1	S5206	截止报告期末累计已授权	515
000969	2020-12-31	1	1	S5201	已申请	95
000969	2020-12-31	1	2	S5201	已申请	5
000969	2020-12-31	1	1	S5203	已授权	65
000969	2021-12-31	1	1	S5201	已申请	84
000969	2021-12-31	1	2	S5201	已申请	9
000969	2021-12-31	1	1	S5203	已授权	107
000969	2021-12-31	1	1	S5206	截止报告期末累计已授权	621
000970	2008-12-31	1	1	S5205	截止报告期末累计已被受理	72	38
000970	2008-12-31	1	1	S5206	截止报告期末累计已授权	16	4
000970	2015-12-31	1	1	S5204	截至报告期末累计获得	309	102	189	18
000970	2015-12-31	1	1	S5201	已申请	47	21	24	2
000970	2015-12-31	1	1	S5202	已获得	57	24	31	2
000970	2016-12-31	1	1	S5205	截止报告期末累计已被受理	520
000970	2016-12-31	1	1	S5206	截止报告期末累计已授权	320	110
000973	2009-12-31	1	1	S5203	已授权	7	4
000973	2010-12-31	1	1	S5203	已授权	6	2
000973	2011-12-31	1	1	S5201	已申请	10	8
000973	2011-12-31	1	1	S5203	已授权		5
000973	2012-12-31	1	1	S5201	已申请	22	18
000973	2012-12-31	1	1	S5203	已授权		1	2
000973	2013-12-31	1	1	S5201	已申请	12	9
000973	2013-12-31	1	1	S5206	截止报告期末累计已授权		1	4
000973	2014-12-31	1	1	S5201	已申请	15	10
000973	2014-12-31	1	1	S5203	已授权		8	7
000973	2015-12-31	1	1	S5203	已授权		4	1
000973	2015-12-31	1	1	S5201	已申请	23	18	4	1
000973	2015-12-31	1	1	S5204	截至报告期末累计获得	62	34	27	1
000973	2015-12-31	1	1	S5202	已获得	21	12	8	1
000973	2016-12-31	1	1	S5203	已授权		18	2
000973	2016-12-31	1	1	S5201	已申请	19	15
000973	2017-12-31	1	1	S5201	已申请	17	11
000973	2017-12-31	1	1	S5203	已授权		8	8
000973	2018-12-31	1	1	S5206	截止报告期末累计已授权	155	77
000973	2018-12-31	1	1	S5201	已申请	17	7
000973	2018-12-31	1	1	S5203	已授权		5	5
000973	2019-12-31	1	1	S5204	截至报告期末累计获得	169	77
000973	2019-12-31	1	1	S5201	已申请	33	25
[truncated: 29,035 more rows]

## Sheet: 专利申请数量
Symbol	yearStkcd	year	year1	EndDate	StateTypeCode	Area	ApplyTypeCode	ApplyType	Patents	apply	Invention	UtilityModel	Design
证券代码	证券代码			统计截止日期	报表类型	地区	申请类型编码	申请类型	专利		发明专利	实用新型	外观设计
没有单位			对应的解释变量的年度	没有单位	没有单位	没有单位	没有单位	没有单位	已申请专利（来自上市公司年报统计数据，包含上市公司专利和子公司专利）	发明专利申请+取对数	件	件	件
000008	2017000008	2017	2016	2017-12-31	1	1	S5201	已申请	123	0
000012	2013000012	2013	2012	2013-12-31	1	1	S5201	已申请	84	0
000012	2014000012	2014	2013	2014-12-31	1	1	S5201	已申请	133	0
000012	2015000012	2015	2014	2015-12-31	1	1	S5201	已申请	107	4.04305	56
000012	2020000012	2020	2019	2020-12-31	1	1	S5201	已申请	340	4.99043	146
000012	2021000012	2021	2020	2021-12-31	1	1	S5201	已申请	344	5.07517	159
000016	2008000016	2008	2007	2008-12-31	1	1	S5201	已申请	639	0
000016	2011000016	2011	2010	2011-12-31	1	1	S5201	已申请	390	5.3033	200
000021	2008000021	2008	2007	2008-12-31	1	1	S5201	已申请	12	2.07944	7
000021	2009000021	2009	2008	2009-12-31	1	1	S5201	已申请	18	2.30259	9	4	5
000021	2010000021	2010	2009	2010-12-31	1	1	S5201	已申请	23	0.693147	1	20	2
000021	2010000021	2010		2010-12-31	1	2	S5201	已申请	3
000021	2014000021	2014	2013	2014-12-31	1	1	S5201	已申请	35	2.19722	8
000021	2015000021	2015	2014	2015-12-31	1	1	S5201	已申请	79	2.83321	16	57	6
000021	2016000021	2016	2015	2016-12-31	1	1	S5201	已申请	37	2.3979	10
000021	2017000021	2017	2016	2017-12-31	1	1	S5201	已申请	21	1.09861	2
000021	2018000021	2018	2017	2018-12-31	1	1	S5201	已申请	53	2.70805	14
000021	2019000021	2019	2018	2019-12-31	1	1	S5201	已申请	69	3.61092	36
000021	2020000021	2020	2019	2020-12-31	1	1	S5201	已申请	107	3.49651	32
000039	2007000039	2007	2006	2007-12-31	1	1	S5201	已申请	365	5.29832	199
000039	2008000039	2008	2007	2008-12-31	1	1	S5201	已申请	231	4.69135	108
000039	2009000039	2009	2008	2009-12-31	1	1	S5201	已申请	198	4.5326	92
000039	2010000039	2010	2009	2010-12-31	1	1	S5201	已申请		4.51086	90
000039	2011000039	2011	2010	2011-12-31	1	1	S5201	已申请	351	4.79579	120
000039	2012000039	2012	2011	2012-12-31	1	1	S5201	已申请	419	4.7185	111
000039	2014000039	2014	2013	2014-12-31	1	1	S5201	已申请	427	0
000039	2020000039	2020	2019	2020-12-31	1	1	S5201	已申请		5.51343	247
000039	2021000039	2021	2020	2021-12-31	1	1	S5201	已申请	493	5.22575	185
000045	2011000045	2011	2010	2011-12-31	1	1	S5201	已申请	15	1.38629	3	12	0
000045	2011000045	2011		2011-12-31	1	2	S5201	已申请	2
000045	2012000045	2012	2011	2012-12-31	1	1	S5201	已申请	13	0
000045	2013000045	2013	2012	2013-12-31	1	1	S5201	已申请	4	0.693147	1	3	0
000045	2014000045	2014	2013	2014-12-31	1	1	S5201	已申请	4	1.09861	2	2	0
000045	2015000045	2015	2014	2015-12-31	1	1	S5201	已申请	9	1.09861	2	7	0
000045	2017000045	2017	2016	2017-12-31	1	1	S5201	已申请	8	0.693147	1	7	0
000045	2017000045	2017		2017-12-31	1	2	S5201	已申请				1
000045	2018000045	2018	2017	2018-12-31	1	1	S5201	已申请	10	1.60944	4	6	0
000045	2018000045	2018		2018-12-31	1	2	S5201	已申请				1
000045	2020000045	2020	2019	2020-12-31	1	1	S5201	已申请	8	1.09861	2	6	0
000048	2017000048	2017	2016	2017-12-31	1	1	S5201	已申请		0.693147	1
000049	2008000049	2008	2007	2008-12-31	1	1	S5201	已申请	20	0			3
000049	2010000049	2010	2009	2010-12-31	1	1	S5201	已申请		1.79176	5	13
000049	2011000049	2011	2010	2011-12-31	1	1	S5201	已申请	69	2.94444	18	45	6
000049	2012000049	2012	2011	2012-12-31	1	1	S5201	已申请	132	3.73767	41	75	16
000049	2013000049	2013	2012	2013-12-31	1	1	S5201	已申请	178	4.09434	59	94	25
000049	2014000049	2014	2013	2014-12-31	1	1	S5201	已申请		4.00733	54	42
000049	2015000049	2015	2014	2015-12-31	1	1	S5201	已申请	54	0
000049	2016000049	2016	2015	2016-12-31	1	1	S5201	已申请	218	4.41884	82	132	4
000049	2018000049	2018	2017	2018-12-31	1	1	S5201	已申请		3.3322	27	89
000049	2019000049	2019	2018	2019-12-31	1	1	S5201	已申请	109	2.94444	18	90	1
000049	2020000049	2020	2019	2020-12-31	1	1	S5201	已申请	139	3.09104	21	116	2
000049	2021000049	2021	2020	2021-12-31	1	1	S5201	已申请	150	2.99573	19	124	7
000050	2009000050	2009	2008	2009-12-31	1	1	S5201	已申请	121	4.51086	90	31	0
000050	2009000050	2009		2009-12-31	1	2	S5201	已申请			5
000050	2010000050	2010	2009	2010-12-31	1	1	S5201	已申请	129	0
000050	2015000050	2015	2014	2015-12-31	1	1	S5201	已申请	1880	7.39756	1631	246	3
000055	2015000055	2015	2014	2015-12-31	1	1	S5201	已申请	24	2.07944	7
000055	2017000055	2017	2016	2017-12-31	1	1	S5201	已申请	27	1.94591	6	21	0
000055	2018000055	2018	2017	2018-12-31	1	1	S5201	已申请	27	0
000055	2019000055	2019	2018	2019-12-31	1	1	S5201	已申请	44	0
000055	2020000055	2020	2019	2020-12-31	1	1	S5201	已申请	75	0
000066	2007000066	2007	2006	2007-12-31	1	1	S5201	已申请	21	0
000066	2008000066	2008	2007	2008-12-31	1	1	S5201	已申请	20	1.60944	4	4	12
000066	2009000066	2009	2008	2009-12-31	1	1	S5201	已申请	45	2.77259	15	23	7
000066	2011000066	2011		2011-12-31	1	2	S5201	已申请	260		139
000066	2011000066	2011	2010	2011-12-31	1	1	S5201	已申请	308	4.70953	110
000066	2017000066	2017	2016	2017-12-31	1	1	S5201	已申请	258	4.51086	90
000066	2018000066	2018	2017	2018-12-31	1	1	S5201	已申请	206	3.8712	47
000070	2013000070	2013	2012	2013-12-31	1	1	S5201	已申请	33	0
000070	2014000070	2014	2013	2014-12-31	1	1	S5201	已申请	40	0
000100	2015000100	2015	2014	2015-12-31	1	1	S5201	已申请	8392	8.23191	3758
000100	2017000100	2017		2017-12-31	1	2	S5201	已申请	1857
000100	2018000100	2018		2018-12-31	1	2	S5201	已申请	1607
000100	2020000100	2020		2020-12-31	1	2	S5201	已申请	1536
000100	2021000100	2021		2021-12-31	1	2	S5201	已申请	1254
000153	2013000153	2013	2012	2013-12-31	1	1	S5201	已申请	21	3.04452	20	1	0
000153	2014000153	2014	2013	2014-12-31	1	1	S5201	已申请	28	3.29584	26	2	0
000153	2015000153	2015	2014	2015-12-31	1	1	S5201	已申请	15	2.77259	15	0	0
000153	2016000153	2016	2015	2016-12-31	1	1	S5201	已申请	12	2.56495	12	0	0
000153	2017000153	2017	2016	2017-12-31	1	1	S5201	已申请	15	2.70805	14
000153	2020000153	2020	2019	2020-12-31	1	1	S5201	已申请		2.94444	18
000157	2009000157	2009	2008	2009-12-31	1	1	S5201	已申请	5	0
000157	2011000157	2011	2010	2011-12-31	1	1	S5201	已申请	1618	6.22456	504
000157	2011000157	2011		2011-12-31	1	2	S5201	已申请	230
000157	2012000157	2012	2011	2012-12-31	1	1	S5201	已申请	1738	0
000157	2013000157	2013	2012	2013-12-31	1	1	S5201	已申请	1699	0
000333	2014000333	2014	2013	2014-12-31	1	1	S5201	已申请	7378	7.85787	2585
000333	2015000333	2015	2014	2015-12-31	1	1	S5201	已申请	10523	8.34427	4205
000333	2016000333	2016	2015	2016-12-31	1	1	S5201	已申请	13546	8.62389	5562
000333	2017000333	2017	2016	2017-12-31	1	1	S5201	已申请	16934	8.95092	7714
000338	2015000338	2015	2014	2015-12-31	1	1	S5201	已申请		3.04452	20
000400	2011000400	2011	2010	2011-12-31	1	1	S5201	已申请	116	4.14313	62
000400	2015000400	2015	2014	2015-12-31	1	1	S5201	已申请	461	5.95064	383
000400	2016000400	2016	2015	2016-12-31	1	1	S5201	已申请	579	6.03548	417
000400	2017000400	2017	2016	2017-12-31	1	1	S5201	已申请	549	6.04501	421
000400	2018000400	2018	2017	2018-12-31	1	1	S5201	已申请		5.61313	273
000400	2020000400	2020	2019	2020-12-31	1	1	S5201	已申请	647	0
000403	2013000403	2013	2012	2013-12-31	1	1	S5201	已申请		0		10
000404	2008000404	2008	2007	2008-12-31	1	1	S5201	已申请	11	0
000404	2011000404	2011	2010	2011-12-31	1	1	S5201	已申请	25	1.94591	6	19	0
000404	2012000404	2012	2011	2012-12-31	1	1	S5201	已申请	12	1.60944	4	8	0
000404	2013000404	2013	2012	2013-12-31	1	1	S5201	已申请	16	1.60944	4	12	0
000404	2015000404	2015	2014	2015-12-31	1	1	S5201	已申请	34	0
000404	2016000404	2016	2015	2016-12-31	1	1	S5201	已申请	54	0
000404	2017000404	2017	2016	2017-12-31	1	1	S5201	已申请	63	3.21888	24
000413	2015000413	2015	2014	2015-12-31	1	1	S5201	已申请		3.71357	40	168
000418	2007000418	2007	2006	2007-12-31	1	1	S5201	已申请	26	0
000418	2012000418	2012		2012-12-31	1	2	S5201	已申请	2
000418	2015000418	2015	2014	2015-12-31	1	1	S5201	已申请	1194	6.27099	528	524	142
000423	2015000423	2015	2014	2015-12-31	1	1	S5201	已申请	78	3.49651	32	31	15
000423	2016000423	2016	2015	2016-12-31	1	1	S5201	已申请		3.2581	25	22
000425	2008000425	2008	2007	2008-12-31	1	1	S5201	已申请	14	0
000425	2009000425	2009	2008	2009-12-31	1	1	S5201	已申请	133	3.3322	27
000425	2012000425	2012	2011	2012-12-31	1	1	S5201	已申请	656	0
000425	2017000425	2017	2016	2017-12-31	1	1	S5201	已申请		5.61677	274
000488	2019000488	2019	2018	2019-12-31	1	1	S5201	已申请	19	0
000511	2017000511	2017	2016	2017-12-31	1	1	S5201	已申请	100	0
000513	2010000513	2010	2009	2010-12-31	1	1	S5201	已申请		3.09104	21
000513	2010000513	2010		2010-12-31	1	2	S5201	已申请			1
000513	2011000513	2011	2010	2011-12-31	1	1	S5201	已申请		2.3979	10		10
000513	2013000513	2013	2012	2013-12-31	1	1	S5201	已申请		3.2581	25		7
000513	2013000513	2013		2013-12-31	1	2	S5201	已申请	11
000513	2014000513	2014	2013	2014-12-31	1	1	S5201	已申请		3.63759	37
000513	2014000513	2014		2014-12-31	1	2	S5201	已申请	1
000519	2008000519	2008	2007	2008-12-31	1	1	S5201	已申请		1.09861	2
000519	2009000519	2009	2008	2009-12-31	1	1	S5201	已申请		1.09861	2
000519	2010000519	2010	2009	2010-12-31	1	1	S5201	已申请	7	1.09861	2	5	0
000519	2015000519	2015	2014	2015-12-31	1	1	S5201	已申请		2.63906	13	26
000519	2016000519	2016	2015	2016-12-31	1	1	S5201	已申请	39	2.3979	10
000519	2017000519	2017	2016	2017-12-31	1	1	S5201	已申请	14	1.09861	2
000521	2012000521	2012	2011	2012-12-31	1	1	S5201	已申请	161	3.63759	37
000523	2017000523	2017	2016	2017-12-31	1	1	S5201	已申请		1.09861	2
000523	2018000523	2018	2017	2018-12-31	1	1	S5201	已申请		2.07944	7
000523	2019000523	2019	2018	2019-12-31	1	1	S5201	已申请		2.3979	10
000527	2008000527	2008	2007	2008-12-31	1	1	S5201	已申请	422	3.95124	51
000528	2008000528	2008	2007	2008-12-31	1	1	S5201	已申请	27	0
000528	2009000528	2009	2008	2009-12-31	1	1	S5201	已申请	56	2.07944	7	40	9
000528	2012000528	2012	2011	2012-12-31	1	1	S5201	已申请	209	0
000528	2013000528	2013	2012	2013-12-31	1	1	S5201	已申请	126	0
000528	2014000528	2014	2013	2014-12-31	1	1	S5201	已申请	260	5.0814	160	88	12
000528	2014000528	2014		2014-12-31	1	2	S5201	已申请					2
000528	2015000528	2015	2014	2015-12-31	1	1	S5201	已申请	172	4.59512	98
000528	2016000528	2016	2015	2016-12-31	1	1	S5201	已申请	243	4.84419	126
000528	2017000528	2017	2016	2017-12-31	1	1	S5201	已申请	248	4.95583	141
000528	2018000528	2018	2017	2018-12-31	1	1	S5201	已申请	242	4.89784	133
000528	2018000528	2018		2018-12-31	1	2	S5201	已申请			5
000528	2019000528	2019	2018	2019-12-31	1	1	S5201	已申请	271	4.61512	100
000528	2019000528	2019		2019-12-31	1	2	S5201	已申请			22
000528	2020000528	2020	2019	2020-12-31	1	1	S5201	已申请	242	0
000528	2021000528	2021	2020	2021-12-31	1	1	S5201	已申请	421	0
000530	2013000530	2013	2012	2013-12-31	1	1	S5201	已申请		0		20
000533	2007000533	2007	2006	2007-12-31	1	1	S5201	已申请	13	0
000533	2008000533	2008	2007	2008-12-31	1	1	S5201	已申请	33	0
000533	2009000533	2009	2008	2009-12-31	1	1	S5201	已申请	51	0
000533	2010000533	2010	2009	2010-12-31	1	1	S5201	已申请	41	2.3979	10	20	11
000533	2016000533	2016	2015	2016-12-31	1	1	S5201	已申请	14	0
000534	2016000534	2016	2015	2016-12-31	1	1	S5201	已申请		2.63906	13	10
000536	2015000536	2015	2014	2015-12-31	1	1	S5201	已申请	32	2.89037	17	15	0
000541	2015000541	2015	2014	2015-12-31	1	1	S5201	已申请	72	2.48491	11	33	28
000541	2016000541	2016	2015	2016-12-31	1	1	S5201	已申请	61	2.3979	10	33	18
000541	2019000541	2019	2018	2019-12-31	1	1	S5201	已申请	127	2.56495	12	63	52
000541	2019000541	2019		2019-12-31	1	2	S5201	已申请	4
000541	2020000541	2020	2019	2020-12-31	1	1	S5201	已申请	232	0
000541	2021000541	2021	2020	2021-12-31	1	1	S5201	已申请	283	0
000545	2014000545	2014	2013	2014-12-31	1	1	S5201	已申请		1.09861	2	12
000545	2016000545	2016	2015	2016-12-31	1	1	S5201	已申请		1.09861	2
000545	2019000545	2019	2018	2019-12-31	1	1	S5201	已申请		1.38629	3	1
000545	2020000545	2020	2019	2020-12-31	1	1	S5201	已申请	24	1.60944	4	20	0
000545	2021000545	2021	2020	2021-12-31	1	1	S5201	已申请		1.09861	2	6
000547	2010000547	2010	2009	2010-12-31	1	1	S5201	已申请	20	0
000547	2011000547	2011	2010	2011-12-31	1	1	S5201	已申请	26	0
000547	2014000547	2014	2013	2014-12-31	1	1	S5201	已申请		3.4012	29
000550	2015000550	2015	2014	2015-12-31	1	1	S5201	已申请	220	3.49651	32	137	51
000553	2012000553	2012	2011	2012-12-31	1	1	S5201	已申请	10	0
000553	2013000553	2013	2012	2013-12-31	1	1	S5201	已申请	10	2.30259	9
000553	2014000553	2014	2013	2014-12-31	1	1	S5201	已申请	7	0
000553	2015000553	2015	2014	2015-12-31	1	1	S5201	已申请	2	1.09861	2	0	0
000553	2016000553	2016	2015	2016-12-31	1	1	S5201	已申请		1.94591	6
000559	2015000559	2015	2014	2015-12-31	1	1	S5201	已申请	257	4.2485	69	184	4
000561	2012000561	2012	2011	2012-12-31	1	1	S5201	已申请	30	0
000565	2012000565	2012	2011	2012-12-31	1	1	S5201	已申请		0.693147	1
000565	2013000565	2013	2012	2013-12-31	1	1	S5201	已申请		1.38629	3
000565	2014000565	2014	2013	2014-12-31	1	1	S5201	已申请		1.09861	2
000565	2015000565	2015	2014	2015-12-31	1	1	S5201	已申请		0.693147	1
000565	2016000565	2016	2015	2016-12-31	1	1	S5201	已申请		1.09861	2
000565	2017000565	2017	2016	2017-12-31	1	1	S5201	已申请		2.70805	14
000565	2018000565	2018	2017	2018-12-31	1	1	S5201	已申请		1.60944	4
000565	2019000565	2019	2018	2019-12-31	1	1	S5201	已申请		1.79176	5
000565	2020000565	2020	2019	2020-12-31	1	1	S5201	已申请		1.79176	5
000565	2021000565	2021	2020	2021-12-31	1	1	S5201	已申请	4	0
000566	2013000566	2013	2012	2013-12-31	1	1	S5201	已申请		1.79176	5
000566	2014000566	2014	2013	2014-12-31	1	1	S5201	已申请		2.07944	7
000566	2017000566	2017	2016	2017-12-31	1	1	S5201	已申请	6	1.09861	2
000570	2017000570	2017	2016	2017-12-31	1	1	S5201	已申请	13	0
000570	2019000570	2019	2018	2019-12-31	1	1	S5201	已申请	9	0
000570	2020000570	2020	2019	2020-12-31	1	1	S5201	已申请	13	0
000570	2021000570	2021	2020	2021-12-31	1	1	S5201	已申请	22	0
000576	2015000576	2015	2014	2015-12-31	1	1	S5201	已申请	22	1.38629	3	19	0
000586	2016000586	2016	2015	2016-12-31	1	1	S5201	已申请	16	0		2
000589	2012000589	2012	2011	2012-12-31	1	1	S5201	已申请	11	1.79176	5
000590	2018000590	2018	2017	2018-12-31	1	1	S5201	已申请	8	0
000590	2019000590	2019	2018	2019-12-31	1	1	S5201	已申请		0		7	3
000595	2009000595	2009	2008	2009-12-31	1	1	S5201	已申请	6	0
000595	2010000595	2010	2009	2010-12-31	1	1	S5201	已申请		1.38629	3
000595	2011000595	2011	2010	2011-12-31	1	1	S5201	已申请	8	0
000595	2015000595	2015	2014	2015-12-31	1	1	S5201	已申请	43	3.09104	21	22	0
000596	2018000596	2018	2017	2018-12-31	1	1	S5201	已申请	47	0
000597	2011000597	2011	2010	2011-12-31	1	1	S5201	已申请		2.19722	8
000597	2014000597	2014	2013	2014-12-31	1	1	S5201	已申请	31	0
000599	2009000599	2009	2008	2009-12-31	1	1	S5201	已申请	18	0
000599	2013000599	2013	2012	2013-12-31	1	1	S5201	已申请		1.38629	3
000612	2014000612	2014	2013	2014-12-31	1	1	S5201	已申请		1.60944	4
000625	2010000625	2010	2009	2010-12-31	1	1	S5201	已申请	745	5.61677	274
000625	2011000625	2011	2010	2011-12-31	1	1	S5201	已申请	760	5.89715	363
000625	2015000625	2015	2014	2015-12-31	1	1	S5201	已申请	1184	6.12249	455	535	194
000625	2018000625	2018	2017	2018-12-31	1	1	S5201	已申请	1093	5.99645	401
000625	2019000625	2019	2018	2019-12-31	1	1	S5201	已申请	904	5.99894	402
000625	2020000625	2020	2019	2020-12-31	1	1	S5201	已申请	1091	5.99396	400
000629	2007000629	2007	2006	2007-12-31	1	1	S5201	已申请	103	3.78419	43
000629	2008000629	2008	2007	2008-12-31	1	1	S5201	已申请	108	3.7612	42
000629	2009000629	2009	2008	2009-12-31	1	1	S5201	已申请	345	0
000629	2010000629	2010	2009	2010-12-31	1	1	S5201	已申请	391	0
000636	2008000636	2008	2007	2008-12-31	1	1	S5201	已申请	38	3.29584	26	12	0
000636	2010000636	2010	2009	2010-12-31	1	1	S5201	已申请	31	0
000636	2010000636	2010		2010-12-31	1	2	S5201	已申请	2
000636	2011000636	2011	2010	2011-12-31	1	1	S5201	已申请	34	0
000636	2012000636	2012	2011	2012-12-31	1	1	S5201	已申请	41	0
000636	2013000636	2013	2012	2013-12-31	1	1	S5201	已申请	45	0
000636	2014000636	2014	2013	2014-12-31	1	1	S5201	已申请	53	3.71357	40
000636	2015000636	2015	2014	2015-12-31	1	1	S5201	已申请	31	0
000636	2016000636	2016	2015	2016-12-31	1	1	S5201	已申请	50	0
000636	2017000636	2017	2016	2017-12-31	1	1	S5201	已申请	54	3.55535	34
000636	2018000636	2018	2017	2018-12-31	1	1	S5201	已申请	51	0
000636	2019000636	2019	2018	2019-12-31	1	1	S5201	已申请	51	0
000636	2019000636	2019		2019-12-31	1	2	S5201	已申请	2
000636	2020000636	2020	2019	2020-12-31	1	1	S5201	已申请	52	3.58352	35
000636	2020000636	2020		2020-12-31	1	2	S5201	已申请	3
000637	2013000637	2013	2012	2013-12-31	1	1	S5201	已申请	3	0
000637	2021000637	2021	2020	2021-12-31	1	1	S5201	已申请	9	1.09861	2	7	0
000639	2015000639	2015	2014	2015-12-31	1	1	S5201	已申请	14	2.07944	7	7	0
000651	2016000651	2016	2015	2016-12-31	1	1	S5201	已申请	5976	8.20604	3662
000651	2017000651	2017	2016	2017-12-31	1	1	S5201	已申请		8.33878	4182
000651	2018000651	2018	2017	2018-12-31	1	1	S5201	已申请	13683	8.91771	7462
000651	2021000651	2021	2020	2021-12-31	1	1	S5201	已申请	13849	9.01372	8214
000657	2014000657	2014	2013	2014-12-31	1	1	S5201	已申请	167	4.41884	82
000657	2015000657	2015	2014	2015-12-31	1	1	S5201	已申请	146	0
000657	2015000657	2015		2015-12-31	1	2	S5201	已申请	1
000657	2016000657	2016	2015	2016-12-31	1	1	S5201	已申请	145	3.95124	51
000657	2017000657	2017	2016	2017-12-31	1	1	S5201	已申请	171	4.30407	73
000657	2018000657	2018	2017	2018-12-31	1	1	S5201	已申请	202	4.49981	89
000657	2019000657	2019	2018	2019-12-31	1	1	S5201	已申请	86	3.46574	31
000657	2020000657	2020	2019	2020-12-31	1	1	S5201	已申请	175	4.26268	70
000657	2021000657	2021	2020	2021-12-31	1	1	S5201	已申请	207	4.5326	92
000661	2015000661	2015	2014	2015-12-31	1	1	S5201	已申请	20	2.99573	19	0	1
000677	2007000677	2007	2006	2007-12-31	1	1	S5201	已申请		3.3673	28
000677	2013000677	2013	2012	2013-12-31	1	1	S5201	已申请		2.19722	8
000677	2014000677	2014	2013	2014-12-31	1	1	S5201	已申请		2.07944	7
000677	2015000677	2015	2014	2015-12-31	1	1	S5201	已申请		2.77259	15	1
000677	2017000677	2017	2016	2017-12-31	1	1	S5201	已申请		0.693147	1
000677	2018000677	2018	2017	2018-12-31	1	1	S5201	已申请		0.693147	1
000678	2009000678	2009	2008	2009-12-31	1	1	S5201	已申请	5	0
000678	2012000678	2012	2011	2012-12-31	1	1	S5201	已申请	12	0
000678	2013000678	2013	2012	2013-12-31	1	1	S5201	已申请	15	0
000678	2014000678	2014	2013	2014-12-31	1	1	S5201	已申请	16	1.94591	6	10	0
000678	2019000678	2019	2018	2019-12-31	1	1	S5201	已申请	9	0
000680	2013000680	2013	2012	2013-12-31	1	1	S5201	已申请	225	0
000680	2014000680	2014	2013	2014-12-31	1	1	S5201	已申请	137	0
000680	2015000680	2015	2014	2015-12-31	1	1	S5201	已申请	85	0
000680	2016000680	2016	2015	2016-12-31	1	1	S5201	已申请	84	0
000680	2017000680	2017	2016	2017-12-31	1	1	S5201	已申请	105	0
000680	2018000680	2018	2017	2018-12-31	1	1	S5201	已申请	182	3.61092	36
000680	2019000680	2019	2018	2019-12-31	1	1	S5201	已申请	110	3.58352	35
000680	2020000680	2020	2019	2020-12-31	1	1	S5201	已申请	134	3.4012	29
000698	2011000698	2011	2010	2011-12-31	1	1	S5201	已申请		1.38629	3	4
000700	2009000700	2009	2008	2009-12-31	1	1	S5201	已申请		1.09861	2
000700	2010000700	2010	2009	2010-12-31	1	1	S5201	已申请	32	0
000700	2011000700	2011	2010	2011-12-31	1	1	S5201	已申请	103	3.2581	25
000700	2012000700	2012	2011	2012-12-31	1	1	S5201	已申请	50	0
000703	2017000703	2017	2016	2017-12-31	1	1	S5201	已申请	17	2.70805	14	3	0
000703	2018000703	2018	2017	2018-12-31	1	1	S5201	已申请	20	2.83321	16	4	0
000703	2019000703	2019	2018	2019-12-31	1	1	S5201	已申请	60	3.91202	49	11	0
000703	2020000703	2020	2019	2020-12-31	1	1	S5201	已申请	164	4.7362	113	51	0
000708	2008000708	2008	2007	2008-12-31	1	1	S5201	已申请	5	0
000708	2009000708	2009	2008	2009-12-31	1	1	S5201	已申请	6	0
000708	2015000708	2015	2014	2015-12-31	1	1	S5201	已申请	30	2.07944	7	23	0
000708	2018000708	2018	2017	2018-12-31	1	1	S5201	已申请	64	3.58352	35
000709	2009000709	2009	2008	2009-12-31	1	1	S5201	已申请	67	2.70805	14
000709	2010000709	2010	2009	2010-12-31	1	1	S5201	已申请	93	0
000709	2011000709	2011	2010	2011-12-31	1	1	S5201	已申请	117	0
000709	2012000709	2012	2011	2012-12-31	1	1	S5201	已申请	190	0
000709	2013000709	2013	2012	2013-12-31	1	1	S5201	已申请	228	0
000709	2014000709	2014	2013	2014-12-31	1	1	S5201	已申请	284	0
000709	2015000709	2015	2014	2015-12-31	1	1	S5201	已申请	499	5.23111	186
000709	2016000709	2016	2015	2016-12-31	1	1	S5201	已申请	548	0
000709	2017000709	2017	2016	2017-12-31	1	1	S5201	已申请	774	5.77144	320
000709	2018000709	2018	2017	2018-12-31	1	1	S5201	已申请	888	5.99396	400
000709	2019000709	2019	2018	2019-12-31	1	1	S5201	已申请	986	0
000709	2020000709	2020	2019	2020-12-31	1	1	S5201	已申请	624	0
000717	2017000717	2017	2016	2017-12-31	1	1	S5201	已申请	75	3.2581	25
000717	2019000717	2019	2018	2019-12-31	1	1	S5201	已申请	268	4.8752	130
000717	2020000717	2020	2019	2020-12-31	1	1	S5201	已申请	439	5.63835	280
000717	2021000717	2021	2020	2021-12-31	1	1	S5201	已申请	467	5.97126	391
000725	2013000725	2013	2012	2013-12-31	1	1	S5201	已申请	4282	0
000725	2014000725	2014	2013	2014-12-31	1	1	S5201	已申请	5116	0
000725	2015000725	2015	2014	2015-12-31	1	1	S5201	已申请	6156	0
000725	2016000725	2016	2015	2016-12-31	1	1	S5201	已申请	7570	0
000725	2017000725	2017	2016	2017-12-31	1	1	S5201	已申请	8678	0
000725	2017000725	2017		2017-12-31	1	2	S5201	已申请	1818
000725	2018000725	2018	2017	2018-12-31	1	1	S5201	已申请	9585	0
000726	2007000726	2007	2006	2007-12-31	1	1	S5201	已申请	10	1.79176	5
000726	2008000726	2008	2007	2008-12-31	1	1	S5201	已申请	21	1.94591	6	15	0
000726	2009000726	2009	2008	2009-12-31	1	1	S5201	已申请	16	1.79176	5	11	0
000726	2009000726	2009		2009-12-31	1	2	S5201	已申请			2
000726	2012000726	2012	2011	2012-12-31	1	1	S5201	已申请	27	1.60944	4	23	0
000726	2013000726	2013	2012	2013-12-31	1	1	S5201	已申请	27	2.30259	9	16	2
000726	2015000726	2015	2014	2015-12-31	1	1	S5201	已申请	78	0
000727	2011000727	2011	2010	2011-12-31	1	1	S5201	已申请	6	0
000727	2012000727	2012	2011	2012-12-31	1	1	S5201	已申请	20	1.94591	6
000727	2013000727	2013	2012	2013-12-31	1	1	S5201	已申请	25	2.48491	11	14	0
000727	2014000727	2014	2013	2014-12-31	1	1	S5201	已申请	31	2.70805	14
000727	2016000727	2016	2015	2016-12-31	1	1	S5201	已申请	26	1.79176	5
000727	2018000727	2018	2017	2018-12-31	1	1	S5201	已申请	143	4.60517	99
000727	2018000727	2018		2018-12-31	1	2	S5201	已申请	10
000727	2019000727	2019	2018	2019-12-31	1	1	S5201	已申请	150	4.85981	128
000727	2019000727	2019		2019-12-31	1	2	S5201	已申请	10
000731	2015000731	2015	2014	2015-12-31	1	1	S5201	已申请	16	0
000731	2017000731	2017	2016	2017-12-31	1	1	S5201	已申请		1.09861	2	1
000731	2018000731	2018	2017	2018-12-31	1	1	S5201	已申请		1.09861	2	1
000731	2020000731	2020	2019	2020-12-31	1	1	S5201	已申请	2	0
000733	2007000733	2007	2006	2007-12-31	1	1	S5201	已申请	15	2.19722	8
000733	2008000733	2008	2007	2008-12-31	1	1	S5201	已申请	12	1.94591	6
000733	2009000733	2009	2008	2009-12-31	1	1	S5201	已申请	60	2.89037	17
000733	2010000733	2010	2009	2010-12-31	1	1	S5201	已申请	33	2.70805	14	19	0
000733	2011000733	2011	2010	2011-12-31	1	1	S5201	已申请	55	3.09104	21	34	0
000733	2012000733	2012	2011	2012-12-31	1	1	S5201	已申请	97	3.82864	45
000733	2013000733	2013	2012	2013-12-31	1	1	S5201	已申请	151	4.31749	74
000733	2014000733	2014	2013	2014-12-31	1	1	S5201	已申请	163	4.11087	60
000733	2014000733	2014		2014-12-31	1	2	S5201	已申请	1
000733	2015000733	2015	2014	2015-12-31	1	1	S5201	已申请	168	4.27667	71
000733	2016000733	2016	2015	2016-12-31	1	1	S5201	已申请	227	4.48864	88
000733	2017000733	2017	2016	2017-12-31	1	1	S5201	已申请	250	4.75359	115
000733	2017000733	2017		2017-12-31	1	2	S5201	已申请	1
000733	2018000733	2018	2017	2018-12-31	1	1	S5201	已申请	271	4.77068	117
000733	2019000733	2019	2018	2019-12-31	1	1	S5201	已申请	237	4.5326	92
000733	2020000733	2020	2019	2020-12-31	1	1	S5201	已申请	299	4.92725	137
000733	2021000733	2021	2020	2021-12-31	1	1	S5201	已申请	336	5.09375	162
000737	2013000737	2013	2012	2013-12-31	1	1	S5201	已申请		1.94591	6
000737	2014000737	2014	2013	2014-12-31	1	1	S5201	已申请		2.89037	17	2
000737	2015000737	2015	2014	2015-12-31	1	1	S5201	已申请	11	1.09861	2	2	7
000737	2018000737	2018	2017	2018-12-31	1	1	S5201	已申请	10	2.07944	7	3	0
000737	2019000737	2019	2018	2019-12-31	1	1	S5201	已申请	7	1.38629	3	4	0
000737	2020000737	2020	2019	2020-12-31	1	1	S5201	已申请	18	2.19722	8	10	0
000738	2013000738	2013	2012	2013-12-31	1	1	S5201	已申请	95	0
000738	2014000738	2014	2013	2014-12-31	1	1	S5201	已申请	144	4.70953	110	33	1
000738	2016000738	2016	2015	2016-12-31	1	1	S5201	已申请	129	4.60517	99	30	0
000738	2017000738	2017	2016	2017-12-31	1	1	S5201	已申请	113	4.70953	110	3	0
000738	2018000738	2018	2017	2018-12-31	1	1	S5201	已申请	127	4.84419	126	1	0
000738	2019000738	2019	2018	2019-12-31	1	1	S5201	已申请	124	4.80402	121	3	0
000738	2020000738	2020	2019	2020-12-31	1	1	S5201	已申请	129	4.86753	129	0	0
000738	2021000738	2021	2020	2021-12-31	1	1	S5201	已申请	137	4.91265	135
000739	2013000739	2013	2012	2013-12-31	1	1	S5201	已申请		2.48491	11
000739	2020000739	2020	2019	2020-12-31	1	1	S5201	已申请		2.63906	13
000739	2021000739	2021	2020	2021-12-31	1	1	S5201	已申请		2.70805	14
000748	2015000748	2015	2014	2015-12-31	1	1	S5201	已申请	84	3.2581	25
000751	2017000751	2017	2016	2017-12-31	1	1	S5201	已申请		1.09861	2
000756	2013000756	2013	2012	2013-12-31	1	1	S5201	已申请	26	3.04452	20
000756	2018000756	2018	2017	2018-12-31	1	1	S5201	已申请	23	0
000756	2019000756	2019	2018	2019-12-31	1	1	S5201	已申请	81	0
000760	2015000760	2015	2014	2015-12-31	1	1	S5201	已申请	38	3.66356	38	0	0
000761	2011000761	2011	2010	2011-12-31	1	1	S5201	已申请	20	0
000761	2013000761	2013	2012	2013-12-31	1	1	S5201	已申请	20	0
000761	2016000761	2016	2015	2016-12-31	1	1	S5201	已申请	204	4.40672	81	123	0
000761	2016000761	2016		2016-12-31	1	2	S5201	已申请	1
000761	2017000761	2017	2016	2017-12-31	1	1	S5201	已申请	15	1.94591	6	9	0
000761	2019000761	2019	2018	2019-12-31	1	1	S5201	已申请	146	0
000761	2020000761	2020	2019	2020-12-31	1	1	S5201	已申请	211	0
000761	2021000761	2021	2020	2021-12-31	1	1	S5201	已申请	193	4.68213	107
000766	2012000766	2012	2011	2012-12-31	1	1	S5201	已申请	6	0
000766	2013000766	2013	2012	2013-12-31	1	1	S5201	已申请	6	0
000766	2015000766	2015	2014	2015-12-31	1	1	S5201	已申请	12	0
000766	2020000766	2020	2019	2020-12-31	1	1	S5201	已申请		1.09861	2
000768	2007000768	2007	2006	2007-12-31	1	1	S5201	已申请	10	0
000777	2014000777	2014	2013	2014-12-31	1	1	S5201	已申请	6	1.60944	4	2	0
000777	2015000777	2015	2014	2015-12-31	1	1	S5201	已申请	17	0
000777	2018000777	2018	2017	2018-12-31	1	1	S5201	已申请	74	3.63759	37
000777	2019000777	2019	2018	2019-12-31	1	1	S5201	已申请	61	3.46574	31
000778	2010000778	2010	2009	2010-12-31	1	1	S5201	已申请	120	3.73767	41
000778	2011000778	2011	2010	2011-12-31	1	1	S5201	已申请	221	4.29046	72
000778	2011000778	2011		2011-12-31	1	2	S5201	已申请	2		2	0	0
000786	2007000786	2007	2006	2007-12-31	1	1	S5201	已申请	36	0
000786	2008000786	2008	2007	2008-12-31	1	1	S5201	已申请	12	0
000786	2010000786	2010		2010-12-31	1	2	S5201	已申请	2
000786	2014000786	2014	2013	2014-12-31	1	1	S5201	已申请	1942	0
000786	2014000786	2014		2014-12-31	1	2	S5201	已申请	9
000786	2015000786	2015	2014	2015-12-31	1	1	S5201	已申请	1065	5.2575	191	733	141
000786	2017000786	2017		2017-12-31	1	2	S5201	已申请			5
000790	2013000790	2013	2012	2013-12-31	1	1	S5201	已申请	20	2.48491	11	5	4
000790	2021000790	2021	2020	2021-12-31	1	1	S5201	已申请	30	0
000792	2015000792	2015	2014	2015-12-31	1	1	S5201	已申请	14	2.30259	9	5	0
000792	2016000792	2016	2015	2016-12-31	1	1	S5201	已申请	29	2.19722	8	21	0
000792	2017000792	2017	2016	2017-12-31	1	1	S5201	已申请	83	4.02535	55	25	3
000792	2018000792	2018	2017	2018-12-31	1	1	S5201	已申请	140	4.29046	72	65	3
000792	2019000792	2019	2018	2019-12-31	1	1	S5201	已申请	146	3.68888	39	103	4
000792	2020000792	2020	2019	2020-12-31	1	1	S5201	已申请	169	0
000792	2021000792	2021	2020	2021-12-31	1	1	S5201	已申请	83	0
000795	2012000795	2012	2011	2012-12-31	1	1	S5201	已申请	6	1.38629	3	3	0
000795	2013000795	2013	2012	2013-12-31	1	1	S5201	已申请	29	2.83321	16	13	0
000795	2016000795	2016	2015	2016-12-31	1	1	S5201	已申请		3.21888	24
000795	2020000795	2020	2019	2020-12-31	1	1	S5201	已申请	352	4.74493	114
000807	2016000807	2016	2015	2016-12-31	1	1	S5201	已申请	55	0
000807	2021000807	2021	2020	2021-12-31	1	1	S5201	已申请	86	2.94444	18	68	0
000810	2015000810	2015	2014	2015-12-31	1	1	S5201	已申请	284	5.50533	245	26	13
000810	2016000810	2016	2015	2016-12-31	1	1	S5201	已申请	909	6.15698	471	283	155
000813	2016000813	2016	2015	2016-12-31	1	1	S5201	已申请	3	0
000813	2018000813	2018	2017	2018-12-31	1	1	S5201	已申请	3	1.38629	3	0	0
000813	2019000813	2019	2018	2019-12-31	1	1	S5201	已申请		1.38629	3
000813	2020000813	2020	2019	2020-12-31	1	1	S5201	已申请		2.19722	8
000813	2021000813	2021	2020	2021-12-31	1	1	S5201	已申请		3.49651	32
000816	2007000816	2007	2006	2007-12-31	1	1	S5201	已申请	51	0
000816	2008000816	2008	2007	2008-12-31	1	1	S5201	已申请	20	0
000816	2016000816	2016	2015	2016-12-31	1	1	S5201	已申请	27	1.79176	5	8	14
000816	2019000816	2019	2018	2019-12-31	1	1	S5201	已申请	35	2.99573	19	14	2
000816	2020000816	2020	2019	2020-12-31	1	1	S5201	已申请	27	3.13549	22	3	2
000816	2020000816	2020		2020-12-31	1	2	S5201	已申请	1
000818	2018000818	2018	2017	2018-12-31	1	1	S5201	已申请	16	0
000821	2014000821	2014	2013	2014-12-31	1	1	S5201	已申请		2.19722	8	20
000821	2015000821	2015	2014	2015-12-31	1	1	S5201	已申请		1.09861	2	19
000821	2016000821	2016	2015	2016-12-31	1	1	S5201	已申请		2.30259	9
000823	2008000823	2008	2007	2008-12-31	1	1	S5201	已申请	14	2.56495	12
000823	2009000823	2009	2008	2009-12-31	1	1	S5201	已申请	18	2.07944	7
000823	2010000823	2010	2009	2010-12-31	1	1	S5201	已申请	25	0
000823	2011000823	2011	2010	2011-12-31	1	1	S5201	已申请	46	0
000825	2016000825	2016	2015	2016-12-31	1	1	S5201	已申请	155	4.5326	92
000830	2009000830	2009	2008	2009-12-31	1	1	S5201	已申请	132	0
000831	2016000831	2016		2016-12-31	1	2	S5201	已申请			1
000831	2016000831	2016	2015	2016-12-31	1	1	S5201	已申请		0.693147	1
000831	2017000831	2017		2017-12-31	1	2	S5201	已申请	1
000831	2017000831	2017	2016	2017-12-31	1	1	S5201	已申请		0.693147	1	1
000836	2015000836	2015	2014	2015-12-31	1	1	S5201	已申请	17	1.60944	4	13	0
000836	2016000836	2016	2015	2016-12-31	1	1	S5201	已申请	37	2.3979	10	27	0
000837	2007000837	2007	2006	2007-12-31	1	1	S5201	已申请	6	0
000837	2011000837	2011	2010	2011-12-31	1	1	S5201	已申请	8	1.60944	4	4	0
000837	2012000837	2012	2011	2012-12-31	1	1	S5201	已申请	21	1.94591	6
000837	2016000837	2016	2015	2016-12-31	1	1	S5201	已申请	11	0
000837	2017000837	2017	2016	2017-12-31	1	1	S5201	已申请	16	1.60944	4
000837	2018000837	2018	2017	2018-12-31	1	1	S5201	已申请	27	2.07944	7
000837	2019000837	2019	2018	2019-12-31	1	1	S5201	已申请	28	2.3979	10
000837	2020000837	2020	2019	2020-12-31	1	1	S5201	已申请	40	0
000837	2021000837	2021	2020	2021-12-31	1	1	S5201	已申请	42	0
000848	2015000848	2015	2014	2015-12-31	1	1	S5201	已申请		1.94591	6
000850	2008000850	2008	2007	2008-12-31	1	1	S5201	已申请	10	0
000850	2010000850	2010	2009	2010-12-31	1	1	S5201	已申请	8	0
000850	2014000850	2014	2013	2014-12-31	1	1	S5201	已申请	53	0
000850	2015000850	2015	2014	2015-12-31	1	1	S5201	已申请	177	4.54329	93	82	2
000850	2016000850	2016	2015	2016-12-31	1	1	S5201	已申请		3.93183	50
000850	2018000850	2018	2017	2018-12-31	1	1	S5201	已申请	77	3.71357	40
000850	2019000850	2019	2018	2019-12-31	1	1	S5201	已申请	51	3.4012	29	22	0
000850	2020000850	2020	2019	2020-12-31	1	1	S5201	已申请	51	3.3673	28	23	0
000850	2021000850	2021	2020	2021-12-31	1	1	S5201	已申请	53	3.3322	27	26	0
000852	2012000852	2012	2011	2012-12-31	1	1	S5201	已申请	21	0
000852	2021000852	2021	2020	2021-12-31	1	1	S5201	已申请	166	0
000856	2013000856	2013	2012	2013-12-31	1	1	S5201	已申请	38	0
000856	2017000856	2017	2016	2017-12-31	1	1	S5201	已申请		1.38629	3	16
000859	2010000859	2010	2009	2010-12-31	1	1	S5201	已申请	12	1.38629	3
000868	2007000868	2007	2006	2007-12-31	1	1	S5201	已申请	11	0	0	2	9
000868	2009000868	2009	2008	2009-12-31	1	1	S5201	已申请	3	0
000868	2010000868	2010	2009	2010-12-31	1	1	S5201	已申请	20	1.38629	3	14
000868	2011000868	2011	2010	2011-12-31	1	1	S5201	已申请	34	1.79176	5	19	10
000868	2013000868	2013	2012	2013-12-31	1	1	S5201	已申请	154	3.52636	33	108	13
000869	2012000869	2012	2011	2012-12-31	1	1	S5201	已申请	6	1.38629	3
000869	2016000869	2016	2015	2016-12-31	1	1	S5201	已申请		1.09861	2
000876	2019000876	2019	2018	2019-12-31	1	1	S5201	已申请	230	4.51086	90
000876	2020000876	2020	2019	2020-12-31	1	1	S5201	已申请	295	4.54329	93
000877	2012000877	2012	2011	2012-12-31	1	1	S5201	已申请		1.09861	2	2
000877	2013000877	2013	2012	2013-12-31	1	1	S5201	已申请	15	0
000878	2012000878	2012	2011	2012-12-31	1	1	S5201	已申请	14	0
000878	2016000878	2016	2015	2016-12-31	1	1	S5201	已申请	8	0
000878	2017000878	2017	2016	2017-12-31	1	1	S5201	已申请	54	2.99573	19	35	0
000878	2019000878	2019	2018	2019-12-31	1	1	S5201	已申请	102	0
000878	2020000878	2020	2019	2020-12-31	1	1	S5201	已申请	103	3.58352	35
000878	2021000878	2021	2020	2021-12-31	1	1	S5201	已申请	119	3.91202	49
000881	2016000881	2016	2015	2016-12-31	1	1	S5201	已申请	87	4.20469	66	21	0
000881	2017000881	2017	2016	2017-12-31	1	1	S5201	已申请	75	3.95124	51	24	0
000881	2018000881	2018	2017	2018-12-31	1	1	S5201	已申请	165	4.70048	109	56	0
000881	2019000881	2019	2018	2019-12-31	1	1	S5201	已申请	110	4.26268	70
000887	2008000887	2008	2007	2008-12-31	1	1	S5201	已申请	9	1.60944	4
000887	2010000887	2010	2009	2010-12-31	1	1	S5201	已申请	39	2.30259	9
000890	2010000890	2010		2010-12-31	1	2	S5201	已申请	1
000890	2010000890	2010	2009	2010-12-31	1	1	S5201	已申请		0.693147	1	1
000890	2011000890	2011	2010	2011-12-31	1	1	S5201	已申请	3	0
000890	2012000890	2012	2011	2012-12-31	1	1	S5201	已申请	5	1.38629	3	2	0
000890	2014000890	2014	2013	2014-12-31	1	1	S5201	已申请	10	1.79176	5	5	0
000893	2007000893	2007	2006	2007-12-31	1	1	S5201	已申请	5	0
000895	2020000895	2020	2019	2020-12-31	1	1	S5201	已申请	131	0
000898	2008000898	2008		2008-12-31	1	2	S5201	已申请	3
000898	2012000898	2012	2011	2012-12-31	1	1	S5201	已申请	700	0
000898	2013000898	2013	2012	2013-12-31	1	1	S5201	已申请	641	5.83481	341
000898	2015000898	2015	2014	2015-12-31	1	1	S5201	已申请		6.54391	694	627
000898	2017000898	2017	2016	2017-12-31	1	1	S5201	已申请	42	0
000898	2018000898	2018	2017	2018-12-31	1	1	S5201	已申请	569	5.71703	303
000898	2019000898	2019	2018	2019-12-31	1	1	S5201	已申请	579	5.7869	325
000901	2014000901	2014	2013	2014-12-31	1	1	S5201	已申请	72	3.73767	41
000901	2015000901	2015	2014	2015-12-31	1	1	S5201	已申请	73	3.97029	52
000901	2016000901	2016	2015	2016-12-31	1	1	S5201	已申请	90	3.73767	41
000902	2017000902	2017	2016	2017-12-31	1	1	S5201	已申请	24	1.38629	3
000903	2013000903	2013	2012	2013-12-31	1	1	S5201	已申请	99	2.30259	9
000903	2015000903	2015	2014	2015-12-31	1	1	S5201	已申请	47	1.79176	5	28	14
000903	2017000903	2017	2016	2017-12-31	1	1	S5201	已申请	40	0
000908	2014000908	2014	2013	2014-12-31	1	1	S5201	已申请	32	3.21888	24
000910	2013000910	2013	2012	2013-12-31	1	1	S5201	已申请	99	3.52636	33	47	19
000910	2014000910	2014	2013	2014-12-31	1	1	S5201	已申请	74	3.21888	24	25	25
000910	2016000910	2016	2015	2016-12-31	1	1	S5201	已申请	41	3.04452	20	16	5
000910	2017000910	2017	2016	2017-12-31	1	1	S5201	已申请	59	3.4012	29	27	3
000910	2018000910	2018	2017	2018-12-31	1	1	S5201	已申请	79	3.73767	41	34	4
000910	2019000910	2019	2018	2019-12-31	1	1	S5201	已申请	86	3.58352	35	31	20
000910	2020000910	2020	2019	2020-12-31	1	1	S5201	已申请	112	3.52636	33	52	27
000912	2010000912	2010	2009	2010-12-31	1	1	S5201	已申请	2	0
000912	2015000912	2015	2014	2015-12-31	1	1	S5201	已申请	10	2.3979	10	0	0
000912	2021000912	2021	2020	2021-12-31	1	1	S5201	已申请	22	2.48491	11
000913	2016000913	2016	2015	2016-12-31	1	1	S5201	已申请	18	0
000913	2017000913	2017	2016	2017-12-31	1	1	S5201	已申请	65	2.77259	15	12	38
000913	2019000913	2019	2018	2019-12-31	1	1	S5201	已申请	67	2.3979	10	30	29
000915	2015000915	2015	2014	2015-12-31	1	1	S5201	已申请	40	2.89037	17	22	1
000919	2012000919	2012	2011	2012-12-31	1	1	S5201	已申请		2.19722	8
000919	2021000919	2021	2020	2021-12-31	1	1	S5201	已申请	14	1.38629	3	11	0
000920	2015000920	2015	2014	2015-12-31	1	1	S5201	已申请	82	3.78419	43	35	4
000921	2011000921	2011	2010	2011-12-31	1	1	S5201	已申请	260	3.8712	47
000921	2011000921	2011		2011-12-31	1	2	S5201	已申请	15
000921	2012000921	2012	2011	2012-12-31	1	1	S5201	已申请	394	4.63473	102
000921	2012000921	2012		2012-12-31	1	2	S5201	已申请	13
000921	2013000921	2013	2012	2013-12-31	1	1	S5201	已申请	525	5.03044	152	207	166
000922	2013000922	2013	2012	2013-12-31	1	1	S5201	已申请	14	0
000922	2018000922	2018	2017	2018-12-31	1	1	S5201	已申请	36	0
000922	2019000922	2019	2018	2019-12-31	1	1	S5201	已申请	23	2.19722	8	15	0
000925	2009000925	2009	2008	2009-12-31	1	1	S5201	已申请		1.38629	3
000925	2010000925	2010	2009	2010-12-31	1	1	S5201	已申请	11	1.79176	5
000925	2015000925	2015	2014	2015-12-31	1	1	S5201	已申请	56	3.43399	30	25	1
000930	2012000930	2012	2011	2012-12-31	1	1	S5201	已申请	75	0
000930	2013000930	2013	2012	2013-12-31	1	1	S5201	已申请	45	0
000930	2020000930	2020	2019	2020-12-31	1	1	S5201	已申请	55	0
000932	2009000932	2009	2008	2009-12-31	1	1	S5201	已申请	44	3.09104	21
000932	2014000932	2014	2013	2014-12-31	1	1	S5201	已申请	110	4.2485	69
000932	2015000932	2015	2014	2015-12-31	1	1	S5201	已申请	131	3.7612	42
000936	2020000936	2020	2019	2020-12-31	1	1	S5201	已申请	17	0
000949	2010000949	2010	2009	2010-12-31	1	1	S5201	已申请		2.77259	15	36
000952	2015000952	2015	2014	2015-12-31	1	1	S5201	已申请		1.60944	4
000952	2019000952	2019	2018	2019-12-31	1	1	S5201	已申请		1.09861	2
000952	2021000952	2021	2020	2021-12-31	1	1	S5201	已申请	23	1.79176	5	18	0
000955	2019000955	2019	2018	2019-12-31	1	1	S5201	已申请	50	2.77259	15	35	0
000955	2020000955	2020	2019	2020-12-31	1	1	S5201	已申请	29	2.94444	18	11	0
000957	2015000957	2015	2014	2015-12-31	1	1	S5201	已申请	48	0
000957	2017000957	2017	2016	2017-12-31	1	1	S5201	已申请	72	0
000957	2020000957	2020	2019	2020-12-31	1	1	S5201	已申请	50	0
000957	2021000957	2021	2020	2021-12-31	1	1	S5201	已申请	82	0
000959	2007000959	2007	2006	2007-12-31	1	1	S5201	已申请		0.693147	1
000959	2015000959	2015	2014	2015-12-31	1	1	S5201	已申请	84	0
000960	2015000960	2015	2014	2015-12-31	1	1	S5201	已申请	52	0
000960	2019000960	2019	2018	2019-12-31	1	1	S5201	已申请	58	3.17805	23
000962	2011000962	2011	2010	2011-12-31	1	1	S5201	已申请	10	0
000962	2012000962	2012	2011	2012-12-31	1	1	S5201	已申请	40	0
000962	2013000962	2013	2012	2013-12-31	1	1	S5201	已申请	27	0
000962	2014000962	2014	2013	2014-12-31	1	1	S5201	已申请	18	0
000962	2017000962	2017	2016	2017-12-31	1	1	S5201	已申请		1.79176	5
000962	2021000962	2021	2020	2021-12-31	1	1	S5201	已申请	15	0
000969	2008000969	2008	2007	2008-12-31	1	1	S5201	已申请	44	0
000969	2009000969	2009	2008	2009-12-31	1	1	S5201	已申请	23	0
000969	2010000969	2010	2009	2010-12-31	1	1	S5201	已申请	15	0
000969	2011000969	2011	2010	2011-12-31	1	1	S5201	已申请	26	0
000969	2012000969	2012	2011	2012-12-31	1	1	S5201	已申请	57	0
000969	2012000969	2012		2012-12-31	1	2	S5201	已申请	1
000969	2013000969	2013	2012	2013-12-31	1	1	S5201	已申请	74	0
000969	2014000969	2014	2013	2014-12-31	1	1	S5201	已申请	69	0
000969	2015000969	2015	2014	2015-12-31	1	1	S5201	已申请	68	0
000969	2016000969	2016	2015	2016-12-31	1	1	S5201	已申请	74	0
000969	2017000969	2017	2016	2017-12-31	1	1	S5201	已申请	82	0
000969	2018000969	2018	2017	2018-12-31	1	1	S5201	已申请	59	0
000969	2020000969	2020	2019	2020-12-31	1	1	S5201	已申请	95	0
000969	2020000969	2020		2020-12-31	1	2	S5201	已申请	5
000969	2021000969	2021	2020	2021-12-31	1	1	S5201	已申请	84	0
000969	2021000969	2021		2021-12-31	1	2	S5201	已申请	9
000970	2015000970	2015	2014	2015-12-31	1	1	S5201	已申请	47	3.09104	21	24	2
000973	2011000973	2011	2010	2011-12-31	1	1	S5201	已申请	10	2.19722	8
000973	2012000973	2012	2011	2012-12-31	1	1	S5201	已申请	22	2.94444	18
000973	2013000973	2013	2012	2013-12-31	1	1	S5201	已申请	12	2.30259	9
000973	2014000973	2014	2013	2014-12-31	1	1	S5201	已申请	15	2.3979	10
000973	2015000973	2015	2014	2015-12-31	1	1	S5201	已申请	23	2.94444	18	4	1
000973	2016000973	2016	2015	2016-12-31	1	1	S5201	已申请	19	2.77259	15
000973	2017000973	2017	2016	2017-12-31	1	1	S5201	已申请	17	2.48491	11
000973	2018000973	2018	2017	2018-12-31	1	1	S5201	已申请	17	2.07944	7
000973	2019000973	2019	2018	2019-12-31	1	1	S5201	已申请	33	3.2581	25
000973	2020000973	2020	2019	2020-12-31	1	1	S5201	已申请	28	2.70805	14
000973	2021000973	2021	2020	2021-12-31	1	1	S5201	已申请	45	3.13549	22
000980	2015000980	2015	2014	2015-12-31	1	1	S5201	已申请	17	0.693147	1	16	0
000982	2014000982	2014	2013	2014-12-31	1	1	S5201	已申请	7	0
000985	2008000985	2008	2007	2008-12-31	1	1	S5201	已申请		1.09861	2
000985	2009000985	2009	2008	2009-12-31	1	1	S5201	已申请		1.09861	2
000985	2011000985	2011	2010	2011-12-31	1	1	S5201	已申请		1.09861	2
000985	2012000985	2012	2011	2012-12-31	1	1	S5201	已申请		1.09861	2
000988	2010000988	2010	2009	2010-12-31	1	1	S5201	已申请	5	0
000988	2013000988	2013	2012	2013-12-31	1	1	S5201	已申请	65	3.17805	23
000988	2014000988	2014	2013	2014-12-31	1	1	S5201	已申请	61	0
000988	2015000988	2015	2014	2015-12-31	1	1	S5201	已申请	83	0
000988	2016000988	2016	2015	2016-12-31	1	1	S5201	已申请	191	0
000988	2017000988	2017	2016	2017-12-31	1	1	S5201	已申请	195	0
000988	2018000988	2018	2017	2018-12-31	1	1	S5201	已申请	222	0
000988	2019000988	2019	2018	2019-12-31	1	1	S5201	已申请	237	0
000988	2020000988	2020	2019	2020-12-31	1	1	S5201	已申请	270	0
000988	2021000988	2021	2020	2021-12-31	1	1	S5201	已申请	318	4.7185	111
000988	2021000988	2021		2021-12-31	1	2	S5201	已申请	14
000989	2008000989	2008		2008-12-31	1	2	S5201	已申请	3
000989	2009000989	2009	2008	2009-12-31	1	1	S5201	已申请		2.70805	14		5
000989	2009000989	2009		2009-12-31	1	2	S5201	已申请	1
000989	2011000989	2011	2010	2011-12-31	1	1	S5201	已申请		2.30259	9
000989	2012000989	2012	2011	2012-12-31	1	1	S5201	已申请	56	0
000989	2015000989	2015	2014	2015-12-31	1	1	S5201	已申请	42	3.21888	24
000989	2016000989	2016	2015	2016-12-31	1	1	S5201	已申请	16	2.77259	15
000989	2017000989	2017	2016	2017-12-31	1	1	S5201	已申请	26	2.77259	15
000989	2017000989	2017		2017-12-31	1	2	S5201	已申请			1
000989	2018000989	2018	2017	2018-12-31	1	1	S5201	已申请	34	3.43399	30	2	2
000989	2019000989	2019	2018	2019-12-31	1	1	S5201	已申请	20	0
000989	2020000989	2020	2019	2020-12-31	1	1	S5201	已申请	27	0
000989	2021000989	2021	2020	2021-12-31	1	1	S5201	已申请	16	0
000990	2008000990	2008	2007	2008-12-31	1	1	S5201	已申请	2	0
000990	2009000990	2009	2008	2009-12-31	1	1	S5201	已申请	3	0
000990	2011000990	2011	2010	2011-12-31	1	1	S5201	已申请		2.19722	8
000990	2012000990	2012	2011	2012-12-31	1	1	S5201	已申请	34	0
000990	2013000990	2013	2012	2013-12-31	1	1	S5201	已申请	55	0
000990	2015000990	2015	2014	2015-12-31	1	1	S5201	已申请	72	0
000990	2016000990	2016	2015	2016-12-31	1	1	S5201	已申请	332	0
000990	2017000990	2017	2016	2017-12-31	1	1	S5201	已申请		1.60944	4	3	3
000999	2011000999	2011	2010	2011-12-31	1	1	S5201	已申请		2.3979	10
000999	2013000999	2013	2012	2013-12-31	1	1	S5201	已申请		1.60944	4
000999	2014000999	2014	2013	2014-12-31	1	1	S5201	已申请		3.29584	26
000999	2015000999	2015	2014	2015-12-31	1	1	S5201	已申请	78	4.20469	66	12	0
000999	2016000999	2016	2015	2016-12-31	1	1	S5201	已申请		4.23411	68
000999	2017000999	2017	2016	2017-12-31	1	1	S5201	已申请		3.49651	32
002001	2013002001	2013	2012	2013-12-31	1	1	S5201	已申请	27	0
002002	2013002002	2013	2012	2013-12-31	1	1	S5201	已申请	13	0
002002	2014002002	2014	2013	2014-12-31	1	1	S5201	已申请		1.09861	2	1
002002	2015002002	2015	2014	2015-12-31	1	1	S5201	已申请	28	2.89037	17	11	0
002002	2017002002	2017	2016	2017-12-31	1	1	S5201	已申请	4	0
002003	2007002003	2007	2006	2007-12-31	1	1	S5201	已申请	13	1.38629	3
002003	2008002003	2008	2007	2008-12-31	1	1	S5201	已申请	32	1.38629	3	7	22
002003	2014002003	2014	2013	2014-12-31	1	1	S5201	已申请	46	2.89037	17
002003	2015002003	2015	2014	2015-12-31	1	1	S5201	已申请	153	4.18965	65	78	10
002003	2016002003	2016	2015	2016-12-31	1	1	S5201	已申请	105	0
002003	2017002003	2017	2016	2017-12-31	1	1	S5201	已申请	150	0
002003	2018002003	2018	2017	2018-12-31	1	1	S5201	已申请	177	4.15888	63
002004	2010002004	2010	2009	2010-12-31	1	1	S5201	已申请		2.63906	13
002004	2011002004	2011	2010	2011-12-31	1	1	S5201	已申请		3.04452	20
002004	2012002004	2012	2011	2012-12-31	1	1	S5201	已申请		4.48864	88
002004	2017002004	2017	2016	2017-12-31	1	1	S5201	已申请		3.3322	27
002006	2008002006	2008	2007	2008-12-31	1	1	S5201	已申请	8	0
002006	2009002006	2009	2008	2009-12-31	1	1	S5201	已申请	33	2.07944	7
002006	2011002006	2011	2010	2011-12-31	1	1	S5201	已申请	27	1.94591	6
002006	2014002006	2014	2013	2014-12-31	1	1	S5201	已申请	12	0.693147	1
002006	2015002006	2015	2014	2015-12-31	1	1	S5201	已申请		1.79176	5	27
002006	2016002006	2016	2015	2016-12-31	1	1	S5201	已申请	21	1.38629	3
002008	2007002008	2007	2006	2007-12-31	1	1	S5201	已申请	211	0
002008	2008002008	2008	2007	2008-12-31	1	1	S5201	已申请	210	0
002008	2009002008	2009	2008	2009-12-31	1	1	S5201	已申请	177	0
002008	2010002008	2010	2009	2010-12-31	1	1	S5201	已申请	182	0
002008	2011002008	2011	2010	2011-12-31	1	1	S5201	已申请	120	0
002008	2012002008	2012	2011	2012-12-31	1	1	S5201	已申请	105	0
002008	2013002008	2013	2012	2013-12-31	1	1	S5201	已申请	225	0
002009	2007002009	2007	2006	2007-12-31	1	1	S5201	已申请	105	2.94444	18
002009	2008002009	2008	2007	2008-12-31	1	1	S5201	已申请	119	3.2581	25
002009	2009002009	2009	2008	2009-12-31	1	1	S5201	已申请		1.94591	6
002009	2010002009	2010	2009	2010-12-31	1	1	S5201	已申请	100	0
002009	2011002009	2011		2011-12-31	1	2	S5201	已申请	2
002009	2013002009	2013	2012	2013-12-31	1	1	S5201	已申请	85	3.43399	30
002009	2015002009	2015	2014	2015-12-31	1	1	S5201	已申请	7	0
002009	2016002009	2016	2015	2016-12-31	1	1	S5201	已申请	119	3.52636	33	86
002009	2019002009	2019	2018	2019-12-31	1	1	S5201	已申请	104	0
002009	2020002009	2020	2019	2020-12-31	1	1	S5201	已申请	73	2.83321	16
002011	2007002011	2007	2006	2007-12-31	1	1	S5201	已申请	39	0
002011	2008002011	2008	2007	2008-12-31	1	1	S5201	已申请	33	2.48491	11
002011	2009002011	2009	2008	2009-12-31	1	1	S5201	已申请	39	2.63906	13
002011	2010002011	2010	2009	2010-12-31	1	1	S5201	已申请	28	1.94591	6
002011	2011002011	2011	2010	2011-12-31	1	1	S5201	已申请	175	4.23411	68
002011	2012002011	2012	2011	2012-12-31	1	1	S5201	已申请	250	4.64439	103
002011	2013002011	2013	2012	2013-12-31	1	1	S5201	已申请	159	4.21951	67
002011	2014002011	2014	2013	2014-12-31	1	1	S5201	已申请	134	4.00733	54
002011	2015002011	2015	2014	2015-12-31	1	1	S5201	已申请	9	0
002013	2008002013	2008	2007	2008-12-31	1	1	S5201	已申请	2	1.09861	2	0	0
002013	2009002013	2009	2008	2009-12-31	1	1	S5201	已申请	2	0.693147	1	1	0
002013	2010002013	2010		2010-12-31	1	2	S5201	已申请	1
002013	2011002013	2011	2010	2011-12-31	1	1	S5201	已申请		2.3979	10	10
002013	2013002013	2013	2012	2013-12-31	1	1	S5201	已申请	225	0
002013	2014002013	2014	2013	2014-12-31	1	1	S5201	已申请	185	0
002013	2015002013	2015	2014	2015-12-31	1	1	S5201	已申请	752	6.13123	459	293	0
002014	2008002014	2008	2007	2008-12-31	1	1	S5201	已申请	7	1.79176	5	2	0
002014	2009002014	2009	2008	2009-12-31	1	1	S5201	已申请		1.79176	5	11
002014	2010002014	2010	2009	2010-12-31	1	1	S5201	已申请	15	1.94591	6	9	0
002014	2011002014	2011	2010	2011-12-31	1	1	S5201	已申请	10	1.94591	6	4	0
002014	2013002014	2013	2012	2013-12-31	1	1	S5201	已申请	27	0
002014	2014002014	2014	2013	2014-12-31	1	1	S5201	已申请	38	2.83321	16	22	0
002014	2015002014	2015	2014	2015-12-31	1	1	S5201	已申请	95	3.55535	34	60	1
002014	2016002014	2016	2015	2016-12-31	1	1	S5201	已申请	29	0
002014	2017002014	2017	2016	2017-12-31	1	1	S5201	已申请	39	0
002014	2019002014	2019	2018	2019-12-31	1	1	S5201	已申请	33	0
002014	2020002014	2020	2019	2020-12-31	1	1	S5201	已申请		3.3322	27	13
002017	2009002017	2009	2008	2009-12-31	1	1	S5201	已申请	20	2.63906	13	5	2
002017	2011002017	2011	2010	2011-12-31	1	1	S5201	已申请	25	0
002017	2019002017	2019	2018	2019-12-31	1	1	S5201	已申请	59	3.66356	38	14	7
002019	2007002019	2007	2006	2007-12-31	1	1	S5201	已申请		0.693147	1
002019	2009002019	2009	2008	2009-12-31	1	1	S5201	已申请	1	0
002019	2010002019	2010	2009	2010-12-31	1	1	S5201	已申请	2	0
002019	2010002019	2010		2010-12-31	1	2	S5201	已申请	4
002019	2011002019	2011		2011-12-31	1	2	S5201	已申请	1
002020	2007002020	2007	2006	2007-12-31	1	1	S5201	已申请		2.19722	8
002020	2011002020	2011	2010	2011-12-31	1	1	S5201	已申请	6	0
002020	2015002020	2015	2014	2015-12-31	1	1	S5201	已申请	33	3.52636	33	0	0
002023	2015002023	2015	2014	2015-12-31	1	1	S5201	已申请		0.693147	1	9
002025	2007002025	2007	2006	2007-12-31	1	1	S5201	已申请	118	3.61092	36	82	0
002025	2015002025	2015	2014	2015-12-31	1	1	S5201	已申请	94	0
002025	2016002025	2016	2015	2016-12-31	1	1	S5201	已申请	134	0
002025	2017002025	2017	2016	2017-12-31	1	1	S5201	已申请	151	0
002025	2018002025	2018	2017	2018-12-31	1	1	S5201	已申请	178	0
002025	2019002025	2019	2018	2019-12-31	1	1	S5201	已申请	226	0
002025	2020002025	2020	2019	2020-12-31	1	1	S5201	已申请	272	0
002026	2019002026	2019	2018	2019-12-31	1	1	S5201	已申请	68	3.52636	33	33	2
002028	2007002028	2007	2006	2007-12-31	1	1	S5201	已申请	9	1.38629	3
002028	2008002028	2008	2007	2008-12-31	1	1	S5201	已申请	34	0
002028	2010002028	2010	2009	2010-12-31	1	1	S5201	已申请	67	0
002030	2018002030	2018	2017	2018-12-31	1	1	S5201	已申请		3.13549	22
002030	2019002030	2019	2018	2019-12-31	1	1	S5201	已申请		3.49651	32
002030	2020002030	2020	2019	2020-12-31	1	1	S5201	已申请	31	3.4012	29	1	1
002030	2020002030	2020		2020-12-31	1	2	S5201	已申请	10
002031	2019002031	2019	2018	2019-12-31	1	1	S5201	已申请	20	0
002032	2016002032	2016	2015	2016-12-31	1	1	S5201	已申请	1740	0
002032	2017002032	2017	2016	2017-12-31	1	1	S5201	已申请	3013	0
002032	2018002032	2018	2017	2018-12-31	1	1	S5201	已申请	3188	0
002035	2009002035	2009	2008	2009-12-31	1	1	S5201	已申请	28	0
002035	2012002035	2012	2011	2012-12-31	1	1	S5201	已申请	24	1.60944	4	20	0
002035	2013002035	2013	2012	2013-12-31	1	1	S5201	已申请	109	1.60944	4	76	29
002036	2009002036	2009	2008	2009-12-31	1	1	S5201	已申请		2.83321	16
002036	2011002036	2011	2010	2011-12-31	1	1	S5201	已申请	17	0
002036	2015002036	2015	2014	2015-12-31	1	1	S5201	已申请	14	0
002036	2017002036	2017	2016	2017-12-31	1	1	S5201	已申请	54	2.48491	11
002036	2018002036	2018	2017	2018-12-31	1	1	S5201	已申请	70	2.63906	13
002036	2019002036	2019	2018	2019-12-31	1	1	S5201	已申请	112	3.04452	20
002037	2009002037	2009	2008	2009-12-31	1	1	S5201	已申请	18	2.07944	7	11	0
002037	2010002037	2010	2009	2010-12-31	1	1	S5201	已申请	20	2.19722	8	12	0
002037	2011002037	2011	2010	2011-12-31	1	1	S5201	已申请	14	1.79176	5	9	0
002037	2013002037	2013	2012	2013-12-31	1	1	S5201	已申请	49	0
002037	2018002037	2018	2017	2018-12-31	1	1	S5201	已申请		3.58352	35	31
002037	2019002037	2019	2018	2019-12-31	1	1	S5201	已申请	68	3.52636	33	35	0
002037	2020002037	2020	2019	2020-12-31	1	1	S5201	已申请	113	3.55535	34	79	0
002038	2007002038	2007	2006	2007-12-31	1	1	S5201	已申请		2.07944	7
002038	2008002038	2008	2007	2008-12-31	1	1	S5201	已申请	15	0
002038	2009002038	2009	2008	2009-12-31	1	1	S5201	已申请	2	0
002038	2010002038	2010	2009	2010-12-31	1	1	S5201	已申请	5	0
002038	2011002038	2011	2010	2011-12-31	1	1	S5201	已申请	4	0
002038	2013002038	2013	2012	2013-12-31	1	1	S5201	已申请	20	0
002038	2020002038	2020	2019	2020-12-31	1	1	S5201	已申请		1.79176	5
002042	2015002042	2015	2014	2015-12-31	1	1	S5201	已申请	78	0
002042	2016002042	2016	2015	2016-12-31	1	1	S5201	已申请	83	0
002042	2020002042	2020	2019	2020-12-31	1	1	S5201	已申请	117	0
002043	2010002043	2010	2009	2010-12-31	1	1	S5201	已申请		0			22
002043	2011002043	2011	2010	2011-12-31	1	1	S5201	已申请	26	1.09861	2	2	22
002043	2012002043	2012	2011	2012-12-31	1	1	S5201	已申请		2.30259	9	4
002043	2015002043	2015	2014	2015-12-31	1	1	S5201	已申请	48	3.58352	35	12	1
002046	2007002046	2007	2006	2007-12-31	1	1	S5201	已申请	103	3.78419	43
002046	2008002046	2008	2007	2008-12-31	1	1	S5201	已申请	80	3.89182	48
002046	2009002046	2009	2008	2009-12-31	1	1	S5201	已申请	81	3.3322	27	52	2
002046	2010002046	2010	2009	2010-12-31	1	1	S5201	已申请	74	3.58352	35	39	0
002046	2011002046	2011	2010	2011-12-31	1	1	S5201	已申请	77	3.63759	37	40	0
002049	2013002049	2013	2012	2013-12-31	1	1	S5201	已申请	61	0
002049	2014002049	2014	2013	2014-12-31	1	1	S5201	已申请	64	0
002049	2015002049	2015	2014	2015-12-31	1	1	S5201	已申请	96	0
002049	2016002049	2016	2015	2016-12-31	1	1	S5201	已申请	261	0
002049	2017002049	2017	2016	2017-12-31	1	1	S5201	已申请	99	0
002049	2018002049	2018	2017	2018-12-31	1	1	S5201	已申请	122	0
002049	2019002049	2019	2018	2019-12-31	1	1	S5201	已申请	148	0
002053	2016002053	2016	2015	2016-12-31	1	1	S5201	已申请	20	1.38629	3	13	4
002053	2017002053	2017	2016	2017-12-31	1	1	S5201	已申请		1.60944	4
002053	2018002053	2018	2017	2018-12-31	1	1	S5201	已申请	12	0.693147	1
002053	2020002053	2020	2019	2020-12-31	1	1	S5201	已申请		1.60944	4
002054	2007002054	2007	2006	2007-12-31	1	1	S5201	已申请		1.09861	2
002054	2008002054	2008	2007	2008-12-31	1	1	S5201	已申请	2	0
002054	2009002054	2009	2008	2009-12-31	1	1	S5201	已申请	1	0
002054	2011002054	2011	2010	2011-12-31	1	1	S5201	已申请	8	2.19722	8	0	0
002054	2015002054	2015	2014	2015-12-31	1	1	S5201	已申请	30	0		19
002055	2009002055	2009	2008	2009-12-31	1	1	S5201	已申请	2	0
002055	2011002055	2011	2010	2011-12-31	1	1	S5201	已申请	28	1.38629	3	24	1
002056	2007002056	2007	2006	2007-12-31	1	1	S5201	已申请	44	0
002056	2009002056	2009		2009-12-31	1	2	S5201	已申请	2
002056	2016002056	2016	2015	2016-12-31	1	1	S5201	已申请	143	4.44265	84	55	4
002056	2017002056	2017	2016	2017-12-31	1	1	S5201	已申请	162	4.51086	90	69	3
002056	2018002056	2018	2017	2018-12-31	1	1	S5201	已申请	248	4.90527	134	109	5
002056	2019002056	2019	2018	2019-12-31	1	1	S5201	已申请	350	5.2933	198	150	2
002056	2020002056	2020	2019	2020-12-31	1	1	S5201	已申请	317	5.36598	213	102	2
002057	2008002057	2008	2007	2008-12-31	1	1	S5201	已申请	6	1.38629	3	3	0
002057	2009002057	2009	2008	2009-12-31	1	1	S5201	已申请	2	0.693147	1	1	0
002057	2010002057	2010	2009	2010-12-31	1	1	S5201	已申请	6	1.38629	3	3	0
002057	2011002057	2011	2010	2011-12-31	1	1	S5201	已申请	9	1.38629	3	6	0
002057	2012002057	2012	2011	2012-12-31	1	1	S5201	已申请	8	1.38629	3	5	0
002057	2013002057	2013	2012	2013-12-31	1	1	S5201	已申请	7	0.693147	1
002057	2014002057	2014	2013	2014-12-31	1	1	S5201	已申请	20	0
002057	2015002057	2015	2014	2015-12-31	1	1	S5201	已申请		2.07944	7	7
002057	2016002057	2016	2015	2016-12-31	1	1	S5201	已申请	17	2.19722	8
002057	2017002057	2017	2016	2017-12-31	1	1	S5201	已申请	45	2.94444	18
002057	2018002057	2018	2017	2018-12-31	1	1	S5201	已申请	41	2.89037	17
002057	2019002057	2019	2018	2019-12-31	1	1	S5201	已申请	65	3.7612	42
002057	2020002057	2020	2019	2020-12-31	1	1	S5201	已申请	199	4.44265	84
002057	2021002057	2021	2020	2021-12-31	1	1	S5201	已申请	203	4.45435	85
002058	2007002058	2007	2006	2007-12-31	1	1	S5201	已申请	5	1.09861	2
002058	2008002058	2008	2007	2008-12-31	1	1	S5201	已申请		1.38629	3
002058	2011002058	2011	2010	2011-12-31	1	1	S5201	已申请	8	1.38629	3
002058	2013002058	2013	2012	2013-12-31	1	1	S5201	已申请	7	1.09861	2
002058	2014002058	2014	2013	2014-12-31	1	1	S5201	已申请	3	1.09861	2
002064	2008002064	2008	2007	2008-12-31	1	1	S5201	已申请	2	0
002064	2014002064	2014	2013	2014-12-31	1	1	S5201	已申请	27	0
002066	2008002066	2008	2007	2008-12-31	1	1	S5201	已申请		2.30259	9
002066	2009002066	2009	2008	2009-12-31	1	1	S5201	已申请		1.38629	3	3
002066	2010002066	2010	2009	2010-12-31	1	1	S5201	已申请		2.89037	17
002066	2011002066	2011	2010	2011-12-31	1	1	S5201	已申请		2.63906	13
002066	2012002066	2012	2011	2012-12-31	1	1	S5201	已申请		2.48491	11
002066	2013002066	2013	2012	2013-12-31	1	1	S5201	已申请	48	3.13549	22	26	0
002066	2014002066	2014	2013	2014-12-31	1	1	S5201	已申请	57	3.82864	45	11	1
002066	2015002066	2015	2014	2015-12-31	1	1	S5201	已申请	59	3.46574	31	28	0
002066	2016002066	2016	2015	2016-12-31	1	1	S5201	已申请	114	4.35671	77	37
002066	2017002066	2017	2016	2017-12-31	1	1	S5201	已申请	37	3.46574	31	6	0
002066	2018002066	2018	2017	2018-12-31	1	1	S5201	已申请	36	3.17805	23	12	1
002066	2019002066	2019	2018	2019-12-31	1	1	S5201	已申请	45	3.46574	31	14	0
002067	2012002067	2012	2011	2012-12-31	1	1	S5201	已申请		1.09861	2	6
002067	2014002067	2014	2013	2014-12-31	1	1	S5201	已申请		1.09861	2	3
002067	2015002067	2015	2014	2015-12-31	1	1	S5201	已申请		0.693147	1	2
002067	2016002067	2016	2015	2016-12-31	1	1	S5201	已申请		1.94591	6	4
002067	2017002067	2017	2016	2017-12-31	1	1	S5201	已申请	6	1.60944	4
002067	2018002067	2018	2017	2018-12-31	1	1	S5201	已申请	7	0.693147	1	5	1
002067	2019002067	2019	2018	2019-12-31	1	1	S5201	已申请	10	2.07944	7
002067	2019002067	2019		2019-12-31	1	2	S5201	已申请	6
002067	2020002067	2020	2019	2020-12-31	1	1	S5201	已申请	9	1.09861	2
002067	2021002067	2021	2020	2021-12-31	1	1	S5201	已申请	9	0
002068	2015002068	2015	2014	2015-12-31	1	1	S5201	已申请	29	0	0	29	0
002070	2007002070	2007	2006	2007-12-31	1	1	S5201	已申请	3	0
002070	2008002070	2008	2007	2008-12-31	1	1	S5201	已申请		1.09861	2		21
002070	2009002070	2009	2008	2009-12-31	1	1	S5201	已申请		0.693147	1
002070	2010002070	2010	2009	2010-12-31	1	1	S5201	已申请	14	0
002073	2009002073	2009	2008	2009-12-31	1	1	S5201	已申请	51	3.17805	23	28	0
002073	2010002073	2010	2009	2010-12-31	1	1	S5201	已申请	52	3.3322	27	25	0
002073	2011002073	2011	2010	2011-12-31	1	1	S5201	已申请	52	3.2581	25	27	0
002074	2007002074	2007	2006	2007-12-31	1	1	S5201	已申请	6	0
002074	2012002074	2012	2011	2012-12-31	1	1	S5201	已申请	10	0
002074	2015002074	2015	2014	2015-12-31	1	1	S5201	已申请	230	4.85981	128
002074	2017002074	2017	2016	2017-12-31	1	1	S5201	已申请	780	5.84354	344
002074	2020002074	2020	2019	2020-12-31	1	1	S5201	已申请	782	0
002074	2021002074	2021	2020	2021-12-31	1	1	S5201	已申请	915	0
002075	2016002075	2016	2015	2016-12-31	1	1	S5201	已申请	14	1.94591	6	8
002075	2019002075	2019	2018	2019-12-31	1	1	S5201	已申请	15	0
002077	2011002077	2011	2010	2011-12-31	1	1	S5201	已申请	26	2.63906	13	13	0
002078	2008002078	2008	2007	2008-12-31	1	1	S5201	已申请	6	1.09861	2	4	0
002078	2009002078	2009	2008	2009-12-31	1	1	S5201	已申请	13	1.79176	5	6	2
002078	2010002078	2010	2009	2010-12-31	1	1	S5201	已申请	21	0	0	21	0
002078	2011002078	2011	2010	2011-12-31	1	1	S5201	已申请		2.56495	12	21
002078	2012002078	2012	2011	2012-12-31	1	1	S5201	已申请	9	0
002078	2012002078	2012		2012-12-31	1	2	S5201	已申请			2
002078	2013002078	2013	2012	2013-12-31	1	1	S5201	已申请	8	0
002078	2014002078	2014	2013	2014-12-31	1	1	S5201	已申请	13	0
002078	2016002078	2016		2016-12-31	1	2	S5201	已申请			3
002078	2019002078	2019	2018	2019-12-31	1	1	S5201	已申请	19	0
002078	2020002078	2020	2019	2020-12-31	1	1	S5201	已申请	23	0
002079	2008002079	2008	2007	2008-12-31	1	1	S5201	已申请	14	1.09861	2	11	1
002079	2009002079	2009	2008	2009-12-31	1	1	S5201	已申请		1.09861	2	8
002079	2010002079	2010	2009	2010-12-31	1	1	S5201	已申请	26	1.79176	5	19	2
002079	2014002079	2014	2013	2014-12-31	1	1	S5201	已申请	14	1.94591	6	8	0
002079	2014002079	2014		2014-12-31	1	2	S5201	已申请	1
002079	2015002079	2015	2014	2015-12-31	1	1	S5201	已申请	20	2.3979	10	9	1
002079	2015002079	2015		2015-12-31	1	2	S5201	已申请	2
002079	2016002079	2016	2015	2016-12-31	1	1	S5201	已申请	20	2.63906	13	5	2
002079	2016002079	2016		2016-12-31	1	2	S5201	已申请	2
002079	2017002079	2017	2016	2017-12-31	1	1	S5201	已申请	38	3.43399	30	8	0
002079	2017002079	2017		2017-12-31	1	2	S5201	已申请	3
002079	2018002079	2018	2017	2018-12-31	1	1	S5201	已申请	34	2.94444	18	16	0
002079	2018002079	2018		2018-12-31	1	2	S5201	已申请	3
002079	2019002079	2019	2018	2019-12-31	1	1	S5201	已申请	39	2.99573	19	20	0
002079	2019002079	2019		2019-12-31	1	2	S5201	已申请	7
002079	2020002079	2020	2019	2020-12-31	1	1	S5201	已申请	30	1.79176	5	25	0
002082	2015002082	2015	2014	2015-12-31	1	1	S5201	已申请		0.693147	1	2
002082	2018002082	2018	2017	2018-12-31	1	1	S5201	已申请	12	1.09861	2	10	0
002083	2009002083	2009	2008	2009-12-31	1	1	S5201	已申请		2.56495	12	7
002083	2010002083	2010	2009	2010-12-31	1	1	S5201	已申请	20	2.07944	7	13	0
002083	2011002083	2011	2010	2011-12-31	1	1	S5201	已申请	12	1.94591	6	6	0
002084	2009002084	2009	2008	2009-12-31	1	1	S5201	已申请		0		6
002084	2010002084	2010	2009	2010-12-31	1	1	S5201	已申请	4	1.60944	4	0	0
002084	2011002084	2011	2010	2011-12-31	1	1	S5201	已申请	22	2.30259	9	9	4
002084	2012002084	2012	2011	2012-12-31	1	1	S5201	已申请	37	2.30259	9	9	19
002084	2013002084	2013	2012	2013-12-31	1	1	S5201	已申请	42	2.70805	14	22	6
002085	2009002085	2009	2008	2009-12-31	1	1	S5201	已申请	33	0
002085	2012002085	2012	2011	2012-12-31	1	1	S5201	已申请	65	0
002085	2013002085	2013	2012	2013-12-31	1	1	S5201	已申请	57	0
002085	2015002085	2015	2014	2015-12-31	1	1	S5201	已申请	31	0
002085	2016002085	2016	2015	2016-12-31	1	1	S5201	已申请	31	0
002087	2014002087	2014	2013	2014-12-31	1	1	S5201	已申请	9	0
002088	2008002088	2008	2007	2008-12-31	1	1	S5201	已申请	9	1.38629	3	6	0
002088	2009002088	2009	2008	2009-12-31	1	1	S5201	已申请	6	1.38629	3	3	0
002088	2011002088	2011	2010	2011-12-31	1	1	S5201	已申请	9	1.38629	3	6	0
002088	2019002088	2019	2018	2019-12-31	1	1	S5201	已申请	70	0
002090	2007002090	2007	2006	2007-12-31	1	1	S5201	已申请	13	0
002090	2009002090	2009	2008	2009-12-31	1	1	S5201	已申请	8	2.19722	8	0	0
002090	2010002090	2010	2009	2010-12-31	1	1	S5201	已申请		2.07944	7
002090	2011002090	2011	2010	2011-12-31	1	1	S5201	已申请		1.09861	2
002090	2012002090	2012	2011	2012-12-31	1	1	S5201	已申请		2.3979	10
002090	2015002090	2015	2014	2015-12-31	1	1	S5201	已申请	10	2.30259	9	1	0
002092	2011002092	2011	2010	2011-12-31	1	1	S5201	已申请	9	0.693147	1	4	4
002092	2013002092	2013	2012	2013-12-31	1	1	S5201	已申请	13	0
002092	2015002092	2015	2014	2015-12-31	1	1	S5201	已申请	68	3.29584	26	42	0
002092	2016002092	2016	2015	2016-12-31	1	1	S5201	已申请	29	1.94591	6	23
002092	2017002092	2017	2016	2017-12-31	1	1	S5201	已申请	35	2.77259	15
002094	2008002094	2008	2007	2008-12-31	1	1	S5201	已申请	112	1.79176	5	0	107
002094	2009002094	2009	2008	2009-12-31	1	1	S5201	已申请	103	1.09861	2	1	100
002094	2010002094	2010	2009	2010-12-31	1	1	S5201	已申请	112	1.09861	2	110	0
002094	2011002094	2011	2010	2011-12-31	1	1	S5201	已申请	104	0.693147	1	0	103
002094	2012002094	2012	2011	2012-12-31	1	1	S5201	已申请	106	0.693147	1	0	105
002094	2013002094	2013	2012	2013-12-31	1	1	S5201	已申请	126	1.38629	3	0	123
002094	2014002094	2014	2013	2014-12-31	1	1	S5201	已申请	108	1.09861	2	0	106
002094	2015002094	2015	2014	2015-12-31	1	1	S5201	已申请		0.693147	1		100
002094	2016002094	2016	2015	2016-12-31	1	1	S5201	已申请		1.09861	2
002094	2017002094	2017	2016	2017-12-31	1	1	S5201	已申请		1.60944	4
002094	2018002094	2018	2017	2018-12-31	1	1	S5201	已申请		1.09861	2
002094	2019002094	2019	2018	2019-12-31	1	1	S5201	已申请		1.09861	2
002094	2020002094	2020	2019	2020-12-31	1	1	S5201	已申请		0.693147	1	1
002096	2011002096	2011	2010	2011-12-31	1	1	S5201	已申请		0		2
002096	2015002096	2015	2014	2015-12-31	1	1	S5201	已申请		1.38629	3	4
002096	2016002096	2016	2015	2016-12-31	1	1	S5201	已申请		1.60944	4	5
002096	2017002096	2017	2016	2017-12-31	1	1	S5201	已申请		1.09861	2	5
002096	2018002096	2018	2017	2018-12-31	1	1	S5201	已申请		0.693147	1	5
002096	2019002096	2019	2018	2019-12-31	1	1	S5201	已申请		0		7
002096	2020002096	2020	2019	2020-12-31	1	1	S5201	已申请		0		20
002096	2021002096	2021	2020	2021-12-31	1	1	S5201	已申请		0		17
002097	2008002097	2008	2007	2008-12-31	1	1	S5201	已申请	54	0
002097	2009002097	2009	2008	2009-12-31	1	1	S5201	已申请	45	0
002097	2010002097	2010	2009	2010-12-31	1	1	S5201	已申请	67	0
002097	2013002097	2013	2012	2013-12-31	1	1	S5201	已申请	147	3.80666	44
002097	2014002097	2014	2013	2014-12-31	1	1	S5201	已申请	71	0
002098	2007002098	2007	2006	2007-12-31	1	1	S5201	已申请	9	1.09861	2	3	4
002098	2008002098	2008	2007	2008-12-31	1	1	S5201	已申请		2.56495	12
002098	2009002098	2009	2008	2009-12-31	1	1	S5201	已申请		2.94444	18
002098	2010002098	2010	2009	2010-12-31	1	1	S5201	已申请		3.13549	22
002098	2011002098	2011	2010	2011-12-31	1	1	S5201	已申请		3.73767	41
002098	2013002098	2013	2012	2013-12-31	1	1	S5201	已申请	102	0
002098	2014002098	2014	2013	2014-12-31	1	1	S5201	已申请	136	0
002098	2015002098	2015	2014	2015-12-31	1	1	S5201	已申请	109	3.55535	34	65	10
002098	2016002098	2016	2015	2016-12-31	1	1	S5201	已申请	167	4.20469	66
002098	2021002098	2021	2020	2021-12-31	1	1	S5201	已申请	57	2.89037	17	24	16
002099	2008002099	2008	2007	2008-12-31	1	1	S5201	已申请	4	0
002099	2010002099	2010	2009	2010-12-31	1	1	S5201	已申请	18	0
002099	2010002099	2010		2010-12-31	1	2	S5201	已申请	2
002099	2011002099	2011	2010	2011-12-31	1	1	S5201	已申请	3	0
002099	2011002099	2011		2011-12-31	1	2	S5201	已申请	2
002099	2012002099	2012	2011	2012-12-31	1	1	S5201	已申请	4	0
002099	2012002099	2012		2012-12-31	1	2	S5201	已申请	2
002099	2013002099	2013	2012	2013-12-31	1	1	S5201	已申请	7	0
002099	2015002099	2015	2014	2015-12-31	1	1	S5201	已申请	3	1.38629	3	0	0
002099	2016002099	2016	2015	2016-12-31	1	1	S5201	已申请		0.693147	1
002099	2019002099	2019	2018	2019-12-31	1	1	S5201	已申请		1.38629	3
002099	2020002099	2020	2019	2020-12-31	1	1	S5201	已申请		1.79176	5
002099	2021002099	2021	2020	2021-12-31	1	1	S5201	已申请		1.38629	3
002101	2009002101	2009	2008	2009-12-31	1	1	S5201	已申请	5	1.79176	5	0	0
002101	2010002101	2010	2009	2010-12-31	1	1	S5201	已申请	2	1.09861	2	0	0
002104	2008002104	2008	2007	2008-12-31	1	1	S5201	已申请	5	0
002104	2009002104	2009	2008	2009-12-31	1	1	S5201	已申请	5	0
002104	2010002104	2010	2009	2010-12-31	1	1	S5201	已申请	11	0
002104	2011002104	2011	2010	2011-12-31	1	1	S5201	已申请	9	0
002104	2012002104	2012	2011	2012-12-31	1	1	S5201	已申请	4	0
002104	2013002104	2013	2012	2013-12-31	1	1	S5201	已申请		0		2	1
002104	2014002104	2014	2013	2014-12-31	1	1	S5201	已申请		0		1
002104	2018002104	2018	2017	2018-12-31	1	1	S5201	已申请		4.70953	110	25
002104	2019002104	2019	2018	2019-12-31	1	1	S5201	已申请		4.52179	91	11
002104	2020002104	2020	2019	2020-12-31	1	1	S5201	已申请	70	0
002106	2009002106	2009	2008	2009-12-31	1	1	S5201	已申请	51	3.17805	23	28	0
002106	2010002106	2010	2009	2010-12-31	1	1	S5201	已申请	27	2.63906	13	14	0
002106	2011002106	2011	2010	2011-12-31	1	1	S5201	已申请	86	3.82864	45	41	0
002107	2015002107	2015	2014	2015-12-31	1	1	S5201	已申请	6	0
002107	2019002107	2019	2018	2019-12-31	1	1	S5201	已申请		1.79176	5
002108	2010002108	2010	2009	2010-12-31	1	1	S5201	已申请	2	1.09861	2	0	0
002108	2015002108	2015	2014	2015-12-31	1	1	S5201	已申请		2.19722	8
002109	2015002109	2015	2014	2015-12-31	1	1	S5201	已申请		0.693147	1	11
002110	2011002110	2011	2010	2011-12-31	1	1	S5201	已申请	21	0
002110	2012002110	2012	2011	2012-12-31	1	1	S5201	已申请	18	0
002110	2013002110	2013	2012	2013-12-31	1	1	S5201	已申请	23	1.09861	2	21	0
002110	2014002110	2014	2013	2014-12-31	1	1	S5201	已申请	24	1.38629	3	21	0
002110	2015002110	2015	2014	2015-12-31	1	1	S5201	已申请	22	0
002110	2016002110	2016	2015	2016-12-31	1	1	S5201	已申请	22	0
002110	2018002110	2018	2017	2018-12-31	1	1	S5201	已申请	32	2.19722	8	22	2
002110	2019002110	2019	2018	2019-12-31	1	1	S5201	已申请	43	2.83321	16	27	0
002110	2020002110	2020	2019	2020-12-31	1	1	S5201	已申请	47	2.94444	18	29	0
002110	2021002110	2021	2020	2021-12-31	1	1	S5201	已申请	41	2.77259	15	26	0
002111	2010002111	2010	2009	2010-12-31	1	1	S5201	已申请	42	0
002111	2012002111	2012	2011	2012-12-31	1	1	S5201	已申请	28	1.94591	6
002111	2013002111	2013	2012	2013-12-31	1	1	S5201	已申请	30	1.94591	6	23	1
002111	2014002111	2014	2013	2014-12-31	1	1	S5201	已申请	33	2.19722	8	22	3
002111	2015002111	2015	2014	2015-12-31	1	1	S5201	已申请	62	2.70805	14	41	7
002111	2021002111	2021	2020	2021-12-31	1	1	S5201	已申请	112	0
002112	2012002112	2012	2011	2012-12-31	1	1	S5201	已申请	12	0
002112	2013002112	2013	2012	2013-12-31	1	1	S5201	已申请	35	2.3979	10
002114	2017002114	2017	2016	2017-12-31	1	1	S5201	已申请	6	1.09861	2	4	0
002114	2019002114	2019	2018	2019-12-31	1	1	S5201	已申请		0.693147	1	7
002114	2020002114	2020	2019	2020-12-31	1	1	S5201	已申请		1.38629	3	6
002117	2008002117	2008	2007	2008-12-31	1	1	S5201	已申请	14	1.60944	4
002117	2009002117	2009	2008	2009-12-31	1	1	S5201	已申请	4	0
002117	2011002117	2011	2010	2011-12-31	1	1	S5201	已申请	24	1.09861	2	22	0
002117	2015002117	2015	2014	2015-12-31	1	1	S5201	已申请	32	2.07944	7	24	1
002118	2012002118	2012	2011	2012-12-31	1	1	S5201	已申请	16	0	0	16	0
002119	2008002119	2008	2007	2008-12-31	1	1	S5201	已申请		0		2
002121	2007002121	2007	2006	2007-12-31	1	1	S5201	已申请	19	0
002121	2008002121	2008	2007	2008-12-31	1	1	S5201	已申请	25	0
002121	2009002121	2009	2008	2009-12-31	1	1	S5201	已申请	25	2.99573	19	2	4
002121	2010002121	2010	2009	2010-12-31	1	1	S5201	已申请	134	0
002121	2011002121	2011	2010	2011-12-31	1	1	S5201	已申请	87	0
002121	2012002121	2012	2011	2012-12-31	1	1	S5201	已申请	89	0
002121	2013002121	2013	2012	2013-12-31	1	1	S5201	已申请	27	0
002121	2014002121	2014	2013	2014-12-31	1	1	S5201	已申请	119	0
002121	2015002121	2015	2014	2015-12-31	1	1	S5201	已申请	136	0
002121	2016002121	2016	2015	2016-12-31	1	1	S5201	已申请	148	0
002121	2017002121	2017	2016	2017-12-31	1	1	S5201	已申请	151	0
002121	2018002121	2018	2017	2018-12-31	1	1	S5201	已申请	160	0
002121	2019002121	2019	2018	2019-12-31	1	1	S5201	已申请	94	3.55535	34	21	39
002121	2020002121	2020	2019	2020-12-31	1	1	S5201	已申请	187	4.02535	55	77	55
002121	2021002121	2021	2020	2021-12-31	1	1	S5201	已申请	155	0
002125	2018002125	2018	2017	2018-12-31	1	1	S5201	已申请		0		6
002126	2012002126	2012	2011	2012-12-31	1	1	S5201	已申请	17	1.94591	6	11	0
002126	2013002126	2013	2012	2013-12-31	1	1	S5201	已申请	25	2.07944	7	18	0
002126	2014002126	2014	2013	2014-12-31	1	1	S5201	已申请	38	2.48491	11	27	0
002126	2020002126	2020	2019	2020-12-31	1	1	S5201	已申请	198	0
002129	2015002129	2015	2014	2015-12-31	1	1	S5201	已申请	120	0
002130	2007002130	2007	2006	2007-12-31	1	1	S5201	已申请	10	1.60944	4	6	0
002130	2008002130	2008	2007	2008-12-31	1	1	S5201	已申请	7	0
002130	2010002130	2010	2009	2010-12-31	1	1	S5201	已申请		2.48491	11	29
002130	2011002130	2011	2010	2011-12-31	1	1	S5201	已申请	59	2.77259	15	44	0
002130	2012002130	2012	2011	2012-12-31	1	1	S5201	已申请	58	0
002130	2013002130	2013	2012	2013-12-31	1	1	S5201	已申请	159	0
002130	2014002130	2014	2013	2014-12-31	1	1	S5201	已申请	113	0
002130	2015002130	2015	2014	2015-12-31	1	1	S5201	已申请	132	0
002130	2017002130	2017	2016	2017-12-31	1	1	S5201	已申请	210	0
002130	2018002130	2018	2017	2018-12-31	1	1	S5201	已申请	142	0
002132	2007002132	2007	2006	2007-12-31	1	1	S5201	已申请	2	0
002135	2012002135	2012	2011	2012-12-31	1	1	S5201	已申请	29	2.19722	8
002135	2015002135	2015	2014	2015-12-31	1	1	S5201	已申请	94	3.61092	36	58	0
002135	2017002135	2017	2016	2017-12-31	1	1	S5201	已申请	46	2.3979	10
002135	2020002135	2020	2019	2020-12-31	1	1	S5201	已申请	44	3.09104	21
002136	2008002136	2008	2007	2008-12-31	1	1	S5201	已申请	1	0
002136	2011002136	2011	2010	2011-12-31	1	1	S5201	已申请		0.693147	1	2
002136	2012002136	2012	2011	2012-12-31	1	1	S5201	已申请		1.09861	2	2
002136	2013002136	2013	2012	2013-12-31	1	1	S5201	已申请		0		1
002136	2014002136	2014	2013	2014-12-31	1	1	S5201	已申请		1.09861	2	2
002136	2015002136	2015	2014	2015-12-31	1	1	S5201	已申请		0.693147	1	2
002136	2016002136	2016	2015	2016-12-31	1	1	S5201	已申请	2	0	0	2	0
002136	2017002136	2017	2016	2017-12-31	1	1	S5201	已申请		0.693147	1
002136	2018002136	2018	2017	2018-12-31	1	1	S5201	已申请		0.693147	1	4
002136	2019002136	2019	2018	2019-12-31	1	1	S5201	已申请		0.693147	1	4
002136	2020002136	2020	2019	2020-12-31	1	1	S5201	已申请		0.693147	1	6
002136	2021002136	2021	2020	2021-12-31	1	1	S5201	已申请		1.09861	2	5
002137	2008002137	2008	2007	2008-12-31	1	1	S5201	已申请		0		12
002137	2014002137	2014	2013	2014-12-31	1	1	S5201	已申请	4	1.09861	2
002137	2017002137	2017	2016	2017-12-31	1	1	S5201	已申请	42	0.693147	1	41	0
002137	2018002137	2018	2017	2018-12-31	1	1	S5201	已申请	40	1.79176	5	35	0
002137	2019002137	2019	2018	2019-12-31	1	1	S5201	已申请	32	0
002137	2020002137	2020	2019	2020-12-31	1	1	S5201	已申请	42	0
002138	2015002138	2015	2014	2015-12-31	1	1	S5201	已申请	83	4.18965	65	18	0
002141	2015002141	2015	2014	2015-12-31	1	1	S5201	已申请		1.60944	4	11
002144	2012002144	2012	2011	2012-12-31	1	1	S5201	已申请		1.09861	2
002149	2010002149	2010	2009	2010-12-31	1	1	S5201	已申请	34	0
002149	2011002149	2011	2010	2011-12-31	1	1	S5201	已申请	37	0
002150	2007002150	2007	2006	2007-12-31	1	1	S5201	已申请	14	0
002150	2008002150	2008	2007	2008-12-31	1	1	S5201	已申请	15	0
002150	2009002150	2009	2008	2009-12-31	1	1	S5201	已申请	19	0
002150	2011002150	2011	2010	2011-12-31	1	1	S5201	已申请	8	1.79176	5	2	1
002150	2011002150	2011		2011-12-31	1	2	S5201	已申请			1
002150	2012002150	2012		2012-12-31	1	2	S5201	已申请	8		2
002150	2012002150	2012	2011	2012-12-31	1	1	S5201	已申请	13	1.60944	4
002150	2013002150	2013	2012	2013-12-31	1	1	S5201	已申请	17	0
002150	2014002150	2014	2013	2014-12-31	1	1	S5201	已申请		0		8
002150	2015002150	2015	2014	2015-12-31	1	1	S5201	已申请	11	0	0	7	4
002150	2016002150	2016	2015	2016-12-31	1	1	S5201	已申请	12	1.09861	2	7	3
002151	2009002151	2009	2008	2009-12-31	1	1	S5201	已申请	13	0
002151	2011002151	2011	2010	2011-12-31	1	1	S5201	已申请	4	0	0	3	1
002151	2014002151	2014	2013	2014-12-31	1	1	S5201	已申请		2.70805	14
002151	2017002151	2017	2016	2017-12-31	1	1	S5201	已申请	60	0
002151	2019002151	2019	2018	2019-12-31	1	1	S5201	已申请	48	0
002151	2020002151	2020	2019	2020-12-31	1	1	S5201	已申请	120	0
002151	2021002151	2021	2020	2021-12-31	1	1	S5201	已申请	90	0
002152	2007002152	2007	2006	2007-12-31	1	1	S5201	已申请	11	2.19722	8
002152	2009002152	2009	2008	2009-12-31	1	1	S5201	已申请	69	3.71357	40	15	14
002152	2010002152	2010	2009	2010-12-31	1	1	S5201	已申请	30	3.04452	20	9	1
002152	2010002152	2010		2010-12-31	1	2	S5201	已申请	34
002152	2011002152	2011	2010	2011-12-31	1	1	S5201	已申请	44	3.63759	37	6	1
002152	2011002152	2011		2011-12-31	1	2	S5201	已申请	41
002152	2012002152	2012	2011	2012-12-31	1	1	S5201	已申请	96	4.14313	62	17	17
002152	2012002152	2012		2012-12-31	1	2	S5201	已申请	87
002152	2013002152	2013	2012	2013-12-31	1	1	S5201	已申请	158	4.30407	73	16	69
002152	2013002152	2013		2013-12-31	1	2	S5201	已申请			223		4
002152	2014002152	2014	2013	2014-12-31	1	1	S5201	已申请	132	4.06044	57	17	58
002152	2014002152	2014		2014-12-31	1	2	S5201	已申请	164
002152	2018002152	2018	2017	2018-12-31	1	1	S5201	已申请	286	0
002152	2020002152	2020	2019	2020-12-31	1	1	S5201	已申请	102	0
002152	2021002152	2021	2020	2021-12-31	1	1	S5201	已申请	152	0
002154	2018002154	2018	2017	2018-12-31	1	1	S5201	已申请		1.38629	3	9
002154	2019002154	2019	2018	2019-12-31	1	1	S5201	已申请		0.693147	1	8
002154	2020002154	2020	2019	2020-12-31	1	1	S5201	已申请	11	1.09861	2	8	1
002156	2009002156	2009	2008	2009-12-31	1	1	S5201	已申请		0.693147	1	3
002156	2011002156	2011	2010	2011-12-31	1	1	S5201	已申请	102	0
002156	2012002156	2012	2011	2012-12-31	1	1	S5201	已申请	39	0
002156	2013002156	2013	2012	2013-12-31	1	1	S5201	已申请	61	0
002156	2016002156	2016	2015	2016-12-31	1	1	S5201	已申请	72	0
002156	2018002156	2018	2017	2018-12-31	1	1	S5201	已申请	67	0
002158	2008002158	2008	2007	2008-12-31	1	1	S5201	已申请	8	1.94591	6	2	0
002160	2008002160	2008	2007	2008-12-31	1	1	S5201	已申请	3	1.38629	3	0	0
002160	2009002160	2009	2008	2009-12-31	1	1	S5201	已申请	3	1.38629	3	0	0
002160	2010002160	2010	2009	2010-12-31	1	1	S5201	已申请	3	1.38629	3	0	0
002160	2011002160	2011	2010	2011-12-31	1	1	S5201	已申请	3	1.38629	3	0	0
002160	2013002160	2013	2012	2013-12-31	1	1	S5201	已申请	6	0
002160	2015002160	2015	2014	2015-12-31	1	1	S5201	已申请	3	0
002160	2016002160	2016	2015	2016-12-31	1	1	S5201	已申请	10	1.60944	4	6	0
002160	2017002160	2017	2016	2017-12-31	1	1	S5201	已申请	12	0
002160	2018002160	2018	2017	2018-12-31	1	1	S5201	已申请	25	2.48491	11	14	0
002161	2012002161	2012	2011	2012-12-31	1	1	S5201	已申请	56	0
002162	2008002162	2008	2007	2008-12-31	1	1	S5201	已申请	6	1.09861	2	4	0
002164	2007002164	2007	2006	2007-12-31	1	1	S5201	已申请	14	1.38629	3	11	0
002164	2008002164	2008	2007	2008-12-31	1	1	S5201	已申请	20	0
002164	2010002164	2010	2009	2010-12-31	1	1	S5201	已申请	8	0.693147	1
002164	2014002164	2014	2013	2014-12-31	1	1	S5201	已申请	10	1.79176	5
002165	2008002165	2008	2007	2008-12-31	1	1	S5201	已申请	6	1.94591	6	0	0
002165	2012002165	2012	2011	2012-12-31	1	1	S5201	已申请		2.07944	7
002165	2013002165	2013	2012	2013-12-31	1	1	S5201	已申请		0.693147	1
002165	2014002165	2014	2013	2014-12-31	1	1	S5201	已申请	17	2.48491	11	6	0
002165	2015002165	2015	2014	2015-12-31	1	1	S5201	已申请		2.3979	10
002165	2016002165	2016	2015	2016-12-31	1	1	S5201	已申请	6	1.94591	6	0	0
002165	2017002165	2017	2016	2017-12-31	1	1	S5201	已申请		1.09861	2
002165	2018002165	2018	2017	2018-12-31	1	1	S5201	已申请	27	3.2581	25	2	0
002165	2019002165	2019	2018	2019-12-31	1	1	S5201	已申请	23	2.77259	15	8	0
002165	2020002165	2020	2019	2020-12-31	1	1	S5201	已申请	11	2.30259	9	2	0
002165	2020002165	2020		2020-12-31	1	2	S5201	已申请	8
002165	2021002165	2021	2020	2021-12-31	1	1	S5201	已申请	26	0
002166	2015002166	2015	2014	2015-12-31	1	1	S5201	已申请	11	2.48491	11	0	0
002167	2014002167	2014	2013	2014-12-31	1	1	S5201	已申请		0		1
002167	2016002167	2016	2015	2016-12-31	1	1	S5201	已申请	5	1.38629	3	2	0
002167	2017002167	2017	2016	2017-12-31	1	1	S5201	已申请	5	1.38629	3	2	0
002169	2007002169	2007	2006	2007-12-31	1	1	S5201	已申请		1.09861	2	5
002169	2010002169	2010	2009	2010-12-31	1	1	S5201	已申请		2.19722	8	14
002169	2011002169	2011	2010	2011-12-31	1	1	S5201	已申请		2.19722	8	9
002169	2013002169	2013	2012	2013-12-31	1	1	S5201	已申请	23	2.30259	9	12	2
002169	2014002169	2014	2013	2014-12-31	1	1	S5201	已申请	14	1.94591	6	6	2
002169	2015002169	2015	2014	2015-12-31	1	1	S5201	已申请	29	2.56495	12	15	2
002169	2019002169	2019	2018	2019-12-31	1	1	S5201	已申请	9	1.79176	5	4	0
002170	2012002170	2012	2011	2012-12-31	1	1	S5201	已申请	59	0
002170	2013002170	2013	2012	2013-12-31	1	1	S5201	已申请	223	4.8828	131	92	0
002170	2015002170	2015	2014	2015-12-31	1	1	S5201	已申请	142	4.8752	130	12	0
002170	2016002170	2016	2015	2016-12-31	1	1	S5201	已申请	175	4.82831	124	43	8
002170	2017002170	2017	2016	2017-12-31	1	1	S5201	已申请	134	4.34381	76	53	5
002170	2018002170	2018	2017	2018-12-31	1	1	S5201	已申请	128	4.56435	95	33	5
002171	2010002171	2010	2009	2010-12-31	1	1	S5201	已申请		0.693147	1
002171	2012002171	2012	2011	2012-12-31	1	1	S5201	已申请	32	0
002171	2013002171	2013	2012	2013-12-31	1	1	S5201	已申请	24	1.94591	6	18	0
002171	2014002171	2014	2013	2014-12-31	1	1	S5201	已申请	105	3.46574	31	74	0
002171	2015002171	2015	2014	2015-12-31	1	1	S5201	已申请	183	4.70953	110	73	0
002171	2016002171	2016	2015	2016-12-31	1	1	S5201	已申请	54	3.4012	29
002171	2019002171	2019	2018	2019-12-31	1	1	S5201	已申请	19	2.63906	13
002172	2015002172	2015	2014	2015-12-31	1	1	S5201	已申请	8	1.60944	4	4	0
002175	2008002175	2008	2007	2008-12-31	1	1	S5201	已申请	3	0.693147	1	1	1
002175	2009002175	2009	2008	2009-12-31	1	1	S5201	已申请	5	0.693147	1	1	3
002175	2010002175	2010	2009	2010-12-31	1	1	S5201	已申请	6	1.09861	2	4	0
002175	2011002175	2011	2010	2011-12-31	1	1	S5201	已申请	6	1.09861	2	2	2
002175	2012002175	2012	2011	2012-12-31	1	1	S5201	已申请	6	0
002175	2013002175	2013	2012	2013-12-31	1	1	S5201	已申请	6	0.693147	1	3	2
002175	2014002175	2014	2013	2014-12-31	1	1	S5201	已申请	4	1.38629	3	1	0
002175	2016002175	2016	2015	2016-12-31	1	1	S5201	已申请	4	0.693147	1	2	1
002175	2017002175	2017	2016	2017-12-31	1	1	S5201	已申请		0		1
002175	2019002175	2019	2018	2019-12-31	1	1	S5201	已申请	9	1.09861	2	3	4
002179	2009002179	2009	2008	2009-12-31	1	1	S5201	已申请	205	0
002179	2010002179	2010	2009	2010-12-31	1	1	S5201	已申请	262	0
002179	2011002179	2011	2010	2011-12-31	1	1	S5201	已申请	317	0
002179	2012002179	2012	2011	2012-12-31	1	1	S5201	已申请	335	0
002179	2014002179	2014	2013	2014-12-31	1	1	S5201	已申请	271	5.01728	150
002179	2017002179	2017	2016	2017-12-31	1	1	S5201	已申请	499	5.78074	323
002179	2019002179	2019	2018	2019-12-31	1	1	S5201	已申请	311	5.39816	220
002179	2020002179	2020	2019	2020-12-31	1	1	S5201	已申请	311	0
002180	2015002180	2015	2014	2015-12-31	1	1	S5201	已申请	363	5.0814	160	167	36
002182	2008002182	2008	2007	2008-12-31	1	1	S5201	已申请	2	1.09861	2	0	0
002182	2009002182	2009	2008	2009-12-31	1	1	S5201	已申请	2	0.693147	1	1	0
002182	2014002182	2014	2013	2014-12-31	1	1	S5201	已申请		0.693147	1	7
002182	2015002182	2015	2014	2015-12-31	1	1	S5201	已申请	31	2.3979	10	21	0
002184	2009002184	2009	2008	2009-12-31	1	1	S5201	已申请	24	1.38629	3	20	1
002184	2015002184	2015	2014	2015-12-31	1	1	S5201	已申请	60	2.94444	18	36	6
002185	2015002185	2015	2014	2015-12-31	1	1	S5201	已申请	66	0
002189	2007002189	2007	2006	2007-12-31	1	1	S5201	已申请	12	1.38629	3	9	0
002189	2008002189	2008	2007	2008-12-31	1	1	S5201	已申请	10	0.693147	1	8	1
002189	2011002189	2011	2010	2011-12-31	1	1	S5201	已申请	12	1.09861	2
002189	2012002189	2012	2011	2012-12-31	1	1	S5201	已申请	14	1.60944	4
002189	2014002189	2014	2013	2014-12-31	1	1	S5201	已申请	13	1.94591	6
002189	2015002189	2015	2014	2015-12-31	1	1	S5201	已申请	12	1.38629	3	9	0
002189	2016002189	2016	2015	2016-12-31	1	1	S5201	已申请	10	1.38629	3	7	0
002189	2017002189	2017	2016	2017-12-31	1	1	S5201	已申请	12	1.38629	3
002189	2018002189	2018	2017	2018-12-31	1	1	S5201	已申请	30	2.48491	11
002189	2019002189	2019	2018	2019-12-31	1	1	S5201	已申请	42	2.63906	13
002189	2020002189	2020	2019	2020-12-31	1	1	S5201	已申请	46	2.63906	13
002189	2021002189	2021	2020	2021-12-31	1	1	S5201	已申请	55	3.52636	33
002190	2012002190	2012	2011	2012-12-31	1	1	S5201	已申请	55	2.83321	16
002190	2013002190	2013	2012	2013-12-31	1	1	S5201	已申请	84	3.58352	35
002190	2014002190	2014	2013	2014-12-31	1	1	S5201	已申请	88	3.61092	36
002191	2008002191	2008	2007	2008-12-31	1	1	S5201	已申请	5	1.60944	4	1	0
002191	2009002191	2009	2008	2009-12-31	1	1	S5201	已申请	7	1.60944	4	3	0
002191	2010002191	2010	2009	2010-12-31	1	1	S5201	已申请	2	1.09861	2	0	0
002191	2011002191	2011	2010	2011-12-31	1	1	S5201	已申请	14	2.30259	9	5	0
002191	2012002191	2012	2011	2012-12-31	1	1	S5201	已申请	49	3.09104	21	28	0
002191	2013002191	2013	2012	2013-12-31	1	1	S5201	已申请	46	3.13549	22	24	0
002191	2014002191	2014	2013	2014-12-31	1	1	S5201	已申请	46	2.3979	10
002191	2015002191	2015	2014	2015-12-31	1	1	S5201	已申请	150	3.3673	28
002191	2016002191	2016	2015	2016-12-31	1	1	S5201	已申请	173	3.63759	37		3
002191	2017002191	2017	2016	2017-12-31	1	1	S5201	已申请	65	3.21888	24	39	2
002191	2018002191	2018	2017	2018-12-31	1	1	S5201	已申请	124	3.71357	40	78	6
002191	2019002191	2019	2018	2019-12-31	1	1	S5201	已申请	123	3.61092	36	80	7
002191	2020002191	2020	2019	2020-12-31	1	1	S5201	已申请	106	3.29584	26	72	8
002194	2014002194	2014	2013	2014-12-31	1	1	S5201	已申请	14	0
002196	2014002196	2014	2013	2014-12-31	1	1	S5201	已申请		0.693147	1
002196	2015002196	2015	2014	2015-12-31	1	1	S5201	已申请	8	1.38629	3	5	0
002196	2016002196	2016	2015	2016-12-31	1	1	S5201	已申请	7	2.07944	7	0	0
002198	2015002198	2015	2014	2015-12-31	1	1	S5201	已申请	3	0
002198	2016002198	2016	2015	2016-12-31	1	1	S5201	已申请	2	0
002199	2008002199	2008	2007	2008-12-31	1	1	S5201	已申请	1	0
002199	2009002199	2009	2008	2009-12-31	1	1	S5201	已申请	1	0
002199	2011002199	2011	2010	2011-12-31	1	1	S5201	已申请		2.30259	9
002199	2018002199	2018	2017	2018-12-31	1	1	S5201	已申请	10	0
002201	2013002201	2013	2012	2013-12-31	1	1	S5201	已申请	14	1.94591	6	8	0
002201	2014002201	2014	2013	2014-12-31	1	1	S5201	已申请		2.30259	9	2
002201	2017002201	2017	2016	2017-12-31	1	1	S5201	已申请	7	1.94591	6	1	0
002201	2018002201	2018	2017	2018-12-31	1	1	S5201	已申请	14	0
002201	2019002201	2019	2018	2019-12-31	1	1	S5201	已申请	20	1.94591	6	14	0
002201	2019002201	2019		2019-12-31	1	2	S5201	已申请	2
002201	2020002201	2020	2019	2020-12-31	1	1	S5201	已申请	15	0
002201	2021002201	2021	2020	2021-12-31	1	1	S5201	已申请	14	0
002203	2007002203	2007	2006	2007-12-31	1	1	S5201	已申请	11	1.79176	5
002203	2009002203	2009	2008	2009-12-31	1	1	S5201	已申请	40	0
002203	2010002203	2010	2009	2010-12-31	1	1	S5201	已申请	31	1.79176	5
002203	2010002203	2010		2010-12-31	1	2	S5201	已申请	1
002203	2013002203	2013	2012	2013-12-31	1	1	S5201	已申请	19	0.693147	1
002203	2015002203	2015	2014	2015-12-31	1	1	S5201	已申请	23	0
002203	2016002203	2016	2015	2016-12-31	1	1	S5201	已申请	12	0
002203	2017002203	2017	2016	2017-12-31	1	1	S5201	已申请	21	0
002203	2018002203	2018	2017	2018-12-31	1	1	S5201	已申请	148	3.78419	43
002203	2019002203	2019	2018	2019-12-31	1	1	S5201	已申请	183	3.68888	39		14
002203	2019002203	2019		2019-12-31	1	2	S5201	已申请	2
002203	2020002203	2020	2019	2020-12-31	1	1	S5201	已申请	154	3.55535	34
002203	2021002203	2021	2020	2021-12-31	1	1	S5201	已申请	163	3.63759	37
002205	2020002205	2020	2019	2020-12-31	1	1	S5201	已申请	32	2.19722	8
002205	2021002205	2021	2020	2021-12-31	1	1	S5201	已申请		1.94591	6
002206	2012002206	2012	2011	2012-12-31	1	1	S5201	已申请	10	0
002206	2020002206	2020	2019	2020-12-31	1	1	S5201	已申请		2.30259	9	6
002206	2020002206	2020		2020-12-31	1	2	S5201	已申请			3
002209	2008002209	2008	2007	2008-12-31	1	1	S5201	已申请	13	1.94591	6
002209	2008002209	2008		2008-12-31	1	2	S5201	已申请	1
002209	2009002209	2009	2008	2009-12-31	1	1	S5201	已申请	6	1.09861	2	4	0
002209	2010002209	2010	2009	2010-12-31	1	1	S5201	已申请	24	2.07944	7	17	0
002209	2011002209	2011	2010	2011-12-31	1	1	S5201	已申请	82	3.49651	32	49	1
002209	2012002209	2012	2011	2012-12-31	1	1	S5201	已申请	92	3.58352	35	57	0
002209	2013002209	2013	2012	2013-12-31	1	1	S5201	已申请	127	0
002209	2014002209	2014	2013	2014-12-31	1	1	S5201	已申请	136	0
002209	2015002209	2015	2014	2015-12-31	1	1	S5201	已申请	255	4.70953	110	145	0
002209	2016002209	2016	2015	2016-12-31	1	1	S5201	已申请	137	0
002209	2017002209	2017	2016	2017-12-31	1	1	S5201	已申请	95	0
002209	2018002209	2018	2017	2018-12-31	1	1	S5201	已申请	72	0
002209	2019002209	2019	2018	2019-12-31	1	1	S5201	已申请	116	0
002209	2020002209	2020	2019	2020-12-31	1	1	S5201	已申请	90	0
002209	2021002209	2021	2020	2021-12-31	1	1	S5201	已申请	57	3.3322	27	26
002209	2021002209	2021		2021-12-31	1	2	S5201	已申请	3
002214	2013002214	2013	2012	2013-12-31	1	1	S5201	已申请	30	2.94444	18	5	7
002217	2011002217	2011	2010	2011-12-31	1	1	S5201	已申请	10	0
002218	2008002218	2008	2007	2008-12-31	1	1	S5201	已申请	2	0.693147	1	1	0
002218	2009002218	2009	2008	2009-12-31	1	1	S5201	已申请	3	1.38629	3	0	0
002218	2010002218	2010	2009	2010-12-31	1	1	S5201	已申请	18	1.09861	2	11	5
002218	2015002218	2015	2014	2015-12-31	1	1	S5201	已申请	73	0
002218	2016002218	2016	2015	2016-12-31	1	1	S5201	已申请	75	0
002218	2017002218	2017	2016	2017-12-31	1	1	S5201	已申请	71	0
002222	2008002222	2008	2007	2008-12-31	1	1	S5201	已申请	10	2.07944	7	3	0
002222	2011002222	2011	2010	2011-12-31	1	1	S5201	已申请	20	2.48491	11	9	0
002222	2012002222	2012	2011	2012-12-31	1	1	S5201	已申请	26	2.83321	16	10	0
002222	2013002222	2013	2012	2013-12-31	1	1	S5201	已申请	23	3.04452	20
002222	2014002222	2014	2013	2014-12-31	1	1	S5201	已申请	25	2.07944	7
002222	2015002222	2015	2014	2015-12-31	1	1	S5201	已申请	29	2.19722	8
002222	2017002222	2017	2016	2017-12-31	1	1	S5201	已申请	38	2.48491	11
002222	2018002222	2018	2017	2018-12-31	1	1	S5201	已申请	36	2.83321	16
002223	2011002223	2011	2010	2011-12-31	1	1	S5201	已申请	27	2.63906	13	12	2
002223	2014002223	2014	2013	2014-12-31	1	1	S5201	已申请	15	1.60944	4
002223	2015002223	2015	2014	2015-12-31	1	1	S5201	已申请	32	1.94591	6	11	15
002224	2009002224	2009	2008	2009-12-31	1	1	S5201	已申请		1.09861	2	1
002224	2010002224	2010	2009	2010-12-31	1	1	S5201	已申请		0		2
002224	2011002224	2011	2010	2011-12-31	1	1	S5201	已申请		0		1
002225	2008002225	2008	2007	2008-12-31	1	1	S5201	已申请	21	0
002225	2014002225	2014	2013	2014-12-31	1	1	S5201	已申请	13	0
002225	2015002225	2015	2014	2015-12-31	1	1	S5201	已申请	20	0
002225	2016002225	2016	2015	2016-12-31	1	1	S5201	已申请	13	0
002226	2009002226	2009	2008	2009-12-31	1	1	S5201	已申请	5	0
002226	2014002226	2014	2013	2014-12-31	1	1	S5201	已申请	16	0
002227	2012002227	2012	2011	2012-12-31	1	1	S5201	已申请		1.94591	6	1
002227	2015002227	2015	2014	2015-12-31	1	1	S5201	已申请	35	0
002227	2016002227	2016	2015	2016-12-31	1	1	S5201	已申请	26	0
002228	2008002228	2008	2007	2008-12-31	1	1	S5201	已申请	1	0	0	1	0
002229	2008002229	2008	2007	2008-12-31	1	1	S5201	已申请		1.09861	2	7
002229	2009002229	2009	2008	2009-12-31	1	1	S5201	已申请	4	0
002229	2010002229	2010	2009	2010-12-31	1	1	S5201	已申请	2	0
002229	2011002229	2011	2010	2011-12-31	1	1	S5201	已申请	4	1.09861	2	2	0
002229	2018002229	2018	2017	2018-12-31	1	1	S5201	已申请		1.94591	6
002229	2019002229	2019	2018	2019-12-31	1	1	S5201	已申请		1.38629	3
002229	2020002229	2020	2019	2020-12-31	1	1	S5201	已申请		1.09861	2
002231	2010002231	2010	2009	2010-12-31	1	1	S5201	已申请		2.30259	9
002231	2012002231	2012	2011	2012-12-31	1	1	S5201	已申请	48	3.3673	28	20	0
002231	2013002231	2013	2012	2013-12-31	1	1	S5201	已申请	32	2.19722	8	23	1
002231	2015002231	2015	2014	2015-12-31	1	1	S5201	已申请	37	2.83321	16	18	3
002233	2015002233	2015	2014	2015-12-31	1	1	S5201	已申请	2	1.09861	2	0	0
002236	2015002236	2015	2014	2015-12-31	1	1	S5201	已申请	338	4.99043	146	96	96
002237	2016002237	2016	2015	2016-12-31	1	1	S5201	已申请	3	0.693147	1	2
002237	2017002237	2017	2016	2017-12-31	1	1	S5201	已申请		1.09861	2
002237	2019002237	2019	2018	2019-12-31	1	1	S5201	已申请		0		8
002237	2020002237	2020	2019	2020-12-31	1	1	S5201	已申请	6	1.09861	2
002241	2008002241	2008	2007	2008-12-31	1	1	S5201	已申请	65	3.04452	20
002241	2009002241	2009	2008	2009-12-31	1	1	S5201	已申请	97	2.83321	16
002241	2009002241	2009		2009-12-31	1	2	S5201	已申请			5
002241	2010002241	2010	2009	2010-12-31	1	1	S5201	已申请	148	3.49651	32
002241	2010002241	2010		2010-12-31	1	2	S5201	已申请	11		11	0	0
002241	2011002241	2011	2010	2011-12-31	1	1	S5201	已申请	194	3.78419	43
002241	2011002241	2011		2011-12-31	1	2	S5201	已申请			12
002241	2012002241	2012	2011	2012-12-31	1	1	S5201	已申请	533	5.1985	180
002241	2012002241	2012		2012-12-31	1	2	S5201	已申请			30
002241	2013002241	2013	2012	2013-12-31	1	1	S5201	已申请	861	5.71043	301
002241	2013002241	2013		2013-12-31	1	2	S5201	已申请	52
002241	2014002241	2014	2013	2014-12-31	1	1	S5201	已申请	1093	5.92426	373
002241	2014002241	2014		2014-12-31	1	2	S5201	已申请			94
002241	2015002241	2015	2014	2015-12-31	1	1	S5201	已申请	1904	6.61204	743
002241	2016002241	2016	2015	2016-12-31	1	1	S5201	已申请	2669	7.08255	1190
002241	2017002241	2017	2016	2017-12-31	1	1	S5201	已申请	4079	7.42178	1671
002241	2018002241	2018	2017	2018-12-31	1	1	S5201	已申请	3725	7.6044	2006
002241	2019002241	2019	2018	2019-12-31	1	1	S5201	已申请	3105	7.51698	1838
002241	2020002241	2020	2019	2020-12-31	1	1	S5201	已申请	3585	7.55381	1907
002241	2021002241	2021	2020	2021-12-31	1	1	S5201	已申请	3468	7.83992	2539
002242	2010002242	2010	2009	2010-12-31	1	1	S5201	已申请	230	3.43399	30	146	54
002242	2011002242	2011	2010	2011-12-31	1	1	S5201	已申请	306	3.3673	28	224	54
002242	2012002242	2012	2011	2012-12-31	1	1	S5201	已申请	311	3.52636	33	240	38
002242	2013002242	2013	2012	2013-12-31	1	1	S5201	已申请	252	3.13549	22	206	24
002242	2014002242	2014	2013	2014-12-31	1	1	S5201	已申请	359	3.66356	38	265	56
002242	2015002242	2015	2014	2015-12-31	1	1	S5201	已申请	516	3.97029	52	379	85
002242	2016002242	2016	2015	2016-12-31	1	1	S5201	已申请	1020	4.30407	73	802	145
002242	2017002242	2017	2016	2017-12-31	1	1	S5201	已申请	1230	4.91265	135	910	185
002242	2018002242	2018	2017	2018-12-31	1	1	S5201	已申请	1204	5.23111	186	1110	179
002242	2019002242	2019	2018	2019-12-31	1	1	S5201	已申请	1770	5.54908	256	1316	198
002242	2020002242	2020	2019	2020-12-31	1	1	S5201	已申请	2227	5.7301	307	1710	210
002242	2021002242	2021	2020	2021-12-31	1	1	S5201	已申请	2068	5.33272	206	1654	208
002243	2010002243	2010	2009	2010-12-31	1	1	S5201	已申请	78	0
002243	2011002243	2011	2010	2011-12-31	1	1	S5201	已申请	104	3.29584	26	67	11
002243	2012002243	2012	2011	2012-12-31	1	1	S5201	已申请	284	0
002243	2013002243	2013	2012	2013-12-31	1	1	S5201	已申请	44	3.04452	20
002243	2014002243	2014	2013	2014-12-31	1	1	S5201	已申请	23	2.70805	14
002243	2015002243	2015	2014	2015-12-31	1	1	S5201	已申请	40	3.09104	21	17	2
002243	2016002243	2016	2015	2016-12-31	1	1	S5201	已申请	28	2.77259	15
002243	2017002243	2017	2016	2017-12-31	1	1	S5201	已申请	45	2.89037	17
002243	2018002243	2018	2017	2018-12-31	1	1	S5201	已申请	63	0
002245	2015002245	2015	2014	2015-12-31	1	1	S5201	已申请		2.94444	18	0
002246	2009002246	2009	2008	2009-12-31	1	1	S5201	已申请	1	0	0	1	0
002246	2011002246	2011	2010	2011-12-31	1	1	S5201	已申请		2.07944	7
002246	2013002246	2013	2012	2013-12-31	1	1	S5201	已申请	27	0
002246	2014002246	2014	2013	2014-12-31	1	1	S5201	已申请	44	0
002246	2015002246	2015	2014	2015-12-31	1	1	S5201	已申请	66	0
002246	2017002246	2017	2016	2017-12-31	1	1	S5201	已申请	127	0
002248	2009002248	2009	2008	2009-12-31	1	1	S5201	已申请	53	3.2581	25	28	0
002249	2008002249	2008	2007	2008-12-31	1	1	S5201	已申请	41	2.30259	9	32	0
002249	2009002249	2009	2008	2009-12-31	1	1	S5201	已申请	101	2.56495	12	87	2
002249	2010002249	2010	2009	2010-12-31	1	1	S5201	已申请	146	2.70805	14	123	9
002249	2011002249	2011	2010	2011-12-31	1	1	S5201	已申请	207	4.15888	63	140	3
002249	2013002249	2013	2012	2013-12-31	1	1	S5201	已申请	123	2.48491	11
002249	2014002249	2014	2013	2014-12-31	1	1	S5201	已申请	136	3.21888	24
002249	2015002249	2015	2014	2015-12-31	1	1	S5201	已申请	318	4.44265	84	233	1
002250	2008002250	2008	2007	2008-12-31	1	1	S5201	已申请	3	0
002250	2009002250	2009	2008	2009-12-31	1	1	S5201	已申请	5	0
002250	2010002250	2010	2009	2010-12-31	1	1	S5201	已申请		0.693147	1
002250	2010002250	2010		2010-12-31	1	2	S5201	已申请			1
002250	2011002250	2011	2010	2011-12-31	1	1	S5201	已申请		2.3979	10
002250	2011002250	2011		2011-12-31	1	2	S5201	已申请			3
002250	2015002250	2015	2014	2015-12-31	1	1	S5201	已申请	34	3.46574	31	3	0
002252	2015002252	2015	2014	2015-12-31	1	1	S5201	已申请	10	2.3979	10	0	0
002254	2008002254	2008	2007	2008-12-31	1	1	S5201	已申请	8	0
002254	2009002254	2009	2008	2009-12-31	1	1	S5201	已申请	11	0
002254	2010002254	2010	2009	2010-12-31	1	1	S5201	已申请	9	0
002255	2009002255	2009	2008	2009-12-31	1	1	S5201	已申请	7	1.38629	3	4	0
002255	2011002255	2011	2010	2011-12-31	1	1	S5201	已申请		2.07944	7	8
002255	2012002255	2012	2011	2012-12-31	1	1	S5201	已申请		1.79176	5
002255	2015002255	2015	2014	2015-12-31	1	1	S5201	已申请	7	1.09861	2	5	0
002255	2016002255	2016	2015	2016-12-31	1	1	S5201	已申请	9	0
002255	2017002255	2017	2016	2017-12-31	1	1	S5201	已申请	42	3.09104	21
002255	2018002255	2018	2017	2018-12-31	1	1	S5201	已申请	39	3.04452	20
002255	2020002255	2020	2019	2020-12-31	1	1	S5201	已申请		2.63906	13	19
002258	2008002258	2008	2007	2008-12-31	1	1	S5201	已申请	23	1.60944	4	2	17
002258	2009002258	2009	2008	2009-12-31	1	1	S5201	已申请	6	1.94591	6	0	0
002258	2010002258	2010	2009	2010-12-31	1	1	S5201	已申请	8	2.19722	8	0	0
002258	2011002258	2011	2010	2011-12-31	1	1	S5201	已申请	10	2.3979	10	0	0
002258	2012002258	2012	2011	2012-12-31	1	1	S5201	已申请		2.63906	13
002258	2015002258	2015	2014	2015-12-31	1	1	S5201	已申请	62	4.14313	62	0	0
002260	2008002260	2008	2007	2008-12-31	1	1	S5201	已申请	33	0			21
002260	2009002260	2009	2008	2009-12-31	1	1	S5201	已申请	11	1.09861	2	9	0
002260	2010002260	2010	2009	2010-12-31	1	1	S5201	已申请	11	1.38629	3	6	2
002260	2011002260	2011	2010	2011-12-31	1	1	S5201	已申请	28	2.3979	10	16	2
002260	2014002260	2014	2013	2014-12-31	1	1	S5201	已申请	40	2.77259	15	17
002260	2015002260	2015	2014	2015-12-31	1	1	S5201	已申请	66	3.21888	24	32	10
002260	2017002260	2017	2016	2017-12-31	1	1	S5201	已申请	64	2.89037	17	45	2
002260	2018002260	2018	2017	2018-12-31	1	1	S5201	已申请	93	3.04452	20	67	6
002260	2019002260	2019	2018	2019-12-31	1	1	S5201	已申请	49	2.07944	7	36	6
002260	2020002260	2020	2019	2020-12-31	1	1	S5201	已申请	58	2.48491	11	31	16
002260	2021002260	2021	2020	2021-12-31	1	1	S5201	已申请	36	1.38629	3	25	8
002262	2008002262	2008	2007	2008-12-31	1	1	S5201	已申请	5	0
002262	2008002262	2008		2008-12-31	1	2	S5201	已申请	1
002262	2009002262	2009	2008	2009-12-31	1	1	S5201	已申请	3	0
002262	2009002262	2009		2009-12-31	1	2	S5201	已申请	5
002262	2010002262	2010	2009	2010-12-31	1	1	S5201	已申请	3	0
002262	2010002262	2010		2010-12-31	1	2	S5201	已申请	6
002262	2011002262	2011		2011-12-31	1	2	S5201	已申请			4
002262	2011002262	2011	2010	2011-12-31	1	1	S5201	已申请		1.79176	5
002262	2012002262	2012	2011	2012-12-31	1	1	S5201	已申请		2.63906	13
002262	2012002262	2012		2012-12-31	1	2	S5201	已申请			4
002262	2013002262	2013	2012	2013-12-31	1	1	S5201	已申请	10	2.3979	10	0	0
002262	2013002262	2013		2013-12-31	1	2	S5201	已申请	6
002262	2014002262	2014	2013	2014-12-31	1	1	S5201	已申请		2.48491	11
002262	2014002262	2014		2014-12-31	1	2	S5201	已申请			5
002262	2015002262	2015	2014	2015-12-31	1	1	S5201	已申请	23	2.89037	17	0	6
002262	2017002262	2017	2016	2017-12-31	1	1	S5201	已申请		2.3979	10
002262	2018002262	2018	2017	2018-12-31	1	1	S5201	已申请		2.99573	19
002262	2019002262	2019	2018	2019-12-31	1	1	S5201	已申请		3.29584	26
002262	2019002262	2019		2019-12-31	1	2	S5201	已申请	4
002262	2020002262	2020	2019	2020-12-31	1	1	S5201	已申请		4.18965	65
002262	2020002262	2020		2020-12-31	1	2	S5201	已申请	5
002262	2021002262	2021	2020	2021-12-31	1	1	S5201	已申请		4.58497	97
002262	2021002262	2021		2021-12-31	1	2	S5201	已申请	7
002263	2009002263	2009	2008	2009-12-31	1	1	S5201	已申请	3	0
002263	2010002263	2010	2009	2010-12-31	1	1	S5201	已申请	2	0
002263	2011002263	2011	2010	2011-12-31	1	1	S5201	已申请		1.60944	4
002263	2011002263	2011		2011-12-31	1	2	S5201	已申请			1
002263	2016002263	2016	2015	2016-12-31	1	1	S5201	已申请	5	0
002263	2017002263	2017	2016	2017-12-31	1	1	S5201	已申请		1.09861	2
002263	2019002263	2019	2018	2019-12-31	1	1	S5201	已申请	3	0
002263	2020002263	2020	2019	2020-12-31	1	1	S5201	已申请	1	0	0	1	0
002265	2008002265	2008	2007	2008-12-31	1	1	S5201	已申请	6	0
002265	2009002265	2009	2008	2009-12-31	1	1	S5201	已申请	6	0
002265	2010002265	2010	2009	2010-12-31	1	1	S5201	已申请	4	0	0	4	0
002265	2011002265	2011	2010	2011-12-31	1	1	S5201	已申请	13	0
002265	2015002265	2015	2014	2015-12-31	1	1	S5201	已申请		0.693147	1	11
002271	2015002271	2015	2014	2015-12-31	1	1	S5201	已申请	147	0
002271	2016002271	2016	2015	2016-12-31	1	1	S5201	已申请	227	4.7185	111	89	27
002271	2016002271	2016		2016-12-31	1	2	S5201	已申请	2
002271	2017002271	2017	2016	2017-12-31	1	1	S5201	已申请	294	4.84419	126	150	18
002271	2017002271	2017		2017-12-31	1	2	S5201	已申请	1
002272	2008002272	2008	2007	2008-12-31	1	1	S5201	已申请	10	0	0	6	4
002272	2009002272	2009	2008	2009-12-31	1	1	S5201	已申请	9	1.09861	2	6	1
002272	2010002272	2010	2009	2010-12-31	1	1	S5201	已申请	6	0	0	6	0
002272	2011002272	2011	2010	2011-12-31	1	1	S5201	已申请	5	0	0	5	0
002272	2012002272	2012	2011	2012-12-31	1	1	S5201	已申请	35	2.19722	8	27	0
002272	2013002272	2013	2012	2013-12-31	1	1	S5201	已申请	28	2.19722	8	20	0
002272	2015002272	2015	2014	2015-12-31	1	1	S5201	已申请		2.07944	7	3
002272	2017002272	2017	2016	2017-12-31	1	1	S5201	已申请	14	0
002272	2018002272	2018	2017	2018-12-31	1	1	S5201	已申请	52	3.3673	28
002272	2019002272	2019	2018	2019-12-31	1	1	S5201	已申请	26	1.94591	6	20	0
002272	2021002272	2021	2020	2021-12-31	1	1	S5201	已申请	47	2.07944	7	35
002273	2008002273	2008	2007	2008-12-31	1	1	S5201	已申请	7	1.60944	4	3	0
002273	2009002273	2009	2008	2009-12-31	1	1	S5201	已申请	7	0.693147	1	6	0
002273	2010002273	2010	2009	2010-12-31	1	1	S5201	已申请	4	1.09861	2	2	0
002273	2011002273	2011	2010	2011-12-31	1	1	S5201	已申请	2	0.693147	1	1	0
002273	2013002273	2013	2012	2013-12-31	1	1	S5201	已申请	13	0
002273	2014002273	2014	2013	2014-12-31	1	1	S5201	已申请	13	0
002273	2015002273	2015	2014	2015-12-31	1	1	S5201	已申请	23	0
002273	2016002273	2016	2015	2016-12-31	1	1	S5201	已申请	59	0
002273	2017002273	2017	2016	2017-12-31	1	1	S5201	已申请	48	0
002273	2018002273	2018	2017	2018-12-31	1	1	S5201	已申请	40	0
002273	2019002273	2019	2018	2019-12-31	1	1	S5201	已申请	72	3.52636	33
002275	2018002275	2018	2017	2018-12-31	1	1	S5201	已申请		2.30259	9
002276	2009002276	2009	2008	2009-12-31	1	1	S5201	已申请	20	1.38629	3	17	0
002276	2010002276	2010	2009	2010-12-31	1	1	S5201	已申请	22	1.38629	3	19	0
002276	2011002276	2011	2010	2011-12-31	1	1	S5201	已申请	17	0	0	17	0
002276	2013002276	2013	2012	2013-12-31	1	1	S5201	已申请		2.3979	10	75
002276	2014002276	2014	2013	2014-12-31	1	1	S5201	已申请	12	1.94591	6	5
002276	2015002276	2015	2014	2015-12-31	1	1	S5201	已申请	37	1.94591	6	30	1
002276	2016002276	2016	2015	2016-12-31	1	1	S5201	已申请	41	2.19722	8
002281	2010002281	2010	2009	2010-12-31	1	1	S5201	已申请		2.83321	16	8
002281	2011002281	2011	2010	2011-12-31	1	1	S5201	已申请	27	0
002281	2013002281	2013	2012	2013-12-31	1	1	S5201	已申请	110	0
002281	2014002281	2014	2013	2014-12-31	1	1	S5201	已申请	128	0
002281	2015002281	2015	2014	2015-12-31	1	1	S5201	已申请	123	4.47734	87	36	0
002281	2015002281	2015		2015-12-31	1	2	S5201	已申请	18
002281	2016002281	2016	2015	2016-12-31	1	1	S5201	已申请	149	4.8752	130	19	0
002281	2016002281	2016		2016-12-31	1	2	S5201	已申请	21
002281	2017002281	2017	2016	2017-12-31	1	1	S5201	已申请	202	0
002281	2018002281	2018	2017	2018-12-31	1	1	S5201	已申请	210	0
002281	2019002281	2019	2018	2019-12-31	1	1	S5201	已申请	228	0
002281	2020002281	2020	2019	2020-12-31	1	1	S5201	已申请	247	0
002282	2009002282	2009	2008	2009-12-31	1	1	S5201	已申请	21	1.38629	3	12	6
002282	2010002282	2010	2009	2010-12-31	1	1	S5201	已申请	18	1.79176	5	8	5
002282	2011002282	2011	2010	2011-12-31	1	1	S5201	已申请	5	1.09861	2	3	0
002282	2013002282	2013	2012	2013-12-31	1	1	S5201	已申请	16	2.19722	8	3	5
002282	2015002282	2015	2014	2015-12-31	1	1	S5201	已申请	18	2.48491	11	7	0
002282	2016002282	2016	2015	2016-12-31	1	1	S5201	已申请	12	2.19722	8	4	0
002283	2009002283	2009	2008	2009-12-31	1	1	S5201	已申请	30	2.63906	13	17	0
002283	2013002283	2013	2012	2013-12-31	1	1	S5201	已申请	34	2.94444	18
002283	2015002283	2015	2014	2015-12-31	1	1	S5201	已申请	43	3.17805	23
002283	2016002283	2016	2015	2016-12-31	1	1	S5201	已申请	23	0
002283	2018002283	2018	2017	2018-12-31	1	1	S5201	已申请	21	2.48491	11
002283	2019002283	2019	2018	2019-12-31	1	1	S5201	已申请	32	0
002283	2020002283	2020	2019	2020-12-31	1	1	S5201	已申请	27	2.30259	9	18	0
002283	2021002283	2021	2020	2021-12-31	1	1	S5201	已申请	31	2.77259	15	16	0
002284	2009002284	2009	2008	2009-12-31	1	1	S5201	已申请	22	1.94591	6	16	0
002284	2010002284	2010	2009	2010-12-31	1	1	S5201	已申请	17	1.79176	5	12	0
002284	2011002284	2011	2010	2011-12-31	1	1	S5201	已申请	14	1.38629	3	11	0
002284	2015002284	2015	2014	2015-12-31	1	1	S5201	已申请	32	2.07944	7	25	0
002286	2010002286	2010	2009	2010-12-31	1	1	S5201	已申请	22	3.13549	22	0	0
002286	2011002286	2011	2010	2011-12-31	1	1	S5201	已申请	18	2.63906	13	2	3
002286	2014002286	2014	2013	2014-12-31	1	1	S5201	已申请	22	0
002286	2015002286	2015	2014	2015-12-31	1	1	S5201	已申请	38	3.63759	37	1	0
002286	2016002286	2016	2015	2016-12-31	1	1	S5201	已申请	16	0
002286	2018002286	2018	2017	2018-12-31	1	1	S5201	已申请		1.60944	4
002287	2010002287	2010	2009	2010-12-31	1	1	S5201	已申请		3.3673	28
002288	2013002288	2013	2012	2013-12-31	1	1	S5201	已申请	10	0.693147	1
002288	2015002288	2015	2014	2015-12-31	1	1	S5201	已申请		1.38629	3	0
002288	2017002288	2017	2016	2017-12-31	1	1	S5201	已申请	6	0
002289	2009002289	2009	2008	2009-12-31	1	1	S5201	已申请	4	1.09861	2	2	0
002289	2010002289	2010	2009	2010-12-31	1	1	S5201	已申请	12	1.94591	6	6	0
002289	2011002289	2011	2010	2011-12-31	1	1	S5201	已申请	14	1.79176	5	9	0
002289	2013002289	2013	2012	2013-12-31	1	1	S5201	已申请	12	1.79176	5	7	0
002289	2014002289	2014	2013	2014-12-31	1	1	S5201	已申请		2.89037	17	8
002293	2009002293	2009	2008	2009-12-31	1	1	S5201	已申请	70	1.60944	4
002293	2015002293	2015	2014	2015-12-31	1	1	S5201	已申请	48	0
002293	2016002293	2016	2015	2016-12-31	1	1	S5201	已申请	3	1.09861	2	0	0
002293	2017002293	2017	2016	2017-12-31	1	1	S5201	已申请	18	2.3979	10
002293	2020002293	2020	2019	2020-12-31	1	1	S5201	已申请	38	0
002294	2009002294	2009	2008	2009-12-31	1	1	S5201	已申请	4	1.09861	2	2	0
002294	2010002294	2010	2009	2010-12-31	1	1	S5201	已申请	2	0.693147	1	1	0
002294	2012002294	2012	2011	2012-12-31	1	1	S5201	已申请	5	1.79176	5	0	0
002294	2013002294	2013	2012	2013-12-31	1	1	S5201	已申请		2.3979	10
002294	2014002294	2014		2014-12-31	1	2	S5201	已申请			4
002294	2014002294	2014	2013	2014-12-31	1	1	S5201	已申请	47	2.99573	19
002294	2015002294	2015	2014	2015-12-31	1	1	S5201	已申请	59	3.98898	53	6	0
002294	2016002294	2016	2015	2016-12-31	1	1	S5201	已申请	8	2.19722	8	0	0
002294	2016002294	2016		2016-12-31	1	2	S5201	已申请	4		4	0	0
002294	2017002294	2017	2016	2017-12-31	1	1	S5201	已申请		2.63906	13
002294	2017002294	2017		2017-12-31	1	2	S5201	已申请			4
002294	2018002294	2018	2017	2018-12-31	1	1	S5201	已申请		3.17805	23	6
002294	2018002294	2018		2018-12-31	1	2	S5201	已申请			5
002294	2019002294	2019	2018	2019-12-31	1	1	S5201	已申请		3.09104	21	4
002294	2019002294	2019		2019-12-31	1	2	S5201	已申请			6
002294	2020002294	2020	2019	2020-12-31	1	1	S5201	已申请	69	3.78419	43	22	4
002294	2020002294	2020		2020-12-31	1	2	S5201	已申请			11
002294	2021002294	2021	2020	2021-12-31	1	1	S5201	已申请		3.78419	43	2
002294	2021002294	2021		2021-12-31	1	2	S5201	已申请			12
002295	2009002295	2009	2008	2009-12-31	1	1	S5201	已申请	12	0
002295	2010002295	2010	2009	2010-12-31	1	1	S5201	已申请		1.94591	6	17
002295	2011002295	2011	2010	2011-12-31	1	1	S5201	已申请		1.09861	2	10
002295	2012002295	2012	2011	2012-12-31	1	1	S5201	已申请	7	0.693147	1	6	0
002295	2013002295	2013	2012	2013-12-31	1	1	S5201	已申请		1.09861	2	11
002295	2015002295	2015	2014	2015-12-31	1	1	S5201	已申请	5	0	0	5	0
002295	2016002295	2016	2015	2016-12-31	1	1	S5201	已申请	8	0.693147	1	7	0
002295	2017002295	2017	2016	2017-12-31	1	1	S5201	已申请		1.60944	4	8
002295	2018002295	2018	2017	2018-12-31	1	1	S5201	已申请		1.79176	5	14
002296	2009002296	2009	2008	2009-12-31	1	1	S5201	已申请	2	0.693147	1	1	0
002296	2010002296	2010	2009	2010-12-31	1	1	S5201	已申请	42	2.30259	9	32	1
002296	2011002296	2011	2010	2011-12-31	1	1	S5201	已申请	35	2.19722	8	26	1
002296	2012002296	2012	2011	2012-12-31	1	1	S5201	已申请	18	2.56495	12	6	0
002296	2013002296	2013	2012	2013-12-31	1	1	S5201	已申请	20	1.94591	6	14	0
002296	2014002296	2014	2013	2014-12-31	1	1	S5201	已申请	8	1.09861	2
002296	2015002296	2015	2014	2015-12-31	1	1	S5201	已申请	28	2.48491	11	17	0
002296	2016002296	2016	2015	2016-12-31	1	1	S5201	已申请	82	4.2485	69
002296	2017002296	2017	2016	2017-12-31	1	1	S5201	已申请	106	3.73767	41	22	43
002296	2018002296	2018	2017	2018-12-31	1	1	S5201	已申请	42	2.63906	13	28	1
002296	2019002296	2019	2018	2019-12-31	1	1	S5201	已申请	22	2.3979	10	9	3
002296	2020002296	2020	2019	2020-12-31	1	1	S5201	已申请	44	2.07944	7	37	0
002296	2021002296	2021	2020	2021-12-31	1	1	S5201	已申请	26	2.19722	8	15	3
002300	2009002300	2009	2008	2009-12-31	1	1	S5201	已申请	3	0	0	3	0
002300	2015002300	2015	2014	2015-12-31	1	1	S5201	已申请		0.693147	1	1
002301	2015002301	2015	2014	2015-12-31	1	1	S5201	已申请	34	2.83321	16	4	14
002302	2015002302	2015	2014	2015-12-31	1	1	S5201	已申请	27	0
002302	2016002302	2016	2015	2016-12-31	1	1	S5201	已申请	84	3.82864	45
002302	2019002302	2019	2018	2019-12-31	1	1	S5201	已申请	156	0
002303	2016002303	2016	2015	2016-12-31	1	1	S5201	已申请	30	0
002303	2017002303	2017	2016	2017-12-31	1	1	S5201	已申请	84	0
002303	2018002303	2018	2017	2018-12-31	1	1	S5201	已申请	149	0
002303	2019002303	2019	2018	2019-12-31	1	1	S5201	已申请	178	0
002308	2009002308	2009	2008	2009-12-31	1	1	S5201	已申请	136	0
002308	2010002308	2010	2009	2010-12-31	1	1	S5201	已申请	178	0
002308	2014002308	2014	2013	2014-12-31	1	1	S5201	已申请	262	5.40717	222
002308	2015002308	2015	2014	2015-12-31	1	1	S5201	已申请	160	0
002308	2017002308	2017	2016	2017-12-31	1	1	S5201	已申请	102	4.59512	98
002308	2017002308	2017		2017-12-31	1	2	S5201	已申请	30
002308	2019002308	2019	2018	2019-12-31	1	1	S5201	已申请	88	4.38203	79	4	5
002308	2020002308	2020	2019	2020-12-31	1	1	S5201	已申请	66	4.11087	60	1	5
002308	2021002308	2021	2020	2021-12-31	1	1	S5201	已申请		3.93183	50
002311	2014002311	2014	2013	2014-12-31	1	1	S5201	已申请		3.78419	43		1
002312	2009002312	2009	2008	2009-12-31	1	1	S5201	已申请	9	0.693147	1	7	1
002312	2010002312	2010	2009	2010-12-31	1	1	S5201	已申请	15	2.19722	8	5	2
002312	2011002312	2011	2010	2011-12-31	1	1	S5201	已申请	8	0.693147	1	6	1
002317	2015002317	2015		2015-12-31	1	2	S5201	已申请	2
002318	2010002318	2010	2009	2010-12-31	1	1	S5201	已申请		1.09861	2
002318	2011002318	2011	2010	2011-12-31	1	1	S5201	已申请	4	1.09861	2	2	0
002318	2013002318	2013	2012	2013-12-31	1	1	S5201	已申请	23	1.38629	3
002318	2014002318	2014	2013	2014-12-31	1	1	S5201	已申请	18	2.30259	9
002318	2015002318	2015	2014	2015-12-31	1	1	S5201	已申请	38	3.04452	20	18	0
002318	2016002318	2016	2015	2016-12-31	1	1	S5201	已申请	13	2.48491	11
002318	2019002318	2019	2018	2019-12-31	1	1	S5201	已申请	13	0
002318	2020002318	2020	2019	2020-12-31	1	1	S5201	已申请	11	0
002318	2021002318	2021	2020	2021-12-31	1	1	S5201	已申请	19	0
002324	2009002324	2009	2008	2009-12-31	1	1	S5201	已申请		2.83321	16
002324	2010002324	2010	2009	2010-12-31	1	1	S5201	已申请		2.89037	17
002324	2011002324	2011	2010	2011-12-31	1	1	S5201	已申请		3.04452	20
002324	2013002324	2013	2012	2013-12-31	1	1	S5201	已申请		4.40672	81
002324	2015002324	2015	2014	2015-12-31	1	1	S5201	已申请		3.71357	40
002324	2016002324	2016	2015	2016-12-31	1	1	S5201	已申请	60	0
002324	2017002324	2017	2016	2017-12-31	1	1	S5201	已申请	72	4.26268	70	2	0
002324	2018002324	2018	2017	2018-12-31	1	1	S5201	已申请	70	4.23411	68	2	0
002324	2019002324	2019	2018	2019-12-31	1	1	S5201	已申请		4.35671	77
002326	2009002326	2009	2008	2009-12-31	1	1	S5201	已申请	7	0
002326	2010002326	2010	2009	2010-12-31	1	1	S5201	已申请		0.693147	1
002326	2011002326	2011	2010	2011-12-31	1	1	S5201	已申请		1.79176	5
002326	2012002326	2012	2011	2012-12-31	1	1	S5201	已申请		1.38629	3
002326	2013002326	2013	2012	2013-12-31	1	1	S5201	已申请	2	0
002326	2014002326	2014	2013	2014-12-31	1	1	S5201	已申请		2.83321	16
002326	2015002326	2015	2014	2015-12-31	1	1	S5201	已申请		2.70805	14
002326	2016002326	2016	2015	2016-12-31	1	1	S5201	已申请	7	2.07944	7	0	0
002326	2017002326	2017	2016	2017-12-31	1	1	S5201	已申请		2.83321	16
002326	2018002326	2018	2017	2018-12-31	1	1	S5201	已申请		2.99573	19
002326	2019002326	2019	2018	2019-12-31	1	1	S5201	已申请		2.3979	10
002326	2020002326	2020	2019	2020-12-31	1	1	S5201	已申请		3.13549	22
002327	2009002327	2009	2008	2009-12-31	1	1	S5201	已申请	4	1.09861	2	2	0
002327	2011002327	2011	2010	2011-12-31	1	1	S5201	已申请	19	2.07944	7	3	9
002328	2009002328	2009	2008	2009-12-31	1	1	S5201	已申请	1	0.693147	1	0	0
002328	2011002328	2011	2010	2011-12-31	1	1	S5201	已申请		0.693147	1	3
002328	2014002328	2014	2013	2014-12-31	1	1	S5201	已申请		1.09861	2	12
002328	2015002328	2015	2014	2015-12-31	1	1	S5201	已申请	26	1.38629	3	23	0
002328	2016002328	2016	2015	2016-12-31	1	1	S5201	已申请	25	1.09861	2	23	0
002328	2017002328	2017	2016	2017-12-31	1	1	S5201	已申请	60	2.94444	18	42	0
002328	2018002328	2018	2017	2018-12-31	1	1	S5201	已申请	60	2.94444	18	42	0
002328	2019002328	2019	2018	2019-12-31	1	1	S5201	已申请	11	1.09861	2	9	0
002329	2015002329	2015	2014	2015-12-31	1	1	S5201	已申请		1.09861	2
002329	2016002329	2016	2015	2016-12-31	1	1	S5201	已申请	18	0		12
002332	2010002332	2010	2009	2010-12-31	1	1	S5201	已申请	5	1.79176	5	0	0
002332	2011002332	2011	2010	2011-12-31	1	1	S5201	已申请		1.09861	2
002332	2012002332	2012	2011	2012-12-31	1	1	S5201	已申请		1.60944	4
002332	2013002332	2013	2012	2013-12-31	1	1	S5201	已申请	5	1.79176	5	0	0
002332	2014002332	2014	2013	2014-12-31	1	1	S5201	已申请		2.07944	7
002332	2015002332	2015	2014	2015-12-31	1	1	S5201	已申请		1.79176	5
002332	2016002332	2016	2015	2016-12-31	1	1	S5201	已申请	10	2.3979	10	0	0
002332	2017002332	2017	2016	2017-12-31	1	1	S5201	已申请		2.19722	8
002332	2019002332	2019	2018	2019-12-31	1	1	S5201	已申请		1.60944	4
002332	2020002332	2020	2019	2020-12-31	1	1	S5201	已申请		0.693147	1
002333	2010002333	2010	2009	2010-12-31	1	1	S5201	已申请	48	0		3
002333	2011002333	2011	2010	2011-12-31	1	1	S5201	已申请	6	0.693147	1	1	4
002333	2012002333	2012	2011	2012-12-31	1	1	S5201	已申请	12	0
002333	2014002333	2014	2013	2014-12-31	1	1	S5201	已申请		0			25
002334	2018002334	2018	2017	2018-12-31	1	1	S5201	已申请	165	3.95124	51	78	36
002334	2019002334	2019	2018	2019-12-31	1	1	S5201	已申请	169	4.07754	58	74	37
002334	2020002334	2020	2019	2020-12-31	1	1	S5201	已申请	191	4.41884	82	82	27
002334	2021002334	2021	2020	2021-12-31	1	1	S5201	已申请	184	4.23411	68	71	45
002335	2012002335	2012	2011	2012-12-31	1	1	S5201	已申请	42	2.3979	10	19	13
002335	2014002335	2014	2013	2014-12-31	1	1	S5201	已申请	47	2.77259	15	22	10
002335	2016002335	2016	2015	2016-12-31	1	1	S5201	已申请	163	3.61092	36	53	53
002335	2017002335	2017	2016	2017-12-31	1	1	S5201	已申请	165	4.45435	85	128	37
002335	2018002335	2018	2017	2018-12-31	1	1	S5201	已申请	230	4.45435	85	105	40
002335	2019002335	2019	2018	2019-12-31	1	1	S5201	已申请	238	4.85981	128	87	23
002335	2020002335	2020	2019	2020-12-31	1	1	S5201	已申请	290	5.273	194	76	20
002335	2021002335	2021	2020	2021-12-31	1	1	S5201	已申请	281	5.35659	211	60	10
002337	2010002337	2010	2009	2010-12-31	1	1	S5201	已申请	21	2.48491	11	10	0
002337	2011002337	2011	2010	2011-12-31	1	1	S5201	已申请	20	2.07944	7	13	0
002337	2012002337	2012	2011	2012-12-31	1	1	S5201	已申请	21	2.3979	10	11	0
002337	2015002337	2015	2014	2015-12-31	1	1	S5201	已申请		2.30259	9	17
002338	2010002338	2010	2009	2010-12-31	1	1	S5201	已申请	7	2.07944	7	0	0
002338	2011002338	2011	2010	2011-12-31	1	1	S5201	已申请		1.79176	5
002338	2012002338	2012	2011	2012-12-31	1	1	S5201	已申请		1.60944	4
002338	2013002338	2013	2012	2013-12-31	1	1	S5201	已申请		0.693147	1
002339	2012002339	2012	2011	2012-12-31	1	1	S5201	已申请	14	0
002340	2011002340	2011	2010	2011-12-31	1	1	S5201	已申请	110	0
002340	2012002340	2012	2011	2012-12-31	1	1	S5201	已申请	87	0
002340	2013002340	2013	2012	2013-12-31	1	1	S5201	已申请	98	0
002340	2015002340	2015	2014	2015-12-31	1	1	S5201	已申请	50	0
002340	2016002340	2016	2015	2016-12-31	1	1	S5201	已申请	293	0
002340	2017002340	2017	2016	2017-12-31	1	1	S5201	已申请	295	0
002340	2021002340	2021	2020	2021-12-31	1	1	S5201	已申请	274	0
002341	2009002341	2009	2008	2009-12-31	1	1	S5201	已申请	20	2.70805	14	6	0
002341	2010002341	2010	2009	2010-12-31	1	1	S5201	已申请	14	1.94591	6
002341	2013002341	2013	2012	2013-12-31	1	1	S5201	已申请	26	2.94444	18	6	2
002341	2014002341	2014	2013	2014-12-31	1	1	S5201	已申请	33	0
002341	2015002341	2015	2014	2015-12-31	1	1	S5201	已申请	33	3.04452	20	13	0
002341	2017002341	2017	2016	2017-12-31	1	1	S5201	已申请	50	0
002342	2015002342	2015	2014	2015-12-31	1	1	S5201	已申请		2.3979	10	23
002342	2017002342	2017	2016	2017-12-31	1	1	S5201	已申请	35	2.3979	10
002347	2011002347	2011	2010	2011-12-31	1	1	S5201	已申请	8	1.38629	3	5	0
002347	2015002347	2015	2014	2015-12-31	1	1	S5201	已申请	51	2.77259	15	36	0
002347	2017002347	2017	2016	2017-12-31	1	1	S5201	已申请	39	0
002347	2018002347	2018	2017	2018-12-31	1	1	S5201	已申请	37	2.63906	13
002347	2019002347	2019	2018	2019-12-31	1	1	S5201	已申请	57	2.63906	13
002347	2020002347	2020	2019	2020-12-31	1	1	S5201	已申请	80	2.94444	18
002347	2020002347	2020		2020-12-31	1	2	S5201	已申请	2
002348	2014002348	2014	2013	2014-12-31	1	1	S5201	已申请	4	0
002348	2015002348	2015	2014	2015-12-31	1	1	S5201	已申请	28	0	0	8	20
002348	2016002348	2016	2015	2016-12-31	1	1	S5201	已申请	17	0.693147	1	7	6
002348	2017002348	2017	2016	2017-12-31	1	1	S5201	已申请	7	1.09861	2	4	1
002348	2018002348	2018	2017	2018-12-31	1	1	S5201	已申请	14	0.693147	1	9	4
002348	2019002348	2019	2018	2019-12-31	1	1	S5201	已申请	33	0	0	11	22
002348	2020002348	2020	2019	2020-12-31	1	1	S5201	已申请	12	1.79176	5	7	0
002348	2021002348	2021	2020	2021-12-31	1	1	S5201	已申请	15	0	0	6	9
002349	2015002349	2015	2014	2015-12-31	1	1	S5201	已申请		3.3322	27	19
002349	2021002349	2021	2020	2021-12-31	1	1	S5201	已申请	57	0
002350	2009002350	2009	2008	2009-12-31	1	1	S5201	已申请	6	1.38629	3
002350	2010002350	2010	2009	2010-12-31	1	1	S5201	已申请	3	0.693147	1
002350	2011002350	2011	2010	2011-12-31	1	1	S5201	已申请	20	1.38629	3	17	0
002350	2012002350	2012	2011	2012-12-31	1	1	S5201	已申请	33	2.56495	12	21	0
002350	2013002350	2013	2012	2013-12-31	1	1	S5201	已申请	24	1.79176	5	19	0
002350	2014002350	2014	2013	2014-12-31	1	1	S5201	已申请	28	2.30259	9	19	0
002350	2015002350	2015	2014	2015-12-31	1	1	S5201	已申请	7	1.09861	2	5	0
002350	2016002350	2016	2015	2016-12-31	1	1	S5201	已申请	10	1.09861	2	8	0
002350	2017002350	2017	2016	2017-12-31	1	1	S5201	已申请	15	1.38629	3	11	1
002351	2011002351	2011	2010	2011-12-31	1	1	S5201	已申请	9	0
002351	2012002351	2012	2011	2012-12-31	1	1	S5201	已申请	17	0	0	5	12
002351	2014002351	2014	2013	2014-12-31	1	1	S5201	已申请	18	0	0	3	15
002351	2016002351	2016	2015	2016-12-31	1	1	S5201	已申请	56	2.99573	19	16	21
002351	2016002351	2016		2016-12-31	1	2	S5201	已申请	11		0	0	11
002351	2017002351	2017	2016	2017-12-31	1	1	S5201	已申请	30	2.63906	13	11	6
002351	2018002351	2018	2017	2018-12-31	1	1	S5201	已申请	27	1.09861	2	2	23
002351	2019002351	2019	2018	2019-12-31	1	1	S5201	已申请	54	1.38629	3	14	37
002351	2020002351	2020	2019	2020-12-31	1	1	S5201	已申请	63	1.09861	2	22	39
002351	2020002351	2020		2020-12-31	1	2	S5201	已申请	2				1
002351	2021002351	2021	2020	2021-12-31	1	1	S5201	已申请	70	1.94591	6	41	23
002351	2021002351	2021		2021-12-31	1	2	S5201	已申请	28				27
002360	2010002360	2010	2009	2010-12-31	1	1	S5201	已申请	9	0.693147	1	0	8
002360	2011002360	2011	2010	2011-12-31	1	1	S5201	已申请	2	0.693147	1	1	0
002360	2012002360	2012	2011	2012-12-31	1	1	S5201	已申请	2	0.693147	1	1	0
002360	2014002360	2014	2013	2014-12-31	1	1	S5201	已申请		1.60944	4
002362	2010002362	2010	2009	2010-12-31	1	1	S5201	已申请	312	5.26269	192	82	38
002363	2018002363	2018	2017	2018-12-31	1	1	S5201	已申请	17	1.38629	3
002363	2019002363	2019	2018	2019-12-31	1	1	S5201	已申请	13	1.09861	2
002364	2010002364	2010	2009	2010-12-31	1	1	S5201	已申请	16	2.07944	7
002365	2015002365	2015	2014	2015-12-31	1	1	S5201	已申请		1.79176	5
002365	2016002365	2016	2015	2016-12-31	1	1	S5201	已申请	1	0.693147	1	0	0
002365	2016002365	2016		2016-12-31	1	2	S5201	已申请	1
002365	2017002365	2017	2016	2017-12-31	1	1	S5201	已申请		0.693147	1
002365	2017002365	2017		2017-12-31	1	2	S5201	已申请			1
002365	2019002365	2019	2018	2019-12-31	1	1	S5201	已申请		1.09861	2	5
002365	2020002365	2020	2019	2020-12-31	1	1	S5201	已申请	2	0
002365	2021002365	2021	2020	2021-12-31	1	1	S5201	已申请	10	0
002369	2014002369	2014	2013	2014-12-31	1	1	S5201	已申请	3	0
002370	2011002370	2011	2010	2011-12-31	1	1	S5201	已申请		1.09861	2	4
002370	2012002370	2012	2011	2012-12-31	1	1	S5201	已申请	12	2.48491	11	1	0
002370	2013002370	2013	2012	2013-12-31	1	1	S5201	已申请	5	1.38629	3	0	2
002370	2014002370	2014	2013	2014-12-31	1	1	S5201	已申请		1.38629	3
002370	2015002370	2015	2014	2015-12-31	1	1	S5201	已申请	4	1.60944	4	0	0
002370	2016002370	2016	2015	2016-12-31	1	1	S5201	已申请	2	1.09861	2	0	0
002370	2019002370	2019	2018	2019-12-31	1	1	S5201	已申请	9	0
002370	2020002370	2020	2019	2020-12-31	1	1	S5201	已申请		2.19722	8	5
002372	2010002372	2010	2009	2010-12-31	1	1	S5201	已申请	19	0
002372	2011002372	2011	2010	2011-12-31	1	1	S5201	已申请	26	0
002372	2016002372	2016	2015	2016-12-31	1	1	S5201	已申请	39	2.07944	7
002372	2017002372	2017	2016	2017-12-31	1	1	S5201	已申请	88	2.94444	18
002372	2019002372	2019	2018	2019-12-31	1	1	S5201	已申请	183	3.63759	37
002372	2020002372	2020	2019	2020-12-31	1	1	S5201	已申请	269	3.89182	48
002372	2021002372	2021	2020	2021-12-31	1	1	S5201	已申请	307	4.40672	81
002374	2010002374	2010	2009	2010-12-31	1	1	S5201	已申请	30	2.48491	11	18	1
002374	2011002374	2011	2010	2011-12-31	1	1	S5201	已申请	24	1.94591	6	7	11
002374	2015002374	2015	2014	2015-12-31	1	1	S5201	已申请	43	1.09861	2	21	20
002376	2010002376	2010	2009	2010-12-31	1	1	S5201	已申请	70	3.68888	39	28	3
002376	2010002376	2010		2010-12-31	1	2	S5201	已申请			33
002376	2011002376	2011	2010	2011-12-31	1	1	S5201	已申请	84	3.63759	37	40	7
002376	2011002376	2011		2011-12-31	1	2	S5201	已申请	49		49	0	0
002376	2012002376	2012	2011	2012-12-31	1	1	S5201	已申请	89	3.68888	39
002376	2012002376	2012		2012-12-31	1	2	S5201	已申请			45
002376	2013002376	2013	2012	2013-12-31	1	1	S5201	已申请	77	3.55535	34
002376	2013002376	2013		2013-12-31	1	2	S5201	已申请			50
002376	2014002376	2014	2013	2014-12-31	1	1	S5201	已申请	120	3.85015	46
002376	2014002376	2014		2014-12-31	1	2	S5201	已申请			25
002376	2015002376	2015	2014	2015-12-31	1	1	S5201	已申请	120	3.8712	47
002376	2015002376	2015		2015-12-31	1	2	S5201	已申请			26
002376	2016002376	2016	2015	2016-12-31	1	1	S5201	已申请	161	4.36945	78
002376	2016002376	2016		2016-12-31	1	2	S5201	已申请	20		20	0	0
002376	2017002376	2017	2016	2017-12-31	1	1	S5201	已申请	291	4.62497	101
002376	2017002376	2017		2017-12-31	1	2	S5201	已申请			27
002376	2018002376	2018	2017	2018-12-31	1	1	S5201	已申请	483	5.17615	176
002376	2018002376	2018		2018-12-31	1	2	S5201	已申请			76
002376	2019002376	2019	2018	2019-12-31	1	1	S5201	已申请	356	4.33073	75
002376	2019002376	2019		2019-12-31	1	2	S5201	已申请			61
002376	2020002376	2020	2019	2020-12-31	1	1	S5201	已申请	376	4.68213	107
002376	2020002376	2020		2020-12-31	1	2	S5201	已申请			49
002378	2010002378	2010	2009	2010-12-31	1	1	S5201	已申请		1.60944	4
002378	2011002378	2011	2010	2011-12-31	1	1	S5201	已申请		0.693147	1
002378	2012002378	2012	2011	2012-12-31	1	1	S5201	已申请	18	2.83321	16	1	1
002378	2013002378	2013	2012	2013-12-31	1	1	S5201	已申请	19	1.94591	6	5	8
002378	2014002378	2014	2013	2014-12-31	1	1	S5201	已申请	19	0
002378	2021002378	2021	2020	2021-12-31	1	1	S5201	已申请	50	0
002381	2010002381	2010	2009	2010-12-31	1	1	S5201	已申请	14	0
002381	2011002381	2011	2010	2011-12-31	1	1	S5201	已申请		1.09861	2	10
002382	2015002382	2015	2014	2015-12-31	1	1	S5201	已申请		1.38629	3
002383	2011002383	2011	2010	2011-12-31	1	1	S5201	已申请	28	2.89037	17	5	6
002383	2015002383	2015	2014	2015-12-31	1	1	S5201	已申请	37	3.29584	26	5	6
002383	2016002383	2016	2015	2016-12-31	1	1	S5201	已申请	49	0
002385	2011002385	2011	2010	2011-12-31	1	1	S5201	已申请		3.58352	35
002385	2012002385	2012	2011	2012-12-31	1	1	S5201	已申请		4.38203	79
002385	2015002385	2015	2014	2015-12-31	1	1	S5201	已申请	83	3.97029	52	20	11
002385	2016002385	2016	2015	2016-12-31	1	1	S5201	已申请	60	0
002385	2017002385	2017	2016	2017-12-31	1	1	S5201	已申请	81	0
002385	2018002385	2018	2017	2018-12-31	1	1	S5201	已申请	107	0
002385	2019002385	2019	2018	2019-12-31	1	1	S5201	已申请	107	0
002385	2020002385	2020	2019	2020-12-31	1	1	S5201	已申请	76	0
002385	2021002385	2021	2020	2021-12-31	1	1	S5201	已申请	120	0
002386	2011002386	2011	2010	2011-12-31	1	1	S5201	已申请	16	0
002386	2015002386	2015	2014	2015-12-31	1	1	S5201	已申请	25	0
002386	2017002386	2017	2016	2017-12-31	1	1	S5201	已申请	79	0
002386	2019002386	2019	2018	2019-12-31	1	1	S5201	已申请	30	0
002386	2020002386	2020	2019	2020-12-31	1	1	S5201	已申请	39	0
002387	2011002387	2011	2010	2011-12-31	1	1	S5201	已申请		0.693147	1		15
002387	2014002387	2014	2013	2014-12-31	1	1	S5201	已申请		1.60944	4	6
002387	2016002387	2016	2015	2016-12-31	1	1	S5201	已申请	19	0
002387	2017002387	2017	2016	2017-12-31	1	1	S5201	已申请	639	6.21661	500	131	8
002389	2018002389	2018	2017	2018-12-31	1	1	S5201	已申请	68	0
002389	2019002389	2019	2018	2019-12-31	1	1	S5201	已申请	118	0
002390	2010002390	2010	2009	2010-12-31	1	1	S5201	已申请	8	2.07944	7
002390	2011002390	2011	2010	2011-12-31	1	1	S5201	已申请		2.3979	10
002390	2012002390	2012	2011	2012-12-31	1	1	S5201	已申请		2.89037	17
002390	2013002390	2013	2012	2013-12-31	1	1	S5201	已申请	19	0
002390	2014002390	2014	2013	2014-12-31	1	1	S5201	已申请	21	0
002391	2013002391	2013	2012	2013-12-31	1	1	S5201	已申请	25	0
002393	2010002393	2010	2009	2010-12-31	1	1	S5201	已申请	1	0
002393	2014002393	2014	2013	2014-12-31	1	1	S5201	已申请	2	0
002393	2017002393	2017	2016	2017-12-31	1	1	S5201	已申请		0.693147	1
002394	2012002394	2012	2011	2012-12-31	1	1	S5201	已申请	77	2.19722	8	6	63
002394	2013002394	2013	2012	2013-12-31	1	1	S5201	已申请		1.79176	5
002394	2014002394	2014	2013	2014-12-31	1	1	S5201	已申请		1.94591	6
002394	2015002394	2015	2014	2015-12-31	1	1	S5201	已申请		2.3979	10	6
002394	2017002394	2017	2016	2017-12-31	1	1	S5201	已申请		2.99573	19	7
002394	2018002394	2018	2017	2018-12-31	1	1	S5201	已申请		2.99573	19
002395	2014002395	2014	2013	2014-12-31	1	1	S5201	已申请		1.38629	3
002395	2015002395	2015	2014	2015-12-31	1	1	S5201	已申请		2.19722	8
002395	2016002395	2016	2015	2016-12-31	1	1	S5201	已申请	13	1.79176	5
002396	2011002396	2011	2010	2011-12-31	1	1	S5201	已申请	258	5.52943	251
002396	2012002396	2012	2011	2012-12-31	1	1	S5201	已申请	318	5.69036	295
002396	2013002396	2013	2012	2013-12-31	1	1	S5201	已申请	247	5.39363	219
002396	2014002396	2014	2013	2014-12-31	1	1	S5201	已申请	251	5.40268	221
002396	2015002396	2015	2014	2015-12-31	1	1	S5201	已申请	467	5.97889	394
002396	2016002396	2016	2015	2016-12-31	1	1	S5201	已申请	222	5.21494	183	25	14
002396	2017002396	2017	2016	2017-12-31	1	1	S5201	已申请	298	5.44242	230	37	31
002396	2018002396	2018	2017	2018-12-31	1	1	S5201	已申请	243	5.36129	212	17	14
002396	2019002396	2019	2018	2019-12-31	1	1	S5201	已申请	274	5.45104	232	19	23
002396	2020002396	2020	2019	2020-12-31	1	1	S5201	已申请	288	5.40268	221	33	34
002396	2021002396	2021	2020	2021-12-31	1	1	S5201	已申请	321	5.61313	273	32	16
002398	2011002398	2011	2010	2011-12-31	1	1	S5201	已申请	4	1.38629	3	1	0
002398	2012002398	2012	2011	2012-12-31	1	1	S5201	已申请	12	1.94591	6	6	0
002398	2013002398	2013	2012	2013-12-31	1	1	S5201	已申请	25	2.83321	16	9	0
002398	2014002398	2014	2013	2014-12-31	1	1	S5201	已申请	35	3.2581	25	10	0
002398	2015002398	2015	2014	2015-12-31	1	1	S5201	已申请	44	3.43399	30	14	0
002398	2016002398	2016	2015	2016-12-31	1	1	S5201	已申请	88	3.63759	37	51
002398	2017002398	2017	2016	2017-12-31	1	1	S5201	已申请	93	4.02535	55	38	0
002399	2011002399	2011	2010	2011-12-31	1	1	S5201	已申请		1.60944	4
002399	2013002399	2013	2012	2013-12-31	1	1	S5201	已申请	5	1.79176	5	0	0
002399	2014002399	2014		2014-12-31	1	2	S5201	已申请			2
002399	2014002399	2014	2013	2014-12-31	1	1	S5201	已申请	16	2.77259	15	0	1
002399	2015002399	2015	2014	2015-12-31	1	1	S5201	已申请	9	0
002399	2016002399	2016	2015	2016-12-31	1	1	S5201	已申请	7	2.07944	7	0	0
002399	2017002399	2017	2016	2017-12-31	1	1	S5201	已申请		2.07944	7
002399	2019002399	2019	2018	2019-12-31	1	1	S5201	已申请		2.63906	13
002402	2010002402	2010	2009	2010-12-31	1	1	S5201	已申请	43	3.63759	37	6	0
002402	2010002402	2010		2010-12-31	1	2	S5201	已申请			2
002402	2011002402	2011	2010	2011-12-31	1	1	S5201	已申请	54	3.55535	34	9	11
002402	2011002402	2011		2011-12-31	1	2	S5201	已申请			2
002402	2014002402	2014	2013	2014-12-31	1	1	S5201	已申请	3	0	0	3	0
002402	2015002402	2015	2014	2015-12-31	1	1	S5201	已申请	28	1.79176	5	5	18
002403	2014002403	2014	2013	2014-12-31	1	1	S5201	已申请	307	2.63906	13	55	239
002403	2015002403	2015	2014	2015-12-31	1	1	S5201	已申请	170	2.07944	7	36	127
002403	2016002403	2016	2015	2016-12-31	1	1	S5201	已申请	256	1.79176	5	27	224
002404	2010002404	2010	2009	2010-12-31	1	1	S5201	已申请	2	0.693147	1	1	0
002404	2011002404	2011	2010	2011-12-31	1	1	S5201	已申请		1.38629	3	7
002404	2012002404	2012	2011	2012-12-31	1	1	S5201	已申请	5	0.693147	1	4	0
002404	2015002404	2015	2014	2015-12-31	1	1	S5201	已申请	4	0.693147	1	3	0
002404	2018002404	2018	2017	2018-12-31	1	1	S5201	已申请	17	0
002404	2019002404	2019	2018	2019-12-31	1	1	S5201	已申请	8	0
002406	2010002406	2010	2009	2010-12-31	1	1	S5201	已申请	9	1.60944	4	4	1
002406	2011002406	2011	2010	2011-12-31	1	1	S5201	已申请	51	1.94591	6	34	11
002406	2013002406	2013	2012	2013-12-31	1	1	S5201	已申请	54	0
002406	2015002406	2015	2014	2015-12-31	1	1	S5201	已申请	31	1.09861	2
002406	2016002406	2016	2015	2016-12-31	1	1	S5201	已申请	31	1.38629	3
002407	2014002407	2014	2013	2014-12-31	1	1	S5201	已申请	33	0
002407	2015002407	2015	2014	2015-12-31	1	1	S5201	已申请	17	0
002407	2016002407	2016	2015	2016-12-31	1	1	S5201	已申请	80	0
002409	2012002409	2012	2011	2012-12-31	1	1	S5201	已申请		2.30259	9
002409	2013002409	2013	2012	2013-12-31	1	1	S5201	已申请	27	0
002412	2015002412	2015	2014	2015-12-31	1	1	S5201	已申请		1.60944	4
002412	2016002412	2016	2015	2016-12-31	1	1	S5201	已申请	2	1.09861	2	0	0
002412	2017002412	2017	2016	2017-12-31	1	1	S5201	已申请		0.693147	1
002413	2017002413	2017	2016	2017-12-31	1	1	S5201	已申请	69	0
002414	2010002414	2010	2009	2010-12-31	1	1	S5201	已申请	2	0	0	2	0
002414	2010002414	2010		2010-12-31	1	2	S5201	已申请	2
002414	2011002414	2011	2010	2011-12-31	1	1	S5201	已申请	5	1.09861	2	0	3
002414	2012002414	2012	2011	2012-12-31	1	1	S5201	已申请	12	1.60944	4	7	1
002414	2013002414	2013	2012	2013-12-31	1	1	S5201	已申请	8	1.09861	2	3	3
002414	2014002414	2014	2013	2014-12-31	1	1	S5201	已申请	3	1.09861	2	0	1
002414	2015002414	2015	2014	2015-12-31	1	1	S5201	已申请	25	2.70805	14	9	2
002415	2016002415	2016	2015	2016-12-31	1	1	S5201	已申请	907	6.07764	435	139	333
002418	2010002418	2010	2009	2010-12-31	1	1	S5201	已申请	1	0.693147	1	0	0
002418	2011002418	2011	2010	2011-12-31	1	1	S5201	已申请		1.60944	4
002418	2012002418	2012	2011	2012-12-31	1	1	S5201	已申请	9	1.79176	5	4	0
002418	2013002418	2013	2012	2013-12-31	1	1	S5201	已申请	15	0
002418	2014002418	2014	2013	2014-12-31	1	1	S5201	已申请	7	0
002418	2015002418	2015	2014	2015-12-31	1	1	S5201	已申请	24	0
002418	2016002418	2016	2015	2016-12-31	1	1	S5201	已申请	70	0
002418	2018002418	2018	2017	2018-12-31	1	1	S5201	已申请	77	0
002420	2010002420	2010	2009	2010-12-31	1	1	S5201	已申请	62	2.19722	8	24	30
002420	2012002420	2012	2011	2012-12-31	1	1	S5201	已申请	37	0.693147	1	12	24
002422	2011002422	2011	2010	2011-12-31	1	1	S5201	已申请	257	4.27667	71
002422	2012002422	2012	2011	2012-12-31	1	1	S5201	已申请	519	0
002422	2013002422	2013	2012	2013-12-31	1	1	S5201	已申请	133	3.68888	39	75	19
002422	2013002422	2013		2013-12-31	1	2	S5201	已申请	1
002422	2014002422	2014	2013	2014-12-31	1	1	S5201	已申请	399	4.06044	57	309	33
002422	2016002422	2016	2015	2016-12-31	1	1	S5201	已申请	355	4.47734	87	224	44
002422	2016002422	2016		2016-12-31	1	2	S5201	已申请	8
002422	2017002422	2017	2016	2017-12-31	1	1	S5201	已申请	385	5.09987	163	199	23
002422	2017002422	2017		2017-12-31	1	2	S5201	已申请	15
002422	2021002422	2021	2020	2021-12-31	1	1	S5201	已申请	351	0
002424	2010002424	2010	2009	2010-12-31	1	1	S5201	已申请		1.79176	5		2
002424	2011002424	2011	2010	2011-12-31	1	1	S5201	已申请		1.79176	5		2
002424	2014002424	2014		2014-12-31	1	2	S5201	已申请			1
002424	2014002424	2014	2013	2014-12-31	1	1	S5201	已申请		1.60944	4
002424	2015002424	2015	2014	2015-12-31	1	1	S5201	已申请		2.30259	9
002424	2015002424	2015		2015-12-31	1	2	S5201	已申请			1
002424	2016002424	2016	2015	2016-12-31	1	1	S5201	已申请	4	1.38629	3	1
002424	2017002424	2017	2016	2017-12-31	1	1	S5201	已申请	3	0
002424	2017002424	2017		2017-12-31	1	2	S5201	已申请	9
002424	2018002424	2018	2017	2018-12-31	1	1	S5201	已申请	10	1.38629	3	5	2
002424	2018002424	2018		2018-12-31	1	2	S5201	已申请			9
002424	2020002424	2020	2019	2020-12-31	1	1	S5201	已申请	9	1.60944	4	5	0
002424	2021002424	2021	2020	2021-12-31	1	1	S5201	已申请	7	2.07944	7	0	0
002426	2010002426	2010	2009	2010-12-31	1	1	S5201	已申请	5	1.38629	3	2	0
002426	2011002426	2011	2010	2011-12-31	1	1	S5201	已申请	23	2.30259	9	11	3
002426	2012002426	2012	2011	2012-12-31	1	1	S5201	已申请	24	0
002426	2014002426	2014	2013	2014-12-31	1	1	S5201	已申请		0		9
002428	2016002428	2016	2015	2016-12-31	1	1	S5201	已申请	25	2.56495	12
002429	2018002429	2018	2017	2018-12-31	1	1	S5201	已申请		2.63906	13	35
002430	2010002430	2010	2009	2010-12-31	1	1	S5201	已申请	9	1.94591	6	3	0
002430	2011002430	2011	2010	2011-12-31	1	1	S5201	已申请	22	2.19722	8	14	0
002430	2012002430	2012	2011	2012-12-31	1	1	S5201	已申请	20	0
002430	2013002430	2013	2012	2013-12-31	1	1	S5201	已申请	31	2.48491	11	20	0
002430	2020002430	2020	2019	2020-12-31	1	1	S5201	已申请	80	0
002434	2010002434	2010	2009	2010-12-31	1	1	S5201	已申请	22	1.94591	6	12	4
002434	2011002434	2011	2010	2011-12-31	1	1	S5201	已申请	25	0
002434	2015002434	2015	2014	2015-12-31	1	1	S5201	已申请	67	2.70805	14	47	6
002435	2010002435	2010	2009	2010-12-31	1	1	S5201	已申请	11	0
002435	2012002435	2012	2011	2012-12-31	1	1	S5201	已申请		1.09861	2	2
002435	2013002435	2013	2012	2013-12-31	1	1	S5201	已申请	10	1.38629	3	3	4
002435	2014002435	2014	2013	2014-12-31	1	1	S5201	已申请		1.09861	2	3
002436	2015002436	2015	2014	2015-12-31	1	1	S5201	已申请	222	4.81218	122	99	1
002436	2016002436	2016	2015	2016-12-31	1	1	S5201	已申请	146	4.43082	83
002436	2017002436	2017	2016	2017-12-31	1	1	S5201	已申请	124	4.29046	72
002436	2017002436	2017		2017-12-31	1	2	S5201	已申请	20
002436	2018002436	2018	2017	2018-12-31	1	1	S5201	已申请	125	4.23411	68
002436	2019002436	2019	2018	2019-12-31	1	1	S5201	已申请	92	4.09434	59	33	0
002436	2019002436	2019		2019-12-31	1	2	S5201	已申请	2
002436	2020002436	2020	2019	2020-12-31	1	1	S5201	已申请	104	3.97029	52	51	1
002436	2021002436	2021	2020	2021-12-31	1	1	S5201	已申请	48	3.46574	31	17	0
002438	2010002438	2010	2009	2010-12-31	1	1	S5201	已申请		2.56495	12	18
002438	2011002438	2011	2010	2011-12-31	1	1	S5201	已申请	74	3.46574	31	43	0
002438	2012002438	2012	2011	2012-12-31	1	1	S5201	已申请	32	2.83321	16	16	0
002438	2013002438	2013	2012	2013-12-31	1	1	S5201	已申请	43	2.3979	10	33	0
002438	2014002438	2014	2013	2014-12-31	1	1	S5201	已申请	49	3.21888	24	25	0
002438	2016002438	2016	2015	2016-12-31	1	1	S5201	已申请	66	3.4012	29
002438	2018002438	2018	2017	2018-12-31	1	1	S5201	已申请	82	3.52636	33	49	0
002440	2011002440	2011	2010	2011-12-31	1	1	S5201	已申请		2.63906	13
002440	2012002440	2012	2011	2012-12-31	1	1	S5201	已申请		2.63906	13
002440	2013002440	2013	2012	2013-12-31	1	1	S5201	已申请		3.17805	23
002440	2014002440	2014	2013	2014-12-31	1	1	S5201	已申请		3.68888	39
002440	2015002440	2015	2014	2015-12-31	1	1	S5201	已申请		3.55535	34	1
002440	2016002440	2016	2015	2016-12-31	1	1	S5201	已申请	37	3.58352	35	2	0
002440	2017002440	2017	2016	2017-12-31	1	1	S5201	已申请		3.04452	20
002440	2018002440	2018	2017	2018-12-31	1	1	S5201	已申请		2.83321	16	3
002440	2019002440	2019	2018	2019-12-31	1	1	S5201	已申请		3.29584	26	4
002440	2020002440	2020	2019	2020-12-31	1	1	S5201	已申请	40	3.63759	37	3	0
002440	2021002440	2021	2020	2021-12-31	1	1	S5201	已申请	41	3.63759	37	4	0
002442	2017002442	2017	2016	2017-12-31	1	1	S5201	已申请		0.693147	1	3
002442	2018002442	2018	2017	2018-12-31	1	1	S5201	已申请		0.693147	1	2
002442	2019002442	2019	2018	2019-12-31	1	1	S5201	已申请		0.693147	1	2
002442	2020002442	2020	2019	2020-12-31	1	1	S5201	已申请		0.693147	1	2
002442	2021002442	2021	2020	2021-12-31	1	1	S5201	已申请		0.693147	1	6
002443	2010002443	2010	2009	2010-12-31	1	1	S5201	已申请	16	0
002443	2015002443	2015	2014	2015-12-31	1	1	S5201	已申请	20	2.07944	7
002443	2016002443	2016	2015	2016-12-31	1	1	S5201	已申请	30	2.3979	10
002443	2017002443	2017	2016	2017-12-31	1	1	S5201	已申请	22	2.19722	8
002443	2019002443	2019	2018	2019-12-31	1	1	S5201	已申请	21	2.19722	8
002444	2010002444	2010	2009	2010-12-31	1	1	S5201	已申请	87	1.94591	6	21	60
002444	2010002444	2010		2010-12-31	1	2	S5201	已申请	4
002444	2011002444	2011	2010	2011-12-31	1	1	S5201	已申请	145	2.30259	9	39	97
002444	2011002444	2011		2011-12-31	1	2	S5201	已申请	8
002444	2013002444	2013	2012	2013-12-31	1	1	S5201	已申请		0		7	65
002444	2013002444	2013		2013-12-31	1	2	S5201	已申请			5
002444	2014002444	2014	2013	2014-12-31	1	1	S5201	已申请	164	3.3322	27
002444	2014002444	2014		2014-12-31	1	2	S5201	已申请			16
002444	2015002444	2015	2014	2015-12-31	1	1	S5201	已申请	168	0
002444	2016002444	2016	2015	2016-12-31	1	1	S5201	已申请	131	0
002444	2017002444	2017	2016	2017-12-31	1	1	S5201	已申请		4.29046	72
002444	2017002444	2017		2017-12-31	1	2	S5201	已申请	18
002444	2018002444	2018	2017	2018-12-31	1	1	S5201	已申请		2.99573	19
002444	2018002444	2018		2018-12-31	1	2	S5201	已申请	7
002444	2019002444	2019	2018	2019-12-31	1	1	S5201	已申请		3.55535	34
[truncated: 4,711 more rows]

## Sheet: 已获得
Symbol	yearStkcd	year	EndDate	StateTypeCode	Area	ApplyTypeCode	ApplyType	Patents	Invention	apply2	UtilityModel	Design
证券代码	证券代码		统计截止日期	报表类型	地区	申请类型编码	申请类型	专利	发明专利	发明专利获得+1取对数	实用新型	外观设计
没有单位	没有单位		没有单位	没有单位	没有单位	没有单位	没有单位	件	件		件	件
000021	2015000021	2015	2015-12-31	1	1	S5202	已获得	57	6	1.94591	45	6
000021	2016000021	2016	2016-12-31	1	1	S5202	已获得	30	6	1.94591
000049	2016000049	2016	2016-12-31	1	1	S5202	已获得	110	16	2.83321	91	3
000050	2015000050	2015	2015-12-31	1	1	S5202	已获得	776	574	6.35437	202	0
000055	2015000055	2015	2015-12-31	1	1	S5202	已获得	608	69	4.2485
000066	2007000066	2007	2007-12-31	1	1	S5202	已获得	17	1	0.693147	5	11
000066	2008000066	2008	2008-12-31	1	1	S5202	已获得	6	1	0.693147	3	2
000070	2011000070	2011	2011-12-31	1	1	S5202	已获得	10		0
000070	2013000070	2013	2013-12-31	1	1	S5202	已获得	23	2	1.09861	20	1
000070	2014000070	2014	2014-12-31	1	1	S5202	已获得	43	4	1.60944	36	3
000070	2015000070	2015	2015-12-31	1	1	S5202	已获得		2	1.09861	18
000070	2016000070	2016	2016-12-31	1	1	S5202	已获得	179		0
000070	2017000070	2017	2017-12-31	1	1	S5202	已获得	48		0
000070	2018000070	2018	2018-12-31	1	1	S5202	已获得	71	8	2.19722	59	4
000070	2019000070	2019	2019-12-31	1	1	S5202	已获得	60	13	2.63906
000070	2020000070	2020	2020-12-31	1	1	S5202	已获得	77	12	2.56495
000100	2017000100	2017	2017-12-31	1	2	S5202	已获得	641		0
000153	2012000153	2012	2012-12-31	1	1	S5202	已获得		25	3.2581	15
000338	2015000338	2015	2015-12-31	1	1	S5202	已获得	19		0
000403	2016000403	2016	2016-12-31	1	1	S5202	已获得	14		0
000404	2017000404	2017	2017-12-31	1	1	S5202	已获得	27	3	1.38629
000413	2015000413	2015	2015-12-31	1	1	S5202	已获得		1	0.693147	126
000418	2015000418	2015	2015-12-31	1	1	S5202	已获得	587	30	3.43399	444	113
000423	2015000423	2015	2015-12-31	1	1	S5202	已获得	48	2	1.09861	31	15
000425	2016000425	2016	2016-12-31	1	1	S5202	已获得		307	5.7301
000425	2021000425	2021	2021-12-31	1	1	S5202	已获得		145	4.98361
000425	2021000425	2021	2021-12-31	1	2	S5202	已获得	34		0
000488	2016000488	2016	2016-12-31	1	1	S5202	已获得		9	2.30259
000510	2020000510	2020	2020-12-31	1	1	S5202	已获得		1	0.693147
000519	2008000519	2008	2008-12-31	1	1	S5202	已获得		2	1.09861
000519	2009000519	2009	2009-12-31	1	1	S5202	已获得		1	0.693147
000519	2015000519	2015	2015-12-31	1	1	S5202	已获得		26	3.29584	13
000523	2016000523	2016	2016-12-31	1	1	S5202	已获得		2	1.09861	6
000533	2011000533	2011	2011-12-31	1	1	S5202	已获得	30	9	2.30259	20	1
000533	2019000533	2019	2019-12-31	1	1	S5202	已获得		2	1.09861	7
000533	2020000533	2020	2020-12-31	1	1	S5202	已获得		2	1.09861	8
000536	2015000536	2015	2015-12-31	1	1	S5202	已获得	144	109	4.70048	35	0
000538	2015000538	2015	2015-12-31	1	1	S5202	已获得	411	101	4.62497	26	284
000541	2015000541	2015	2015-12-31	1	1	S5202	已获得	82	1	0.693147	47	34
000541	2019000541	2019	2019-12-31	1	1	S5202	已获得	104	9	2.30259	60	35
000541	2019000541	2019	2019-12-31	1	2	S5202	已获得	2		0
000547	2014000547	2014	2014-12-31	1	1	S5202	已获得		2	1.09861
000547	2015000547	2015	2015-12-31	1	1	S5202	已获得	204		0
000550	2015000550	2015	2015-12-31	1	1	S5202	已获得	189	6	1.94591	139	44
000553	2015000553	2015	2015-12-31	1	1	S5202	已获得	2	2	1.09861	0	0
000559	2015000559	2015	2015-12-31	1	1	S5202	已获得	169	19	2.99573	147	3
000565	2012000565	2012	2012-12-31	1	1	S5202	已获得		4	1.60944
000565	2013000565	2013	2013-12-31	1	1	S5202	已获得		3	1.38629
000565	2015000565	2015	2015-12-31	1	1	S5202	已获得		3	1.38629
000565	2018000565	2018	2018-12-31	1	1	S5202	已获得		1	0.693147
000565	2019000565	2019	2019-12-31	1	1	S5202	已获得		2	1.09861
000565	2020000565	2020	2020-12-31	1	1	S5202	已获得		3	1.38629
000566	2011000566	2011	2011-12-31	1	1	S5202	已获得		5	1.79176
000566	2014000566	2014	2014-12-31	1	1	S5202	已获得		3	1.38629
000566	2016000566	2016	2016-12-31	1	1	S5202	已获得		3	1.38629
000566	2017000566	2017	2017-12-31	1	1	S5202	已获得		1	0.693147
000576	2015000576	2015	2015-12-31	1	1	S5202	已获得	19	2	1.09861	17	0
000576	2017000576	2017	2017-12-31	1	1	S5202	已获得		1	0.693147
000584	2021000584	2021	2021-12-31	1	1	S5202	已获得			0	41
000595	2012000595	2012	2012-12-31	1	1	S5202	已获得	8		0
000595	2014000595	2014	2014-12-31	1	1	S5202	已获得	9		0
000595	2015000595	2015	2015-12-31	1	1	S5202	已获得	16	0	0	12	4
000596	2021000596	2021	2021-12-31	1	1	S5202	已获得		3	1.38629	55
000599	2011000599	2011	2011-12-31	1	1	S5202	已获得		1	0.693147	11
000619	2013000619	2013	2013-12-31	1	1	S5202	已获得		1	0.693147	10
000619	2014000619	2014	2014-12-31	1	1	S5202	已获得		1	0.693147	9
000619	2015000619	2015	2015-12-31	1	1	S5202	已获得		2	1.09861	12
000619	2016000619	2016	2016-12-31	1	1	S5202	已获得	11	3	1.38629	6	2
000619	2017000619	2017	2017-12-31	1	1	S5202	已获得	28	1	0.693147	14	13
000619	2018000619	2018	2018-12-31	1	1	S5202	已获得	10	1	0.693147	8	1
000619	2019000619	2019	2019-12-31	1	1	S5202	已获得	42	1	0.693147	6	35
000619	2020000619	2020	2020-12-31	1	1	S5202	已获得	53	1	0.693147	7	45
000619	2021000619	2021	2021-12-31	1	1	S5202	已获得	71	1	0.693147	30	40
000625	2015000625	2015	2015-12-31	1	1	S5202	已获得	864	139	4.94164	556	169
000629	2009000629	2009	2009-12-31	1	1	S5202	已获得	463		0
000636	2020000636	2020	2020-12-31	1	2	S5202	已获得		1	0.693147
000637	2012000637	2012	2012-12-31	1	1	S5202	已获得		2	1.09861	4
000639	2015000639	2015	2015-12-31	1	1	S5202	已获得	15	4	1.60944	10	1
000639	2021000639	2021	2021-12-31	1	1	S5202	已获得	69	16	2.83321	45	8
000651	2011000651	2011	2011-12-31	1	1	S5202	已获得	32	12	2.56495
000651	2012000651	2012	2012-12-31	1	1	S5202	已获得		19	2.99573
000651	2012000651	2012	2012-12-31	1	2	S5202	已获得	2		0
000661	2015000661	2015	2015-12-31	1	1	S5202	已获得	15	15	2.77259	0	0
000677	2015000677	2015	2015-12-31	1	1	S5202	已获得		13	2.63906
000680	2012000680	2012	2012-12-31	1	1	S5202	已获得	270	5	1.79176	262	3
000683	2019000683	2019	2019-12-31	1	1	S5202	已获得		2	1.09861	2
000698	2010000698	2010	2010-12-31	1	1	S5202	已获得	6		0
000708	2015000708	2015	2015-12-31	1	1	S5202	已获得	30	7	2.07944	23	0
000709	2014000709	2014	2014-12-31	1	1	S5202	已获得	208		0
000727	2015000727	2015	2015-12-31	1	1	S5202	已获得	27	12	2.56495
000727	2017000727	2017	2017-12-31	1	1	S5202	已获得	6		0
000727	2018000727	2018	2018-12-31	1	1	S5202	已获得	24		0
000731	2009000731	2009	2009-12-31	1	1	S5202	已获得	4	3	1.38629	1	0
000731	2019000731	2019	2019-12-31	1	1	S5202	已获得		2	1.09861
000733	2016000733	2016	2016-12-31	1	1	S5202	已获得	170	65	4.18965
000737	2015000737	2015	2015-12-31	1	1	S5202	已获得	17	1	0.693147	9	7
000738	2018000738	2018	2018-12-31	1	1	S5202	已获得	336	234	5.45959	97
000738	2019000738	2019	2019-12-31	1	1	S5202	已获得	372	308	5.73334
000738	2020000738	2020	2020-12-31	1	1	S5202	已获得	380	326	5.78996
000738	2021000738	2021	2021-12-31	1	1	S5202	已获得	422	385	5.95584
000739	2019000739	2019	2019-12-31	1	1	S5202	已获得		5	1.79176
000756	2012000756	2012	2012-12-31	1	1	S5202	已获得		7	2.07944	3
000760	2015000760	2015	2015-12-31	1	1	S5202	已获得	15	15	2.77259	0	0
000766	2012000766	2012	2012-12-31	1	1	S5202	已获得	4		0
000766	2013000766	2013	2013-12-31	1	1	S5202	已获得	4	4	1.60944	0	0
000766	2015000766	2015	2015-12-31	1	1	S5202	已获得	9		0
000766	2020000766	2020	2020-12-31	1	1	S5202	已获得	108	42	3.7612	64	2
000782	2007000782	2007	2007-12-31	1	1	S5202	已获得			0	1
000786	2015000786	2015	2015-12-31	1	1	S5202	已获得	944	21	3.09104	748	175
000789	2021000789	2021	2021-12-31	1	1	S5202	已获得	71		0
000790	2014000790	2014	2014-12-31	1	1	S5202	已获得		4	1.60944	5
000790	2020000790	2020	2020-12-31	1	1	S5202	已获得		2	1.09861	12
000795	2013000795	2013	2013-12-31	1	1	S5202	已获得			0	3
000795	2014000795	2014	2014-12-31	1	1	S5202	已获得			0	5
000795	2018000795	2018	2018-12-31	1	1	S5202	已获得	16	11	2.48491	5	0
000795	2018000795	2018	2018-12-31	1	2	S5202	已获得		2	1.09861
000810	2015000810	2015	2015-12-31	1	1	S5202	已获得	452	129	4.86753	199	124
000810	2016000810	2016	2016-12-31	1	1	S5202	已获得	595	195	5.27811	266	134
000812	2012000812	2012	2012-12-31	1	1	S5202	已获得			0	2
000812	2014000812	2014	2014-12-31	1	1	S5202	已获得			0	2
000812	2015000812	2015	2015-12-31	1	1	S5202	已获得		3	1.38629	2
000812	2016000812	2016	2016-12-31	1	1	S5202	已获得		2	1.09861	3
000812	2017000812	2017	2017-12-31	1	1	S5202	已获得		4	1.60944	2
000812	2018000812	2018	2018-12-31	1	1	S5202	已获得		3	1.38629	12
000812	2019000812	2019	2019-12-31	1	1	S5202	已获得		2	1.09861	23
000812	2020000812	2020	2020-12-31	1	1	S5202	已获得	83	7	2.07944	71	5
000821	2016000821	2016	2016-12-31	1	1	S5202	已获得		8	2.19722	26
000823	2008000823	2008	2008-12-31	1	1	S5202	已获得	10		0
000830	2008000830	2008	2008-12-31	1	1	S5202	已获得	66	11	2.48491	55	0
000830	2010000830	2010	2010-12-31	1	1	S5202	已获得		17	2.89037
000831	2018000831	2018	2018-12-31	1	1	S5202	已获得		3	1.38629
000836	2015000836	2015	2015-12-31	1	1	S5202	已获得	15	2	1.09861	13	0
000836	2016000836	2016	2016-12-31	1	1	S5202	已获得	21	7	2.07944	14	0
000836	2018000836	2018	2018-12-31	1	1	S5202	已获得	18		0
000836	2019000836	2019	2019-12-31	1	1	S5202	已获得		4	1.60944	6
000836	2020000836	2020	2020-12-31	1	1	S5202	已获得		1	0.693147	24
000836	2021000836	2021	2021-12-31	1	1	S5202	已获得		12	2.56495	51
000848	2010000848	2010	2010-12-31	1	1	S5202	已获得	73		0
000848	2011000848	2011	2011-12-31	1	1	S5202	已获得	73		0
000848	2015000848	2015	2015-12-31	1	1	S5202	已获得		3	1.38629		3
000848	2017000848	2017	2017-12-31	1	1	S5202	已获得	12		0
000848	2018000848	2018	2018-12-31	1	1	S5202	已获得	5		0
000850	2008000850	2008	2008-12-31	1	1	S5202	已获得	8		0
000850	2009000850	2009	2009-12-31	1	1	S5202	已获得	8		0
000850	2010000850	2010	2010-12-31	1	1	S5202	已获得	17		0
000850	2015000850	2015	2015-12-31	1	1	S5202	已获得	83	1	0.693147	80	2
000850	2016000850	2016	2016-12-31	1	1	S5202	已获得			0	40
000850	2017000850	2017	2017-12-31	1	1	S5202	已获得	84	24	3.21888
000856	2014000856	2014	2014-12-31	1	1	S5202	已获得			0	6
000856	2016000856	2016	2016-12-31	1	1	S5202	已获得	2		0
000856	2017000856	2017	2017-12-31	1	1	S5202	已获得	10		0
000856	2018000856	2018	2018-12-31	1	1	S5202	已获得	11		0
000858	2016000858	2016	2016-12-31	1	1	S5202	已获得	7		0
000858	2017000858	2017	2017-12-31	1	1	S5202	已获得	109	3	1.38629
000858	2018000858	2018	2018-12-31	1	1	S5202	已获得	197	3	1.38629
000860	2012000860	2012	2012-12-31	1	1	S5202	已获得		2	1.09861
000868	2016000868	2016	2016-12-31	1	1	S5202	已获得		1	0.693147
000881	2020000881	2020	2020-12-31	1	1	S5202	已获得	100		0
000890	2015000890	2015	2015-12-31	1	1	S5202	已获得	16	5	1.79176	11	0
000890	2016000890	2016	2016-12-31	1	1	S5202	已获得	13	5	1.79176	8	0
000893	2008000893	2008	2008-12-31	1	1	S5202	已获得	9	1	0.693147	6	2
000898	2008000898	2008	2008-12-31	1	1	S5202	已获得	375		0
000898	2015000898	2015	2015-12-31	1	1	S5202	已获得		353	5.8693	603
000901	2015000901	2015	2015-12-31	1	1	S5202	已获得	47	21	3.09104
000901	2016000901	2016	2016-12-31	1	1	S5202	已获得			0	1
000902	2015000902	2015	2015-12-31	1	1	S5202	已获得	14		0
000902	2016000902	2016	2016-12-31	1	1	S5202	已获得	23	1	0.693147	17	5
000902	2018000902	2018	2018-12-31	1	1	S5202	已获得	22		0
000903	2012000903	2012	2012-12-31	1	1	S5202	已获得			0	33
000903	2015000903	2015	2015-12-31	1	1	S5202	已获得	71	3	1.38629	49	19
000908	2018000908	2018	2018-12-31	1	1	S5202	已获得	4		0
000908	2019000908	2019	2019-12-31	1	1	S5202	已获得	14		0
000908	2020000908	2020	2020-12-31	1	1	S5202	已获得	19		0
000912	2015000912	2015	2015-12-31	1	1	S5202	已获得	1	1	0.693147	0	0
000915	2015000915	2015	2015-12-31	1	1	S5202	已获得	31	12	2.56495	18	1
000919	2013000919	2013	2013-12-31	1	1	S5202	已获得		3	1.38629
000919	2016000919	2016	2016-12-31	1	1	S5202	已获得	3	3	1.38629
000920	2015000920	2015	2015-12-31	1	1	S5202	已获得	47	18	2.94444	20	9
000920	2019000920	2019	2019-12-31	1	1	S5202	已获得	27	6	1.94591
000925	2015000925	2015	2015-12-31	1	1	S5202	已获得	34	11	2.48491	21	2
000925	2020000925	2020	2020-12-31	1	1	S5202	已获得	27	17	2.89037	8	2
000932	2016000932	2016	2016-12-31	1	1	S5202	已获得	78	35	3.58352	43
000932	2017000932	2017	2017-12-31	1	1	S5202	已获得	85	37	3.63759	48	0
000932	2018000932	2018	2018-12-31	1	1	S5202	已获得	84	41	3.73767	43	0
000932	2019000932	2019	2019-12-31	1	1	S5202	已获得	76	37	3.63759	39	0
000932	2020000932	2020	2020-12-31	1	1	S5202	已获得	56	25	3.2581	31	0
000936	2010000936	2010	2010-12-31	1	1	S5202	已获得	8	3	1.38629	5	0
000936	2011000936	2011	2011-12-31	1	1	S5202	已获得	2	1	0.693147	1	0
000936	2012000936	2012	2012-12-31	1	1	S5202	已获得	2	1	0.693147	1	0
000952	2014000952	2014	2014-12-31	1	1	S5202	已获得	2		0
000952	2015000952	2015	2015-12-31	1	1	S5202	已获得		3	1.38629	1
000952	2017000952	2017	2017-12-31	1	1	S5202	已获得		2	1.09861
000962	2013000962	2013	2013-12-31	1	1	S5202	已获得	28		0
000970	2015000970	2015	2015-12-31	1	1	S5202	已获得	57	24	3.21888	31	2
000973	2015000973	2015	2015-12-31	1	1	S5202	已获得	21	12	2.56495	8	1
000980	2015000980	2015	2015-12-31	1	1	S5202	已获得	10	0	0	10	0
000982	2014000982	2014	2014-12-31	1	1	S5202	已获得		1	0.693147	5
000990	2009000990	2009	2009-12-31	1	1	S5202	已获得		8	2.19722	2
000990	2010000990	2010	2010-12-31	1	1	S5202	已获得		2	1.09861
000990	2017000990	2017	2017-12-31	1	1	S5202	已获得		9	2.30259	7	3
000999	2010000999	2010	2010-12-31	1	1	S5202	已获得	10		0
000999	2015000999	2015	2015-12-31	1	1	S5202	已获得	39	25	3.2581	14	0
000999	2020000999	2020	2020-12-31	1	1	S5202	已获得		25	3.2581	47
002002	2014002002	2014	2014-12-31	1	1	S5202	已获得		2	1.09861	7
002002	2015002002	2015	2015-12-31	1	1	S5202	已获得	14	5	1.79176	9	0
002003	2007002003	2007	2007-12-31	1	1	S5202	已获得	8		0
002003	2008002003	2008	2008-12-31	1	1	S5202	已获得		3	1.38629	7
002003	2010002003	2010	2010-12-31	1	1	S5202	已获得	25	6	1.94591
002003	2015002003	2015	2015-12-31	1	1	S5202	已获得	121	26	3.29584	87	8
002006	2015002006	2015	2015-12-31	1	1	S5202	已获得	10	1	0.693147	9	0
002009	2009002009	2009	2009-12-31	1	1	S5202	已获得	101		0
002009	2013002009	2013	2013-12-31	1	1	S5202	已获得	67	5	1.79176	62	0
002009	2014002009	2014	2014-12-31	1	1	S5202	已获得		2	1.09861	36
002011	2008002011	2008	2008-12-31	1	1	S5202	已获得	42	3	1.38629
002013	2021002013	2021	2021-12-31	1	1	S5202	已获得		154	5.04343	258
002014	2015002014	2015	2015-12-31	1	1	S5202	已获得	82	25	3.2581	56	1
002017	2010002017	2010	2010-12-31	1	1	S5202	已获得	17	9	2.30259	6	2
002019	2010002019	2010	2010-12-31	1	1	S5202	已获得		3	1.38629
002019	2018002019	2018	2018-12-31	1	1	S5202	已获得	120		0
002020	2008002020	2008	2008-12-31	1	1	S5202	已获得	1	1	0.693147	0	0
002020	2010002020	2010	2010-12-31	1	1	S5202	已获得		3	1.38629
002020	2015002020	2015	2015-12-31	1	1	S5202	已获得	9	9	2.30259	0	0
002020	2018002020	2018	2018-12-31	1	1	S5202	已获得	22		0
002020	2019002020	2019	2019-12-31	1	1	S5202	已获得		19	2.99573
002020	2020002020	2020	2020-12-31	1	1	S5202	已获得		5	1.79176
002020	2021002020	2021	2021-12-31	1	1	S5202	已获得		29	3.4012		0
002026	2009002026	2009	2009-12-31	1	1	S5202	已获得	3	1	0.693147	2	0
002026	2009002026	2009	2009-12-31	1	2	S5202	已获得	2	2	1.09861	0	0
002026	2010002026	2010	2010-12-31	1	1	S5202	已获得	11	3	1.38629	7	1
002026	2010002026	2010	2010-12-31	1	2	S5202	已获得	1	1	0.693147	0	0
002026	2012002026	2012	2012-12-31	1	1	S5202	已获得	9	4	1.60944	4	1
002026	2013002026	2013	2013-12-31	1	1	S5202	已获得	34	3	1.38629	26	5
002026	2018002026	2018	2018-12-31	1	1	S5202	已获得	47		0
002028	2011002028	2011	2011-12-31	1	1	S5202	已获得	140		0
002028	2014002028	2014	2014-12-31	1	1	S5202	已获得	87		0
002030	2007002030	2007	2007-12-31	1	1	S5202	已获得			0	1
002030	2008002030	2008	2008-12-31	1	1	S5202	已获得		4	1.60944
002030	2009002030	2009	2009-12-31	1	1	S5202	已获得		2	1.09861
002030	2011002030	2011	2011-12-31	1	1	S5202	已获得		14	2.70805
002030	2014002030	2014	2014-12-31	1	1	S5202	已获得		9	2.30259
002030	2016002030	2016	2016-12-31	1	1	S5202	已获得	3	3	1.38629
002030	2017002030	2017	2017-12-31	1	1	S5202	已获得	19	5	1.79176	14	0
002030	2018002030	2018	2018-12-31	1	1	S5202	已获得	5	0	0	4	1
002030	2019002030	2019	2019-12-31	1	1	S5202	已获得	10	7	2.07944	2	1
002031	2012002031	2012	2012-12-31	1	1	S5202	已获得			0	6
002035	2016002035	2016	2016-12-31	1	1	S5202	已获得	107	17	2.89037	51	39
002035	2021002035	2021	2021-12-31	1	1	S5202	已获得	1436		0
002036	2015002036	2015	2015-12-31	1	1	S5202	已获得	11	6	1.94591	4	1
002037	2012002037	2012	2012-12-31	1	1	S5202	已获得		2	1.09861	13
002042	2014002042	2014	2014-12-31	1	1	S5202	已获得		11	2.48491	15
002042	2015002042	2015	2015-12-31	1	1	S5202	已获得	52	31	3.46574	21	0
002043	2008002043	2008	2008-12-31	1	1	S5202	已获得	8	4	1.60944	4	0
002043	2010002043	2010	2010-12-31	1	1	S5202	已获得	4	3	1.38629	1	0
002043	2015002043	2015	2015-12-31	1	1	S5202	已获得	29	20	3.04452	8	1
002045	2013002045	2013	2013-12-31	1	1	S5202	已获得	66	5	1.79176	43	18
002045	2014002045	2014	2014-12-31	1	1	S5202	已获得	27	3	1.38629	23	1
002045	2015002045	2015	2015-12-31	1	1	S5202	已获得	28	2	1.09861	16	10
002045	2016002045	2016	2016-12-31	1	1	S5202	已获得	27	6	1.94591	15	6
002045	2017002045	2017	2017-12-31	1	1	S5202	已获得	12	7	2.07944	4	1
002045	2019002045	2019	2019-12-31	1	1	S5202	已获得	46	10	2.3979	25	11
002046	2015002046	2015	2015-12-31	1	1	S5202	已获得	693		0
002049	2010002049	2010	2010-12-31	1	1	S5202	已获得	5	0	0	5	0
002049	2011002049	2011	2011-12-31	1	1	S5202	已获得		1	0.693147
002053	2008002053	2008	2008-12-31	1	1	S5202	已获得		1	0.693147
002053	2009002053	2009	2009-12-31	1	1	S5202	已获得		1	0.693147
002053	2010002053	2010	2010-12-31	1	1	S5202	已获得		1	0.693147
002053	2014002053	2014	2014-12-31	1	1	S5202	已获得		1	0.693147
002053	2017002053	2017	2017-12-31	1	1	S5202	已获得		1	0.693147
002055	2009002055	2009	2009-12-31	1	1	S5202	已获得	2		0
002055	2010002055	2010	2010-12-31	1	1	S5202	已获得	31	0	0	21	10
002055	2011002055	2011	2011-12-31	1	1	S5202	已获得	34	0	0	33	1
002055	2012002055	2012	2012-12-31	1	1	S5202	已获得	42	2	1.09861	30	10
002056	2007002056	2007	2007-12-31	1	1	S5202	已获得	18		0
002056	2015002056	2015	2015-12-31	1	1	S5202	已获得	133		0
002057	2010002057	2010	2010-12-31	1	1	S5202	已获得	1	0	0	1	0
002057	2011002057	2011	2011-12-31	1	1	S5202	已获得	6	3	1.38629	3	0
002058	2015002058	2015	2015-12-31	1	1	S5202	已获得	28	6	1.94591
002058	2015002058	2015	2015-12-31	1	2	S5202	已获得		1	0.693147
002064	2013002064	2013	2013-12-31	1	1	S5202	已获得	6		0
002064	2014002064	2014	2014-12-31	1	1	S5202	已获得		5	1.79176	1
002067	2013002067	2013	2013-12-31	1	1	S5202	已获得		2	1.09861	1
002068	2015002068	2015	2015-12-31	1	1	S5202	已获得	30	2	1.09861	28	0
002070	2008002070	2008	2008-12-31	1	1	S5202	已获得		1	0.693147
002070	2009002070	2009	2009-12-31	1	1	S5202	已获得		1	0.693147
002070	2015002070	2015	2015-12-31	1	1	S5202	已获得		1	0.693147		20
002070	2016002070	2016	2016-12-31	1	1	S5202	已获得		1	0.693147
002073	2009002073	2009	2009-12-31	1	1	S5202	已获得		6	1.94591	48
002073	2010002073	2010	2010-12-31	1	1	S5202	已获得		5	1.79176	27
002073	2011002073	2011	2011-12-31	1	1	S5202	已获得		12	2.56495	20
002073	2019002073	2019	2019-12-31	1	1	S5202	已获得	44		0
002074	2008002074	2008	2008-12-31	1	1	S5202	已获得		1	0.693147
002075	2015002075	2015	2015-12-31	1	1	S5202	已获得	51	18	2.94444
002080	2008002080	2008	2008-12-31	1	1	S5202	已获得	12	6	1.94591	6	0
002080	2015002080	2015	2015-12-31	1	1	S5202	已获得	63		0
002080	2019002080	2019	2019-12-31	1	1	S5202	已获得	123	36	3.61092	87	0
002082	2015002082	2015	2015-12-31	1	1	S5202	已获得			0	10	138
002082	2018002082	2018	2018-12-31	1	1	S5202	已获得			0	5
002083	2010002083	2010	2010-12-31	1	1	S5202	已获得			0	16
002085	2008002085	2008	2008-12-31	1	1	S5202	已获得	31		0
002085	2009002085	2009	2009-12-31	1	1	S5202	已获得	18		0
002085	2010002085	2010	2010-12-31	1	1	S5202	已获得	26		0
002085	2011002085	2011	2011-12-31	1	1	S5202	已获得	53		0
002085	2012002085	2012	2012-12-31	1	1	S5202	已获得	77		0
002085	2013002085	2013	2013-12-31	1	1	S5202	已获得	60		0
002085	2015002085	2015	2015-12-31	1	1	S5202	已获得	34		0
002085	2016002085	2016	2016-12-31	1	1	S5202	已获得	34		0
002085	2017002085	2017	2017-12-31	1	1	S5202	已获得	110		0
002085	2018002085	2018	2018-12-31	1	1	S5202	已获得	167	12	2.56495
002085	2019002085	2019	2019-12-31	1	1	S5202	已获得	157		0
002085	2020002085	2020	2020-12-31	1	1	S5202	已获得	213		0
002087	2013002087	2013	2013-12-31	1	1	S5202	已获得	16		0
002087	2014002087	2014	2014-12-31	1	1	S5202	已获得			0		5
002087	2016002087	2016	2016-12-31	1	1	S5202	已获得			0	26
002087	2017002087	2017	2017-12-31	1	1	S5202	已获得			0	19
002090	2008002090	2008	2008-12-31	1	1	S5202	已获得		2	1.09861	6
002090	2009002090	2009	2009-12-31	1	1	S5202	已获得	5	5	1.79176	0	0
002090	2012002090	2012	2012-12-31	1	1	S5202	已获得		3	1.38629	2
002090	2013002090	2013	2013-12-31	1	1	S5202	已获得		4	1.60944
002090	2014002090	2014	2014-12-31	1	1	S5202	已获得		4	1.60944
002090	2015002090	2015	2015-12-31	1	1	S5202	已获得	7	7	2.07944	0	0
002090	2016002090	2016	2016-12-31	1	1	S5202	已获得		9	2.30259	10
002090	2017002090	2017	2017-12-31	1	1	S5202	已获得		10	2.3979	9
002092	2015002092	2015	2015-12-31	1	1	S5202	已获得	32	7	2.07944	25	0
002096	2009002096	2009	2009-12-31	1	1	S5202	已获得	5	0	0	5	0
002096	2014002096	2014	2014-12-31	1	1	S5202	已获得		4	1.60944	6
002096	2017002096	2017	2017-12-31	1	1	S5202	已获得		2	1.09861	25
002096	2018002096	2018	2018-12-31	1	1	S5202	已获得			0	11
002096	2019002096	2019	2019-12-31	1	1	S5202	已获得			0	23
002096	2020002096	2020	2020-12-31	1	1	S5202	已获得			0	52
002096	2021002096	2021	2021-12-31	1	1	S5202	已获得		2	1.09861	36
002098	2015002098	2015	2015-12-31	1	1	S5202	已获得	128	53	3.98898	63	12
002099	2015002099	2015	2015-12-31	1	1	S5202	已获得	9	9	2.30259	0	0
002100	2011002100	2011	2011-12-31	1	1	S5202	已获得	4	1	0.693147	0	3
002104	2013002104	2013	2013-12-31	1	1	S5202	已获得		2	1.09861
002104	2014002104	2014	2014-12-31	1	1	S5202	已获得	5	3	1.38629	1	1
002105	2008002105	2008	2008-12-31	1	1	S5202	已获得	46		0
002105	2009002105	2009	2009-12-31	1	1	S5202	已获得	49		0
002105	2010002105	2010	2010-12-31	1	1	S5202	已获得	27		0
002105	2014002105	2014	2014-12-31	1	1	S5202	已获得	18	0	0	15	3
002105	2015002105	2015	2015-12-31	1	1	S5202	已获得	20	0	0	16	4
002105	2016002105	2016	2016-12-31	1	1	S5202	已获得	13		0	12	1
002105	2017002105	2017	2017-12-31	1	1	S5202	已获得	22	0	0	18	4
002105	2018002105	2018	2018-12-31	1	1	S5202	已获得	20	0	0	20	0
002105	2019002105	2019	2019-12-31	1	1	S5202	已获得	17	0	0	16	1
002105	2020002105	2020	2020-12-31	1	1	S5202	已获得	13	1	0.693147	11	1
002107	2007002107	2007	2007-12-31	1	1	S5202	已获得		2	1.09861
002107	2008002107	2008	2008-12-31	1	1	S5202	已获得		9	2.30259
002108	2012002108	2012	2012-12-31	1	1	S5202	已获得		2	1.09861
002108	2015002108	2015	2015-12-31	1	1	S5202	已获得		6	1.94591
002109	2015002109	2015	2015-12-31	1	1	S5202	已获得		1	0.693147	11
002111	2007002111	2007	2007-12-31	1	1	S5202	已获得	22	1	0.693147
002111	2008002111	2008	2008-12-31	1	1	S5202	已获得	23	4	1.60944
002111	2009002111	2009	2009-12-31	1	1	S5202	已获得	21	1	0.693147	17	3
002111	2010002111	2010	2010-12-31	1	1	S5202	已获得	34	3	1.38629	31	0
002111	2011002111	2011	2011-12-31	1	1	S5202	已获得	38	7	2.07944	22	9
002111	2012002111	2012	2012-12-31	1	1	S5202	已获得	27	8	2.19722	18	1
002111	2013002111	2013	2013-12-31	1	1	S5202	已获得	21	3	1.38629	14	4
002111	2014002111	2014	2014-12-31	1	1	S5202	已获得	26	1	0.693147	24	1
002111	2015002111	2015	2015-12-31	1	1	S5202	已获得	59	6	1.94591	45	8
002111	2016002111	2016	2016-12-31	1	1	S5202	已获得	26	9	2.30259	16	1
002112	2011002112	2011	2011-12-31	1	1	S5202	已获得		2	1.09861	5
002112	2020002112	2020	2020-12-31	1	1	S5202	已获得			0	9
002114	2017002114	2017	2017-12-31	1	1	S5202	已获得		2	1.09861	4
002117	2015002117	2015	2015-12-31	1	1	S5202	已获得	27	6	1.94591	21	0
002118	2012002118	2012	2012-12-31	1	1	S5202	已获得		11	2.48491
002118	2014002118	2014	2014-12-31	1	1	S5202	已获得		1	0.693147
002118	2016002118	2016	2016-12-31	1	2	S5202	已获得		5	1.79176
002118	2017002118	2017	2017-12-31	1	1	S5202	已获得		1	0.693147
002118	2017002118	2017	2017-12-31	1	2	S5202	已获得		2	1.09861
002118	2018002118	2018	2018-12-31	1	1	S5202	已获得		4	1.60944
002118	2018002118	2018	2018-12-31	1	2	S5202	已获得		1	0.693147
002118	2020002118	2020	2020-12-31	1	1	S5202	已获得			0		1
002119	2015002119	2015	2015-12-31	1	1	S5202	已获得	93	23	3.17805	69	1
002121	2012002121	2012	2012-12-31	1	1	S5202	已获得	54	0	0	47	7
002121	2013002121	2013	2013-12-31	1	1	S5202	已获得	60		0
002121	2014002121	2014	2014-12-31	1	1	S5202	已获得	38		0
002121	2015002121	2015	2015-12-31	1	1	S5202	已获得	50		0
002121	2016002121	2016	2016-12-31	1	1	S5202	已获得	81		0
002121	2017002121	2017	2017-12-31	1	1	S5202	已获得	166		0
002121	2018002121	2018	2018-12-31	1	1	S5202	已获得	129	43	3.78419	63	23
002121	2019002121	2019	2019-12-31	1	1	S5202	已获得	104	32	3.49651	46	26
002121	2020002121	2020	2020-12-31	1	1	S5202	已获得	101		0
002121	2021002121	2021	2021-12-31	1	1	S5202	已获得	141		0
002126	2010002126	2010	2010-12-31	1	1	S5202	已获得	19	2	1.09861	17	0
002126	2011002126	2011	2011-12-31	1	1	S5202	已获得	21	2	1.09861
002129	2015002129	2015	2015-12-31	1	1	S5202	已获得		174	5.16479
002135	2015002135	2015	2015-12-31	1	1	S5202	已获得	68	14	2.70805	54	0
002135	2016002135	2016	2016-12-31	1	1	S5202	已获得	45	16	2.83321
002135	2020002135	2020	2020-12-31	1	1	S5202	已获得		2	1.09861	12
002136	2009002136	2009	2009-12-31	1	1	S5202	已获得	2		0
002136	2011002136	2011	2011-12-31	1	1	S5202	已获得	4	2	1.09861	2	0
002136	2016002136	2016	2016-12-31	1	1	S5202	已获得	5	0	0	5	0
002137	2009002137	2009	2009-12-31	1	1	S5202	已获得	12		0
002137	2018002137	2018	2018-12-31	1	1	S5202	已获得			0	23
002138	2015002138	2015	2015-12-31	1	1	S5202	已获得	47	27	3.3322	20	0
002141	2015002141	2015	2015-12-31	1	1	S5202	已获得		3	1.38629	8
002144	2008002144	2008	2008-12-31	1	1	S5202	已获得		1	0.693147
002144	2014002144	2014	2014-12-31	1	1	S5202	已获得		1	0.693147
002145	2020002145	2020	2020-12-31	1	1	S5202	已获得	19		0
002149	2012002149	2012	2012-12-31	1	1	S5202	已获得	38		0
002150	2011002150	2011	2011-12-31	1	1	S5202	已获得	9	1	0.693147	8	0
002152	2015002152	2015	2015-12-31	1	1	S5202	已获得	181		0
002156	2007002156	2007	2007-12-31	1	1	S5202	已获得			0	4
002156	2008002156	2008	2008-12-31	1	1	S5202	已获得		1	0.693147
002156	2017002156	2017	2017-12-31	1	1	S5202	已获得	44		0
002160	2016002160	2016	2016-12-31	1	1	S5202	已获得	6	2	1.09861	4	0
002161	2007002161	2007	2007-12-31	1	1	S5202	已获得	12		0
002161	2008002161	2008	2008-12-31	1	1	S5202	已获得	22	1	0.693147	20	1
002161	2009002161	2009	2009-12-31	1	1	S5202	已获得	21	0	0	16	5
002161	2010002161	2010	2010-12-31	1	1	S5202	已获得	35	2	1.09861	24	9
002161	2011002161	2011	2011-12-31	1	1	S5202	已获得	33	5	1.79176	24	4
002161	2018002161	2018	2018-12-31	1	1	S5202	已获得	25	7	2.07944	13	5
002161	2019002161	2019	2019-12-31	1	1	S5202	已获得	30	8	2.19722	5	17
002161	2020002161	2020	2020-12-31	1	1	S5202	已获得	23	2	1.09861	11	10
002161	2021002161	2021	2021-12-31	1	1	S5202	已获得	13	3	1.38629	3	7
002164	2010002164	2010	2010-12-31	1	1	S5202	已获得	22	0	0	6	16
002164	2011002164	2011	2011-12-31	1	1	S5202	已获得	4	1	0.693147	3	0
002164	2013002164	2013	2013-12-31	1	1	S5202	已获得			0	6
002164	2014002164	2014	2014-12-31	1	1	S5202	已获得			0	2
002164	2015002164	2015	2015-12-31	1	1	S5202	已获得	10	1	0.693147	9	0
002166	2015002166	2015	2015-12-31	1	1	S5202	已获得	3	3	1.38629	0	0
002167	2013002167	2013	2013-12-31	1	1	S5202	已获得	17	9	2.30259	8	0
002167	2015002167	2015	2015-12-31	1	1	S5202	已获得		1	0.693147
002169	2015002169	2015	2015-12-31	1	1	S5202	已获得	34	7	2.07944	23	4
002169	2019002169	2019	2019-12-31	1	1	S5202	已获得	7		0
002170	2009002170	2009	2009-12-31	1	1	S5202	已获得		2	1.09861
002170	2010002170	2010	2010-12-31	1	1	S5202	已获得	13		0
002171	2008002171	2008	2008-12-31	1	1	S5202	已获得		1	0.693147
002171	2009002171	2009	2009-12-31	1	1	S5202	已获得	3	1	0.693147	2	0
002171	2010002171	2010	2010-12-31	1	1	S5202	已获得	9	0	0	9	0
002171	2013002171	2013	2013-12-31	1	1	S5202	已获得	27	1	0.693147	26	0
002171	2014002171	2014	2014-12-31	1	1	S5202	已获得	82	11	2.48491	71	0
002171	2015002171	2015	2015-12-31	1	1	S5202	已获得	56	15	2.77259	41	0
002172	2015002172	2015	2015-12-31	1	1	S5202	已获得	4	2	1.09861	2	0
002175	2007002175	2007	2007-12-31	1	1	S5202	已获得			0	7	4
002175	2008002175	2008	2008-12-31	1	1	S5202	已获得	7	0	0	5	2
002175	2009002175	2009	2009-12-31	1	1	S5202	已获得	1	0	0	1	0
002175	2010002175	2010	2010-12-31	1	1	S5202	已获得	5	0	0	1	4
002175	2011002175	2011	2011-12-31	1	1	S5202	已获得	4	1	0.693147	3	0
002175	2012002175	2012	2012-12-31	1	1	S5202	已获得	7	2	1.09861	3	2
002175	2013002175	2013	2013-12-31	1	1	S5202	已获得	4	1	0.693147	2	1
002175	2015002175	2015	2015-12-31	1	1	S5202	已获得	5	0	0	2	3
002179	2011002179	2011	2011-12-31	1	1	S5202	已获得	273	26	3.29584
002180	2014002180	2014	2014-12-31	1	1	S5202	已获得	35	7	2.07944
002180	2015002180	2015	2015-12-31	1	1	S5202	已获得	371	160	5.0814	171	40
002180	2019002180	2019	2019-12-31	1	1	S5202	已获得	335	279	5.63479	22	34
002180	2020002180	2020	2020-12-31	1	1	S5202	已获得	163	113	4.7362	1	49
002180	2021002180	2021	2021-12-31	1	1	S5202	已获得	224	59	4.09434	144	21
002182	2019002182	2019	2019-12-31	1	1	S5202	已获得	52	8	2.19722	37	7
002182	2020002182	2020	2020-12-31	1	1	S5202	已获得	66	2	1.09861	59	5
002182	2021002182	2021	2021-12-31	1	1	S5202	已获得	95	14	2.70805	80	1
002184	2008002184	2008	2008-12-31	1	1	S5202	已获得			0	3
002184	2015002184	2015	2015-12-31	1	1	S5202	已获得	33	0	0	27	6
002190	2012002190	2012	2012-12-31	1	1	S5202	已获得	35	4	1.60944
002190	2013002190	2013	2013-12-31	1	1	S5202	已获得	48	1	0.693147
002190	2014002190	2014	2014-12-31	1	1	S5202	已获得	62	9	2.30259
002191	2008002191	2008	2008-12-31	1	1	S5202	已获得	1		0
002191	2016002191	2016	2016-12-31	1	1	S5202	已获得	174	25	3.2581		1
002194	2020002194	2020	2020-12-31	1	1	S5202	已获得	37	10	2.3979	27	0
002194	2021002194	2021	2021-12-31	1	1	S5202	已获得	39	12	2.56495	27	0
002196	2015002196	2015	2015-12-31	1	1	S5202	已获得	59	10	2.3979	47	2
002199	2018002199	2018	2018-12-31	1	1	S5202	已获得	5	4	1.60944	1	0
002199	2019002199	2019	2019-12-31	1	1	S5202	已获得			0	10
002199	2020002199	2020	2020-12-31	1	1	S5202	已获得		1	0.693147	7
002201	2008002201	2008	2008-12-31	1	1	S5202	已获得	12	1	0.693147	11	0
002202	2014002202	2014	2014-12-31	1	1	S5202	已获得	241	109	4.70048
002203	2009002203	2009	2009-12-31	1	1	S5202	已获得	17	2	1.09861
002203	2013002203	2013	2013-12-31	1	1	S5202	已获得	26	1	0.693147
002203	2021002203	2021	2021-12-31	1	1	S5202	已获得	96		0
002204	2018002204	2018	2018-12-31	1	1	S5202	已获得		4	1.60944
002205	2007002205	2007	2007-12-31	1	1	S5202	已获得			0	4
002209	2010002209	2010	2010-12-31	1	1	S5202	已获得	14	0	0	14	0
002209	2015002209	2015	2015-12-31	1	1	S5202	已获得	209	50	3.93183	158	1
002213	2020002213	2020	2020-12-31	1	1	S5202	已获得			0	2	4
002215	2008002215	2008	2008-12-31	1	1	S5202	已获得	10	3	1.38629	0	7
002215	2009002215	2009	2009-12-31	1	1	S5202	已获得	15	15	2.77259	0	0
002217	2019002217	2019	2019-12-31	1	1	S5202	已获得	307	25	3.2581	274	8
002223	2015002223	2015	2015-12-31	1	1	S5202	已获得	28	2	1.09861	11	15
002224	2009002224	2009	2009-12-31	1	1	S5202	已获得			0		8
002224	2010002224	2010	2010-12-31	1	1	S5202	已获得		8	2.19722	8
002224	2011002224	2011	2011-12-31	1	1	S5202	已获得		1	0.693147
002224	2014002224	2014	2014-12-31	1	1	S5202	已获得	28	2	1.09861	17	9
002225	2015002225	2015	2015-12-31	1	1	S5202	已获得	13		0
002226	2009002226	2009	2009-12-31	1	1	S5202	已获得			0	2
002227	2010002227	2010	2010-12-31	1	1	S5202	已获得	7	0	0	5	2
002227	2011002227	2011	2011-12-31	1	1	S5202	已获得			0		1
002227	2015002227	2015	2015-12-31	1	1	S5202	已获得	18		0
002229	2008002229	2008	2008-12-31	1	1	S5202	已获得			0	7
002229	2009002229	2009	2009-12-31	1	1	S5202	已获得	1		0
002229	2010002229	2010	2010-12-31	1	1	S5202	已获得	3		0
002229	2011002229	2011	2011-12-31	1	1	S5202	已获得	2		0
002231	2010002231	2010	2010-12-31	1	1	S5202	已获得	5	0	0	1	4
002231	2011002231	2011	2011-12-31	1	1	S5202	已获得	11	0	0	9	2
002231	2012002231	2012	2012-12-31	1	1	S5202	已获得	20	2	1.09861	13	5
002231	2013002231	2013	2013-12-31	1	1	S5202	已获得	36	3	1.38629	31	2
002231	2015002231	2015	2015-12-31	1	1	S5202	已获得	35	10	2.3979	21	4
002231	2021002231	2021	2021-12-31	1	1	S5202	已获得	63		0
002233	2015002233	2015	2015-12-31	1	1	S5202	已获得	2	2	1.09861	0	0
002236	2013002236	2013	2013-12-31	1	1	S5202	已获得	52	7	2.07944
002236	2014002236	2014	2014-12-31	1	1	S5202	已获得	98	9	2.30259
002236	2015002236	2015	2015-12-31	1	1	S5202	已获得	205	22	3.13549	86	97
002237	2010002237	2010	2010-12-31	1	1	S5202	已获得	2		0
002239	2015002239	2015	2015-12-31	1	1	S5202	已获得		6	1.94591
002239	2016002239	2016	2016-12-31	1	1	S5202	已获得	45	3	1.38629
002239	2020002239	2020	2020-12-31	1	1	S5202	已获得	11	1	0.693147	10	0
002239	2021002239	2021	2021-12-31	1	1	S5202	已获得	42	7	2.07944	32	3
002241	2021002241	2021	2021-12-31	1	1	S5202	已获得	2675	1036	6.94409
002242	2009002242	2009	2009-12-31	1	1	S5202	已获得	13	0	0	12	1
002243	2013002243	2013	2013-12-31	1	1	S5202	已获得	36	5	1.79176
002243	2015002243	2015	2015-12-31	1	1	S5202	已获得	45	31	3.46574	12	2
002243	2016002243	2016	2016-12-31	1	1	S5202	已获得	29	12	2.56495
002243	2017002243	2017	2017-12-31	1	1	S5202	已获得	22	5	1.79176
002245	2015002245	2015	2015-12-31	1	1	S5202	已获得		5	1.79176	29
002246	2014002246	2014	2014-12-31	1	1	S5202	已获得	31		0
002248	2010002248	2010	2010-12-31	1	1	S5202	已获得		2	1.09861	30
002248	2011002248	2011	2011-12-31	1	1	S5202	已获得		4	1.60944	40
002248	2015002248	2015	2015-12-31	1	1	S5202	已获得	158	23	3.17805	135	0
002249	2015002249	2015	2015-12-31	1	1	S5202	已获得	352	83	4.43082	265	4
002250	2009002250	2009	2009-12-31	1	1	S5202	已获得	1		0
002250	2015002250	2015	2015-12-31	1	1	S5202	已获得	21	16	2.83321	5	0
002250	2017002250	2017	2017-12-31	1	1	S5202	已获得	5		0
002250	2018002250	2018	2018-12-31	1	1	S5202	已获得	3		0
002250	2019002250	2019	2019-12-31	1	1	S5202	已获得	4		0
002250	2020002250	2020	2020-12-31	1	1	S5202	已获得	5		0
002250	2021002250	2021	2021-12-31	1	1	S5202	已获得	5		0
002252	2008002252	2008	2008-12-31	1	1	S5202	已获得	2		0
002252	2015002252	2015	2015-12-31	1	1	S5202	已获得	4	4	1.60944	0	0
002254	2015002254	2015	2015-12-31	1	1	S5202	已获得		26	3.29584	4
002255	2008002255	2008	2008-12-31	1	1	S5202	已获得		1	0.693147
002255	2009002255	2009	2009-12-31	1	1	S5202	已获得		1	0.693147
002255	2010002255	2010	2010-12-31	1	1	S5202	已获得	3	0	0	3	0
002255	2011002255	2011	2011-12-31	1	1	S5202	已获得		1	0.693147
002255	2012002255	2012	2012-12-31	1	1	S5202	已获得		2	1.09861	9
002255	2014002255	2014	2014-12-31	1	1	S5202	已获得		4	1.60944	9
002255	2015002255	2015	2015-12-31	1	1	S5202	已获得	5	1	0.693147	4	0
002255	2021002255	2021	2021-12-31	1	1	S5202	已获得	23	2	1.09861
002258	2015002258	2015	2015-12-31	1	1	S5202	已获得	7	7	2.07944	0	0
002260	2015002260	2015	2015-12-31	1	1	S5202	已获得	60	13	2.63906	36	11
002260	2016002260	2016	2016-12-31	1	1	S5202	已获得	28	7	2.07944	17	4
002262	2009002262	2009	2009-12-31	1	1	S5202	已获得	9		0
002262	2015002262	2015	2015-12-31	1	1	S5202	已获得	20	14	2.70805	0	6
002263	2009002263	2009	2009-12-31	1	1	S5202	已获得			0	1
002263	2010002263	2010	2010-12-31	1	1	S5202	已获得	3	0	0	2	1
002263	2015002263	2015	2015-12-31	1	2	S5202	已获得		1	0.693147
002263	2015002263	2015	2015-12-31	1	1	S5202	已获得		6	1.94591
002263	2016002263	2016	2016-12-31	1	1	S5202	已获得	6	6	1.94591	0	0
002263	2019002263	2019	2019-12-31	1	1	S5202	已获得		1	0.693147
002263	2021002263	2021	2021-12-31	1	1	S5202	已获得		7	2.07944	2
002265	2015002265	2015	2015-12-31	1	1	S5202	已获得		1	0.693147	12
002271	2014002271	2014	2014-12-31	1	1	S5202	已获得	22	16	2.83321	3	3
002271	2017002271	2017	2017-12-31	1	1	S5202	已获得	169	51	3.95124	93	25
002272	2011002272	2011	2011-12-31	1	1	S5202	已获得			0	5
002272	2014002272	2014	2014-12-31	1	1	S5202	已获得	23	16	2.83321	7	0
002272	2015002272	2015	2015-12-31	1	1	S5202	已获得	29	18	2.94444	11	0
002272	2016002272	2016	2016-12-31	1	1	S5202	已获得	11	0	0	8	3
002273	2009002273	2009	2009-12-31	1	1	S5202	已获得	6	0	0	6	0
002273	2011002273	2011	2011-12-31	1	1	S5202	已获得	11	2	1.09861	9	0
002273	2014002273	2014	2014-12-31	1	1	S5202	已获得	6		0
002273	2017002273	2017	2017-12-31	1	1	S5202	已获得	23		0
002275	2015002275	2015	2015-12-31	1	1	S5202	已获得		45	3.82864
002276	2019002276	2019	2019-12-31	1	1	S5202	已获得		15	2.77259
002276	2020002276	2020	2020-12-31	1	1	S5202	已获得			0	6
002282	2010002282	2010	2010-12-31	1	1	S5202	已获得	25	1	0.693147	18	6
002282	2016002282	2016	2016-12-31	1	1	S5202	已获得	15	6	1.94591	9	0
002284	2015002284	2015	2015-12-31	1	1	S5202	已获得	23	4	1.60944	19	0
002286	2015002286	2015	2015-12-31	1	1	S5202	已获得	14	13	2.63906	1	0
002287	2009002287	2009	2009-12-31	1	1	S5202	已获得	4		0
002287	2010002287	2010	2010-12-31	1	1	S5202	已获得	10	7	2.07944
002287	2011002287	2011	2011-12-31	1	1	S5202	已获得		31	3.46574
002287	2012002287	2012	2012-12-31	1	1	S5202	已获得		34	3.55535
002287	2013002287	2013	2013-12-31	1	1	S5202	已获得	13		0
002287	2014002287	2014	2014-12-31	1	1	S5202	已获得	19		0
002287	2015002287	2015	2015-12-31	1	1	S5202	已获得		2	1.09861
002288	2012002288	2012	2012-12-31	1	1	S5202	已获得			0	5
002288	2013002288	2013	2013-12-31	1	1	S5202	已获得			0	5
002288	2015002288	2015	2015-12-31	1	1	S5202	已获得		0	0	10
002288	2017002288	2017	2017-12-31	1	1	S5202	已获得			0	5
002293	2009002293	2009	2009-12-31	1	1	S5202	已获得	28		0
002294	2009002294	2009	2009-12-31	1	1	S5202	已获得	5	5	1.79176	0	0
002294	2010002294	2010	2010-12-31	1	1	S5202	已获得	9	6	1.94591	3	0
002294	2011002294	2011	2011-12-31	1	1	S5202	已获得	5	3	1.38629	2	0
002294	2015002294	2015	2015-12-31	1	1	S5202	已获得	24	19	2.99573	5	0
002294	2016002294	2016	2016-12-31	1	1	S5202	已获得	20	20	3.04452	0	0
002294	2016002294	2016	2016-12-31	1	2	S5202	已获得	2	2	1.09861	0	0
002294	2021002294	2021	2021-12-31	1	1	S5202	已获得	6	6	1.94591	0	0
002294	2021002294	2021	2021-12-31	1	2	S5202	已获得	2	2	1.09861	0	0
002295	2010002295	2010	2010-12-31	1	1	S5202	已获得		3	1.38629	15
002295	2011002295	2011	2011-12-31	1	1	S5202	已获得		1	0.693147	8
002295	2012002295	2012	2012-12-31	1	1	S5202	已获得	6	0	0	6	0
002295	2014002295	2014	2014-12-31	1	1	S5202	已获得	15		0
002295	2015002295	2015	2015-12-31	1	1	S5202	已获得	5	0	0	5	0
002296	2015002296	2015	2015-12-31	1	1	S5202	已获得	38	12	2.56495	26	0
002300	2013002300	2013	2013-12-31	1	1	S5202	已获得	4		0
002300	2015002300	2015	2015-12-31	1	1	S5202	已获得		1	0.693147	5
002300	2016002300	2016	2016-12-31	1	1	S5202	已获得	23	1	0.693147	22	0
002300	2017002300	2017	2017-12-31	1	1	S5202	已获得			0	31
002300	2019002300	2019	2019-12-31	1	1	S5202	已获得			0	7
002301	2015002301	2015	2015-12-31	1	1	S5202	已获得	17	3	1.38629	5	9
002302	2014002302	2014	2014-12-31	1	1	S5202	已获得	32		0
002302	2016002302	2016	2016-12-31	1	1	S5202	已获得	40	11	2.48491
002303	2015002303	2015	2015-12-31	1	1	S5202	已获得	232	52	3.97029	172	8
002311	2009002311	2009	2009-12-31	1	1	S5202	已获得	5	0	0	5	0
002311	2010002311	2010	2010-12-31	1	1	S5202	已获得	27	17	2.89037	10	0
002312	2012002312	2012	2012-12-31	1	1	S5202	已获得	10	3	1.38629	6	1
002317	2013002317	2013	2013-12-31	1	1	S5202	已获得		5	1.79176
002317	2014002317	2014	2014-12-31	1	1	S5202	已获得	6	6	1.94591	0	0
002317	2017002317	2017	2017-12-31	1	1	S5202	已获得	5		0
002318	2015002318	2015	2015-12-31	1	1	S5202	已获得	33	17	2.89037	16	0
002329	2015002329	2015	2015-12-31	1	1	S5202	已获得		1	0.693147
002329	2016002329	2016	2016-12-31	1	1	S5202	已获得	2	2	1.09861	0	0
002329	2017002329	2017	2017-12-31	1	1	S5202	已获得		2	1.09861	5
002332	2010002332	2010	2010-12-31	1	1	S5202	已获得	2	2	1.09861	0	0
002332	2015002332	2015	2015-12-31	1	1	S5202	已获得		4	1.60944
002333	2012002333	2012	2012-12-31	1	1	S5202	已获得			0	10
002334	2010002334	2010	2010-12-31	1	1	S5202	已获得	7	1	0.693147	3	3
002334	2011002334	2011	2011-12-31	1	1	S5202	已获得	13	0	0	9	4
002339	2010002339	2010	2010-12-31	1	1	S5202	已获得		1	0.693147	2
002339	2011002339	2011	2011-12-31	1	1	S5202	已获得		1	0.693147	2
002339	2013002339	2013	2013-12-31	1	1	S5202	已获得		1	0.693147	8
002339	2014002339	2014	2014-12-31	1	1	S5202	已获得		8	2.19722	1
002339	2015002339	2015	2015-12-31	1	1	S5202	已获得	17	5	1.79176	9	3
002339	2016002339	2016	2016-12-31	1	1	S5202	已获得	17	3	1.38629	14	0
002339	2017002339	2017	2017-12-31	1	1	S5202	已获得		16	2.83321	11
002339	2018002339	2018	2018-12-31	1	1	S5202	已获得	54	26	3.29584	23	5
002339	2019002339	2019	2019-12-31	1	1	S5202	已获得	47	38	3.66356	6	3
002339	2020002339	2020	2020-12-31	1	1	S5202	已获得	43		0
002339	2021002339	2021	2021-12-31	1	1	S5202	已获得	69	45	3.82864	23	1
002341	2010002341	2010	2010-12-31	1	1	S5202	已获得	10	1	0.693147
002341	2011002341	2011	2011-12-31	1	1	S5202	已获得	17	5	1.79176
002341	2012002341	2012	2012-12-31	1	1	S5202	已获得	74	15	2.77259
002341	2013002341	2013	2013-12-31	1	1	S5202	已获得	17		0
002341	2014002341	2014	2014-12-31	1	1	S5202	已获得	17		0
002341	2015002341	2015	2015-12-31	1	1	S5202	已获得	35	11	2.48491	24	0
002342	2011002342	2011	2011-12-31	1	1	S5202	已获得	46		0
002342	2013002342	2013	2013-12-31	1	1	S5202	已获得		2	1.09861	15
002342	2015002342	2015	2015-12-31	1	1	S5202	已获得		5	1.79176	17
002342	2018002342	2018	2018-12-31	1	1	S5202	已获得	199	31	3.46574	168	0
002342	2019002342	2019	2019-12-31	1	1	S5202	已获得	200	33	3.52636	167	0
002342	2020002342	2020	2020-12-31	1	1	S5202	已获得		1	0.693147	27
002342	2021002342	2021	2021-12-31	1	1	S5202	已获得	247	42	3.7612	205	0
002345	2013002345	2013	2013-12-31	1	1	S5202	已获得	18	2	1.09861
002345	2014002345	2014	2014-12-31	1	1	S5202	已获得	45	3	1.38629
002347	2013002347	2013	2013-12-31	1	1	S5202	已获得		1	0.693147	6
002347	2015002347	2015	2015-12-31	1	1	S5202	已获得	24	3	1.38629	21	0
002349	2015002349	2015	2015-12-31	1	1	S5202	已获得		6	1.94591	18
002349	2020002349	2020	2020-12-31	1	1	S5202	已获得		16	2.83321
002350	2021002350	2021	2021-12-31	1	1	S5202	已获得	24	2	1.09861	21	1
002355	2015002355	2015	2015-12-31	1	1	S5202	已获得		1	0.693147	4
002360	2010002360	2010	2010-12-31	1	1	S5202	已获得	8	0	0	2	6
002360	2011002360	2011	2011-12-31	1	1	S5202	已获得	9	1	0.693147	0	8
002360	2012002360	2012	2012-12-31	1	1	S5202	已获得	9	1	0.693147	0	8
002360	2014002360	2014	2014-12-31	1	1	S5202	已获得		1	0.693147	1
002362	2015002362	2015	2015-12-31	1	1	S5202	已获得	64	44	3.80666	9	11
002363	2018002363	2018	2018-12-31	1	1	S5202	已获得	7		0
002363	2020002363	2020	2020-12-31	1	1	S5202	已获得	10		0
002365	2015002365	2015	2015-12-31	1	1	S5202	已获得		2	1.09861
002365	2016002365	2016	2016-12-31	1	2	S5202	已获得	1		0
002365	2017002365	2017	2017-12-31	1	1	S5202	已获得		1	0.693147
002365	2018002365	2018	2018-12-31	1	1	S5202	已获得		3	1.38629
002365	2019002365	2019	2019-12-31	1	1	S5202	已获得		4	1.60944
002365	2020002365	2020	2020-12-31	1	1	S5202	已获得			0	5
002365	2021002365	2021	2021-12-31	1	1	S5202	已获得			0	3
002369	2012002369	2012	2012-12-31	1	1	S5202	已获得	4		0
002369	2014002369	2014	2014-12-31	1	1	S5202	已获得	2		0
002370	2014002370	2014	2014-12-31	1	1	S5202	已获得		9	2.30259
002370	2015002370	2015	2015-12-31	1	1	S5202	已获得		1	0.693147
002370	2016002370	2016	2016-12-31	1	1	S5202	已获得	3	3	1.38629	0	0
002370	2019002370	2019	2019-12-31	1	1	S5202	已获得		4	1.60944
002372	2010002372	2010	2010-12-31	1	1	S5202	已获得	9	1	0.693147	8	0
002372	2011002372	2011	2011-12-31	1	1	S5202	已获得		1	0.693147	17
002374	2010002374	2010	2010-12-31	1	1	S5202	已获得	14	1	0.693147	13	0
002374	2011002374	2011	2011-12-31	1	1	S5202	已获得	25	5	1.79176	19	1
002374	2015002374	2015	2015-12-31	1	1	S5202	已获得	47	7	2.07944	39	1
002376	2015002376	2015	2015-12-31	1	1	S5202	已获得	111	46	3.85015
002376	2015002376	2015	2015-12-31	1	2	S5202	已获得		9	2.30259
002378	2010002378	2010	2010-12-31	1	1	S5202	已获得			0	2	4
002378	2011002378	2011	2011-12-31	1	1	S5202	已获得			0	1
002379	2020002379	2020	2020-12-31	1	1	S5202	已获得		2	1.09861	25
002381	2012002381	2012	2012-12-31	1	1	S5202	已获得	11	1	0.693147
002381	2019002381	2019	2019-12-31	1	2	S5202	已获得	1		0
002381	2020002381	2020	2020-12-31	1	2	S5202	已获得	1		0
002381	2021002381	2021	2021-12-31	1	2	S5202	已获得	1		0
002382	2018002382	2018	2018-12-31	1	1	S5202	已获得	37		0
002383	2015002383	2015	2015-12-31	1	1	S5202	已获得	53	19	2.99573	15	19
002384	2010002384	2010	2010-12-31	1	1	S5202	已获得	16		0
002385	2013002385	2013	2013-12-31	1	1	S5202	已获得	69	18	2.94444
002385	2014002385	2014	2014-12-31	1	1	S5202	已获得	100	43	3.78419
002387	2017002387	2017	2017-12-31	1	1	S5202	已获得	367	171	5.14749	193	3
002387	2019002387	2019	2019-12-31	1	1	S5202	已获得	751	467	6.14847	254	30
002391	2012002391	2012	2012-12-31	1	1	S5202	已获得		11	2.48491
002391	2013002391	2013	2013-12-31	1	1	S5202	已获得		11	2.48491	4
002393	2012002393	2012	2012-12-31	1	1	S5202	已获得		3	1.38629
002393	2016002393	2016	2016-12-31	1	1	S5202	已获得	3		0
002396	2017002396	2017	2017-12-31	1	1	S5202	已获得	197		0
002397	2010002397	2010	2010-12-31	1	1	S5202	已获得	75		0
002397	2011002397	2011	2011-12-31	1	1	S5202	已获得	82		0
002397	2012002397	2012	2012-12-31	1	1	S5202	已获得	55		0
002398	2012002398	2012	2012-12-31	1	1	S5202	已获得	15	9	2.30259	6	0
002398	2013002398	2013	2013-12-31	1	1	S5202	已获得	8	2	1.09861	6	0
002398	2014002398	2014	2014-12-31	1	1	S5202	已获得	10	3	1.38629	7	0
002402	2010002402	2010	2010-12-31	1	1	S5202	已获得	56	21	3.09104	35	0
002402	2011002402	2011	2011-12-31	1	1	S5202	已获得	6	5	1.79176	0	1
002402	2015002402	2015	2015-12-31	1	1	S5202	已获得	11	1	0.693147	4	6
002403	2010002403	2010	2010-12-31	1	1	S5202	已获得	154		0
002403	2012002403	2012	2012-12-31	1	1	S5202	已获得	216	11	2.48491	40	165
002403	2013002403	2013	2013-12-31	1	1	S5202	已获得	292	4	1.60944	60	228
002403	2014002403	2014	2014-12-31	1	1	S5202	已获得	272	5	1.79176	30	237
002403	2015002403	2015	2015-12-31	1	1	S5202	已获得	213	11	2.48491	35	167
002403	2016002403	2016	2016-12-31	1	1	S5202	已获得	255	14	2.70805	17	178
002404	2015002404	2015	2015-12-31	1	1	S5202	已获得	2	1	0.693147	1	0
002406	2014002406	2014	2014-12-31	1	1	S5202	已获得	155		0
002409	2013002409	2013	2013-12-31	1	1	S5202	已获得	33		0
002409	2015002409	2015	2015-12-31	1	1	S5202	已获得		6	1.94591
002409	2017002409	2017	2017-12-31	1	1	S5202	已获得	7		0
002412	2016002412	2016	2016-12-31	1	1	S5202	已获得	2	0	0	0	0
002414	2010002414	2010	2010-12-31	1	1	S5202	已获得	9	0	0	5	4
002414	2012002414	2012	2012-12-31	1	1	S5202	已获得	9	0	0	8	1
002414	2014002414	2014	2014-12-31	1	1	S5202	已获得	8	2	1.09861	4	2
002414	2014002414	2014	2014-12-31	1	2	S5202	已获得			0		1
002414	2015002414	2015	2015-12-31	1	1	S5202	已获得	24	11	2.48491	9	4
002414	2018002414	2018	2018-12-31	1	1	S5202	已获得	182	63	4.15888	87	32
002415	2017002415	2017	2017-12-31	1	1	S5202	已获得	684	93	4.54329	148	443
002415	2018002415	2018	2018-12-31	1	1	S5202	已获得	850	116	4.76217	270	464
002418	2010002418	2010	2010-12-31	1	1	S5202	已获得	10	0	0	10	0
002418	2017002418	2017	2017-12-31	1	1	S5202	已获得	33		0
002420	2015002420	2015	2015-12-31	1	1	S5202	已获得	26	1	0.693147	11	14
002422	2010002422	2010	2010-12-31	1	1	S5202	已获得	22	12	2.56495	10	0
002422	2011002422	2011	2011-12-31	1	1	S5202	已获得	91	15	2.77259	68	8
002424	2010002424	2010	2010-12-31	1	1	S5202	已获得	29	5	1.79176	10	14
002424	2011002424	2011	2011-12-31	1	1	S5202	已获得		10	2.3979	10
002424	2012002424	2012	2012-12-31	1	1	S5202	已获得	29	8	2.19722	19	2
002424	2013002424	2013	2013-12-31	1	1	S5202	已获得		2	1.09861
002424	2014002424	2014	2014-12-31	1	1	S5202	已获得		2	1.09861
002424	2015002424	2015	2015-12-31	1	1	S5202	已获得		4	1.60944
002424	2016002424	2016	2016-12-31	1	1	S5202	已获得	5	5	1.79176	0	0
002424	2017002424	2017	2017-12-31	1	1	S5202	已获得		5	1.79176
002424	2018002424	2018	2018-12-31	1	1	S5202	已获得	3	2	1.09861	1	0
002426	2015002426	2015	2015-12-31	1	1	S5202	已获得	227	33	3.52636	182	12
002434	2015002434	2015	2015-12-31	1	1	S5202	已获得	52	3	1.38629	43	6
002436	2015002436	2015	2015-12-31	1	1	S5202	已获得	88	5	1.79176	83	0
002438	2012002438	2012	2012-12-31	1	1	S5202	已获得	27	1	0.693147	26	0
002438	2013002438	2013	2013-12-31	1	1	S5202	已获得	25	2	1.09861	23	0
002446	2021002446	2021	2021-12-31	1	1	S5202	已获得	42	5	1.79176	37	0
002448	2015002448	2015	2015-12-31	1	1	S5202	已获得	44	9	2.30259	33	2
002451	2013002451	2013	2013-12-31	1	1	S5202	已获得			0	4
002452	2012002452	2012	2012-12-31	1	1	S5202	已获得		2	1.09861	17
002452	2015002452	2015	2015-12-31	1	1	S5202	已获得	19	3	1.38629	16	0
002455	2012002455	2012	2012-12-31	1	1	S5202	已获得		4	1.60944
002457	2016002457	2016	2016-12-31	1	1	S5202	已获得	12	1	0.693147	11	0
002457	2017002457	2017	2017-12-31	1	1	S5202	已获得	13		0
002457	2018002457	2018	2018-12-31	1	1	S5202	已获得	20		0
002457	2019002457	2019	2019-12-31	1	1	S5202	已获得	9		0
002463	2010002463	2010	2010-12-31	1	1	S5202	已获得	2		0
002463	2011002463	2011	2011-12-31	1	1	S5202	已获得	1		0
002463	2012002463	2012	2012-12-31	1	1	S5202	已获得		1	0.693147	2
002463	2013002463	2013	2013-12-31	1	1	S5202	已获得			0	1
002463	2014002463	2014	2014-12-31	1	1	S5202	已获得			0	1
002463	2015002463	2015	2015-12-31	1	1	S5202	已获得		1	0.693147
002463	2016002463	2016	2016-12-31	1	1	S5202	已获得	2	2	1.09861	0	0
002463	2018002463	2018	2018-12-31	1	1	S5202	已获得		6	1.94591	4
002463	2019002463	2019	2019-12-31	1	1	S5202	已获得		3	1.38629	3
002463	2020002463	2020	2020-12-31	1	1	S5202	已获得		4	1.60944	11
002463	2021002463	2021	2021-12-31	1	1	S5202	已获得		10	2.3979	8
002466	2012002466	2012	2012-12-31	1	1	S5202	已获得		2	1.09861		8
002466	2013002466	2013	2013-12-31	1	1	S5202	已获得		3	1.38629	4
002466	2014002466	2014	2014-12-31	1	1	S5202	已获得		9	2.30259
002466	2015002466	2015	2015-12-31	1	1	S5202	已获得	5	4	1.60944	1	0
002466	2016002466	2016	2016-12-31	1	1	S5202	已获得	5	5	1.79176	0	0
002466	2017002466	2017	2017-12-31	1	1	S5202	已获得		4	1.60944
002466	2019002466	2019	2019-12-31	1	1	S5202	已获得	11	6	1.94591
002469	2011002469	2011	2011-12-31	1	1	S5202	已获得	5	2	1.09861	3	0
002469	2015002469	2015	2015-12-31	1	1	S5202	已获得		6	1.94591	1
002472	2011002472	2011	2011-12-31	1	1	S5202	已获得			0	4
002472	2017002472	2017	2017-12-31	1	1	S5202	已获得		1	0.693147	4
002473	2014002473	2014	2014-12-31	1	1	S5202	已获得		8	2.19722	3
002478	2011002478	2011	2011-12-31	1	1	S5202	已获得			0	6
002481	2021002481	2021	2021-12-31	1	1	S5202	已获得		2	1.09861
002483	2011002483	2011	2011-12-31	1	1	S5202	已获得	51	6	1.94591	43	2
002486	2011002486	2011	2011-12-31	1	1	S5202	已获得			0	7
002487	2012002487	2012	2012-12-31	1	1	S5202	已获得		2	1.09861	1
002487	2015002487	2015	2015-12-31	1	1	S5202	已获得			0	11
002487	2016002487	2016	2016-12-31	1	1	S5202	已获得	10	1	0.693147	9	0
002487	2017002487	2017	2017-12-31	1	1	S5202	已获得			0	9
002487	2018002487	2018	2018-12-31	1	1	S5202	已获得		1	0.693147	17
002487	2019002487	2019	2019-12-31	1	1	S5202	已获得	56	6	1.94591
002489	2010002489	2010	2010-12-31	1	1	S5202	已获得	35		0
002489	2011002489	2011	2011-12-31	1	1	S5202	已获得	51		0
002494	2010002494	2010	2010-12-31	1	1	S5202	已获得	10	0	0	5	5
002494	2015002494	2015	2015-12-31	1	1	S5202	已获得	14	1	0.693147	8	5
002495	2012002495	2012	2012-12-31	1	1	S5202	已获得	12	0	0	1	11
002495	2015002495	2015	2015-12-31	1	1	S5202	已获得	16	1	0.693147	3	12
002495	2016002495	2016	2016-12-31	1	1	S5202	已获得	5	1	0.693147	0	4
002495	2017002495	2017	2017-12-31	1	1	S5202	已获得	12	1	0.693147	3	8
002495	2018002495	2018	2018-12-31	1	1	S5202	已获得			0	3
002495	2019002495	2019	2019-12-31	1	1	S5202	已获得	8	0	0	8	0
002495	2020002495	2020	2020-12-31	1	1	S5202	已获得			0	1
002497	2019002497	2019	2019-12-31	1	1	S5202	已获得	19		0
002506	2011002506	2011	2011-12-31	1	1	S5202	已获得	6	1	0.693147	5	0
002507	2011002507	2011	2011-12-31	1	1	S5202	已获得			0		11
002508	2012002508	2012	2012-12-31	1	1	S5202	已获得	41	1	0.693147	27	13
002508	2013002508	2013	2013-12-31	1	1	S5202	已获得			0	20	14
002508	2014002508	2014	2014-12-31	1	1	S5202	已获得		1	0.693147	12
002508	2015002508	2015	2015-12-31	1	1	S5202	已获得		2	1.09861
002508	2016002508	2016	2016-12-31	1	1	S5202	已获得	4	4	1.60944	0	0
002508	2017002508	2017	2017-12-31	1	1	S5202	已获得	139	9	2.30259
002512	2011002512	2011	2011-12-31	1	1	S5202	已获得	7	1	0.693147	6	0
002512	2012002512	2012	2012-12-31	1	1	S5202	已获得	52		0
002512	2013002512	2013	2013-12-31	1	1	S5202	已获得	15		0
002518	2012002518	2012	2012-12-31	1	1	S5202	已获得	8	1	0.693147	5	2
002518	2014002518	2014	2014-12-31	1	1	S5202	已获得	43	2	1.09861	32	9
002518	2015002518	2015	2015-12-31	1	1	S5202	已获得	18	3	1.38629	10	5
002518	2016002518	2016	2016-12-31	1	1	S5202	已获得	25	11	2.48491	8	6
002518	2017002518	2017	2017-12-31	1	1	S5202	已获得	25	9	2.30259	4	12
002519	2010002519	2010	2010-12-31	1	1	S5202	已获得	30	1	0.693147	16	13
002519	2011002519	2011	2011-12-31	1	1	S5202	已获得			0	22	7
002519	2013002519	2013	2013-12-31	1	1	S5202	已获得		11	2.48491
002520	2010002520	2010	2010-12-31	1	1	S5202	已获得			0	4
002520	2011002520	2011	2011-12-31	1	1	S5202	已获得	21	2	1.09861	16	3
002521	2018002521	2018	2018-12-31	1	1	S5202	已获得			0	2
002522	2012002522	2012	2012-12-31	1	1	S5202	已获得			0	7
002522	2015002522	2015	2015-12-31	1	1	S5202	已获得	3	3	1.38629	0	0
002523	2011002523	2011	2011-12-31	1	1	S5202	已获得	9	1	0.693147	8	0
002526	2013002526	2013	2013-12-31	1	1	S5202	已获得	28		0
002526	2015002526	2015	2015-12-31	1	1	S5202	已获得	27		0
002527	2013002527	2013	2013-12-31	1	1	S5202	已获得	115	30	3.43399	65	20
002528	2020002528	2020	2020-12-31	1	1	S5202	已获得		52	3.97029
002529	2013002529	2013	2013-12-31	1	1	S5202	已获得	14	2	1.09861	12	0
002532	2013002532	2013	2013-12-31	1	1	S5202	已获得	16	1	0.693147	3	12
002532	2016002532	2016	2016-12-31	1	1	S5202	已获得	109	2	1.09861	62	45
002532	2017002532	2017	2017-12-31	1	1	S5202	已获得	55	3	1.38629	34	18
002532	2019002532	2019	2019-12-31	1	1	S5202	已获得	159	9	2.30259	116	34
002532	2021002532	2021	2021-12-31	1	1	S5202	已获得	18		0
002533	2010002533	2010	2010-12-31	1	1	S5202	已获得			0	7	5
002533	2011002533	2011	2011-12-31	1	1	S5202	已获得	6	1	0.693147	4	1
002533	2013002533	2013	2013-12-31	1	1	S5202	已获得	70		0
002534	2010002534	2010	2010-12-31	1	1	S5202	已获得		1	0.693147	16
002534	2011002534	2011	2011-12-31	1	1	S5202	已获得	32	9	2.30259	23	0
002534	2015002534	2015	2015-12-31	1	1	S5202	已获得	44	14	2.70805	30	0
002536	2012002536	2012	2012-12-31	1	1	S5202	已获得	54	6	1.94591	39	9
002536	2015002536	2015	2015-12-31	1	1	S5202	已获得	72	11	2.48491	59	2
002536	2016002536	2016	2016-12-31	1	1	S5202	已获得	61	13	2.63906
002537	2010002537	2010	2010-12-31	1	1	S5202	已获得	20	0	0	20	0
002537	2011002537	2011	2011-12-31	1	1	S5202	已获得			0	14
002537	2012002537	2012	2012-12-31	1	1	S5202	已获得		6	1.94591	7
002537	2013002537	2013	2013-12-31	1	1	S5202	已获得		1	0.693147	1
002537	2014002537	2014	2014-12-31	1	1	S5202	已获得		1	0.693147	3
002537	2015002537	2015	2015-12-31	1	1	S5202	已获得		1	0.693147	2
002538	2015002538	2015	2015-12-31	1	1	S5202	已获得		14	2.70805	7
002539	2014002539	2014	2014-12-31	1	1	S5202	已获得			0	33
002539	2015002539	2015	2015-12-31	1	1	S5202	已获得	22	0	0	12	10
002540	2013002540	2013	2013-12-31	1	1	S5202	已获得	112	6	1.94591	77	29
002540	2016002540	2016	2016-12-31	1	1	S5202	已获得	40		0
002540	2017002540	2017	2017-12-31	1	1	S5202	已获得	33		0
002540	2018002540	2018	2018-12-31	1	1	S5202	已获得	55		0
002540	2019002540	2019	2019-12-31	1	1	S5202	已获得	42		0
002540	2020002540	2020	2020-12-31	1	1	S5202	已获得	44		0
002540	2021002540	2021	2021-12-31	1	1	S5202	已获得	47		0
002541	2010002541	2010	2010-12-31	1	1	S5202	已获得			0	3
002541	2011002541	2011	2011-12-31	1	1	S5202	已获得	25	2	1.09861	23	0
002541	2015002541	2015	2015-12-31	1	1	S5202	已获得	74	1	0.693147	73	0
002541	2019002541	2019	2019-12-31	1	1	S5202	已获得		8	2.19722	18
002543	2016002543	2016	2016-12-31	1	1	S5202	已获得	160	20	3.04452	95	45
002543	2017002543	2017	2017-12-31	1	1	S5202	已获得	225		0
002545	2014002545	2014	2014-12-31	1	1	S5202	已获得	13	0	0	13	0
002546	2012002546	2012	2012-12-31	1	1	S5202	已获得		4	1.60944	10
002546	2013002546	2013	2013-12-31	1	1	S5202	已获得	8	1	0.693147	7	0
002546	2014002546	2014	2014-12-31	1	1	S5202	已获得	13	3	1.38629
002546	2015002546	2015	2015-12-31	1	1	S5202	已获得	28	3	1.38629	20	5
002546	2016002546	2016	2016-12-31	1	1	S5202	已获得		4	1.60944	17
002546	2018002546	2018	2018-12-31	1	1	S5202	已获得		5	1.79176
002546	2019002546	2019	2019-12-31	1	1	S5202	已获得		3	1.38629
002546	2020002546	2020	2020-12-31	1	1	S5202	已获得		2	1.09861
002547	2011002547	2011	2011-12-31	1	1	S5202	已获得	18	0	0	18	0
002547	2015002547	2015	2015-12-31	1	1	S5202	已获得	61	5	1.79176	56	0
002548	2014002548	2014	2014-12-31	1	1	S5202	已获得		3	1.38629
002550	2015002550	2015	2015-12-31	1	1	S5202	已获得		9	2.30259
002551	2014002551	2014	2014-12-31	1	1	S5202	已获得	6	1	0.693147	5	0
002552	2013002552	2013	2013-12-31	1	1	S5202	已获得	9	4	1.60944	5	0
002552	2014002552	2014	2014-12-31	1	1	S5202	已获得	6	2	1.09861	3	1
002553	2010002553	2010	2010-12-31	1	1	S5202	已获得			0	14
002553	2012002553	2012	2012-12-31	1	1	S5202	已获得			0	4
002553	2013002553	2013	2013-12-31	1	1	S5202	已获得			0	2
002553	2014002553	2014	2014-12-31	1	1	S5202	已获得			0	2
002557	2015002557	2015	2015-12-31	1	1	S5202	已获得	9	3	1.38629	5	1
002559	2011002559	2011	2011-12-31	1	1	S5202	已获得	14	1	0.693147	13	0
002560	2013002560	2013	2013-12-31	1	1	S5202	已获得		2	1.09861	3
002560	2014002560	2014	2014-12-31	1	1	S5202	已获得	4	0	0	4	0
002560	2015002560	2015	2015-12-31	1	1	S5202	已获得			0	4
002560	2016002560	2016	2016-12-31	1	1	S5202	已获得			0	8
002560	2017002560	2017	2017-12-31	1	1	S5202	已获得			0	5
002562	2020002562	2020	2020-12-31	1	1	S5202	已获得		7	2.07944	18
002563	2011002563	2011	2011-12-31	1	1	S5202	已获得			0		9
002565	2011002565	2011	2011-12-31	1	1	S5202	已获得			0	1
002565	2017002565	2017	2017-12-31	1	1	S5202	已获得		5	1.79176
002566	2012002566	2012	2012-12-31	1	1	S5202	已获得		1	0.693147	1
002566	2013002566	2013	2013-12-31	1	1	S5202	已获得		8	2.19722
002566	2019002566	2019	2019-12-31	1	1	S5202	已获得			0	2	5
002566	2020002566	2020	2020-12-31	1	1	S5202	已获得		4	1.60944
002567	2012002567	2012	2012-12-31	1	1	S5202	已获得		4	1.60944	3
002568	2015002568	2015	2015-12-31	1	1	S5202	已获得	26	0	0	8	18
002570	2011002570	2011	2011-12-31	1	1	S5202	已获得	11	0	0	4	7
002570	2015002570	2015	2015-12-31	1	1	S5202	已获得	18	10	2.3979	2	6
002571	2014002571	2014	2014-12-31	1	1	S5202	已获得			0	7	10
002571	2016002571	2016	2016-12-31	1	1	S5202	已获得		1	0.693147
002572	2012002572	2012	2012-12-31	1	1	S5202	已获得	20	2	1.09861	8	10
002572	2013002572	2013	2013-12-31	1	1	S5202	已获得		1	0.693147	1
002572	2014002572	2014	2014-12-31	1	1	S5202	已获得	20	1	0.693147	11	8
002572	2015002572	2015	2015-12-31	1	1	S5202	已获得	39	8	2.19722	18	13
002575	2015002575	2015	2015-12-31	1	1	S5202	已获得	71	0	0	4	67
002576	2011002576	2011	2011-12-31	1	1	S5202	已获得	11		0
002576	2012002576	2012	2012-12-31	1	1	S5202	已获得	13		0
002576	2013002576	2013	2013-12-31	1	1	S5202	已获得	20	2	1.09861	18	0
002576	2014002576	2014	2014-12-31	1	1	S5202	已获得	29		0
002577	2011002577	2011	2011-12-31	1	1	S5202	已获得	21	0	0	10	11
002577	2012002577	2012	2012-12-31	1	1	S5202	已获得	30	1	0.693147	22	7
002578	2012002578	2012	2012-12-31	1	1	S5202	已获得	18		0
002578	2015002578	2015	2015-12-31	1	1	S5202	已获得	48	0	0	25	23
002578	2016002578	2016	2016-12-31	1	1	S5202	已获得	9	3	1.38629	6	0
002578	2018002578	2018	2018-12-31	1	1	S5202	已获得	11	1	0.693147	5	5
002581	2013002581	2013	2013-12-31	1	1	S5202	已获得		4	1.60944
002581	2014002581	2014	2014-12-31	1	1	S5202	已获得		2	1.09861
002582	2020002582	2020	2020-12-31	1	1	S5202	已获得	11		0
002585	2019002585	2019	2019-12-31	1	1	S5202	已获得		5	1.79176
002587	2012002587	2012	2012-12-31	1	1	S5202	已获得	75	2	1.09861	55	18
002587	2013002587	2013	2013-12-31	1	1	S5202	已获得	73	6	1.94591	60	7
002587	2017002587	2017	2017-12-31	1	1	S5202	已获得	68	25	3.2581
002587	2017002587	2017	2017-12-31	1	2	S5202	已获得	3	3	1.38629	0	0
002587	2018002587	2018	2018-12-31	1	1	S5202	已获得	55	8	2.19722
002587	2018002587	2018	2018-12-31	1	2	S5202	已获得		2	1.09861
002587	2019002587	2019	2019-12-31	1	1	S5202	已获得	388	78	4.36945	277	33
002587	2019002587	2019	2019-12-31	1	2	S5202	已获得	22		0
002587	2021002587	2021	2021-12-31	1	1	S5202	已获得		24	3.21888
002590	2013002590	2013	2013-12-31	1	1	S5202	已获得	7		0
002591	2012002591	2012	2012-12-31	1	1	S5202	已获得		1	0.693147
002591	2013002591	2013	2013-12-31	1	1	S5202	已获得		11	2.48491	13
002591	2014002591	2014	2014-12-31	1	1	S5202	已获得		2	1.09861
002591	2015002591	2015	2015-12-31	1	1	S5202	已获得	11	6	1.94591	4	1
002596	2017002596	2017	2017-12-31	1	1	S5202	已获得		1	0.693147
002597	2013002597	2013	2013-12-31	1	1	S5202	已获得	8	5	1.79176	3	0
002599	2015002599	2015	2015-12-31	1	1	S5202	已获得	3	0	0	3	0
002600	2012002600	2012	2012-12-31	1	1	S5202	已获得	18	3	1.38629	15	0
002600	2013002600	2013	2013-12-31	1	1	S5202	已获得	5	1	0.693147	4	0
002601	2015002601	2015	2015-12-31	1	1	S5202	已获得	7	0	0	7	0
002601	2017002601	2017	2017-12-31	1	1	S5202	已获得	81		0
002603	2011002603	2011	2011-12-31	1	1	S5202	已获得	27	26	3.29584	1	0
002603	2011002603	2011	2011-12-31	1	2	S5202	已获得	3		0
002603	2012002603	2012	2012-12-31	1	1	S5202	已获得	65	63	4.15888	0	2
002603	2012002603	2012	2012-12-31	1	2	S5202	已获得		2	1.09861
002603	2013002603	2013	2013-12-31	1	1	S5202	已获得		46	3.85015		14
002603	2013002603	2013	2013-12-31	1	2	S5202	已获得		9	2.30259
002603	2014002603	2014	2014-12-31	1	1	S5202	已获得		26	3.29584		13
002603	2014002603	2014	2014-12-31	1	2	S5202	已获得		11	2.48491
002603	2015002603	2015	2015-12-31	1	2	S5202	已获得		11	2.48491
002603	2015002603	2015	2015-12-31	1	1	S5202	已获得	109	49	3.91202	1	59
002603	2016002603	2016	2016-12-31	1	1	S5202	已获得		18	2.94444		2
002603	2016002603	2016	2016-12-31	1	2	S5202	已获得		7	2.07944
002603	2017002603	2017	2017-12-31	1	1	S5202	已获得	46	19	2.99573	1	26
002603	2017002603	2017	2017-12-31	1	2	S5202	已获得		6	1.94591
002603	2018002603	2018	2018-12-31	1	1	S5202	已获得	100	25	3.2581	2	73
002603	2018002603	2018	2018-12-31	1	2	S5202	已获得		10	2.3979
002603	2019002603	2019	2019-12-31	1	1	S5202	已获得	42	14	2.70805	3	25
002603	2019002603	2019	2019-12-31	1	2	S5202	已获得		6	1.94591
002603	2020002603	2020	2020-12-31	1	1	S5202	已获得	85	26	3.29584	10	49
002603	2020002603	2020	2020-12-31	1	2	S5202	已获得		2	1.09861
002606	2012002606	2012	2012-12-31	1	1	S5202	已获得			0	3
002606	2013002606	2013	2013-12-31	1	1	S5202	已获得		1	0.693147
002606	2014002606	2014	2014-12-31	1	1	S5202	已获得			0	3
002606	2021002606	2021	2021-12-31	1	1	S5202	已获得			0	12
002610	2011002610	2011	2011-12-31	1	1	S5202	已获得	14	2	1.09861	8	4
002611	2015002611	2015	2015-12-31	1	1	S5202	已获得	138	16	2.83321	83	39
002611	2015002611	2015	2015-12-31	1	2	S5202	已获得	93		0
002611	2016002611	2016	2016-12-31	1	1	S5202	已获得	154	26	3.29584	53	39
002612	2011002612	2011	2011-12-31	1	1	S5202	已获得			0		12
002612	2015002612	2015	2015-12-31	1	1	S5202	已获得		1	0.693147		12
002612	2016002612	2016	2016-12-31	1	1	S5202	已获得			0	4
002613	2012002613	2012	2012-12-31	1	1	S5202	已获得	45	3	1.38629	42	0
002613	2015002613	2015	2015-12-31	1	1	S5202	已获得	36	7	2.07944	29	0
002615	2011002615	2011	2011-12-31	1	1	S5202	已获得	16	0	0	9	7
002615	2012002615	2012	2012-12-31	1	1	S5202	已获得	41	0	0	8	33
002615	2013002615	2013	2013-12-31	1	1	S5202	已获得	38	0	0	14	24
002615	2014002615	2014	2014-12-31	1	1	S5202	已获得	21	1	0.693147	7	13
002615	2015002615	2015	2015-12-31	1	1	S5202	已获得	49	1	0.693147	8	40
002615	2016002615	2016	2016-12-31	1	1	S5202	已获得	72	0	0	10	62
002615	2017002615	2017	2017-12-31	1	1	S5202	已获得	58		0
002615	2018002615	2018	2018-12-31	1	1	S5202	已获得	27	6	1.94591	7	14
002615	2019002615	2019	2019-12-31	1	1	S5202	已获得	30	6	1.94591	17	7
002618	2012002618	2012	2012-12-31	1	1	S5202	已获得		4	1.60944
002618	2013002618	2013	2013-12-31	1	1	S5202	已获得	2	2	1.09861	0	0
002618	2017002618	2017	2017-12-31	1	1	S5202	已获得	9		0
002626	2015002626	2015	2015-12-31	1	1	S5202	已获得		5	1.79176
002626	2017002626	2017	2017-12-31	1	1	S5202	已获得		2	1.09861		11
002626	2017002626	2017	2017-12-31	1	2	S5202	已获得		1	0.693147
002626	2018002626	2018	2018-12-31	1	1	S5202	已获得	9	6	1.94591	2	1
002626	2019002626	2019	2019-12-31	1	1	S5202	已获得		8	2.19722
002626	2020002626	2020	2020-12-31	1	1	S5202	已获得	15	13	2.63906	2	0
002626	2021002626	2021	2021-12-31	1	1	S5202	已获得	16	16	2.83321	0	0
002630	2017002630	2017	2017-12-31	1	1	S5202	已获得		28	3.3673
002630	2018002630	2018	2018-12-31	1	1	S5202	已获得	44	3	1.38629
002633	2011002633	2011	2011-12-31	1	1	S5202	已获得			0	11
002633	2012002633	2012	2012-12-31	1	1	S5202	已获得			0	10
002633	2013002633	2013	2013-12-31	1	1	S5202	已获得	90	2	1.09861	86	2
002633	2015002633	2015	2015-12-31	1	1	S5202	已获得		3	1.38629	17
002634	2011002634	2011	2011-12-31	1	1	S5202	已获得			0	14	1
002634	2012002634	2012	2012-12-31	1	1	S5202	已获得	4		0
002634	2017002634	2017	2017-12-31	1	1	S5202	已获得		1	0.693147	2
002634	2018002634	2018	2018-12-31	1	1	S5202	已获得		2	1.09861	2
002634	2019002634	2019	2019-12-31	1	1	S5202	已获得			0	4
002635	2014002635	2014	2014-12-31	1	1	S5202	已获得	30	5	1.79176	25	0
002635	2015002635	2015	2015-12-31	1	1	S5202	已获得	41	9	2.30259	32	0
002635	2016002635	2016	2016-12-31	1	1	S5202	已获得	44	17	2.89037	27	0
002635	2017002635	2017	2017-12-31	1	1	S5202	已获得	18	7	2.07944	11	0
002635	2018002635	2018	2018-12-31	1	1	S5202	已获得	68	14	2.70805	54	0
002636	2013002636	2013	2013-12-31	1	1	S5202	已获得	19	4	1.60944
002637	2015002637	2015	2015-12-31	1	1	S5202	已获得		10	2.3979	6
002639	2019002639	2019	2019-12-31	1	1	S5202	已获得	64	2	1.09861	56	6
002641	2012002641	2012	2012-12-31	1	1	S5202	已获得	46		0
002643	2015002643	2015	2015-12-31	1	1	S5202	已获得	23	23	3.17805	0	0
002643	2017002643	2017	2017-12-31	1	1	S5202	已获得		37	3.63759
002643	2018002643	2018	2018-12-31	1	1	S5202	已获得		16	2.83321
002644	2013002644	2013	2013-12-31	1	1	S5202	已获得		3	1.38629
002648	2012002648	2012	2012-12-31	1	1	S5202	已获得		2	1.09861	25
002651	2014002651	2014	2014-12-31	1	1	S5202	已获得		8	2.19722	4
002652	2011002652	2011	2011-12-31	1	1	S5202	已获得			0	4
002652	2012002652	2012	2012-12-31	1	1	S5202	已获得	11	1	0.693147	10	0
002652	2015002652	2015	2015-12-31	1	1	S5202	已获得		4	1.60944	1
002652	2016002652	2016	2016-12-31	1	1	S5202	已获得		3	1.38629	3
002652	2017002652	2017	2017-12-31	1	1	S5202	已获得	5		0
002652	2020002652	2020	2020-12-31	1	1	S5202	已获得	2		0
002652	2021002652	2021	2021-12-31	1	1	S5202	已获得	10		0
002653	2015002653	2015	2015-12-31	1	1	S5202	已获得	16	15	2.77259	1	0
002653	2016002653	2016	2016-12-31	1	1	S5202	已获得		7	2.07944
002655	2015002655	2015	2015-12-31	1	1	S5202	已获得	67	10	2.3979	53	4
002658	2015002658	2015	2015-12-31	1	1	S5202	已获得	53	25	3.2581	27	1
002658	2018002658	2018	2018-12-31	1	1	S5202	已获得	19		0
002658	2019002658	2019	2019-12-31	1	1	S5202	已获得	24		0
002658	2020002658	2020	2020-12-31	1	1	S5202	已获得	34		0
002660	2015002660	2015	2015-12-31	1	1	S5202	已获得	126	16	2.83321	94	16
002662	2015002662	2015	2015-12-31	1	1	S5202	已获得	80	11	2.48491	66	3
002665	2013002665	2013	2013-12-31	1	1	S5202	已获得	3		0
002665	2014002665	2014	2014-12-31	1	1	S5202	已获得	16		0
002667	2015002667	2015	2015-12-31	1	1	S5202	已获得	21	1	0.693147	20	0
002668	2013002668	2013	2013-12-31	1	1	S5202	已获得	88	5	1.79176	45	38
002671	2013002671	2013	2013-12-31	1	1	S5202	已获得	39		0
002671	2015002671	2015	2015-12-31	1	1	S5202	已获得		13	2.63906	7
002671	2016002671	2016	2016-12-31	1	1	S5202	已获得			0	15
002671	2017002671	2017	2017-12-31	1	1	S5202	已获得		4	1.60944	14
002671	2018002671	2018	2018-12-31	1	1	S5202	已获得		3	1.38629	3
002671	2019002671	2019	2019-12-31	1	1	S5202	已获得		1	0.693147	17
002671	2020002671	2020	2020-12-31	1	1	S5202	已获得		1	0.693147
002672	2016002672	2016	2016-12-31	1	1	S5202	已获得	30	4	1.60944	26	0
002674	2012002674	2012	2012-12-31	1	1	S5202	已获得			0	3
002674	2015002674	2015	2015-12-31	1	1	S5202	已获得	8	6	1.94591	2	0
002675	2015002675	2015	2015-12-31	1	1	S5202	已获得		7	2.07944
002676	2015002676	2015	2015-12-31	1	1	S5202	已获得	40	4	1.60944	23	13
002677	2012002677	2012	2012-12-31	1	1	S5202	已获得	21	1	0.693147
002677	2012002677	2012	2012-12-31	1	2	S5202	已获得	4		0
002680	2015002680	2015	2015-12-31	1	1	S5202	已获得		1	0.693147		1
002681	2020002681	2020	2020-12-31	1	1	S5202	已获得	89	3	1.38629	44	42
002681	2021002681	2021	2021-12-31	1	1	S5202	已获得	191	2	1.09861	70	119
002684	2012002684	2012	2012-12-31	1	1	S5202	已获得			0	4
002684	2013002684	2013	2013-12-31	1	1	S5202	已获得			0	5
002684	2014002684	2014	2014-12-31	1	1	S5202	已获得	10	2	1.09861	8	0
002685	2012002685	2012	2012-12-31	1	1	S5202	已获得		1	0.693147	2
002685	2015002685	2015	2015-12-31	1	1	S5202	已获得		3	1.38629	4
002685	2019002685	2019	2019-12-31	1	1	S5202	已获得	17		0
002685	2021002685	2021	2021-12-31	1	1	S5202	已获得	17		0
002686	2012002686	2012	2012-12-31	1	1	S5202	已获得	22		0
002686	2013002686	2013	2013-12-31	1	1	S5202	已获得	14	1	0.693147
002686	2015002686	2015	2015-12-31	1	1	S5202	已获得		10	2.3979	17
002686	2016002686	2016	2016-12-31	1	1	S5202	已获得		20	3.04452	12
002686	2017002686	2017	2017-12-31	1	1	S5202	已获得	11	4	1.60944	6	1
002686	2018002686	2018	2018-12-31	1	1	S5202	已获得		1	0.693147	9
002687	2012002687	2012	2012-12-31	1	1	S5202	已获得	3	1	0.693147	2	0
002688	2014002688	2014	2014-12-31	1	1	S5202	已获得	5		0
002688	2017002688	2017	2017-12-31	1	1	S5202	已获得			0	2
002689	2016002689	2016	2016-12-31	1	1	S5202	已获得		1	0.693147	3
002691	2012002691	2012	2012-12-31	1	1	S5202	已获得	21		0
002691	2014002691	2014	2014-12-31	1	1	S5202	已获得		8	2.19722	13
002691	2015002691	2015	2015-12-31	1	1	S5202	已获得	31	17	2.89037	13	1
002693	2013002693	2013	2013-12-31	1	1	S5202	已获得		2	1.09861
002693	2015002693	2015	2015-12-31	1	1	S5202	已获得	4	4	1.60944	0	0
002695	2015002695	2015	2015-12-31	1	1	S5202	已获得	8	0	0	8	0
002695	2018002695	2018	2018-12-31	1	1	S5202	已获得	41	1	0.693147	38	2
002698	2015002698	2015	2015-12-31	1	1	S5202	已获得	10	3	1.38629	7	0
002698	2016002698	2016	2016-12-31	1	1	S5202	已获得	12	4	1.60944	8	0
002698	2018002698	2018	2018-12-31	1	1	S5202	已获得	21	6	1.94591	15	0
002698	2019002698	2019	2019-12-31	1	1	S5202	已获得	17	4	1.60944	13	0
002703	2015002703	2015	2015-12-31	1	1	S5202	已获得	23	1	0.693147	21	1
002708	2014002708	2014	2014-12-31	1	1	S5202	已获得	8		0
002708	2016002708	2016	2016-12-31	1	1	S5202	已获得	82	5	1.79176
002708	2017002708	2017	2017-12-31	1	1	S5202	已获得	53	22	3.13549	31	0
002708	2018002708	2018	2018-12-31	1	1	S5202	已获得	29	5	1.79176	24	0
002708	2019002708	2019	2019-12-31	1	1	S5202	已获得	39		0
002708	2020002708	2020	2020-12-31	1	1	S5202	已获得	81		0
002708	2021002708	2021	2021-12-31	1	1	S5202	已获得	48		0
002718	2015002718	2015	2015-12-31	1	1	S5202	已获得	274	3	1.38629	16	255
002718	2016002718	2016	2016-12-31	1	1	S5202	已获得	120	1	0.693147
002718	2017002718	2017	2017-12-31	1	1	S5202	已获得	84	3	1.38629
002718	2018002718	2018	2018-12-31	1	1	S5202	已获得	72	2	1.09861
002718	2019002718	2019	2019-12-31	1	1	S5202	已获得	105	3	1.38629
002718	2020002718	2020	2020-12-31	1	1	S5202	已获得	76		0
002718	2021002718	2021	2021-12-31	1	1	S5202	已获得	48		0	27
002721	2013002721	2013	2013-12-31	1	1	S5202	已获得			0	5	7
002721	2014002721	2014	2014-12-31	1	1	S5202	已获得			0		26
002721	2015002721	2015	2015-12-31	1	1	S5202	已获得			0		3
002722	2015002722	2015	2015-12-31	1	1	S5202	已获得		1	0.693147	1
002723	2014002723	2014	2014-12-31	1	1	S5202	已获得	80	1	0.693147	36	43
002723	2015002723	2015	2015-12-31	1	1	S5202	已获得	106	6	1.94591	57	43
002725	2016002725	2016	2016-12-31	1	1	S5202	已获得	21		0
002728	2014002728	2014	2014-12-31	1	1	S5202	已获得		4	1.60944
002728	2015002728	2015	2015-12-31	1	1	S5202	已获得	25	12	2.56495	0	13
002729	2017002729	2017	2017-12-31	1	1	S5202	已获得		1	0.693147	2
002729	2021002729	2021	2021-12-31	1	1	S5202	已获得	8		0
002730	2015002730	2015	2015-12-31	1	1	S5202	已获得	32	3	1.38629	29	0
002730	2016002730	2016	2016-12-31	1	1	S5202	已获得		3	1.38629	4
002730	2017002730	2017	2017-12-31	1	1	S5202	已获得		1	0.693147	12
002730	2018002730	2018	2018-12-31	1	1	S5202	已获得	24		0
002730	2020002730	2020	2020-12-31	1	1	S5202	已获得	32	1	0.693147	15	16
002730	2021002730	2021	2021-12-31	1	1	S5202	已获得			0	34	3
002732	2014002732	2014	2014-12-31	1	1	S5202	已获得			0		4
002732	2015002732	2015	2015-12-31	1	1	S5202	已获得	4	0	0	0	4
002733	2015002733	2015	2015-12-31	1	1	S5202	已获得		10	2.3979	4
002733	2016002733	2016	2016-12-31	1	1	S5202	已获得	8	5	1.79176	2	1
002733	2017002733	2017	2017-12-31	1	1	S5202	已获得		2	1.09861	4
002733	2018002733	2018	2018-12-31	1	1	S5202	已获得		2	1.09861	7
002734	2015002734	2015	2015-12-31	1	1	S5202	已获得		1	0.693147
002738	2014002738	2014	2014-12-31	1	1	S5202	已获得			0	5
002738	2015002738	2015	2015-12-31	1	1	S5202	已获得			0	10
002738	2018002738	2018	2018-12-31	1	1	S5202	已获得	5		0
002741	2016002741	2016	2016-12-31	1	1	S5202	已获得	47	45	3.82864	2
002741	2020002741	2020	2020-12-31	1	1	S5202	已获得		19	2.99573	3
002741	2021002741	2021	2021-12-31	1	1	S5202	已获得		9	2.30259	9
002745	2018002745	2018	2018-12-31	1	1	S5202	已获得			0	9
002748	2015002748	2015	2015-12-31	1	1	S5202	已获得		2	1.09861
002749	2017002749	2017	2017-12-31	1	1	S5202	已获得	16	13	2.63906	3	0
002749	2018002749	2018	2018-12-31	1	1	S5202	已获得		10	2.3979	1
002749	2019002749	2019	2019-12-31	1	1	S5202	已获得	112	53	3.98898
002750	2018002750	2018	2018-12-31	1	1	S5202	已获得		4	1.60944
002752	2015002752	2015	2015-12-31	1	1	S5202	已获得	4		0
002752	2019002752	2019	2019-12-31	1	1	S5202	已获得			0	18
002752	2020002752	2020	2020-12-31	1	1	S5202	已获得			0	21
002752	2021002752	2021	2021-12-31	1	1	S5202	已获得		1	0.693147	11
002755	2017002755	2017	2017-12-31	1	1	S5202	已获得			0	3
002756	2018002756	2018	2018-12-31	1	1	S5202	已获得		4	1.60944
002759	2015002759	2015	2015-12-31	1	1	S5202	已获得	20	4	1.60944	4	12
002759	2016002759	2016	2016-12-31	1	2	S5202	已获得	1		0
002759	2017002759	2017	2017-12-31	1	1	S5202	已获得	40	3	1.38629	23	14
002759	2018002759	2018	2018-12-31	1	1	S5202	已获得	49	11	2.48491	28	10
002759	2020002759	2020	2020-12-31	1	1	S5202	已获得	48	1	0.693147	26	21
002760	2015002760	2015	2015-12-31	1	1	S5202	已获得		1	0.693147
002760	2016002760	2016	2016-12-31	1	1	S5202	已获得			0	3
002762	2019002762	2019	2019-12-31	1	1	S5202	已获得		3	1.38629	1
002762	2021002762	2021	2021-12-31	1	1	S5202	已获得			0
002763	2017002763	2017	2017-12-31	1	1	S5202	已获得			0	1	1
002763	2020002763	2020	2020-12-31	1	1	S5202	已获得			0		6
002763	2021002763	2021	2021-12-31	1	1	S5202	已获得	13		0
002765	2015002765	2015	2015-12-31	1	1	S5202	已获得	51	5	1.79176	46	0
002767	2016002767	2016	2016-12-31	1	1	S5202	已获得	22		0	2
002768	2015002768	2015	2015-12-31	1	1	S5202	已获得	5	3	1.38629	1	1
002783	2015002783	2015	2015-12-31	1	1	S5202	已获得		1	0.693147	17
002783	2016002783	2016	2016-12-31	1	1	S5202	已获得			0	4
002786	2016002786	2016	2016-12-31	1	1	S5202	已获得	11	2	1.09861	7	2
002786	2018002786	2018	2018-12-31	1	1	S5202	已获得		8	2.19722	65
002786	2019002786	2019	2019-12-31	1	1	S5202	已获得		7	2.07944	107
002787	2015002787	2015	2015-12-31	1	1	S5202	已获得	15	4	1.60944	11	0
002787	2016002787	2016	2016-12-31	1	1	S5202	已获得	22	6	1.94591	16
002787	2017002787	2017	2017-12-31	1	1	S5202	已获得	39	5	1.79176	34	0
002790	2019002790	2019	2019-12-31	1	2	S5202	已获得	1		0
002791	2017002791	2017	2017-12-31	1	1	S5202	已获得		15	2.77259
002791	2019002791	2019	2019-12-31	1	1	S5202	已获得		14	2.70805
002791	2021002791	2021	2021-12-31	1	1	S5202	已获得		8	2.19722
002792	2016002792	2016	2016-12-31	1	1	S5202	已获得	181		0
002792	2016002792	2016	2016-12-31	1	2	S5202	已获得	5		0
002798	2021002798	2021	2021-12-31	1	1	S5202	已获得	129	30	3.43399	57
002799	2018002799	2018	2018-12-31	1	1	S5202	已获得	11		0
002799	2019002799	2019	2019-12-31	1	1	S5202	已获得	8		0
002799	2020002799	2020	2020-12-31	1	1	S5202	已获得	37		0
002799	2021002799	2021	2021-12-31	1	1	S5202	已获得	11		0
002801	2020002801	2020	2020-12-31	1	1	S5202	已获得	21	2	1.09861	16	3
002805	2017002805	2017	2017-12-31	1	1	S5202	已获得	9		0
002808	2020002808	2020	2020-12-31	1	1	S5202	已获得	27	6	1.94591	14	7
002810	2016002810	2016	2016-12-31	1	1	S5202	已获得		1	0.693147	9
002810	2017002810	2017	2017-12-31	1	1	S5202	已获得			0	8
002812	2016002812	2016	2016-12-31	1	1	S5202	已获得	77	6	1.94591	71
002812	2017002812	2017	2017-12-31	1	1	S5202	已获得			0	9
002817	2017002817	2017	2017-12-31	1	1	S5202	已获得		3	1.38629
002817	2018002817	2018	2018-12-31	1	1	S5202	已获得		7	2.07944	2
002820	2017002820	2017	2017-12-31	1	1	S5202	已获得	20	4	1.60944
002820	2018002820	2018	2018-12-31	1	1	S5202	已获得	5	1	0.693147
002825	2019002825	2019	2019-12-31	1	1	S5202	已获得	4		0
002825	2020002825	2020	2020-12-31	1	1	S5202	已获得	6		0
002825	2021002825	2021	2021-12-31	1	1	S5202	已获得	7		0
002829	2021002829	2021	2021-12-31	1	1	S5202	已获得	11		0
002836	2016002836	2016	2016-12-31	1	1	S5202	已获得	29		0
002836	2018002836	2018	2018-12-31	1	1	S5202	已获得		1	0.693147	9
002836	2020002836	2020	2020-12-31	1	1	S5202	已获得	71	5	1.79176	60
002843	2017002843	2017	2017-12-31	1	1	S5202	已获得	4		0
002843	2020002843	2020	2020-12-31	1	1	S5202	已获得	64	29	3.4012	34	1
002843	2021002843	2021	2021-12-31	1	1	S5202	已获得	93	41	3.73767	51	1
002847	2018002847	2018	2018-12-31	1	1	S5202	已获得			0	9
002849	2017002849	2017	2017-12-31	1	1	S5202	已获得			0	4	4
002849	2018002849	2018	2018-12-31	1	1	S5202	已获得	11	1	0.693147	9	1
002849	2019002849	2019	2019-12-31	1	1	S5202	已获得	13	4	1.60944	7	2
002849	2020002849	2020	2020-12-31	1	1	S5202	已获得			0	33	3
002853	2020002853	2020	2020-12-31	1	1	S5202	已获得	51	2	1.09861	27	22
002853	2021002853	2021	2021-12-31	1	1	S5202	已获得			0	20	40
002869	2019002869	2019	2019-12-31	1	1	S5202	已获得	53		0
002869	2020002869	2020	2020-12-31	1	1	S5202	已获得	45		0
002869	2021002869	2021	2021-12-31	1	1	S5202	已获得	30		0
002877	2019002877	2019	2019-12-31	1	1	S5202	已获得	5		0
002884	2018002884	2018	2018-12-31	1	1	S5202	已获得		3	1.38629
002884	2020002884	2020	2020-12-31	1	1	S5202	已获得			0	3	1
002885	2017002885	2017	2017-12-31	1	1	S5202	已获得	110	20	3.04452	66	24
002888	2017002888	2017	2017-12-31	1	1	S5202	已获得	40		0
002891	2017002891	2017	2017-12-31	1	1	S5202	已获得	15		0
002891	2018002891	2018	2018-12-31	1	1	S5202	已获得	21		0
002891	2019002891	2019	2019-12-31	1	1	S5202	已获得	5		0
002895	2018002895	2018	2018-12-31	1	1	S5202	已获得	5	5	1.79176	0	0
002895	2019002895	2019	2019-12-31	1	1	S5202	已获得	6	6	1.94591	0	0
002898	2019002898	2019	2019-12-31	1	1	S5202	已获得		8	2.19722
002898	2020002898	2020	2020-12-31	1	1	S5202	已获得		3	1.38629
002899	2018002899	2018	2018-12-31	1	1	S5202	已获得	30	2	1.09861	26	2
002899	2019002899	2019	2019-12-31	1	1	S5202	已获得	37	2	1.09861	32	3
002899	2020002899	2020	2020-12-31	1	1	S5202	已获得	43	1	0.693147	17	25
002899	2021002899	2021	2021-12-31	1	1	S5202	已获得	61	1	0.693147	25	35
002909	2019002909	2019	2019-12-31	1	1	S5202	已获得	78	49	3.91202
002913	2018002913	2018	2018-12-31	1	1	S5202	已获得	93	10	2.3979	83	0
002915	2021002915	2021	2021-12-31	1	2	S5202	已获得		1	0.693147
002922	2018002922	2018	2018-12-31	1	1	S5202	已获得		1	0.693147	20
002932	2019002932	2019	2019-12-31	1	1	S5202	已获得	13	3	1.38629	4	6
002935	2018002935	2018	2018-12-31	1	1	S5202	已获得	9	5	1.79176	3	1
002935	2019002935	2019	2019-12-31	1	1	S5202	已获得	11	9	2.30259	2	0
002935	2020002935	2020	2020-12-31	1	1	S5202	已获得	13	7	2.07944	5	1
002938	2018002938	2018	2018-12-31	1	1	S5202	已获得	54		0
002938	2018002938	2018	2018-12-31	1	2	S5202	已获得	11		0
002938	2019002938	2019	2019-12-31	1	1	S5202	已获得	72		0
002938	2019002938	2019	2019-12-31	1	2	S5202	已获得	19		0
002938	2020002938	2020	2020-12-31	1	1	S5202	已获得	62		0
002938	2020002938	2020	2020-12-31	1	2	S5202	已获得	29		0
002940	2019002940	2019	2019-12-31	1	1	S5202	已获得	2	2	1.09861	0	0
002962	2019002962	2019	2019-12-31	1	1	S5202	已获得	11	1	0.693147
002962	2020002962	2020	2020-12-31	1	1	S5202	已获得	20		0
002962	2021002962	2021	2021-12-31	1	1	S5202	已获得	34		0
002972	2021002972	2021	2021-12-31	1	1	S5202	已获得	25	12	2.56495
002977	2020002977	2020	2020-12-31	1	1	S5202	已获得	4	1	0.693147	3	0
002984	2020002984	2020	2020-12-31	1	1	S5202	已获得	21	8	2.19722	13	0
002984	2021002984	2021	2021-12-31	1	1	S5202	已获得	13	2	1.09861	8	3
003003	2020003003	2020	2020-12-31	1	1	S5202	已获得		7	2.07944
003003	2021003003	2021	2021-12-31	1	1	S5202	已获得		10	2.3979
003006	2020003006	2020	2020-12-31	1	1	S5202	已获得	12		0
003006	2021003006	2021	2021-12-31	1	1	S5202	已获得	29		0
003019	2021003019	2021	2021-12-31	1	1	S5202	已获得	13		0
003031	2020003031	2020	2020-12-31	1	1	S5202	已获得	10	4	1.60944	6	0
003031	2021003031	2021	2021-12-31	1	1	S5202	已获得	8	2	1.09861	6	0
003033	2020003033	2020	2020-12-31	1	1	S5202	已获得	31	5	1.79176	23	3
003041	2020003041	2020	2020-12-31	1	1	S5202	已获得	150	48	3.89182	56	46
003041	2021003041	2021	2021-12-31	1	1	S5202	已获得	14	3	1.38629	9	2
300003	2009300003	2009	2009-12-31	1	1	S5202	已获得	43		0
300003	2011300003	2011	2011-12-31	1	1	S5202	已获得	17		0
300005	2010300005	2010	2010-12-31	1	1	S5202	已获得	7	0	0	5	2
300005	2011300005	2011	2011-12-31	1	1	S5202	已获得	1	0	0	1	0
300005	2013300005	2013	2013-12-31	1	1	S5202	已获得			0	4
300005	2014300005	2014	2014-12-31	1	1	S5202	已获得			0	4
300005	2015300005	2015	2015-12-31	1	1	S5202	已获得	7		0
300005	2017300005	2017	2017-12-31	1	1	S5202	已获得	7	2	1.09861	4	1
300005	2018300005	2018	2018-12-31	1	1	S5202	已获得	12	0	0	5	7
300005	2020300005	2020	2020-12-31	1	1	S5202	已获得	8	0	0	7	1
300006	2009300006	2009	2009-12-31	1	1	S5202	已获得	4	4	1.60944	0	0
300006	2011300006	2011	2011-12-31	1	1	S5202	已获得	8	7	2.07944	1	0
300006	2013300006	2013	2013-12-31	1	1	S5202	已获得	83	22	3.13549	61	0
300006	2014300006	2014	2014-12-31	1	1	S5202	已获得	20	17	2.89037	3	0
300006	2015300006	2015	2015-12-31	1	1	S5202	已获得	5	5	1.79176	0	0
300006	2015300006	2015	2015-12-31	1	2	S5202	已获得	1		0
300006	2016300006	2016	2016-12-31	1	1	S5202	已获得	13	6	1.94591	7	0
300006	2017300006	2017	2017-12-31	1	1	S5202	已获得		2	1.09861
300007	2010300007	2010	2010-12-31	1	1	S5202	已获得	38	1	0.693147
300007	2011300007	2011	2011-12-31	1	1	S5202	已获得	43	5	1.79176	31	7
300007	2013300007	2013	2013-12-31	1	1	S5202	已获得	45	9	2.30259	31	5
300007	2014300007	2014	2014-12-31	1	1	S5202	已获得	41	19	2.99573	18	4
300007	2015300007	2015	2015-12-31	1	1	S5202	已获得	87	34	3.55535	44	9
300007	2016300007	2016	2016-12-31	1	1	S5202	已获得	74	26	3.29584	41	7
300007	2017300007	2017	2017-12-31	1	1	S5202	已获得	37	8	2.19722	20	9
300007	2018300007	2018	2018-12-31	1	1	S5202	已获得	34	4	1.60944	25	5
300007	2019300007	2019	2019-12-31	1	1	S5202	已获得	64	7	2.07944	46	11
300007	2020300007	2020	2020-12-31	1	1	S5202	已获得	116	2	1.09861	76	38
300007	2021300007	2021	2021-12-31	1	1	S5202	已获得	104		0
300009	2014300009	2014	2014-12-31	1	1	S5202	已获得	18	6	1.94591	9	3
300009	2015300009	2015	2015-12-31	1	1	S5202	已获得	20	6	1.94591	11	3
300009	2017300009	2017	2017-12-31	1	1	S5202	已获得	17	10	2.3979	7	0
300011	2011300011	2011	2011-12-31	1	1	S5202	已获得	5	0	0	3	2
300011	2013300011	2013	2013-12-31	1	1	S5202	已获得	6	5	1.79176	1	0
300011	2014300011	2014	2014-12-31	1	1	S5202	已获得	7	3	1.38629	1	3
300011	2015300011	2015	2015-12-31	1	1	S5202	已获得	12	4	1.60944	8	0
300011	2018300011	2018	2018-12-31	1	1	S5202	已获得	40	7	2.07944	30	3
300011	2019300011	2019	2019-12-31	1	1	S5202	已获得	27	6	1.94591	21	0
300011	2020300011	2020	2020-12-31	1	1	S5202	已获得	17	4	1.60944	11	2
300011	2021300011	2021	2021-12-31	1	1	S5202	已获得	17	3	1.38629	13	1
300014	2015300014	2015	2015-12-31	1	1	S5202	已获得	258	12	2.56495	219	27
300016	2011300016	2011	2011-12-31	1	1	S5202	已获得		1	0.693147
300016	2015300016	2015	2015-12-31	1	1	S5202	已获得		1	0.693147
300018	2015300018	2015	2015-12-31	1	1	S5202	已获得		8	2.19722	6
300018	2017300018	2017	2017-12-31	1	1	S5202	已获得	19	13	2.63906	5	1
300018	2018300018	2018	2018-12-31	1	1	S5202	已获得	14	9	2.30259	5	0
300018	2019300018	2019	2019-12-31	1	1	S5202	已获得	21	10	2.3979	8	3
300018	2020300018	2020	2020-12-31	1	1	S5202	已获得	15	2	1.09861	13	0
300018	2021300018	2021	2021-12-31	1	1	S5202	已获得	23	15	2.77259	8	0
300019	2010300019	2010	2010-12-31	1	1	S5202	已获得		2	1.09861
300019	2014300019	2014	2014-12-31	1	1	S5202	已获得		7	2.07944	9
300019	2015300019	2015	2015-12-31	1	1	S5202	已获得	28	16	2.83321	9	3
300021	2009300021	2009	2009-12-31	1	1	S5202	已获得			0	1
300021	2011300021	2011	2011-12-31	1	1	S5202	已获得			0	7
300023	2011300023	2011	2011-12-31	1	1	S5202	已获得	13	0	0	13	0
300023	2014300023	2014	2014-12-31	1	1	S5202	已获得			0	10
300023	2015300023	2015	2015-12-31	1	2	S5202	已获得	1		0
300023	2015300023	2015	2015-12-31	1	1	S5202	已获得	14	0	0	13	1
300024	2013300024	2013	2013-12-31	1	1	S5202	已获得	34	2	1.09861	21	11
300024	2015300024	2015	2015-12-31	1	1	S5202	已获得	60	54	4.00733	6	0
300026	2009300026	2009	2009-12-31	1	1	S5202	已获得		1	0.693147
300026	2010300026	2010	2010-12-31	1	1	S5202	已获得	3	3	1.38629	0	0
300026	2011300026	2011	2011-12-31	1	1	S5202	已获得	9	6	1.94591	3	0
300028	2009300028	2009	2009-12-31	1	1	S5202	已获得	5	0	0	1	4
300028	2011300028	2011	2011-12-31	1	1	S5202	已获得	2		0
300028	2015300028	2015	2015-12-31	1	1	S5202	已获得	20		0
300030	2013300030	2013	2013-12-31	1	1	S5202	已获得	9	1	0.693147	7	1
300030	2014300030	2014	2014-12-31	1	1	S5202	已获得	14	5	1.79176	7	2
300030	2015300030	2015	2015-12-31	1	1	S5202	已获得	14	2	1.09861	11	1
300032	2011300032	2011	2011-12-31	1	1	S5202	已获得	28		0
300032	2015300032	2015	2015-12-31	1	1	S5202	已获得	198	30	3.43399	158	10
300035	2013300035	2013	2013-12-31	1	1	S5202	已获得	5	0	0	5	0
300035	2015300035	2015	2015-12-31	1	1	S5202	已获得			0	14
300035	2016300035	2016	2016-12-31	1	1	S5202	已获得		2	1.09861	11
300035	2018300035	2018	2018-12-31	1	1	S5202	已获得		4	1.60944	3
300035	2019300035	2019	2019-12-31	1	1	S5202	已获得	13	4	1.60944	8	1
300035	2020300035	2020	2020-12-31	1	1	S5202	已获得	27	10	2.3979	15	2
300039	2011300039	2011	2011-12-31	1	1	S5202	已获得	8	3	1.38629	0	5
300039	2013300039	2013	2013-12-31	1	1	S5202	已获得	2		0
300039	2014300039	2014	2014-12-31	1	1	S5202	已获得	3		0
300039	2015300039	2015	2015-12-31	1	1	S5202	已获得	3		0
300039	2018300039	2018	2018-12-31	1	1	S5202	已获得		1	0.693147		2
300039	2019300039	2019	2019-12-31	1	1	S5202	已获得	18	5	1.79176	10	3
300039	2020300039	2020	2020-12-31	1	1	S5202	已获得	7	5	1.79176	1	1
300039	2021300039	2021	2021-12-31	1	1	S5202	已获得	20	4	1.60944	11	5
300040	2010300040	2010	2010-12-31	1	1	S5202	已获得	80	6	1.94591	73	1
300040	2014300040	2014	2014-12-31	1	1	S5202	已获得	119	3	1.38629	113	3
300041	2017300041	2017	2017-12-31	1	1	S5202	已获得		11	2.48491	4
300041	2021300041	2021	2021-12-31	1	1	S5202	已获得			0	21
300045	2015300045	2015	2015-12-31	1	1	S5202	已获得	14	10	2.3979	2	2
300045	2017300045	2017	2017-12-31	1	1	S5202	已获得	15		0
300045	2018300045	2018	2018-12-31	1	1	S5202	已获得	69	50	3.93183	13	6
300046	2014300046	2014	2014-12-31	1	1	S5202	已获得	5	0	0	5	0
300046	2015300046	2015	2015-12-31	1	1	S5202	已获得	13	0	0	13	0
300046	2016300046	2016	2016-12-31	1	1	S5202	已获得	2		0	2
300046	2017300046	2017	2017-12-31	1	1	S5202	已获得	8	5	1.79176	3	0
300046	2018300046	2018	2018-12-31	1	1	S5202	已获得	5	0	0	5	0
300046	2019300046	2019	2019-12-31	1	1	S5202	已获得	3	2	1.09861	1	0
300046	2020300046	2020	2020-12-31	1	1	S5202	已获得			0	4
300046	2021300046	2021	2021-12-31	1	1	S5202	已获得			0	1
300048	2012300048	2012	2012-12-31	1	1	S5202	已获得			0	1
300048	2013300048	2013	2013-12-31	1	1	S5202	已获得		1	0.693147	11
300048	2014300048	2014	2014-12-31	1	1	S5202	已获得	20	4	1.60944	16	0
300048	2015300048	2015	2015-12-31	1	1	S5202	已获得	43	4	1.60944	31	8
300048	2016300048	2016	2016-12-31	1	1	S5202	已获得	19	1	0.693147	18	0
300048	2021300048	2021	2021-12-31	1	1	S5202	已获得	31		0
300053	2013300053	2013	2013-12-31	1	1	S5202	已获得		3	1.38629	20
300053	2014300053	2014	2014-12-31	1	1	S5202	已获得		1	0.693147	29
300054	2015300054	2015	2015-12-31	1	1	S5202	已获得	31	13	2.63906	17	1
300054	2016300054	2016	2016-12-31	1	1	S5202	已获得	76	15	2.77259	50	11
300056	2012300056	2012	2012-12-31	1	1	S5202	已获得			0	5
300056	2016300056	2016	2016-12-31	1	1	S5202	已获得	26		0
300057	2012300057	2012	2012-12-31	1	1	S5202	已获得		1	0.693147	2
300057	2015300057	2015	2015-12-31	1	1	S5202	已获得			0	16
300057	2016300057	2016	2016-12-31	1	1	S5202	已获得	28	5	1.79176	23	0
300057	2020300057	2020	2020-12-31	1	1	S5202	已获得	27		0
300057	2021300057	2021	2021-12-31	1	1	S5202	已获得	29		0
300062	2013300062	2013	2013-12-31	1	1	S5202	已获得	13		0
300064	2018300064	2018	2018-12-31	1	1	S5202	已获得	60	42	3.7612
300065	2012300065	2012	2012-12-31	1	1	S5202	已获得	4		0
300065	2013300065	2013	2013-12-31	1	1	S5202	已获得	22	3	1.38629	7	12
300065	2014300065	2014	2014-12-31	1	1	S5202	已获得	2		0
300065	2015300065	2015	2015-12-31	1	1	S5202	已获得	3		0
300065	2016300065	2016	2016-12-31	1	1	S5202	已获得		8	2.19722
300065	2019300065	2019	2019-12-31	1	1	S5202	已获得	3		0
300066	2011300066	2011	2011-12-31	1	1	S5202	已获得	4		0
300066	2012300066	2012	2012-12-31	1	1	S5202	已获得	7	0	0	6	1
300066	2013300066	2013	2013-12-31	1	1	S5202	已获得	35	1	0.693147	32	2
300066	2014300066	2014	2014-12-31	1	1	S5202	已获得	10	3	1.38629	7	0
300066	2015300066	2015	2015-12-31	1	1	S5202	已获得	10	3	1.38629	7	0
300066	2016300066	2016	2016-12-31	1	1	S5202	已获得		2	1.09861	10
300066	2017300066	2017	2017-12-31	1	1	S5202	已获得	23	3	1.38629	19	1
300066	2018300066	2018	2018-12-31	1	1	S5202	已获得	21	3	1.38629	17	1
300066	2019300066	2019	2019-12-31	1	1	S5202	已获得	65	2	1.09861	62	1
300066	2020300066	2020	2020-12-31	1	1	S5202	已获得	68	7	2.07944	58	3
300066	2021300066	2021	2021-12-31	1	1	S5202	已获得	129	6	1.94591	117	6
300067	2011300067	2011	2011-12-31	1	1	S5202	已获得	8		0
300067	2018300067	2018	2018-12-31	1	1	S5202	已获得		17	2.89037	26
300067	2019300067	2019	2019-12-31	1	1	S5202	已获得	13	12	2.56495	1	0
300067	2021300067	2021	2021-12-31	1	1	S5202	已获得	7	0	0	7	0
300068	2011300068	2011	2011-12-31	1	1	S5202	已获得	9	2	1.09861	7	0
300068	2012300068	2012	2012-12-31	1	1	S5202	已获得	16	2	1.09861
300068	2015300068	2015	2015-12-31	1	1	S5202	已获得	18	12	2.56495	2	4
300069	2011300069	2011	2011-12-31	1	1	S5202	已获得			0	1	2
300069	2014300069	2014	2014-12-31	1	1	S5202	已获得		1	0.693147		3
300072	2015300072	2015	2015-12-31	1	1	S5202	已获得	59	46	3.85015	13	0
300073	2013300073	2013	2013-12-31	1	1	S5202	已获得	2		0
300073	2015300073	2015	2015-12-31	1	1	S5202	已获得	8	2	1.09861	6	0
300073	2016300073	2016	2016-12-31	1	1	S5202	已获得	21	4	1.60944	16	1
300077	2015300077	2015	2015-12-31	1	1	S5202	已获得	104	82	4.41884	22	0
300078	2010300078	2010	2010-12-31	1	1	S5202	已获得	16	0	0	14	2
300078	2011300078	2011	2011-12-31	1	1	S5202	已获得	9		0
300078	2012300078	2012	2012-12-31	1	1	S5202	已获得	25	3	1.38629
300078	2015300078	2015	2015-12-31	1	1	S5202	已获得	45	4	1.60944	36	5
300078	2016300078	2016	2016-12-31	1	1	S5202	已获得	36	2	1.09861	21	13
300078	2017300078	2017	2017-12-31	1	1	S5202	已获得	70	4	1.60944	43	23
300078	2018300078	2018	2018-12-31	1	1	S5202	已获得	89	9	2.30259	60	20
300078	2019300078	2019	2019-12-31	1	1	S5202	已获得	33	5	1.79176	18	10
300078	2020300078	2020	2020-12-31	1	1	S5202	已获得		6	1.94591	29
300078	2021300078	2021	2021-12-31	1	1	S5202	已获得		7	2.07944	27
300079	2011300079	2011	2011-12-31	1	1	S5202	已获得	7		0
300079	2012300079	2012	2012-12-31	1	1	S5202	已获得	12		0
300079	2017300079	2017	2017-12-31	1	1	S5202	已获得	26	14	2.70805	5	7
300079	2019300079	2019	2019-12-31	1	1	S5202	已获得	53		0
300079	2020300079	2020	2020-12-31	1	1	S5202	已获得	26		0
300079	2021300079	2021	2021-12-31	1	1	S5202	已获得	20		0
300080	2012300080	2012	2012-12-31	1	1	S5202	已获得	5	2	1.09861	3	0
300080	2013300080	2013	2013-12-31	1	1	S5202	已获得	32	6	1.94591	26	0
300080	2014300080	2014	2014-12-31	1	1	S5202	已获得	76		0
300080	2015300080	2015	2015-12-31	1	1	S5202	已获得	109	8	2.19722	101	0
300080	2021300080	2021	2021-12-31	1	1	S5202	已获得	103	17	2.89037	86	0
300082	2017300082	2017	2017-12-31	1	1	S5202	已获得	28		0
300083	2015300083	2015	2015-12-31	1	1	S5202	已获得	82	23	3.17805	59	0
300083	2019300083	2019	2019-12-31	1	1	S5202	已获得	154	17	2.89037	121	16
300086	2010300086	2010	2010-12-31	1	1	S5202	已获得		1	0.693147
300086	2011300086	2011	2011-12-31	1	1	S5202	已获得		1	0.693147		1
300086	2012300086	2012	2012-12-31	1	1	S5202	已获得		2	1.09861		2
300090	2015300090	2015	2015-12-31	1	1	S5202	已获得	7		0
300092	2014300092	2014	2014-12-31	1	1	S5202	已获得		1	0.693147	3
300093	2010300093	2010	2010-12-31	1	1	S5202	已获得	5	1	0.693147	4	0
300093	2011300093	2011	2011-12-31	1	1	S5202	已获得	20	2	1.09861	1	17
300093	2020300093	2020	2020-12-31	1	1	S5202	已获得		1	0.693147	22
300094	2012300094	2012	2012-12-31	1	1	S5202	已获得		2	1.09861
300095	2014300095	2014	2014-12-31	1	1	S5202	已获得	9	0	0	9	0
300095	2015300095	2015	2015-12-31	1	1	S5202	已获得	77	5	1.79176	72	0
300095	2017300095	2017	2017-12-31	1	1	S5202	已获得		4	1.60944	9
300097	2014300097	2014	2014-12-31	1	1	S5202	已获得			0	4
300099	2011300099	2011	2011-12-31	1	1	S5202	已获得	4	0	0	2	2
300099	2019300099	2019	2019-12-31	1	1	S5202	已获得		1	0.693147	24
300099	2021300099	2021	2021-12-31	1	1	S5202	已获得	45	3	1.38629	37	5
300100	2014300100	2014	2014-12-31	1	1	S5202	已获得			0	4
300101	2015300101	2015	2015-12-31	1	1	S5202	已获得		4	1.60944
300101	2019300101	2019	2019-12-31	1	1	S5202	已获得		11	2.48491
300105	2010300105	2010	2010-12-31	1	1	S5202	已获得	8	2	1.09861	6	0
300105	2010300105	2010	2010-12-31	1	2	S5202	已获得	1	1	0.693147	0	0
300105	2015300105	2015	2015-12-31	1	1	S5202	已获得	97	29	3.4012	68	0
300107	2018300107	2018	2018-12-31	1	1	S5202	已获得		8	2.19722	11
300107	2021300107	2021	2021-12-31	1	1	S5202	已获得	14		0	12
300109	2016300109	2016	2016-12-31	1	1	S5202	已获得	1		0
300109	2017300109	2017	2017-12-31	1	1	S5202	已获得		3	1.38629	18
300109	2020300109	2020	2020-12-31	1	1	S5202	已获得	11	1	0.693147	10	0
300110	2015300110	2015	2015-12-31	1	1	S5202	已获得	57		0
300110	2021300110	2021	2021-12-31	1	1	S5202	已获得	56		0
300111	2011300111	2011	2011-12-31	1	1	S5202	已获得	4	3	1.38629	1	0
300111	2012300111	2012	2012-12-31	1	1	S5202	已获得		1	0.693147	8
300111	2015300111	2015	2015-12-31	1	1	S5202	已获得	15	6	1.94591	9	0
300111	2020300111	2020	2020-12-31	1	1	S5202	已获得			0	5
300114	2010300114	2010	2010-12-31	1	1	S5202	已获得	12	0	0	12	0
300114	2015300114	2015	2015-12-31	1	1	S5202	已获得	22		0
300114	2017300114	2017	2017-12-31	1	1	S5202	已获得	25	6	1.94591	18	1
300114	2018300114	2018	2018-12-31	1	1	S5202	已获得	26	11	2.48491	14	1
300114	2020300114	2020	2020-12-31	1	1	S5202	已获得	57	11	2.48491	38	8
300115	2012300115	2012	2012-12-31	1	1	S5202	已获得	30	1	0.693147	29	0
300115	2014300115	2014	2014-12-31	1	1	S5202	已获得	124		0
300116	2015300116	2015	2015-12-31	1	1	S5202	已获得	2	0	0	1	1
300118	2012300118	2012	2012-12-31	1	1	S5202	已获得			0	2
300118	2013300118	2013	2013-12-31	1	1	S5202	已获得			0	8	2
300118	2015300118	2015	2015-12-31	1	1	S5202	已获得	28	6	1.94591	12	10
300119	2015300119	2015	2015-12-31	1	1	S5202	已获得		16	2.83321
300119	2017300119	2017	2017-12-31	1	1	S5202	已获得		20	3.04452
300119	2018300119	2018	2018-12-31	1	1	S5202	已获得		18	2.94444
300120	2014300120	2014	2014-12-31	1	1	S5202	已获得		1	0.693147	7
300120	2014300120	2014	2014-12-31	1	2	S5202	已获得		1	0.693147
300120	2015300120	2015	2015-12-31	1	1	S5202	已获得	22	2	1.09861	20	0
300121	2013300121	2013	2013-12-31	1	1	S5202	已获得	7	2	1.09861	5	0
300121	2014300121	2014	2014-12-31	1	1	S5202	已获得	7	2	1.09861	5	0
300121	2015300121	2015	2015-12-31	1	1	S5202	已获得	15	5	1.79176	10	0
300122	2010300122	2010	2010-12-31	1	1	S5202	已获得	1	1	0.693147	0	0
300122	2011300122	2011	2011-12-31	1	1	S5202	已获得		1	0.693147
300122	2015300122	2015	2015-12-31	1	1	S5202	已获得		12	2.56495
300122	2019300122	2019	2019-12-31	1	1	S5202	已获得	24		0
300123	2011300123	2011	2011-12-31	1	1	S5202	已获得	44	1	0.693147	23	20
300123	2019300123	2019	2019-12-31	1	1	S5202	已获得	7	0	0	2	5
300124	2013300124	2013	2013-12-31	1	1	S5202	已获得	94	5	1.79176	77	12
300124	2014300124	2014	2014-12-31	1	1	S5202	已获得	99	15	2.77259	75	9
300124	2015300124	2015	2015-12-31	1	1	S5202	已获得	149	51	3.95124	87	11
300124	2016300124	2016	2016-12-31	1	1	S5202	已获得	152	80	4.39445	51	21
300124	2017300124	2017	2017-12-31	1	1	S5202	已获得	116	47	3.8712	46	23
300124	2018300124	2018	2018-12-31	1	1	S5202	已获得	230	31	3.46574	157	42
300124	2019300124	2019	2019-12-31	1	1	S5202	已获得	250	27	3.3322	190	33
300124	2020300124	2020	2020-12-31	1	1	S5202	已获得	295	31	3.46574	189	75
300124	2021300124	2021	2021-12-31	1	1	S5202	已获得	445	63	4.15888	290	92
300125	2012300125	2012	2012-12-31	1	1	S5202	已获得	11	1	0.693147	10	0
300125	2013300125	2013	2013-12-31	1	1	S5202	已获得	22	4	1.60944	18	0
300125	2015300125	2015	2015-12-31	1	1	S5202	已获得		0	0	1
300127	2015300127	2015	2015-12-31	1	1	S5202	已获得	4	2	1.09861	2	0
300128	2013300128	2013	2013-12-31	1	1	S5202	已获得			0	6
300128	2014300128	2014	2014-12-31	1	1	S5202	已获得			0	147
300128	2015300128	2015	2015-12-31	1	1	S5202	已获得	52	0	0	52	0
300129	2011300129	2011	2011-12-31	1	1	S5202	已获得			0	9
300129	2013300129	2013	2013-12-31	1	1	S5202	已获得			0	3
300129	2015300129	2015	2015-12-31	1	1	S5202	已获得			0	8
300129	2016300129	2016	2016-12-31	1	1	S5202	已获得	24		0
300129	2019300129	2019	2019-12-31	1	1	S5202	已获得	36		0
300129	2019300129	2019	2019-12-31	1	2	S5202	已获得	1		0
300130	2011300130	2011	2011-12-31	1	1	S5202	已获得	12	2	1.09861	3	7
300132	2010300132	2010	2010-12-31	1	1	S5202	已获得	2	0	0	2	0
300132	2011300132	2011	2011-12-31	1	1	S5202	已获得	4		0
300132	2014300132	2014	2014-12-31	1	1	S5202	已获得	1	0	0	1	0
300132	2015300132	2015	2015-12-31	1	1	S5202	已获得	5	0	0	5	0
300132	2016300132	2016	2016-12-31	1	1	S5202	已获得	10	2	1.09861	8
300132	2019300132	2019	2019-12-31	1	1	S5202	已获得		3	1.38629	2
300134	2011300134	2011	2011-12-31	1	1	S5202	已获得	112	7	2.07944	101	4
300134	2015300134	2015	2015-12-31	1	1	S5202	已获得	154	53	3.98898	100	1
300135	2015300135	2015	2015-12-31	1	1	S5202	已获得		4	1.60944	1
300135	2021300135	2021	2021-12-31	1	1	S5202	已获得		25	3.2581
300137	2010300137	2010	2010-12-31	1	1	S5202	已获得	32	0	0	31	1
300137	2011300137	2011	2011-12-31	1	1	S5202	已获得			0	1
300137	2012300137	2012	2012-12-31	1	1	S5202	已获得	38	5	1.79176
300137	2013300137	2013	2013-12-31	1	1	S5202	已获得	8	6	1.94591	2	0
300137	2015300137	2015	2015-12-31	1	1	S5202	已获得	9	4	1.60944	5	0
300138	2010300138	2010	2010-12-31	1	1	S5202	已获得	9		0
300138	2014300138	2014	2014-12-31	1	1	S5202	已获得	5	1	0.693147	4	0
300139	2014300139	2014	2014-12-31	1	1	S5202	已获得		1	0.693147
300139	2015300139	2015	2015-12-31	1	1	S5202	已获得		4	1.60944
300139	2016300139	2016	2016-12-31	1	1	S5202	已获得	4	4	1.60944
300139	2017300139	2017	2017-12-31	1	1	S5202	已获得	1		0
300140	2011300140	2011	2011-12-31	1	1	S5202	已获得	6	1	0.693147	5	0
300140	2015300140	2015	2015-12-31	1	1	S5202	已获得	15	0	0	15	0
300140	2017300140	2017	2017-12-31	1	1	S5202	已获得		12	2.56495	42
300141	2012300141	2012	2012-12-31	1	1	S5202	已获得	18	2	1.09861	16	0
300141	2021300141	2021	2021-12-31	1	1	S5202	已获得			0	6
300145	2010300145	2010	2010-12-31	1	1	S5202	已获得			0	5	2
300145	2011300145	2011	2011-12-31	1	1	S5202	已获得	9	0	0	6	3
300145	2012300145	2012	2012-12-31	1	1	S5202	已获得	8	0	0	7	1
300145	2013300145	2013	2013-12-31	1	1	S5202	已获得	15	4	1.60944	3	8
300145	2016300145	2016	2016-12-31	1	1	S5202	已获得	37	6	1.94591
300145	2017300145	2017	2017-12-31	1	1	S5202	已获得			0	6	4
300146	2014300146	2014	2014-12-31	1	1	S5202	已获得	16	7	2.07944	9	0
300146	2015300146	2015	2015-12-31	1	1	S5202	已获得	42	12	2.56495	12	18
300146	2016300146	2016	2016-12-31	1	1	S5202	已获得	24	4	1.60944	12	8
300146	2017300146	2017	2017-12-31	1	1	S5202	已获得	57	12	2.56495	4	41
300146	2018300146	2018	2018-12-31	1	1	S5202	已获得	26	4	1.60944	10	12
300146	2019300146	2019	2019-12-31	1	1	S5202	已获得	38	11	2.48491	9	18
300146	2020300146	2020	2020-12-31	1	1	S5202	已获得	59		0
300146	2021300146	2021	2021-12-31	1	1	S5202	已获得	59		0
300146	2021300146	2021	2021-12-31	1	2	S5202	已获得	2		0
300147	2011300147	2011	2011-12-31	1	1	S5202	已获得	3	2	1.09861	0	1
300147	2012300147	2012	2012-12-31	1	1	S5202	已获得	6	6	1.94591	0	0
300147	2013300147	2013	2013-12-31	1	1	S5202	已获得	5	3	1.38629	1	1
300147	2014300147	2014	2014-12-31	1	1	S5202	已获得	3	1	0.693147	1	1
300147	2015300147	2015	2015-12-31	1	1	S5202	已获得	13	1	0.693147	5	7
300147	2016300147	2016	2016-12-31	1	1	S5202	已获得	16	12	2.56495	3	1
300147	2016300147	2016	2016-12-31	1	2	S5202	已获得	3	3	1.38629
300147	2017300147	2017	2017-12-31	1	1	S5202	已获得	16	6	1.94591	7	3
300147	2017300147	2017	2017-12-31	1	2	S5202	已获得		2	1.09861
300147	2018300147	2018	2018-12-31	1	1	S5202	已获得		17	2.89037		10
300147	2018300147	2018	2018-12-31	1	2	S5202	已获得		4	1.60944
300151	2010300151	2010	2010-12-31	1	1	S5202	已获得	7	1	0.693147	4	2
300151	2012300151	2012	2012-12-31	1	1	S5202	已获得		1	0.693147
300151	2014300151	2014	2014-12-31	1	1	S5202	已获得	15	0	0	15	0
300151	2017300151	2017	2017-12-31	1	1	S5202	已获得			0	41
300151	2018300151	2018	2018-12-31	1	1	S5202	已获得	21	0	0	21	0
300151	2019300151	2019	2019-12-31	1	1	S5202	已获得	13	1	0.693147	12	0
300154	2011300154	2011	2011-12-31	1	1	S5202	已获得			0	8	25
300154	2012300154	2012	2012-12-31	1	1	S5202	已获得	39	2	1.09861	26	11
300154	2014300154	2014	2014-12-31	1	1	S5202	已获得	21	6	1.94591	13	2
300155	2013300155	2013	2013-12-31	1	1	S5202	已获得	23	0	0	18	5
300155	2014300155	2014	2014-12-31	1	1	S5202	已获得	31	0	0	16	15
300156	2010300156	2010	2010-12-31	1	1	S5202	已获得	2	0	0	2	0
300158	2012300158	2012	2012-12-31	1	1	S5202	已获得		17	2.89037
300158	2016300158	2016	2016-12-31	1	1	S5202	已获得	25	9	2.30259	16
300158	2016300158	2016	2016-12-31	1	2	S5202	已获得	2		0
300158	2017300158	2017	2017-12-31	1	1	S5202	已获得		5	1.79176
300158	2018300158	2018	2018-12-31	1	1	S5202	已获得	8	4	1.60944	0	4
300158	2019300158	2019	2019-12-31	1	1	S5202	已获得	21	13	2.63906	8	0
300158	2020300158	2020	2020-12-31	1	1	S5202	已获得	20	8	2.19722	10	2
300158	2021300158	2021	2021-12-31	1	1	S5202	已获得	16	6	1.94591	10	0
300160	2012300160	2012	2012-12-31	1	1	S5202	已获得	12	2	1.09861	8	2
300160	2013300160	2013	2013-12-31	1	1	S5202	已获得	4	3	1.38629	1	0
300160	2014300160	2014	2014-12-31	1	1	S5202	已获得	6	2	1.09861	4	0
300160	2015300160	2015	2015-12-31	1	1	S5202	已获得	6	4	1.60944	1
300160	2016300160	2016	2016-12-31	1	1	S5202	已获得	2	2	1.09861
300160	2017300160	2017	2017-12-31	1	1	S5202	已获得	11	2	1.09861	9	0
300161	2012300161	2012	2012-12-31	1	1	S5202	已获得		7	2.07944	5
300161	2014300161	2014	2014-12-31	1	1	S5202	已获得	15	6	1.94591	9	0
300161	2015300161	2015	2015-12-31	1	1	S5202	已获得	51	11	2.48491	32	8
300161	2016300161	2016	2016-12-31	1	1	S5202	已获得	22	1	0.693147	13	8
300162	2015300162	2015	2015-12-31	1	1	S5202	已获得	47	0	0	28	19
300163	2015300163	2015	2015-12-31	1	1	S5202	已获得		20	3.04452	26
300163	2021300163	2021	2021-12-31	1	1	S5202	已获得		3	1.38629
300169	2012300169	2012	2012-12-31	1	1	S5202	已获得	4	4	1.60944	0	0
300169	2013300169	2013	2013-12-31	1	1	S5202	已获得	6	0	0	6	0
300169	2014300169	2014	2014-12-31	1	1	S5202	已获得	2	1	0.693147	1	0
300169	2015300169	2015	2015-12-31	1	1	S5202	已获得	6	3	1.38629	2	1
300169	2016300169	2016	2016-12-31	1	1	S5202	已获得	3		0	2	1
300169	2017300169	2017	2017-12-31	1	1	S5202	已获得	5	4	1.60944	1	0
300169	2018300169	2018	2018-12-31	1	1	S5202	已获得	10	2	1.09861	8	0
300171	2010300171	2010	2010-12-31	1	1	S5202	已获得	21	8	2.19722	13	0
300171	2012300171	2012	2012-12-31	1	1	S5202	已获得	32	6	1.94591	25	1
300171	2013300171	2013	2013-12-31	1	1	S5202	已获得	85	4	1.60944	80	1
300171	2015300171	2015	2015-12-31	1	1	S5202	已获得	170	15	2.77259	154	1
300173	2011300173	2011	2011-12-31	1	1	S5202	已获得		3	1.38629
300173	2017300173	2017	2017-12-31	1	1	S5202	已获得	178		0
300173	2018300173	2018	2018-12-31	1	1	S5202	已获得	18	2	1.09861	16	0
300174	2010300174	2010	2010-12-31	1	1	S5202	已获得	6	1	0.693147	5	0
300174	2011300174	2011	2011-12-31	1	1	S5202	已获得	6	1	0.693147	5	0
300174	2012300174	2012	2012-12-31	1	1	S5202	已获得			0	3
300175	2010300175	2010	2010-12-31	1	1	S5202	已获得	5	0	0	0	5
300175	2011300175	2011	2011-12-31	1	1	S5202	已获得			0		5
300176	2012300176	2012	2012-12-31	1	1	S5202	已获得		3	1.38629	4
300176	2015300176	2015	2015-12-31	1	1	S5202	已获得		1	0.693147	9
300176	2016300176	2016	2016-12-31	1	1	S5202	已获得		1	0.693147	1
300176	2017300176	2017	2017-12-31	1	1	S5202	已获得		1	0.693147	4
300177	2012300177	2012	2012-12-31	1	1	S5202	已获得	5	2	1.09861	2	1
300177	2013300177	2013	2013-12-31	1	1	S5202	已获得	17	1	0.693147	14	2
300177	2014300177	2014	2014-12-31	1	1	S5202	已获得	9	2	1.09861	7	0
300177	2015300177	2015	2015-12-31	1	1	S5202	已获得		5	1.79176	17
300177	2019300177	2019	2019-12-31	1	1	S5202	已获得	83		0
300177	2020300177	2020	2020-12-31	1	1	S5202	已获得	58		0
300177	2021300177	2021	2021-12-31	1	1	S5202	已获得	78		0
300179	2011300179	2011	2011-12-31	1	1	S5202	已获得	8	3	1.38629	5	0
300179	2020300179	2020	2020-12-31	1	1	S5202	已获得	75	2	1.09861	73	0
300179	2021300179	2021	2021-12-31	1	1	S5202	已获得	37		0
300179	2021300179	2021	2021-12-31	1	2	S5202	已获得	1		0
300181	2011300181	2011	2011-12-31	1	1	S5202	已获得		2	1.09861
300185	2011300185	2011	2011-12-31	1	1	S5202	已获得		2	1.09861
300193	2011300193	2011	2011-12-31	1	1	S5202	已获得	30	2	1.09861	27	1
300193	2012300193	2012	2012-12-31	1	1	S5202	已获得	20	4	1.60944	15	1
300193	2014300193	2014	2014-12-31	1	1	S5202	已获得	4	1	0.693147	1	2
300193	2015300193	2015	2015-12-31	1	1	S5202	已获得	11	4	1.60944	2	5
300193	2017300193	2017	2017-12-31	1	1	S5202	已获得		1	0.693147
300194	2012300194	2012	2012-12-31	1	1	S5202	已获得		4	1.60944
300195	2014300195	2014	2014-12-31	1	1	S5202	已获得	37	11	2.48491	25	1
300195	2015300195	2015	2015-12-31	1	1	S5202	已获得	305		0
300196	2011300196	2011	2011-12-31	1	1	S5202	已获得	9	1	0.693147	8	0
300196	2012300196	2012	2012-12-31	1	1	S5202	已获得			0	2
300196	2013300196	2013	2013-12-31	1	1	S5202	已获得	1	0	0	1	0
300199	2011300199	2011	2011-12-31	1	1	S5202	已获得		1	0.693147
300199	2012300199	2012	2012-12-31	1	1	S5202	已获得		5	1.79176
300199	2013300199	2013	2013-12-31	1	1	S5202	已获得		13	2.63906
300199	2014300199	2014	2014-12-31	1	1	S5202	已获得		34	3.55535		2
300199	2015300199	2015	2015-12-31	1	1	S5202	已获得		9	2.30259
300199	2017300199	2017	2017-12-31	1	2	S5202	已获得		3	1.38629
300199	2018300199	2018	2018-12-31	1	2	S5202	已获得		2	1.09861
300199	2019300199	2019	2019-12-31	1	2	S5202	已获得	6	6	1.94591	0	0
300200	2012300200	2012	2012-12-31	1	1	S5202	已获得		10	2.3979
300202	2011300202	2011	2011-12-31	1	1	S5202	已获得	3	1	0.693147	2	0
300202	2015300202	2015	2015-12-31	1	1	S5202	已获得	53	4	1.60944	41	8
300203	2014300203	2014	2014-12-31	1	1	S5202	已获得	39	17	2.89037	22	0
300203	2015300203	2015	2015-12-31	1	1	S5202	已获得	117	50	3.93183	66	1
300204	2015300204	2015	2015-12-31	1	1	S5202	已获得	24	19	2.99573	0	5
300205	2011300205	2011	2011-12-31	1	1	S5202	已获得	22	1	0.693147	16	5
300205	2012300205	2012	2012-12-31	1	1	S5202	已获得	24	14	2.70805	8	2
300205	2013300205	2013	2013-12-31	1	1	S5202	已获得	40	14	2.70805	20	6
300205	2014300205	2014	2014-12-31	1	1	S5202	已获得	23	6	1.94591	6	11
300205	2015300205	2015	2015-12-31	1	1	S5202	已获得	21	8	2.19722	9	4
300205	2016300205	2016	2016-12-31	1	1	S5202	已获得	18	9	2.30259	4	5
300205	2017300205	2017	2017-12-31	1	1	S5202	已获得	19	9	2.30259	6	4
300205	2019300205	2019	2019-12-31	1	1	S5202	已获得	15	7	2.07944	4	4
300205	2020300205	2020	2020-12-31	1	1	S5202	已获得	21	11	2.48491	8	2
300205	2021300205	2021	2021-12-31	1	1	S5202	已获得	36	17	2.89037	10	9
300206	2012300206	2012	2012-12-31	1	1	S5202	已获得		22	3.13549
300206	2012300206	2012	2012-12-31	1	2	S5202	已获得	2		0
300206	2015300206	2015	2015-12-31	1	1	S5202	已获得		37	3.63759
300206	2015300206	2015	2015-12-31	1	2	S5202	已获得		1	0.693147
300207	2011300207	2011	2011-12-31	1	1	S5202	已获得	11	4	1.60944	7	0
300208	2012300208	2012	2012-12-31	1	1	S5202	已获得	7	0	0	7	0
300208	2015300208	2015	2015-12-31	1	1	S5202	已获得			0	10
300210	2014300210	2014	2014-12-31	1	1	S5202	已获得		5	1.79176	6
300210	2015300210	2015	2015-12-31	1	1	S5202	已获得		3	1.38629	2
300210	2018300210	2018	2018-12-31	1	1	S5202	已获得	18	5	1.79176	11	2
300211	2011300211	2011	2011-12-31	1	1	S5202	已获得	17	4	1.60944	2	11
300211	2021300211	2021	2021-12-31	1	1	S5202	已获得			0	1	4
300213	2014300213	2014	2014-12-31	1	1	S5202	已获得		9	2.30259
300213	2015300213	2015	2015-12-31	1	1	S5202	已获得	24	13	2.63906	5	6
300214	2011300214	2011	2011-12-31	1	1	S5202	已获得	8	8	2.19722	0	0
300214	2012300214	2012	2012-12-31	1	1	S5202	已获得		2	1.09861
300214	2013300214	2013	2013-12-31	1	1	S5202	已获得		1	0.693147
300214	2013300214	2013	2013-12-31	1	2	S5202	已获得		1	0.693147
300214	2015300214	2015	2015-12-31	1	1	S5202	已获得		4	1.60944
300214	2016300214	2016	2016-12-31	1	1	S5202	已获得		1	0.693147	8
300214	2017300214	2017	2017-12-31	1	1	S5202	已获得		1	0.693147	4
300214	2017300214	2017	2017-12-31	1	2	S5202	已获得		2	1.09861
300214	2021300214	2021	2021-12-31	1	1	S5202	已获得		3	1.38629
300216	2015300216	2015	2015-12-31	1	1	S5202	已获得	123	16	2.83321	103	4
300216	2016300216	2016	2016-12-31	1	1	S5202	已获得	55	19	2.99573
300217	2011300217	2011	2011-12-31	1	1	S5202	已获得	8	4	1.60944	3	1
300217	2012300217	2012	2012-12-31	1	1	S5202	已获得	10	2	1.09861	8	0
300217	2013300217	2013	2013-12-31	1	1	S5202	已获得	9	4	1.60944	5	0
300217	2014300217	2014	2014-12-31	1	1	S5202	已获得	5		0	1
300217	2017300217	2017	2017-12-31	1	1	S5202	已获得	15	2	1.09861	10	3
300217	2018300217	2018	2018-12-31	1	1	S5202	已获得	19	2	1.09861	17	0
300217	2019300217	2019	2019-12-31	1	1	S5202	已获得	19	2	1.09861	17	0
300217	2020300217	2020	2020-12-31	1	1	S5202	已获得	34	3	1.38629	31	0
300220	2011300220	2011	2011-12-31	1	1	S5202	已获得			0	10
300220	2013300220	2013	2013-12-31	1	1	S5202	已获得	45	1	0.693147	31	13
300220	2017300220	2017	2017-12-31	1	1	S5202	已获得	8		0	6	2
300221	2015300221	2015	2015-12-31	1	1	S5202	已获得	7	7	2.07944	0	0
300222	2012300222	2012	2012-12-31	1	1	S5202	已获得	7	2	1.09861	5	0
300222	2013300222	2013	2013-12-31	1	1	S5202	已获得	15	1	0.693147
300222	2014300222	2014	2014-12-31	1	1	S5202	已获得	23	6	1.94591
300222	2015300222	2015	2015-12-31	1	1	S5202	已获得	69	7	2.07944	60	2
300222	2016300222	2016	2016-12-31	1	1	S5202	已获得	42	9	2.30259
300222	2017300222	2017	2017-12-31	1	1	S5202	已获得	99	15	2.77259	73	11
300222	2018300222	2018	2018-12-31	1	1	S5202	已获得	82	20	3.04452	57	5
300222	2019300222	2019	2019-12-31	1	1	S5202	已获得	156	3	1.38629	132	21
300222	2020300222	2020	2020-12-31	1	1	S5202	已获得	113	5	1.79176	89	19
300223	2012300223	2012	2012-12-31	1	1	S5202	已获得		2	1.09861
300223	2013300223	2013	2013-12-31	1	1	S5202	已获得			0	1
300223	2014300223	2014	2014-12-31	1	1	S5202	已获得			0	4
300223	2015300223	2015	2015-12-31	1	1	S5202	已获得	10		0
300223	2016300223	2016	2016-12-31	1	1	S5202	已获得	14	4	1.60944	10
300223	2018300223	2018	2018-12-31	1	1	S5202	已获得	3	2	1.09861	1	0
300224	2012300224	2012	2012-12-31	1	1	S5202	已获得		2	1.09861	8
300224	2018300224	2018	2018-12-31	1	1	S5202	已获得	32		0
300225	2013300225	2013	2013-12-31	1	1	S5202	已获得	2	1	0.693147
300225	2014300225	2014	2014-12-31	1	1	S5202	已获得	1		0
300225	2015300225	2015	2015-12-31	1	1	S5202	已获得	1	0	0	1	0
300225	2017300225	2017	2017-12-31	1	1	S5202	已获得	11		0
300225	2019300225	2019	2019-12-31	1	1	S5202	已获得		7	2.07944	16
300227	2013300227	2013	2013-12-31	1	1	S5202	已获得	62		0
300227	2015300227	2015	2015-12-31	1	1	S5202	已获得		9	2.30259	24
300228	2014300228	2014	2014-12-31	1	1	S5202	已获得	27	4	1.60944	21	2
300228	2015300228	2015	2015-12-31	1	1	S5202	已获得	56	6	1.94591	48	2
300228	2016300228	2016	2016-12-31	1	1	S5202	已获得		8	2.19722	42
300228	2017300228	2017	2017-12-31	1	1	S5202	已获得		5	1.79176	25
300230	2012300230	2012	2012-12-31	1	1	S5202	已获得	5	5	1.79176	0	0
300230	2013300230	2013	2013-12-31	1	1	S5202	已获得	5	0	0	5	0
300230	2014300230	2014	2014-12-31	1	1	S5202	已获得			0	3
300230	2015300230	2015	2015-12-31	1	1	S5202	已获得	20	3	1.38629	17	0
300230	2018300230	2018	2018-12-31	1	1	S5202	已获得	47	7	2.07944	40	0
300230	2019300230	2019	2019-12-31	1	1	S5202	已获得	43	4	1.60944	39	0
300230	2021300230	2021	2021-12-31	1	1	S5202	已获得		7	2.07944	28
300233	2012300233	2012	2012-12-31	1	1	S5202	已获得		6	1.94591	1
300233	2013300233	2013	2013-12-31	1	1	S5202	已获得		1	0.693147	2
300233	2014300233	2014	2014-12-31	1	1	S5202	已获得		11	2.48491	2
300233	2015300233	2015	2015-12-31	1	1	S5202	已获得		31	3.46574	2
300233	2016300233	2016	2016-12-31	1	1	S5202	已获得	18	16	2.83321	2
300233	2020300233	2020	2020-12-31	1	1	S5202	已获得	30	15	2.77259	15	0
300233	2021300233	2021	2021-12-31	1	1	S5202	已获得	40	29	3.4012	11	0
300234	2012300234	2012	2012-12-31	1	1	S5202	已获得	5	2	1.09861	3	0
300234	2014300234	2014	2014-12-31	1	1	S5202	已获得			0	5
300234	2017300234	2017	2017-12-31	1	1	S5202	已获得			0	3
300234	2018300234	2018	2018-12-31	1	1	S5202	已获得		2	1.09861	11
300234	2019300234	2019	2019-12-31	1	1	S5202	已获得	13	0	0	13	0
300234	2020300234	2020	2020-12-31	1	1	S5202	已获得	12	1	0.693147	11	0
300234	2021300234	2021	2021-12-31	1	1	S5202	已获得	20	7	2.07944	13	0
300238	2014300238	2014	2014-12-31	1	1	S5202	已获得	4	1	0.693147
300238	2015300238	2015	2015-12-31	1	1	S5202	已获得	6	2	1.09861	4	0
300239	2011300239	2011	2011-12-31	1	1	S5202	已获得		1	0.693147
300239	2014300239	2014	2014-12-31	1	1	S5202	已获得			0		3
300243	2011300243	2011	2011-12-31	1	1	S5202	已获得			0	14
300243	2012300243	2012	2012-12-31	1	1	S5202	已获得	31	16	2.83321	15	0
300243	2014300243	2014	2014-12-31	1	1	S5202	已获得		6	1.94591
300243	2015300243	2015	2015-12-31	1	1	S5202	已获得		5	1.79176	2
300243	2019300243	2019	2019-12-31	1	1	S5202	已获得		1	0.693147
300243	2020300243	2020	2020-12-31	1	1	S5202	已获得		4	1.60944	5
300246	2017300246	2017	2017-12-31	1	1	S5202	已获得	22	2	1.09861	16	4
300246	2018300246	2018	2018-12-31	1	1	S5202	已获得	30	5	1.79176	25	0
300246	2019300246	2019	2019-12-31	1	1	S5202	已获得	42	37	3.63759	5	0
300246	2020300246	2020	2020-12-31	1	1	S5202	已获得	64	5	1.79176	54	5
300246	2021300246	2021	2021-12-31	1	1	S5202	已获得	65	5	1.79176	60	0
300247	2012300247	2012	2012-12-31	1	1	S5202	已获得	10	1	0.693147	5	4
300247	2013300247	2013	2013-12-31	1	1	S5202	已获得			0	10	11
300252	2012300252	2012	2012-12-31	1	1	S5202	已获得		1	0.693147	15
300252	2020300252	2020	2020-12-31	1	1	S5202	已获得	119	5	1.79176	110	4
300254	2014300254	2014	2014-12-31	1	1	S5202	已获得	12	7	2.07944	0	5
300254	2015300254	2015	2015-12-31	1	1	S5202	已获得		3	1.38629
300254	2015300254	2015	2015-12-31	1	2	S5202	已获得		3	1.38629
300254	2016300254	2016	2016-12-31	1	1	S5202	已获得	14	9	2.30259	4	1
300254	2016300254	2016	2016-12-31	1	2	S5202	已获得	1	1	0.693147
300254	2017300254	2017	2017-12-31	1	1	S5202	已获得		1	0.693147
300254	2019300254	2019	2019-12-31	1	1	S5202	已获得	22	4	1.60944	16	2
300254	2020300254	2020	2020-12-31	1	1	S5202	已获得	26	11	2.48491	15	0
300254	2021300254	2021	2021-12-31	1	1	S5202	已获得		6	1.94591	3
300255	2015300255	2015	2015-12-31	1	1	S5202	已获得		3	1.38629
300257	2016300257	2016	2016-12-31	1	1	S5202	已获得	19		0
300257	2017300257	2017	2017-12-31	1	1	S5202	已获得	10		0
300259	2012300259	2012	2012-12-31	1	1	S5202	已获得	47		0
300259	2013300259	2013	2013-12-31	1	1	S5202	已获得	40	3	1.38629	23	14
300259	2014300259	2014	2014-12-31	1	1	S5202	已获得	33	0	0	24	9
300259	2015300259	2015	2015-12-31	1	1	S5202	已获得	68	2	1.09861	40	26
300259	2016300259	2016	2016-12-31	1	1	S5202	已获得	63	1	0.693147	19	43
300259	2017300259	2017	2017-12-31	1	1	S5202	已获得	69	5	1.79176	31	33
300259	2018300259	2018	2018-12-31	1	1	S5202	已获得	56	3	1.38629	32	21
300259	2019300259	2019	2019-12-31	1	1	S5202	已获得	47	2	1.09861	22	23
300259	2020300259	2020	2020-12-31	1	1	S5202	已获得	79	2	1.09861	48	29
300259	2021300259	2021	2021-12-31	1	1	S5202	已获得	35	0	0	24	11
300263	2012300263	2012	2012-12-31	1	1	S5202	已获得	11	2	1.09861
300263	2013300263	2013	2013-12-31	1	1	S5202	已获得	16		0
300267	2013300267	2013	2013-12-31	1	1	S5202	已获得	4		0
300267	2018300267	2018	2018-12-31	1	1	S5202	已获得	17	14	2.70805	3	0
300270	2015300270	2015	2015-12-31	1	1	S5202	已获得	8	2	1.09861	2	4
300270	2016300270	2016	2016-12-31	1	1	S5202	已获得		3	1.38629	8	2
300270	2017300270	2017	2017-12-31	1	1	S5202	已获得	16		0
300270	2019300270	2019	2019-12-31	1	1	S5202	已获得	4	2	1.09861	1	1
300272	2012300272	2012	2012-12-31	1	1	S5202	已获得		2	1.09861
300272	2013300272	2013	2013-12-31	1	1	S5202	已获得		1	0.693147
300272	2014300272	2014	2014-12-31	1	1	S5202	已获得	33	4	1.60944	19	10
300272	2015300272	2015	2015-12-31	1	1	S5202	已获得	29	4	1.60944	9	16
300272	2016300272	2016	2016-12-31	1	1	S5202	已获得		7	2.07944	17	13
300274	2012300274	2012	2012-12-31	1	1	S5202	已获得	54	9	2.30259	32	13
300274	2013300274	2013	2013-12-31	1	1	S5202	已获得	64	10	2.3979	50	4
300274	2014300274	2014	2014-12-31	1	1	S5202	已获得	100	38	3.66356	53	9
300274	2015300274	2015	2015-12-31	1	1	S5202	已获得	127	29	3.4012	92	6
300274	2016300274	2016	2016-12-31	1	1	S5202	已获得	136	46	3.85015	75	15
300274	2016300274	2016	2016-12-31	1	2	S5202	已获得	4	2	1.09861	2
300274	2017300274	2017	2017-12-31	1	1	S5202	已获得	176	94	4.55388	71	11
300274	2017300274	2017	2017-12-31	1	2	S5202	已获得	19		0
300274	2018300274	2018	2018-12-31	1	1	S5202	已获得	217	75	4.33073	130	12
300274	2018300274	2018	2018-12-31	1	2	S5202	已获得	49		0
300274	2019300274	2019	2019-12-31	1	1	S5202	已获得	207	84	4.44265	105	18
300274	2019300274	2019	2019-12-31	1	2	S5202	已获得	42		0
300274	2020300274	2020	2020-12-31	1	1	S5202	已获得	304	124	4.82831	159	21
300274	2020300274	2020	2020-12-31	1	2	S5202	已获得	52	52	3.97029	0	0
300274	2021300274	2021	2021-12-31	1	1	S5202	已获得	458	161	5.0876	258	39
300274	2021300274	2021	2021-12-31	1	2	S5202	已获得	40		0
300276	2013300276	2013	2013-12-31	1	1	S5202	已获得	4	1	0.693147	3	0
300276	2014300276	2014	2014-12-31	1	1	S5202	已获得	29		0
300278	2015300278	2015	2015-12-31	1	1	S5202	已获得	35	0	0	35	0
300278	2016300278	2016	2016-12-31	1	1	S5202	已获得			0	17
300278	2017300278	2017	2017-12-31	1	1	S5202	已获得		10	2.3979	25
300278	2018300278	2018	2018-12-31	1	1	S5202	已获得		5	1.79176	13
300278	2019300278	2019	2019-12-31	1	1	S5202	已获得		11	2.48491	8
300278	2020300278	2020	2020-12-31	1	1	S5202	已获得		4	1.60944	11
300278	2021300278	2021	2021-12-31	1	1	S5202	已获得		2	1.09861	12
300279	2012300279	2012	2012-12-31	1	1	S5202	已获得			0		1
300279	2016300279	2016	2016-12-31	1	1	S5202	已获得	10	1	0.693147	9
300281	2013300281	2013	2013-12-31	1	1	S5202	已获得	94		0
300281	2018300281	2018	2018-12-31	1	1	S5202	已获得	18		0
300283	2011300283	2011	2011-12-31	1	1	S5202	已获得		16	2.83321
300283	2012300283	2012	2012-12-31	1	1	S5202	已获得		3	1.38629
300283	2015300283	2015	2015-12-31	1	1	S5202	已获得	2	2	1.09861	0	0
300283	2016300283	2016	2016-12-31	1	1	S5202	已获得		8	2.19722	1
300285	2017300285	2017	2017-12-31	1	1	S5202	已获得	11		0
300286	2012300286	2012	2012-12-31	1	1	S5202	已获得	2	2	1.09861	0	0
300286	2013300286	2013	2013-12-31	1	1	S5202	已获得		3	1.38629
300289	2012300289	2012	2012-12-31	1	1	S5202	已获得		5	1.79176
300289	2013300289	2013	2013-12-31	1	1	S5202	已获得		8	2.19722
300289	2014300289	2014	2014-12-31	1	1	S5202	已获得	16	11	2.48491	4	1
300289	2015300289	2015	2015-12-31	1	1	S5202	已获得	13	6	1.94591	6	1
300289	2016300289	2016	2016-12-31	1	1	S5202	已获得	7	6	1.94591	1
300289	2017300289	2017	2017-12-31	1	1	S5202	已获得	3	3	1.38629	0	0
300289	2018300289	2018	2018-12-31	1	1	S5202	已获得	3	3	1.38629	0	0
300289	2020300289	2020	2020-12-31	1	1	S5202	已获得	3	3	1.38629	0	0
300289	2021300289	2021	2021-12-31	1	1	S5202	已获得	6	4	1.60944	1	1
300293	2012300293	2012	2012-12-31	1	1	S5202	已获得	5	0	0	5	0
300294	2012300294	2012	2012-12-31	1	1	S5202	已获得		3	1.38629
300294	2013300294	2013	2013-12-31	1	1	S5202	已获得		1	0.693147
300294	2015300294	2015	2015-12-31	1	1	S5202	已获得		1	0.693147
300294	2017300294	2017	2017-12-31	1	1	S5202	已获得		5	1.79176
300294	2017300294	2017	2017-12-31	1	2	S5202	已获得		1	0.693147
300296	2015300296	2015	2015-12-31	1	1	S5202	已获得	458	78	4.36945	267	113
300296	2016300296	2016	2016-12-31	1	2	S5202	已获得			0	42
300304	2012300304	2012	2012-12-31	1	1	S5202	已获得	16	1	0.693147	15	0
300304	2013300304	2013	2013-12-31	1	1	S5202	已获得	22	1	0.693147	21	0
300304	2014300304	2014	2014-12-31	1	1	S5202	已获得	21	0	0	21	0
300304	2015300304	2015	2015-12-31	1	1	S5202	已获得	31		0
300307	2012300307	2012	2012-12-31	1	1	S5202	已获得		4	1.60944
300307	2013300307	2013	2013-12-31	1	1	S5202	已获得	192	26	3.29584	164	2
300307	2016300307	2016	2016-12-31	1	1	S5202	已获得		11	2.48491	14
300307	2017300307	2017	2017-12-31	1	1	S5202	已获得	16	5	1.79176	5	6
300314	2013300314	2013	2013-12-31	1	1	S5202	已获得	7	0	0	7	0
300314	2015300314	2015	2015-12-31	1	1	S5202	已获得	24	1	0.693147	18	5
300314	2016300314	2016	2016-12-31	1	1	S5202	已获得		3	1.38629	1	2
300316	2015300316	2015	2015-12-31	1	1	S5202	已获得	67	14	2.70805	53	0
300317	2013300317	2013	2013-12-31	1	1	S5202	已获得	21	2	1.09861	16	3
300317	2013300317	2013	2013-12-31	1	2	S5202	已获得	1		0
300317	2014300317	2014	2014-12-31	1	1	S5202	已获得	13	2	1.09861	10	1
300318	2013300318	2013	2013-12-31	1	1	S5202	已获得		2	1.09861	1
300318	2015300318	2015	2015-12-31	1	1	S5202	已获得		3	1.38629
300320	2012300320	2012	2012-12-31	1	1	S5202	已获得		6	1.94591
300320	2013300320	2013	2013-12-31	1	1	S5202	已获得		3	1.38629
300322	2012300322	2012	2012-12-31	1	1	S5202	已获得	15	1	0.693147	13	1
300322	2013300322	2013	2013-12-31	1	1	S5202	已获得		5	1.79176	3
300322	2014300322	2014	2014-12-31	1	1	S5202	已获得	30	2	1.09861	28	0
300322	2015300322	2015	2015-12-31	1	1	S5202	已获得	43	7	2.07944	36	0
300323	2013300323	2013	2013-12-31	1	1	S5202	已获得	10	4	1.60944	6	0
300323	2014300323	2014	2014-12-31	1	1	S5202	已获得	14	5	1.79176	9	0
300323	2015300323	2015	2015-12-31	1	1	S5202	已获得	20	14	2.70805	5	1
300323	2020300323	2020	2020-12-31	1	1	S5202	已获得	204	202	5.31321	2	0
300323	2021300323	2021	2021-12-31	1	1	S5202	已获得	112	105	4.66344	7	0
300325	2012300325	2012	2012-12-31	1	1	S5202	已获得	1	1	0.693147	0	0
300325	2013300325	2013	2013-12-31	1	1	S5202	已获得	10	7	2.07944	3	0
300325	2014300325	2014	2014-12-31	1	1	S5202	已获得		6	1.94591
300326	2012300326	2012	2012-12-31	1	1	S5202	已获得	5	3	1.38629	2	0
300326	2013300326	2013	2013-12-31	1	1	S5202	已获得	3	1	0.693147	2	0
300326	2014300326	2014	2014-12-31	1	1	S5202	已获得	6	0	0	6	0
300326	2018300326	2018	2018-12-31	1	1	S5202	已获得	19	6	1.94591	12	1
300326	2019300326	2019	2019-12-31	1	1	S5202	已获得	9	4	1.60944	5	0
300326	2020300326	2020	2020-12-31	1	1	S5202	已获得	18	1	0.693147	17	0
300327	2012300327	2012	2012-12-31	1	1	S5202	已获得		9	2.30259
300327	2013300327	2013	2013-12-31	1	1	S5202	已获得		6	1.94591
300327	2016300327	2016	2016-12-31	1	1	S5202	已获得	8	8	2.19722
300327	2021300327	2021	2021-12-31	1	1	S5202	已获得		13	2.63906
300329	2012300329	2012	2012-12-31	1	1	S5202	已获得			0	2
300329	2013300329	2013	2013-12-31	1	1	S5202	已获得	5		0
300329	2014300329	2014	2014-12-31	1	1	S5202	已获得			0	5
300329	2015300329	2015	2015-12-31	1	1	S5202	已获得	3	0	0	3	0
300329	2020300329	2020	2020-12-31	1	1	S5202	已获得	7	0	0	7	0
300331	2015300331	2015	2015-12-31	1	1	S5202	已获得		10	2.3979	1
300340	2012300340	2012	2012-12-31	1	1	S5202	已获得	7	3	1.38629	4	0
300340	2015300340	2015	2015-12-31	1	1	S5202	已获得	10	8	2.19722	2	0
300341	2013300341	2013	2013-12-31	1	1	S5202	已获得		2	1.09861
300341	2014300341	2014	2014-12-31	1	1	S5202	已获得		1	0.693147	12
300345	2018300345	2018	2018-12-31	1	1	S5202	已获得	26	9	2.30259	17	0
300345	2019300345	2019	2019-12-31	1	1	S5202	已获得	37	22	3.13549	15	0
300345	2020300345	2020	2020-12-31	1	1	S5202	已获得	37	15	2.77259	22	0
300346	2014300346	2014	2014-12-31	1	1	S5202	已获得	5	1	0.693147	4	0
300351	2015300351	2015	2015-12-31	1	1	S5202	已获得	93	4	1.60944	70	19
300353	2012300353	2012	2012-12-31	1	1	S5202	已获得	18	10	2.3979	5	3
300353	2016300353	2016	2016-12-31	1	2	S5202	已获得	3		0
300354	2012300354	2012	2012-12-31	1	1	S5202	已获得	7	4	1.60944	2	1
300354	2014300354	2014	2014-12-31	1	1	S5202	已获得		3	1.38629	3
300354	2015300354	2015	2015-12-31	1	1	S5202	已获得			0	1
300357	2013300357	2013	2013-12-31	1	1	S5202	已获得	5	4	1.60944	1	0
300357	2014300357	2014	2014-12-31	1	1	S5202	已获得		1	0.693147
300357	2015300357	2015	2015-12-31	1	1	S5202	已获得		12	2.56495	1
300357	2015300357	2015	2015-12-31	1	2	S5202	已获得	3		0
300357	2016300357	2016	2016-12-31	1	1	S5202	已获得		12	2.56495	1
300357	2016300357	2016	2016-12-31	1	2	S5202	已获得	3		0
300357	2017300357	2017	2017-12-31	1	1	S5202	已获得		12	2.56495	1
300357	2017300357	2017	2017-12-31	1	2	S5202	已获得	3		0
300357	2018300357	2018	2018-12-31	1	1	S5202	已获得		13	2.63906	1
300357	2018300357	2018	2018-12-31	1	2	S5202	已获得	3		0
300358	2015300358	2015	2015-12-31	1	1	S5202	已获得		27	3.3322
300358	2016300358	2016	2016-12-31	1	1	S5202	已获得	54	54	4.00733
300358	2017300358	2017	2017-12-31	1	1	S5202	已获得		75	4.33073
300358	2020300358	2020	2020-12-31	1	1	S5202	已获得		43	3.78419
300358	2020300358	2020	2020-12-31	1	2	S5202	已获得		5	1.79176
300360	2015300360	2015	2015-12-31	1	1	S5202	已获得	15	1	0.693147	14	0
300363	2015300363	2015	2015-12-31	1	1	S5202	已获得		9	2.30259
300367	2013300367	2013	2013-12-31	1	1	S5202	已获得		2	1.09861
300367	2015300367	2015	2015-12-31	1	1	S5202	已获得	83	47	3.8712	33	3
300367	2017300367	2017	2017-12-31	1	1	S5202	已获得		38	3.66356
300367	2018300367	2018	2018-12-31	1	1	S5202	已获得		11	2.48491		1
300367	2019300367	2019	2019-12-31	1	1	S5202	已获得		4	1.60944
300371	2013300371	2013	2013-12-31	1	1	S5202	已获得	9	0	0	5	4
300371	2014300371	2014	2014-12-31	1	1	S5202	已获得	5		0
300371	2015300371	2015	2015-12-31	1	1	S5202	已获得	10	1	0.693147	3	6
300373	2013300373	2013	2013-12-31	1	1	S5202	已获得	33	8	2.19722	25	0
300373	2014300373	2014	2014-12-31	1	1	S5202	已获得	25	6	1.94591	19	0
300373	2015300373	2015	2015-12-31	1	1	S5202	已获得	26	4	1.60944
300373	2016300373	2016	2016-12-31	1	1	S5202	已获得	32	3	1.38629	29
300373	2017300373	2017	2017-12-31	1	1	S5202	已获得	38	1	0.693147	36	1
300373	2018300373	2018	2018-12-31	1	1	S5202	已获得	47	10	2.3979
300373	2019300373	2019	2019-12-31	1	1	S5202	已获得	45	4	1.60944
300373	2020300373	2020	2020-12-31	1	1	S5202	已获得	34	4	1.60944
300373	2021300373	2021	2021-12-31	1	1	S5202	已获得	61	4	1.60944
300374	2014300374	2014	2014-12-31	1	1	S5202	已获得	11		0
300374	2015300374	2015	2015-12-31	1	1	S5202	已获得	14		0
300374	2016300374	2016	2016-12-31	1	1	S5202	已获得	5	1	0.693147	3	1
300374	2017300374	2017	2017-12-31	1	1	S5202	已获得	14	2	1.09861	7	5
300374	2018300374	2018	2018-12-31	1	1	S5202	已获得	4	1	0.693147	3	0
300374	2020300374	2020	2020-12-31	1	1	S5202	已获得	7		0
300375	2015300375	2015	2015-12-31	1	1	S5202	已获得	92	66	4.20469	25	1
300376	2013300376	2013	2013-12-31	1	1	S5202	已获得	111	19	2.99573	86	6
300376	2015300376	2015	2015-12-31	1	1	S5202	已获得	239	46	3.85015	169	24
300381	2015300381	2015	2015-12-31	1	1	S5202	已获得		2	1.09861
300382	2016300382	2016	2016-12-31	1	2	S5202	已获得	2		0
300387	2018300387	2018	2018-12-31	1	1	S5202	已获得	123	62	4.14313
300387	2018300387	2018	2018-12-31	1	2	S5202	已获得	3		0
300387	2019300387	2019	2019-12-31	1	1	S5202	已获得	20	2	1.09861	18	0
300389	2016300389	2016	2016-12-31	1	1	S5202	已获得	90	4	1.60944	62	24
300393	2015300393	2015	2015-12-31	1	1	S5202	已获得	28	9	2.30259	19	0
300395	2018300395	2018	2018-12-31	1	1	S5202	已获得		1	0.693147	5
300395	2019300395	2019	2019-12-31	1	1	S5202	已获得		2	1.09861	4
300395	2020300395	2020	2020-12-31	1	1	S5202	已获得		4	1.60944	10
300395	2021300395	2021	2021-12-31	1	1	S5202	已获得		5	1.79176	16
300396	2014300396	2014	2014-12-31	1	1	S5202	已获得	11	9	2.30259	1	1
300397	2014300397	2014	2014-12-31	1	1	S5202	已获得	14	1	0.693147	9	4
300398	2015300398	2015	2015-12-31	1	1	S5202	已获得		3	1.38629	3
300398	2016300398	2016	2016-12-31	1	1	S5202	已获得	9	9	2.30259	0	0
300400	2014300400	2014	2014-12-31	1	2	S5202	已获得	21	2	1.09861	13	6
300400	2015300400	2015	2015-12-31	1	1	S5202	已获得	22	7	2.07944	13	2
300400	2016300400	2016	2016-12-31	1	1	S5202	已获得	31	3	1.38629	22	6
300400	2017300400	2017	2017-12-31	1	1	S5202	已获得	39	5	1.79176	28	6
300400	2019300400	2019	2019-12-31	1	1	S5202	已获得	137	32	3.49651
300400	2019300400	2019	2019-12-31	1	2	S5202	已获得		2	1.09861
300401	2015300401	2015	2015-12-31	1	1	S5202	已获得		6	1.94591
300401	2016300401	2016	2016-12-31	1	1	S5202	已获得	12	9	2.30259	3	0
300406	2014300406	2014	2014-12-31	1	1	S5202	已获得		9	2.30259
300406	2014300406	2014	2014-12-31	1	2	S5202	已获得	1		0
300406	2015300406	2015	2015-12-31	1	1	S5202	已获得		2	1.09861
300406	2016300406	2016	2016-12-31	1	1	S5202	已获得	3	3	1.38629	0	0
300406	2017300406	2017	2017-12-31	1	1	S5202	已获得		1	0.693147
300406	2018300406	2018	2018-12-31	1	1	S5202	已获得	5	5	1.79176	0	0
300406	2019300406	2019	2019-12-31	1	1	S5202	已获得	7	4	1.60944	2	1
300406	2021300406	2021	2021-12-31	1	1	S5202	已获得	38	20	3.04452	0	18
[truncated: 1,754 more rows]

## Sheet: 发明专利申请占比
Symbol	yearStkcd	year	EndDate	StateTypeCode	Area	ApplyTypeCode	ApplyType	Patents	Invention	UtilityModel	Design	patent2
证券代码	证券代码		统计截止日期	报表类型	地区	申请类型编码	申请类型	专利	发明专利	实用新型	外观设计	发明专利申请占比
没有单位			没有单位	没有单位	国内	没有单位	没有单位	已申请专利（来自上市公司年报统计数据，包含上市公司专利和子公司专利）	件	件	件
000008	2017000008	2017	2017-12-31	1	1	S5201	已申请	123
000012	2013000012	2013	2013-12-31	1	1	S5201	已申请	84
000012	2014000012	2014	2014-12-31	1	1	S5201	已申请	133
000012	2015000012	2015	2015-12-31	1	1	S5201	已申请	107	56			1
000012	2020000012	2020	2020-12-31	1	1	S5201	已申请	340	146			1
000012	2021000012	2021	2021-12-31	1	1	S5201	已申请	344	159			1
000016	2008000016	2008	2008-12-31	1	1	S5201	已申请	639
000016	2011000016	2011	2011-12-31	1	1	S5201	已申请	390	200			1
000021	2008000021	2008	2008-12-31	1	1	S5201	已申请	12	7			1
000021	2009000021	2009	2009-12-31	1	1	S5201	已申请	18	9	4	5	0.5
000021	2010000021	2010	2010-12-31	1	1	S5201	已申请	23	1	20	2	0.0434783
000021	2014000021	2014	2014-12-31	1	1	S5201	已申请	35	8			1
000021	2015000021	2015	2015-12-31	1	1	S5201	已申请	79	16	57	6	0.202532
000021	2016000021	2016	2016-12-31	1	1	S5201	已申请	37	10			1
000021	2017000021	2017	2017-12-31	1	1	S5201	已申请	21	2			1
000021	2018000021	2018	2018-12-31	1	1	S5201	已申请	53	14			1
000021	2019000021	2019	2019-12-31	1	1	S5201	已申请	69	36			1
000021	2020000021	2020	2020-12-31	1	1	S5201	已申请	107	32			1
000039	2007000039	2007	2007-12-31	1	1	S5201	已申请	365	199			1
000039	2008000039	2008	2008-12-31	1	1	S5201	已申请	231	108			1
000039	2009000039	2009	2009-12-31	1	1	S5201	已申请	198	92			1
000039	2010000039	2010	2010-12-31	1	1	S5201	已申请		90			1
000039	2011000039	2011	2011-12-31	1	1	S5201	已申请	351	120			1
000039	2012000039	2012	2012-12-31	1	1	S5201	已申请	419	111			1
000039	2014000039	2014	2014-12-31	1	1	S5201	已申请	427
000039	2020000039	2020	2020-12-31	1	1	S5201	已申请		247			1
000039	2021000039	2021	2021-12-31	1	1	S5201	已申请	493	185			1
000045	2011000045	2011	2011-12-31	1	1	S5201	已申请	15	3	12	0	0.2
000045	2012000045	2012	2012-12-31	1	1	S5201	已申请	13
000045	2013000045	2013	2013-12-31	1	1	S5201	已申请	4	1	3	0	0.25
000045	2014000045	2014	2014-12-31	1	1	S5201	已申请	4	2	2	0	0.5
000045	2015000045	2015	2015-12-31	1	1	S5201	已申请	9	2	7	0	0.222222
000045	2017000045	2017	2017-12-31	1	1	S5201	已申请	8	1	7	0	0.125
000045	2018000045	2018	2018-12-31	1	1	S5201	已申请	10	4	6	0	0.4
000045	2020000045	2020	2020-12-31	1	1	S5201	已申请	8	2	6	0	0.25
000048	2017000048	2017	2017-12-31	1	1	S5201	已申请		1			1
000049	2008000049	2008	2008-12-31	1	1	S5201	已申请	20			3	0
000049	2010000049	2010	2010-12-31	1	1	S5201	已申请		5	13		0.277778
000049	2011000049	2011	2011-12-31	1	1	S5201	已申请	69	18	45	6	0.26087
000049	2012000049	2012	2012-12-31	1	1	S5201	已申请	132	41	75	16	0.310606
000049	2013000049	2013	2013-12-31	1	1	S5201	已申请	178	59	94	25	0.331461
000049	2014000049	2014	2014-12-31	1	1	S5201	已申请		54	42		0.5625
000049	2015000049	2015	2015-12-31	1	1	S5201	已申请	54
000049	2016000049	2016	2016-12-31	1	1	S5201	已申请	218	82	132	4	0.376147
000049	2018000049	2018	2018-12-31	1	1	S5201	已申请		27	89		0.232759
000049	2019000049	2019	2019-12-31	1	1	S5201	已申请	109	18	90	1	0.165138
000049	2020000049	2020	2020-12-31	1	1	S5201	已申请	139	21	116	2	0.151079
000049	2021000049	2021	2021-12-31	1	1	S5201	已申请	150	19	124	7	0.126667
000050	2009000050	2009	2009-12-31	1	1	S5201	已申请	121	90	31	0	0.743802
000050	2010000050	2010	2010-12-31	1	1	S5201	已申请	129
000050	2015000050	2015	2015-12-31	1	1	S5201	已申请	1880	1631	246	3	0.867553
000055	2015000055	2015	2015-12-31	1	1	S5201	已申请	24	7			1
000055	2017000055	2017	2017-12-31	1	1	S5201	已申请	27	6	21	0	0.222222
000055	2018000055	2018	2018-12-31	1	1	S5201	已申请	27
000055	2019000055	2019	2019-12-31	1	1	S5201	已申请	44
000055	2020000055	2020	2020-12-31	1	1	S5201	已申请	75
000066	2007000066	2007	2007-12-31	1	1	S5201	已申请	21
000066	2008000066	2008	2008-12-31	1	1	S5201	已申请	20	4	4	12	0.2
000066	2009000066	2009	2009-12-31	1	1	S5201	已申请	45	15	23	7	0.333333
000066	2011000066	2011	2011-12-31	1	1	S5201	已申请	308	110			1
000066	2017000066	2017	2017-12-31	1	1	S5201	已申请	258	90			1
000066	2018000066	2018	2018-12-31	1	1	S5201	已申请	206	47			1
000070	2013000070	2013	2013-12-31	1	1	S5201	已申请	33
000070	2014000070	2014	2014-12-31	1	1	S5201	已申请	40
000100	2015000100	2015	2015-12-31	1	1	S5201	已申请	8392	3758			1
000153	2013000153	2013	2013-12-31	1	1	S5201	已申请	21	20	1	0	0.952381
000153	2014000153	2014	2014-12-31	1	1	S5201	已申请	28	26	2	0	0.928571
000153	2015000153	2015	2015-12-31	1	1	S5201	已申请	15	15	0	0	1
000153	2016000153	2016	2016-12-31	1	1	S5201	已申请	12	12	0	0	1
000153	2017000153	2017	2017-12-31	1	1	S5201	已申请	15	14			1
000153	2020000153	2020	2020-12-31	1	1	S5201	已申请		18			1
000157	2009000157	2009	2009-12-31	1	1	S5201	已申请	5
000157	2011000157	2011	2011-12-31	1	1	S5201	已申请	1618	504			1
000157	2012000157	2012	2012-12-31	1	1	S5201	已申请	1738
000157	2013000157	2013	2013-12-31	1	1	S5201	已申请	1699
000333	2014000333	2014	2014-12-31	1	1	S5201	已申请	7378	2585			1
000333	2015000333	2015	2015-12-31	1	1	S5201	已申请	10523	4205			1
000333	2016000333	2016	2016-12-31	1	1	S5201	已申请	13546	5562			1
000333	2017000333	2017	2017-12-31	1	1	S5201	已申请	16934	7714			1
000338	2015000338	2015	2015-12-31	1	1	S5201	已申请		20			1
000400	2011000400	2011	2011-12-31	1	1	S5201	已申请	116	62			1
000400	2015000400	2015	2015-12-31	1	1	S5201	已申请	461	383			1
000400	2016000400	2016	2016-12-31	1	1	S5201	已申请	579	417			1
000400	2017000400	2017	2017-12-31	1	1	S5201	已申请	549	421			1
000400	2018000400	2018	2018-12-31	1	1	S5201	已申请		273			1
000400	2020000400	2020	2020-12-31	1	1	S5201	已申请	647
000403	2013000403	2013	2013-12-31	1	1	S5201	已申请			10		0
000404	2008000404	2008	2008-12-31	1	1	S5201	已申请	11
000404	2011000404	2011	2011-12-31	1	1	S5201	已申请	25	6	19	0	0.24
000404	2012000404	2012	2012-12-31	1	1	S5201	已申请	12	4	8	0	0.333333
000404	2013000404	2013	2013-12-31	1	1	S5201	已申请	16	4	12	0	0.25
000404	2015000404	2015	2015-12-31	1	1	S5201	已申请	34
000404	2016000404	2016	2016-12-31	1	1	S5201	已申请	54
000404	2017000404	2017	2017-12-31	1	1	S5201	已申请	63	24			1
000413	2015000413	2015	2015-12-31	1	1	S5201	已申请		40	168		0.192308
000418	2007000418	2007	2007-12-31	1	1	S5201	已申请	26
000418	2015000418	2015	2015-12-31	1	1	S5201	已申请	1194	528	524	142	0.442211
000423	2015000423	2015	2015-12-31	1	1	S5201	已申请	78	32	31	15	0.410256
000423	2016000423	2016	2016-12-31	1	1	S5201	已申请		25	22		0.531915
000425	2008000425	2008	2008-12-31	1	1	S5201	已申请	14
000425	2009000425	2009	2009-12-31	1	1	S5201	已申请	133	27			1
000425	2012000425	2012	2012-12-31	1	1	S5201	已申请	656
000425	2017000425	2017	2017-12-31	1	1	S5201	已申请		274			1
000488	2019000488	2019	2019-12-31	1	1	S5201	已申请	19
000511	2017000511	2017	2017-12-31	1	1	S5201	已申请	100
000513	2010000513	2010	2010-12-31	1	1	S5201	已申请		21			1
000513	2011000513	2011	2011-12-31	1	1	S5201	已申请		10		10	0.5
000513	2013000513	2013	2013-12-31	1	1	S5201	已申请		25		7	0.78125
000513	2014000513	2014	2014-12-31	1	1	S5201	已申请		37			1
000519	2008000519	2008	2008-12-31	1	1	S5201	已申请		2			1
000519	2009000519	2009	2009-12-31	1	1	S5201	已申请		2			1
000519	2010000519	2010	2010-12-31	1	1	S5201	已申请	7	2	5	0	0.285714
000519	2015000519	2015	2015-12-31	1	1	S5201	已申请		13	26		0.333333
000519	2016000519	2016	2016-12-31	1	1	S5201	已申请	39	10			1
000519	2017000519	2017	2017-12-31	1	1	S5201	已申请	14	2			1
000521	2012000521	2012	2012-12-31	1	1	S5201	已申请	161	37			1
000523	2017000523	2017	2017-12-31	1	1	S5201	已申请		2			1
000523	2018000523	2018	2018-12-31	1	1	S5201	已申请		7			1
000523	2019000523	2019	2019-12-31	1	1	S5201	已申请		10			1
000527	2008000527	2008	2008-12-31	1	1	S5201	已申请	422	51			1
000528	2008000528	2008	2008-12-31	1	1	S5201	已申请	27
000528	2009000528	2009	2009-12-31	1	1	S5201	已申请	56	7	40	9	0.125
000528	2012000528	2012	2012-12-31	1	1	S5201	已申请	209
000528	2013000528	2013	2013-12-31	1	1	S5201	已申请	126
000528	2014000528	2014	2014-12-31	1	1	S5201	已申请	260	160	88	12	0.615385
000528	2015000528	2015	2015-12-31	1	1	S5201	已申请	172	98			1
000528	2016000528	2016	2016-12-31	1	1	S5201	已申请	243	126			1
000528	2017000528	2017	2017-12-31	1	1	S5201	已申请	248	141			1
000528	2018000528	2018	2018-12-31	1	1	S5201	已申请	242	133			1
000528	2019000528	2019	2019-12-31	1	1	S5201	已申请	271	100			1
000528	2020000528	2020	2020-12-31	1	1	S5201	已申请	242
000528	2021000528	2021	2021-12-31	1	1	S5201	已申请	421
000530	2013000530	2013	2013-12-31	1	1	S5201	已申请			20		0
000533	2007000533	2007	2007-12-31	1	1	S5201	已申请	13
000533	2008000533	2008	2008-12-31	1	1	S5201	已申请	33
000533	2009000533	2009	2009-12-31	1	1	S5201	已申请	51
000533	2010000533	2010	2010-12-31	1	1	S5201	已申请	41	10	20	11	0.243902
000533	2016000533	2016	2016-12-31	1	1	S5201	已申请	14
000534	2016000534	2016	2016-12-31	1	1	S5201	已申请		13	10		0.565217
000536	2015000536	2015	2015-12-31	1	1	S5201	已申请	32	17	15	0	0.53125
000541	2015000541	2015	2015-12-31	1	1	S5201	已申请	72	11	33	28	0.152778
000541	2016000541	2016	2016-12-31	1	1	S5201	已申请	61	10	33	18	0.163934
000541	2019000541	2019	2019-12-31	1	1	S5201	已申请	127	12	63	52	0.0944882
000541	2020000541	2020	2020-12-31	1	1	S5201	已申请	232
000541	2021000541	2021	2021-12-31	1	1	S5201	已申请	283
000545	2014000545	2014	2014-12-31	1	1	S5201	已申请		2	12		0.142857
000545	2016000545	2016	2016-12-31	1	1	S5201	已申请		2			1
000545	2019000545	2019	2019-12-31	1	1	S5201	已申请		3	1		0.75
000545	2020000545	2020	2020-12-31	1	1	S5201	已申请	24	4	20	0	0.166667
000545	2021000545	2021	2021-12-31	1	1	S5201	已申请		2	6		0.25
000547	2010000547	2010	2010-12-31	1	1	S5201	已申请	20
000547	2011000547	2011	2011-12-31	1	1	S5201	已申请	26
000547	2014000547	2014	2014-12-31	1	1	S5201	已申请		29			1
000550	2015000550	2015	2015-12-31	1	1	S5201	已申请	220	32	137	51	0.145455
000553	2012000553	2012	2012-12-31	1	1	S5201	已申请	10
000553	2013000553	2013	2013-12-31	1	1	S5201	已申请	10	9			1
000553	2014000553	2014	2014-12-31	1	1	S5201	已申请	7
000553	2015000553	2015	2015-12-31	1	1	S5201	已申请	2	2	0	0	1
000553	2016000553	2016	2016-12-31	1	1	S5201	已申请		6			1
000559	2015000559	2015	2015-12-31	1	1	S5201	已申请	257	69	184	4	0.268482
000561	2012000561	2012	2012-12-31	1	1	S5201	已申请	30
000565	2012000565	2012	2012-12-31	1	1	S5201	已申请		1			1
000565	2013000565	2013	2013-12-31	1	1	S5201	已申请		3			1
000565	2014000565	2014	2014-12-31	1	1	S5201	已申请		2			1
000565	2015000565	2015	2015-12-31	1	1	S5201	已申请		1			1
000565	2016000565	2016	2016-12-31	1	1	S5201	已申请		2			1
000565	2017000565	2017	2017-12-31	1	1	S5201	已申请		14			1
000565	2018000565	2018	2018-12-31	1	1	S5201	已申请		4			1
000565	2019000565	2019	2019-12-31	1	1	S5201	已申请		5			1
000565	2020000565	2020	2020-12-31	1	1	S5201	已申请		5			1
000565	2021000565	2021	2021-12-31	1	1	S5201	已申请	4
000566	2013000566	2013	2013-12-31	1	1	S5201	已申请		5			1
000566	2014000566	2014	2014-12-31	1	1	S5201	已申请		7			1
000566	2017000566	2017	2017-12-31	1	1	S5201	已申请	6	2			1
000570	2017000570	2017	2017-12-31	1	1	S5201	已申请	13
000570	2019000570	2019	2019-12-31	1	1	S5201	已申请	9
000570	2020000570	2020	2020-12-31	1	1	S5201	已申请	13
000570	2021000570	2021	2021-12-31	1	1	S5201	已申请	22
000576	2015000576	2015	2015-12-31	1	1	S5201	已申请	22	3	19	0	0.136364
000586	2016000586	2016	2016-12-31	1	1	S5201	已申请	16		2		0
000589	2012000589	2012	2012-12-31	1	1	S5201	已申请	11	5			1
000590	2018000590	2018	2018-12-31	1	1	S5201	已申请	8
000590	2019000590	2019	2019-12-31	1	1	S5201	已申请			7	3	0
000595	2009000595	2009	2009-12-31	1	1	S5201	已申请	6
000595	2010000595	2010	2010-12-31	1	1	S5201	已申请		3			1
000595	2011000595	2011	2011-12-31	1	1	S5201	已申请	8
000595	2015000595	2015	2015-12-31	1	1	S5201	已申请	43	21	22	0	0.488372
000596	2018000596	2018	2018-12-31	1	1	S5201	已申请	47
000597	2011000597	2011	2011-12-31	1	1	S5201	已申请		8			1
000597	2014000597	2014	2014-12-31	1	1	S5201	已申请	31
000599	2009000599	2009	2009-12-31	1	1	S5201	已申请	18
000599	2013000599	2013	2013-12-31	1	1	S5201	已申请		3			1
000612	2014000612	2014	2014-12-31	1	1	S5201	已申请		4			1
000625	2010000625	2010	2010-12-31	1	1	S5201	已申请	745	274			1
000625	2011000625	2011	2011-12-31	1	1	S5201	已申请	760	363			1
000625	2015000625	2015	2015-12-31	1	1	S5201	已申请	1184	455	535	194	0.384291
000625	2018000625	2018	2018-12-31	1	1	S5201	已申请	1093	401			1
000625	2019000625	2019	2019-12-31	1	1	S5201	已申请	904	402			1
000625	2020000625	2020	2020-12-31	1	1	S5201	已申请	1091	400			1
000629	2007000629	2007	2007-12-31	1	1	S5201	已申请	103	43			1
000629	2008000629	2008	2008-12-31	1	1	S5201	已申请	108	42			1
000629	2009000629	2009	2009-12-31	1	1	S5201	已申请	345
000629	2010000629	2010	2010-12-31	1	1	S5201	已申请	391
000636	2008000636	2008	2008-12-31	1	1	S5201	已申请	38	26	12	0	0.684211
000636	2010000636	2010	2010-12-31	1	1	S5201	已申请	31
000636	2011000636	2011	2011-12-31	1	1	S5201	已申请	34
000636	2012000636	2012	2012-12-31	1	1	S5201	已申请	41
000636	2013000636	2013	2013-12-31	1	1	S5201	已申请	45
000636	2014000636	2014	2014-12-31	1	1	S5201	已申请	53	40			1
000636	2015000636	2015	2015-12-31	1	1	S5201	已申请	31
000636	2016000636	2016	2016-12-31	1	1	S5201	已申请	50
000636	2017000636	2017	2017-12-31	1	1	S5201	已申请	54	34			1
000636	2018000636	2018	2018-12-31	1	1	S5201	已申请	51
000636	2019000636	2019	2019-12-31	1	1	S5201	已申请	51
000636	2020000636	2020	2020-12-31	1	1	S5201	已申请	52	35			1
000637	2013000637	2013	2013-12-31	1	1	S5201	已申请	3
000637	2021000637	2021	2021-12-31	1	1	S5201	已申请	9	2	7	0	0.222222
000639	2015000639	2015	2015-12-31	1	1	S5201	已申请	14	7	7	0	0.5
000651	2016000651	2016	2016-12-31	1	1	S5201	已申请	5976	3662			1
000651	2017000651	2017	2017-12-31	1	1	S5201	已申请		4182			1
000651	2018000651	2018	2018-12-31	1	1	S5201	已申请	13683	7462			1
000651	2021000651	2021	2021-12-31	1	1	S5201	已申请	13849	8214			1
000657	2014000657	2014	2014-12-31	1	1	S5201	已申请	167	82			1
000657	2015000657	2015	2015-12-31	1	1	S5201	已申请	146
000657	2016000657	2016	2016-12-31	1	1	S5201	已申请	145	51			1
000657	2017000657	2017	2017-12-31	1	1	S5201	已申请	171	73			1
000657	2018000657	2018	2018-12-31	1	1	S5201	已申请	202	89			1
000657	2019000657	2019	2019-12-31	1	1	S5201	已申请	86	31			1
000657	2020000657	2020	2020-12-31	1	1	S5201	已申请	175	70			1
000657	2021000657	2021	2021-12-31	1	1	S5201	已申请	207	92			1
000661	2015000661	2015	2015-12-31	1	1	S5201	已申请	20	19	0	1	0.95
000677	2007000677	2007	2007-12-31	1	1	S5201	已申请		28			1
000677	2013000677	2013	2013-12-31	1	1	S5201	已申请		8			1
000677	2014000677	2014	2014-12-31	1	1	S5201	已申请		7			1
000677	2015000677	2015	2015-12-31	1	1	S5201	已申请		15	1		0.9375
000677	2017000677	2017	2017-12-31	1	1	S5201	已申请		1			1
000677	2018000677	2018	2018-12-31	1	1	S5201	已申请		1			1
000678	2009000678	2009	2009-12-31	1	1	S5201	已申请	5
000678	2012000678	2012	2012-12-31	1	1	S5201	已申请	12
000678	2013000678	2013	2013-12-31	1	1	S5201	已申请	15
000678	2014000678	2014	2014-12-31	1	1	S5201	已申请	16	6	10	0	0.375
000678	2019000678	2019	2019-12-31	1	1	S5201	已申请	9
000680	2013000680	2013	2013-12-31	1	1	S5201	已申请	225
000680	2014000680	2014	2014-12-31	1	1	S5201	已申请	137
000680	2015000680	2015	2015-12-31	1	1	S5201	已申请	85
000680	2016000680	2016	2016-12-31	1	1	S5201	已申请	84
000680	2017000680	2017	2017-12-31	1	1	S5201	已申请	105
000680	2018000680	2018	2018-12-31	1	1	S5201	已申请	182	36			1
000680	2019000680	2019	2019-12-31	1	1	S5201	已申请	110	35			1
000680	2020000680	2020	2020-12-31	1	1	S5201	已申请	134	29			1
000698	2011000698	2011	2011-12-31	1	1	S5201	已申请		3	4		0.428571
000700	2009000700	2009	2009-12-31	1	1	S5201	已申请		2			1
000700	2010000700	2010	2010-12-31	1	1	S5201	已申请	32
000700	2011000700	2011	2011-12-31	1	1	S5201	已申请	103	25			1
000700	2012000700	2012	2012-12-31	1	1	S5201	已申请	50
000703	2017000703	2017	2017-12-31	1	1	S5201	已申请	17	14	3	0	0.823529
000703	2018000703	2018	2018-12-31	1	1	S5201	已申请	20	16	4	0	0.8
000703	2019000703	2019	2019-12-31	1	1	S5201	已申请	60	49	11	0	0.816667
000703	2020000703	2020	2020-12-31	1	1	S5201	已申请	164	113	51	0	0.689024
000708	2008000708	2008	2008-12-31	1	1	S5201	已申请	5
000708	2009000708	2009	2009-12-31	1	1	S5201	已申请	6
000708	2015000708	2015	2015-12-31	1	1	S5201	已申请	30	7	23	0	0.233333
000708	2018000708	2018	2018-12-31	1	1	S5201	已申请	64	35			1
000709	2009000709	2009	2009-12-31	1	1	S5201	已申请	67	14			1
000709	2010000709	2010	2010-12-31	1	1	S5201	已申请	93
000709	2011000709	2011	2011-12-31	1	1	S5201	已申请	117
000709	2012000709	2012	2012-12-31	1	1	S5201	已申请	190
000709	2013000709	2013	2013-12-31	1	1	S5201	已申请	228
000709	2014000709	2014	2014-12-31	1	1	S5201	已申请	284
000709	2015000709	2015	2015-12-31	1	1	S5201	已申请	499	186			1
000709	2016000709	2016	2016-12-31	1	1	S5201	已申请	548
000709	2017000709	2017	2017-12-31	1	1	S5201	已申请	774	320			1
000709	2018000709	2018	2018-12-31	1	1	S5201	已申请	888	400			1
000709	2019000709	2019	2019-12-31	1	1	S5201	已申请	986
000709	2020000709	2020	2020-12-31	1	1	S5201	已申请	624
000717	2017000717	2017	2017-12-31	1	1	S5201	已申请	75	25			1
000717	2019000717	2019	2019-12-31	1	1	S5201	已申请	268	130			1
000717	2020000717	2020	2020-12-31	1	1	S5201	已申请	439	280			1
000717	2021000717	2021	2021-12-31	1	1	S5201	已申请	467	391			1
000725	2013000725	2013	2013-12-31	1	1	S5201	已申请	4282
000725	2014000725	2014	2014-12-31	1	1	S5201	已申请	5116
000725	2015000725	2015	2015-12-31	1	1	S5201	已申请	6156
000725	2016000725	2016	2016-12-31	1	1	S5201	已申请	7570
000725	2017000725	2017	2017-12-31	1	1	S5201	已申请	8678
000725	2018000725	2018	2018-12-31	1	1	S5201	已申请	9585
000726	2007000726	2007	2007-12-31	1	1	S5201	已申请	10	5			1
000726	2008000726	2008	2008-12-31	1	1	S5201	已申请	21	6	15	0	0.285714
000726	2009000726	2009	2009-12-31	1	1	S5201	已申请	16	5	11	0	0.3125
000726	2012000726	2012	2012-12-31	1	1	S5201	已申请	27	4	23	0	0.148148
000726	2013000726	2013	2013-12-31	1	1	S5201	已申请	27	9	16	2	0.333333
000726	2015000726	2015	2015-12-31	1	1	S5201	已申请	78
000727	2011000727	2011	2011-12-31	1	1	S5201	已申请	6
000727	2012000727	2012	2012-12-31	1	1	S5201	已申请	20	6			1
000727	2013000727	2013	2013-12-31	1	1	S5201	已申请	25	11	14	0	0.44
000727	2014000727	2014	2014-12-31	1	1	S5201	已申请	31	14			1
000727	2016000727	2016	2016-12-31	1	1	S5201	已申请	26	5			1
000727	2018000727	2018	2018-12-31	1	1	S5201	已申请	143	99			1
000727	2019000727	2019	2019-12-31	1	1	S5201	已申请	150	128			1
000731	2015000731	2015	2015-12-31	1	1	S5201	已申请	16
000731	2017000731	2017	2017-12-31	1	1	S5201	已申请		2	1		0.666667
000731	2018000731	2018	2018-12-31	1	1	S5201	已申请		2	1		0.666667
000731	2020000731	2020	2020-12-31	1	1	S5201	已申请	2
000733	2007000733	2007	2007-12-31	1	1	S5201	已申请	15	8			1
000733	2008000733	2008	2008-12-31	1	1	S5201	已申请	12	6			1
000733	2009000733	2009	2009-12-31	1	1	S5201	已申请	60	17			1
000733	2010000733	2010	2010-12-31	1	1	S5201	已申请	33	14	19	0	0.424242
000733	2011000733	2011	2011-12-31	1	1	S5201	已申请	55	21	34	0	0.381818
000733	2012000733	2012	2012-12-31	1	1	S5201	已申请	97	45			1
000733	2013000733	2013	2013-12-31	1	1	S5201	已申请	151	74			1
000733	2014000733	2014	2014-12-31	1	1	S5201	已申请	163	60			1
000733	2015000733	2015	2015-12-31	1	1	S5201	已申请	168	71			1
000733	2016000733	2016	2016-12-31	1	1	S5201	已申请	227	88			1
000733	2017000733	2017	2017-12-31	1	1	S5201	已申请	250	115			1
000733	2018000733	2018	2018-12-31	1	1	S5201	已申请	271	117			1
000733	2019000733	2019	2019-12-31	1	1	S5201	已申请	237	92			1
000733	2020000733	2020	2020-12-31	1	1	S5201	已申请	299	137			1
000733	2021000733	2021	2021-12-31	1	1	S5201	已申请	336	162			1
000737	2013000737	2013	2013-12-31	1	1	S5201	已申请		6			1
000737	2014000737	2014	2014-12-31	1	1	S5201	已申请		17	2		0.894737
000737	2015000737	2015	2015-12-31	1	1	S5201	已申请	11	2	2	7	0.181818
000737	2018000737	2018	2018-12-31	1	1	S5201	已申请	10	7	3	0	0.7
000737	2019000737	2019	2019-12-31	1	1	S5201	已申请	7	3	4	0	0.428571
000737	2020000737	2020	2020-12-31	1	1	S5201	已申请	18	8	10	0	0.444444
000738	2013000738	2013	2013-12-31	1	1	S5201	已申请	95
000738	2014000738	2014	2014-12-31	1	1	S5201	已申请	144	110	33	1	0.763889
000738	2016000738	2016	2016-12-31	1	1	S5201	已申请	129	99	30	0	0.767442
000738	2017000738	2017	2017-12-31	1	1	S5201	已申请	113	110	3	0	0.973451
000738	2018000738	2018	2018-12-31	1	1	S5201	已申请	127	126	1	0	0.992126
000738	2019000738	2019	2019-12-31	1	1	S5201	已申请	124	121	3	0	0.975806
000738	2020000738	2020	2020-12-31	1	1	S5201	已申请	129	129	0	0	1
000738	2021000738	2021	2021-12-31	1	1	S5201	已申请	137	135			1
000739	2013000739	2013	2013-12-31	1	1	S5201	已申请		11			1
000739	2020000739	2020	2020-12-31	1	1	S5201	已申请		13			1
000739	2021000739	2021	2021-12-31	1	1	S5201	已申请		14			1
000748	2015000748	2015	2015-12-31	1	1	S5201	已申请	84	25			1
000751	2017000751	2017	2017-12-31	1	1	S5201	已申请		2			1
000756	2013000756	2013	2013-12-31	1	1	S5201	已申请	26	20			1
000756	2018000756	2018	2018-12-31	1	1	S5201	已申请	23
000756	2019000756	2019	2019-12-31	1	1	S5201	已申请	81
000760	2015000760	2015	2015-12-31	1	1	S5201	已申请	38	38	0	0	1
000761	2011000761	2011	2011-12-31	1	1	S5201	已申请	20
000761	2013000761	2013	2013-12-31	1	1	S5201	已申请	20
000761	2016000761	2016	2016-12-31	1	1	S5201	已申请	204	81	123	0	0.397059
000761	2017000761	2017	2017-12-31	1	1	S5201	已申请	15	6	9	0	0.4
000761	2019000761	2019	2019-12-31	1	1	S5201	已申请	146
000761	2020000761	2020	2020-12-31	1	1	S5201	已申请	211
000761	2021000761	2021	2021-12-31	1	1	S5201	已申请	193	107			1
000766	2012000766	2012	2012-12-31	1	1	S5201	已申请	6
000766	2013000766	2013	2013-12-31	1	1	S5201	已申请	6
000766	2015000766	2015	2015-12-31	1	1	S5201	已申请	12
000766	2020000766	2020	2020-12-31	1	1	S5201	已申请		2			1
000768	2007000768	2007	2007-12-31	1	1	S5201	已申请	10
000777	2014000777	2014	2014-12-31	1	1	S5201	已申请	6	4	2	0	0.666667
000777	2015000777	2015	2015-12-31	1	1	S5201	已申请	17
000777	2018000777	2018	2018-12-31	1	1	S5201	已申请	74	37			1
000777	2019000777	2019	2019-12-31	1	1	S5201	已申请	61	31			1
000778	2010000778	2010	2010-12-31	1	1	S5201	已申请	120	41			1
000778	2011000778	2011	2011-12-31	1	1	S5201	已申请	221	72			1
000786	2007000786	2007	2007-12-31	1	1	S5201	已申请	36
000786	2008000786	2008	2008-12-31	1	1	S5201	已申请	12
000786	2014000786	2014	2014-12-31	1	1	S5201	已申请	1942
000786	2015000786	2015	2015-12-31	1	1	S5201	已申请	1065	191	733	141	0.179343
000790	2013000790	2013	2013-12-31	1	1	S5201	已申请	20	11	5	4	0.55
000790	2021000790	2021	2021-12-31	1	1	S5201	已申请	30
000792	2015000792	2015	2015-12-31	1	1	S5201	已申请	14	9	5	0	0.642857
000792	2016000792	2016	2016-12-31	1	1	S5201	已申请	29	8	21	0	0.275862
000792	2017000792	2017	2017-12-31	1	1	S5201	已申请	83	55	25	3	0.662651
000792	2018000792	2018	2018-12-31	1	1	S5201	已申请	140	72	65	3	0.514286
000792	2019000792	2019	2019-12-31	1	1	S5201	已申请	146	39	103	4	0.267123
000792	2020000792	2020	2020-12-31	1	1	S5201	已申请	169
000792	2021000792	2021	2021-12-31	1	1	S5201	已申请	83
000795	2012000795	2012	2012-12-31	1	1	S5201	已申请	6	3	3	0	0.5
000795	2013000795	2013	2013-12-31	1	1	S5201	已申请	29	16	13	0	0.551724
000795	2016000795	2016	2016-12-31	1	1	S5201	已申请		24			1
000795	2020000795	2020	2020-12-31	1	1	S5201	已申请	352	114			1
000807	2016000807	2016	2016-12-31	1	1	S5201	已申请	55
000807	2021000807	2021	2021-12-31	1	1	S5201	已申请	86	18	68	0	0.209302
000810	2015000810	2015	2015-12-31	1	1	S5201	已申请	284	245	26	13	0.862676
000810	2016000810	2016	2016-12-31	1	1	S5201	已申请	909	471	283	155	0.518152
000813	2016000813	2016	2016-12-31	1	1	S5201	已申请	3
000813	2018000813	2018	2018-12-31	1	1	S5201	已申请	3	3	0	0	1
000813	2019000813	2019	2019-12-31	1	1	S5201	已申请		3			1
000813	2020000813	2020	2020-12-31	1	1	S5201	已申请		8			1
000813	2021000813	2021	2021-12-31	1	1	S5201	已申请		32			1
000816	2007000816	2007	2007-12-31	1	1	S5201	已申请	51
000816	2008000816	2008	2008-12-31	1	1	S5201	已申请	20
000816	2016000816	2016	2016-12-31	1	1	S5201	已申请	27	5	8	14	0.185185
000816	2019000816	2019	2019-12-31	1	1	S5201	已申请	35	19	14	2	0.542857
000816	2020000816	2020	2020-12-31	1	1	S5201	已申请	27	22	3	2	0.814815
000818	2018000818	2018	2018-12-31	1	1	S5201	已申请	16
000821	2014000821	2014	2014-12-31	1	1	S5201	已申请		8	20		0.285714
000821	2015000821	2015	2015-12-31	1	1	S5201	已申请		2	19		0.0952381
000821	2016000821	2016	2016-12-31	1	1	S5201	已申请		9			1
000823	2008000823	2008	2008-12-31	1	1	S5201	已申请	14	12			1
000823	2009000823	2009	2009-12-31	1	1	S5201	已申请	18	7			1
000823	2010000823	2010	2010-12-31	1	1	S5201	已申请	25
000823	2011000823	2011	2011-12-31	1	1	S5201	已申请	46
000825	2016000825	2016	2016-12-31	1	1	S5201	已申请	155	92			1
000830	2009000830	2009	2009-12-31	1	1	S5201	已申请	132
000831	2016000831	2016	2016-12-31	1	1	S5201	已申请		1			1
000831	2017000831	2017	2017-12-31	1	1	S5201	已申请		1	1		0.5
000836	2015000836	2015	2015-12-31	1	1	S5201	已申请	17	4	13	0	0.235294
000836	2016000836	2016	2016-12-31	1	1	S5201	已申请	37	10	27	0	0.27027
000837	2007000837	2007	2007-12-31	1	1	S5201	已申请	6
000837	2011000837	2011	2011-12-31	1	1	S5201	已申请	8	4	4	0	0.5
000837	2012000837	2012	2012-12-31	1	1	S5201	已申请	21	6			1
000837	2016000837	2016	2016-12-31	1	1	S5201	已申请	11
000837	2017000837	2017	2017-12-31	1	1	S5201	已申请	16	4			1
000837	2018000837	2018	2018-12-31	1	1	S5201	已申请	27	7			1
000837	2019000837	2019	2019-12-31	1	1	S5201	已申请	28	10			1
000837	2020000837	2020	2020-12-31	1	1	S5201	已申请	40
000837	2021000837	2021	2021-12-31	1	1	S5201	已申请	42
000848	2015000848	2015	2015-12-31	1	1	S5201	已申请		6			1
000850	2008000850	2008	2008-12-31	1	1	S5201	已申请	10
000850	2010000850	2010	2010-12-31	1	1	S5201	已申请	8
000850	2014000850	2014	2014-12-31	1	1	S5201	已申请	53
000850	2015000850	2015	2015-12-31	1	1	S5201	已申请	177	93	82	2	0.525424
000850	2016000850	2016	2016-12-31	1	1	S5201	已申请		50			1
000850	2018000850	2018	2018-12-31	1	1	S5201	已申请	77	40			1
000850	2019000850	2019	2019-12-31	1	1	S5201	已申请	51	29	22	0	0.568627
000850	2020000850	2020	2020-12-31	1	1	S5201	已申请	51	28	23	0	0.54902
000850	2021000850	2021	2021-12-31	1	1	S5201	已申请	53	27	26	0	0.509434
000852	2012000852	2012	2012-12-31	1	1	S5201	已申请	21
000852	2021000852	2021	2021-12-31	1	1	S5201	已申请	166
000856	2013000856	2013	2013-12-31	1	1	S5201	已申请	38
000856	2017000856	2017	2017-12-31	1	1	S5201	已申请		3	16		0.157895
000859	2010000859	2010	2010-12-31	1	1	S5201	已申请	12	3			1
000868	2007000868	2007	2007-12-31	1	1	S5201	已申请	11	0	2	9	0
000868	2009000868	2009	2009-12-31	1	1	S5201	已申请	3
000868	2010000868	2010	2010-12-31	1	1	S5201	已申请	20	3	14		0.176471
000868	2011000868	2011	2011-12-31	1	1	S5201	已申请	34	5	19	10	0.147059
000868	2013000868	2013	2013-12-31	1	1	S5201	已申请	154	33	108	13	0.214286
000869	2012000869	2012	2012-12-31	1	1	S5201	已申请	6	3			1
000869	2016000869	2016	2016-12-31	1	1	S5201	已申请		2			1
000876	2019000876	2019	2019-12-31	1	1	S5201	已申请	230	90			1
000876	2020000876	2020	2020-12-31	1	1	S5201	已申请	295	93			1
000877	2012000877	2012	2012-12-31	1	1	S5201	已申请		2	2		0.5
000877	2013000877	2013	2013-12-31	1	1	S5201	已申请	15
000878	2012000878	2012	2012-12-31	1	1	S5201	已申请	14
000878	2016000878	2016	2016-12-31	1	1	S5201	已申请	8
000878	2017000878	2017	2017-12-31	1	1	S5201	已申请	54	19	35	0	0.351852
000878	2019000878	2019	2019-12-31	1	1	S5201	已申请	102
000878	2020000878	2020	2020-12-31	1	1	S5201	已申请	103	35			1
000878	2021000878	2021	2021-12-31	1	1	S5201	已申请	119	49			1
000881	2016000881	2016	2016-12-31	1	1	S5201	已申请	87	66	21	0	0.758621
000881	2017000881	2017	2017-12-31	1	1	S5201	已申请	75	51	24	0	0.68
000881	2018000881	2018	2018-12-31	1	1	S5201	已申请	165	109	56	0	0.660606
000881	2019000881	2019	2019-12-31	1	1	S5201	已申请	110	70			1
000887	2008000887	2008	2008-12-31	1	1	S5201	已申请	9	4			1
000887	2010000887	2010	2010-12-31	1	1	S5201	已申请	39	9			1
000890	2010000890	2010	2010-12-31	1	1	S5201	已申请		1	1		0.5
000890	2011000890	2011	2011-12-31	1	1	S5201	已申请	3
000890	2012000890	2012	2012-12-31	1	1	S5201	已申请	5	3	2	0	0.6
000890	2014000890	2014	2014-12-31	1	1	S5201	已申请	10	5	5	0	0.5
000893	2007000893	2007	2007-12-31	1	1	S5201	已申请	5
000895	2020000895	2020	2020-12-31	1	1	S5201	已申请	131
000898	2012000898	2012	2012-12-31	1	1	S5201	已申请	700
000898	2013000898	2013	2013-12-31	1	1	S5201	已申请	641	341			1
000898	2015000898	2015	2015-12-31	1	1	S5201	已申请		694	627		0.52536
000898	2017000898	2017	2017-12-31	1	1	S5201	已申请	42
000898	2018000898	2018	2018-12-31	1	1	S5201	已申请	569	303			1
000898	2019000898	2019	2019-12-31	1	1	S5201	已申请	579	325			1
000901	2014000901	2014	2014-12-31	1	1	S5201	已申请	72	41			1
000901	2015000901	2015	2015-12-31	1	1	S5201	已申请	73	52			1
000901	2016000901	2016	2016-12-31	1	1	S5201	已申请	90	41			1
000902	2017000902	2017	2017-12-31	1	1	S5201	已申请	24	3			1
000903	2013000903	2013	2013-12-31	1	1	S5201	已申请	99	9			1
000903	2015000903	2015	2015-12-31	1	1	S5201	已申请	47	5	28	14	0.106383
000903	2017000903	2017	2017-12-31	1	1	S5201	已申请	40
000908	2014000908	2014	2014-12-31	1	1	S5201	已申请	32	24			1
000910	2013000910	2013	2013-12-31	1	1	S5201	已申请	99	33	47	19	0.333333
000910	2014000910	2014	2014-12-31	1	1	S5201	已申请	74	24	25	25	0.324324
000910	2016000910	2016	2016-12-31	1	1	S5201	已申请	41	20	16	5	0.487805
000910	2017000910	2017	2017-12-31	1	1	S5201	已申请	59	29	27	3	0.491525
000910	2018000910	2018	2018-12-31	1	1	S5201	已申请	79	41	34	4	0.518987
000910	2019000910	2019	2019-12-31	1	1	S5201	已申请	86	35	31	20	0.406977
000910	2020000910	2020	2020-12-31	1	1	S5201	已申请	112	33	52	27	0.294643
000912	2010000912	2010	2010-12-31	1	1	S5201	已申请	2
000912	2015000912	2015	2015-12-31	1	1	S5201	已申请	10	10	0	0	1
000912	2021000912	2021	2021-12-31	1	1	S5201	已申请	22	11			1
000913	2016000913	2016	2016-12-31	1	1	S5201	已申请	18
000913	2017000913	2017	2017-12-31	1	1	S5201	已申请	65	15	12	38	0.230769
000913	2019000913	2019	2019-12-31	1	1	S5201	已申请	67	10	30	29	0.144928
000915	2015000915	2015	2015-12-31	1	1	S5201	已申请	40	17	22	1	0.425
000919	2012000919	2012	2012-12-31	1	1	S5201	已申请		8			1
000919	2021000919	2021	2021-12-31	1	1	S5201	已申请	14	3	11	0	0.214286
000920	2015000920	2015	2015-12-31	1	1	S5201	已申请	82	43	35	4	0.52439
000921	2011000921	2011	2011-12-31	1	1	S5201	已申请	260	47			1
000921	2012000921	2012	2012-12-31	1	1	S5201	已申请	394	102			1
000921	2013000921	2013	2013-12-31	1	1	S5201	已申请	525	152	207	166	0.289524
000922	2013000922	2013	2013-12-31	1	1	S5201	已申请	14
000922	2018000922	2018	2018-12-31	1	1	S5201	已申请	36
000922	2019000922	2019	2019-12-31	1	1	S5201	已申请	23	8	15	0	0.347826
000925	2009000925	2009	2009-12-31	1	1	S5201	已申请		3			1
000925	2010000925	2010	2010-12-31	1	1	S5201	已申请	11	5			1
000925	2015000925	2015	2015-12-31	1	1	S5201	已申请	56	30	25	1	0.535714
000930	2012000930	2012	2012-12-31	1	1	S5201	已申请	75
000930	2013000930	2013	2013-12-31	1	1	S5201	已申请	45
000930	2020000930	2020	2020-12-31	1	1	S5201	已申请	55
000932	2009000932	2009	2009-12-31	1	1	S5201	已申请	44	21			1
000932	2014000932	2014	2014-12-31	1	1	S5201	已申请	110	69			1
000932	2015000932	2015	2015-12-31	1	1	S5201	已申请	131	42			1
000936	2020000936	2020	2020-12-31	1	1	S5201	已申请	17
000949	2010000949	2010	2010-12-31	1	1	S5201	已申请		15	36		0.294118
000952	2015000952	2015	2015-12-31	1	1	S5201	已申请		4			1
000952	2019000952	2019	2019-12-31	1	1	S5201	已申请		2			1
000952	2021000952	2021	2021-12-31	1	1	S5201	已申请	23	5	18	0	0.217391
000955	2019000955	2019	2019-12-31	1	1	S5201	已申请	50	15	35	0	0.3
000955	2020000955	2020	2020-12-31	1	1	S5201	已申请	29	18	11	0	0.62069
000957	2015000957	2015	2015-12-31	1	1	S5201	已申请	48
000957	2017000957	2017	2017-12-31	1	1	S5201	已申请	72
000957	2020000957	2020	2020-12-31	1	1	S5201	已申请	50
000957	2021000957	2021	2021-12-31	1	1	S5201	已申请	82
000959	2007000959	2007	2007-12-31	1	1	S5201	已申请		1			1
000959	2015000959	2015	2015-12-31	1	1	S5201	已申请	84
000960	2015000960	2015	2015-12-31	1	1	S5201	已申请	52
000960	2019000960	2019	2019-12-31	1	1	S5201	已申请	58	23			1
000962	2011000962	2011	2011-12-31	1	1	S5201	已申请	10
000962	2012000962	2012	2012-12-31	1	1	S5201	已申请	40
000962	2013000962	2013	2013-12-31	1	1	S5201	已申请	27
000962	2014000962	2014	2014-12-31	1	1	S5201	已申请	18
000962	2017000962	2017	2017-12-31	1	1	S5201	已申请		5			1
000962	2021000962	2021	2021-12-31	1	1	S5201	已申请	15
000969	2008000969	2008	2008-12-31	1	1	S5201	已申请	44
000969	2009000969	2009	2009-12-31	1	1	S5201	已申请	23
000969	2010000969	2010	2010-12-31	1	1	S5201	已申请	15
000969	2011000969	2011	2011-12-31	1	1	S5201	已申请	26
000969	2012000969	2012	2012-12-31	1	1	S5201	已申请	57
000969	2013000969	2013	2013-12-31	1	1	S5201	已申请	74
000969	2014000969	2014	2014-12-31	1	1	S5201	已申请	69
000969	2015000969	2015	2015-12-31	1	1	S5201	已申请	68
000969	2016000969	2016	2016-12-31	1	1	S5201	已申请	74
000969	2017000969	2017	2017-12-31	1	1	S5201	已申请	82
000969	2018000969	2018	2018-12-31	1	1	S5201	已申请	59
000969	2020000969	2020	2020-12-31	1	1	S5201	已申请	95
000969	2021000969	2021	2021-12-31	1	1	S5201	已申请	84
000970	2015000970	2015	2015-12-31	1	1	S5201	已申请	47	21	24	2	0.446809
000973	2011000973	2011	2011-12-31	1	1	S5201	已申请	10	8			1
000973	2012000973	2012	2012-12-31	1	1	S5201	已申请	22	18			1
000973	2013000973	2013	2013-12-31	1	1	S5201	已申请	12	9			1
000973	2014000973	2014	2014-12-31	1	1	S5201	已申请	15	10			1
000973	2015000973	2015	2015-12-31	1	1	S5201	已申请	23	18	4	1	0.782609
000973	2016000973	2016	2016-12-31	1	1	S5201	已申请	19	15			1
000973	2017000973	2017	2017-12-31	1	1	S5201	已申请	17	11			1
000973	2018000973	2018	2018-12-31	1	1	S5201	已申请	17	7			1
000973	2019000973	2019	2019-12-31	1	1	S5201	已申请	33	25			1
000973	2020000973	2020	2020-12-31	1	1	S5201	已申请	28	14			1
000973	2021000973	2021	2021-12-31	1	1	S5201	已申请	45	22			1
000980	2015000980	2015	2015-12-31	1	1	S5201	已申请	17	1	16	0	0.0588235
000982	2014000982	2014	2014-12-31	1	1	S5201	已申请	7
000985	2008000985	2008	2008-12-31	1	1	S5201	已申请		2			1
000985	2009000985	2009	2009-12-31	1	1	S5201	已申请		2			1
000985	2011000985	2011	2011-12-31	1	1	S5201	已申请		2			1
000985	2012000985	2012	2012-12-31	1	1	S5201	已申请		2			1
000988	2010000988	2010	2010-12-31	1	1	S5201	已申请	5
000988	2013000988	2013	2013-12-31	1	1	S5201	已申请	65	23			1
000988	2014000988	2014	2014-12-31	1	1	S5201	已申请	61
000988	2015000988	2015	2015-12-31	1	1	S5201	已申请	83
000988	2016000988	2016	2016-12-31	1	1	S5201	已申请	191
000988	2017000988	2017	2017-12-31	1	1	S5201	已申请	195
000988	2018000988	2018	2018-12-31	1	1	S5201	已申请	222
000988	2019000988	2019	2019-12-31	1	1	S5201	已申请	237
000988	2020000988	2020	2020-12-31	1	1	S5201	已申请	270
000988	2021000988	2021	2021-12-31	1	1	S5201	已申请	318	111			1
000989	2009000989	2009	2009-12-31	1	1	S5201	已申请		14		5	0.736842
000989	2011000989	2011	2011-12-31	1	1	S5201	已申请		9			1
000989	2012000989	2012	2012-12-31	1	1	S5201	已申请	56
000989	2015000989	2015	2015-12-31	1	1	S5201	已申请	42	24			1
000989	2016000989	2016	2016-12-31	1	1	S5201	已申请	16	15			1
000989	2017000989	2017	2017-12-31	1	1	S5201	已申请	26	15			1
000989	2018000989	2018	2018-12-31	1	1	S5201	已申请	34	30	2	2	0.882353
000989	2019000989	2019	2019-12-31	1	1	S5201	已申请	20
000989	2020000989	2020	2020-12-31	1	1	S5201	已申请	27
000989	2021000989	2021	2021-12-31	1	1	S5201	已申请	16
000990	2008000990	2008	2008-12-31	1	1	S5201	已申请	2
000990	2009000990	2009	2009-12-31	1	1	S5201	已申请	3
000990	2011000990	2011	2011-12-31	1	1	S5201	已申请		8			1
000990	2012000990	2012	2012-12-31	1	1	S5201	已申请	34
000990	2013000990	2013	2013-12-31	1	1	S5201	已申请	55
000990	2015000990	2015	2015-12-31	1	1	S5201	已申请	72
000990	2016000990	2016	2016-12-31	1	1	S5201	已申请	332
000990	2017000990	2017	2017-12-31	1	1	S5201	已申请		4	3	3	0.4
000999	2011000999	2011	2011-12-31	1	1	S5201	已申请		10			1
000999	2013000999	2013	2013-12-31	1	1	S5201	已申请		4			1
000999	2014000999	2014	2014-12-31	1	1	S5201	已申请		26			1
000999	2015000999	2015	2015-12-31	1	1	S5201	已申请	78	66	12	0	0.846154
000999	2016000999	2016	2016-12-31	1	1	S5201	已申请		68			1
000999	2017000999	2017	2017-12-31	1	1	S5201	已申请		32			1
002001	2013002001	2013	2013-12-31	1	1	S5201	已申请	27
002002	2013002002	2013	2013-12-31	1	1	S5201	已申请	13
002002	2014002002	2014	2014-12-31	1	1	S5201	已申请		2	1		0.666667
002002	2015002002	2015	2015-12-31	1	1	S5201	已申请	28	17	11	0	0.607143
002002	2017002002	2017	2017-12-31	1	1	S5201	已申请	4
002003	2007002003	2007	2007-12-31	1	1	S5201	已申请	13	3			1
002003	2008002003	2008	2008-12-31	1	1	S5201	已申请	32	3	7	22	0.09375
002003	2014002003	2014	2014-12-31	1	1	S5201	已申请	46	17			1
002003	2015002003	2015	2015-12-31	1	1	S5201	已申请	153	65	78	10	0.424837
002003	2016002003	2016	2016-12-31	1	1	S5201	已申请	105
002003	2017002003	2017	2017-12-31	1	1	S5201	已申请	150
002003	2018002003	2018	2018-12-31	1	1	S5201	已申请	177	63			1
002004	2010002004	2010	2010-12-31	1	1	S5201	已申请		13			1
002004	2011002004	2011	2011-12-31	1	1	S5201	已申请		20			1
002004	2012002004	2012	2012-12-31	1	1	S5201	已申请		88			1
002004	2017002004	2017	2017-12-31	1	1	S5201	已申请		27			1
002006	2008002006	2008	2008-12-31	1	1	S5201	已申请	8
002006	2009002006	2009	2009-12-31	1	1	S5201	已申请	33	7			1
002006	2011002006	2011	2011-12-31	1	1	S5201	已申请	27	6			1
002006	2014002006	2014	2014-12-31	1	1	S5201	已申请	12	1			1
002006	2015002006	2015	2015-12-31	1	1	S5201	已申请		5	27		0.15625
002006	2016002006	2016	2016-12-31	1	1	S5201	已申请	21	3			1
002008	2007002008	2007	2007-12-31	1	1	S5201	已申请	211
002008	2008002008	2008	2008-12-31	1	1	S5201	已申请	210
002008	2009002008	2009	2009-12-31	1	1	S5201	已申请	177
002008	2010002008	2010	2010-12-31	1	1	S5201	已申请	182
002008	2011002008	2011	2011-12-31	1	1	S5201	已申请	120
002008	2012002008	2012	2012-12-31	1	1	S5201	已申请	105
002008	2013002008	2013	2013-12-31	1	1	S5201	已申请	225
002009	2007002009	2007	2007-12-31	1	1	S5201	已申请	105	18			1
002009	2008002009	2008	2008-12-31	1	1	S5201	已申请	119	25			1
002009	2009002009	2009	2009-12-31	1	1	S5201	已申请		6			1
002009	2010002009	2010	2010-12-31	1	1	S5201	已申请	100
002009	2013002009	2013	2013-12-31	1	1	S5201	已申请	85	30			1
002009	2015002009	2015	2015-12-31	1	1	S5201	已申请	7
002009	2016002009	2016	2016-12-31	1	1	S5201	已申请	119	33	86		0.277311
002009	2019002009	2019	2019-12-31	1	1	S5201	已申请	104
002009	2020002009	2020	2020-12-31	1	1	S5201	已申请	73	16			1
002011	2007002011	2007	2007-12-31	1	1	S5201	已申请	39
002011	2008002011	2008	2008-12-31	1	1	S5201	已申请	33	11			1
002011	2009002011	2009	2009-12-31	1	1	S5201	已申请	39	13			1
002011	2010002011	2010	2010-12-31	1	1	S5201	已申请	28	6			1
002011	2011002011	2011	2011-12-31	1	1	S5201	已申请	175	68			1
002011	2012002011	2012	2012-12-31	1	1	S5201	已申请	250	103			1
002011	2013002011	2013	2013-12-31	1	1	S5201	已申请	159	67			1
002011	2014002011	2014	2014-12-31	1	1	S5201	已申请	134	54			1
002011	2015002011	2015	2015-12-31	1	1	S5201	已申请	9
002013	2008002013	2008	2008-12-31	1	1	S5201	已申请	2	2	0	0	1
002013	2009002013	2009	2009-12-31	1	1	S5201	已申请	2	1	1	0	0.5
002013	2011002013	2011	2011-12-31	1	1	S5201	已申请		10	10		0.5
002013	2013002013	2013	2013-12-31	1	1	S5201	已申请	225
002013	2014002013	2014	2014-12-31	1	1	S5201	已申请	185
002013	2015002013	2015	2015-12-31	1	1	S5201	已申请	752	459	293	0	0.610372
002014	2008002014	2008	2008-12-31	1	1	S5201	已申请	7	5	2	0	0.714286
002014	2009002014	2009	2009-12-31	1	1	S5201	已申请		5	11		0.3125
002014	2010002014	2010	2010-12-31	1	1	S5201	已申请	15	6	9	0	0.4
002014	2011002014	2011	2011-12-31	1	1	S5201	已申请	10	6	4	0	0.6
002014	2013002014	2013	2013-12-31	1	1	S5201	已申请	27
002014	2014002014	2014	2014-12-31	1	1	S5201	已申请	38	16	22	0	0.421053
002014	2015002014	2015	2015-12-31	1	1	S5201	已申请	95	34	60	1	0.357895
002014	2016002014	2016	2016-12-31	1	1	S5201	已申请	29
002014	2017002014	2017	2017-12-31	1	1	S5201	已申请	39
002014	2019002014	2019	2019-12-31	1	1	S5201	已申请	33
002014	2020002014	2020	2020-12-31	1	1	S5201	已申请		27	13		0.675
002017	2009002017	2009	2009-12-31	1	1	S5201	已申请	20	13	5	2	0.65
002017	2011002017	2011	2011-12-31	1	1	S5201	已申请	25
002017	2019002017	2019	2019-12-31	1	1	S5201	已申请	59	38	14	7	0.644068
002019	2007002019	2007	2007-12-31	1	1	S5201	已申请		1			1
002019	2009002019	2009	2009-12-31	1	1	S5201	已申请	1
002019	2010002019	2010	2010-12-31	1	1	S5201	已申请	2
002020	2007002020	2007	2007-12-31	1	1	S5201	已申请		8			1
002020	2011002020	2011	2011-12-31	1	1	S5201	已申请	6
002020	2015002020	2015	2015-12-31	1	1	S5201	已申请	33	33	0	0	1
002023	2015002023	2015	2015-12-31	1	1	S5201	已申请		1	9		0.1
002025	2007002025	2007	2007-12-31	1	1	S5201	已申请	118	36	82	0	0.305085
002025	2015002025	2015	2015-12-31	1	1	S5201	已申请	94
002025	2016002025	2016	2016-12-31	1	1	S5201	已申请	134
002025	2017002025	2017	2017-12-31	1	1	S5201	已申请	151
002025	2018002025	2018	2018-12-31	1	1	S5201	已申请	178
002025	2019002025	2019	2019-12-31	1	1	S5201	已申请	226
002025	2020002025	2020	2020-12-31	1	1	S5201	已申请	272
002026	2019002026	2019	2019-12-31	1	1	S5201	已申请	68	33	33	2	0.485294
002028	2007002028	2007	2007-12-31	1	1	S5201	已申请	9	3			1
002028	2008002028	2008	2008-12-31	1	1	S5201	已申请	34
002028	2010002028	2010	2010-12-31	1	1	S5201	已申请	67
002030	2018002030	2018	2018-12-31	1	1	S5201	已申请		22			1
002030	2019002030	2019	2019-12-31	1	1	S5201	已申请		32			1
002030	2020002030	2020	2020-12-31	1	1	S5201	已申请	31	29	1	1	0.935484
002031	2019002031	2019	2019-12-31	1	1	S5201	已申请	20
002032	2016002032	2016	2016-12-31	1	1	S5201	已申请	1740
002032	2017002032	2017	2017-12-31	1	1	S5201	已申请	3013
002032	2018002032	2018	2018-12-31	1	1	S5201	已申请	3188
002035	2009002035	2009	2009-12-31	1	1	S5201	已申请	28
002035	2012002035	2012	2012-12-31	1	1	S5201	已申请	24	4	20	0	0.166667
002035	2013002035	2013	2013-12-31	1	1	S5201	已申请	109	4	76	29	0.0366972
002036	2009002036	2009	2009-12-31	1	1	S5201	已申请		16			1
002036	2011002036	2011	2011-12-31	1	1	S5201	已申请	17
002036	2015002036	2015	2015-12-31	1	1	S5201	已申请	14
002036	2017002036	2017	2017-12-31	1	1	S5201	已申请	54	11			1
002036	2018002036	2018	2018-12-31	1	1	S5201	已申请	70	13			1
002036	2019002036	2019	2019-12-31	1	1	S5201	已申请	112	20			1
002037	2009002037	2009	2009-12-31	1	1	S5201	已申请	18	7	11	0	0.388889
002037	2010002037	2010	2010-12-31	1	1	S5201	已申请	20	8	12	0	0.4
002037	2011002037	2011	2011-12-31	1	1	S5201	已申请	14	5	9	0	0.357143
002037	2013002037	2013	2013-12-31	1	1	S5201	已申请	49
002037	2018002037	2018	2018-12-31	1	1	S5201	已申请		35	31		0.530303
002037	2019002037	2019	2019-12-31	1	1	S5201	已申请	68	33	35	0	0.485294
002037	2020002037	2020	2020-12-31	1	1	S5201	已申请	113	34	79	0	0.300885
002038	2007002038	2007	2007-12-31	1	1	S5201	已申请		7			1
002038	2008002038	2008	2008-12-31	1	1	S5201	已申请	15
002038	2009002038	2009	2009-12-31	1	1	S5201	已申请	2
002038	2010002038	2010	2010-12-31	1	1	S5201	已申请	5
002038	2011002038	2011	2011-12-31	1	1	S5201	已申请	4
002038	2013002038	2013	2013-12-31	1	1	S5201	已申请	20
002038	2020002038	2020	2020-12-31	1	1	S5201	已申请		5			1
002042	2015002042	2015	2015-12-31	1	1	S5201	已申请	78
002042	2016002042	2016	2016-12-31	1	1	S5201	已申请	83
002042	2020002042	2020	2020-12-31	1	1	S5201	已申请	117
002043	2010002043	2010	2010-12-31	1	1	S5201	已申请				22	0
002043	2011002043	2011	2011-12-31	1	1	S5201	已申请	26	2	2	22	0.0769231
002043	2012002043	2012	2012-12-31	1	1	S5201	已申请		9	4		0.692308
002043	2015002043	2015	2015-12-31	1	1	S5201	已申请	48	35	12	1	0.729167
002046	2007002046	2007	2007-12-31	1	1	S5201	已申请	103	43			1
002046	2008002046	2008	2008-12-31	1	1	S5201	已申请	80	48			1
002046	2009002046	2009	2009-12-31	1	1	S5201	已申请	81	27	52	2	0.333333
002046	2010002046	2010	2010-12-31	1	1	S5201	已申请	74	35	39	0	0.472973
002046	2011002046	2011	2011-12-31	1	1	S5201	已申请	77	37	40	0	0.480519
002049	2013002049	2013	2013-12-31	1	1	S5201	已申请	61
002049	2014002049	2014	2014-12-31	1	1	S5201	已申请	64
002049	2015002049	2015	2015-12-31	1	1	S5201	已申请	96
002049	2016002049	2016	2016-12-31	1	1	S5201	已申请	261
002049	2017002049	2017	2017-12-31	1	1	S5201	已申请	99
002049	2018002049	2018	2018-12-31	1	1	S5201	已申请	122
002049	2019002049	2019	2019-12-31	1	1	S5201	已申请	148
002053	2016002053	2016	2016-12-31	1	1	S5201	已申请	20	3	13	4	0.15
002053	2017002053	2017	2017-12-31	1	1	S5201	已申请		4			1
002053	2018002053	2018	2018-12-31	1	1	S5201	已申请	12	1			1
002053	2020002053	2020	2020-12-31	1	1	S5201	已申请		4			1
002054	2007002054	2007	2007-12-31	1	1	S5201	已申请		2			1
002054	2008002054	2008	2008-12-31	1	1	S5201	已申请	2
002054	2009002054	2009	2009-12-31	1	1	S5201	已申请	1
002054	2011002054	2011	2011-12-31	1	1	S5201	已申请	8	8	0	0	1
002054	2015002054	2015	2015-12-31	1	1	S5201	已申请	30		19		0
002055	2009002055	2009	2009-12-31	1	1	S5201	已申请	2
002055	2011002055	2011	2011-12-31	1	1	S5201	已申请	28	3	24	1	0.107143
002056	2007002056	2007	2007-12-31	1	1	S5201	已申请	44
002056	2016002056	2016	2016-12-31	1	1	S5201	已申请	143	84	55	4	0.587413
002056	2017002056	2017	2017-12-31	1	1	S5201	已申请	162	90	69	3	0.555556
002056	2018002056	2018	2018-12-31	1	1	S5201	已申请	248	134	109	5	0.540323
002056	2019002056	2019	2019-12-31	1	1	S5201	已申请	350	198	150	2	0.565714
002056	2020002056	2020	2020-12-31	1	1	S5201	已申请	317	213	102	2	0.671924
002057	2008002057	2008	2008-12-31	1	1	S5201	已申请	6	3	3	0	0.5
002057	2009002057	2009	2009-12-31	1	1	S5201	已申请	2	1	1	0	0.5
002057	2010002057	2010	2010-12-31	1	1	S5201	已申请	6	3	3	0	0.5
002057	2011002057	2011	2011-12-31	1	1	S5201	已申请	9	3	6	0	0.333333
002057	2012002057	2012	2012-12-31	1	1	S5201	已申请	8	3	5	0	0.375
002057	2013002057	2013	2013-12-31	1	1	S5201	已申请	7	1			1
002057	2014002057	2014	2014-12-31	1	1	S5201	已申请	20
002057	2015002057	2015	2015-12-31	1	1	S5201	已申请		7	7		0.5
002057	2016002057	2016	2016-12-31	1	1	S5201	已申请	17	8			1
002057	2017002057	2017	2017-12-31	1	1	S5201	已申请	45	18			1
002057	2018002057	2018	2018-12-31	1	1	S5201	已申请	41	17			1
002057	2019002057	2019	2019-12-31	1	1	S5201	已申请	65	42			1
002057	2020002057	2020	2020-12-31	1	1	S5201	已申请	199	84			1
002057	2021002057	2021	2021-12-31	1	1	S5201	已申请	203	85			1
002058	2007002058	2007	2007-12-31	1	1	S5201	已申请	5	2			1
002058	2008002058	2008	2008-12-31	1	1	S5201	已申请		3			1
002058	2011002058	2011	2011-12-31	1	1	S5201	已申请	8	3			1
002058	2013002058	2013	2013-12-31	1	1	S5201	已申请	7	2			1
002058	2014002058	2014	2014-12-31	1	1	S5201	已申请	3	2			1
002064	2008002064	2008	2008-12-31	1	1	S5201	已申请	2
002064	2014002064	2014	2014-12-31	1	1	S5201	已申请	27
002066	2008002066	2008	2008-12-31	1	1	S5201	已申请		9			1
002066	2009002066	2009	2009-12-31	1	1	S5201	已申请		3	3		0.5
002066	2010002066	2010	2010-12-31	1	1	S5201	已申请		17			1
002066	2011002066	2011	2011-12-31	1	1	S5201	已申请		13			1
002066	2012002066	2012	2012-12-31	1	1	S5201	已申请		11			1
002066	2013002066	2013	2013-12-31	1	1	S5201	已申请	48	22	26	0	0.458333
002066	2014002066	2014	2014-12-31	1	1	S5201	已申请	57	45	11	1	0.789474
002066	2015002066	2015	2015-12-31	1	1	S5201	已申请	59	31	28	0	0.525424
002066	2016002066	2016	2016-12-31	1	1	S5201	已申请	114	77	37		0.675439
002066	2017002066	2017	2017-12-31	1	1	S5201	已申请	37	31	6	0	0.837838
002066	2018002066	2018	2018-12-31	1	1	S5201	已申请	36	23	12	1	0.638889
002066	2019002066	2019	2019-12-31	1	1	S5201	已申请	45	31	14	0	0.688889
002067	2012002067	2012	2012-12-31	1	1	S5201	已申请		2	6		0.25
002067	2014002067	2014	2014-12-31	1	1	S5201	已申请		2	3		0.4
002067	2015002067	2015	2015-12-31	1	1	S5201	已申请		1	2		0.333333
002067	2016002067	2016	2016-12-31	1	1	S5201	已申请		6	4		0.6
002067	2017002067	2017	2017-12-31	1	1	S5201	已申请	6	4			1
002067	2018002067	2018	2018-12-31	1	1	S5201	已申请	7	1	5	1	0.142857
002067	2019002067	2019	2019-12-31	1	1	S5201	已申请	10	7			1
002067	2020002067	2020	2020-12-31	1	1	S5201	已申请	9	2			1
002067	2021002067	2021	2021-12-31	1	1	S5201	已申请	9
002068	2015002068	2015	2015-12-31	1	1	S5201	已申请	29	0	29	0	0
002070	2007002070	2007	2007-12-31	1	1	S5201	已申请	3
002070	2008002070	2008	2008-12-31	1	1	S5201	已申请		2		21	0.0869565
002070	2009002070	2009	2009-12-31	1	1	S5201	已申请		1			1
002070	2010002070	2010	2010-12-31	1	1	S5201	已申请	14
002073	2009002073	2009	2009-12-31	1	1	S5201	已申请	51	23	28	0	0.45098
002073	2010002073	2010	2010-12-31	1	1	S5201	已申请	52	27	25	0	0.519231
002073	2011002073	2011	2011-12-31	1	1	S5201	已申请	52	25	27	0	0.480769
002074	2007002074	2007	2007-12-31	1	1	S5201	已申请	6
002074	2012002074	2012	2012-12-31	1	1	S5201	已申请	10
002074	2015002074	2015	2015-12-31	1	1	S5201	已申请	230	128			1
002074	2017002074	2017	2017-12-31	1	1	S5201	已申请	780	344			1
002074	2020002074	2020	2020-12-31	1	1	S5201	已申请	782
002074	2021002074	2021	2021-12-31	1	1	S5201	已申请	915
002075	2016002075	2016	2016-12-31	1	1	S5201	已申请	14	6	8		0.428571
002075	2019002075	2019	2019-12-31	1	1	S5201	已申请	15
002077	2011002077	2011	2011-12-31	1	1	S5201	已申请	26	13	13	0	0.5
002078	2008002078	2008	2008-12-31	1	1	S5201	已申请	6	2	4	0	0.333333
002078	2009002078	2009	2009-12-31	1	1	S5201	已申请	13	5	6	2	0.384615
002078	2010002078	2010	2010-12-31	1	1	S5201	已申请	21	0	21	0	0
002078	2011002078	2011	2011-12-31	1	1	S5201	已申请		12	21		0.363636
002078	2012002078	2012	2012-12-31	1	1	S5201	已申请	9
002078	2013002078	2013	2013-12-31	1	1	S5201	已申请	8
002078	2014002078	2014	2014-12-31	1	1	S5201	已申请	13
002078	2019002078	2019	2019-12-31	1	1	S5201	已申请	19
002078	2020002078	2020	2020-12-31	1	1	S5201	已申请	23
002079	2008002079	2008	2008-12-31	1	1	S5201	已申请	14	2	11	1	0.142857
002079	2009002079	2009	2009-12-31	1	1	S5201	已申请		2	8		0.2
002079	2010002079	2010	2010-12-31	1	1	S5201	已申请	26	5	19	2	0.192308
002079	2014002079	2014	2014-12-31	1	1	S5201	已申请	14	6	8	0	0.428571
002079	2015002079	2015	2015-12-31	1	1	S5201	已申请	20	10	9	1	0.5
002079	2016002079	2016	2016-12-31	1	1	S5201	已申请	20	13	5	2	0.65
002079	2017002079	2017	2017-12-31	1	1	S5201	已申请	38	30	8	0	0.789474
002079	2018002079	2018	2018-12-31	1	1	S5201	已申请	34	18	16	0	0.529412
002079	2019002079	2019	2019-12-31	1	1	S5201	已申请	39	19	20	0	0.487179
002079	2020002079	2020	2020-12-31	1	1	S5201	已申请	30	5	25	0	0.166667
002082	2015002082	2015	2015-12-31	1	1	S5201	已申请		1	2		0.333333
002082	2018002082	2018	2018-12-31	1	1	S5201	已申请	12	2	10	0	0.166667
002083	2009002083	2009	2009-12-31	1	1	S5201	已申请		12	7		0.631579
002083	2010002083	2010	2010-12-31	1	1	S5201	已申请	20	7	13	0	0.35
002083	2011002083	2011	2011-12-31	1	1	S5201	已申请	12	6	6	0	0.5
002084	2009002084	2009	2009-12-31	1	1	S5201	已申请			6		0
002084	2010002084	2010	2010-12-31	1	1	S5201	已申请	4	4	0	0	1
002084	2011002084	2011	2011-12-31	1	1	S5201	已申请	22	9	9	4	0.409091
002084	2012002084	2012	2012-12-31	1	1	S5201	已申请	37	9	9	19	0.243243
002084	2013002084	2013	2013-12-31	1	1	S5201	已申请	42	14	22	6	0.333333
002085	2009002085	2009	2009-12-31	1	1	S5201	已申请	33
002085	2012002085	2012	2012-12-31	1	1	S5201	已申请	65
002085	2013002085	2013	2013-12-31	1	1	S5201	已申请	57
002085	2015002085	2015	2015-12-31	1	1	S5201	已申请	31
002085	2016002085	2016	2016-12-31	1	1	S5201	已申请	31
002087	2014002087	2014	2014-12-31	1	1	S5201	已申请	9
002088	2008002088	2008	2008-12-31	1	1	S5201	已申请	9	3	6	0	0.333333
002088	2009002088	2009	2009-12-31	1	1	S5201	已申请	6	3	3	0	0.5
002088	2011002088	2011	2011-12-31	1	1	S5201	已申请	9	3	6	0	0.333333
002088	2019002088	2019	2019-12-31	1	1	S5201	已申请	70
002090	2007002090	2007	2007-12-31	1	1	S5201	已申请	13
002090	2009002090	2009	2009-12-31	1	1	S5201	已申请	8	8	0	0	1
002090	2010002090	2010	2010-12-31	1	1	S5201	已申请		7			1
002090	2011002090	2011	2011-12-31	1	1	S5201	已申请		2			1
002090	2012002090	2012	2012-12-31	1	1	S5201	已申请		10			1
002090	2015002090	2015	2015-12-31	1	1	S5201	已申请	10	9	1	0	0.9
002092	2011002092	2011	2011-12-31	1	1	S5201	已申请	9	1	4	4	0.111111
002092	2013002092	2013	2013-12-31	1	1	S5201	已申请	13
002092	2015002092	2015	2015-12-31	1	1	S5201	已申请	68	26	42	0	0.382353
002092	2016002092	2016	2016-12-31	1	1	S5201	已申请	29	6	23		0.206897
002092	2017002092	2017	2017-12-31	1	1	S5201	已申请	35	15			1
002094	2008002094	2008	2008-12-31	1	1	S5201	已申请	112	5	0	107	0.0446429
002094	2009002094	2009	2009-12-31	1	1	S5201	已申请	103	2	1	100	0.0194175
002094	2010002094	2010	2010-12-31	1	1	S5201	已申请	112	2	110	0	0.0178571
002094	2011002094	2011	2011-12-31	1	1	S5201	已申请	104	1	0	103	0.00961538
002094	2012002094	2012	2012-12-31	1	1	S5201	已申请	106	1	0	105	0.00943396
002094	2013002094	2013	2013-12-31	1	1	S5201	已申请	126	3	0	123	0.0238095
002094	2014002094	2014	2014-12-31	1	1	S5201	已申请	108	2	0	106	0.0185185
002094	2015002094	2015	2015-12-31	1	1	S5201	已申请		1		100	0.00990099
002094	2016002094	2016	2016-12-31	1	1	S5201	已申请		2			1
002094	2017002094	2017	2017-12-31	1	1	S5201	已申请		4			1
002094	2018002094	2018	2018-12-31	1	1	S5201	已申请		2			1
002094	2019002094	2019	2019-12-31	1	1	S5201	已申请		2			1
002094	2020002094	2020	2020-12-31	1	1	S5201	已申请		1	1		0.5
002096	2011002096	2011	2011-12-31	1	1	S5201	已申请			2		0
002096	2015002096	2015	2015-12-31	1	1	S5201	已申请		3	4		0.428571
002096	2016002096	2016	2016-12-31	1	1	S5201	已申请		4	5		0.444444
002096	2017002096	2017	2017-12-31	1	1	S5201	已申请		2	5		0.285714
002096	2018002096	2018	2018-12-31	1	1	S5201	已申请		1	5		0.166667
002096	2019002096	2019	2019-12-31	1	1	S5201	已申请			7		0
002096	2020002096	2020	2020-12-31	1	1	S5201	已申请			20		0
002096	2021002096	2021	2021-12-31	1	1	S5201	已申请			17		0
002097	2008002097	2008	2008-12-31	1	1	S5201	已申请	54
002097	2009002097	2009	2009-12-31	1	1	S5201	已申请	45
002097	2010002097	2010	2010-12-31	1	1	S5201	已申请	67
002097	2013002097	2013	2013-12-31	1	1	S5201	已申请	147	44			1
002097	2014002097	2014	2014-12-31	1	1	S5201	已申请	71
002098	2007002098	2007	2007-12-31	1	1	S5201	已申请	9	2	3	4	0.222222
002098	2008002098	2008	2008-12-31	1	1	S5201	已申请		12			1
002098	2009002098	2009	2009-12-31	1	1	S5201	已申请		18			1
002098	2010002098	2010	2010-12-31	1	1	S5201	已申请		22			1
002098	2011002098	2011	2011-12-31	1	1	S5201	已申请		41			1
002098	2013002098	2013	2013-12-31	1	1	S5201	已申请	102
002098	2014002098	2014	2014-12-31	1	1	S5201	已申请	136
002098	2015002098	2015	2015-12-31	1	1	S5201	已申请	109	34	65	10	0.311927
002098	2016002098	2016	2016-12-31	1	1	S5201	已申请	167	66			1
002098	2021002098	2021	2021-12-31	1	1	S5201	已申请	57	17	24	16	0.298246
002099	2008002099	2008	2008-12-31	1	1	S5201	已申请	4
002099	2010002099	2010	2010-12-31	1	1	S5201	已申请	18
002099	2011002099	2011	2011-12-31	1	1	S5201	已申请	3
002099	2012002099	2012	2012-12-31	1	1	S5201	已申请	4
002099	2013002099	2013	2013-12-31	1	1	S5201	已申请	7
002099	2015002099	2015	2015-12-31	1	1	S5201	已申请	3	3	0	0	1
002099	2016002099	2016	2016-12-31	1	1	S5201	已申请		1			1
002099	2019002099	2019	2019-12-31	1	1	S5201	已申请		3			1
002099	2020002099	2020	2020-12-31	1	1	S5201	已申请		5			1
002099	2021002099	2021	2021-12-31	1	1	S5201	已申请		3			1
002101	2009002101	2009	2009-12-31	1	1	S5201	已申请	5	5	0	0	1
002101	2010002101	2010	2010-12-31	1	1	S5201	已申请	2	2	0	0	1
002104	2008002104	2008	2008-12-31	1	1	S5201	已申请	5
002104	2009002104	2009	2009-12-31	1	1	S5201	已申请	5
002104	2010002104	2010	2010-12-31	1	1	S5201	已申请	11
002104	2011002104	2011	2011-12-31	1	1	S5201	已申请	9
002104	2012002104	2012	2012-12-31	1	1	S5201	已申请	4
002104	2013002104	2013	2013-12-31	1	1	S5201	已申请			2	1	0
002104	2014002104	2014	2014-12-31	1	1	S5201	已申请			1		0
002104	2018002104	2018	2018-12-31	1	1	S5201	已申请		110	25		0.814815
002104	2019002104	2019	2019-12-31	1	1	S5201	已申请		91	11		0.892157
002104	2020002104	2020	2020-12-31	1	1	S5201	已申请	70
002106	2009002106	2009	2009-12-31	1	1	S5201	已申请	51	23	28	0	0.45098
002106	2010002106	2010	2010-12-31	1	1	S5201	已申请	27	13	14	0	0.481481
002106	2011002106	2011	2011-12-31	1	1	S5201	已申请	86	45	41	0	0.523256
002107	2015002107	2015	2015-12-31	1	1	S5201	已申请	6
002107	2019002107	2019	2019-12-31	1	1	S5201	已申请		5			1
002108	2010002108	2010	2010-12-31	1	1	S5201	已申请	2	2	0	0	1
002108	2015002108	2015	2015-12-31	1	1	S5201	已申请		8			1
002109	2015002109	2015	2015-12-31	1	1	S5201	已申请		1	11		0.0833333
002110	2011002110	2011	2011-12-31	1	1	S5201	已申请	21
002110	2012002110	2012	2012-12-31	1	1	S5201	已申请	18
002110	2013002110	2013	2013-12-31	1	1	S5201	已申请	23	2	21	0	0.0869565
002110	2014002110	2014	2014-12-31	1	1	S5201	已申请	24	3	21	0	0.125
002110	2015002110	2015	2015-12-31	1	1	S5201	已申请	22
002110	2016002110	2016	2016-12-31	1	1	S5201	已申请	22
002110	2018002110	2018	2018-12-31	1	1	S5201	已申请	32	8	22	2	0.25
002110	2019002110	2019	2019-12-31	1	1	S5201	已申请	43	16	27	0	0.372093
002110	2020002110	2020	2020-12-31	1	1	S5201	已申请	47	18	29	0	0.382979
002110	2021002110	2021	2021-12-31	1	1	S5201	已申请	41	15	26	0	0.365854
002111	2010002111	2010	2010-12-31	1	1	S5201	已申请	42
002111	2012002111	2012	2012-12-31	1	1	S5201	已申请	28	6			1
002111	2013002111	2013	2013-12-31	1	1	S5201	已申请	30	6	23	1	0.2
002111	2014002111	2014	2014-12-31	1	1	S5201	已申请	33	8	22	3	0.242424
002111	2015002111	2015	2015-12-31	1	1	S5201	已申请	62	14	41	7	0.225806
002111	2021002111	2021	2021-12-31	1	1	S5201	已申请	112
002112	2012002112	2012	2012-12-31	1	1	S5201	已申请	12
002112	2013002112	2013	2013-12-31	1	1	S5201	已申请	35	10			1
002114	2017002114	2017	2017-12-31	1	1	S5201	已申请	6	2	4	0	0.333333
002114	2019002114	2019	2019-12-31	1	1	S5201	已申请		1	7		0.125
002114	2020002114	2020	2020-12-31	1	1	S5201	已申请		3	6		0.333333
002117	2008002117	2008	2008-12-31	1	1	S5201	已申请	14	4			1
002117	2009002117	2009	2009-12-31	1	1	S5201	已申请	4
002117	2011002117	2011	2011-12-31	1	1	S5201	已申请	24	2	22	0	0.0833333
002117	2015002117	2015	2015-12-31	1	1	S5201	已申请	32	7	24	1	0.21875
002118	2012002118	2012	2012-12-31	1	1	S5201	已申请	16	0	16	0	0
002119	2008002119	2008	2008-12-31	1	1	S5201	已申请			2		0
002121	2007002121	2007	2007-12-31	1	1	S5201	已申请	19
002121	2008002121	2008	2008-12-31	1	1	S5201	已申请	25
002121	2009002121	2009	2009-12-31	1	1	S5201	已申请	25	19	2	4	0.76
002121	2010002121	2010	2010-12-31	1	1	S5201	已申请	134
002121	2011002121	2011	2011-12-31	1	1	S5201	已申请	87
002121	2012002121	2012	2012-12-31	1	1	S5201	已申请	89
002121	2013002121	2013	2013-12-31	1	1	S5201	已申请	27
002121	2014002121	2014	2014-12-31	1	1	S5201	已申请	119
002121	2015002121	2015	2015-12-31	1	1	S5201	已申请	136
002121	2016002121	2016	2016-12-31	1	1	S5201	已申请	148
002121	2017002121	2017	2017-12-31	1	1	S5201	已申请	151
002121	2018002121	2018	2018-12-31	1	1	S5201	已申请	160
002121	2019002121	2019	2019-12-31	1	1	S5201	已申请	94	34	21	39	0.361702
002121	2020002121	2020	2020-12-31	1	1	S5201	已申请	187	55	77	55	0.294118
002121	2021002121	2021	2021-12-31	1	1	S5201	已申请	155
002125	2018002125	2018	2018-12-31	1	1	S5201	已申请			6		0
002126	2012002126	2012	2012-12-31	1	1	S5201	已申请	17	6	11	0	0.352941
002126	2013002126	2013	2013-12-31	1	1	S5201	已申请	25	7	18	0	0.28
002126	2014002126	2014	2014-12-31	1	1	S5201	已申请	38	11	27	0	0.289474
002126	2020002126	2020	2020-12-31	1	1	S5201	已申请	198
002129	2015002129	2015	2015-12-31	1	1	S5201	已申请	120
002130	2007002130	2007	2007-12-31	1	1	S5201	已申请	10	4	6	0	0.4
002130	2008002130	2008	2008-12-31	1	1	S5201	已申请	7
002130	2010002130	2010	2010-12-31	1	1	S5201	已申请		11	29		0.275
002130	2011002130	2011	2011-12-31	1	1	S5201	已申请	59	15	44	0	0.254237
002130	2012002130	2012	2012-12-31	1	1	S5201	已申请	58
002130	2013002130	2013	2013-12-31	1	1	S5201	已申请	159
002130	2014002130	2014	2014-12-31	1	1	S5201	已申请	113
002130	2015002130	2015	2015-12-31	1	1	S5201	已申请	132
002130	2017002130	2017	2017-12-31	1	1	S5201	已申请	210
002130	2018002130	2018	2018-12-31	1	1	S5201	已申请	142
002132	2007002132	2007	2007-12-31	1	1	S5201	已申请	2
002135	2012002135	2012	2012-12-31	1	1	S5201	已申请	29	8			1
002135	2015002135	2015	2015-12-31	1	1	S5201	已申请	94	36	58	0	0.382979
002135	2017002135	2017	2017-12-31	1	1	S5201	已申请	46	10			1
002135	2020002135	2020	2020-12-31	1	1	S5201	已申请	44	21			1
002136	2008002136	2008	2008-12-31	1	1	S5201	已申请	1
002136	2011002136	2011	2011-12-31	1	1	S5201	已申请		1	2		0.333333
002136	2012002136	2012	2012-12-31	1	1	S5201	已申请		2	2		0.5
002136	2013002136	2013	2013-12-31	1	1	S5201	已申请			1		0
002136	2014002136	2014	2014-12-31	1	1	S5201	已申请		2	2		0.5
002136	2015002136	2015	2015-12-31	1	1	S5201	已申请		1	2		0.333333
002136	2016002136	2016	2016-12-31	1	1	S5201	已申请	2	0	2	0	0
002136	2017002136	2017	2017-12-31	1	1	S5201	已申请		1			1
002136	2018002136	2018	2018-12-31	1	1	S5201	已申请		1	4		0.2
002136	2019002136	2019	2019-12-31	1	1	S5201	已申请		1	4		0.2
002136	2020002136	2020	2020-12-31	1	1	S5201	已申请		1	6		0.142857
002136	2021002136	2021	2021-12-31	1	1	S5201	已申请		2	5		0.285714
002137	2008002137	2008	2008-12-31	1	1	S5201	已申请			12		0
002137	2014002137	2014	2014-12-31	1	1	S5201	已申请	4	2			1
002137	2017002137	2017	2017-12-31	1	1	S5201	已申请	42	1	41	0	0.0238095
002137	2018002137	2018	2018-12-31	1	1	S5201	已申请	40	5	35	0	0.125
002137	2019002137	2019	2019-12-31	1	1	S5201	已申请	32
002137	2020002137	2020	2020-12-31	1	1	S5201	已申请	42
002138	2015002138	2015	2015-12-31	1	1	S5201	已申请	83	65	18	0	0.783133
002141	2015002141	2015	2015-12-31	1	1	S5201	已申请		4	11		0.266667
002144	2012002144	2012	2012-12-31	1	1	S5201	已申请		2			1
002149	2010002149	2010	2010-12-31	1	1	S5201	已申请	34
002149	2011002149	2011	2011-12-31	1	1	S5201	已申请	37
002150	2007002150	2007	2007-12-31	1	1	S5201	已申请	14
002150	2008002150	2008	2008-12-31	1	1	S5201	已申请	15
002150	2009002150	2009	2009-12-31	1	1	S5201	已申请	19
002150	2011002150	2011	2011-12-31	1	1	S5201	已申请	8	5	2	1	0.625
002150	2012002150	2012	2012-12-31	1	1	S5201	已申请	13	4			1
002150	2013002150	2013	2013-12-31	1	1	S5201	已申请	17
002150	2014002150	2014	2014-12-31	1	1	S5201	已申请			8		0
002150	2015002150	2015	2015-12-31	1	1	S5201	已申请	11	0	7	4	0
002150	2016002150	2016	2016-12-31	1	1	S5201	已申请	12	2	7	3	0.166667
002151	2009002151	2009	2009-12-31	1	1	S5201	已申请	13
002151	2011002151	2011	2011-12-31	1	1	S5201	已申请	4	0	3	1	0
002151	2014002151	2014	2014-12-31	1	1	S5201	已申请		14			1
002151	2017002151	2017	2017-12-31	1	1	S5201	已申请	60
002151	2019002151	2019	2019-12-31	1	1	S5201	已申请	48
002151	2020002151	2020	2020-12-31	1	1	S5201	已申请	120
002151	2021002151	2021	2021-12-31	1	1	S5201	已申请	90
002152	2007002152	2007	2007-12-31	1	1	S5201	已申请	11	8			1
002152	2009002152	2009	2009-12-31	1	1	S5201	已申请	69	40	15	14	0.57971
002152	2010002152	2010	2010-12-31	1	1	S5201	已申请	30	20	9	1	0.666667
002152	2011002152	2011	2011-12-31	1	1	S5201	已申请	44	37	6	1	0.840909
002152	2012002152	2012	2012-12-31	1	1	S5201	已申请	96	62	17	17	0.645833
002152	2013002152	2013	2013-12-31	1	1	S5201	已申请	158	73	16	69	0.462025
002152	2014002152	2014	2014-12-31	1	1	S5201	已申请	132	57	17	58	0.431818
002152	2018002152	2018	2018-12-31	1	1	S5201	已申请	286
002152	2020002152	2020	2020-12-31	1	1	S5201	已申请	102
002152	2021002152	2021	2021-12-31	1	1	S5201	已申请	152
002154	2018002154	2018	2018-12-31	1	1	S5201	已申请		3	9		0.25
002154	2019002154	2019	2019-12-31	1	1	S5201	已申请		1	8		0.111111
002154	2020002154	2020	2020-12-31	1	1	S5201	已申请	11	2	8	1	0.181818
002156	2009002156	2009	2009-12-31	1	1	S5201	已申请		1	3		0.25
002156	2011002156	2011	2011-12-31	1	1	S5201	已申请	102
002156	2012002156	2012	2012-12-31	1	1	S5201	已申请	39
002156	2013002156	2013	2013-12-31	1	1	S5201	已申请	61
002156	2016002156	2016	2016-12-31	1	1	S5201	已申请	72
002156	2018002156	2018	2018-12-31	1	1	S5201	已申请	67
002158	2008002158	2008	2008-12-31	1	1	S5201	已申请	8	6	2	0	0.75
002160	2008002160	2008	2008-12-31	1	1	S5201	已申请	3	3	0	0	1
002160	2009002160	2009	2009-12-31	1	1	S5201	已申请	3	3	0	0	1
002160	2010002160	2010	2010-12-31	1	1	S5201	已申请	3	3	0	0	1
002160	2011002160	2011	2011-12-31	1	1	S5201	已申请	3	3	0	0	1
002160	2013002160	2013	2013-12-31	1	1	S5201	已申请	6
002160	2015002160	2015	2015-12-31	1	1	S5201	已申请	3
002160	2016002160	2016	2016-12-31	1	1	S5201	已申请	10	4	6	0	0.4
002160	2017002160	2017	2017-12-31	1	1	S5201	已申请	12
002160	2018002160	2018	2018-12-31	1	1	S5201	已申请	25	11	14	0	0.44
002161	2012002161	2012	2012-12-31	1	1	S5201	已申请	56
002162	2008002162	2008	2008-12-31	1	1	S5201	已申请	6	2	4	0	0.333333
002164	2007002164	2007	2007-12-31	1	1	S5201	已申请	14	3	11	0	0.214286
002164	2008002164	2008	2008-12-31	1	1	S5201	已申请	20
002164	2010002164	2010	2010-12-31	1	1	S5201	已申请	8	1			1
002164	2014002164	2014	2014-12-31	1	1	S5201	已申请	10	5			1
002165	2008002165	2008	2008-12-31	1	1	S5201	已申请	6	6	0	0	1
002165	2012002165	2012	2012-12-31	1	1	S5201	已申请		7			1
002165	2013002165	2013	2013-12-31	1	1	S5201	已申请		1			1
002165	2014002165	2014	2014-12-31	1	1	S5201	已申请	17	11	6	0	0.647059
002165	2015002165	2015	2015-12-31	1	1	S5201	已申请		10			1
002165	2016002165	2016	2016-12-31	1	1	S5201	已申请	6	6	0	0	1
002165	2017002165	2017	2017-12-31	1	1	S5201	已申请		2			1
002165	2018002165	2018	2018-12-31	1	1	S5201	已申请	27	25	2	0	0.925926
002165	2019002165	2019	2019-12-31	1	1	S5201	已申请	23	15	8	0	0.652174
002165	2020002165	2020	2020-12-31	1	1	S5201	已申请	11	9	2	0	0.818182
002165	2021002165	2021	2021-12-31	1	1	S5201	已申请	26
002166	2015002166	2015	2015-12-31	1	1	S5201	已申请	11	11	0	0	1
002167	2014002167	2014	2014-12-31	1	1	S5201	已申请			1		0
002167	2016002167	2016	2016-12-31	1	1	S5201	已申请	5	3	2	0	0.6
002167	2017002167	2017	2017-12-31	1	1	S5201	已申请	5	3	2	0	0.6
002169	2007002169	2007	2007-12-31	1	1	S5201	已申请		2	5		0.285714
002169	2010002169	2010	2010-12-31	1	1	S5201	已申请		8	14		0.363636
002169	2011002169	2011	2011-12-31	1	1	S5201	已申请		8	9		0.470588
002169	2013002169	2013	2013-12-31	1	1	S5201	已申请	23	9	12	2	0.391304
002169	2014002169	2014	2014-12-31	1	1	S5201	已申请	14	6	6	2	0.428571
002169	2015002169	2015	2015-12-31	1	1	S5201	已申请	29	12	15	2	0.413793
002169	2019002169	2019	2019-12-31	1	1	S5201	已申请	9	5	4	0	0.555556
002170	2012002170	2012	2012-12-31	1	1	S5201	已申请	59
002170	2013002170	2013	2013-12-31	1	1	S5201	已申请	223	131	92	0	0.587444
002170	2015002170	2015	2015-12-31	1	1	S5201	已申请	142	130	12	0	0.915493
[truncated: 5,125 more rows]

## Sheet: 累计获得
Symbol	yearStkcd	year	EndDate	StateTypeCode	Area	ApplyTypeCode	ApplyType	Patents	Invention	UtilityModel	Design	patent1
[truncated: 8,289 more rows]

[truncated: 1 more sheets: 发明专利申请前置一期]
