# Supplementary material for: How does equity restriction affect innovation quality? Evidence from listed manufacturing companies in China
Source: PLoS One. 2023 Dec 7;18(12):e0295553. doi: 10.1371/journal.pone.0295553 (PMC10703261; doi:10.1371/journal.pone.0295553)
Supplement: S1 Dataset — (ZIP) [file pone.0295553.s001.zip › Supporting information/S1 Dataset/╔╧╩╨╣1⁄2╦╛╣·─┌═Γ╫¿└√╔Ω╟δ╗±╡├╟Θ┐÷▒φ/PT_LCDOMFORAPPLY[DES][xlsx].txt]

Symbol [证券代码] - 以证券交易所公布的证券代码为准
EndDate [统计截止日期] - YYYY-MM-DD，前四位表示会计报表公布年度
StateTypeCode [报表类型] - 1=合并会计报表；2=母公司会计报表
Area [地区] - 1、国内2、国外
ApplyTypeCode [申请类型编码] - S5201=已申请;S5202=已获得;S5203=已授权;S5204=截至报告期末累计获得;S5205=截止报告期末累计已被受理;S5206=截止报告期末累计已授权
ApplyType [申请类型] - S5201=已申请;S5202=已获得;S5203=已授权;S5204=截至报告期末累计获得;S5205=截止报告期末累计已被受理;S5206=截止报告期末累计已授权
Patents [专利] - 专利
Invention [发明专利] - 发明专利
UtilityModel [实用新型] - 实用新型
Design [外观设计] - 外观设计
