# Supplementary material for: How does equity restriction affect innovation quality? Evidence from listed manufacturing companies in China
Source: PLoS One. 2023 Dec 7;18(12):e0295553. doi: 10.1371/journal.pone.0295553 (PMC10703261; doi:10.1371/journal.pone.0295553)
Supplement: S1 Dataset — (ZIP) [file pone.0295553.s001.zip › Supporting information/S1 Dataset/╔╧╩╨╣1⁄2╦╛╗∙▒╛╟Θ┐÷▒φ/DEBT_INSTITUTIONINFO.xlsx]

## Sheet: sheet1
Symbol	yearStkcd	year	EndDate	INDUSTRYCODE	IndustryName	LISTINGDATE	ESTABLISHDATE		Ownership	REGISTEREDCAPITAL	City	Age
证券代码	证券代码		统计截止日期	行业代码	行业名称	公司上市日期	公司成立日期		公司性质	注册资本	注册所在地	企业年龄
没有单位	没有单位		没有单位	没有单位	没有单位	没有单位	没有单位	公司成立年份	没有单位	元	没有单位	当年与企业成立年份之差
000008	2006000008	2006	2006-12-31	G87	计算机应用服务业	1992-05-07	1989-10-11	1989	私营企业	2809078279	深圳市	17
000008	2007000008	2007	2007-12-31	G87	计算机应用服务业	1992-05-07	1989-10-11	1989	私营企业	2809078279	深圳市	18
000008	2008000008	2008	2008-12-31	G87	计算机应用服务业	1992-05-07	1989-10-11	1989	私营企业	2809078279	深圳市	19
000008	2009000008	2009	2009-12-31	G87	计算机应用服务业	1992-05-07	1989-10-11	1989	私营企业	2809078279	深圳市	20
000008	2010000008	2010	2010-12-31	H0101	食品、饮料、烟草批发业	1992-05-07	1989-10-11	1989	私营企业	2809078279	深圳市	21
000008	2011000008	2011	2011-12-31	H0101	食品、饮料、烟草批发业	1992-05-07	1989-10-11	1989	私营企业	2809078279	深圳市	22
000008	2012000008	2012	2012-12-31	H61	住宿业	1992-05-07	1989-10-11	1989	私营企业	2809078279	深圳市	23
000008	2013000008	2013	2013-12-31	H61	住宿业	1992-05-07	1989-10-11	1989	私营企业	2809078279	深圳市	24
000008	2014000008	2014	2014-12-31	H61	住宿业	1992-05-07	1989-10-11	1989	私营企业	2809078279	深圳市	25
000008	2015000008	2015	2015-12-31	C37	铁路、船舶、航空航天和其它运输设备制造业	1992-05-07	1989-10-11	1989	私营企业	2809078279	北京市	26
000008	2016000008	2016	2016-12-31	C37	铁路、船舶、航空航天和其它运输设备制造业	1992-05-07	1989-10-11	1989	私营企业	2809078279	北京市	27
000008	2017000008	2017	2017-12-31	C37	铁路、船舶、航空航天和其它运输设备制造业	1992-05-07	1989-10-11	1989	私营企业	2809078279	北京市	28
000008	2018000008	2018	2018-12-31	C37	铁路、船舶、航空航天和其它运输设备制造业	1992-05-07	1989-10-11	1989	私营企业	2809078279	北京市	29
000008	2019000008	2019	2019-12-31	C37	铁路、船舶、航空航天和其它运输设备制造业	1992-05-07	1989-10-11	1989	私营企业	2809078279	北京市	30
000008	2020000008	2020	2020-12-31	C37	铁路、船舶、航空航天和其它运输设备制造业	1992-05-07	1989-10-11	1989	私营企业	2809078279	北京市	31
000008	2021000008	2021	2021-12-31	C37	铁路、船舶、航空航天和其它运输设备制造业	1992-05-07	1989-10-11	1989	私营企业	2809078279	北京市	32
000012	2006000012	2006	2006-12-31	C6120	玻璃及玻璃制品业	1992-02-28	1984-09-10	1984	国营或国有控股	2075335560	深圳市	22
000012	2007000012	2007	2007-12-31	C6120	玻璃及玻璃制品业	1992-02-28	1984-09-10	1984	国营或国有控股	2075335560	深圳市	23
000012	2008000012	2008	2008-12-31	C6120	玻璃及玻璃制品业	1992-02-28	1984-09-10	1984	国营或国有控股	2075335560	深圳市	24
000012	2009000012	2009	2009-12-31	C6120	玻璃及玻璃制品业	1992-02-28	1984-09-10	1984	国营或国有控股	2075335560	深圳市	25
000012	2010000012	2010	2010-12-31	C6120	玻璃及玻璃制品业	1992-02-28	1984-09-10	1984	国营或国有控股	2075335560	深圳市	26
000012	2011000012	2011	2011-12-31	C6120	玻璃及玻璃制品业	1992-02-28	1984-09-10	1984	国营或国有控股	2075335560	深圳市	27
000012	2012000012	2012	2012-12-31	C30	非金属矿物制品业	1992-02-28	1984-09-10	1984	国营或国有控股	2075335560	深圳市	28
000012	2013000012	2013	2013-12-31	C30	非金属矿物制品业	1992-02-28	1984-09-10	1984	国营或国有控股	2075335560	深圳市	29
000012	2014000012	2014	2014-12-31	C30	非金属矿物制品业	1992-02-28	1984-09-10	1984	国营或国有控股	2075335560	深圳市	30
000012	2015000012	2015	2015-12-31	C30	非金属矿物制品业	1992-02-28	1984-09-10	1984	国营或国有控股	2075335560	深圳市	31
000012	2016000012	2016	2016-12-31	C30	非金属矿物制品业	1992-02-28	1984-09-10	1984	国营或国有控股	2075335560	深圳市	32
000012	2017000012	2017	2017-12-31	C30	非金属矿物制品业	1992-02-28	1984-09-10	1984	国营或国有控股	2075335560	深圳市	33
000012	2018000012	2018	2018-12-31	C30	非金属矿物制品业	1992-02-28	1984-09-10	1984	国营或国有控股	2075335560	深圳市	34
000012	2019000012	2019	2019-12-31	C30	非金属矿物制品业	1992-02-28	1984-09-10	1984	国营或国有控股	2075335560	深圳市	35
000012	2020000012	2020	2020-12-31	C30	非金属矿物制品业	1992-02-28	1984-09-10	1984	国营或国有控股	2075335560	深圳市	36
000012	2021000012	2021	2021-12-31	C30	非金属矿物制品业	1992-02-28	1984-09-10	1984	国营或国有控股	2075335560	深圳市	37
000016	2006000016	2006	2006-12-31	C55	日用电子器具制造业	1992-03-27	1980-10-01	1980	国营或国有控股	1203972704	深圳市	26
000016	2007000016	2007	2007-12-31	C55	日用电子器具制造业	1992-03-27	1980-10-01	1980	国营或国有控股	1203972704	深圳市	27
000016	2008000016	2008	2008-12-31	C55	日用电子器具制造业	1992-03-27	1980-10-01	1980	国营或国有控股	1203972704	深圳市	28
000016	2009000016	2009	2009-12-31	C55	日用电子器具制造业	1992-03-27	1980-10-01	1980	国营或国有控股	1203972704	深圳市	29
000016	2010000016	2010	2010-12-31	C55	日用电子器具制造业	1992-03-27	1980-10-01	1980	国营或国有控股	1203972704	深圳市	30
000016	2011000016	2011	2011-12-31	C55	日用电子器具制造业	1992-03-27	1980-10-01	1980	国营或国有控股	1203972704	深圳市	31
000016	2012000016	2012	2012-12-31	C39	计算机、通信和其他电子设备制造业	1992-03-27	1980-10-01	1980	国营或国有控股	1203972704	深圳市	32
000016	2013000016	2013	2013-12-31	C39	计算机、通信和其他电子设备制造业	1992-03-27	1980-10-01	1980	国营或国有控股	1203972704	深圳市	33
000016	2014000016	2014	2014-12-31	C39	计算机、通信和其他电子设备制造业	1992-03-27	1980-10-01	1980	国营或国有控股	1203972704	深圳市	34
000016	2015000016	2015	2015-12-31	C39	计算机、通信和其他电子设备制造业	1992-03-27	1980-10-01	1980	国营或国有控股	1203972704	深圳市	35
000016	2016000016	2016	2016-12-31	C39	计算机、通信和其他电子设备制造业	1992-03-27	1980-10-01	1980	国营或国有控股	1203972704	深圳市	36
000016	2017000016	2017	2017-12-31	C39	计算机、通信和其他电子设备制造业	1992-03-27	1980-10-01	1980	国营或国有控股	1203972704	深圳市	37
000016	2018000016	2018	2018-12-31	C39	计算机、通信和其他电子设备制造业	1992-03-27	1980-10-01	1980	国营或国有控股	1203972704	深圳市	38
000016	2019000016	2019	2019-12-31	C39	计算机、通信和其他电子设备制造业	1992-03-27	1980-10-01	1980	国营或国有控股	1203972704	深圳市	39
000016	2020000016	2020	2020-12-31	C39	计算机、通信和其他电子设备制造业	1992-03-27	1980-10-01	1980	国营或国有控股	1203972704	深圳市	40
000016	2021000016	2021	2021-12-31	C39	计算机、通信和其他电子设备制造业	1992-03-27	1980-10-01	1980	国营或国有控股	1203972704	深圳市	41
000017	2006000017	2006	2006-12-31	C7515	自行车制造业	1992-03-31	1992-03-12	1992	中外合资	551347947	深圳市	14
000017	2007000017	2007	2007-12-31	C7515	自行车制造业	1992-03-31	1992-03-12	1992	中外合资	551347947	深圳市	15
000017	2008000017	2008	2008-12-31	C7515	自行车制造业	1992-03-31	1992-03-12	1992	中外合资	551347947	深圳市	16
000017	2009000017	2009	2009-12-31	C7515	自行车制造业	1992-03-31	1992-03-12	1992	中外合资	551347947	深圳市	17
000017	2010000017	2010	2010-12-31	C7515	自行车制造业	1992-03-31	1992-03-12	1992	中外合资	551347947	深圳市	18
000017	2011000017	2011	2011-12-31	C7515	自行车制造业	1992-03-31	1992-03-12	1992	中外合资	551347947	深圳市	19
000017	2012000017	2012	2012-12-31	C37	铁路、船舶、航空航天和其它运输设备制造业	1992-03-31	1992-03-12	1992	中外合资	551347947	深圳市	20
000017	2013000017	2013	2013-12-31	C37	铁路、船舶、航空航天和其它运输设备制造业	1992-03-31	1992-03-12	1992	中外合资	551347947	深圳市	21
000017	2014000017	2014	2014-12-31	C37	铁路、船舶、航空航天和其它运输设备制造业	1992-03-31	1992-03-12	1992	中外合资	551347947	深圳市	22
000017	2015000017	2015	2015-12-31	C37	铁路、船舶、航空航天和其它运输设备制造业	1992-03-31	1992-03-12	1992	中外合资	551347947	深圳市	23
000017	2016000017	2016	2016-12-31	C37	铁路、船舶、航空航天和其它运输设备制造业	1992-03-31	1992-03-12	1992	中外合资	551347947	深圳市	24
000017	2017000017	2017	2017-12-31	C37	铁路、船舶、航空航天和其它运输设备制造业	1992-03-31	1992-03-12	1992	中外合资	551347947	深圳市	25
000017	2018000017	2018	2018-12-31	C37	铁路、船舶、航空航天和其它运输设备制造业	1992-03-31	1992-03-12	1992	中外合资	551347947	深圳市	26
000017	2019000017	2019	2019-12-31	C37	铁路、船舶、航空航天和其它运输设备制造业	1992-03-31	1992-03-12	1992	中外合资	551347947	深圳市	27
000017	2020000017	2020	2020-12-31	C37	铁路、船舶、航空航天和其它运输设备制造业	1992-03-31	1992-03-12	1992	中外合资	551347947	深圳市	28
000017	2021000017	2021	2021-12-31	C37	铁路、船舶、航空航天和其它运输设备制造业	1992-03-31	1992-03-12	1992	中外合资	551347947	深圳市	29
000020	2006000020	2006	2006-12-31	C55	日用电子器具制造业	1992-04-28	1992-03-20	1992	中外合资	283161227	深圳市	14
000020	2007000020	2007	2007-12-31	C5110	电子器件制造业	1992-04-28	1992-03-20	1992	中外合资	283161227	深圳市	15
000020	2008000020	2008	2008-12-31	C5110	电子器件制造业	1992-04-28	1992-03-20	1992	中外合资	283161227	深圳市	16
000020	2009000020	2009	2009-12-31	C5110	电子器件制造业	1992-04-28	1992-03-20	1992	中外合资	283161227	深圳市	17
000020	2010000020	2010	2010-12-31	C5110	电子器件制造业	1992-04-28	1992-03-20	1992	中外合资	283161227	深圳市	18
000020	2011000020	2011	2011-12-31	C5110	电子器件制造业	1992-04-28	1992-03-20	1992	中外合资	283161227	深圳市	19
000020	2012000020	2012	2012-12-31	C39	计算机、通信和其他电子设备制造业	1992-04-28	1992-03-20	1992	中外合资	283161227	深圳市	20
000020	2013000020	2013	2013-12-31	C39	计算机、通信和其他电子设备制造业	1992-04-28	1992-03-20	1992	中外合资	283161227	深圳市	21
000020	2014000020	2014	2014-12-31	C39	计算机、通信和其他电子设备制造业	1992-04-28	1992-03-20	1992	中外合资	283161227	深圳市	22
000020	2015000020	2015	2015-12-31	C39	计算机、通信和其他电子设备制造业	1992-04-28	1992-03-20	1992	中外合资	283161227	深圳市	23
000020	2016000020	2016	2016-12-31	C39	计算机、通信和其他电子设备制造业	1992-04-28	1992-03-20	1992	中外合资	283161227	深圳市	24
000020	2017000020	2017	2017-12-31	C39	计算机、通信和其他电子设备制造业	1992-04-28	1992-03-20	1992	中外合资	283161227	深圳市	25
000020	2018000020	2018	2018-12-31	C39	计算机、通信和其他电子设备制造业	1992-04-28	1992-03-20	1992	中外合资	283161227	深圳市	26
000020	2019000020	2019	2019-12-31	C39	计算机、通信和其他电子设备制造业	1992-04-28	1992-03-20	1992	中外合资	283161227	深圳市	27
000020	2020000020	2020	2020-12-31	C39	计算机、通信和其他电子设备制造业	1992-04-28	1992-03-20	1992	中外合资	283161227	深圳市	28
000020	2021000020	2021	2021-12-31	C39	计算机、通信和其他电子设备制造业	1992-04-28	1992-03-20	1992	中外合资	283161227	深圳市	29
000021	2006000021	2006	2006-12-31	G8310	计算机相关设备制造业	1994-02-02	1993-12-29	1993	国营或国有控股	1319277781	深圳市	13
000021	2007000021	2007	2007-12-31	G8310	计算机相关设备制造业	1994-02-02	1993-12-29	1993	国营或国有控股	1319277781	深圳市	14
000021	2008000021	2008	2008-12-31	G8310	计算机相关设备制造业	1994-02-02	1993-12-29	1993	国营或国有控股	1319277781	深圳市	15
000021	2009000021	2009	2009-12-31	G8310	计算机相关设备制造业	1994-02-02	1993-12-29	1993	国营或国有控股	1319277781	深圳市	16
000021	2010000021	2010	2010-12-31	G8310	计算机相关设备制造业	1994-02-02	1993-12-29	1993	国营或国有控股	1319277781	深圳市	17
000021	2011000021	2011	2011-12-31	G8310	计算机相关设备制造业	1994-02-02	1993-12-29	1993	国营或国有控股	1319277781	深圳市	18
000021	2012000021	2012	2012-12-31	C39	计算机、通信和其他电子设备制造业	1994-02-02	1993-12-29	1993	国营或国有控股	1319277781	深圳市	19
000021	2013000021	2013	2013-12-31	C39	计算机、通信和其他电子设备制造业	1994-02-02	1993-12-29	1993	国营或国有控股	1319277781	深圳市	20
000021	2014000021	2014	2014-12-31	C39	计算机、通信和其他电子设备制造业	1994-02-02	1993-12-29	1993	国营或国有控股	1319277781	深圳市	21
000021	2015000021	2015	2015-12-31	C39	计算机、通信和其他电子设备制造业	1994-02-02	1993-12-29	1993	国营或国有控股	1319277781	深圳市	22
000021	2016000021	2016	2016-12-31	C39	计算机、通信和其他电子设备制造业	1994-02-02	1993-12-29	1993	国营或国有控股	1319277781	深圳市	23
000021	2017000021	2017	2017-12-31	C39	计算机、通信和其他电子设备制造业	1994-02-02	1993-12-29	1993	国营或国有控股	1319277781	深圳市	24
000021	2018000021	2018	2018-12-31	C39	计算机、通信和其他电子设备制造业	1994-02-02	1993-12-29	1993	国营或国有控股	1319277781	深圳市	25
000021	2019000021	2019	2019-12-31	C39	计算机、通信和其他电子设备制造业	1994-02-02	1993-12-29	1993	国营或国有控股	1319277781	深圳市	26
000021	2020000021	2020	2020-12-31	C39	计算机、通信和其他电子设备制造业	1994-02-02	1993-12-29	1993	国营或国有控股	1319277781	深圳市	27
000021	2021000021	2021	2021-12-31	C39	计算机、通信和其他电子设备制造业	1994-02-02	1993-12-29	1993	国营或国有控股	1319277781	深圳市	28
000023	2006000023	2006	2006-12-31	E0101	房屋建筑业	1993-04-29	1984-09-18	1984	私营企业	138756240	深圳市	22
000023	2007000023	2007	2007-12-31	E0101	房屋建筑业	1993-04-29	1984-09-18	1984	私营企业	138756240	深圳市	23
000023	2008000023	2008	2008-12-31	E0101	房屋建筑业	1993-04-29	1984-09-18	1984	私营企业	138756240	深圳市	24
000023	2009000023	2009	2009-12-31	E0101	房屋建筑业	1993-04-29	1984-09-18	1984	私营企业	138756240	深圳市	25
000023	2010000023	2010	2010-12-31	E0101	房屋建筑业	1993-04-29	1984-09-18	1984	私营企业	138756240	深圳市	26
000023	2011000023	2011	2011-12-31	E0101	房屋建筑业	1993-04-29	1984-09-18	1984	私营企业	138756240	深圳市	27
000023	2012000023	2012	2012-12-31	C30	非金属矿物制品业	1993-04-29	1984-09-18	1984	私营企业	138756240	深圳市	28
000023	2013000023	2013	2013-12-31	C30	非金属矿物制品业	1993-04-29	1984-09-18	1984	私营企业	138756240	深圳市	29
000023	2014000023	2014	2014-12-31	C30	非金属矿物制品业	1993-04-29	1984-09-18	1984	私营企业	138756240	深圳市	30
000023	2015000023	2015	2015-12-31	C30	非金属矿物制品业	1993-04-29	1984-09-18	1984	私营企业	138756240	深圳市	31
000023	2016000023	2016	2016-12-31	C30	非金属矿物制品业	1993-04-29	1984-09-18	1984	私营企业	138756240	深圳市	32
000023	2017000023	2017	2017-12-31	C30	非金属矿物制品业	1993-04-29	1984-09-18	1984	私营企业	138756240	深圳市	33
000023	2018000023	2018	2018-12-31	C30	非金属矿物制品业	1993-04-29	1984-09-18	1984	私营企业	138756240	深圳市	34
000023	2019000023	2019	2019-12-31	C30	非金属矿物制品业	1993-04-29	1984-09-18	1984	私营企业	138756240	深圳市	35
000023	2020000023	2020	2020-12-31	C30	非金属矿物制品业	1993-04-29	1984-09-18	1984	私营企业	138756240	深圳市	36
000023	2021000023	2021	2021-12-31	C30	非金属矿物制品业	1993-04-29	1984-09-18	1984	私营企业	138756240	深圳市	37
000030	2006000030	2006	2006-12-31	C99	其他制造业	1993-09-29	1993-08-28	1993	私营企业	1810552111	深圳市	13
000030	2007000030	2007	2007-12-31	C99	其他制造业	1993-09-29	1993-08-28	1993	私营企业	1810552111	深圳市	14
000030	2008000030	2008	2008-12-31	C99	其他制造业	1993-09-29	1993-08-28	1993	私营企业	1810552111	深圳市	15
000030	2009000030	2009	2009-12-31	C99	其他制造业	1993-09-29	1993-08-28	1993	私营企业	1810552111	深圳市	16
000030	2010000030	2010	2010-12-31	C99	其他制造业	1993-09-29	1993-08-28	1993	私营企业	1810552111	深圳市	17
000030	2011000030	2011	2011-12-31	C99	其他制造业	1993-09-29	1993-08-28	1993	私营企业	1810552111	深圳市	18
000030	2012000030	2012	2012-12-31	C41	其他制造业	1993-09-29	1993-08-28	1993	私营企业	1810552111	深圳市	19
000030	2013000030	2013	2013-12-31	C41	其他制造业	1993-09-29	1993-08-28	1993	国营或国有控股	1810552111	长春市	20
000030	2014000030	2014	2014-12-31	C36	汽车制造业	1993-09-29	1993-08-28	1993	国营或国有控股	1810552111	长春市	21
000030	2015000030	2015	2015-12-31	C36	汽车制造业	1993-09-29	1993-08-28	1993	国营或国有控股	1810552111	长春市	22
000030	2016000030	2016	2016-12-31	C36	汽车制造业	1993-09-29	1993-08-28	1993	国营或国有控股	1810552111	长春市	23
000030	2017000030	2017	2017-12-31	C36	汽车制造业	1993-09-29	1993-08-28	1993	国营或国有控股	1810552111	长春市	24
000030	2018000030	2018	2018-12-31	C36	汽车制造业	1993-09-29	1993-08-28	1993	国营或国有控股	1810552111	长春市	25
000030	2019000030	2019	2019-12-31	C36	汽车制造业	1993-09-29	1993-08-28	1993	国营或国有控股	1810552111	长春市	26
000030	2020000030	2020	2020-12-31	C36	汽车制造业	1993-09-29	1993-08-28	1993	国营或国有控股	1810552111	长春市	27
000030	2021000030	2021	2021-12-31	C36	汽车制造业	1993-09-29	1993-08-28	1993	国营或国有控股	1810552111	长春市	28
000039	2006000039	2006	2006-12-31	C6920	集装箱和金属包装物品制造业	1994-04-08	1992-09-30	1992	中外合资	2662396051	深圳市	14
000039	2007000039	2007	2007-12-31	C6920	集装箱和金属包装物品制造业	1994-04-08	1992-09-30	1992	中外合资	2662396051	深圳市	15
000039	2008000039	2008	2008-12-31	C6920	集装箱和金属包装物品制造业	1994-04-08	1992-09-30	1992	中外合资	2662396051	深圳市	16
000039	2009000039	2009	2009-12-31	C6920	集装箱和金属包装物品制造业	1994-04-08	1992-09-30	1992	中外合资	2662396051	深圳市	17
000039	2010000039	2010	2010-12-31	C6920	集装箱和金属包装物品制造业	1994-04-08	1992-09-30	1992	中外合资	2662396051	深圳市	18
000039	2011000039	2011	2011-12-31	C6920	集装箱和金属包装物品制造业	1994-04-08	1992-09-30	1992	中外合资	2662396051	深圳市	19
000039	2012000039	2012	2012-12-31	C33	金属制品业	1994-04-08	1992-09-30	1992	中外合资	2662396051	深圳市	20
000039	2013000039	2013	2013-12-31	C33	金属制品业	1994-04-08	1992-09-30	1992	中外合资	2662396051	深圳市	21
000039	2014000039	2014	2014-12-31	C33	金属制品业	1994-04-08	1992-09-30	1992	中外合资	2662396051	深圳市	22
000039	2015000039	2015	2015-12-31	C33	金属制品业	1994-04-08	1992-09-30	1992	中外合资	2662396051	深圳市	23
000039	2016000039	2016	2016-12-31	C33	金属制品业	1994-04-08	1992-09-30	1992	中外合资	2662396051	深圳市	24
000039	2017000039	2017	2017-12-31	C33	金属制品业	1994-04-08	1992-09-30	1992	中外合资	2662396051	深圳市	25
000039	2018000039	2018	2018-12-31	C33	金属制品业	1994-04-08	1992-09-30	1992	中外合资	2662396051	深圳市	26
000039	2019000039	2019	2019-12-31	C33	金属制品业	1994-04-08	1992-09-30	1992	中外合资	2662396051	深圳市	27
000039	2020000039	2020	2020-12-31	C33	金属制品业	1994-04-08	1992-09-30	1992	中外合资	2662396051	深圳市	28
000039	2021000039	2021	2021-12-31	C33	金属制品业	1994-04-08	1992-09-30	1992	中外合资	2662396051	深圳市	29
000045	2006000045	2006	2006-12-31	C11	纺织业	1994-08-15	1994-08-06	1994	国营或国有控股	336521849	深圳市	12
000045	2007000045	2007	2007-12-31	C11	纺织业	1994-08-15	1994-08-06	1994	国营或国有控股	336521849	深圳市	13
000045	2008000045	2008	2008-12-31	C11	纺织业	1994-08-15	1994-08-06	1994	国营或国有控股	336521849	深圳市	14
000045	2009000045	2009	2009-12-31	C11	纺织业	1994-08-15	1994-08-06	1994	国营或国有控股	336521849	深圳市	15
000045	2010000045	2010	2010-12-31	C11	纺织业	1994-08-15	1994-08-06	1994	国营或国有控股	336521849	深圳市	16
000045	2011000045	2011	2011-12-31	M	综合类	1994-08-15	1994-08-06	1994	国营或国有控股	336521849	深圳市	17
000045	2012000045	2012	2012-12-31	F51	批发业	1994-08-15	1994-08-06	1994	国营或国有控股	336521849	深圳市	18
000045	2013000045	2013	2013-12-31	F51	批发业	1994-08-15	1994-08-06	1994	国营或国有控股	336521849	深圳市	19
000045	2014000045	2014	2014-12-31	F51	批发业	1994-08-15	1994-08-06	1994	国营或国有控股	336521849	深圳市	20
000045	2015000045	2015	2015-12-31	C39	计算机、通信和其他电子设备制造业	1994-08-15	1994-08-06	1994	国营或国有控股	336521849	深圳市	21
000045	2016000045	2016	2016-12-31	C39	计算机、通信和其他电子设备制造业	1994-08-15	1994-08-06	1994	国营或国有控股	336521849	深圳市	22
000045	2017000045	2017	2017-12-31	C39	计算机、通信和其他电子设备制造业	1994-08-15	1994-08-06	1994	国营或国有控股	336521849	深圳市	23
000045	2018000045	2018	2018-12-31	C39	计算机、通信和其他电子设备制造业	1994-08-15	1994-08-06	1994	国营或国有控股	336521849	深圳市	24
000045	2019000045	2019	2019-12-31	C39	计算机、通信和其他电子设备制造业	1994-08-15	1994-08-06	1994	国营或国有控股	336521849	深圳市	25
000045	2020000045	2020	2020-12-31	C39	计算机、通信和其他电子设备制造业	1994-08-15	1994-08-06	1994	国营或国有控股	336521849	深圳市	26
000045	2021000045	2021	2021-12-31	C39	计算机、通信和其他电子设备制造业	1994-08-15	1994-08-06	1994	国营或国有控股	336521849	深圳市	27
000048	2006000048	2006	2006-12-31	C0101	粮食及饲料加工业	1994-11-01	1994-09-17	1994	私营企业	402491731	深圳市	12
000048	2007000048	2007	2007-12-31	C0101	粮食及饲料加工业	1994-11-01	1994-09-17	1994	私营企业	402491731	深圳市	13
000048	2008000048	2008	2008-12-31	C0101	粮食及饲料加工业	1994-11-01	1994-09-17	1994	私营企业	402491731	深圳市	14
000048	2009000048	2009	2009-12-31	C0101	粮食及饲料加工业	1994-11-01	1994-09-17	1994	私营企业	402491731	深圳市	15
000048	2010000048	2010	2010-12-31	C0101	粮食及饲料加工业	1994-11-01	1994-09-17	1994	私营企业	402491731	深圳市	16
000048	2011000048	2011	2011-12-31	C0101	粮食及饲料加工业	1994-11-01	1994-09-17	1994	私营企业	402491731	深圳市	17
000048	2012000048	2012	2012-12-31	C13	农副食品加工业	1994-11-01	1994-09-17	1994	私营企业	402491731	深圳市	18
000048	2013000048	2013	2013-12-31	C13	农副食品加工业	1994-11-01	1994-09-17	1994	私营企业	402491731	深圳市	19
000048	2014000048	2014	2014-12-31	C13	农副食品加工业	1994-11-01	1994-09-17	1994	私营企业	402491731	深圳市	20
000048	2015000048	2015	2015-12-31	C13	农副食品加工业	1994-11-01	1994-09-17	1994	私营企业	402491731	深圳市	21
000048	2016000048	2016	2016-12-31	C13	农副食品加工业	1994-11-01	1994-09-17	1994	私营企业	402491731	深圳市	22
000048	2017000048	2017	2017-12-31	C13	农副食品加工业	1994-11-01	1994-09-17	1994	私营企业	402491731	深圳市	23
000048	2018000048	2018	2018-12-31	C13	农副食品加工业	1994-11-01	1994-09-17	1994	私营企业	402491731	深圳市	24
000048	2019000048	2019	2019-12-31	C13	农副食品加工业	1994-11-01	1994-09-17	1994	私营企业	402491731	深圳市	25
000048	2020000048	2020	2020-12-31	C13	农副食品加工业	1994-11-01	1994-09-17	1994	私营企业	402491731	深圳市	26
000048	2021000048	2021	2021-12-31	C13	农副食品加工业	1994-11-01	1994-09-17	1994	私营企业	402491731	深圳市	27
000049	2006000049	2006	2006-12-31	C7615	电工器械制造业	1995-03-20	1995-02-18	1995	国营或国有控股	136829160	深圳市	11
000049	2007000049	2007	2007-12-31	C7615	电工器械制造业	1995-03-20	1995-02-18	1995	国营或国有控股	136829160	深圳市	12
000049	2008000049	2008	2008-12-31	C7615	电工器械制造业	1995-03-20	1995-02-18	1995	国营或国有控股	136829160	深圳市	13
000049	2009000049	2009	2009-12-31	C7615	电工器械制造业	1995-03-20	1995-02-18	1995	国营或国有控股	136829160	深圳市	14
000049	2010000049	2010	2010-12-31	C7615	电工器械制造业	1995-03-20	1995-02-18	1995	国营或国有控股	136829160	深圳市	15
000049	2011000049	2011	2011-12-31	C7615	电工器械制造业	1995-03-20	1995-02-18	1995	国营或国有控股	136829160	深圳市	16
000049	2012000049	2012	2012-12-31	C38	电气机械及器材制造业	1995-03-20	1995-02-18	1995	国营或国有控股	136829160	深圳市	17
000049	2013000049	2013	2013-12-31	C38	电气机械及器材制造业	1995-03-20	1995-02-18	1995	国营或国有控股	136829160	深圳市	18
000049	2014000049	2014	2014-12-31	C38	电气机械及器材制造业	1995-03-20	1995-02-18	1995	国营或国有控股	136829160	深圳市	19
000049	2015000049	2015	2015-12-31	C38	电气机械及器材制造业	1995-03-20	1995-02-18	1995	国营或国有控股	136829160	深圳市	20
000049	2016000049	2016	2016-12-31	C38	电气机械及器材制造业	1995-03-20	1995-02-18	1995	国营或国有控股	136829160	深圳市	21
000049	2017000049	2017	2017-12-31	C38	电气机械及器材制造业	1995-03-20	1995-02-18	1995	国营或国有控股	136829160	深圳市	22
000049	2018000049	2018	2018-12-31	C38	电气机械及器材制造业	1995-03-20	1995-02-18	1995	国营或国有控股	136829160	深圳市	23
000049	2019000049	2019	2019-12-31	C38	电气机械及器材制造业	1995-03-20	1995-02-18	1995	国营或国有控股	136829160	深圳市	24
000049	2020000049	2020	2020-12-31	C38	电气机械及器材制造业	1995-03-20	1995-02-18	1995	国营或国有控股	136829160	深圳市	25
000049	2021000049	2021	2021-12-31	C38	电气机械及器材制造业	1995-03-20	1995-02-18	1995	国营或国有控股	136829160	深圳市	26
000050	2006000050	2006	2006-12-31	C5110	电子器件制造业	1995-03-15	1983-11-08	1983	国营或国有控股	2457747661	深圳市	23
000050	2007000050	2007	2007-12-31	C5110	电子器件制造业	1995-03-15	1983-11-08	1983	国营或国有控股	2457747661	深圳市	24
000050	2008000050	2008	2008-12-31	C5110	电子器件制造业	1995-03-15	1983-11-08	1983	国营或国有控股	2457747661	深圳市	25
000050	2009000050	2009	2009-12-31	C5110	电子器件制造业	1995-03-15	1983-11-08	1983	国营或国有控股	2457747661	深圳市	26
000050	2010000050	2010	2010-12-31	C5110	电子器件制造业	1995-03-15	1983-11-08	1983	国营或国有控股	2457747661	深圳市	27
000050	2011000050	2011	2011-12-31	C5110	电子器件制造业	1995-03-15	1983-11-08	1983	国营或国有控股	2457747661	深圳市	28
000050	2012000050	2012	2012-12-31	C39	计算机、通信和其他电子设备制造业	1995-03-15	1983-11-08	1983	国营或国有控股	2457747661	深圳市	29
000050	2013000050	2013	2013-12-31	C39	计算机、通信和其他电子设备制造业	1995-03-15	1983-11-08	1983	国营或国有控股	2457747661	深圳市	30
000050	2014000050	2014	2014-12-31	C39	计算机、通信和其他电子设备制造业	1995-03-15	1983-11-08	1983	国营或国有控股	2457747661	深圳市	31
000050	2015000050	2015	2015-12-31	C39	计算机、通信和其他电子设备制造业	1995-03-15	1983-11-08	1983	国营或国有控股	2457747661	深圳市	32
000050	2016000050	2016	2016-12-31	C39	计算机、通信和其他电子设备制造业	1995-03-15	1983-11-08	1983	国营或国有控股	2457747661	深圳市	33
000050	2017000050	2017	2017-12-31	C39	计算机、通信和其他电子设备制造业	1995-03-15	1983-11-08	1983	国营或国有控股	2457747661	深圳市	34
000050	2018000050	2018	2018-12-31	C39	计算机、通信和其他电子设备制造业	1995-03-15	1983-11-08	1983	国营或国有控股	2457747661	深圳市	35
000050	2019000050	2019	2019-12-31	C39	计算机、通信和其他电子设备制造业	1995-03-15	1983-11-08	1983	国营或国有控股	2457747661	深圳市	36
000050	2020000050	2020	2020-12-31	C39	计算机、通信和其他电子设备制造业	1995-03-15	1983-11-08	1983	国营或国有控股	2457747661	深圳市	37
000050	2021000050	2021	2021-12-31	C39	计算机、通信和其他电子设备制造业	1995-03-15	1983-11-08	1983	国营或国有控股	2457747661	深圳市	38
000055	2006000055	2006	2006-12-31	C6930	建筑用金属制品业	1996-04-15	1994-03-31	1994	私营企业	756909905	深圳市	12
000055	2007000055	2007	2007-12-31	C6930	建筑用金属制品业	1996-04-15	1994-03-31	1994	私营企业	756909905	深圳市	13
000055	2008000055	2008	2008-12-31	C6930	建筑用金属制品业	1996-04-15	1994-03-31	1994	私营企业	756909905	深圳市	14
000055	2009000055	2009	2009-12-31	C6930	建筑用金属制品业	1996-04-15	1994-03-31	1994	私营企业	756909905	深圳市	15
000055	2010000055	2010	2010-12-31	C6930	建筑用金属制品业	1996-04-15	1994-03-31	1994	私营企业	756909905	深圳市	16
000055	2011000055	2011	2011-12-31	C6930	建筑用金属制品业	1996-04-15	1994-03-31	1994	私营企业	756909905	深圳市	17
000055	2012000055	2012	2012-12-31	C33	金属制品业	1996-04-15	1994-03-31	1994	私营企业	756909905	深圳市	18
000055	2013000055	2013	2013-12-31	C33	金属制品业	1996-04-15	1994-03-31	1994	私营企业	756909905	深圳市	19
000055	2014000055	2014	2014-12-31	C33	金属制品业	1996-04-15	1994-03-31	1994	私营企业	756909905	深圳市	20
000055	2015000055	2015	2015-12-31	C33	金属制品业	1996-04-15	1994-03-31	1994	私营企业	756909905	深圳市	21
000055	2016000055	2016	2016-12-31	C33	金属制品业	1996-04-15	1994-03-31	1994	私营企业	756909905	深圳市	22
000055	2017000055	2017	2017-12-31	C33	金属制品业	1996-04-15	1994-03-31	1994	私营企业	756909905	深圳市	23
000055	2018000055	2018	2018-12-31	C33	金属制品业	1996-04-15	1994-03-31	1994	私营企业	756909905	深圳市	24
000055	2019000055	2019	2019-12-31	C33	金属制品业	1996-04-15	1994-03-31	1994	私营企业	756909905	深圳市	25
000055	2020000055	2020	2020-12-31	C33	金属制品业	1996-04-15	1994-03-31	1994	私营企业	756909905	深圳市	26
000055	2021000055	2021	2021-12-31	C33	金属制品业	1996-04-15	1994-03-31	1994	私营企业	756909905	深圳市	27
000059	2006000059	2006	2006-12-31	C4105	原油加工业	1997-01-30	1997-01-18	1997	国营或国有控股	1200506367	盘锦市	9
000059	2007000059	2007	2007-12-31	C4105	原油加工业	1997-01-30	1997-01-18	1997	国营或国有控股	1200506367	盘锦市	10
000059	2008000059	2008	2008-12-31	C4105	原油加工业	1997-01-30	1997-01-18	1997	国营或国有控股	1200506367	盘锦市	11
000059	2009000059	2009	2009-12-31	C4105	原油加工业	1997-01-30	1997-01-18	1997	国营或国有控股	1200506367	盘锦市	12
000059	2010000059	2010	2010-12-31	C4105	原油加工业	1997-01-30	1997-01-18	1997	国营或国有控股	1200506367	盘锦市	13
000059	2011000059	2011	2011-12-31	C4105	原油加工业	1997-01-30	1997-01-18	1997	国营或国有控股	1200506367	盘锦市	14
000059	2012000059	2012	2012-12-31	C25	石油加工、炼焦及核燃料加工业	1997-01-30	1997-01-18	1997	国营或国有控股	1200506367	盘锦市	15
000059	2013000059	2013	2013-12-31	C25	石油加工、炼焦及核燃料加工业	1997-01-30	1997-01-18	1997	国营或国有控股	1200506367	盘锦市	16
000059	2014000059	2014	2014-12-31	C25	石油加工、炼焦及核燃料加工业	1997-01-30	1997-01-18	1997	国营或国有控股	1200506367	盘锦市	17
000059	2015000059	2015	2015-12-31	C25	石油加工、炼焦及核燃料加工业	1997-01-30	1997-01-18	1997	国营或国有控股	1200506367	盘锦市	18
000059	2016000059	2016	2016-12-31	C25	石油加工、炼焦及核燃料加工业	1997-01-30	1997-01-18	1997	国营或国有控股	1200506367	盘锦市	19
000059	2017000059	2017	2017-12-31	C25	石油加工、炼焦及核燃料加工业	1997-01-30	1997-01-18	1997	国营或国有控股	1200506367	盘锦市	20
000059	2018000059	2018	2018-12-31	C25	石油加工、炼焦及核燃料加工业	1997-01-30	1997-01-18	1997	国营或国有控股	1200506367	盘锦市	21
000059	2019000059	2019	2019-12-31	C25	石油加工、炼焦及核燃料加工业	1997-01-30	1997-01-18	1997	国营或国有控股	1200506367	盘锦市	22
000059	2020000059	2020	2020-12-31	C25	石油加工、炼焦及核燃料加工业	1997-01-30	1997-01-18	1997	国营或国有控股	1200506367	盘锦市	23
000059	2021000059	2021	2021-12-31	C25	石油加工、炼焦及核燃料加工业	1997-01-30	1997-01-18	1997	国营或国有控股	1200506367	盘锦市	24
000060	2006000060	2006	2006-12-31	C6701	重有色金属冶炼业	1997-01-23	1994-06-06	1994	国营或国有控股	2062940880	深圳市	12
000060	2007000060	2007	2007-12-31	C6701	重有色金属冶炼业	1997-01-23	1994-06-06	1994	国营或国有控股	2062940880	深圳市	13
000060	2008000060	2008	2008-12-31	C6701	重有色金属冶炼业	1997-01-23	1994-06-06	1994	国营或国有控股	2062940880	深圳市	14
000060	2009000060	2009	2009-12-31	C6701	重有色金属冶炼业	1997-01-23	1994-06-06	1994	国营或国有控股	2062940880	深圳市	15
000060	2010000060	2010	2010-12-31	C6701	重有色金属冶炼业	1997-01-23	1994-06-06	1994	国营或国有控股	2062940880	深圳市	16
000060	2011000060	2011	2011-12-31	C6701	重有色金属冶炼业	1997-01-23	1994-06-06	1994	国营或国有控股	2062940880	深圳市	17
000060	2012000060	2012	2012-12-31	C32	有色金属冶炼及压延加工业	1997-01-23	1994-06-06	1994	国营或国有控股	2062940880	深圳市	18
000060	2013000060	2013	2013-12-31	C32	有色金属冶炼及压延加工业	1997-01-23	1994-06-06	1994	国营或国有控股	2062940880	深圳市	19
000060	2014000060	2014	2014-12-31	C32	有色金属冶炼及压延加工业	1997-01-23	1994-06-06	1994	国营或国有控股	2062940880	深圳市	20
000060	2015000060	2015	2015-12-31	C32	有色金属冶炼及压延加工业	1997-01-23	1994-06-06	1994	国营或国有控股	2062940880	深圳市	21
000060	2016000060	2016	2016-12-31	C32	有色金属冶炼及压延加工业	1997-01-23	1994-06-06	1994	国营或国有控股	2062940880	深圳市	22
000060	2017000060	2017	2017-12-31	C32	有色金属冶炼及压延加工业	1997-01-23	1994-06-06	1994	国营或国有控股	2062940880	深圳市	23
000060	2018000060	2018	2018-12-31	C32	有色金属冶炼及压延加工业	1997-01-23	1994-06-06	1994	国营或国有控股	2062940880	深圳市	24
000060	2019000060	2019	2019-12-31	C32	有色金属冶炼及压延加工业	1997-01-23	1994-06-06	1994	国营或国有控股	2062940880	深圳市	25
000060	2020000060	2020	2020-12-31	C32	有色金属冶炼及压延加工业	1997-01-23	1994-06-06	1994	国营或国有控股	2062940880	深圳市	26
000060	2021000060	2021	2021-12-31	C32	有色金属冶炼及压延加工业	1997-01-23	1994-06-06	1994	国营或国有控股	2062940880	深圳市	27
000063	2006000063	2006	2006-12-31	G8101	通信设备制造业	1997-11-18	1997-11-11	1997	国营或国有控股	4125049533	深圳市	9
000063	2007000063	2007	2007-12-31	G8101	通信设备制造业	1997-11-18	1997-11-11	1997	国营或国有控股	4125049533	深圳市	10
000063	2008000063	2008	2008-12-31	G8101	通信设备制造业	1997-11-18	1997-11-11	1997	国营或国有控股	4125049533	深圳市	11
000063	2009000063	2009	2009-12-31	G8101	通信设备制造业	1997-11-18	1997-11-11	1997	国营或国有控股	4125049533	深圳市	12
000063	2010000063	2010	2010-12-31	G8101	通信设备制造业	1997-11-18	1997-11-11	1997	国营或国有控股	4125049533	深圳市	13
000063	2011000063	2011	2011-12-31	G8101	通信设备制造业	1997-11-18	1997-11-11	1997	国营或国有控股	4125049533	深圳市	14
000063	2012000063	2012	2012-12-31	C39	计算机、通信和其他电子设备制造业	1997-11-18	1997-11-11	1997	国营或国有控股	4125049533	深圳市	15
000063	2013000063	2013	2013-12-31	C39	计算机、通信和其他电子设备制造业	1997-11-18	1997-11-11	1997	国营或国有控股	4125049533	深圳市	16
000063	2014000063	2014	2014-12-31	C39	计算机、通信和其他电子设备制造业	1997-11-18	1997-11-11	1997	国营或国有控股	4125049533	深圳市	17
000063	2015000063	2015	2015-12-31	C39	计算机、通信和其他电子设备制造业	1997-11-18	1997-11-11	1997	国营或国有控股	4125049533	深圳市	18
000063	2016000063	2016	2016-12-31	C39	计算机、通信和其他电子设备制造业	1997-11-18	1997-11-11	1997	国营或国有控股	4125049533	深圳市	19
000063	2017000063	2017	2017-12-31	C39	计算机、通信和其他电子设备制造业	1997-11-18	1997-11-11	1997	国营或国有控股	4125049533	深圳市	20
000063	2018000063	2018	2018-12-31	C39	计算机、通信和其他电子设备制造业	1997-11-18	1997-11-11	1997	国营或国有控股	4125049533	深圳市	21
000063	2019000063	2019	2019-12-31	C39	计算机、通信和其他电子设备制造业	1997-11-18	1997-11-11	1997	国营或国有控股	4125049533	深圳市	22
000063	2020000063	2020	2020-12-31	C39	计算机、通信和其他电子设备制造业	1997-11-18	1997-11-11	1997	国营或国有控股	4125049533	深圳市	23
000063	2021000063	2021	2021-12-31	C39	计算机、通信和其他电子设备制造业	1997-11-18	1997-11-11	1997	国营或国有控股	4125049533	深圳市	24
000066	2006000066	2006	2006-12-31	G8301	电子计算机制造业	1997-06-26	1997-06-20	1997	国营或国有控股	2928182053	深圳市	9
000066	2007000066	2007	2007-12-31	G8301	电子计算机制造业	1997-06-26	1997-06-20	1997	国营或国有控股	2928182053	深圳市	10
000066	2008000066	2008	2008-12-31	G8301	电子计算机制造业	1997-06-26	1997-06-20	1997	国营或国有控股	2928182053	深圳市	11
000066	2009000066	2009	2009-12-31	G8301	电子计算机制造业	1997-06-26	1997-06-20	1997	国营或国有控股	2928182053	深圳市	12
000066	2010000066	2010	2010-12-31	G8301	电子计算机制造业	1997-06-26	1997-06-20	1997	国营或国有控股	2928182053	深圳市	13
000066	2011000066	2011	2011-12-31	G8301	电子计算机制造业	1997-06-26	1997-06-20	1997	国营或国有控股	2928182053	深圳市	14
000066	2012000066	2012	2012-12-31	C39	计算机、通信和其他电子设备制造业	1997-06-26	1997-06-20	1997	国营或国有控股	2928182053	深圳市	15
000066	2013000066	2013	2013-12-31	C39	计算机、通信和其他电子设备制造业	1997-06-26	1997-06-20	1997	国营或国有控股	2928182053	深圳市	16
000066	2014000066	2014	2014-12-31	C39	计算机、通信和其他电子设备制造业	1997-06-26	1997-06-20	1997	国营或国有控股	2928182053	深圳市	17
000066	2015000066	2015	2015-12-31	C39	计算机、通信和其他电子设备制造业	1997-06-26	1997-06-20	1997	国营或国有控股	2928182053	深圳市	18
000066	2016000066	2016	2016-12-31	C39	计算机、通信和其他电子设备制造业	1997-06-26	1997-06-20	1997	国营或国有控股	2928182053	深圳市	19
000066	2017000066	2017	2017-12-31	C39	计算机、通信和其他电子设备制造业	1997-06-26	1997-06-20	1997	国营或国有控股	2928182053	深圳市	20
000066	2018000066	2018	2018-12-31	C39	计算机、通信和其他电子设备制造业	1997-06-26	1997-06-20	1997	国营或国有控股	2928182053	深圳市	21
000066	2019000066	2019	2019-12-31	C39	计算机、通信和其他电子设备制造业	1997-06-26	1997-06-20	1997	国营或国有控股	2928182053	深圳市	22
000066	2020000066	2020	2020-12-31	C39	计算机、通信和其他电子设备制造业	1997-06-26	1997-06-20	1997	国营或国有控股	2928182053	深圳市	23
000066	2021000066	2021	2021-12-31	C39	计算机、通信和其他电子设备制造业	1997-06-26	1997-06-20	1997	国营或国有控股	2928182053	深圳市	24
000070	2006000070	2006	2006-12-31	C51	电子元器件制造业	2000-05-11	1997-07-29	1997	国营或国有控股	844578958	深圳市	9
000070	2007000070	2007	2007-12-31	C51	电子元器件制造业	2000-05-11	1997-07-29	1997	国营或国有控股	844578958	深圳市	10
000070	2008000070	2008	2008-12-31	C51	电子元器件制造业	2000-05-11	1997-07-29	1997	国营或国有控股	844578958	深圳市	11
000070	2009000070	2009	2009-12-31	C51	电子元器件制造业	2000-05-11	1997-07-29	1997	国营或国有控股	844578958	深圳市	12
000070	2010000070	2010	2010-12-31	G8101	通信设备制造业	2000-05-11	1997-07-29	1997	国营或国有控股	844578958	深圳市	13
000070	2011000070	2011	2011-12-31	G8101	通信设备制造业	2000-05-11	1997-07-29	1997	国营或国有控股	844578958	深圳市	14
000070	2012000070	2012	2012-12-31	C38	电气机械及器材制造业	2000-05-11	1997-07-29	1997	国营或国有控股	844578958	深圳市	15
000070	2013000070	2013	2013-12-31	C38	电气机械及器材制造业	2000-05-11	1997-07-29	1997	国营或国有控股	844578958	深圳市	16
000070	2014000070	2014	2014-12-31	C38	电气机械及器材制造业	2000-05-11	1997-07-29	1997	国营或国有控股	844578958	深圳市	17
000070	2015000070	2015	2015-12-31	C38	电气机械及器材制造业	2000-05-11	1997-07-29	1997	国营或国有控股	844578958	深圳市	18
000070	2016000070	2016	2016-12-31	C38	电气机械及器材制造业	2000-05-11	1997-07-29	1997	国营或国有控股	844578958	深圳市	19
000070	2017000070	2017	2017-12-31	C38	电气机械及器材制造业	2000-05-11	1997-07-29	1997	国营或国有控股	844578958	深圳市	20
000070	2018000070	2018	2018-12-31	C38	电气机械及器材制造业	2000-05-11	1997-07-29	1997	国营或国有控股	844578958	深圳市	21
000070	2019000070	2019	2019-12-31	C38	电气机械及器材制造业	2000-05-11	1997-07-29	1997	国营或国有控股	844578958	深圳市	22
000070	2020000070	2020	2020-12-31	C38	电气机械及器材制造业	2000-05-11	1997-07-29	1997	国营或国有控股	844578958	深圳市	23
000070	2021000070	2021	2021-12-31	C38	电气机械及器材制造业	2000-05-11	1997-07-29	1997	国营或国有控股	844578958	深圳市	24
000100	2006000100	2006	2006-12-31	C55	日用电子器具制造业	2004-01-30	2002-04-19	2002	国营或国有控股	9452413271	惠州市	4
000100	2007000100	2007	2007-12-31	C55	日用电子器具制造业	2004-01-30	2002-04-19	2002	国营或国有控股	9452413271	惠州市	5
000100	2008000100	2008	2008-12-31	C55	日用电子器具制造业	2004-01-30	2002-04-19	2002	国营或国有控股	9452413271	惠州市	6
000100	2009000100	2009	2009-12-31	C55	日用电子器具制造业	2004-01-30	2002-04-19	2002	国营或国有控股	9452413271	惠州市	7
000100	2010000100	2010	2010-12-31	C55	日用电子器具制造业	2004-01-30	2002-04-19	2002	国营或国有控股	9452413271	惠州市	8
000100	2011000100	2011	2011-12-31	C55	日用电子器具制造业	2004-01-30	2002-04-19	2002	国营或国有控股	9452413271	惠州市	9
000100	2012000100	2012	2012-12-31	C39	计算机、通信和其他电子设备制造业	2004-01-30	2002-04-19	2002	国营或国有控股	9452413271	惠州市	10
000100	2013000100	2013	2013-12-31	C39	计算机、通信和其他电子设备制造业	2004-01-30	2002-04-19	2002	国营或国有控股	9452413271	惠州市	11
000100	2014000100	2014	2014-12-31	C39	计算机、通信和其他电子设备制造业	2004-01-30	2002-04-19	2002	国营或国有控股	9452413271	惠州市	12
000100	2015000100	2015	2015-12-31	C39	计算机、通信和其他电子设备制造业	2004-01-30	2002-04-19	2002	国营或国有控股	9452413271	惠州市	13
000100	2016000100	2016	2016-12-31	C39	计算机、通信和其他电子设备制造业	2004-01-30	2002-04-19	2002	国营或国有控股	9452413271	惠州市	14
000100	2017000100	2017	2017-12-31	C39	计算机、通信和其他电子设备制造业	2004-01-30	2002-04-19	2002	国营或国有控股	9452413271	惠州市	15
000100	2018000100	2018	2018-12-31	C39	计算机、通信和其他电子设备制造业	2004-01-30	2002-04-19	2002	国营或国有控股	9452413271	惠州市	16
000100	2019000100	2019	2019-12-31	C39	计算机、通信和其他电子设备制造业	2004-01-30	2002-04-19	2002	国营或国有控股	9452413271	惠州市	17
000100	2020000100	2020	2020-12-31	C39	计算机、通信和其他电子设备制造业	2004-01-30	2002-04-19	2002	国营或国有控股	9452413271	惠州市	18
000100	2021000100	2021	2021-12-31	C39	计算机、通信和其他电子设备制造业	2004-01-30	2002-04-19	2002	国营或国有控股	9452413271	惠州市	19
000153	2006000153	2006	2006-12-31	C8105	化学药品制剂制造业	2000-09-20	1997-08-30	1997	国营或国有控股	312141230	芜湖市	9
000153	2007000153	2007	2007-12-31	C8105	化学药品制剂制造业	2000-09-20	1997-08-30	1997	国营或国有控股	312141230	芜湖市	10
000153	2008000153	2008	2008-12-31	C8105	化学药品制剂制造业	2000-09-20	1997-08-30	1997	国营或国有控股	312141230	芜湖市	11
000153	2009000153	2009	2009-12-31	C8105	化学药品制剂制造业	2000-09-20	1997-08-30	1997	国营或国有控股	312141230	芜湖市	12
000153	2010000153	2010	2010-12-31	C8105	化学药品制剂制造业	2000-09-20	1997-08-30	1997	国营或国有控股	312141230	芜湖市	13
000153	2011000153	2011	2011-12-31	C8105	化学药品制剂制造业	2000-09-20	1997-08-30	1997	国营或国有控股	312141230	芜湖市	14
000153	2012000153	2012	2012-12-31	C27	医药制造业	2000-09-20	1997-08-30	1997	国营或国有控股	312141230	芜湖市	15
000153	2013000153	2013	2013-12-31	C27	医药制造业	2000-09-20	1997-08-30	1997	国营或国有控股	312141230	芜湖市	16
000153	2014000153	2014	2014-12-31	C27	医药制造业	2000-09-20	1997-08-30	1997	私营企业	312141230	芜湖市	17
000153	2015000153	2015	2015-12-31	C27	医药制造业	2000-09-20	1997-08-30	1997	私营企业	312141230	芜湖市	18
000153	2016000153	2016	2016-12-31	C27	医药制造业	2000-09-20	1997-08-30	1997	私营企业	312141230	芜湖市	19
000153	2017000153	2017	2017-12-31	C27	医药制造业	2000-09-20	1997-08-30	1997	私营企业	312141230	芜湖市	20
000153	2018000153	2018	2018-12-31	C27	医药制造业	2000-09-20	1997-08-30	1997	私营企业	312141230	芜湖市	21
000153	2019000153	2019	2019-12-31	C27	医药制造业	2000-09-20	1997-08-30	1997	私营企业	312141230	芜湖市	22
000153	2020000153	2020	2020-12-31	C27	医药制造业	2000-09-20	1997-08-30	1997	私营企业	312141230	芜湖市	23
000153	2021000153	2021	2021-12-31	C27	医药制造业	2000-09-20	1997-08-30	1997	私营企业	312141230	芜湖市	24
000157	2006000157	2006	2006-12-31	C7301	冶金、矿山、机电工业专用设备制造业	2000-10-12	1999-08-01	1999	国营或国有控股	7705954050	长沙市	7
000157	2007000157	2007	2007-12-31	C7301	冶金、矿山、机电工业专用设备制造业	2000-10-12	1999-08-01	1999	国营或国有控股	7705954050	长沙市	8
000157	2008000157	2008	2008-12-31	C7301	冶金、矿山、机电工业专用设备制造业	2000-10-12	1999-08-01	1999	中外合资	7705954050	长沙市	9
000157	2009000157	2009	2009-12-31	C7301	冶金、矿山、机电工业专用设备制造业	2000-10-12	1999-08-01	1999	中外合资	7705954050	长沙市	10
000157	2010000157	2010	2010-12-31	C7301	冶金、矿山、机电工业专用设备制造业	2000-10-12	1999-08-01	1999	中外合资	7705954050	长沙市	11
000157	2011000157	2011	2011-12-31	C7301	冶金、矿山、机电工业专用设备制造业	2000-10-12	1999-08-01	1999	中外合资	7705954050	长沙市	12
000157	2012000157	2012	2012-12-31	C35	专用设备制造业	2000-10-12	1999-08-01	1999	中外合资	7705954050	长沙市	13
000157	2013000157	2013	2013-12-31	C35	专用设备制造业	2000-10-12	1999-08-01	1999	中外合资	7705954050	长沙市	14
000157	2014000157	2014	2014-12-31	C35	专用设备制造业	2000-10-12	1999-08-01	1999	中外合资	7705954050	长沙市	15
000157	2015000157	2015	2015-12-31	C35	专用设备制造业	2000-10-12	1999-08-01	1999	中外合资	7705954050	长沙市	16
000157	2016000157	2016	2016-12-31	C35	专用设备制造业	2000-10-12	1999-08-01	1999	中外合资	7705954050	长沙市	17
000157	2017000157	2017	2017-12-31	C35	专用设备制造业	2000-10-12	1999-08-01	1999	中外合资	7705954050	长沙市	18
000157	2018000157	2018	2018-12-31	C35	专用设备制造业	2000-10-12	1999-08-01	1999	中外合资	7705954050	长沙市	19
000157	2019000157	2019	2019-12-31	C35	专用设备制造业	2000-10-12	1999-08-01	1999	中外合资	7705954050	长沙市	20
000157	2020000157	2020	2020-12-31	C35	专用设备制造业	2000-10-12	1999-08-01	1999	中外合资	7705954050	长沙市	21
000157	2021000157	2021	2021-12-31	C35	专用设备制造业	2000-10-12	1999-08-01	1999	中外合资	7705954050	长沙市	22
000301	2006000301	2006	2006-12-31	C11	纺织业	2000-05-29	1998-07-16	1998	国营或国有控股	6213237010	苏州市	8
000301	2007000301	2007	2007-12-31	C11	纺织业	2000-05-29	1998-07-16	1998	国营或国有控股	6213237010	苏州市	9
000301	2008000301	2008	2008-12-31	C11	纺织业	2000-05-29	1998-07-16	1998	国营或国有控股	6213237010	苏州市	10
000301	2009000301	2009	2009-12-31	C11	纺织业	2000-05-29	1998-07-16	1998	国营或国有控股	6213237010	苏州市	11
000301	2010000301	2010	2010-12-31	M	综合类	2000-05-29	1998-07-16	1998	国营或国有控股	6213237010	苏州市	12
000301	2011000301	2011	2011-12-31	M	综合类	2000-05-29	1998-07-16	1998	国营或国有控股	6213237010	苏州市	13
000301	2012000301	2012	2012-12-31	D44	电力、热力生产和供应业	2000-05-29	1998-07-16	1998	国营或国有控股	6213237010	苏州市	14
000301	2013000301	2013	2013-12-31	D44	电力、热力生产和供应业	2000-05-29	1998-07-16	1998	国营或国有控股	6213237010	苏州市	15
000301	2014000301	2014	2014-12-31	D44	电力、热力生产和供应业	2000-05-29	1998-07-16	1998	国营或国有控股	6213237010	苏州市	16
000301	2015000301	2015	2015-12-31	D44	电力、热力生产和供应业	2000-05-29	1998-07-16	1998	国营或国有控股	6213237010	苏州市	17
000301	2016000301	2016	2016-12-31	D44	电力、热力生产和供应业	2000-05-29	1998-07-16	1998	国营或国有控股	6213237010	苏州市	18
000301	2017000301	2017	2017-12-31	D44	电力、热力生产和供应业	2000-05-29	1998-07-16	1998	国营或国有控股	6213237010	苏州市	19
000301	2018000301	2018	2018-12-31	C28	化学纤维制造业	2000-05-29	1998-07-16	1998	国营或国有控股	6213237010	苏州市	20
000301	2019000301	2019	2019-12-31	C28	化学纤维制造业	2000-05-29	1998-07-16	1998	国营或国有控股	6213237010	苏州市	21
000301	2020000301	2020	2020-12-31	C28	化学纤维制造业	2000-05-29	1998-07-16	1998	国营或国有控股	6213237010	苏州市	22
000301	2021000301	2021	2021-12-31	C28	化学纤维制造业	2000-05-29	1998-07-16	1998	国营或国有控股	6213237010	苏州市	23
000333	2013000333	2013	2013-12-31	C38	电气机械及器材制造业	2013-09-18	2000-04-07	2000	私营企业	1686323389	佛山市	13
000333	2014000333	2014	2014-12-31	C38	电气机械及器材制造业	2013-09-18	2000-04-07	2000	私营企业	1686323389	佛山市	14
000333	2015000333	2015	2015-12-31	C38	电气机械及器材制造业	2013-09-18	2000-04-07	2000	私营企业	1686323389	佛山市	15
000333	2016000333	2016	2016-12-31	C38	电气机械及器材制造业	2013-09-18	2000-04-07	2000	私营企业	1686323389	佛山市	16
000333	2017000333	2017	2017-12-31	C38	电气机械及器材制造业	2013-09-18	2000-04-07	2000	私营企业	1686323389	佛山市	17
000333	2018000333	2018	2018-12-31	C38	电气机械及器材制造业	2013-09-18	2000-04-07	2000	私营企业	1686323389	佛山市	18
000333	2019000333	2019	2019-12-31	C38	电气机械及器材制造业	2013-09-18	2000-04-07	2000	私营企业	1686323389	佛山市	19
000333	2020000333	2020	2020-12-31	C38	电气机械及器材制造业	2013-09-18	2000-04-07	2000	私营企业	1686323389	佛山市	20
000333	2021000333	2021	2021-12-31	C38	电气机械及器材制造业	2013-09-18	2000-04-07	2000	私营企业	1686323389	佛山市	21
000338	2007000338	2007	2007-12-31	C7505	汽车制造业	2007-04-30	2002-12-23	2002	国营或国有控股	1999309639	潍坊市	5
000338	2008000338	2008	2008-12-31	C7505	汽车制造业	2007-04-30	2002-12-23	2002	国营或国有控股	1999309639	潍坊市	6
000338	2009000338	2009	2009-12-31	C7505	汽车制造业	2007-04-30	2002-12-23	2002	国营或国有控股	1999309639	潍坊市	7
000338	2010000338	2010	2010-12-31	C7505	汽车制造业	2007-04-30	2002-12-23	2002	国营或国有控股	1999309639	潍坊市	8
000338	2011000338	2011	2011-12-31	C7505	汽车制造业	2007-04-30	2002-12-23	2002	国营或国有控股	1999309639	潍坊市	9
000338	2012000338	2012	2012-12-31	C36	汽车制造业	2007-04-30	2002-12-23	2002	国营或国有控股	1999309639	潍坊市	10
000338	2013000338	2013	2013-12-31	C36	汽车制造业	2007-04-30	2002-12-23	2002	国营或国有控股	1999309639	潍坊市	11
000338	2014000338	2014	2014-12-31	C36	汽车制造业	2007-04-30	2002-12-23	2002	国营或国有控股	1999309639	潍坊市	12
000338	2015000338	2015	2015-12-31	C36	汽车制造业	2007-04-30	2002-12-23	2002	国营或国有控股	1999309639	潍坊市	13
000338	2016000338	2016	2016-12-31	C36	汽车制造业	2007-04-30	2002-12-23	2002	国营或国有控股	1999309639	潍坊市	14
000338	2017000338	2017	2017-12-31	C36	汽车制造业	2007-04-30	2002-12-23	2002	国营或国有控股	1999309639	潍坊市	15
000338	2018000338	2018	2018-12-31	C36	汽车制造业	2007-04-30	2002-12-23	2002	国营或国有控股	1999309639	潍坊市	16
000338	2019000338	2019	2019-12-31	C36	汽车制造业	2007-04-30	2002-12-23	2002	国营或国有控股	1999309639	潍坊市	17
000338	2020000338	2020	2020-12-31	C36	汽车制造业	2007-04-30	2002-12-23	2002	国营或国有控股	1999309639	潍坊市	18
000338	2021000338	2021	2021-12-31	C36	汽车制造业	2007-04-30	2002-12-23	2002	国营或国有控股	1999309639	潍坊市	19
000400	2006000400	2006	2006-12-31	C7610	输配电及控制设备制造业	1997-04-18	1993-03-15	1993	国营或国有控股	378272000	许昌市	13
000400	2007000400	2007	2007-12-31	C7610	输配电及控制设备制造业	1997-04-18	1993-03-15	1993	国营或国有控股	378272000	许昌市	14
000400	2008000400	2008	2008-12-31	C7610	输配电及控制设备制造业	1997-04-18	1993-03-15	1993	国营或国有控股	378272000	许昌市	15
000400	2009000400	2009	2009-12-31	C7610	输配电及控制设备制造业	1997-04-18	1993-03-15	1993	国营或国有控股	378272000	许昌市	16
000400	2010000400	2010	2010-12-31	C7610	输配电及控制设备制造业	1997-04-18	1993-03-15	1993	国营或国有控股	378272000	许昌市	17
000400	2011000400	2011	2011-12-31	C7610	输配电及控制设备制造业	1997-04-18	1993-03-15	1993	国营或国有控股	378272000	许昌市	18
000400	2012000400	2012	2012-12-31	C38	电气机械及器材制造业	1997-04-18	1993-03-15	1993	国营或国有控股	378272000	许昌市	19
000400	2013000400	2013	2013-12-31	C38	电气机械及器材制造业	1997-04-18	1993-03-15	1993	国营或国有控股	378272000	许昌市	20
000400	2014000400	2014	2014-12-31	C38	电气机械及器材制造业	1997-04-18	1993-03-15	1993	国营或国有控股	378272000	许昌市	21
000400	2015000400	2015	2015-12-31	C38	电气机械及器材制造业	1997-04-18	1993-03-15	1993	国营或国有控股	378272000	许昌市	22
000400	2016000400	2016	2016-12-31	C38	电气机械及器材制造业	1997-04-18	1993-03-15	1993	国营或国有控股	378272000	许昌市	23
000400	2017000400	2017	2017-12-31	C38	电气机械及器材制造业	1997-04-18	1993-03-15	1993	国营或国有控股	378272000	许昌市	24
000400	2018000400	2018	2018-12-31	C38	电气机械及器材制造业	1997-04-18	1993-03-15	1993	国营或国有控股	378272000	许昌市	25
000400	2019000400	2019	2019-12-31	C38	电气机械及器材制造业	1997-04-18	1993-03-15	1993	国营或国有控股	378272000	许昌市	26
000400	2020000400	2020	2020-12-31	C38	电气机械及器材制造业	1997-04-18	1993-03-15	1993	国营或国有控股	378272000	许昌市	27
000400	2021000400	2021	2021-12-31	C38	电气机械及器材制造业	1997-04-18	1993-03-15	1993	国营或国有控股	378272000	许昌市	28
000401	2006000401	2006	2006-12-31	C6101	水泥制造业	1996-06-14	1994-05-08	1994	国营或国有控股	2658212757	唐山市	12
000401	2007000401	2007	2007-12-31	C6101	水泥制造业	1996-06-14	1994-05-08	1994	国营或国有控股	2658212757	唐山市	13
000401	2008000401	2008	2008-12-31	C6101	水泥制造业	1996-06-14	1994-05-08	1994	国营或国有控股	2658212757	唐山市	14
000401	2009000401	2009	2009-12-31	C6101	水泥制造业	1996-06-14	1994-05-08	1994	国营或国有控股	2658212757	唐山市	15
000401	2010000401	2010	2010-12-31	C6101	水泥制造业	1996-06-14	1994-05-08	1994	国营或国有控股	2658212757	唐山市	16
000401	2011000401	2011	2011-12-31	C6101	水泥制造业	1996-06-14	1994-05-08	1994	国营或国有控股	2658212757	唐山市	17
000401	2012000401	2012	2012-12-31	C30	非金属矿物制品业	1996-06-14	1994-05-08	1994	国营或国有控股	2658212757	唐山市	18
000401	2013000401	2013	2013-12-31	C30	非金属矿物制品业	1996-06-14	1994-05-08	1994	国营或国有控股	2658212757	唐山市	19
000401	2014000401	2014	2014-12-31	C30	非金属矿物制品业	1996-06-14	1994-05-08	1994	国营或国有控股	2658212757	唐山市	20
000401	2015000401	2015	2015-12-31	C30	非金属矿物制品业	1996-06-14	1994-05-08	1994	国营或国有控股	2658212757	唐山市	21
000401	2016000401	2016	2016-12-31	C30	非金属矿物制品业	1996-06-14	1994-05-08	1994	国营或国有控股	2658212757	唐山市	22
000401	2017000401	2017	2017-12-31	C30	非金属矿物制品业	1996-06-14	1994-05-08	1994	国营或国有控股	2658212757	唐山市	23
000401	2018000401	2018	2018-12-31	C30	非金属矿物制品业	1996-06-14	1994-05-08	1994	国营或国有控股	2658212757	唐山市	24
000401	2019000401	2019	2019-12-31	C30	非金属矿物制品业	1996-06-14	1994-05-08	1994	国营或国有控股	2658212757	唐山市	25
000401	2020000401	2020	2020-12-31	C30	非金属矿物制品业	1996-06-14	1994-05-08	1994	国营或国有控股	2658212757	唐山市	26
000401	2021000401	2021	2021-12-31	C30	非金属矿物制品业	1996-06-14	1994-05-08	1994	国营或国有控股	2658212757	唐山市	27
000403	2006000403	2006	2006-12-31	C4	石油、化学、塑胶、塑料	1996-06-28	1993-12-28	1993	国营或国有控股	272577599	宜春市	13
000403	2007000403	2007	2007-12-31	C4	石油、化学、塑胶、塑料	1996-06-28	1993-12-28	1993	国营或国有控股	272577599	宜春市	14
000403	2008000403	2008	2008-12-31	C4	石油、化学、塑胶、塑料	1996-06-28	1993-12-28	1993	国营或国有控股	272577599	太原市	15
000403	2009000403	2009	2009-12-31	C4	石油、化学、塑胶、塑料	1996-06-28	1993-12-28	1993	国营或国有控股	272577599	太原市	16
000403	2010000403	2010	2010-12-31	C8101	化学药品原药制造业	1996-06-28	1993-12-28	1993	国营或国有控股	272577599	太原市	17
000403	2011000403	2011	2011-12-31	C8101	化学药品原药制造业	1996-06-28	1993-12-28	1993	国营或国有控股	272577599	太原市	18
000403	2012000403	2012	2012-12-31	C27	医药制造业	1996-06-28	1993-12-28	1993	国营或国有控股	272577599	太原市	19
000403	2013000403	2013	2013-12-31	C27	医药制造业	1996-06-28	1993-12-28	1993	国营或国有控股	272577599	太原市	20
000403	2014000403	2014	2014-12-31	C27	医药制造业	1996-06-28	1993-12-28	1993	国营或国有控股	272577599	太原市	21
000403	2015000403	2015	2015-12-31	C27	医药制造业	1996-06-28	1993-12-28	1993	国营或国有控股	272577599	太原市	22
000403	2016000403	2016	2016-12-31	C27	医药制造业	1996-06-28	1993-12-28	1993	国营或国有控股	272577599	太原市	23
000403	2017000403	2017	2017-12-31	C27	医药制造业	1996-06-28	1993-12-28	1993	国营或国有控股	272577599	太原市	24
000403	2018000403	2018	2018-12-31	C27	医药制造业	1996-06-28	1993-12-28	1993	国营或国有控股	272577599	太原市	25
000403	2019000403	2019	2019-12-31	C27	医药制造业	1996-06-28	1993-12-28	1993	国营或国有控股	272577599	太原市	26
000403	2020000403	2020	2020-12-31	C27	医药制造业	1996-06-28	1993-12-28	1993	国营或国有控股	272577599	太原市	27
000403	2021000403	2021	2021-12-31	C27	医药制造业	1996-06-28	1993-12-28	1993	国营或国有控股	272577599	太原市	28
000404	2006000404	2006	2006-12-31	C7110	通用设备制造业	1996-06-19	1994-06-16	1994	国营或国有控股	695995979	景德镇市	12
000404	2007000404	2007	2007-12-31	C7110	通用设备制造业	1996-06-19	1994-06-16	1994	国营或国有控股	695995979	景德镇市	13
000404	2008000404	2008	2008-12-31	C7110	通用设备制造业	1996-06-19	1994-06-16	1994	国营或国有控股	695995979	景德镇市	14
000404	2009000404	2009	2009-12-31	C7110	通用设备制造业	1996-06-19	1994-06-16	1994	国营或国有控股	695995979	景德镇市	15
000404	2010000404	2010	2010-12-31	C7110	通用设备制造业	1996-06-19	1994-06-16	1994	国营或国有控股	695995979	景德镇市	16
000404	2011000404	2011	2011-12-31	C7110	通用设备制造业	1996-06-19	1994-06-16	1994	国营或国有控股	695995979	景德镇市	17
000404	2012000404	2012	2012-12-31	C34	通用设备制造业	1996-06-19	1994-06-16	1994	国营或国有控股	695995979	景德镇市	18
000404	2013000404	2013	2013-12-31	C34	通用设备制造业	1996-06-19	1994-06-16	1994	国营或国有控股	695995979	景德镇市	19
000404	2014000404	2014	2014-12-31	C34	通用设备制造业	1996-06-19	1994-06-16	1994	国营或国有控股	695995979	景德镇市	20
000404	2015000404	2015	2015-12-31	C34	通用设备制造业	1996-06-19	1994-06-16	1994	国营或国有控股	695995979	景德镇市	21
000404	2016000404	2016	2016-12-31	C34	通用设备制造业	1996-06-19	1994-06-16	1994	国营或国有控股	695995979	景德镇市	22
000404	2017000404	2017	2017-12-31	C34	通用设备制造业	1996-06-19	1994-06-16	1994	国营或国有控股	695995979	景德镇市	23
000404	2018000404	2018	2018-12-31	C34	通用设备制造业	1996-06-19	1994-06-16	1994	国营或国有控股	695995979	景德镇市	24
000404	2019000404	2019	2019-12-31	C34	通用设备制造业	1996-06-19	1994-06-16	1994	国营或国有控股	695995979	景德镇市	25
000404	2020000404	2020	2020-12-31	C34	通用设备制造业	1996-06-19	1994-06-16	1994	国营或国有控股	695995979	景德镇市	26
000404	2021000404	2021	2021-12-31	C34	通用设备制造业	1996-06-19	1994-06-16	1994	国营或国有控股	695995979	景德镇市	27
000408	2006000408	2006	2006-12-31	C61	非金属矿物制品业	1996-06-28	1996-06-25	1996	私营企业	1580435073	邯郸市	10
000408	2007000408	2007	2007-12-31	C61	非金属矿物制品业	1996-06-28	1996-06-25	1996	私营企业	1580435073	邯郸市	11
000408	2008000408	2008	2008-12-31	C61	非金属矿物制品业	1996-06-28	1996-06-25	1996	私营企业	1580435073	邯郸市	12
000408	2009000408	2009	2009-12-31	C61	非金属矿物制品业	1996-06-28	1996-06-25	1996	私营企业	1580435073	邯郸市	13
000408	2010000408	2010	2010-12-31	C61	非金属矿物制品业	1996-06-28	1996-06-25	1996	私营企业	1580435073	邯郸市	14
000408	2011000408	2011	2011-12-31	C6730	贵金属冶炼业	1996-06-28	1996-06-25	1996	私营企业	1580435073	邯郸市	15
000408	2012000408	2012	2012-12-31	F51	批发业	1996-06-28	1996-06-25	1996	私营企业	1580435073	邯郸市	16
000408	2013000408	2013	2013-12-31	F51	批发业	1996-06-28	1996-06-25	1996	私营企业	1580435073	邯郸市	17
000408	2014000408	2014	2014-12-31	F51	批发业	1996-06-28	1996-06-25	1996	私营企业	1580435073	邯郸市	18
000408	2015000408	2015	2015-12-31	F51	批发业	1996-06-28	1996-06-25	1996	私营企业	1580435073	邯郸市	19
000408	2016000408	2016	2016-12-31	F51	批发业	1996-06-28	1996-06-25	1996	私营企业	1580435073	格尔木市	20
000408	2017000408	2017	2017-12-31	C26	化学原料及化学制品制造业	1996-06-28	1996-06-25	1996	私营企业	1580435073	格尔木市	21
000408	2018000408	2018	2018-12-31	C26	化学原料及化学制品制造业	1996-06-28	1996-06-25	1996	私营企业	1580435073	格尔木市	22
000408	2019000408	2019	2019-12-31	C26	化学原料及化学制品制造业	1996-06-28	1996-06-25	1996	私营企业	1580435073	格尔木市	23
000408	2020000408	2020	2020-12-31	C26	化学原料及化学制品制造业	1996-06-28	1996-06-25	1996	私营企业	1580435073	格尔木市	24
000408	2021000408	2021	2021-12-31	C26	化学原料及化学制品制造业	1996-06-28	1996-06-25	1996	私营企业	1580435073	格尔木市	25
000413	2006000413	2006	2006-12-31	C5110	电子器件制造业	1996-09-25	1992-12-26	1992	国营或国有控股	5730250118	石家庄市	14
000413	2007000413	2007	2007-12-31	C5110	电子器件制造业	1996-09-25	1992-12-26	1992	国营或国有控股	5730250118	石家庄市	15
000413	2008000413	2008	2008-12-31	C5110	电子器件制造业	1996-09-25	1992-12-26	1992	国营或国有控股	5730250118	石家庄市	16
000413	2009000413	2009	2009-12-31	C5110	电子器件制造业	1996-09-25	1992-12-26	1992	国营或国有控股	5730250118	石家庄市	17
000413	2010000413	2010	2010-12-31	C5110	电子器件制造业	1996-09-25	1992-12-26	1992	国营或国有控股	5730250118	石家庄市	18
000413	2011000413	2011	2011-12-31	C5110	电子器件制造业	1996-09-25	1992-12-26	1992	国营或国有控股	5730250118	石家庄市	19
000413	2012000413	2012	2012-12-31	C39	计算机、通信和其他电子设备制造业	1996-09-25	1992-12-26	1992	国营或国有控股	5730250118	石家庄市	20
000413	2013000413	2013	2013-12-31	C39	计算机、通信和其他电子设备制造业	1996-09-25	1992-12-26	1992	国营或国有控股	5730250118	石家庄市	21
000413	2014000413	2014	2014-12-31	C39	计算机、通信和其他电子设备制造业	1996-09-25	1992-12-26	1992	国营或国有控股	5730250118	石家庄市	22
000413	2015000413	2015	2015-12-31	C39	计算机、通信和其他电子设备制造业	1996-09-25	1992-12-26	1992	国营或国有控股	5730250118	石家庄市	23
000413	2016000413	2016	2016-12-31	C39	计算机、通信和其他电子设备制造业	1996-09-25	1992-12-26	1992	国营或国有控股	5730250118	石家庄市	24
000413	2017000413	2017	2017-12-31	C39	计算机、通信和其他电子设备制造业	1996-09-25	1992-12-26	1992	国营或国有控股	5730250118	石家庄市	25
000413	2018000413	2018	2018-12-31	C39	计算机、通信和其他电子设备制造业	1996-09-25	1992-12-26	1992	国营或国有控股	5730250118	石家庄市	26
000413	2019000413	2019	2019-12-31	C39	计算机、通信和其他电子设备制造业	1996-09-25	1992-12-26	1992	国营或国有控股	5730250118	石家庄市	27
000413	2020000413	2020	2020-12-31	C39	计算机、通信和其他电子设备制造业	1996-09-25	1992-12-26	1992	国营或国有控股	5730250118	石家庄市	28
000413	2021000413	2021	2021-12-31	C39	计算机、通信和其他电子设备制造业	1996-09-25	1992-12-26	1992	国营或国有控股	5730250118	石家庄市	29
000418	2006000418	2006	2006-12-31	C7620	日用电器制造业	1997-03-28	1993-11-29	1993	国营或国有控股	632487764	无锡市	13
000418	2007000418	2007	2007-12-31	C7620	日用电器制造业	1997-03-28	1993-11-29	1993	国营或国有控股	632487764	无锡市	14
000418	2008000418	2008	2008-12-31	C7620	日用电器制造业	1997-03-28	1993-11-29	1993	私营企业	632487764	无锡市	15
000418	2009000418	2009	2009-12-31	C7620	日用电器制造业	1997-03-28	1993-11-29	1993	私营企业	632487764	无锡市	16
000418	2010000418	2010	2010-12-31	C7620	日用电器制造业	1997-03-28	1993-11-29	1993	私营企业	632487764	无锡市	17
000418	2011000418	2011	2011-12-31	C7620	日用电器制造业	1997-03-28	1993-11-29	1993	私营企业	632487764	无锡市	18
000418	2012000418	2012	2012-12-31	C38	电气机械及器材制造业	1997-03-28	1993-11-29	1993	私营企业	632487764	无锡市	19
000418	2013000418	2013	2013-12-31	C38	电气机械及器材制造业	1997-03-28	1993-11-29	1993	私营企业	632487764	无锡市	20
000418	2014000418	2014	2014-12-31	C38	电气机械及器材制造业	1997-03-28	1993-11-29	1993	私营企业	632487764	无锡市	21
000418	2015000418	2015	2015-12-31	C38	电气机械及器材制造业	1997-03-28	1993-11-29	1993	私营企业	632487764	无锡市	22
000418	2016000418	2016	2016-12-31	C38	电气机械及器材制造业	1997-03-28	1993-11-29	1993	私营企业	632487764	无锡市	23
000418	2017000418	2017	2017-12-31	C38	电气机械及器材制造业	1997-03-28	1993-11-29	1993	私营企业	632487764	无锡市	24
000418	2018000418	2018	2018-12-31	C38	电气机械及器材制造业	1997-03-28	1993-11-29	1993	私营企业	632487764	无锡市	25
000418	2019000418	2019	2019-12-31	C38	电气机械及器材制造业	1997-03-28	1993-11-29	1993	私营企业	632487764	无锡市	26
000420	2006000420	2006	2006-12-31	C4705	合成纤维制造业	1996-08-02	1993-05-08	1993	国营或国有控股	2168311443	吉林市	13
000420	2007000420	2007	2007-12-31	C4705	合成纤维制造业	1996-08-02	1993-05-08	1993	国营或国有控股	2168311443	吉林市	14
000420	2008000420	2008	2008-12-31	C4705	合成纤维制造业	1996-08-02	1993-05-08	1993	国营或国有控股	2168311443	吉林市	15
000420	2009000420	2009	2009-12-31	C4705	合成纤维制造业	1996-08-02	1993-05-08	1993	国营或国有控股	2168311443	吉林市	16
000420	2010000420	2010	2010-12-31	C4705	合成纤维制造业	1996-08-02	1993-05-08	1993	国营或国有控股	2168311443	吉林市	17
000420	2011000420	2011	2011-12-31	C4705	合成纤维制造业	1996-08-02	1993-05-08	1993	国营或国有控股	2168311443	吉林市	18
000420	2012000420	2012	2012-12-31	C28	化学纤维制造业	1996-08-02	1993-05-08	1993	国营或国有控股	2168311443	吉林市	19
000420	2013000420	2013	2013-12-31	C28	化学纤维制造业	1996-08-02	1993-05-08	1993	国营或国有控股	2168311443	吉林市	20
000420	2014000420	2014	2014-12-31	C28	化学纤维制造业	1996-08-02	1993-05-08	1993	国营或国有控股	2168311443	吉林市	21
000420	2015000420	2015	2015-12-31	C28	化学纤维制造业	1996-08-02	1993-05-08	1993	国营或国有控股	2168311443	吉林市	22
000420	2016000420	2016	2016-12-31	C28	化学纤维制造业	1996-08-02	1993-05-08	1993	国营或国有控股	2168311443	吉林市	23
000420	2017000420	2017	2017-12-31	C28	化学纤维制造业	1996-08-02	1993-05-08	1993	国营或国有控股	2168311443	吉林市	24
000420	2018000420	2018	2018-12-31	C28	化学纤维制造业	1996-08-02	1993-05-08	1993	国营或国有控股	2168311443	吉林市	25
000420	2019000420	2019	2019-12-31	C28	化学纤维制造业	1996-08-02	1993-05-08	1993	国营或国有控股	2168311443	吉林市	26
000420	2020000420	2020	2020-12-31	C28	化学纤维制造业	1996-08-02	1993-05-08	1993	国营或国有控股	2168311443	吉林市	27
000420	2021000420	2021	2021-12-31	C28	化学纤维制造业	1996-08-02	1993-05-08	1993	国营或国有控股	2168311443	吉林市	28
000422	2006000422	2006	2006-12-31	C4310	化学肥料制造业	1996-08-15	1992-12-24	1992	国营或国有控股	897866712	宜昌市	14
000422	2007000422	2007	2007-12-31	C4310	化学肥料制造业	1996-08-15	1992-12-24	1992	国营或国有控股	897866712	宜昌市	15
000422	2008000422	2008	2008-12-31	C4310	化学肥料制造业	1996-08-15	1992-12-24	1992	国营或国有控股	897866712	宜昌市	16
000422	2009000422	2009	2009-12-31	C4310	化学肥料制造业	1996-08-15	1992-12-24	1992	国营或国有控股	897866712	宜昌市	17
000422	2010000422	2010	2010-12-31	C4310	化学肥料制造业	1996-08-15	1992-12-24	1992	国营或国有控股	897866712	宜昌市	18
000422	2011000422	2011	2011-12-31	C4310	化学肥料制造业	1996-08-15	1992-12-24	1992	国营或国有控股	897866712	宜昌市	19
000422	2012000422	2012	2012-12-31	C26	化学原料及化学制品制造业	1996-08-15	1992-12-24	1992	国营或国有控股	897866712	宜昌市	20
000422	2013000422	2013	2013-12-31	C26	化学原料及化学制品制造业	1996-08-15	1992-12-24	1992	国营或国有控股	897866712	宜昌市	21
000422	2014000422	2014	2014-12-31	C26	化学原料及化学制品制造业	1996-08-15	1992-12-24	1992	国营或国有控股	897866712	宜昌市	22
000422	2015000422	2015	2015-12-31	C26	化学原料及化学制品制造业	1996-08-15	1992-12-24	1992	国营或国有控股	897866712	宜昌市	23
000422	2016000422	2016	2016-12-31	C26	化学原料及化学制品制造业	1996-08-15	1992-12-24	1992	国营或国有控股	897866712	宜昌市	24
000422	2017000422	2017	2017-12-31	C26	化学原料及化学制品制造业	1996-08-15	1992-12-24	1992	国营或国有控股	897866712	宜昌市	25
000422	2018000422	2018	2018-12-31	C26	化学原料及化学制品制造业	1996-08-15	1992-12-24	1992	国营或国有控股	897866712	宜昌市	26
000422	2019000422	2019	2019-12-31	C26	化学原料及化学制品制造业	1996-08-15	1992-12-24	1992	国营或国有控股	897866712	宜昌市	27
000422	2020000422	2020	2020-12-31	C26	化学原料及化学制品制造业	1996-08-15	1992-12-24	1992	国营或国有控股	897866712	宜昌市	28
000422	2021000422	2021	2021-12-31	C26	化学原料及化学制品制造业	1996-08-15	1992-12-24	1992	国营或国有控股	897866712	宜昌市	29
000423	2006000423	2006	2006-12-31	C8105	化学药品制剂制造业	1996-07-29	1993-05-28	1993	国营或国有控股	654021537	聊城市	13
000423	2007000423	2007	2007-12-31	C8105	化学药品制剂制造业	1996-07-29	1993-05-28	1993	国营或国有控股	654021537	聊城市	14
000423	2008000423	2008	2008-12-31	C8105	化学药品制剂制造业	1996-07-29	1993-05-28	1993	国营或国有控股	654021537	聊城市	15
000423	2009000423	2009	2009-12-31	C8105	化学药品制剂制造业	1996-07-29	1993-05-28	1993	国营或国有控股	654021537	聊城市	16
000423	2010000423	2010	2010-12-31	C8105	化学药品制剂制造业	1996-07-29	1993-05-28	1993	国营或国有控股	654021537	聊城市	17
000423	2011000423	2011	2011-12-31	C8105	化学药品制剂制造业	1996-07-29	1993-05-28	1993	国营或国有控股	654021537	聊城市	18
000423	2012000423	2012	2012-12-31	C27	医药制造业	1996-07-29	1993-05-28	1993	国营或国有控股	654021537	聊城市	19
000423	2013000423	2013	2013-12-31	C27	医药制造业	1996-07-29	1993-05-28	1993	国营或国有控股	654021537	聊城市	20
000423	2014000423	2014	2014-12-31	C27	医药制造业	1996-07-29	1993-05-28	1993	国营或国有控股	654021537	聊城市	21
000423	2015000423	2015	2015-12-31	C27	医药制造业	1996-07-29	1993-05-28	1993	国营或国有控股	654021537	聊城市	22
000423	2016000423	2016	2016-12-31	C27	医药制造业	1996-07-29	1993-05-28	1993	国营或国有控股	654021537	聊城市	23
000423	2017000423	2017	2017-12-31	C27	医药制造业	1996-07-29	1993-05-28	1993	国营或国有控股	654021537	聊城市	24
000423	2018000423	2018	2018-12-31	C27	医药制造业	1996-07-29	1993-05-28	1993	国营或国有控股	654021537	聊城市	25
000423	2019000423	2019	2019-12-31	C27	医药制造业	1996-07-29	1993-05-28	1993	国营或国有控股	654021537	聊城市	26
000423	2020000423	2020	2020-12-31	C27	医药制造业	1996-07-29	1993-05-28	1993	国营或国有控股	654021537	聊城市	27
000423	2021000423	2021	2021-12-31	C27	医药制造业	1996-07-29	1993-05-28	1993	国营或国有控股	654021537	聊城市	28
000425	2006000425	2006	2006-12-31	C7301	冶金、矿山、机电工业专用设备制造业	1996-08-28	1993-12-15	1993	国营或国有控股	2062758154	徐州市	13
000425	2007000425	2007	2007-12-31	C7301	冶金、矿山、机电工业专用设备制造业	1996-08-28	1993-12-15	1993	国营或国有控股	2062758154	徐州市	14
000425	2008000425	2008	2008-12-31	C7301	冶金、矿山、机电工业专用设备制造业	1996-08-28	1993-12-15	1993	国营或国有控股	2062758154	徐州市	15
000425	2009000425	2009	2009-12-31	C7301	冶金、矿山、机电工业专用设备制造业	1996-08-28	1993-12-15	1993	国营或国有控股	2062758154	徐州市	16
000425	2010000425	2010	2010-12-31	C7301	冶金、矿山、机电工业专用设备制造业	1996-08-28	1993-12-15	1993	国营或国有控股	2062758154	徐州市	17
000425	2011000425	2011	2011-12-31	C7301	冶金、矿山、机电工业专用设备制造业	1996-08-28	1993-12-15	1993	国营或国有控股	2062758154	徐州市	18
000425	2012000425	2012	2012-12-31	C35	专用设备制造业	1996-08-28	1993-12-15	1993	国营或国有控股	2062758154	徐州市	19
000425	2013000425	2013	2013-12-31	C35	专用设备制造业	1996-08-28	1993-12-15	1993	国营或国有控股	2062758154	徐州市	20
000425	2014000425	2014	2014-12-31	C35	专用设备制造业	1996-08-28	1993-12-15	1993	国营或国有控股	2062758154	徐州市	21
000425	2015000425	2015	2015-12-31	C35	专用设备制造业	1996-08-28	1993-12-15	1993	国营或国有控股	2062758154	徐州市	22
000425	2016000425	2016	2016-12-31	C35	专用设备制造业	1996-08-28	1993-12-15	1993	国营或国有控股	2062758154	徐州市	23
000425	2017000425	2017	2017-12-31	C35	专用设备制造业	1996-08-28	1993-12-15	1993	国营或国有控股	2062758154	徐州市	24
000425	2018000425	2018	2018-12-31	C35	专用设备制造业	1996-08-28	1993-12-15	1993	国营或国有控股	2062758154	徐州市	25
000425	2019000425	2019	2019-12-31	C35	专用设备制造业	1996-08-28	1993-12-15	1993	国营或国有控股	2062758154	徐州市	26
000425	2020000425	2020	2020-12-31	C35	专用设备制造业	1996-08-28	1993-12-15	1993	国营或国有控股	2062758154	徐州市	27
000425	2021000425	2021	2021-12-31	C35	专用设备制造业	1996-08-28	1993-12-15	1993	国营或国有控股	2062758154	徐州市	28
000488	2006000488	2006	2006-12-31	C3105	造纸业	2000-11-20	1993-05-05	1993	国营或国有控股	2904608200	寿光市	13
000488	2007000488	2007	2007-12-31	C3105	造纸业	2000-11-20	1993-05-05	1993	国营或国有控股	2904608200	寿光市	14
000488	2008000488	2008	2008-12-31	C3105	造纸业	2000-11-20	1993-05-05	1993	国营或国有控股	2904608200	寿光市	15
000488	2009000488	2009	2009-12-31	C3105	造纸业	2000-11-20	1993-05-05	1993	国营或国有控股	2904608200	寿光市	16
000488	2010000488	2010	2010-12-31	C3105	造纸业	2000-11-20	1993-05-05	1993	国营或国有控股	2904608200	寿光市	17
000488	2011000488	2011	2011-12-31	C3105	造纸业	2000-11-20	1993-05-05	1993	国营或国有控股	2904608200	寿光市	18
000488	2012000488	2012	2012-12-31	C22	造纸及纸制品业	2000-11-20	1993-05-05	1993	国营或国有控股	2904608200	寿光市	19
000488	2013000488	2013	2013-12-31	C22	造纸及纸制品业	2000-11-20	1993-05-05	1993	国营或国有控股	2904608200	寿光市	20
000488	2014000488	2014	2014-12-31	C22	造纸及纸制品业	2000-11-20	1993-05-05	1993	国营或国有控股	2904608200	寿光市	21
000488	2015000488	2015	2015-12-31	C22	造纸及纸制品业	2000-11-20	1993-05-05	1993	国营或国有控股	2904608200	寿光市	22
000488	2016000488	2016	2016-12-31	C22	造纸及纸制品业	2000-11-20	1993-05-05	1993	国营或国有控股	2904608200	寿光市	23
000488	2017000488	2017	2017-12-31	C22	造纸及纸制品业	2000-11-20	1993-05-05	1993	国营或国有控股	2904608200	寿光市	24
000488	2018000488	2018	2018-12-31	C22	造纸及纸制品业	2000-11-20	1993-05-05	1993	国营或国有控股	2904608200	寿光市	25
000488	2019000488	2019	2019-12-31	C22	造纸及纸制品业	2000-11-20	1993-05-05	1993	国营或国有控股	2904608200	寿光市	26
000488	2020000488	2020	2020-12-31	C22	造纸及纸制品业	2000-11-20	1993-05-05	1993	国营或国有控股	2904608200	寿光市	27
000488	2021000488	2021	2021-12-31	C22	造纸及纸制品业	2000-11-20	1993-05-05	1993	国营或国有控股	2904608200	寿光市	28
000505	2006000505	2006	2006-12-31	J01	房地产开发与经营业	1992-12-21	1988-03-22	1988	国营或国有控股	726950251	海口市	18
000505	2007000505	2007	2007-12-31	J01	房地产开发与经营业	1992-12-21	1988-03-22	1988	国营或国有控股	726950251	海口市	19
000505	2008000505	2008	2008-12-31	J01	房地产开发与经营业	1992-12-21	1988-03-22	1988	国营或国有控股	726950251	海口市	20
000505	2009000505	2009	2009-12-31	J01	房地产开发与经营业	1992-12-21	1988-03-22	1988	国营或国有控股	726950251	海口市	21
000505	2010000505	2010	2010-12-31	J01	房地产开发与经营业	1992-12-21	1988-03-22	1988	国营或国有控股	726950251	海口市	22
000505	2011000505	2011	2011-12-31	J01	房地产开发与经营业	1992-12-21	1988-03-22	1988	国营或国有控股	726950251	海口市	23
000505	2012000505	2012	2012-12-31	K70	房地产业	1992-12-21	1988-03-22	1988	国营或国有控股	726950251	海口市	24
000505	2013000505	2013	2013-12-31	K70	房地产业	1992-12-21	1988-03-22	1988	国营或国有控股	726950251	海口市	25
000505	2014000505	2014	2014-12-31	K70	房地产业	1992-12-21	1988-03-22	1988	国营或国有控股	726950251	海口市	26
000505	2015000505	2015	2015-12-31	K70	房地产业	1992-12-21	1988-03-22	1988	国营或国有控股	726950251	海口市	27
000505	2016000505	2016	2016-12-31	K70	房地产业	1992-12-21	1988-03-22	1988	国营或国有控股	726950251	海口市	28
000505	2017000505	2017	2017-12-31	K70	房地产业	1992-12-21	1988-03-22	1988	国营或国有控股	726950251	海口市	29
000505	2018000505	2018	2018-12-31	C13	农副食品加工业	1992-12-21	1988-03-22	1988	国营或国有控股	726950251	海口市	30
000505	2019000505	2019	2019-12-31	C13	农副食品加工业	1992-12-21	1988-03-22	1988	国营或国有控股	726950251	海口市	31
000505	2020000505	2020	2020-12-31	C13	农副食品加工业	1992-12-21	1988-03-22	1988	国营或国有控股	726950251	海口市	32
000505	2021000505	2021	2021-12-31	C13	农副食品加工业	1992-12-21	1988-03-22	1988	国营或国有控股	726950251	海口市	33
000510	2006000510	2006	2006-12-31	C4350	合成材料制造业	1993-05-07	1989-04-12	1989	国营或国有控股	609182254	德阳市	17
000510	2007000510	2007	2007-12-31	C4350	合成材料制造业	1993-05-07	1989-04-12	1989	国营或国有控股	609182254	德阳市	18
000510	2008000510	2008	2008-12-31	C4350	合成材料制造业	1993-05-07	1989-04-12	1989	国营或国有控股	609182254	德阳市	19
000510	2009000510	2009	2009-12-31	C4350	合成材料制造业	1993-05-07	1989-04-12	1989	国营或国有控股	609182254	德阳市	20
000510	2010000510	2010	2010-12-31	C4350	合成材料制造业	1993-05-07	1989-04-12	1989	国营或国有控股	609182254	德阳市	21
000510	2011000510	2011	2011-12-31	C4350	合成材料制造业	1993-05-07	1989-04-12	1989	国营或国有控股	609182254	德阳市	22
000510	2012000510	2012	2012-12-31	C26	化学原料及化学制品制造业	1993-05-07	1989-04-12	1989	国营或国有控股	609182254	德阳市	23
000510	2013000510	2013	2013-12-31	C26	化学原料及化学制品制造业	1993-05-07	1989-04-12	1989	国营或国有控股	609182254	德阳市	24
000510	2014000510	2014	2014-12-31	C26	化学原料及化学制品制造业	1993-05-07	1989-04-12	1989	国营或国有控股	609182254	德阳市	25
000510	2015000510	2015	2015-12-31	C26	化学原料及化学制品制造业	1993-05-07	1989-04-12	1989	国营或国有控股	609182254	德阳市	26
000510	2016000510	2016	2016-12-31	C26	化学原料及化学制品制造业	1993-05-07	1989-04-12	1989	国营或国有控股	609182254	德阳市	27
000510	2017000510	2017	2017-12-31	C26	化学原料及化学制品制造业	1993-05-07	1989-04-12	1989	国营或国有控股	609182254	德阳市	28
000510	2018000510	2018	2018-12-31	C26	化学原料及化学制品制造业	1993-05-07	1989-04-12	1989	国营或国有控股	609182254	德阳市	29
000510	2019000510	2019	2019-12-31	C26	化学原料及化学制品制造业	1993-05-07	1989-04-12	1989	国营或国有控股	609182254	德阳市	30
000510	2020000510	2020	2020-12-31	C26	化学原料及化学制品制造业	1993-05-07	1989-04-12	1989	国营或国有控股	609182254	德阳市	31
000510	2021000510	2021	2021-12-31	C26	化学原料及化学制品制造业	1993-05-07	1989-04-12	1989	国营或国有控股	609182254	德阳市	32
000511	2006000511	2006	2006-12-31	J01	房地产开发与经营业	1993-05-18	1988-09-01	1988	私营企业	1154832011	沈阳市	18
000511	2007000511	2007	2007-12-31	J01	房地产开发与经营业	1993-05-18	1988-09-01	1988	私营企业	1154832011	沈阳市	19
000511	2008000511	2008	2008-12-31	J01	房地产开发与经营业	1993-05-18	1988-09-01	1988	私营企业	1154832011	沈阳市	20
000511	2009000511	2009	2009-12-31	J01	房地产开发与经营业	1993-05-18	1988-09-01	1988	私营企业	1154832011	沈阳市	21
000511	2010000511	2010	2010-12-31	J01	房地产开发与经营业	1993-05-18	1988-09-01	1988	私营企业	1154832011	沈阳市	22
000511	2011000511	2011	2011-12-31	J01	房地产开发与经营业	1993-05-18	1988-09-01	1988	私营企业	1154832011	沈阳市	23
000511	2012000511	2012	2012-12-31	K70	房地产业	1993-05-18	1988-09-01	1988	私营企业	1154832011	沈阳市	24
000511	2013000511	2013	2013-12-31	K70	房地产业	1993-05-18	1988-09-01	1988	私营企业	1154832011	沈阳市	25
000511	2014000511	2014	2014-12-31	C32	有色金属冶炼及压延加工业	1993-05-18	1988-09-01	1988	私营企业	1154832011	沈阳市	26
000511	2015000511	2015	2015-12-31	C30	非金属矿物制品业	1993-05-18	1988-09-01	1988	私营企业	1154832011	沈阳市	27
000511	2016000511	2016	2016-12-31	C30	非金属矿物制品业	1993-05-18	1988-09-01	1988	私营企业	1154832011	沈阳市	28
000511	2017000511	2017	2017-12-31	C30	非金属矿物制品业	1993-05-18	1988-09-01	1988	私营企业	1154832011	沈阳市	29
000511	2018000511	2018	2018-12-31	C30	非金属矿物制品业	1993-05-18	1988-09-01	1988	私营企业	1154832011	沈阳市	30
000513	2006000513	2006	2006-12-31	C8105	化学药品制剂制造业	1993-10-28	1992-03-01	1992	私营企业	553231369	珠海市	14
000513	2007000513	2007	2007-12-31	C8105	化学药品制剂制造业	1993-10-28	1992-03-01	1992	私营企业	553231369	珠海市	15
000513	2008000513	2008	2008-12-31	C8105	化学药品制剂制造业	1993-10-28	1992-03-01	1992	私营企业	553231369	珠海市	16
000513	2009000513	2009	2009-12-31	C8105	化学药品制剂制造业	1993-10-28	1992-03-01	1992	私营企业	553231369	珠海市	17
000513	2010000513	2010	2010-12-31	C8105	化学药品制剂制造业	1993-10-28	1992-03-01	1992	私营企业	553231369	珠海市	18
000513	2011000513	2011	2011-12-31	C8105	化学药品制剂制造业	1993-10-28	1992-03-01	1992	私营企业	553231369	珠海市	19
000513	2012000513	2012	2012-12-31	C27	医药制造业	1993-10-28	1992-03-01	1992	私营企业	553231369	珠海市	20
000513	2013000513	2013	2013-12-31	C27	医药制造业	1993-10-28	1992-03-01	1992	私营企业	553231369	珠海市	21
000513	2014000513	2014	2014-12-31	C27	医药制造业	1993-10-28	1992-03-01	1992	私营企业	553231369	珠海市	22
000513	2015000513	2015	2015-12-31	C27	医药制造业	1993-10-28	1992-03-01	1992	私营企业	553231369	珠海市	23
000513	2016000513	2016	2016-12-31	C27	医药制造业	1993-10-28	1992-03-01	1992	私营企业	553231369	珠海市	24
000513	2017000513	2017	2017-12-31	C27	医药制造业	1993-10-28	1992-03-01	1992	私营企业	553231369	珠海市	25
000513	2018000513	2018	2018-12-31	C27	医药制造业	1993-10-28	1992-03-01	1992	私营企业	553231369	珠海市	26
000513	2019000513	2019	2019-12-31	C27	医药制造业	1993-10-28	1992-03-01	1992	私营企业	553231369	珠海市	27
000513	2020000513	2020	2020-12-31	C27	医药制造业	1993-10-28	1992-03-01	1992	私营企业	553231369	珠海市	28
000513	2021000513	2021	2021-12-31	C27	医药制造业	1993-10-28	1992-03-01	1992	私营企业	553231369	珠海市	29
000515	2006000515	2006	2006-12-31	C4360	专用化学产品制造业	1993-07-12	1992-09-11	1992	国营或国有控股	187207488	重庆市	14
000515	2007000515	2007	2007-12-31	C4360	专用化学产品制造业	1993-07-12	1992-09-11	1992	国营或国有控股	187207488	重庆市	15
000515	2008000515	2008	2008-12-31	C4360	专用化学产品制造业	1993-07-12	1992-09-11	1992	国营或国有控股	187207488	重庆市	16
000515	2009000515	2009	2009-12-31	C4360	专用化学产品制造业	1993-07-12	1992-09-11	1992	国营或国有控股	187207488	重庆市	17
000518	2006000518	2006	2006-12-31	C8501	生物药品制造业	1993-09-08	1992-05-18	1992	国营或国有控股	1029556222	无锡市	14
000518	2007000518	2007	2007-12-31	C8501	生物药品制造业	1993-09-08	1992-05-18	1992	国营或国有控股	1029556222	无锡市	15
000518	2008000518	2008	2008-12-31	C8501	生物药品制造业	1993-09-08	1992-05-18	1992	国营或国有控股	1029556222	无锡市	16
000518	2009000518	2009	2009-12-31	C8501	生物药品制造业	1993-09-08	1992-05-18	1992	国营或国有控股	1029556222	无锡市	17
000518	2010000518	2010	2010-12-31	C8501	生物药品制造业	1993-09-08	1992-05-18	1992	国营或国有控股	1029556222	无锡市	18
000518	2011000518	2011	2011-12-31	C8501	生物药品制造业	1993-09-08	1992-05-18	1992	私营企业	1029556222	无锡市	19
000518	2012000518	2012	2012-12-31	C27	医药制造业	1993-09-08	1992-05-18	1992	私营企业	1029556222	无锡市	20
000518	2013000518	2013	2013-12-31	C27	医药制造业	1993-09-08	1992-05-18	1992	私营企业	1029556222	无锡市	21
000518	2014000518	2014	2014-12-31	C27	医药制造业	1993-09-08	1992-05-18	1992	私营企业	1029556222	无锡市	22
000518	2015000518	2015	2015-12-31	C27	医药制造业	1993-09-08	1992-05-18	1992	私营企业	1029556222	无锡市	23
000518	2016000518	2016	2016-12-31	C27	医药制造业	1993-09-08	1992-05-18	1992	私营企业	1029556222	无锡市	24
000518	2017000518	2017	2017-12-31	C27	医药制造业	1993-09-08	1992-05-18	1992	私营企业	1029556222	无锡市	25
000518	2018000518	2018	2018-12-31	C27	医药制造业	1993-09-08	1992-05-18	1992	私营企业	1029556222	无锡市	26
000518	2019000518	2019	2019-12-31	C27	医药制造业	1993-09-08	1992-05-18	1992	私营企业	1029556222	无锡市	27
000518	2020000518	2020	2020-12-31	C27	医药制造业	1993-09-08	1992-05-18	1992	私营企业	1029556222	无锡市	28
000518	2021000518	2021	2021-12-31	C27	医药制造业	1993-09-08	1992-05-18	1992	私营企业	1029556222	无锡市	29
000519	2006000519	2006	2006-12-31	C7110	通用设备制造业	1993-10-08	1988-08-18	1988	国营或国有控股	1403461644	成都市	18
000519	2007000519	2007	2007-12-31	C7110	通用设备制造业	1993-10-08	1988-08-18	1988	国营或国有控股	1403461644	成都市	19
000519	2008000519	2008	2008-12-31	C7110	通用设备制造业	1993-10-08	1988-08-18	1988	国营或国有控股	1403461644	成都市	20
000519	2009000519	2009	2009-12-31	C7110	通用设备制造业	1993-10-08	1988-08-18	1988	国营或国有控股	1403461644	成都市	21
000519	2010000519	2010	2010-12-31	C7110	通用设备制造业	1993-10-08	1988-08-18	1988	国营或国有控股	1403461644	湘潭市	22
000519	2011000519	2011	2011-12-31	C7110	通用设备制造业	1993-10-08	1988-08-18	1988	国营或国有控股	1403461644	湘潭市	23
000519	2012000519	2012	2012-12-31	C34	通用设备制造业	1993-10-08	1988-08-18	1988	国营或国有控股	1403461644	湘潭市	24
000519	2013000519	2013	2013-12-31	C30	非金属矿物制品业	1993-10-08	1988-08-18	1988	国营或国有控股	1403461644	湘潭市	25
000519	2014000519	2014	2014-12-31	C30	非金属矿物制品业	1993-10-08	1988-08-18	1988	国营或国有控股	1403461644	湘潭市	26
000519	2015000519	2015	2015-12-31	C30	非金属矿物制品业	1993-10-08	1988-08-18	1988	国营或国有控股	1403461644	湘潭市	27
000519	2016000519	2016	2016-12-31	C30	非金属矿物制品业	1993-10-08	1988-08-18	1988	国营或国有控股	1403461644	湘潭市	28
000519	2017000519	2017	2017-12-31	C35	专用设备制造业	1993-10-08	1988-08-18	1988	国营或国有控股	1403461644	湘潭市	29
000519	2018000519	2018	2018-12-31	C35	专用设备制造业	1993-10-08	1988-08-18	1988	国营或国有控股	1403461644	湘潭市	30
000519	2019000519	2019	2019-12-31	C35	专用设备制造业	1993-10-08	1988-08-18	1988	国营或国有控股	1403461644	湘潭市	31
000519	2020000519	2020	2020-12-31	C35	专用设备制造业	1993-10-08	1988-08-18	1988	国营或国有控股	1403461644	湘潭市	32
000519	2021000519	2021	2021-12-31	C35	专用设备制造业	1993-10-08	1988-08-18	1988	国营或国有控股	1403461644	湘潭市	33
000521	2006000521	2006	2006-12-31	C7620	日用电器制造业	1993-10-18	1992-12-31	1992	国营或国有控股	763739205	合肥市	14
000521	2007000521	2007	2007-12-31	C7620	日用电器制造业	1993-10-18	1992-12-31	1992	国营或国有控股	763739205	合肥市	15
000521	2008000521	2008	2008-12-31	C7620	日用电器制造业	1993-10-18	1992-12-31	1992	国营或国有控股	763739205	合肥市	16
000521	2009000521	2009	2009-12-31	C7620	日用电器制造业	1993-10-18	1992-12-31	1992	国营或国有控股	763739205	合肥市	17
000521	2010000521	2010	2010-12-31	C7620	日用电器制造业	1993-10-18	1992-12-31	1992	国营或国有控股	763739205	合肥市	18
000521	2011000521	2011	2011-12-31	C7620	日用电器制造业	1993-10-18	1992-12-31	1992	国营或国有控股	763739205	合肥市	19
000521	2012000521	2012	2012-12-31	C38	电气机械及器材制造业	1993-10-18	1992-12-31	1992	国营或国有控股	763739205	合肥市	20
000521	2013000521	2013	2013-12-31	C38	电气机械及器材制造业	1993-10-18	1992-12-31	1992	国营或国有控股	763739205	合肥市	21
000521	2014000521	2014	2014-12-31	C38	电气机械及器材制造业	1993-10-18	1992-12-31	1992	国营或国有控股	763739205	合肥市	22
000521	2015000521	2015	2015-12-31	C38	电气机械及器材制造业	1993-10-18	1992-12-31	1992	国营或国有控股	763739205	合肥市	23
000521	2016000521	2016	2016-12-31	C38	电气机械及器材制造业	1993-10-18	1992-12-31	1992	国营或国有控股	763739205	合肥市	24
000521	2017000521	2017	2017-12-31	C38	电气机械及器材制造业	1993-10-18	1992-12-31	1992	国营或国有控股	763739205	合肥市	25
000521	2018000521	2018	2018-12-31	C38	电气机械及器材制造业	1993-10-18	1992-12-31	1992	国营或国有控股	763739205	合肥市	26
000521	2019000521	2019	2019-12-31	C38	电气机械及器材制造业	1993-10-18	1992-12-31	1992	国营或国有控股	763739205	合肥市	27
000521	2020000521	2020	2020-12-31	C38	电气机械及器材制造业	1993-10-18	1992-12-31	1992	国营或国有控股	763739205	合肥市	28
000521	2021000521	2021	2021-12-31	C38	电气机械及器材制造业	1993-10-18	1992-12-31	1992	国营或国有控股	763739205	合肥市	29
000522	2006000522	2006	2006-12-31	C8105	化学药品制剂制造业	1993-11-08	1992-11-01	1992	国营或国有控股	469053689	广州市	14
000522	2007000522	2007	2007-12-31	C8105	化学药品制剂制造业	1993-11-08	1992-11-01	1992	国营或国有控股	469053689	广州市	15
000522	2008000522	2008	2008-12-31	C8105	化学药品制剂制造业	1993-11-08	1992-11-01	1992	国营或国有控股	469053689	广州市	16
000522	2009000522	2009	2009-12-31	C8105	化学药品制剂制造业	1993-11-08	1992-11-01	1992	国营或国有控股	469053689	广州市	17
000522	2010000522	2010	2010-12-31	C8105	化学药品制剂制造业	1993-11-08	1992-11-01	1992	国营或国有控股	469053689	广州市	18
000522	2011000522	2011	2011-12-31	C8105	化学药品制剂制造业	1993-11-08	1992-11-01	1992	国营或国有控股	469053689	广州市	19
000522	2012000522	2012	2012-12-31	C27	医药制造业	1993-11-08	1992-11-01	1992	国营或国有控股	469053689	广州市	20
000522	2013000522	2013	2013-12-31	C27	医药制造业	1993-11-08	1992-11-01	1992	国营或国有控股	469053689	广州市	21
000523	2006000523	2006	2006-12-31	C4370	日用化学产品制造业	1993-11-08	1978-06-20	1978	国营或国有控股	1612420134	广州市	28
000523	2007000523	2007	2007-12-31	C4370	日用化学产品制造业	1993-11-08	1978-06-20	1978	国营或国有控股	1612420134	广州市	29
000523	2008000523	2008	2008-12-31	C4370	日用化学产品制造业	1993-11-08	1978-06-20	1978	国营或国有控股	1612420134	广州市	30
000523	2009000523	2009	2009-12-31	C4370	日用化学产品制造业	1993-11-08	1978-06-20	1978	国营或国有控股	1612420134	广州市	31
000523	2010000523	2010	2010-12-31	C4370	日用化学产品制造业	1993-11-08	1978-06-20	1978	国营或国有控股	1612420134	广州市	32
000523	2011000523	2011	2011-12-31	C4370	日用化学产品制造业	1993-11-08	1978-06-20	1978	国营或国有控股	1612420134	广州市	33
000523	2012000523	2012	2012-12-31	C26	化学原料及化学制品制造业	1993-11-08	1978-06-20	1978	国营或国有控股	1612420134	广州市	34
000523	2013000523	2013	2013-12-31	C26	化学原料及化学制品制造业	1993-11-08	1978-06-20	1978	国营或国有控股	1612420134	广州市	35
000523	2014000523	2014	2014-12-31	C26	化学原料及化学制品制造业	1993-11-08	1978-06-20	1978	国营或国有控股	1612420134	广州市	36
000523	2015000523	2015	2015-12-31	C26	化学原料及化学制品制造业	1993-11-08	1978-06-20	1978	国营或国有控股	1612420134	广州市	37
000523	2016000523	2016	2016-12-31	C26	化学原料及化学制品制造业	1993-11-08	1978-06-20	1978	国营或国有控股	1612420134	广州市	38
000523	2017000523	2017	2017-12-31	C26	化学原料及化学制品制造业	1993-11-08	1978-06-20	1978	国营或国有控股	1612420134	广州市	39
000523	2018000523	2018	2018-12-31	C26	化学原料及化学制品制造业	1993-11-08	1978-06-20	1978	国营或国有控股	1612420134	广州市	40
000523	2019000523	2019	2019-12-31	C26	化学原料及化学制品制造业	1993-11-08	1978-06-20	1978	国营或国有控股	1612420134	广州市	41
000523	2020000523	2020	2020-12-31	C26	化学原料及化学制品制造业	1993-11-08	1978-06-20	1978	国营或国有控股	1612420134	广州市	42
000523	2021000523	2021	2021-12-31	C26	化学原料及化学制品制造业	1993-11-08	1978-06-20	1978	国营或国有控股	1612420134	广州市	43
000527	2006000527	2006	2006-12-31	C7620	日用电器制造业	1993-11-12	1992-08-01	1992	国营或国有控股	3384347650	佛山市	14
000527	2007000527	2007	2007-12-31	C7620	日用电器制造业	1993-11-12	1992-08-01	1992	国营或国有控股	3384347650	佛山市	15
000527	2008000527	2008	2008-12-31	C7620	日用电器制造业	1993-11-12	1992-08-01	1992	国营或国有控股	3384347650	佛山市	16
000527	2009000527	2009	2009-12-31	C7620	日用电器制造业	1993-11-12	1992-08-01	1992	国营或国有控股	3384347650	佛山市	17
000527	2010000527	2010	2010-12-31	C7620	日用电器制造业	1993-11-12	1992-08-01	1992	国营或国有控股	3384347650	佛山市	18
000527	2011000527	2011	2011-12-31	C7620	日用电器制造业	1993-11-12	1992-08-01	1992	国营或国有控股	3384347650	佛山市	19
000527	2012000527	2012	2012-12-31	C38	电气机械及器材制造业	1993-11-12	1992-08-01	1992	国营或国有控股	3384347650	佛山市	20
000527	2013000527	2013	2013-12-31	C38	电气机械及器材制造业	1993-11-12	1992-08-01	1992	国营或国有控股	3384347650	佛山市	21
000528	2006000528	2006	2006-12-31	C7301	冶金、矿山、机电工业专用设备制造业	1993-11-18	1993-11-08	1993	国营或国有控股	1125242136	柳州市	13
000528	2007000528	2007	2007-12-31	C7301	冶金、矿山、机电工业专用设备制造业	1993-11-18	1993-11-08	1993	国营或国有控股	1125242136	柳州市	14
000528	2008000528	2008	2008-12-31	C7301	冶金、矿山、机电工业专用设备制造业	1993-11-18	1993-11-08	1993	国营或国有控股	1125242136	柳州市	15
000528	2009000528	2009	2009-12-31	C7301	冶金、矿山、机电工业专用设备制造业	1993-11-18	1993-11-08	1993	国营或国有控股	1125242136	柳州市	16
000528	2010000528	2010	2010-12-31	C7301	冶金、矿山、机电工业专用设备制造业	1993-11-18	1993-11-08	1993	国营或国有控股	1125242136	柳州市	17
000528	2011000528	2011	2011-12-31	C7301	冶金、矿山、机电工业专用设备制造业	1993-11-18	1993-11-08	1993	国营或国有控股	1125242136	柳州市	18
000528	2012000528	2012	2012-12-31	C35	专用设备制造业	1993-11-18	1993-11-08	1993	国营或国有控股	1125242136	柳州市	19
000528	2013000528	2013	2013-12-31	C35	专用设备制造业	1993-11-18	1993-11-08	1993	国营或国有控股	1125242136	柳州市	20
000528	2014000528	2014	2014-12-31	C35	专用设备制造业	1993-11-18	1993-11-08	1993	国营或国有控股	1125242136	柳州市	21
000528	2015000528	2015	2015-12-31	C35	专用设备制造业	1993-11-18	1993-11-08	1993	国营或国有控股	1125242136	柳州市	22
000528	2016000528	2016	2016-12-31	C35	专用设备制造业	1993-11-18	1993-11-08	1993	国营或国有控股	1125242136	柳州市	23
000528	2017000528	2017	2017-12-31	C35	专用设备制造业	1993-11-18	1993-11-08	1993	国营或国有控股	1125242136	柳州市	24
000528	2018000528	2018	2018-12-31	C35	专用设备制造业	1993-11-18	1993-11-08	1993	国营或国有控股	1125242136	柳州市	25
000528	2019000528	2019	2019-12-31	C35	专用设备制造业	1993-11-18	1993-11-08	1993	国营或国有控股	1125242136	柳州市	26
000528	2020000528	2020	2020-12-31	C35	专用设备制造业	1993-11-18	1993-11-08	1993	国营或国有控股	1125242136	柳州市	27
000528	2021000528	2021	2021-12-31	C35	专用设备制造业	1993-11-18	1993-11-08	1993	国营或国有控股	1125242136	柳州市	28
000529	2006000529	2006	2006-12-31	C11	纺织业	1993-11-18	1992-07-05	1992	国营或国有控股	583790330	鹤山市	14
000529	2007000529	2007	2007-12-31	C11	纺织业	1993-11-18	1992-07-05	1992	国营或国有控股	583790330	鹤山市	15
000529	2008000529	2008	2008-12-31	C11	纺织业	1993-11-18	1992-07-05	1992	国营或国有控股	583790330	鹤山市	16
000529	2009000529	2009	2009-12-31	C0120	屠宰及肉类蛋类加工业	1993-11-18	1992-07-05	1992	国营或国有控股	583790330	鹤山市	17
000529	2010000529	2010	2010-12-31	C0120	屠宰及肉类蛋类加工业	1993-11-18	1992-07-05	1992	国营或国有控股	583790330	广州市	18
000529	2011000529	2011	2011-12-31	C0120	屠宰及肉类蛋类加工业	1993-11-18	1992-07-05	1992	国营或国有控股	583790330	广州市	19
000529	2012000529	2012	2012-12-31	C13	农副食品加工业	1993-11-18	1992-07-05	1992	国营或国有控股	583790330	广州市	20
000529	2013000529	2013	2013-12-31	C13	农副食品加工业	1993-11-18	1992-07-05	1992	国营或国有控股	583790330	广州市	21
000529	2014000529	2014	2014-12-31	C13	农副食品加工业	1993-11-18	1992-07-05	1992	国营或国有控股	583790330	广州市	22
000529	2015000529	2015	2015-12-31	C13	农副食品加工业	1993-11-18	1992-07-05	1992	国营或国有控股	583790330	广州市	23
000529	2016000529	2016	2016-12-31	C13	农副食品加工业	1993-11-18	1992-07-05	1992	国营或国有控股	583790330	广州市	24
000529	2017000529	2017	2017-12-31	C13	农副食品加工业	1993-11-18	1992-07-05	1992	国营或国有控股	583790330	广州市	25
000529	2018000529	2018	2018-12-31	C13	农副食品加工业	1993-11-18	1992-07-05	1992	国营或国有控股	583790330	广州市	26
000529	2019000529	2019	2019-12-31	C13	农副食品加工业	1993-11-18	1992-07-05	1992	国营或国有控股	583790330	广州市	27
000529	2020000529	2020	2020-12-31	C13	农副食品加工业	1993-11-18	1992-07-05	1992	国营或国有控股	583790330	广州市	28
000529	2021000529	2021	2021-12-31	C13	农副食品加工业	1993-11-18	1992-07-05	1992	国营或国有控股	583790330	广州市	29
000530	2006000530	2006	2006-12-31	C7110	通用设备制造业	1993-12-08	1993-11-28	1993	国营或国有控股	540247462	大连市	13
000530	2007000530	2007	2007-12-31	C7110	通用设备制造业	1993-12-08	1993-11-28	1993	国营或国有控股	540247462	大连市	14
000530	2008000530	2008	2008-12-31	C7110	通用设备制造业	1993-12-08	1993-11-28	1993	国营或国有控股	540247462	大连市	15
000530	2009000530	2009	2009-12-31	C7110	通用设备制造业	1993-12-08	1993-11-28	1993	国营或国有控股	540247462	大连市	16
000530	2010000530	2010	2010-12-31	C7110	通用设备制造业	1993-12-08	1993-11-28	1993	国营或国有控股	540247462	大连市	17
000530	2011000530	2011	2011-12-31	C7110	通用设备制造业	1993-12-08	1993-11-28	1993	国营或国有控股	540247462	大连市	18
000530	2012000530	2012	2012-12-31	C34	通用设备制造业	1993-12-08	1993-11-28	1993	国营或国有控股	540247462	大连市	19
000530	2013000530	2013	2013-12-31	C34	通用设备制造业	1993-12-08	1993-11-28	1993	国营或国有控股	540247462	大连市	20
000530	2014000530	2014	2014-12-31	C34	通用设备制造业	1993-12-08	1993-11-28	1993	国营或国有控股	540247462	大连市	21
000530	2015000530	2015	2015-12-31	C34	通用设备制造业	1993-12-08	1993-11-28	1993	国营或国有控股	540247462	大连市	22
000530	2016000530	2016	2016-12-31	C34	通用设备制造业	1993-12-08	1993-11-28	1993	国营或国有控股	540247462	大连市	23
000530	2017000530	2017	2017-12-31	C34	通用设备制造业	1993-12-08	1993-11-28	1993	国营或国有控股	540247462	大连市	24
000530	2018000530	2018	2018-12-31	C34	通用设备制造业	1993-12-08	1993-11-28	1993	国营或国有控股	540247462	大连市	25
000530	2019000530	2019	2019-12-31	C34	通用设备制造业	1993-12-08	1993-11-28	1993	国营或国有控股	540247462	大连市	26
000530	2020000530	2020	2020-12-31	C34	通用设备制造业	1993-12-08	1993-11-28	1993	国营或国有控股	540247462	大连市	27
000530	2021000530	2021	2021-12-31	C34	通用设备制造业	1993-12-08	1993-11-28	1993	国营或国有控股	540247462	大连市	28
000533	2006000533	2006	2006-12-31	C7620	日用电器制造业	1994-01-03	1992-06-06	1992	私营企业	690816000	佛山市	14
000533	2007000533	2007	2007-12-31	C7620	日用电器制造业	1994-01-03	1992-06-06	1992	私营企业	690816000	佛山市	15
000533	2008000533	2008	2008-12-31	C7620	日用电器制造业	1994-01-03	1992-06-06	1992	私营企业	690816000	佛山市	16
000533	2009000533	2009	2009-12-31	C7620	日用电器制造业	1994-01-03	1992-06-06	1992	私营企业	690816000	佛山市	17
000533	2010000533	2010	2010-12-31	C7620	日用电器制造业	1994-01-03	1992-06-06	1992	私营企业	690816000	佛山市	18
000533	2011000533	2011	2011-12-31	C7620	日用电器制造业	1994-01-03	1992-06-06	1992	私营企业	690816000	佛山市	19
000533	2012000533	2012	2012-12-31	C38	电气机械及器材制造业	1994-01-03	1992-06-06	1992	私营企业	690816000	佛山市	20
000533	2013000533	2013	2013-12-31	C38	电气机械及器材制造业	1994-01-03	1992-06-06	1992	私营企业	690816000	佛山市	21
000533	2014000533	2014	2014-12-31	C38	电气机械及器材制造业	1994-01-03	1992-06-06	1992	私营企业	690816000	佛山市	22
000533	2015000533	2015	2015-12-31	C38	电气机械及器材制造业	1994-01-03	1992-06-06	1992	私营企业	690816000	佛山市	23
000533	2016000533	2016	2016-12-31	C38	电气机械及器材制造业	1994-01-03	1992-06-06	1992	私营企业	690816000	佛山市	24
000533	2017000533	2017	2017-12-31	C38	电气机械及器材制造业	1994-01-03	1992-06-06	1992	私营企业	690816000	佛山市	25
000533	2018000533	2018	2018-12-31	C38	电气机械及器材制造业	1994-01-03	1992-06-06	1992	私营企业	690816000	佛山市	26
000533	2019000533	2019	2019-12-31	C38	电气机械及器材制造业	1994-01-03	1992-06-06	1992	私营企业	690816000	佛山市	27
000533	2020000533	2020	2020-12-31	C38	电气机械及器材制造业	1994-01-03	1992-06-06	1992	私营企业	690816000	佛山市	28
000533	2021000533	2021	2021-12-31	C38	电气机械及器材制造业	1994-01-03	1992-06-06	1992	私营企业	690816000	佛山市	29
000534	2006000534	2006	2006-12-31	D01	电力、蒸汽、热水的生产和供应业	1994-01-10	1992-07-18	1992	私营企业	496552096	汕头市	14
000534	2007000534	2007	2007-12-31	D01	电力、蒸汽、热水的生产和供应业	1994-01-10	1992-07-18	1992	私营企业	496552096	汕头市	15
000534	2008000534	2008	2008-12-31	D01	电力、蒸汽、热水的生产和供应业	1994-01-10	1992-07-18	1992	私营企业	496552096	汕头市	16
000534	2009000534	2009	2009-12-31	D01	电力、蒸汽、热水的生产和供应业	1994-01-10	1992-07-18	1992	私营企业	496552096	汕头市	17
000534	2010000534	2010	2010-12-31	J01	房地产开发与经营业	1994-01-10	1992-07-18	1992	私营企业	496552096	汕头市	18
000534	2011000534	2011	2011-12-31	J01	房地产开发与经营业	1994-01-10	1992-07-18	1992	私营企业	496552096	汕头市	19
000534	2012000534	2012	2012-12-31	K70	房地产业	1994-01-10	1992-07-18	1992	私营企业	496552096	汕头市	20
000534	2013000534	2013	2013-12-31	K70	房地产业	1994-01-10	1992-07-18	1992	私营企业	496552096	汕头市	21
000534	2014000534	2014	2014-12-31	K70	房地产业	1994-01-10	1992-07-18	1992	私营企业	496552096	汕头市	22
000534	2015000534	2015	2015-12-31	K70	房地产业	1994-01-10	1992-07-18	1992	私营企业	496552096	汕头市	23
000534	2016000534	2016	2016-12-31	K70	房地产业	1994-01-10	1992-07-18	1992	私营企业	496552096	汕头市	24
000534	2017000534	2017	2017-12-31	K70	房地产业	1994-01-10	1992-07-18	1992	私营企业	496552096	汕头市	25
000534	2018000534	2018	2018-12-31	K70	房地产业	1994-01-10	1992-07-18	1992	私营企业	496552096	汕头市	26
000534	2019000534	2019	2019-12-31	C27	医药制造业	1994-01-10	1992-07-18	1992	私营企业	496552096	汕头市	27
000534	2020000534	2020	2020-12-31	C27	医药制造业	1994-01-10	1992-07-18	1992	私营企业	496552096	汕头市	28
000534	2021000534	2021	2021-12-31	C27	医药制造业	1994-01-10	1992-07-18	1992	私营企业	496552096	汕头市	29
000536	2006000536	2006	2006-12-31	C76	电器机械及器材制造业	1993-11-26	1981-12-28	1981	国营或国有控股	2766032803	福州市	25
000536	2007000536	2007	2007-12-31	C76	电器机械及器材制造业	1993-11-26	1981-12-28	1981	国营或国有控股	2766032803	福州市	26
000536	2008000536	2008	2008-12-31	C76	电器机械及器材制造业	1993-11-26	1981-12-28	1981	国营或国有控股	2766032803	福州市	27
000536	2009000536	2009	2009-12-31	C76	电器机械及器材制造业	1993-11-26	1981-12-28	1981	国营或国有控股	2766032803	福州市	28
000536	2010000536	2010	2010-12-31	C76	电器机械及器材制造业	1993-11-26	1981-12-28	1981	中外合资	2766032803	福州市	29
000536	2011000536	2011	2011-12-31	C5110	电子器件制造业	1993-11-26	1981-12-28	1981	中外合资	2766032803	福州市	30
000536	2012000536	2012	2012-12-31	C39	计算机、通信和其他电子设备制造业	1993-11-26	1981-12-28	1981	中外合资	2766032803	福州市	31
000536	2013000536	2013	2013-12-31	C39	计算机、通信和其他电子设备制造业	1993-11-26	1981-12-28	1981	中外合资	2766032803	福州市	32
000536	2014000536	2014	2014-12-31	C39	计算机、通信和其他电子设备制造业	1993-11-26	1981-12-28	1981	中外合资	2766032803	福州市	33
000536	2015000536	2015	2015-12-31	C39	计算机、通信和其他电子设备制造业	1993-11-26	1981-12-28	1981	中外合资	2766032803	福州市	34
000536	2016000536	2016	2016-12-31	C39	计算机、通信和其他电子设备制造业	1993-11-26	1981-12-28	1981	中外合资	2766032803	福州市	35
000536	2017000536	2017	2017-12-31	C39	计算机、通信和其他电子设备制造业	1993-11-26	1981-12-28	1981	中外合资	2766032803	福州市	36
000536	2018000536	2018	2018-12-31	C39	计算机、通信和其他电子设备制造业	1993-11-26	1981-12-28	1981	中外合资	2766032803	福州市	37
000536	2019000536	2019	2019-12-31	C39	计算机、通信和其他电子设备制造业	1993-11-26	1981-12-28	1981	中外合资	2766032803	福州市	38
000536	2020000536	2020	2020-12-31	C39	计算机、通信和其他电子设备制造业	1993-11-26	1981-12-28	1981	中外合资	2766032803	福州市	39
000536	2021000536	2021	2021-12-31	C39	计算机、通信和其他电子设备制造业	1993-11-26	1981-12-28	1981	中外合资	2766032803	福州市	40
000538	2006000538	2006	2006-12-31	C8110	中药材及中成药加工业	1993-12-15	1993-11-30	1993	国营或国有控股	1041399718	昆明市	13
000538	2007000538	2007	2007-12-31	C8110	中药材及中成药加工业	1993-12-15	1993-11-30	1993	国营或国有控股	1041399718	昆明市	14
000538	2008000538	2008	2008-12-31	C8110	中药材及中成药加工业	1993-12-15	1993-11-30	1993	国营或国有控股	1041399718	昆明市	15
000538	2009000538	2009	2009-12-31	C8110	中药材及中成药加工业	1993-12-15	1993-11-30	1993	国营或国有控股	1041399718	昆明市	16
000538	2010000538	2010	2010-12-31	C8110	中药材及中成药加工业	1993-12-15	1993-11-30	1993	国营或国有控股	1041399718	昆明市	17
000538	2011000538	2011	2011-12-31	C8110	中药材及中成药加工业	1993-12-15	1993-11-30	1993	国营或国有控股	1041399718	昆明市	18
000538	2012000538	2012	2012-12-31	C27	医药制造业	1993-12-15	1993-11-30	1993	国营或国有控股	1041399718	昆明市	19
000538	2013000538	2013	2013-12-31	C27	医药制造业	1993-12-15	1993-11-30	1993	国营或国有控股	1041399718	昆明市	20
000538	2014000538	2014	2014-12-31	C27	医药制造业	1993-12-15	1993-11-30	1993	国营或国有控股	1041399718	昆明市	21
000538	2015000538	2015	2015-12-31	C27	医药制造业	1993-12-15	1993-11-30	1993	国营或国有控股	1041399718	昆明市	22
000538	2016000538	2016	2016-12-31	C27	医药制造业	1993-12-15	1993-11-30	1993	国营或国有控股	1041399718	昆明市	23
000538	2017000538	2017	2017-12-31	C27	医药制造业	1993-12-15	1993-11-30	1993	国营或国有控股	1041399718	昆明市	24
000538	2018000538	2018	2018-12-31	C27	医药制造业	1993-12-15	1993-11-30	1993	国营或国有控股	1041399718	昆明市	25
000538	2019000538	2019	2019-12-31	C27	医药制造业	1993-12-15	1993-11-30	1993	国营或国有控股	1041399718	昆明市	26
000538	2020000538	2020	2020-12-31	C27	医药制造业	1993-12-15	1993-11-30	1993	国营或国有控股	1041399718	昆明市	27
000538	2021000538	2021	2021-12-31	C27	医药制造业	1993-12-15	1993-11-30	1993	国营或国有控股	1041399718	昆明市	28
000541	2006000541	2006	2006-12-31	C7630	照明器具制造业	1993-11-23	1992-09-01	1992	中外合资	978563745	佛山市	14
000541	2007000541	2007	2007-12-31	C7630	照明器具制造业	1993-11-23	1992-09-01	1992	中外合资	978563745	佛山市	15
000541	2008000541	2008	2008-12-31	C7630	照明器具制造业	1993-11-23	1992-09-01	1992	中外合资	978563745	佛山市	16
000541	2009000541	2009	2009-12-31	C7630	照明器具制造业	1993-11-23	1992-09-01	1992	中外合资	978563745	佛山市	17
000541	2010000541	2010	2010-12-31	C7630	照明器具制造业	1993-11-23	1992-09-01	1992	中外合资	978563745	佛山市	18
000541	2011000541	2011	2011-12-31	C7630	照明器具制造业	1993-11-23	1992-09-01	1992	中外合资	978563745	佛山市	19
000541	2012000541	2012	2012-12-31	C38	电气机械及器材制造业	1993-11-23	1992-09-01	1992	中外合资	978563745	佛山市	20
000541	2013000541	2013	2013-12-31	C38	电气机械及器材制造业	1993-11-23	1992-09-01	1992	中外合资	978563745	佛山市	21
000541	2014000541	2014	2014-12-31	C38	电气机械及器材制造业	1993-11-23	1992-09-01	1992	中外合资	978563745	佛山市	22
000541	2015000541	2015	2015-12-31	C38	电气机械及器材制造业	1993-11-23	1992-09-01	1992	中外合资	978563745	佛山市	23
000541	2016000541	2016	2016-12-31	C38	电气机械及器材制造业	1993-11-23	1992-09-01	1992	中外合资	978563745	佛山市	24
000541	2017000541	2017	2017-12-31	C38	电气机械及器材制造业	1993-11-23	1992-09-01	1992	中外合资	978563745	佛山市	25
000541	2018000541	2018	2018-12-31	C38	电气机械及器材制造业	1993-11-23	1992-09-01	1992	中外合资	978563745	佛山市	26
000541	2019000541	2019	2019-12-31	C38	电气机械及器材制造业	1993-11-23	1992-09-01	1992	中外合资	978563745	佛山市	27
000541	2020000541	2020	2020-12-31	C38	电气机械及器材制造业	1993-11-23	1992-09-01	1992	中外合资	978563745	佛山市	28
000541	2021000541	2021	2021-12-31	C38	电气机械及器材制造业	1993-11-23	1992-09-01	1992	中外合资	978563745	佛山市	29
000545	2006000545	2006	2006-12-31	C8101	化学药品原药制造业	1993-12-15	1992-08-15	1992	私营企业	986833096	吉林市	14
000545	2007000545	2007	2007-12-31	C8101	化学药品原药制造业	1993-12-15	1992-08-15	1992	私营企业	986833096	吉林市	15
000545	2008000545	2008	2008-12-31	C8101	化学药品原药制造业	1993-12-15	1992-08-15	1992	私营企业	986833096	吉林市	16
000545	2009000545	2009	2009-12-31	C8101	化学药品原药制造业	1993-12-15	1992-08-15	1992	私营企业	986833096	吉林市	17
000545	2010000545	2010	2010-12-31	C8101	化学药品原药制造业	1993-12-15	1992-08-15	1992	私营企业	986833096	吉林市	18
000545	2011000545	2011	2011-12-31	C8101	化学药品原药制造业	1993-12-15	1992-08-15	1992	私营企业	986833096	吉林市	19
000545	2012000545	2012	2012-12-31	C27	医药制造业	1993-12-15	1992-08-15	1992	私营企业	986833096	吉林市	20
000545	2013000545	2013	2013-12-31	C26	化学原料及化学制品制造业	1993-12-15	1992-08-15	1992	私营企业	986833096	吉林市	21
000545	2014000545	2014	2014-12-31	C26	化学原料及化学制品制造业	1993-12-15	1992-08-15	1992	私营企业	986833096	吉林市	22
000545	2015000545	2015	2015-12-31	C26	化学原料及化学制品制造业	1993-12-15	1992-08-15	1992	私营企业	986833096	吉林市	23
000545	2016000545	2016	2016-12-31	C26	化学原料及化学制品制造业	1993-12-15	1992-08-15	1992	私营企业	986833096	吉林市	24
000545	2017000545	2017	2017-12-31	C26	化学原料及化学制品制造业	1993-12-15	1992-08-15	1992	私营企业	986833096	吉林市	25
000545	2018000545	2018	2018-12-31	C26	化学原料及化学制品制造业	1993-12-15	1992-08-15	1992	私营企业	986833096	吉林市	26
000545	2019000545	2019	2019-12-31	C26	化学原料及化学制品制造业	1993-12-15	1992-08-15	1992	私营企业	986833096	吉林市	27
000545	2020000545	2020	2020-12-31	C26	化学原料及化学制品制造业	1993-12-15	1992-08-15	1992	私营企业	986833096	吉林市	28
000545	2021000545	2021	2021-12-31	C26	化学原料及化学制品制造业	1993-12-15	1992-08-15	1992	私营企业	986833096	吉林市	29
000547	2006000547	2006	2006-12-31	G8101	通信设备制造业	1993-11-30	1993-11-23	1993	私营企业	1429628897	福州市	13
000547	2007000547	2007	2007-12-31	G8101	通信设备制造业	1993-11-30	1993-11-23	1993	私营企业	1429628897	福州市	14
000547	2008000547	2008	2008-12-31	G8101	通信设备制造业	1993-11-30	1993-11-23	1993	私营企业	1429628897	福州市	15
000547	2009000547	2009	2009-12-31	G8101	通信设备制造业	1993-11-30	1993-11-23	1993	私营企业	1429628897	福州市	16
000547	2010000547	2010	2010-12-31	G8101	通信设备制造业	1993-11-30	1993-11-23	1993	私营企业	1429628897	福州市	17
000547	2011000547	2011	2011-12-31	G8101	通信设备制造业	1993-11-30	1993-11-23	1993	私营企业	1429628897	福州市	18
000547	2012000547	2012	2012-12-31	C39	计算机、通信和其他电子设备制造业	1993-11-30	1993-11-23	1993	私营企业	1429628897	福州市	19
000547	2013000547	2013	2013-12-31	C39	计算机、通信和其他电子设备制造业	1993-11-30	1993-11-23	1993	私营企业	1429628897	福州市	20
000547	2014000547	2014	2014-12-31	C39	计算机、通信和其他电子设备制造业	1993-11-30	1993-11-23	1993	私营企业	1429628897	福州市	21
000547	2015000547	2015	2015-12-31	C39	计算机、通信和其他电子设备制造业	1993-11-30	1993-11-23	1993	国营或国有控股	1429628897	福州市	22
000547	2016000547	2016	2016-12-31	C39	计算机、通信和其他电子设备制造业	1993-11-30	1993-11-23	1993	国营或国有控股	1429628897	福州市	23
000547	2017000547	2017	2017-12-31	C39	计算机、通信和其他电子设备制造业	1993-11-30	1993-11-23	1993	国营或国有控股	1429628897	福州市	24
000547	2018000547	2018	2018-12-31	C39	计算机、通信和其他电子设备制造业	1993-11-30	1993-11-23	1993	国营或国有控股	1429628897	福州市	25
000547	2019000547	2019	2019-12-31	C39	计算机、通信和其他电子设备制造业	1993-11-30	1993-11-23	1993	国营或国有控股	1429628897	福州市	26
000547	2020000547	2020	2020-12-31	C39	计算机、通信和其他电子设备制造业	1993-11-30	1993-11-23	1993	国营或国有控股	1429628897	福州市	27
000547	2021000547	2021	2021-12-31	C39	计算机、通信和其他电子设备制造业	1993-11-30	1993-11-23	1993	国营或国有控股	1429628897	福州市	28
000549	2006000549	2006	2006-12-31	C7505	汽车制造业	1993-12-20	1993-12-06	1993	国营或国有控股	936290000	株洲市	13
000549	2007000549	2007	2007-12-31	C7505	汽车制造业	1993-12-20	1993-12-06	1993	国营或国有控股	936290000	株洲市	14
000550	2006000550	2006	2006-12-31	C7505	汽车制造业	1993-12-01	1993-11-22	1993	国营或国有控股	863214000	南昌市	13
000550	2007000550	2007	2007-12-31	C7505	汽车制造业	1993-12-01	1993-11-22	1993	国营或国有控股	863214000	南昌市	14
000550	2008000550	2008	2008-12-31	C7505	汽车制造业	1993-12-01	1993-11-22	1993	国营或国有控股	863214000	南昌市	15
000550	2009000550	2009	2009-12-31	C7505	汽车制造业	1993-12-01	1993-11-22	1993	国营或国有控股	863214000	南昌市	16
000550	2010000550	2010	2010-12-31	C7505	汽车制造业	1993-12-01	1993-11-22	1993	国营或国有控股	863214000	南昌市	17
000550	2011000550	2011	2011-12-31	C7505	汽车制造业	1993-12-01	1993-11-22	1993	国营或国有控股	863214000	南昌市	18
000550	2012000550	2012	2012-12-31	C36	汽车制造业	1993-12-01	1993-11-22	1993	国营或国有控股	863214000	南昌市	19
000550	2013000550	2013	2013-12-31	C36	汽车制造业	1993-12-01	1993-11-22	1993	国营或国有控股	863214000	南昌市	20
000550	2014000550	2014	2014-12-31	C36	汽车制造业	1993-12-01	1993-11-22	1993	国营或国有控股	863214000	南昌市	21
000550	2015000550	2015	2015-12-31	C36	汽车制造业	1993-12-01	1993-11-22	1993	国营或国有控股	863214000	南昌市	22
000550	2016000550	2016	2016-12-31	C36	汽车制造业	1993-12-01	1993-11-22	1993	国营或国有控股	863214000	南昌市	23
000550	2017000550	2017	2017-12-31	C36	汽车制造业	1993-12-01	1993-11-22	1993	国营或国有控股	863214000	南昌市	24
000550	2018000550	2018	2018-12-31	C36	汽车制造业	1993-12-01	1993-11-22	1993	国营或国有控股	863214000	南昌市	25
000550	2019000550	2019	2019-12-31	C36	汽车制造业	1993-12-01	1993-11-22	1993	国营或国有控股	863214000	南昌市	26
000550	2020000550	2020	2020-12-31	C36	汽车制造业	1993-12-01	1993-11-22	1993	国营或国有控股	863214000	南昌市	27
000550	2021000550	2021	2021-12-31	C36	汽车制造业	1993-12-01	1993-11-22	1993	国营或国有控股	863214000	南昌市	28
000553	2006000553	2006	2006-12-31	C4320	化学农药制造业	1993-12-03	1993-11-28	1993	国营或国有控股	593920000	荆州市	13
000553	2007000553	2007	2007-12-31	C4320	化学农药制造业	1993-12-03	1993-11-28	1993	国营或国有控股	593920000	荆州市	14
000553	2008000553	2008	2008-12-31	C4320	化学农药制造业	1993-12-03	1993-11-28	1993	国营或国有控股	593920000	荆州市	15
000553	2009000553	2009	2009-12-31	C4320	化学农药制造业	1993-12-03	1993-11-28	1993	国营或国有控股	593920000	荆州市	16
000553	2010000553	2010	2010-12-31	C4320	化学农药制造业	1993-12-03	1993-11-28	1993	国营或国有控股	593920000	荆州市	17
000553	2011000553	2011	2011-12-31	C4320	化学农药制造业	1993-12-03	1993-11-28	1993	国营或国有控股	593920000	荆州市	18
000553	2012000553	2012	2012-12-31	C26	化学原料及化学制品制造业	1993-12-03	1993-11-28	1993	国营或国有控股	593920000	荆州市	19
000553	2013000553	2013	2013-12-31	C26	化学原料及化学制品制造业	1993-12-03	1993-11-28	1993	国营或国有控股	593920000	荆州市	20
000553	2014000553	2014	2014-12-31	C26	化学原料及化学制品制造业	1993-12-03	1993-11-28	1993	国营或国有控股	593920000	荆州市	21
000553	2015000553	2015	2015-12-31	C26	化学原料及化学制品制造业	1993-12-03	1993-11-28	1993	国营或国有控股	593920000	荆州市	22
000553	2016000553	2016	2016-12-31	C26	化学原料及化学制品制造业	1993-12-03	1993-11-28	1993	国营或国有控股	593920000	荆州市	23
000553	2017000553	2017	2017-12-31	C26	化学原料及化学制品制造业	1993-12-03	1993-11-28	1993	国营或国有控股	593920000	荆州市	24
000553	2018000553	2018	2018-12-31	C26	化学原料及化学制品制造业	1993-12-03	1993-11-28	1993	国营或国有控股	593920000	荆州市	25
000553	2019000553	2019	2019-12-31	C26	化学原料及化学制品制造业	1993-12-03	1993-11-28	1993	国营或国有控股	593920000	荆州市	26
000553	2020000553	2020	2020-12-31	C26	化学原料及化学制品制造业	1993-12-03	1993-11-28	1993	国营或国有控股	593920000	荆州市	27
000553	2021000553	2021	2021-12-31	C26	化学原料及化学制品制造业	1993-12-03	1993-11-28	1993	国营或国有控股	593920000	荆州市	28
000559	2006000559	2006	2006-12-31	C7505	汽车制造业	1994-01-10	1993-12-25	1993	私营企业	3303791344	杭州市	13
000559	2007000559	2007	2007-12-31	C7505	汽车制造业	1994-01-10	1993-12-25	1993	私营企业	3303791344	杭州市	14
000559	2008000559	2008	2008-12-31	C7505	汽车制造业	1994-01-10	1993-12-25	1993	私营企业	3303791344	杭州市	15
000559	2009000559	2009	2009-12-31	C7505	汽车制造业	1994-01-10	1993-12-25	1993	私营企业	3303791344	杭州市	16
000559	2010000559	2010	2010-12-31	C7505	汽车制造业	1994-01-10	1993-12-25	1993	私营企业	3303791344	杭州市	17
000559	2011000559	2011	2011-12-31	C7505	汽车制造业	1994-01-10	1993-12-25	1993	私营企业	3303791344	杭州市	18
000559	2012000559	2012	2012-12-31	C36	汽车制造业	1994-01-10	1993-12-25	1993	私营企业	3303791344	杭州市	19
000559	2013000559	2013	2013-12-31	C36	汽车制造业	1994-01-10	1993-12-25	1993	私营企业	3303791344	杭州市	20
000559	2014000559	2014	2014-12-31	C36	汽车制造业	1994-01-10	1993-12-25	1993	私营企业	3303791344	杭州市	21
000559	2015000559	2015	2015-12-31	C36	汽车制造业	1994-01-10	1993-12-25	1993	私营企业	3303791344	杭州市	22
000559	2016000559	2016	2016-12-31	C36	汽车制造业	1994-01-10	1993-12-25	1993	私营企业	3303791344	杭州市	23
000559	2017000559	2017	2017-12-31	C36	汽车制造业	1994-01-10	1993-12-25	1993	私营企业	3303791344	杭州市	24
000559	2018000559	2018	2018-12-31	C36	汽车制造业	1994-01-10	1993-12-25	1993	私营企业	3303791344	杭州市	25
000559	2019000559	2019	2019-12-31	C36	汽车制造业	1994-01-10	1993-12-25	1993	私营企业	3303791344	杭州市	26
000559	2020000559	2020	2020-12-31	C36	汽车制造业	1994-01-10	1993-12-25	1993	私营企业	3303791344	杭州市	27
000559	2021000559	2021	2021-12-31	C36	汽车制造业	1994-01-10	1993-12-25	1993	私营企业	3303791344	杭州市	28
000561	2006000561	2006	2006-12-31	C76	电器机械及器材制造业	1994-05-09	1992-06-08	1992	国营或国有控股	595844701	宝鸡市	14
000561	2007000561	2007	2007-12-31	C76	电器机械及器材制造业	1994-05-09	1992-06-08	1992	国营或国有控股	595844701	宝鸡市	15
000561	2008000561	2008	2008-12-31	C76	电器机械及器材制造业	1994-05-09	1992-06-08	1992	国营或国有控股	595844701	宝鸡市	16
000561	2009000561	2009	2009-12-31	C76	电器机械及器材制造业	1994-05-09	1992-06-08	1992	国营或国有控股	595844701	宝鸡市	17
000561	2010000561	2010	2010-12-31	G8101	通信设备制造业	1994-05-09	1992-06-08	1992	国营或国有控股	595844701	宝鸡市	18
000561	2011000561	2011	2011-12-31	G8101	通信设备制造业	1994-05-09	1992-06-08	1992	国营或国有控股	595844701	宝鸡市	19
000561	2012000561	2012	2012-12-31	C39	计算机、通信和其他电子设备制造业	1994-05-09	1992-06-08	1992	国营或国有控股	595844701	宝鸡市	20
000561	2013000561	2013	2013-12-31	C39	计算机、通信和其他电子设备制造业	1994-05-09	1992-06-08	1992	国营或国有控股	595844701	宝鸡市	21
000561	2014000561	2014	2014-12-31	C39	计算机、通信和其他电子设备制造业	1994-05-09	1992-06-08	1992	国营或国有控股	595844701	宝鸡市	22
000561	2015000561	2015	2015-12-31	C39	计算机、通信和其他电子设备制造业	1994-05-09	1992-06-08	1992	国营或国有控股	595844701	宝鸡市	23
000561	2016000561	2016	2016-12-31	C39	计算机、通信和其他电子设备制造业	1994-05-09	1992-06-08	1992	国营或国有控股	595844701	宝鸡市	24
000561	2017000561	2017	2017-12-31	C39	计算机、通信和其他电子设备制造业	1994-05-09	1992-06-08	1992	国营或国有控股	595844701	宝鸡市	25
000561	2018000561	2018	2018-12-31	C39	计算机、通信和其他电子设备制造业	1994-05-09	1992-06-08	1992	国营或国有控股	595844701	宝鸡市	26
000561	2019000561	2019	2019-12-31	C39	计算机、通信和其他电子设备制造业	1994-05-09	1992-06-08	1992	国营或国有控股	595844701	宝鸡市	27
000561	2020000561	2020	2020-12-31	C39	计算机、通信和其他电子设备制造业	1994-05-09	1992-06-08	1992	国营或国有控股	595844701	宝鸡市	28
000561	2021000561	2021	2021-12-31	C39	计算机、通信和其他电子设备制造业	1994-05-09	1992-06-08	1992	国营或国有控股	595844701	宝鸡市	29
000565	2006000565	2006	2006-12-31	C4350	合成材料制造业	1994-04-08	1992-05-11	1992	国营或国有控股	433592220	重庆市	14
000565	2007000565	2007	2007-12-31	C4350	合成材料制造业	1994-04-08	1992-05-11	1992	国营或国有控股	433592220	重庆市	15
000565	2008000565	2008	2008-12-31	C4350	合成材料制造业	1994-04-08	1992-05-11	1992	国营或国有控股	433592220	重庆市	16
000565	2009000565	2009	2009-12-31	C4350	合成材料制造业	1994-04-08	1992-05-11	1992	国营或国有控股	433592220	重庆市	17
000565	2010000565	2010	2010-12-31	C4350	合成材料制造业	1994-04-08	1992-05-11	1992	国营或国有控股	433592220	重庆市	18
000565	2011000565	2011	2011-12-31	C4350	合成材料制造业	1994-04-08	1992-05-11	1992	国营或国有控股	433592220	重庆市	19
000565	2012000565	2012	2012-12-31	C26	化学原料及化学制品制造业	1994-04-08	1992-05-11	1992	国营或国有控股	433592220	重庆市	20
000565	2013000565	2013	2013-12-31	C26	化学原料及化学制品制造业	1994-04-08	1992-05-11	1992	国营或国有控股	433592220	重庆市	21
000565	2014000565	2014	2014-12-31	C26	化学原料及化学制品制造业	1994-04-08	1992-05-11	1992	国营或国有控股	433592220	重庆市	22
000565	2015000565	2015	2015-12-31	C26	化学原料及化学制品制造业	1994-04-08	1992-05-11	1992	国营或国有控股	433592220	重庆市	23
000565	2016000565	2016	2016-12-31	C26	化学原料及化学制品制造业	1994-04-08	1992-05-11	1992	国营或国有控股	433592220	重庆市	24
000565	2017000565	2017	2017-12-31	C26	化学原料及化学制品制造业	1994-04-08	1992-05-11	1992	国营或国有控股	433592220	重庆市	25
000565	2018000565	2018	2018-12-31	C26	化学原料及化学制品制造业	1994-04-08	1992-05-11	1992	国营或国有控股	433592220	重庆市	26
000565	2019000565	2019	2019-12-31	C26	化学原料及化学制品制造业	1994-04-08	1992-05-11	1992	国营或国有控股	433592220	重庆市	27
000565	2020000565	2020	2020-12-31	C26	化学原料及化学制品制造业	1994-04-08	1992-05-11	1992	国营或国有控股	433592220	重庆市	28
000565	2021000565	2021	2021-12-31	C26	化学原料及化学制品制造业	1994-04-08	1992-05-11	1992	国营或国有控股	433592220	重庆市	29
000566	2006000566	2006	2006-12-31	C8105	化学药品制剂制造业	1994-05-25	1992-12-30	1992	私营企业	1297365126	海口市	14
000566	2007000566	2007	2007-12-31	C8105	化学药品制剂制造业	1994-05-25	1992-12-30	1992	私营企业	1297365126	海口市	15
000566	2008000566	2008	2008-12-31	C8105	化学药品制剂制造业	1994-05-25	1992-12-30	1992	私营企业	1297365126	海口市	16
000566	2009000566	2009	2009-12-31	C8105	化学药品制剂制造业	1994-05-25	1992-12-30	1992	私营企业	1297365126	海口市	17
000566	2010000566	2010	2010-12-31	C8105	化学药品制剂制造业	1994-05-25	1992-12-30	1992	私营企业	1297365126	海口市	18
000566	2011000566	2011	2011-12-31	C8105	化学药品制剂制造业	1994-05-25	1992-12-30	1992	私营企业	1297365126	海口市	19
000566	2012000566	2012	2012-12-31	C27	医药制造业	1994-05-25	1992-12-30	1992	私营企业	1297365126	海口市	20
000566	2013000566	2013	2013-12-31	C27	医药制造业	1994-05-25	1992-12-30	1992	私营企业	1297365126	海口市	21
000566	2014000566	2014	2014-12-31	C27	医药制造业	1994-05-25	1992-12-30	1992	私营企业	1297365126	海口市	22
000566	2015000566	2015	2015-12-31	C27	医药制造业	1994-05-25	1992-12-30	1992	私营企业	1297365126	海口市	23
000566	2016000566	2016	2016-12-31	C27	医药制造业	1994-05-25	1992-12-30	1992	私营企业	1297365126	海口市	24
000566	2017000566	2017	2017-12-31	C27	医药制造业	1994-05-25	1992-12-30	1992	私营企业	1297365126	海口市	25
000566	2018000566	2018	2018-12-31	C27	医药制造业	1994-05-25	1992-12-30	1992	私营企业	1297365126	海口市	26
000566	2019000566	2019	2019-12-31	C27	医药制造业	1994-05-25	1992-12-30	1992	私营企业	1297365126	海口市	27
000566	2020000566	2020	2020-12-31	C27	医药制造业	1994-05-25	1992-12-30	1992	私营企业	1297365126	海口市	28
000566	2021000566	2021	2021-12-31	C27	医药制造业	1994-05-25	1992-12-30	1992	私营企业	1297365126	海口市	29
000568	2006000568	2006	2006-12-31	C0501	酒精及饮料酒制造业	1994-05-09	1994-03-25	1994	国营或国有控股	1398268476	泸州市	12
000568	2007000568	2007	2007-12-31	C0501	酒精及饮料酒制造业	1994-05-09	1994-03-25	1994	国营或国有控股	1398268476	泸州市	13
000568	2008000568	2008	2008-12-31	C0501	酒精及饮料酒制造业	1994-05-09	1994-03-25	1994	国营或国有控股	1398268476	泸州市	14
000568	2009000568	2009	2009-12-31	C0501	酒精及饮料酒制造业	1994-05-09	1994-03-25	1994	国营或国有控股	1398268476	泸州市	15
000568	2010000568	2010	2010-12-31	C0501	酒精及饮料酒制造业	1994-05-09	1994-03-25	1994	国营或国有控股	1398268476	泸州市	16
000568	2011000568	2011	2011-12-31	C0501	酒精及饮料酒制造业	1994-05-09	1994-03-25	1994	国营或国有控股	1398268476	泸州市	17
000568	2012000568	2012	2012-12-31	C15	酒、饮料和精制茶制造业	1994-05-09	1994-03-25	1994	国营或国有控股	1398268476	泸州市	18
000568	2013000568	2013	2013-12-31	C15	酒、饮料和精制茶制造业	1994-05-09	1994-03-25	1994	国营或国有控股	1398268476	泸州市	19
000568	2014000568	2014	2014-12-31	C15	酒、饮料和精制茶制造业	1994-05-09	1994-03-25	1994	国营或国有控股	1398268476	泸州市	20
000568	2015000568	2015	2015-12-31	C15	酒、饮料和精制茶制造业	1994-05-09	1994-03-25	1994	国营或国有控股	1398268476	泸州市	21
000568	2016000568	2016	2016-12-31	C15	酒、饮料和精制茶制造业	1994-05-09	1994-03-25	1994	国营或国有控股	1398268476	泸州市	22
000568	2017000568	2017	2017-12-31	C15	酒、饮料和精制茶制造业	1994-05-09	1994-03-25	1994	国营或国有控股	1398268476	泸州市	23
000568	2018000568	2018	2018-12-31	C15	酒、饮料和精制茶制造业	1994-05-09	1994-03-25	1994	国营或国有控股	1398268476	泸州市	24
000568	2019000568	2019	2019-12-31	C15	酒、饮料和精制茶制造业	1994-05-09	1994-03-25	1994	国营或国有控股	1398268476	泸州市	25
000568	2020000568	2020	2020-12-31	C15	酒、饮料和精制茶制造业	1994-05-09	1994-03-25	1994	国营或国有控股	1398268476	泸州市	26
000568	2021000568	2021	2021-12-31	C15	酒、饮料和精制茶制造业	1994-05-09	1994-03-25	1994	国营或国有控股	1398268476	泸州市	27
000569	2006000569	2006	2006-12-31	C6505	炼钢业	1994-04-25	1988-08-28	1988	国营或国有控股	754313951	绵阳市	18
000569	2007000569	2007	2007-12-31	C6505	炼钢业	1994-04-25	1988-08-28	1988	国营或国有控股	754313951	绵阳市	19
000569	2008000569	2008	2008-12-31	C6505	炼钢业	1994-04-25	1988-08-28	1988	国营或国有控股	754313951	绵阳市	20
000569	2009000569	2009	2009-12-31	C6505	炼钢业	1994-04-25	1988-08-28	1988	国营或国有控股	754313951	绵阳市	21
000570	2006000570	2006	2006-12-31	C7110	通用设备制造业	1994-07-01	1994-05-06	1994	国营或国有控股	705692507	常州市	12
000570	2007000570	2007	2007-12-31	C7110	通用设备制造业	1994-07-01	1994-05-06	1994	国营或国有控股	705692507	常州市	13
000570	2008000570	2008	2008-12-31	C7110	通用设备制造业	1994-07-01	1994-05-06	1994	国营或国有控股	705692507	常州市	14
000570	2009000570	2009	2009-12-31	C7110	通用设备制造业	1994-07-01	1994-05-06	1994	国营或国有控股	705692507	常州市	15
000570	2010000570	2010	2010-12-31	C7110	通用设备制造业	1994-07-01	1994-05-06	1994	国营或国有控股	705692507	常州市	16
000570	2011000570	2011	2011-12-31	C7110	通用设备制造业	1994-07-01	1994-05-06	1994	国营或国有控股	705692507	常州市	17
000570	2012000570	2012	2012-12-31	C34	通用设备制造业	1994-07-01	1994-05-06	1994	国营或国有控股	705692507	常州市	18
000570	2013000570	2013	2013-12-31	C34	通用设备制造业	1994-07-01	1994-05-06	1994	国营或国有控股	705692507	常州市	19
000570	2014000570	2014	2014-12-31	C34	通用设备制造业	1994-07-01	1994-05-06	1994	国营或国有控股	705692507	常州市	20
000570	2015000570	2015	2015-12-31	C34	通用设备制造业	1994-07-01	1994-05-06	1994	国营或国有控股	705692507	常州市	21
000570	2016000570	2016	2016-12-31	C34	通用设备制造业	1994-07-01	1994-05-06	1994	国营或国有控股	705692507	常州市	22
000570	2017000570	2017	2017-12-31	C34	通用设备制造业	1994-07-01	1994-05-06	1994	国营或国有控股	705692507	常州市	23
000570	2018000570	2018	2018-12-31	C34	通用设备制造业	1994-07-01	1994-05-06	1994	国营或国有控股	705692507	常州市	24
000570	2019000570	2019	2019-12-31	C34	通用设备制造业	1994-07-01	1994-05-06	1994	国营或国有控股	705692507	常州市	25
000570	2020000570	2020	2020-12-31	C34	通用设备制造业	1994-07-01	1994-05-06	1994	国营或国有控股	705692507	常州市	26
000570	2021000570	2021	2021-12-31	C34	通用设备制造业	1994-07-01	1994-05-06	1994	国营或国有控股	705692507	常州市	27
000572	2006000572	2006	2006-12-31	M	综合类	1994-08-08	1993-01-02	1993	国营或国有控股	1644636426	海口市	13
000572	2007000572	2007	2007-12-31	M	综合类	1994-08-08	1993-01-02	1993	国营或国有控股	1644636426	海口市	14
000572	2008000572	2008	2008-12-31	M	综合类	1994-08-08	1993-01-02	1993	国营或国有控股	1644636426	海口市	15
000572	2009000572	2009	2009-12-31	M	综合类	1994-08-08	1993-01-02	1993	国营或国有控股	1644636426	海口市	16
000572	2010000572	2010	2010-12-31	C7505	汽车制造业	1994-08-08	1993-01-02	1993	国营或国有控股	1644636426	海口市	17
000572	2011000572	2011	2011-12-31	C7505	汽车制造业	1994-08-08	1993-01-02	1993	国营或国有控股	1644636426	海口市	18
000572	2012000572	2012	2012-12-31	C36	汽车制造业	1994-08-08	1993-01-02	1993	国营或国有控股	1644636426	海口市	19
000572	2013000572	2013	2013-12-31	C36	汽车制造业	1994-08-08	1993-01-02	1993	私营企业	1644636426	海口市	20
000572	2014000572	2014	2014-12-31	C36	汽车制造业	1994-08-08	1993-01-02	1993	私营企业	1644636426	海口市	21
000572	2015000572	2015	2015-12-31	C36	汽车制造业	1994-08-08	1993-01-02	1993	私营企业	1644636426	海口市	22
000572	2016000572	2016	2016-12-31	C36	汽车制造业	1994-08-08	1993-01-02	1993	私营企业	1644636426	海口市	23
000572	2017000572	2017	2017-12-31	C36	汽车制造业	1994-08-08	1993-01-02	1993	私营企业	1644636426	海口市	24
000572	2018000572	2018	2018-12-31	C36	汽车制造业	1994-08-08	1993-01-02	1993	私营企业	1644636426	海口市	25
000572	2019000572	2019	2019-12-31	C36	汽车制造业	1994-08-08	1993-01-02	1993	私营企业	1644636426	海口市	26
000572	2020000572	2020	2020-12-31	C36	汽车制造业	1994-08-08	1993-01-02	1993	私营企业	1644636426	海口市	27
000572	2021000572	2021	2021-12-31	C36	汽车制造业	1994-08-08	1993-01-02	1993	私营企业	1644636426	海口市	28
000576	2006000576	2006	2006-12-31	C0	食品、饮料	1994-09-07	1994-08-27	1994	国营或国有控股	442861324	江门市	12
000576	2007000576	2007	2007-12-31	C0	食品、饮料	1994-09-07	1994-08-27	1994	国营或国有控股	442861324	江门市	13
000576	2008000576	2008	2008-12-31	C0	食品、饮料	1994-09-07	1994-08-27	1994	国营或国有控股	442861324	江门市	14
000576	2009000576	2009	2009-12-31	C0	食品、饮料	1994-09-07	1994-08-27	1994	国营或国有控股	442861324	江门市	15
000576	2010000576	2010	2010-12-31	M	综合类	1994-09-07	1994-08-27	1994	国营或国有控股	442861324	江门市	16
000576	2011000576	2011	2011-12-31	M	综合类	1994-09-07	1994-08-27	1994	私营企业	442861324	江门市	17
000576	2012000576	2012	2012-12-31	C22	造纸及纸制品业	1994-09-07	1994-08-27	1994	私营企业	442861324	江门市	18
000576	2013000576	2013	2013-12-31	C22	造纸及纸制品业	1994-09-07	1994-08-27	1994	私营企业	442861324	江门市	19
000576	2014000576	2014	2014-12-31	C22	造纸及纸制品业	1994-09-07	1994-08-27	1994	私营企业	442861324	江门市	20
000576	2015000576	2015	2015-12-31	C22	造纸及纸制品业	1994-09-07	1994-08-27	1994	私营企业	442861324	江门市	21
000576	2016000576	2016	2016-12-31	C22	造纸及纸制品业	1994-09-07	1994-08-27	1994	私营企业	442861324	江门市	22
000576	2017000576	2017	2017-12-31	C22	造纸及纸制品业	1994-09-07	1994-08-27	1994	私营企业	442861324	江门市	23
000576	2018000576	2018	2018-12-31	C22	造纸及纸制品业	1994-09-07	1994-08-27	1994	私营企业	442861324	江门市	24
000576	2019000576	2019	2019-12-31	C22	造纸及纸制品业	1994-09-07	1994-08-27	1994	私营企业	442861324	江门市	25
000576	2020000576	2020	2020-12-31	C35	专用设备制造业	1994-09-07	1994-08-27	1994	私营企业	442861324	江门市	26
000576	2021000576	2021	2021-12-31	C35	专用设备制造业	1994-09-07	1994-08-27	1994	私营企业	442861324	江门市	27
000578	2006000578	2006	2006-12-31	H21	商业经纪与代理业	1995-03-03	1995-02-11	1995	国营或国有控股	3067615959	西宁市	11
000578	2007000578	2007	2007-12-31	H21	商业经纪与代理业	1995-03-03	1995-02-11	1995	国营或国有控股	3067615959	西宁市	12
000578	2008000578	2008	2008-12-31	C4310	化学肥料制造业	1995-03-03	1995-02-11	1995	国营或国有控股	3067615959	格尔木市	13
000578	2009000578	2009	2009-12-31	C4310	化学肥料制造业	1995-03-03	1995-02-11	1995	国营或国有控股	3067615959	格尔木市	14
000578	2010000578	2010	2010-12-31	C4310	化学肥料制造业	1995-03-03	1995-02-11	1995	国营或国有控股	3067615959	格尔木市	15
000578	2011000578	2011	2011-12-31	C4310	化学肥料制造业	1995-03-03	1995-02-11	1995	国营或国有控股	3067615959	格尔木市	16
000581	2006000581	2006	2006-12-31	C7110	通用设备制造业	1998-09-24	1992-10-22	1992	国营或国有控股	680133995	无锡市	14
000581	2007000581	2007	2007-12-31	C7110	通用设备制造业	1998-09-24	1992-10-22	1992	国营或国有控股	680133995	无锡市	15
000581	2008000581	2008	2008-12-31	C7110	通用设备制造业	1998-09-24	1992-10-22	1992	国营或国有控股	680133995	无锡市	16
000581	2009000581	2009	2009-12-31	C7110	通用设备制造业	1998-09-24	1992-10-22	1992	国营或国有控股	680133995	无锡市	17
000581	2010000581	2010	2010-12-31	C7110	通用设备制造业	1998-09-24	1992-10-22	1992	国营或国有控股	680133995	无锡市	18
000581	2011000581	2011	2011-12-31	C7110	通用设备制造业	1998-09-24	1992-10-22	1992	国营或国有控股	680133995	无锡市	19
000581	2012000581	2012	2012-12-31	C36	汽车制造业	1998-09-24	1992-10-22	1992	国营或国有控股	680133995	无锡市	20
000581	2013000581	2013	2013-12-31	C36	汽车制造业	1998-09-24	1992-10-22	1992	国营或国有控股	680133995	无锡市	21
000581	2014000581	2014	2014-12-31	C36	汽车制造业	1998-09-24	1992-10-22	1992	国营或国有控股	680133995	无锡市	22
000581	2015000581	2015	2015-12-31	C36	汽车制造业	1998-09-24	1992-10-22	1992	国营或国有控股	680133995	无锡市	23
000581	2016000581	2016	2016-12-31	C36	汽车制造业	1998-09-24	1992-10-22	1992	国营或国有控股	680133995	无锡市	24
000581	2017000581	2017	2017-12-31	C36	汽车制造业	1998-09-24	1992-10-22	1992	国营或国有控股	680133995	无锡市	25
000581	2018000581	2018	2018-12-31	C36	汽车制造业	1998-09-24	1992-10-22	1992	国营或国有控股	680133995	无锡市	26
000581	2019000581	2019	2019-12-31	C36	汽车制造业	1998-09-24	1992-10-22	1992	国营或国有控股	680133995	无锡市	27
000581	2020000581	2020	2020-12-31	C36	汽车制造业	1998-09-24	1992-10-22	1992	国营或国有控股	680133995	无锡市	28
000581	2021000581	2021	2021-12-31	C36	汽车制造业	1998-09-24	1992-10-22	1992	国营或国有控股	680133995	无锡市	29
000584	2006000584	2006	2006-12-31	M	综合类	1995-11-28	1990-04-01	1990	私营企业	760937577	成都市	16
000584	2007000584	2007	2007-12-31	M	综合类	1995-11-28	1990-04-01	1990	私营企业	760937577	成都市	17
000584	2008000584	2008	2008-12-31	M	综合类	1995-11-28	1990-04-01	1990	私营企业	760937577	成都市	18
000584	2009000584	2009	2009-12-31	M	综合类	1995-11-28	1990-04-01	1990	私营企业	760937577	成都市	19
000584	2010000584	2010	2010-12-31	C4705	合成纤维制造业	1995-11-28	1990-04-01	1990	私营企业	760937577	成都市	20
000584	2011000584	2011	2011-12-31	C4705	合成纤维制造业	1995-11-28	1990-04-01	1990	私营企业	760937577	成都市	21
000584	2012000584	2012	2012-12-31	C28	化学纤维制造业	1995-11-28	1990-04-01	1990	私营企业	760937577	成都市	22
000584	2013000584	2013	2013-12-31	C28	化学纤维制造业	1995-11-28	1990-04-01	1990	私营企业	760937577	成都市	23
000584	2014000584	2014	2014-12-31	C28	化学纤维制造业	1995-11-28	1990-04-01	1990	私营企业	760937577	江阴市	24
000584	2015000584	2015	2015-12-31	C28	化学纤维制造业	1995-11-28	1990-04-01	1990	私营企业	760937577	江阴市	25
000584	2016000584	2016	2016-12-31	C28	化学纤维制造业	1995-11-28	1990-04-01	1990	私营企业	760937577	江阴市	26
000584	2017000584	2017	2017-12-31	C28	化学纤维制造业	1995-11-28	1990-04-01	1990	私营企业	760937577	江阴市	27
000584	2018000584	2018	2018-12-31	C28	化学纤维制造业	1995-11-28	1990-04-01	1990	私营企业	760937577	江阴市	28
000584	2019000584	2019	2019-12-31	C35	专用设备制造业	1995-11-28	1990-04-01	1990	私营企业	760937577	江阴市	29
000584	2020000584	2020	2020-12-31	C35	专用设备制造业	1995-11-28	1990-04-01	1990	私营企业	760937577	江阴市	30
000584	2021000584	2021	2021-12-31	C35	专用设备制造业	1995-11-28	1990-04-01	1990	私营企业	760937577	江阴市	31
000585	2006000585	2006	2006-12-31	C7610	输配电及控制设备制造业	1995-12-13	1993-02-18	1993	国营或国有控股	873370000	沈阳市	13
000585	2007000585	2007	2007-12-31	C7610	输配电及控制设备制造业	1995-12-13	1993-02-18	1993	国营或国有控股	873370000	沈阳市	14
000585	2008000585	2008	2008-12-31	C7610	输配电及控制设备制造业	1995-12-13	1993-02-18	1993	国营或国有控股	873370000	沈阳市	15
000585	2009000585	2009	2009-12-31	C7610	输配电及控制设备制造业	1995-12-13	1993-02-18	1993	国营或国有控股	873370000	沈阳市	16
000585	2010000585	2010	2010-12-31	C7610	输配电及控制设备制造业	1995-12-13	1993-02-18	1993	国营或国有控股	873370000	沈阳市	17
000585	2011000585	2011	2011-12-31	C7610	输配电及控制设备制造业	1995-12-13	1993-02-18	1993	国营或国有控股	873370000	营口市	18
000585	2012000585	2012	2012-12-31	C38	电气机械及器材制造业	1995-12-13	1993-02-18	1993	国营或国有控股	873370000	营口市	19
000585	2013000585	2013	2013-12-31	C38	电气机械及器材制造业	1995-12-13	1993-02-18	1993	国营或国有控股	873370000	营口市	20
000585	2014000585	2014	2014-12-31	C38	电气机械及器材制造业	1995-12-13	1993-02-18	1993	国营或国有控股	873370000	营口市	21
000585	2015000585	2015	2015-12-31	C38	电气机械及器材制造业	1995-12-13	1993-02-18	1993	国营或国有控股	873370000	营口市	22
000585	2016000585	2016	2016-12-31	C38	电气机械及器材制造业	1995-12-13	1993-02-18	1993	中外合资	873370000	常州市	23
000585	2017000585	2017	2017-12-31	C38	电气机械及器材制造业	1995-12-13	1993-02-18	1993	中外合资	873370000	常州市	24
000585	2018000585	2018	2018-12-31	C38	电气机械及器材制造业	1995-12-13	1993-02-18	1993	中外合资	873370000	海口市	25
000585	2019000585	2019	2019-12-31	C38	电气机械及器材制造业	1995-12-13	1993-02-18	1993	中外合资	873370000	海口市	26
000585	2020000585	2020	2020-12-31	C38	电气机械及器材制造业	1995-12-13	1993-02-18	1993	中外合资	873370000	海口市	27
000585	2021000585	2021	2021-12-31	C38	电气机械及器材制造业	1995-12-13	1993-02-18	1993	中外合资	873370000	海口市	28
000586	2006000586	2006	2006-12-31	H1199	其他零售业	1995-12-20	1988-06-30	1988	私营企业	193440000	成都市	18
000586	2007000586	2007	2007-12-31	H1199	其他零售业	1995-12-20	1988-06-30	1988	私营企业	193440000	成都市	19
000586	2008000586	2008	2008-12-31	H1199	其他零售业	1995-12-20	1988-06-30	1988	私营企业	193440000	成都市	20
000586	2009000586	2009	2009-12-31	H1199	其他零售业	1995-12-20	1988-06-30	1988	私营企业	193440000	成都市	21
000586	2010000586	2010	2010-12-31	G8599	其他通信服务业	1995-12-20	1988-06-30	1988	私营企业	193440000	成都市	22
000586	2011000586	2011	2011-12-31	G8599	其他通信服务业	1995-12-20	1988-06-30	1988	私营企业	193440000	成都市	23
000586	2012000586	2012	2012-12-31	C39	计算机、通信和其他电子设备制造业	1995-12-20	1988-06-30	1988	私营企业	193440000	成都市	24
000586	2013000586	2013	2013-12-31	C39	计算机、通信和其他电子设备制造业	1995-12-20	1988-06-30	1988	私营企业	193440000	成都市	25
000586	2014000586	2014	2014-12-31	C39	计算机、通信和其他电子设备制造业	1995-12-20	1988-06-30	1988	私营企业	193440000	成都市	26
000586	2015000586	2015	2015-12-31	C39	计算机、通信和其他电子设备制造业	1995-12-20	1988-06-30	1988	私营企业	193440000	成都市	27
000586	2016000586	2016	2016-12-31	C39	计算机、通信和其他电子设备制造业	1995-12-20	1988-06-30	1988	私营企业	193440000	成都市	28
000586	2017000586	2017	2017-12-31	C39	计算机、通信和其他电子设备制造业	1995-12-20	1988-06-30	1988	私营企业	193440000	成都市	29
000586	2018000586	2018	2018-12-31	C39	计算机、通信和其他电子设备制造业	1995-12-20	1988-06-30	1988	私营企业	193440000	成都市	30
000586	2019000586	2019	2019-12-31	C39	计算机、通信和其他电子设备制造业	1995-12-20	1988-06-30	1988	私营企业	193440000	成都市	31
000586	2020000586	2020	2020-12-31	C39	计算机、通信和其他电子设备制造业	1995-12-20	1988-06-30	1988	私营企业	193440000	成都市	32
000586	2021000586	2021	2021-12-31	C39	计算机、通信和其他电子设备制造业	1995-12-20	1988-06-30	1988	私营企业	193440000	成都市	33
000589	2006000589	2006	2006-12-31	C4801	轮胎制造业	1996-03-08	1996-01-28	1996	国营或国有控股	775464304	贵阳市	10
000589	2007000589	2007	2007-12-31	C4801	轮胎制造业	1996-03-08	1996-01-28	1996	国营或国有控股	775464304	贵阳市	11
000589	2008000589	2008	2008-12-31	C4801	轮胎制造业	1996-03-08	1996-01-28	1996	国营或国有控股	775464304	贵阳市	12
000589	2009000589	2009	2009-12-31	C4801	轮胎制造业	1996-03-08	1996-01-28	1996	国营或国有控股	775464304	贵阳市	13
000589	2010000589	2010	2010-12-31	C4801	轮胎制造业	1996-03-08	1996-01-28	1996	国营或国有控股	775464304	贵阳市	14
000589	2011000589	2011	2011-12-31	C4801	轮胎制造业	1996-03-08	1996-01-28	1996	国营或国有控股	775464304	贵阳市	15
000589	2012000589	2012	2012-12-31	C29	橡胶和塑料制品业	1996-03-08	1996-01-28	1996	国营或国有控股	775464304	贵阳市	16
000589	2013000589	2013	2013-12-31	C29	橡胶和塑料制品业	1996-03-08	1996-01-28	1996	国营或国有控股	775464304	贵阳市	17
000589	2014000589	2014	2014-12-31	C29	橡胶和塑料制品业	1996-03-08	1996-01-28	1996	国营或国有控股	775464304	贵阳市	18
000589	2015000589	2015	2015-12-31	C29	橡胶和塑料制品业	1996-03-08	1996-01-28	1996	国营或国有控股	775464304	贵阳市	19
000589	2016000589	2016	2016-12-31	C29	橡胶和塑料制品业	1996-03-08	1996-01-28	1996	国营或国有控股	775464304	贵阳市	20
000589	2017000589	2017	2017-12-31	C29	橡胶和塑料制品业	1996-03-08	1996-01-28	1996	国营或国有控股	775464304	贵阳市	21
000589	2018000589	2018	2018-12-31	C29	橡胶和塑料制品业	1996-03-08	1996-01-28	1996	国营或国有控股	775464304	贵阳市	22
000589	2019000589	2019	2019-12-31	C29	橡胶和塑料制品业	1996-03-08	1996-01-28	1996	国营或国有控股	775464304	贵阳市	23
000589	2020000589	2020	2020-12-31	C29	橡胶和塑料制品业	1996-03-08	1996-01-28	1996	国营或国有控股	775464304	贵阳市	24
000589	2021000589	2021	2021-12-31	C29	橡胶和塑料制品业	1996-03-08	1996-01-28	1996	国营或国有控股	775464304	贵阳市	25
000590	2006000590	2006	2006-12-31	C8110	中药材及中成药加工业	1996-01-19	1993-03-25	1993	国营或国有控股	223331267	衡阳市	13
000590	2007000590	2007	2007-12-31	C8110	中药材及中成药加工业	1996-01-19	1993-03-25	1993	国营或国有控股	223331267	衡阳市	14
000590	2008000590	2008	2008-12-31	C8110	中药材及中成药加工业	1996-01-19	1993-03-25	1993	国营或国有控股	223331267	衡阳市	15
000590	2009000590	2009	2009-12-31	C8110	中药材及中成药加工业	1996-01-19	1993-03-25	1993	国营或国有控股	223331267	衡阳市	16
000590	2010000590	2010	2010-12-31	C8110	中药材及中成药加工业	1996-01-19	1993-03-25	1993	国营或国有控股	223331267	衡阳市	17
000590	2011000590	2011	2011-12-31	C8110	中药材及中成药加工业	1996-01-19	1993-03-25	1993	国营或国有控股	223331267	衡阳市	18
000590	2012000590	2012	2012-12-31	C27	医药制造业	1996-01-19	1993-03-25	1993	国营或国有控股	223331267	衡阳市	19
000590	2013000590	2013	2013-12-31	C27	医药制造业	1996-01-19	1993-03-25	1993	国营或国有控股	223331267	衡阳市	20
000590	2014000590	2014	2014-12-31	C27	医药制造业	1996-01-19	1993-03-25	1993	国营或国有控股	223331267	衡阳市	21
000590	2015000590	2015	2015-12-31	C27	医药制造业	1996-01-19	1993-03-25	1993	国营或国有控股	223331267	衡阳市	22
000590	2016000590	2016	2016-12-31	C27	医药制造业	1996-01-19	1993-03-25	1993	国营或国有控股	223331267	衡阳市	23
000590	2017000590	2017	2017-12-31	C27	医药制造业	1996-01-19	1993-03-25	1993	国营或国有控股	223331267	衡阳市	24
000590	2018000590	2018	2018-12-31	C27	医药制造业	1996-01-19	1993-03-25	1993	国营或国有控股	223331267	衡阳市	25
000590	2019000590	2019	2019-12-31	C27	医药制造业	1996-01-19	1993-03-25	1993	国营或国有控股	223331267	衡阳市	26
000590	2020000590	2020	2020-12-31	C27	医药制造业	1996-01-19	1993-03-25	1993	国营或国有控股	223331267	衡阳市	27
000590	2021000590	2021	2021-12-31	C27	医药制造业	1996-01-19	1993-03-25	1993	国营或国有控股	223331267	衡阳市	28
000595	2006000595	2006	2006-12-31	C7115	轴承、阀门制造业	1996-04-19	1996-04-13	1996	国营或国有控股	372440125	银川市	10
000595	2007000595	2007	2007-12-31	C7115	轴承、阀门制造业	1996-04-19	1996-04-13	1996	国营或国有控股	372440125	银川市	11
000595	2008000595	2008	2008-12-31	C7115	轴承、阀门制造业	1996-04-19	1996-04-13	1996	国营或国有控股	372440125	银川市	12
000595	2009000595	2009	2009-12-31	C7115	轴承、阀门制造业	1996-04-19	1996-04-13	1996	国营或国有控股	372440125	银川市	13
000595	2010000595	2010	2010-12-31	C7115	轴承、阀门制造业	1996-04-19	1996-04-13	1996	国营或国有控股	372440125	银川市	14
000595	2011000595	2011	2011-12-31	C7115	轴承、阀门制造业	1996-04-19	1996-04-13	1996	国营或国有控股	372440125	银川市	15
000595	2012000595	2012	2012-12-31	C34	通用设备制造业	1996-04-19	1996-04-13	1996	国营或国有控股	372440125	银川市	16
000595	2013000595	2013	2013-12-31	C34	通用设备制造业	1996-04-19	1996-04-13	1996	国营或国有控股	372440125	银川市	17
000595	2014000595	2014	2014-12-31	C34	通用设备制造业	1996-04-19	1996-04-13	1996	国营或国有控股	372440125	银川市	18
000595	2015000595	2015	2015-12-31	C34	通用设备制造业	1996-04-19	1996-04-13	1996	国营或国有控股	372440125	银川市	19
000595	2016000595	2016	2016-12-31	C34	通用设备制造业	1996-04-19	1996-04-13	1996	国营或国有控股	372440125	银川市	20
000595	2017000595	2017	2017-12-31	C34	通用设备制造业	1996-04-19	1996-04-13	1996	国营或国有控股	372440125	银川市	21
000595	2018000595	2018	2018-12-31	C34	通用设备制造业	1996-04-19	1996-04-13	1996	国营或国有控股	372440125	银川市	22
000595	2019000595	2019	2019-12-31	C34	通用设备制造业	1996-04-19	1996-04-13	1996	国营或国有控股	372440125	银川市	23
000595	2020000595	2020	2020-12-31	C34	通用设备制造业	1996-04-19	1996-04-13	1996	国营或国有控股	372440125	银川市	24
000595	2021000595	2021	2021-12-31	C34	通用设备制造业	1996-04-19	1996-04-13	1996	国营或国有控股	372440125	银川市	25
000596	2006000596	2006	2006-12-31	C0501	酒精及饮料酒制造业	1996-09-27	1996-05-30	1996	国营或国有控股	528600000	亳州市	10
000596	2007000596	2007	2007-12-31	C0501	酒精及饮料酒制造业	1996-09-27	1996-05-30	1996	国营或国有控股	528600000	亳州市	11
000596	2008000596	2008	2008-12-31	C0501	酒精及饮料酒制造业	1996-09-27	1996-05-30	1996	国营或国有控股	528600000	亳州市	12
000596	2009000596	2009	2009-12-31	C0501	酒精及饮料酒制造业	1996-09-27	1996-05-30	1996	国营或国有控股	528600000	亳州市	13
000596	2010000596	2010	2010-12-31	C0501	酒精及饮料酒制造业	1996-09-27	1996-05-30	1996	国营或国有控股	528600000	亳州市	14
000596	2011000596	2011	2011-12-31	C0501	酒精及饮料酒制造业	1996-09-27	1996-05-30	1996	国营或国有控股	528600000	亳州市	15
000596	2012000596	2012	2012-12-31	C15	酒、饮料和精制茶制造业	1996-09-27	1996-05-30	1996	国营或国有控股	528600000	亳州市	16
000596	2013000596	2013	2013-12-31	C15	酒、饮料和精制茶制造业	1996-09-27	1996-05-30	1996	国营或国有控股	528600000	亳州市	17
000596	2014000596	2014	2014-12-31	C15	酒、饮料和精制茶制造业	1996-09-27	1996-05-30	1996	国营或国有控股	528600000	亳州市	18
000596	2015000596	2015	2015-12-31	C15	酒、饮料和精制茶制造业	1996-09-27	1996-05-30	1996	国营或国有控股	528600000	亳州市	19
000596	2016000596	2016	2016-12-31	C15	酒、饮料和精制茶制造业	1996-09-27	1996-05-30	1996	国营或国有控股	528600000	亳州市	20
000596	2017000596	2017	2017-12-31	C15	酒、饮料和精制茶制造业	1996-09-27	1996-05-30	1996	国营或国有控股	528600000	亳州市	21
000596	2018000596	2018	2018-12-31	C15	酒、饮料和精制茶制造业	1996-09-27	1996-05-30	1996	国营或国有控股	528600000	亳州市	22
000596	2019000596	2019	2019-12-31	C15	酒、饮料和精制茶制造业	1996-09-27	1996-05-30	1996	国营或国有控股	528600000	亳州市	23
000596	2020000596	2020	2020-12-31	C15	酒、饮料和精制茶制造业	1996-09-27	1996-05-30	1996	国营或国有控股	528600000	亳州市	24
000596	2021000596	2021	2021-12-31	C15	酒、饮料和精制茶制造业	1996-09-27	1996-05-30	1996	国营或国有控股	528600000	亳州市	25
000597	2006000597	2006	2006-12-31	C8105	化学药品制剂制造业	1996-05-23	1993-06-10	1993	国营或国有控股	333809998	沈阳市	13
000597	2007000597	2007	2007-12-31	C8105	化学药品制剂制造业	1996-05-23	1993-06-10	1993	国营或国有控股	333809998	沈阳市	14
000597	2008000597	2008	2008-12-31	C8105	化学药品制剂制造业	1996-05-23	1993-06-10	1993	国营或国有控股	333809998	沈阳市	15
000597	2009000597	2009	2009-12-31	C8105	化学药品制剂制造业	1996-05-23	1993-06-10	1993	国营或国有控股	333809998	沈阳市	16
000597	2010000597	2010	2010-12-31	C8105	化学药品制剂制造业	1996-05-23	1993-06-10	1993	国营或国有控股	333809998	沈阳市	17
000597	2011000597	2011	2011-12-31	C8105	化学药品制剂制造业	1996-05-23	1993-06-10	1993	国营或国有控股	333809998	沈阳市	18
000597	2012000597	2012	2012-12-31	C27	医药制造业	1996-05-23	1993-06-10	1993	国营或国有控股	333809998	沈阳市	19
000597	2013000597	2013	2013-12-31	C27	医药制造业	1996-05-23	1993-06-10	1993	国营或国有控股	333809998	沈阳市	20
000597	2014000597	2014	2014-12-31	C27	医药制造业	1996-05-23	1993-06-10	1993	国营或国有控股	333809998	沈阳市	21
000597	2015000597	2015	2015-12-31	C27	医药制造业	1996-05-23	1993-06-10	1993	国营或国有控股	333809998	沈阳市	22
000597	2016000597	2016	2016-12-31	C27	医药制造业	1996-05-23	1993-06-10	1993	国营或国有控股	333809998	沈阳市	23
000597	2017000597	2017	2017-12-31	C27	医药制造业	1996-05-23	1993-06-10	1993	国营或国有控股	333809998	沈阳市	24
000597	2018000597	2018	2018-12-31	C27	医药制造业	1996-05-23	1993-06-10	1993	国营或国有控股	333809998	沈阳市	25
000597	2019000597	2019	2019-12-31	C27	医药制造业	1996-05-23	1993-06-10	1993	国营或国有控股	333809998	沈阳市	26
000597	2020000597	2020	2020-12-31	C27	医药制造业	1996-05-23	1993-06-10	1993	国营或国有控股	333809998	沈阳市	27
000597	2021000597	2021	2021-12-31	C27	医药制造业	1996-05-23	1993-06-10	1993	国营或国有控股	333809998	沈阳市	28
000599	2006000599	2006	2006-12-31	C4801	轮胎制造业	1996-04-30	1996-04-25	1996	国营或国有控股	524828478	青岛市	10
000599	2007000599	2007	2007-12-31	C4801	轮胎制造业	1996-04-30	1996-04-25	1996	国营或国有控股	524828478	青岛市	11
000599	2008000599	2008	2008-12-31	C4801	轮胎制造业	1996-04-30	1996-04-25	1996	国营或国有控股	524828478	青岛市	12
000599	2009000599	2009	2009-12-31	C4801	轮胎制造业	1996-04-30	1996-04-25	1996	国营或国有控股	524828478	青岛市	13
000599	2010000599	2010	2010-12-31	C4801	轮胎制造业	1996-04-30	1996-04-25	1996	国营或国有控股	524828478	青岛市	14
000599	2011000599	2011	2011-12-31	C4801	轮胎制造业	1996-04-30	1996-04-25	1996	国营或国有控股	524828478	青岛市	15
000599	2012000599	2012	2012-12-31	C29	橡胶和塑料制品业	1996-04-30	1996-04-25	1996	国营或国有控股	524828478	青岛市	16
000599	2013000599	2013	2013-12-31	C29	橡胶和塑料制品业	1996-04-30	1996-04-25	1996	国营或国有控股	524828478	青岛市	17
000599	2014000599	2014	2014-12-31	C29	橡胶和塑料制品业	1996-04-30	1996-04-25	1996	国营或国有控股	524828478	青岛市	18
000599	2015000599	2015	2015-12-31	C29	橡胶和塑料制品业	1996-04-30	1996-04-25	1996	国营或国有控股	524828478	青岛市	19
000599	2016000599	2016	2016-12-31	C29	橡胶和塑料制品业	1996-04-30	1996-04-25	1996	国营或国有控股	524828478	青岛市	20
000599	2017000599	2017	2017-12-31	C29	橡胶和塑料制品业	1996-04-30	1996-04-25	1996	国营或国有控股	524828478	青岛市	21
000599	2018000599	2018	2018-12-31	C29	橡胶和塑料制品业	1996-04-30	1996-04-25	1996	国营或国有控股	524828478	青岛市	22
000599	2019000599	2019	2019-12-31	C29	橡胶和塑料制品业	1996-04-30	1996-04-25	1996	国营或国有控股	524828478	青岛市	23
000599	2020000599	2020	2020-12-31	C29	橡胶和塑料制品业	1996-04-30	1996-04-25	1996	国营或国有控股	524828478	青岛市	24
000599	2021000599	2021	2021-12-31	C29	橡胶和塑料制品业	1996-04-30	1996-04-25	1996	国营或国有控股	524828478	青岛市	25
000611	2006000611	2006	2006-12-31	C7805	专用仪器仪表制造业	1996-10-08	1993-06-08	1993	国营或国有控股	321822022	呼和浩特市	13
000611	2007000611	2007	2007-12-31	C7805	专用仪器仪表制造业	1996-10-08	1993-06-08	1993	国营或国有控股	321822022	呼和浩特市	14
000611	2008000611	2008	2008-12-31	C7805	专用仪器仪表制造业	1996-10-08	1993-06-08	1993	国营或国有控股	321822022	呼和浩特市	15
000611	2009000611	2009	2009-12-31	C7805	专用仪器仪表制造业	1996-10-08	1993-06-08	1993	私营企业	321822022	呼和浩特市	16
000611	2010000611	2010	2010-12-31	C7805	专用仪器仪表制造业	1996-10-08	1993-06-08	1993	私营企业	321822022	呼和浩特市	17
000611	2011000611	2011	2011-12-31	C7805	专用仪器仪表制造业	1996-10-08	1993-06-08	1993	私营企业	321822022	呼和浩特市	18
000611	2012000611	2012	2012-12-31	C17	纺织业	1996-10-08	1993-06-08	1993	私营企业	321822022	呼和浩特市	19
000611	2013000611	2013	2013-12-31	C17	纺织业	1996-10-08	1993-06-08	1993	私营企业	321822022	呼和浩特市	20
000611	2014000611	2014	2014-12-31	C17	纺织业	1996-10-08	1993-06-08	1993	私营企业	321822022	呼和浩特市	21
000611	2015000611	2015	2015-12-31	C17	纺织业	1996-10-08	1993-06-08	1993	私营企业	321822022	呼和浩特市	22
000611	2016000611	2016	2016-12-31	C17	纺织业	1996-10-08	1993-06-08	1993	私营企业	321822022	包头市	23
000611	2017000611	2017	2017-12-31	C17	纺织业	1996-10-08	1993-06-08	1993	私营企业	321822022	包头市	24
000611	2018000611	2018	2018-12-31	C17	纺织业	1996-10-08	1993-06-08	1993	私营企业	321822022	包头市	25
000611	2019000611	2019	2019-12-31	C17	纺织业	1996-10-08	1993-06-08	1993	私营企业	321822022	包头市	26
000611	2020000611	2020	2020-12-31	C17	纺织业	1996-10-08	1993-06-08	1993	私营企业	321822022	包头市	27
000611	2021000611	2021	2021-12-31	C17	纺织业	1996-10-08	1993-06-08	1993	私营企业	321822022	包头市	28
000612	2006000612	2006	2006-12-31	C6715	轻有色金属冶炼业	1996-09-26	1993-03-20	1993	国营或国有控股	1192199394	焦作市	13
000612	2007000612	2007	2007-12-31	C6715	轻有色金属冶炼业	1996-09-26	1993-03-20	1993	国营或国有控股	1192199394	焦作市	14
000612	2008000612	2008	2008-12-31	C6715	轻有色金属冶炼业	1996-09-26	1993-03-20	1993	国营或国有控股	1192199394	焦作市	15
000612	2009000612	2009	2009-12-31	C6715	轻有色金属冶炼业	1996-09-26	1993-03-20	1993	国营或国有控股	1192199394	焦作市	16
000612	2010000612	2010	2010-12-31	C6715	轻有色金属冶炼业	1996-09-26	1993-03-20	1993	国营或国有控股	1192199394	焦作市	17
000612	2011000612	2011	2011-12-31	C6715	轻有色金属冶炼业	1996-09-26	1993-03-20	1993	国营或国有控股	1192199394	焦作市	18
000612	2012000612	2012	2012-12-31	C32	有色金属冶炼及压延加工业	1996-09-26	1993-03-20	1993	国营或国有控股	1192199394	焦作市	19
000612	2013000612	2013	2013-12-31	C32	有色金属冶炼及压延加工业	1996-09-26	1993-03-20	1993	国营或国有控股	1192199394	焦作市	20
000612	2014000612	2014	2014-12-31	C32	有色金属冶炼及压延加工业	1996-09-26	1993-03-20	1993	国营或国有控股	1192199394	焦作市	21
000612	2015000612	2015	2015-12-31	C32	有色金属冶炼及压延加工业	1996-09-26	1993-03-20	1993	国营或国有控股	1192199394	焦作市	22
000612	2016000612	2016	2016-12-31	C32	有色金属冶炼及压延加工业	1996-09-26	1993-03-20	1993	国营或国有控股	1192199394	焦作市	23
000612	2017000612	2017	2017-12-31	C32	有色金属冶炼及压延加工业	1996-09-26	1993-03-20	1993	国营或国有控股	1192199394	焦作市	24
000612	2018000612	2018	2018-12-31	C32	有色金属冶炼及压延加工业	1996-09-26	1993-03-20	1993	国营或国有控股	1192199394	焦作市	25
000612	2019000612	2019	2019-12-31	C32	有色金属冶炼及压延加工业	1996-09-26	1993-03-20	1993	国营或国有控股	1192199394	焦作市	26
000612	2020000612	2020	2020-12-31	C32	有色金属冶炼及压延加工业	1996-09-26	1993-03-20	1993	国营或国有控股	1192199394	焦作市	27
000612	2021000612	2021	2021-12-31	C32	有色金属冶炼及压延加工业	1996-09-26	1993-03-20	1993	国营或国有控股	1192199394	焦作市	28
000618	2006000618	2006	2006-12-31	C4330	有机化学产品制造业	1996-10-15	1994-12-13	1994	国营或国有控股	3561078000	吉林市	12
000619	2006000619	2006	2006-12-31	C4905	塑料板、管、棒材制造业	1996-10-23	1996-10-16	1996	国营或国有控股	360000000	芜湖市	10
000619	2007000619	2007	2007-12-31	C4905	塑料板、管、棒材制造业	1996-10-23	1996-10-16	1996	国营或国有控股	360000000	芜湖市	11
000619	2008000619	2008	2008-12-31	C4905	塑料板、管、棒材制造业	1996-10-23	1996-10-16	1996	国营或国有控股	360000000	芜湖市	12
000619	2009000619	2009	2009-12-31	C4905	塑料板、管、棒材制造业	1996-10-23	1996-10-16	1996	国营或国有控股	360000000	芜湖市	13
000619	2010000619	2010	2010-12-31	C4905	塑料板、管、棒材制造业	1996-10-23	1996-10-16	1996	国营或国有控股	360000000	芜湖市	14
000619	2011000619	2011	2011-12-31	C4905	塑料板、管、棒材制造业	1996-10-23	1996-10-16	1996	国营或国有控股	360000000	芜湖市	15
000619	2012000619	2012	2012-12-31	C29	橡胶和塑料制品业	1996-10-23	1996-10-16	1996	国营或国有控股	360000000	芜湖市	16
000619	2013000619	2013	2013-12-31	C29	橡胶和塑料制品业	1996-10-23	1996-10-16	1996	国营或国有控股	360000000	芜湖市	17
000619	2014000619	2014	2014-12-31	C29	橡胶和塑料制品业	1996-10-23	1996-10-16	1996	国营或国有控股	360000000	芜湖市	18
000619	2015000619	2015	2015-12-31	C29	橡胶和塑料制品业	1996-10-23	1996-10-16	1996	国营或国有控股	360000000	芜湖市	19
000619	2016000619	2016	2016-12-31	C29	橡胶和塑料制品业	1996-10-23	1996-10-16	1996	国营或国有控股	360000000	芜湖市	20
000619	2017000619	2017	2017-12-31	C29	橡胶和塑料制品业	1996-10-23	1996-10-16	1996	国营或国有控股	360000000	芜湖市	21
000619	2018000619	2018	2018-12-31	C29	橡胶和塑料制品业	1996-10-23	1996-10-16	1996	国营或国有控股	360000000	芜湖市	22
000619	2019000619	2019	2019-12-31	C29	橡胶和塑料制品业	1996-10-23	1996-10-16	1996	国营或国有控股	360000000	芜湖市	23
000619	2020000619	2020	2020-12-31	C29	橡胶和塑料制品业	1996-10-23	1996-10-16	1996	国营或国有控股	360000000	芜湖市	24
000619	2021000619	2021	2021-12-31	C29	橡胶和塑料制品业	1996-10-23	1996-10-16	1996	国营或国有控股	360000000	芜湖市	25
000622	2006000622	2006	2006-12-31	C7350	其他专用设备制造业	1996-11-07	1993-05-18	1993	私营企业	425226000	岳阳市	13
000622	2007000622	2007	2007-12-31	C7350	其他专用设备制造业	1996-11-07	1993-05-18	1993	私营企业	425226000	岳阳市	14
000622	2008000622	2008	2008-12-31	C7350	其他专用设备制造业	1996-11-07	1993-05-18	1993	私营企业	425226000	岳阳市	15
000622	2009000622	2009	2009-12-31	C7350	其他专用设备制造业	1996-11-07	1993-05-18	1993	私营企业	425226000	岳阳市	16
000622	2010000622	2010	2010-12-31	C7350	其他专用设备制造业	1996-11-07	1993-05-18	1993	私营企业	425226000	岳阳市	17
000622	2011000622	2011	2011-12-31	C7350	其他专用设备制造业	1996-11-07	1993-05-18	1993	私营企业	425226000	岳阳市	18
000622	2012000622	2012	2012-12-31	C35	专用设备制造业	1996-11-07	1993-05-18	1993	私营企业	425226000	岳阳市	19
000622	2013000622	2013	2013-12-31	C35	专用设备制造业	1996-11-07	1993-05-18	1993	私营企业	425226000	岳阳市	20
000622	2014000622	2014	2014-12-31	C35	专用设备制造业	1996-11-07	1993-05-18	1993	私营企业	425226000	岳阳市	21
000622	2015000622	2015	2015-12-31	C35	专用设备制造业	1996-11-07	1993-05-18	1993	私营企业	425226000	岳阳市	22
000622	2016000622	2016	2016-12-31	C35	专用设备制造业	1996-11-07	1993-05-18	1993	私营企业	425226000	岳阳市	23
000622	2017000622	2017	2017-12-31	C35	专用设备制造业	1996-11-07	1993-05-18	1993	私营企业	425226000	岳阳市	24
000622	2018000622	2018	2018-12-31	C35	专用设备制造业	1996-11-07	1993-05-18	1993	私营企业	425226000	岳阳市	25
000622	2019000622	2019	2019-12-31	C35	专用设备制造业	1996-11-07	1993-05-18	1993	私营企业	425226000	岳阳市	26
000622	2020000622	2020	2020-12-31	C35	专用设备制造业	1996-11-07	1993-05-18	1993	私营企业	425226000	岳阳市	27
000622	2021000622	2021	2021-12-31	C35	专用设备制造业	1996-11-07	1993-05-18	1993	私营企业	425226000	岳阳市	28
000623	2006000623	2006	2006-12-31	C8110	中药材及中成药加工业	1996-10-28	1993-03-20	1993	私营企业	1162769962	敦化市	13
000623	2007000623	2007	2007-12-31	C8110	中药材及中成药加工业	1996-10-28	1993-03-20	1993	私营企业	1162769962	敦化市	14
000623	2008000623	2008	2008-12-31	C8110	中药材及中成药加工业	1996-10-28	1993-03-20	1993	私营企业	1162769962	敦化市	15
000623	2009000623	2009	2009-12-31	C8110	中药材及中成药加工业	1996-10-28	1993-03-20	1993	私营企业	1162769962	敦化市	16
000623	2010000623	2010	2010-12-31	C8110	中药材及中成药加工业	1996-10-28	1993-03-20	1993	私营企业	1162769962	敦化市	17
000623	2011000623	2011	2011-12-31	C8110	中药材及中成药加工业	1996-10-28	1993-03-20	1993	私营企业	1162769962	敦化市	18
000623	2012000623	2012	2012-12-31	C27	医药制造业	1996-10-28	1993-03-20	1993	私营企业	1162769962	敦化市	19
000623	2013000623	2013	2013-12-31	C27	医药制造业	1996-10-28	1993-03-20	1993	私营企业	1162769962	敦化市	20
000623	2014000623	2014	2014-12-31	C27	医药制造业	1996-10-28	1993-03-20	1993	私营企业	1162769962	敦化市	21
000623	2015000623	2015	2015-12-31	C27	医药制造业	1996-10-28	1993-03-20	1993	私营企业	1162769962	敦化市	22
000623	2016000623	2016	2016-12-31	C27	医药制造业	1996-10-28	1993-03-20	1993	私营企业	1162769962	敦化市	23
000623	2017000623	2017	2017-12-31	C27	医药制造业	1996-10-28	1993-03-20	1993	私营企业	1162769962	敦化市	24
000623	2018000623	2018	2018-12-31	C27	医药制造业	1996-10-28	1993-03-20	1993	私营企业	1162769962	敦化市	25
000623	2019000623	2019	2019-12-31	C27	医药制造业	1996-10-28	1993-03-20	1993	私营企业	1162769962	敦化市	26
000623	2020000623	2020	2020-12-31	C27	医药制造业	1996-10-28	1993-03-20	1993	私营企业	1162769962	敦化市	27
000623	2021000623	2021	2021-12-31	C27	医药制造业	1996-10-28	1993-03-20	1993	私营企业	1162769962	敦化市	28
000625	2006000625	2006	2006-12-31	C75	交通运输设备制造业	1997-06-10	1996-10-31	1996	国营或国有控股	4662886108	重庆市	10
000625	2007000625	2007	2007-12-31	C75	交通运输设备制造业	1997-06-10	1996-10-31	1996	国营或国有控股	4662886108	重庆市	11
000625	2008000625	2008	2008-12-31	C75	交通运输设备制造业	1997-06-10	1996-10-31	1996	国营或国有控股	4662886108	重庆市	12
000625	2009000625	2009	2009-12-31	C75	交通运输设备制造业	1997-06-10	1996-10-31	1996	国营或国有控股	4662886108	重庆市	13
000625	2010000625	2010	2010-12-31	C75	交通运输设备制造业	1997-06-10	1996-10-31	1996	国营或国有控股	4662886108	重庆市	14
000625	2011000625	2011	2011-12-31	C75	交通运输设备制造业	1997-06-10	1996-10-31	1996	国营或国有控股	4662886108	重庆市	15
000625	2012000625	2012	2012-12-31	C36	汽车制造业	1997-06-10	1996-10-31	1996	国营或国有控股	4662886108	重庆市	16
000625	2013000625	2013	2013-12-31	C36	汽车制造业	1997-06-10	1996-10-31	1996	国营或国有控股	4662886108	重庆市	17
000625	2014000625	2014	2014-12-31	C36	汽车制造业	1997-06-10	1996-10-31	1996	国营或国有控股	4662886108	重庆市	18
000625	2015000625	2015	2015-12-31	C36	汽车制造业	1997-06-10	1996-10-31	1996	国营或国有控股	4662886108	重庆市	19
000625	2016000625	2016	2016-12-31	C36	汽车制造业	1997-06-10	1996-10-31	1996	国营或国有控股	4662886108	重庆市	20
000625	2017000625	2017	2017-12-31	C36	汽车制造业	1997-06-10	1996-10-31	1996	国营或国有控股	4662886108	重庆市	21
000625	2018000625	2018	2018-12-31	C36	汽车制造业	1997-06-10	1996-10-31	1996	国营或国有控股	4662886108	重庆市	22
000625	2019000625	2019	2019-12-31	C36	汽车制造业	1997-06-10	1996-10-31	1996	国营或国有控股	4662886108	重庆市	23
000625	2020000625	2020	2020-12-31	C36	汽车制造业	1997-06-10	1996-10-31	1996	国营或国有控股	4662886108	重庆市	24
000625	2021000625	2021	2021-12-31	C36	汽车制造业	1997-06-10	1996-10-31	1996	国营或国有控股	4662886108	重庆市	25
000629	2006000629	2006	2006-12-31	C6510	钢压延加工业	1996-11-15	1993-03-27	1993	国营或国有控股	8602447902	攀枝花市	13
000629	2007000629	2007	2007-12-31	C6510	钢压延加工业	1996-11-15	1993-03-27	1993	国营或国有控股	8602447902	攀枝花市	14
000629	2008000629	2008	2008-12-31	C6510	钢压延加工业	1996-11-15	1993-03-27	1993	国营或国有控股	8602447902	攀枝花市	15
000629	2009000629	2009	2009-12-31	C6510	钢压延加工业	1996-11-15	1993-03-27	1993	国营或国有控股	8602447902	攀枝花市	16
000629	2010000629	2010	2010-12-31	C6510	钢压延加工业	1996-11-15	1993-03-27	1993	国营或国有控股	8602447902	攀枝花市	17
000629	2011000629	2011	2011-12-31	C6510	钢压延加工业	1996-11-15	1993-03-27	1993	国营或国有控股	8602447902	攀枝花市	18
000629	2012000629	2012	2012-12-31	B08	黑色金属矿采选业	1996-11-15	1993-03-27	1993	国营或国有控股	8602447902	攀枝花市	19
000629	2013000629	2013	2013-12-31	B08	黑色金属矿采选业	1996-11-15	1993-03-27	1993	国营或国有控股	8602447902	攀枝花市	20
000629	2014000629	2014	2014-12-31	B08	黑色金属矿采选业	1996-11-15	1993-03-27	1993	国营或国有控股	8602447902	攀枝花市	21
000629	2015000629	2015	2015-12-31	B08	黑色金属矿采选业	1996-11-15	1993-03-27	1993	国营或国有控股	8602447902	攀枝花市	22
000629	2016000629	2016	2016-12-31	B08	黑色金属矿采选业	1996-11-15	1993-03-27	1993	国营或国有控股	8602447902	攀枝花市	23
000629	2017000629	2017	2017-12-31	B08	黑色金属矿采选业	1996-11-15	1993-03-27	1993	国营或国有控股	8602447902	攀枝花市	24
000629	2018000629	2018	2018-12-31	C32	有色金属冶炼及压延加工业	1996-11-15	1993-03-27	1993	国营或国有控股	8602447902	攀枝花市	25
000629	2019000629	2019	2019-12-31	C32	有色金属冶炼及压延加工业	1996-11-15	1993-03-27	1993	国营或国有控股	8602447902	攀枝花市	26
000629	2020000629	2020	2020-12-31	C32	有色金属冶炼及压延加工业	1996-11-15	1993-03-27	1993	国营或国有控股	8602447902	攀枝花市	27
000629	2021000629	2021	2021-12-31	C32	有色金属冶炼及压延加工业	1996-11-15	1993-03-27	1993	国营或国有控股	8602447902	攀枝花市	28
000630	2006000630	2006	2006-12-31	C6701	重有色金属冶炼业	1996-11-20	1992-08-20	1992	国营或国有控股	1421606707	铜陵市	14
000630	2007000630	2007	2007-12-31	C6701	重有色金属冶炼业	1996-11-20	1992-08-20	1992	国营或国有控股	1421606707	铜陵市	15
000630	2008000630	2008	2008-12-31	C6701	重有色金属冶炼业	1996-11-20	1992-08-20	1992	国营或国有控股	1421606707	铜陵市	16
000630	2009000630	2009	2009-12-31	C6701	重有色金属冶炼业	1996-11-20	1992-08-20	1992	国营或国有控股	1421606707	铜陵市	17
000630	2010000630	2010	2010-12-31	C6701	重有色金属冶炼业	1996-11-20	1992-08-20	1992	国营或国有控股	1421606707	铜陵市	18
000630	2011000630	2011	2011-12-31	C6701	重有色金属冶炼业	1996-11-20	1992-08-20	1992	国营或国有控股	1421606707	铜陵市	19
000630	2012000630	2012	2012-12-31	C32	有色金属冶炼及压延加工业	1996-11-20	1992-08-20	1992	国营或国有控股	1421606707	铜陵市	20
000630	2013000630	2013	2013-12-31	C32	有色金属冶炼及压延加工业	1996-11-20	1992-08-20	1992	国营或国有控股	1421606707	铜陵市	21
000630	2014000630	2014	2014-12-31	C32	有色金属冶炼及压延加工业	1996-11-20	1992-08-20	1992	国营或国有控股	1421606707	铜陵市	22
000630	2015000630	2015	2015-12-31	C32	有色金属冶炼及压延加工业	1996-11-20	1992-08-20	1992	国营或国有控股	1421606707	铜陵市	23
000630	2016000630	2016	2016-12-31	C32	有色金属冶炼及压延加工业	1996-11-20	1992-08-20	1992	国营或国有控股	1421606707	铜陵市	24
000630	2017000630	2017	2017-12-31	C32	有色金属冶炼及压延加工业	1996-11-20	1992-08-20	1992	国营或国有控股	1421606707	铜陵市	25
000630	2018000630	2018	2018-12-31	C32	有色金属冶炼及压延加工业	1996-11-20	1992-08-20	1992	国营或国有控股	1421606707	铜陵市	26
000630	2019000630	2019	2019-12-31	C32	有色金属冶炼及压延加工业	1996-11-20	1992-08-20	1992	国营或国有控股	1421606707	铜陵市	27
000630	2020000630	2020	2020-12-31	C32	有色金属冶炼及压延加工业	1996-11-20	1992-08-20	1992	国营或国有控股	1421606707	铜陵市	28
000630	2021000630	2021	2021-12-31	C32	有色金属冶炼及压延加工业	1996-11-20	1992-08-20	1992	国营或国有控股	1421606707	铜陵市	29
000633	2006000633	2006	2006-12-31	M	综合类	1996-11-12	1990-03-12	1990	私营企业	385106373	沈阳市	16
000633	2007000633	2007	2007-12-31	M	综合类	1996-11-12	1990-03-12	1990	私营企业	385106373	沈阳市	17
000633	2008000633	2008	2008-12-31	M	综合类	1996-11-12	1990-03-12	1990	私营企业	385106373	沈阳市	18
000633	2009000633	2009	2009-12-31	M	综合类	1996-11-12	1990-03-12	1990	私营企业	385106373	沈阳市	19
000633	2010000633	2010	2010-12-31	M	综合类	1996-11-12	1990-03-12	1990	私营企业	385106373	沈阳市	20
000633	2011000633	2011	2011-12-31	M	综合类	1996-11-12	1990-03-12	1990	私营企业	385106373	沈阳市	21
000633	2012000633	2012	2012-12-31	C38	电气机械及器材制造业	1996-11-12	1990-03-12	1990	私营企业	385106373	沈阳市	22
000633	2013000633	2013	2013-12-31	C38	电气机械及器材制造业	1996-11-12	1990-03-12	1990	私营企业	385106373	沈阳市	23
000633	2014000633	2014	2014-12-31	C38	电气机械及器材制造业	1996-11-12	1990-03-12	1990	私营企业	385106373	沈阳市	24
000633	2015000633	2015	2015-12-31	C38	电气机械及器材制造业	1996-11-12	1990-03-12	1990	私营企业	385106373	沈阳市	25
000633	2016000633	2016	2016-12-31	C38	电气机械及器材制造业	1996-11-12	1990-03-12	1990	私营企业	385106373	沈阳市	26
000633	2017000633	2017	2017-12-31	C38	电气机械及器材制造业	1996-11-12	1990-03-12	1990	私营企业	385106373	和田市	27
000633	2018000633	2018	2018-12-31	C38	电气机械及器材制造业	1996-11-12	1990-03-12	1990	私营企业	385106373	和田市	28
000633	2019000633	2019	2019-12-31	C38	电气机械及器材制造业	1996-11-12	1990-03-12	1990	私营企业	385106373	和田市	29
000633	2020000633	2020	2020-12-31	C32	有色金属冶炼及压延加工业	1996-11-12	1990-03-12	1990	私营企业	385106373	和田市	30
000633	2021000633	2021	2021-12-31	C32	有色金属冶炼及压延加工业	1996-11-12	1990-03-12	1990	私营企业	385106373	和田市	31
000635	2006000635	2006	2006-12-31	C4301	基本化学原料制造业	1996-11-20	1996-11-08	1996	国营或国有控股	303087602	石嘴山市	10
000635	2007000635	2007	2007-12-31	C4301	基本化学原料制造业	1996-11-20	1996-11-08	1996	国营或国有控股	303087602	石嘴山市	11
000635	2008000635	2008	2008-12-31	C4301	基本化学原料制造业	1996-11-20	1996-11-08	1996	国营或国有控股	303087602	石嘴山市	12
000635	2009000635	2009	2009-12-31	C4301	基本化学原料制造业	1996-11-20	1996-11-08	1996	国营或国有控股	303087602	石嘴山市	13
000635	2010000635	2010	2010-12-31	C4301	基本化学原料制造业	1996-11-20	1996-11-08	1996	国营或国有控股	303087602	石嘴山市	14
000635	2011000635	2011	2011-12-31	C4301	基本化学原料制造业	1996-11-20	1996-11-08	1996	国营或国有控股	303087602	石嘴山市	15
000635	2012000635	2012	2012-12-31	C26	化学原料及化学制品制造业	1996-11-20	1996-11-08	1996	国营或国有控股	303087602	石嘴山市	16
000635	2013000635	2013	2013-12-31	C26	化学原料及化学制品制造业	1996-11-20	1996-11-08	1996	国营或国有控股	303087602	石嘴山市	17
000635	2014000635	2014	2014-12-31	C26	化学原料及化学制品制造业	1996-11-20	1996-11-08	1996	国营或国有控股	303087602	石嘴山市	18
000635	2015000635	2015	2015-12-31	C26	化学原料及化学制品制造业	1996-11-20	1996-11-08	1996	国营或国有控股	303087602	石嘴山市	19
000635	2016000635	2016	2016-12-31	C26	化学原料及化学制品制造业	1996-11-20	1996-11-08	1996	国营或国有控股	303087602	石嘴山市	20
000635	2017000635	2017	2017-12-31	C26	化学原料及化学制品制造业	1996-11-20	1996-11-08	1996	国营或国有控股	303087602	石嘴山市	21
000635	2018000635	2018	2018-12-31	C26	化学原料及化学制品制造业	1996-11-20	1996-11-08	1996	国营或国有控股	303087602	石嘴山市	22
000635	2019000635	2019	2019-12-31	C26	化学原料及化学制品制造业	1996-11-20	1996-11-08	1996	国营或国有控股	303087602	石嘴山市	23
000635	2020000635	2020	2020-12-31	C26	化学原料及化学制品制造业	1996-11-20	1996-11-08	1996	国营或国有控股	303087602	石嘴山市	24
000635	2021000635	2021	2021-12-31	C26	化学原料及化学制品制造业	1996-11-20	1996-11-08	1996	国营或国有控股	303087602	石嘴山市	25
000636	2006000636	2006	2006-12-31	C5115	电子元件制造业	1996-11-29	1994-03-23	1994	国营或国有控股	895233111	肇庆市	12
000636	2007000636	2007	2007-12-31	C5115	电子元件制造业	1996-11-29	1994-03-23	1994	国营或国有控股	895233111	肇庆市	13
000636	2008000636	2008	2008-12-31	C5115	电子元件制造业	1996-11-29	1994-03-23	1994	国营或国有控股	895233111	肇庆市	14
000636	2009000636	2009	2009-12-31	C5115	电子元件制造业	1996-11-29	1994-03-23	1994	国营或国有控股	895233111	肇庆市	15
000636	2010000636	2010	2010-12-31	C5115	电子元件制造业	1996-11-29	1994-03-23	1994	国营或国有控股	895233111	肇庆市	16
000636	2011000636	2011	2011-12-31	C5115	电子元件制造业	1996-11-29	1994-03-23	1994	国营或国有控股	895233111	肇庆市	17
000636	2012000636	2012	2012-12-31	C39	计算机、通信和其他电子设备制造业	1996-11-29	1994-03-23	1994	国营或国有控股	895233111	肇庆市	18
000636	2013000636	2013	2013-12-31	C39	计算机、通信和其他电子设备制造业	1996-11-29	1994-03-23	1994	国营或国有控股	895233111	肇庆市	19
000636	2014000636	2014	2014-12-31	C39	计算机、通信和其他电子设备制造业	1996-11-29	1994-03-23	1994	国营或国有控股	895233111	肇庆市	20
000636	2015000636	2015	2015-12-31	C39	计算机、通信和其他电子设备制造业	1996-11-29	1994-03-23	1994	国营或国有控股	895233111	肇庆市	21
000636	2016000636	2016	2016-12-31	C39	计算机、通信和其他电子设备制造业	1996-11-29	1994-03-23	1994	国营或国有控股	895233111	肇庆市	22
000636	2017000636	2017	2017-12-31	C39	计算机、通信和其他电子设备制造业	1996-11-29	1994-03-23	1994	国营或国有控股	895233111	肇庆市	23
000636	2018000636	2018	2018-12-31	C39	计算机、通信和其他电子设备制造业	1996-11-29	1994-03-23	1994	国营或国有控股	895233111	肇庆市	24
000636	2019000636	2019	2019-12-31	C39	计算机、通信和其他电子设备制造业	1996-11-29	1994-03-23	1994	国营或国有控股	895233111	肇庆市	25
000636	2020000636	2020	2020-12-31	C39	计算机、通信和其他电子设备制造业	1996-11-29	1994-03-23	1994	国营或国有控股	895233111	肇庆市	26
000636	2021000636	2021	2021-12-31	C39	计算机、通信和其他电子设备制造业	1996-11-29	1994-03-23	1994	国营或国有控股	895233111	肇庆市	27
000637	2006000637	2006	2006-12-31	C4110	石油制品业	1996-11-14	1988-10-04	1988	私营企业	519875356	茂名市	18
000637	2007000637	2007	2007-12-31	C4110	石油制品业	1996-11-14	1988-10-04	1988	私营企业	519875356	茂名市	19
000637	2008000637	2008	2008-12-31	C4110	石油制品业	1996-11-14	1988-10-04	1988	私营企业	519875356	茂名市	20
000637	2009000637	2009	2009-12-31	C4110	石油制品业	1996-11-14	1988-10-04	1988	私营企业	519875356	茂名市	21
000637	2010000637	2010	2010-12-31	C4110	石油制品业	1996-11-14	1988-10-04	1988	私营企业	519875356	茂名市	22
000637	2011000637	2011	2011-12-31	C4110	石油制品业	1996-11-14	1988-10-04	1988	私营企业	519875356	茂名市	23
000637	2012000637	2012	2012-12-31	C25	石油加工、炼焦及核燃料加工业	1996-11-14	1988-10-04	1988	私营企业	519875356	茂名市	24
000637	2013000637	2013	2013-12-31	C25	石油加工、炼焦及核燃料加工业	1996-11-14	1988-10-04	1988	私营企业	519875356	茂名市	25
000637	2014000637	2014	2014-12-31	C25	石油加工、炼焦及核燃料加工业	1996-11-14	1988-10-04	1988	私营企业	519875356	茂名市	26
000637	2015000637	2015	2015-12-31	C25	石油加工、炼焦及核燃料加工业	1996-11-14	1988-10-04	1988	私营企业	519875356	茂名市	27
000637	2016000637	2016	2016-12-31	C25	石油加工、炼焦及核燃料加工业	1996-11-14	1988-10-04	1988	私营企业	519875356	茂名市	28
000637	2017000637	2017	2017-12-31	C25	石油加工、炼焦及核燃料加工业	1996-11-14	1988-10-04	1988	私营企业	519875356	茂名市	29
000637	2018000637	2018	2018-12-31	C25	石油加工、炼焦及核燃料加工业	1996-11-14	1988-10-04	1988	私营企业	519875356	茂名市	30
000637	2019000637	2019	2019-12-31	C25	石油加工、炼焦及核燃料加工业	1996-11-14	1988-10-04	1988	私营企业	519875356	茂名市	31
000637	2020000637	2020	2020-12-31	C25	石油加工、炼焦及核燃料加工业	1996-11-14	1988-10-04	1988	私营企业	519875356	茂名市	32
000637	2021000637	2021	2021-12-31	C25	石油加工、炼焦及核燃料加工业	1996-11-14	1988-10-04	1988	私营企业	519875356	茂名市	33
000639	2006000639	2006	2006-12-31	C69	金属制品业	1996-11-26	1987-01-22	1987	私营企业	771020068	株洲市	19
000639	2007000639	2007	2007-12-31	C69	金属制品业	1996-11-26	1987-01-22	1987	私营企业	771020068	株洲市	20
000639	2008000639	2008	2008-12-31	C69	金属制品业	1996-11-26	1987-01-22	1987	私营企业	771020068	株洲市	21
000639	2009000639	2009	2009-12-31	C69	金属制品业	1996-11-26	1987-01-22	1987	私营企业	771020068	株洲市	22
000639	2010000639	2010	2010-12-31	C69	金属制品业	1996-11-26	1987-01-22	1987	私营企业	771020068	滨州市	23
000639	2011000639	2011	2011-12-31	C0111	植物油加工业	1996-11-26	1987-01-22	1987	私营企业	771020068	滨州市	24
000639	2012000639	2012	2012-12-31	C13	农副食品加工业	1996-11-26	1987-01-22	1987	私营企业	771020068	滨州市	25
000639	2013000639	2013	2013-12-31	C13	农副食品加工业	1996-11-26	1987-01-22	1987	私营企业	771020068	滨州市	26
000639	2014000639	2014	2014-12-31	C13	农副食品加工业	1996-11-26	1987-01-22	1987	私营企业	771020068	滨州市	27
000639	2015000639	2015	2015-12-31	C13	农副食品加工业	1996-11-26	1987-01-22	1987	私营企业	771020068	滨州市	28
000639	2016000639	2016	2016-12-31	C13	农副食品加工业	1996-11-26	1987-01-22	1987	私营企业	771020068	滨州市	29
000639	2017000639	2017	2017-12-31	C13	农副食品加工业	1996-11-26	1987-01-22	1987	私营企业	771020068	滨州市	30
000639	2018000639	2018	2018-12-31	C13	农副食品加工业	1996-11-26	1987-01-22	1987	私营企业	771020068	滨州市	31
000639	2019000639	2019	2019-12-31	C13	农副食品加工业	1996-11-26	1987-01-22	1987	私营企业	771020068	滨州市	32
000639	2020000639	2020	2020-12-31	C13	农副食品加工业	1996-11-26	1987-01-22	1987	私营企业	771020068	滨州市	33
000639	2021000639	2021	2021-12-31	C13	农副食品加工业	1996-11-26	1987-01-22	1987	私营企业	771020068	滨州市	34
000650	2006000650	2006	2006-12-31	C8105	化学药品制剂制造业	1996-12-10	1996-12-02	1996	国营或国有控股	990672061	九江市	10
000650	2007000650	2007	2007-12-31	C8105	化学药品制剂制造业	1996-12-10	1996-12-02	1996	私营企业	990672061	九江市	11
000650	2008000650	2008	2008-12-31	C8105	化学药品制剂制造业	1996-12-10	1996-12-02	1996	私营企业	990672061	九江市	12
000650	2009000650	2009	2009-12-31	C8105	化学药品制剂制造业	1996-12-10	1996-12-02	1996	私营企业	990672061	九江市	13
000650	2010000650	2010	2010-12-31	C8105	化学药品制剂制造业	1996-12-10	1996-12-02	1996	私营企业	990672061	樟树市	14
000650	2011000650	2011	2011-12-31	C8105	化学药品制剂制造业	1996-12-10	1996-12-02	1996	私营企业	990672061	樟树市	15
000650	2012000650	2012	2012-12-31	C27	医药制造业	1996-12-10	1996-12-02	1996	私营企业	990672061	南昌市	16
000650	2013000650	2013	2013-12-31	C27	医药制造业	1996-12-10	1996-12-02	1996	私营企业	990672061	南昌市	17
000650	2014000650	2014	2014-12-31	C27	医药制造业	1996-12-10	1996-12-02	1996	私营企业	990672061	南昌市	18
000650	2015000650	2015	2015-12-31	C27	医药制造业	1996-12-10	1996-12-02	1996	私营企业	990672061	南昌市	19
000650	2016000650	2016	2016-12-31	C27	医药制造业	1996-12-10	1996-12-02	1996	私营企业	990672061	南昌市	20
000650	2017000650	2017	2017-12-31	C27	医药制造业	1996-12-10	1996-12-02	1996	私营企业	990672061	南昌市	21
000650	2018000650	2018	2018-12-31	C27	医药制造业	1996-12-10	1996-12-02	1996	私营企业	990672061	南昌市	22
000650	2019000650	2019	2019-12-31	C27	医药制造业	1996-12-10	1996-12-02	1996	私营企业	990672061	南昌市	23
000650	2020000650	2020	2020-12-31	C27	医药制造业	1996-12-10	1996-12-02	1996	私营企业	990672061	南昌市	24
000650	2021000650	2021	2021-12-31	C27	医药制造业	1996-12-10	1996-12-02	1996	私营企业	990672061	南昌市	25
000651	2006000651	2006	2006-12-31	C7620	日用电器制造业	1996-11-18	1989-12-13	1989	国营或国有控股	3007865439	珠海市	17
000651	2007000651	2007	2007-12-31	C7620	日用电器制造业	1996-11-18	1989-12-13	1989	国营或国有控股	3007865439	珠海市	18
000651	2008000651	2008	2008-12-31	C7620	日用电器制造业	1996-11-18	1989-12-13	1989	国营或国有控股	3007865439	珠海市	19
000651	2009000651	2009	2009-12-31	C7620	日用电器制造业	1996-11-18	1989-12-13	1989	国营或国有控股	3007865439	珠海市	20
000651	2010000651	2010	2010-12-31	C7620	日用电器制造业	1996-11-18	1989-12-13	1989	国营或国有控股	3007865439	珠海市	21
000651	2011000651	2011	2011-12-31	C7620	日用电器制造业	1996-11-18	1989-12-13	1989	国营或国有控股	3007865439	珠海市	22
000651	2012000651	2012	2012-12-31	C38	电气机械及器材制造业	1996-11-18	1989-12-13	1989	国营或国有控股	3007865439	珠海市	23
000651	2013000651	2013	2013-12-31	C38	电气机械及器材制造业	1996-11-18	1989-12-13	1989	国营或国有控股	3007865439	珠海市	24
000651	2014000651	2014	2014-12-31	C38	电气机械及器材制造业	1996-11-18	1989-12-13	1989	国营或国有控股	3007865439	珠海市	25
000651	2015000651	2015	2015-12-31	C38	电气机械及器材制造业	1996-11-18	1989-12-13	1989	国营或国有控股	3007865439	珠海市	26
000651	2016000651	2016	2016-12-31	C38	电气机械及器材制造业	1996-11-18	1989-12-13	1989	国营或国有控股	3007865439	珠海市	27
000651	2017000651	2017	2017-12-31	C38	电气机械及器材制造业	1996-11-18	1989-12-13	1989	国营或国有控股	3007865439	珠海市	28
000651	2018000651	2018	2018-12-31	C38	电气机械及器材制造业	1996-11-18	1989-12-13	1989	国营或国有控股	3007865439	珠海市	29
000651	2019000651	2019	2019-12-31	C38	电气机械及器材制造业	1996-11-18	1989-12-13	1989	国营或国有控股	3007865439	珠海市	30
000651	2020000651	2020	2020-12-31	C38	电气机械及器材制造业	1996-11-18	1989-12-13	1989	国营或国有控股	3007865439	珠海市	31
000651	2021000651	2021	2021-12-31	C38	电气机械及器材制造业	1996-11-18	1989-12-13	1989	国营或国有控股	3007865439	珠海市	32
000657	2006000657	2006	2006-12-31	C6750	有色金属合金业	1996-12-05	1993-03-18	1993	国营或国有控股	222574620	海口市	13
000657	2007000657	2007	2007-12-31	C6750	有色金属合金业	1996-12-05	1993-03-18	1993	国营或国有控股	222574620	海口市	14
000657	2008000657	2008	2008-12-31	C6750	有色金属合金业	1996-12-05	1993-03-18	1993	国营或国有控股	222574620	海口市	15
000657	2009000657	2009	2009-12-31	C6750	有色金属合金业	1996-12-05	1993-03-18	1993	国营或国有控股	222574620	海口市	16
000657	2010000657	2010	2010-12-31	C6750	有色金属合金业	1996-12-05	1993-03-18	1993	国营或国有控股	222574620	海口市	17
000657	2011000657	2011	2011-12-31	C6750	有色金属合金业	1996-12-05	1993-03-18	1993	国营或国有控股	222574620	海口市	18
000657	2012000657	2012	2012-12-31	C32	有色金属冶炼及压延加工业	1996-12-05	1993-03-18	1993	国营或国有控股	222574620	海口市	19
000657	2013000657	2013	2013-12-31	C32	有色金属冶炼及压延加工业	1996-12-05	1993-03-18	1993	国营或国有控股	222574620	海口市	20
000657	2014000657	2014	2014-12-31	C32	有色金属冶炼及压延加工业	1996-12-05	1993-03-18	1993	国营或国有控股	222574620	海口市	21
000657	2015000657	2015	2015-12-31	C32	有色金属冶炼及压延加工业	1996-12-05	1993-03-18	1993	国营或国有控股	222574620	海口市	22
000657	2016000657	2016	2016-12-31	C32	有色金属冶炼及压延加工业	1996-12-05	1993-03-18	1993	国营或国有控股	222574620	海口市	23
000657	2017000657	2017	2017-12-31	C32	有色金属冶炼及压延加工业	1996-12-05	1993-03-18	1993	国营或国有控股	222574620	海口市	24
000657	2018000657	2018	2018-12-31	C32	有色金属冶炼及压延加工业	1996-12-05	1993-03-18	1993	国营或国有控股	222574620	海口市	25
000657	2019000657	2019	2019-12-31	C32	有色金属冶炼及压延加工业	1996-12-05	1993-03-18	1993	国营或国有控股	222574620	海口市	26
000657	2020000657	2020	2020-12-31	C32	有色金属冶炼及压延加工业	1996-12-05	1993-03-18	1993	国营或国有控股	222574620	海口市	27
000657	2021000657	2021	2021-12-31	C32	有色金属冶炼及压延加工业	1996-12-05	1993-03-18	1993	国营或国有控股	222574620	海口市	28
000659	2006000659	2006	2006-12-31	C4920	塑料包装箱及容器制造业	1996-12-03	1988-03-01	1988	私营企业	1285702520	珠海市	18
000659	2007000659	2007	2007-12-31	C4920	塑料包装箱及容器制造业	1996-12-03	1988-03-01	1988	中外合资	1285702520	珠海市	19
000659	2008000659	2008	2008-12-31	C4920	塑料包装箱及容器制造业	1996-12-03	1988-03-01	1988	中外合资	1285702520	珠海市	20
000659	2009000659	2009	2009-12-31	C4920	塑料包装箱及容器制造业	1996-12-03	1988-03-01	1988	中外合资	1285702520	珠海市	21
000659	2010000659	2010	2010-12-31	C4920	塑料包装箱及容器制造业	1996-12-03	1988-03-01	1988	中外合资	1285702520	珠海市	22
000659	2011000659	2011	2011-12-31	C4920	塑料包装箱及容器制造业	1996-12-03	1988-03-01	1988	中外合资	1285702520	珠海市	23
000659	2012000659	2012	2012-12-31	C29	橡胶和塑料制品业	1996-12-03	1988-03-01	1988	中外合资	1285702520	珠海市	24
000659	2013000659	2013	2013-12-31	C29	橡胶和塑料制品业	1996-12-03	1988-03-01	1988	中外合资	1285702520	珠海市	25
000659	2014000659	2014	2014-12-31	C29	橡胶和塑料制品业	1996-12-03	1988-03-01	1988	中外合资	1285702520	珠海市	26
000659	2015000659	2015	2015-12-31	C29	橡胶和塑料制品业	1996-12-03	1988-03-01	1988	中外合资	1285702520	珠海市	27
000659	2016000659	2016	2016-12-31	C29	橡胶和塑料制品业	1996-12-03	1988-03-01	1988	中外合资	1285702520	珠海市	28
000659	2017000659	2017	2017-12-31	C29	橡胶和塑料制品业	1996-12-03	1988-03-01	1988	中外合资	1285702520	珠海市	29
000659	2018000659	2018	2018-12-31	C29	橡胶和塑料制品业	1996-12-03	1988-03-01	1988	中外合资	1285702520	珠海市	30
000659	2019000659	2019	2019-12-31	C29	橡胶和塑料制品业	1996-12-03	1988-03-01	1988	中外合资	1285702520	珠海市	31
000659	2020000659	2020	2020-12-31	C29	橡胶和塑料制品业	1996-12-03	1988-03-01	1988	中外合资	1285702520	珠海市	32
000659	2021000659	2021	2021-12-31	C29	橡胶和塑料制品业	1996-12-03	1988-03-01	1988	中外合资	1285702520	珠海市	33
000661	2006000661	2006	2006-12-31	C8599	其他生物制品业	1996-12-18	1993-06-10	1993	国营或国有控股	404720290	长春市	13
000661	2007000661	2007	2007-12-31	C8599	其他生物制品业	1996-12-18	1993-06-10	1993	国营或国有控股	404720290	长春市	14
000661	2008000661	2008	2008-12-31	C8599	其他生物制品业	1996-12-18	1993-06-10	1993	国营或国有控股	404720290	长春市	15
000661	2009000661	2009	2009-12-31	C8599	其他生物制品业	1996-12-18	1993-06-10	1993	国营或国有控股	404720290	长春市	16
000661	2010000661	2010	2010-12-31	C8599	其他生物制品业	1996-12-18	1993-06-10	1993	国营或国有控股	404720290	长春市	17
000661	2011000661	2011	2011-12-31	C8599	其他生物制品业	1996-12-18	1993-06-10	1993	国营或国有控股	404720290	长春市	18
000661	2012000661	2012	2012-12-31	C27	医药制造业	1996-12-18	1993-06-10	1993	国营或国有控股	404720290	长春市	19
000661	2013000661	2013	2013-12-31	C27	医药制造业	1996-12-18	1993-06-10	1993	国营或国有控股	404720290	长春市	20
000661	2014000661	2014	2014-12-31	C27	医药制造业	1996-12-18	1993-06-10	1993	国营或国有控股	404720290	长春市	21
000661	2015000661	2015	2015-12-31	C27	医药制造业	1996-12-18	1993-06-10	1993	国营或国有控股	404720290	长春市	22
000661	2016000661	2016	2016-12-31	C27	医药制造业	1996-12-18	1993-06-10	1993	国营或国有控股	404720290	长春市	23
000661	2017000661	2017	2017-12-31	C27	医药制造业	1996-12-18	1993-06-10	1993	国营或国有控股	404720290	长春市	24
000661	2018000661	2018	2018-12-31	C27	医药制造业	1996-12-18	1993-06-10	1993	国营或国有控股	404720290	长春市	25
000661	2019000661	2019	2019-12-31	C27	医药制造业	1996-12-18	1993-06-10	1993	国营或国有控股	404720290	长春市	26
000661	2020000661	2020	2020-12-31	C27	医药制造业	1996-12-18	1993-06-10	1993	国营或国有控股	404720290	长春市	27
000661	2021000661	2021	2021-12-31	C27	医药制造业	1996-12-18	1993-06-10	1993	国营或国有控股	404720290	长春市	28
000663	2006000663	2006	2006-12-31	A03	林业	1996-12-06	1994-01-06	1994	国营或国有控股	202760280	三明市	12
000663	2007000663	2007	2007-12-31	A03	林业	1996-12-06	1994-01-06	1994	国营或国有控股	202760280	三明市	13
000663	2008000663	2008	2008-12-31	A03	林业	1996-12-06	1994-01-06	1994	国营或国有控股	202760280	三明市	14
000663	2009000663	2009	2009-12-31	A03	林业	1996-12-06	1994-01-06	1994	国营或国有控股	202760280	三明市	15
000663	2010000663	2010	2010-12-31	A03	林业	1996-12-06	1994-01-06	1994	国营或国有控股	202760280	三明市	16
000663	2011000663	2011	2011-12-31	A03	林业	1996-12-06	1994-01-06	1994	国营或国有控股	202760280	三明市	17
000663	2012000663	2012	2012-12-31	A02	林业	1996-12-06	1994-01-06	1994	国营或国有控股	202760280	三明市	18
000663	2013000663	2013	2013-12-31	A02	林业	1996-12-06	1994-01-06	1994	国营或国有控股	202760280	三明市	19
000663	2014000663	2014	2014-12-31	A02	林业	1996-12-06	1994-01-06	1994	国营或国有控股	202760280	三明市	20
000663	2015000663	2015	2015-12-31	A02	林业	1996-12-06	1994-01-06	1994	国营或国有控股	202760280	三明市	21
000663	2016000663	2016	2016-12-31	C21	家具制造业	1996-12-06	1994-01-06	1994	国营或国有控股	202760280	三明市	22
000663	2017000663	2017	2017-12-31	C21	家具制造业	1996-12-06	1994-01-06	1994	国营或国有控股	202760280	三明市	23
000663	2018000663	2018	2018-12-31	C21	家具制造业	1996-12-06	1994-01-06	1994	国营或国有控股	202760280	三明市	24
000663	2019000663	2019	2019-12-31	C21	家具制造业	1996-12-06	1994-01-06	1994	国营或国有控股	202760280	三明市	25
000663	2020000663	2020	2020-12-31	C21	家具制造业	1996-12-06	1994-01-06	1994	国营或国有控股	202760280	三明市	26
000663	2021000663	2021	2021-12-31	C21	家具制造业	1996-12-06	1994-01-06	1994	国营或国有控股	202760280	三明市	27
000670	2006000670	2006	2006-12-31	H11	零售业	1996-12-17	1989-05-01	1989	国营或国有控股	816627360	荆州市	17
000670	2007000670	2007	2007-12-31	H11	零售业	1996-12-17	1989-05-01	1989	私营企业	816627360	荆州市	18
000670	2008000670	2008	2008-12-31	J01	房地产开发与经营业	1996-12-17	1989-05-01	1989	私营企业	816627360	荆州市	19
000670	2009000670	2009	2009-12-31	J01	房地产开发与经营业	1996-12-17	1989-05-01	1989	私营企业	816627360	荆州市	20
000670	2010000670	2010	2010-12-31	J01	房地产开发与经营业	1996-12-17	1989-05-01	1989	私营企业	816627360	荆州市	21
000670	2011000670	2011	2011-12-31	J01	房地产开发与经营业	1996-12-17	1989-05-01	1989	私营企业	816627360	荆州市	22
000670	2012000670	2012	2012-12-31	K70	房地产业	1996-12-17	1989-05-01	1989	私营企业	816627360	荆州市	23
000670	2013000670	2013	2013-12-31	K70	房地产业	1996-12-17	1989-05-01	1989	私营企业	816627360	荆州市	24
000670	2014000670	2014	2014-12-31	C39	计算机、通信和其他电子设备制造业	1996-12-17	1989-05-01	1989	私营企业	816627360	荆州市	25
000670	2015000670	2015	2015-12-31	C39	计算机、通信和其他电子设备制造业	1996-12-17	1989-05-01	1989	私营企业	816627360	荆州市	26
000670	2016000670	2016	2016-12-31	C39	计算机、通信和其他电子设备制造业	1996-12-17	1989-05-01	1989	私营企业	816627360	荆州市	27
000670	2017000670	2017	2017-12-31	C39	计算机、通信和其他电子设备制造业	1996-12-17	1989-05-01	1989	私营企业	816627360	荆州市	28
000670	2018000670	2018	2018-12-31	C39	计算机、通信和其他电子设备制造业	1996-12-17	1989-05-01	1989	私营企业	816627360	荆州市	29
000670	2019000670	2019	2019-12-31	C39	计算机、通信和其他电子设备制造业	1996-12-17	1989-05-01	1989	私营企业	816627360	荆州市	30
000670	2020000670	2020	2020-12-31	C39	计算机、通信和其他电子设备制造业	1996-12-17	1989-05-01	1989	私营企业	816627360	荆州市	31
000670	2021000670	2021	2021-12-31	C39	计算机、通信和其他电子设备制造业	1996-12-17	1989-05-01	1989	私营企业	816627360	荆州市	32
000672	2006000672	2006	2006-12-31	H1130	日用百货零售业	1996-12-18	1992-09-30	1992	国营或国有控股	813619871	白银市	14
000672	2007000672	2007	2007-12-31	H1130	日用百货零售业	1996-12-18	1992-09-30	1992	私营企业	813619871	白银市	15
000672	2008000672	2008	2008-12-31	H1130	日用百货零售业	1996-12-18	1992-09-30	1992	私营企业	813619871	白银市	16
000672	2009000672	2009	2009-12-31	H1130	日用百货零售业	1996-12-18	1992-09-30	1992	私营企业	813619871	白银市	17
000672	2010000672	2010	2010-12-31	H1130	日用百货零售业	1996-12-18	1992-09-30	1992	私营企业	813619871	白银市	18
000672	2011000672	2011	2011-12-31	H1130	日用百货零售业	1996-12-18	1992-09-30	1992	私营企业	813619871	白银市	19
000672	2012000672	2012	2012-12-31	F52	零售业	1996-12-18	1992-09-30	1992	私营企业	813619871	白银市	20
000672	2013000672	2013	2013-12-31	C30	非金属矿物制品业	1996-12-18	1992-09-30	1992	私营企业	813619871	白银市	21
000672	2014000672	2014	2014-12-31	C30	非金属矿物制品业	1996-12-18	1992-09-30	1992	私营企业	813619871	白银市	22
000672	2015000672	2015	2015-12-31	C30	非金属矿物制品业	1996-12-18	1992-09-30	1992	私营企业	813619871	白银市	23
000672	2016000672	2016	2016-12-31	C30	非金属矿物制品业	1996-12-18	1992-09-30	1992	私营企业	813619871	白银市	24
000672	2017000672	2017	2017-12-31	C30	非金属矿物制品业	1996-12-18	1992-09-30	1992	私营企业	813619871	白银市	25
000672	2018000672	2018	2018-12-31	C30	非金属矿物制品业	1996-12-18	1992-09-30	1992	私营企业	813619871	白银市	26
000672	2019000672	2019	2019-12-31	C30	非金属矿物制品业	1996-12-18	1992-09-30	1992	私营企业	813619871	白银市	27
000672	2020000672	2020	2020-12-31	C30	非金属矿物制品业	1996-12-18	1992-09-30	1992	私营企业	813619871	白银市	28
000672	2021000672	2021	2021-12-31	C30	非金属矿物制品业	1996-12-18	1992-09-30	1992	私营企业	813619871	白银市	29
000677	2006000677	2006	2006-12-31	C4705	合成纤维制造业	1996-12-26	1988-12-28	1988	国营或国有控股	863977948	潍坊市	18
000677	2007000677	2007	2007-12-31	C4705	合成纤维制造业	1996-12-26	1988-12-28	1988	国营或国有控股	863977948	潍坊市	19
000677	2008000677	2008	2008-12-31	C4705	合成纤维制造业	1996-12-26	1988-12-28	1988	国营或国有控股	863977948	潍坊市	20
000677	2009000677	2009	2009-12-31	C4705	合成纤维制造业	1996-12-26	1988-12-28	1988	国营或国有控股	863977948	潍坊市	21
000677	2010000677	2010	2010-12-31	C4705	合成纤维制造业	1996-12-26	1988-12-28	1988	国营或国有控股	863977948	潍坊市	22
000677	2011000677	2011	2011-12-31	C4705	合成纤维制造业	1996-12-26	1988-12-28	1988	国营或国有控股	863977948	潍坊市	23
000677	2012000677	2012	2012-12-31	C28	化学纤维制造业	1996-12-26	1988-12-28	1988	国营或国有控股	863977948	潍坊市	24
000677	2013000677	2013	2013-12-31	C28	化学纤维制造业	1996-12-26	1988-12-28	1988	国营或国有控股	863977948	潍坊市	25
000677	2014000677	2014	2014-12-31	C28	化学纤维制造业	1996-12-26	1988-12-28	1988	国营或国有控股	863977948	潍坊市	26
000677	2015000677	2015	2015-12-31	C28	化学纤维制造业	1996-12-26	1988-12-28	1988	国营或国有控股	863977948	潍坊市	27
000677	2016000677	2016	2016-12-31	C28	化学纤维制造业	1996-12-26	1988-12-28	1988	国营或国有控股	863977948	潍坊市	28
000677	2017000677	2017	2017-12-31	C28	化学纤维制造业	1996-12-26	1988-12-28	1988	国营或国有控股	863977948	潍坊市	29
000677	2018000677	2018	2018-12-31	C28	化学纤维制造业	1996-12-26	1988-12-28	1988	国营或国有控股	863977948	潍坊市	30
000677	2019000677	2019	2019-12-31	C28	化学纤维制造业	1996-12-26	1988-12-28	1988	国营或国有控股	863977948	潍坊市	31
000677	2020000677	2020	2020-12-31	C28	化学纤维制造业	1996-12-26	1988-12-28	1988	国营或国有控股	863977948	潍坊市	32
000677	2021000677	2021	2021-12-31	C28	化学纤维制造业	1996-12-26	1988-12-28	1988	国营或国有控股	863977948	潍坊市	33
000678	2006000678	2006	2006-12-31	C75	交通运输设备制造业	1997-01-06	1993-05-06	1993	国营或国有控股	429079797	襄阳市	13
000678	2007000678	2007	2007-12-31	C75	交通运输设备制造业	1997-01-06	1993-05-06	1993	国营或国有控股	429079797	襄阳市	14
000678	2008000678	2008	2008-12-31	C75	交通运输设备制造业	1997-01-06	1993-05-06	1993	国营或国有控股	429079797	襄阳市	15
000678	2009000678	2009	2009-12-31	C75	交通运输设备制造业	1997-01-06	1993-05-06	1993	国营或国有控股	429079797	襄阳市	16
000678	2010000678	2010	2010-12-31	C7115	轴承、阀门制造业	1997-01-06	1993-05-06	1993	国营或国有控股	429079797	襄阳市	17
000678	2011000678	2011	2011-12-31	C7115	轴承、阀门制造业	1997-01-06	1993-05-06	1993	国营或国有控股	429079797	襄阳市	18
000678	2012000678	2012	2012-12-31	C34	通用设备制造业	1997-01-06	1993-05-06	1993	国营或国有控股	429079797	襄阳市	19
000678	2013000678	2013	2013-12-31	C34	通用设备制造业	1997-01-06	1993-05-06	1993	国营或国有控股	429079797	襄阳市	20
000678	2014000678	2014	2014-12-31	C34	通用设备制造业	1997-01-06	1993-05-06	1993	国营或国有控股	429079797	襄阳市	21
000678	2015000678	2015	2015-12-31	C34	通用设备制造业	1997-01-06	1993-05-06	1993	国营或国有控股	429079797	襄阳市	22
000678	2016000678	2016	2016-12-31	C34	通用设备制造业	1997-01-06	1993-05-06	1993	国营或国有控股	429079797	襄阳市	23
000678	2017000678	2017	2017-12-31	C34	通用设备制造业	1997-01-06	1993-05-06	1993	国营或国有控股	429079797	襄阳市	24
000678	2018000678	2018	2018-12-31	C34	通用设备制造业	1997-01-06	1993-05-06	1993	国营或国有控股	429079797	襄阳市	25
000678	2019000678	2019	2019-12-31	C34	通用设备制造业	1997-01-06	1993-05-06	1993	国营或国有控股	429079797	襄阳市	26
000678	2020000678	2020	2020-12-31	C34	通用设备制造业	1997-01-06	1993-05-06	1993	国营或国有控股	429079797	襄阳市	27
000678	2021000678	2021	2021-12-31	C34	通用设备制造业	1997-01-06	1993-05-06	1993	国营或国有控股	429079797	襄阳市	28
000680	2006000680	2006	2006-12-31	C7301	冶金、矿山、机电工业专用设备制造业	1997-01-22	1993-10-08	1993	国营或国有控股	1138746795	济宁市	13
000680	2007000680	2007	2007-12-31	C7301	冶金、矿山、机电工业专用设备制造业	1997-01-22	1993-10-08	1993	国营或国有控股	1138746795	济宁市	14
000680	2008000680	2008	2008-12-31	C7301	冶金、矿山、机电工业专用设备制造业	1997-01-22	1993-10-08	1993	国营或国有控股	1138746795	济宁市	15
000680	2009000680	2009	2009-12-31	C7301	冶金、矿山、机电工业专用设备制造业	1997-01-22	1993-10-08	1993	国营或国有控股	1138746795	济宁市	16
000680	2010000680	2010	2010-12-31	C7301	冶金、矿山、机电工业专用设备制造业	1997-01-22	1993-10-08	1993	国营或国有控股	1138746795	济宁市	17
000680	2011000680	2011	2011-12-31	C7301	冶金、矿山、机电工业专用设备制造业	1997-01-22	1993-10-08	1993	国营或国有控股	1138746795	济宁市	18
000680	2012000680	2012	2012-12-31	C35	专用设备制造业	1997-01-22	1993-10-08	1993	国营或国有控股	1138746795	济宁市	19
000680	2013000680	2013	2013-12-31	C35	专用设备制造业	1997-01-22	1993-10-08	1993	国营或国有控股	1138746795	济宁市	20
000680	2014000680	2014	2014-12-31	C35	专用设备制造业	1997-01-22	1993-10-08	1993	国营或国有控股	1138746795	济宁市	21
000680	2015000680	2015	2015-12-31	C35	专用设备制造业	1997-01-22	1993-10-08	1993	国营或国有控股	1138746795	济宁市	22
000680	2016000680	2016	2016-12-31	C35	专用设备制造业	1997-01-22	1993-10-08	1993	国营或国有控股	1138746795	济宁市	23
000680	2017000680	2017	2017-12-31	C35	专用设备制造业	1997-01-22	1993-10-08	1993	国营或国有控股	1138746795	济宁市	24
000680	2018000680	2018	2018-12-31	C35	专用设备制造业	1997-01-22	1993-10-08	1993	国营或国有控股	1138746795	济宁市	25
000680	2019000680	2019	2019-12-31	C35	专用设备制造业	1997-01-22	1993-10-08	1993	国营或国有控股	1138746795	济宁市	26
000680	2020000680	2020	2020-12-31	C35	专用设备制造业	1997-01-22	1993-10-08	1993	国营或国有控股	1138746795	济宁市	27
000680	2021000680	2021	2021-12-31	C35	专用设备制造业	1997-01-22	1993-10-08	1993	国营或国有控股	1138746795	济宁市	28
000683	2006000683	2006	2006-12-31	C4301	基本化学原料制造业	1997-01-31	1997-01-23	1997	私营企业	767813983	鄂尔多斯市	9
000683	2007000683	2007	2007-12-31	C4301	基本化学原料制造业	1997-01-31	1997-01-23	1997	私营企业	767813983	鄂尔多斯市	10
000683	2008000683	2008	2008-12-31	C4301	基本化学原料制造业	1997-01-31	1997-01-23	1997	私营企业	767813983	鄂尔多斯市	11
000683	2009000683	2009	2009-12-31	C4301	基本化学原料制造业	1997-01-31	1997-01-23	1997	私营企业	767813983	鄂尔多斯市	12
000683	2010000683	2010	2010-12-31	C4301	基本化学原料制造业	1997-01-31	1997-01-23	1997	私营企业	767813983	鄂尔多斯市	13
000683	2011000683	2011	2011-12-31	C4301	基本化学原料制造业	1997-01-31	1997-01-23	1997	私营企业	767813983	鄂尔多斯市	14
000683	2012000683	2012	2012-12-31	C26	化学原料及化学制品制造业	1997-01-31	1997-01-23	1997	私营企业	767813983	鄂尔多斯市	15
000683	2013000683	2013	2013-12-31	C26	化学原料及化学制品制造业	1997-01-31	1997-01-23	1997	私营企业	767813983	鄂尔多斯市	16
000683	2014000683	2014	2014-12-31	C26	化学原料及化学制品制造业	1997-01-31	1997-01-23	1997	私营企业	767813983	鄂尔多斯市	17
000683	2015000683	2015	2015-12-31	C26	化学原料及化学制品制造业	1997-01-31	1997-01-23	1997	私营企业	767813983	鄂尔多斯市	18
000683	2016000683	2016	2016-12-31	C26	化学原料及化学制品制造业	1997-01-31	1997-01-23	1997	私营企业	767813983	鄂尔多斯市	19
000683	2017000683	2017	2017-12-31	C26	化学原料及化学制品制造业	1997-01-31	1997-01-23	1997	私营企业	767813983	鄂尔多斯市	20
000683	2018000683	2018	2018-12-31	C26	化学原料及化学制品制造业	1997-01-31	1997-01-23	1997	私营企业	767813983	鄂尔多斯市	21
000683	2019000683	2019	2019-12-31	C26	化学原料及化学制品制造业	1997-01-31	1997-01-23	1997	私营企业	767813983	鄂尔多斯市	22
000683	2020000683	2020	2020-12-31	C26	化学原料及化学制品制造业	1997-01-31	1997-01-23	1997	私营企业	767813983	鄂尔多斯市	23
000683	2021000683	2021	2021-12-31	C26	化学原料及化学制品制造业	1997-01-31	1997-01-23	1997	私营企业	767813983	鄂尔多斯市	24
000687	2006000687	2006	2006-12-31	C4705	合成纤维制造业	1997-02-21	1997-02-01	1997	国营或国有控股	766199362	保定市	9
000687	2007000687	2007	2007-12-31	C4705	合成纤维制造业	1997-02-21	1997-02-01	1997	国营或国有控股	766199362	保定市	10
000687	2008000687	2008	2008-12-31	C4705	合成纤维制造业	1997-02-21	1997-02-01	1997	国营或国有控股	766199362	保定市	11
000687	2009000687	2009	2009-12-31	C4705	合成纤维制造业	1997-02-21	1997-02-01	1997	国营或国有控股	766199362	保定市	12
000687	2010000687	2010	2010-12-31	C4705	合成纤维制造业	1997-02-21	1997-02-01	1997	国营或国有控股	766199362	保定市	13
000687	2011000687	2011	2011-12-31	C4705	合成纤维制造业	1997-02-21	1997-02-01	1997	国营或国有控股	766199362	保定市	14
000687	2012000687	2012	2012-12-31	C28	化学纤维制造业	1997-02-21	1997-02-01	1997	国营或国有控股	766199362	保定市	15
000687	2013000687	2013	2013-12-31	C28	化学纤维制造业	1997-02-21	1997-02-01	1997	国营或国有控股	766199362	保定市	16
000687	2014000687	2014	2014-12-31	C28	化学纤维制造业	1997-02-21	1997-02-01	1997	国营或国有控股	766199362	保定市	17
000687	2015000687	2015	2015-12-31	C28	化学纤维制造业	1997-02-21	1997-02-01	1997	国营或国有控股	766199362	保定市	18
000687	2016000687	2016	2016-12-31	C39	计算机、通信和其他电子设备制造业	1997-02-21	1997-02-01	1997	国营或国有控股	766199362	保定市	19
000687	2017000687	2017	2017-12-31	C39	计算机、通信和其他电子设备制造业	1997-02-21	1997-02-01	1997	国营或国有控股	766199362	保定市	20
000687	2018000687	2018	2018-12-31	C39	计算机、通信和其他电子设备制造业	1997-02-21	1997-02-01	1997	国营或国有控股	766199362	保定市	21
000687	2019000687	2019	2019-12-31	C39	计算机、通信和其他电子设备制造业	1997-02-21	1997-02-01	1997	国营或国有控股	766199362	保定市	22
000687	2020000687	2020	2020-12-31	C39	计算机、通信和其他电子设备制造业	1997-02-21	1997-02-01	1997	国营或国有控股	766199362	保定市	23
000687	2021000687	2021	2021-12-31	C39	计算机、通信和其他电子设备制造业	1997-02-21	1997-02-01	1997	国营或国有控股	766199362	深圳市	24
000691	2006000691	2006	2006-12-31	M	综合类	1997-02-28	1992-11-21	1992	国营或国有控股	323270000	海口市	14
000691	2007000691	2007	2007-12-31	M	综合类	1997-02-28	1992-11-21	1992	国营或国有控股	323270000	海口市	15
000691	2008000691	2008	2008-12-31	M	综合类	1997-02-28	1992-11-21	1992	国营或国有控股	323270000	海口市	16
000691	2009000691	2009	2009-12-31	M	综合类	1997-02-28	1992-11-21	1992	国营或国有控股	323270000	海口市	17
000691	2010000691	2010	2010-12-31	J01	房地产开发与经营业	1997-02-28	1992-11-21	1992	国营或国有控股	323270000	海口市	18
000691	2011000691	2011	2011-12-31	J01	房地产开发与经营业	1997-02-28	1992-11-21	1992	国营或国有控股	323270000	海口市	19
000691	2012000691	2012	2012-12-31	K70	房地产业	1997-02-28	1992-11-21	1992	国营或国有控股	323270000	海口市	20
000691	2013000691	2013	2013-12-31	K70	房地产业	1997-02-28	1992-11-21	1992	国营或国有控股	323270000	海口市	21
000691	2014000691	2014	2014-12-31	K70	房地产业	1997-02-28	1992-11-21	1992	国营或国有控股	323270000	海口市	22
000691	2015000691	2015	2015-12-31	K70	房地产业	1997-02-28	1992-11-21	1992	国营或国有控股	323270000	海口市	23
000691	2016000691	2016	2016-12-31	K70	房地产业	1997-02-28	1992-11-21	1992	国营或国有控股	323270000	兰州市	24
000691	2017000691	2017	2017-12-31	K70	房地产业	1997-02-28	1992-11-21	1992	国营或国有控股	323270000	兰州市	25
000691	2018000691	2018	2018-12-31	K70	房地产业	1997-02-28	1992-11-21	1992	国营或国有控股	323270000	兰州市	26
000691	2019000691	2019	2019-12-31	K70	房地产业	1997-02-28	1992-11-21	1992	国营或国有控股	323270000	兰州市	27
000691	2020000691	2020	2020-12-31	C26	化学原料及化学制品制造业	1997-02-28	1992-11-21	1992	国营或国有控股	323270000	兰州市	28
000691	2021000691	2021	2021-12-31	C26	化学原料及化学制品制造业	1997-02-28	1992-11-21	1992	国营或国有控股	323270000	兰州市	29
000695	2006000695	2006	2006-12-31	C43	化学原料及化学制品制造业	1997-02-18	1992-10-20	1992	国营或国有控股	222147539	天津市	14
000695	2007000695	2007	2007-12-31	C43	化学原料及化学制品制造业	1997-02-18	1992-10-20	1992	国营或国有控股	222147539	天津市	15
000695	2008000695	2008	2008-12-31	C43	化学原料及化学制品制造业	1997-02-18	1992-10-20	1992	国营或国有控股	222147539	天津市	16
000695	2009000695	2009	2009-12-31	C43	化学原料及化学制品制造业	1997-02-18	1992-10-20	1992	国营或国有控股	222147539	天津市	17
000695	2010000695	2010	2010-12-31	D0110	蒸汽、热水的生产和供应业	1997-02-18	1992-10-20	1992	国营或国有控股	222147539	天津市	18
000695	2011000695	2011	2011-12-31	D0110	蒸汽、热水的生产和供应业	1997-02-18	1992-10-20	1992	国营或国有控股	222147539	天津市	19
000695	2012000695	2012	2012-12-31	D44	电力、热力生产和供应业	1997-02-18	1992-10-20	1992	国营或国有控股	222147539	天津市	20
000695	2013000695	2013	2013-12-31	D44	电力、热力生产和供应业	1997-02-18	1992-10-20	1992	国营或国有控股	222147539	天津市	21
000695	2014000695	2014	2014-12-31	D44	电力、热力生产和供应业	1997-02-18	1992-10-20	1992	国营或国有控股	222147539	天津市	22
000695	2015000695	2015	2015-12-31	D44	电力、热力生产和供应业	1997-02-18	1992-10-20	1992	国营或国有控股	222147539	天津市	23
000695	2016000695	2016	2016-12-31	D44	电力、热力生产和供应业	1997-02-18	1992-10-20	1992	国营或国有控股	222147539	天津市	24
000695	2017000695	2017	2017-12-31	D44	电力、热力生产和供应业	1997-02-18	1992-10-20	1992	国营或国有控股	222147539	天津市	25
000695	2018000695	2018	2018-12-31	D44	电力、热力生产和供应业	1997-02-18	1992-10-20	1992	国营或国有控股	222147539	天津市	26
000695	2019000695	2019	2019-12-31	C23	印刷和记录媒介复制业	1997-02-18	1992-10-20	1992	国营或国有控股	222147539	天津市	27
000695	2020000695	2020	2020-12-31	C23	印刷和记录媒介复制业	1997-02-18	1992-10-20	1992	国营或国有控股	222147539	天津市	28
000695	2021000695	2021	2021-12-31	C23	印刷和记录媒介复制业	1997-02-18	1992-10-20	1992	国营或国有控股	222147539	天津市	29
000697	2006000697	2006	2006-12-31	C51	电子元器件制造业	1997-03-25	1993-06-08	1993	国营或国有控股	671616059	咸阳市	13
000697	2007000697	2007	2007-12-31	C51	电子元器件制造业	1997-03-25	1993-06-08	1993	国营或国有控股	671616059	咸阳市	14
000697	2008000697	2008	2008-12-31	C51	电子元器件制造业	1997-03-25	1993-06-08	1993	国营或国有控股	671616059	咸阳市	15
000697	2009000697	2009	2009-12-31	C51	电子元器件制造业	1997-03-25	1993-06-08	1993	国营或国有控股	671616059	咸阳市	16
000697	2010000697	2010	2010-12-31	C51	电子元器件制造业	1997-03-25	1993-06-08	1993	国营或国有控股	671616059	咸阳市	17
000697	2011000697	2011	2011-12-31	C51	电子元器件制造业	1997-03-25	1993-06-08	1993	国营或国有控股	671616059	咸阳市	18
000697	2012000697	2012	2012-12-31	B09	有色金属矿采选业	1997-03-25	1993-06-08	1993	私营企业	671616059	咸阳市	19
000697	2013000697	2013	2013-12-31	B09	有色金属矿采选业	1997-03-25	1993-06-08	1993	私营企业	671616059	咸阳市	20
000697	2014000697	2014	2014-12-31	B09	有色金属矿采选业	1997-03-25	1993-06-08	1993	私营企业	671616059	咸阳市	21
000697	2015000697	2015	2015-12-31	B09	有色金属矿采选业	1997-03-25	1993-06-08	1993	私营企业	671616059	咸阳市	22
000697	2016000697	2016	2016-12-31	B09	有色金属矿采选业	1997-03-25	1993-06-08	1993	私营企业	671616059	咸阳市	23
000697	2017000697	2017	2017-12-31	C37	铁路、船舶、航空航天和其它运输设备制造业	1997-03-25	1993-06-08	1993	私营企业	671616059	咸阳市	24
000697	2018000697	2018	2018-12-31	C37	铁路、船舶、航空航天和其它运输设备制造业	1997-03-25	1993-06-08	1993	私营企业	671616059	咸阳市	25
000697	2019000697	2019	2019-12-31	C37	铁路、船舶、航空航天和其它运输设备制造业	1997-03-25	1993-06-08	1993	私营企业	671616059	咸阳市	26
000697	2020000697	2020	2020-12-31	C37	铁路、船舶、航空航天和其它运输设备制造业	1997-03-25	1993-06-08	1993	私营企业	671616059	咸阳市	27
000697	2021000697	2021	2021-12-31	C37	铁路、船舶、航空航天和其它运输设备制造业	1997-03-25	1993-06-08	1993	私营企业	671616059	咸阳市	28
000698	2006000698	2006	2006-12-31	C4301	基本化学原料制造业	1997-02-20	1993-01-01	1993	国营或国有控股	819514395	沈阳市	13
000698	2007000698	2007	2007-12-31	C4301	基本化学原料制造业	1997-02-20	1993-01-01	1993	国营或国有控股	819514395	沈阳市	14
000698	2008000698	2008	2008-12-31	C4301	基本化学原料制造业	1997-02-20	1993-01-01	1993	国营或国有控股	819514395	沈阳市	15
000698	2009000698	2009	2009-12-31	C4301	基本化学原料制造业	1997-02-20	1993-01-01	1993	国营或国有控股	819514395	沈阳市	16
000698	2010000698	2010	2010-12-31	C4301	基本化学原料制造业	1997-02-20	1993-01-01	1993	国营或国有控股	819514395	沈阳市	17
000698	2011000698	2011	2011-12-31	C4301	基本化学原料制造业	1997-02-20	1993-01-01	1993	国营或国有控股	819514395	沈阳市	18
000698	2012000698	2012	2012-12-31	C25	石油加工、炼焦及核燃料加工业	1997-02-20	1993-01-01	1993	国营或国有控股	819514395	沈阳市	19
000698	2013000698	2013	2013-12-31	C25	石油加工、炼焦及核燃料加工业	1997-02-20	1993-01-01	1993	国营或国有控股	819514395	沈阳市	20
000698	2014000698	2014	2014-12-31	C25	石油加工、炼焦及核燃料加工业	1997-02-20	1993-01-01	1993	国营或国有控股	819514395	沈阳市	21
000698	2015000698	2015	2015-12-31	C25	石油加工、炼焦及核燃料加工业	1997-02-20	1993-01-01	1993	国营或国有控股	819514395	沈阳市	22
000698	2016000698	2016	2016-12-31	C25	石油加工、炼焦及核燃料加工业	1997-02-20	1993-01-01	1993	国营或国有控股	819514395	沈阳市	23
000698	2017000698	2017	2017-12-31	C25	石油加工、炼焦及核燃料加工业	1997-02-20	1993-01-01	1993	国营或国有控股	819514395	沈阳市	24
000698	2018000698	2018	2018-12-31	C25	石油加工、炼焦及核燃料加工业	1997-02-20	1993-01-01	1993	国营或国有控股	819514395	沈阳市	25
000698	2019000698	2019	2019-12-31	C25	石油加工、炼焦及核燃料加工业	1997-02-20	1993-01-01	1993	国营或国有控股	819514395	沈阳市	26
000698	2020000698	2020	2020-12-31	C25	石油加工、炼焦及核燃料加工业	1997-02-20	1993-01-01	1993	国营或国有控股	819514395	沈阳市	27
000698	2021000698	2021	2021-12-31	C25	石油加工、炼焦及核燃料加工业	1997-02-20	1993-01-01	1993	国营或国有控股	819514395	沈阳市	28
000700	2006000700	2006	2006-12-31	C7505	汽车制造业	1997-02-28	1988-06-27	1988	私营企业	827178715	江阴市	18
000700	2007000700	2007	2007-12-31	C7505	汽车制造业	1997-02-28	1988-06-27	1988	私营企业	827178715	江阴市	19
000700	2008000700	2008	2008-12-31	C7505	汽车制造业	1997-02-28	1988-06-27	1988	私营企业	827178715	江阴市	20
000700	2009000700	2009	2009-12-31	C7505	汽车制造业	1997-02-28	1988-06-27	1988	私营企业	827178715	江阴市	21
000700	2010000700	2010	2010-12-31	C7505	汽车制造业	1997-02-28	1988-06-27	1988	私营企业	827178715	江阴市	22
000700	2011000700	2011	2011-12-31	C7505	汽车制造业	1997-02-28	1988-06-27	1988	私营企业	827178715	江阴市	23
000700	2012000700	2012	2012-12-31	C36	汽车制造业	1997-02-28	1988-06-27	1988	私营企业	827178715	江阴市	24
000700	2013000700	2013	2013-12-31	C36	汽车制造业	1997-02-28	1988-06-27	1988	私营企业	827178715	江阴市	25
000700	2014000700	2014	2014-12-31	C36	汽车制造业	1997-02-28	1988-06-27	1988	私营企业	827178715	江阴市	26
000700	2015000700	2015	2015-12-31	C36	汽车制造业	1997-02-28	1988-06-27	1988	私营企业	827178715	江阴市	27
000700	2016000700	2016	2016-12-31	C36	汽车制造业	1997-02-28	1988-06-27	1988	私营企业	827178715	江阴市	28
000700	2017000700	2017	2017-12-31	C36	汽车制造业	1997-02-28	1988-06-27	1988	私营企业	827178715	江阴市	29
000700	2018000700	2018	2018-12-31	C36	汽车制造业	1997-02-28	1988-06-27	1988	私营企业	827178715	江阴市	30
000700	2019000700	2019	2019-12-31	C36	汽车制造业	1997-02-28	1988-06-27	1988	私营企业	827178715	江阴市	31
000700	2020000700	2020	2020-12-31	C36	汽车制造业	1997-02-28	1988-06-27	1988	私营企业	827178715	江阴市	32
000700	2021000700	2021	2021-12-31	C36	汽车制造业	1997-02-28	1988-06-27	1988	私营企业	827178715	江阴市	33
000702	2006000702	2006	2006-12-31	C0101	粮食及饲料加工业	1997-03-18	1997-03-12	1997	国营或国有控股	266634576	岳阳市	9
000702	2007000702	2007	2007-12-31	C0101	粮食及饲料加工业	1997-03-18	1997-03-12	1997	国营或国有控股	266634576	岳阳市	10
000702	2008000702	2008	2008-12-31	C0101	粮食及饲料加工业	1997-03-18	1997-03-12	1997	国营或国有控股	266634576	岳阳市	11
000702	2009000702	2009	2009-12-31	C0101	粮食及饲料加工业	1997-03-18	1997-03-12	1997	国营或国有控股	266634576	岳阳市	12
000702	2010000702	2010	2010-12-31	C0101	粮食及饲料加工业	1997-03-18	1997-03-12	1997	国营或国有控股	266634576	岳阳市	13
000702	2011000702	2011	2011-12-31	C0101	粮食及饲料加工业	1997-03-18	1997-03-12	1997	国营或国有控股	266634576	岳阳市	14
000702	2012000702	2012	2012-12-31	C13	农副食品加工业	1997-03-18	1997-03-12	1997	国营或国有控股	266634576	岳阳市	15
000702	2013000702	2013	2013-12-31	C13	农副食品加工业	1997-03-18	1997-03-12	1997	国营或国有控股	266634576	岳阳市	16
000702	2014000702	2014	2014-12-31	C13	农副食品加工业	1997-03-18	1997-03-12	1997	国营或国有控股	266634576	岳阳市	17
000702	2015000702	2015	2015-12-31	C13	农副食品加工业	1997-03-18	1997-03-12	1997	国营或国有控股	266634576	岳阳市	18
000702	2016000702	2016	2016-12-31	C13	农副食品加工业	1997-03-18	1997-03-12	1997	国营或国有控股	266634576	岳阳市	19
000702	2017000702	2017	2017-12-31	C13	农副食品加工业	1997-03-18	1997-03-12	1997	国营或国有控股	266634576	岳阳市	20
000702	2018000702	2018	2018-12-31	C13	农副食品加工业	1997-03-18	1997-03-12	1997	国营或国有控股	266634576	岳阳市	21
000702	2019000702	2019	2019-12-31	C13	农副食品加工业	1997-03-18	1997-03-12	1997	国营或国有控股	266634576	岳阳市	22
000702	2020000702	2020	2020-12-31	C13	农副食品加工业	1997-03-18	1997-03-12	1997	国营或国有控股	266634576	岳阳市	23
000702	2021000702	2021	2021-12-31	C13	农副食品加工业	1997-03-18	1997-03-12	1997	国营或国有控股	266634576	岳阳市	24
000703	2006000703	2006	2006-12-31	G81	通信及相关设备制造业	1997-03-28	1990-05-08	1990	国营或国有控股	3666265677	北海市	16
000703	2007000703	2007	2007-12-31	G81	通信及相关设备制造业	1997-03-28	1990-05-08	1990	国营或国有控股	3666265677	北海市	17
000703	2008000703	2008	2008-12-31	G81	通信及相关设备制造业	1997-03-28	1990-05-08	1990	国营或国有控股	3666265677	北海市	18
000703	2009000703	2009	2009-12-31	G81	通信及相关设备制造业	1997-03-28	1990-05-08	1990	国营或国有控股	3666265677	北海市	19
000703	2010000703	2010	2010-12-31	G81	通信及相关设备制造业	1997-03-28	1990-05-08	1990	国营或国有控股	3666265677	北海市	20
000703	2011000703	2011	2011-12-31	C4705	合成纤维制造业	1997-03-28	1990-05-08	1990	国营或国有控股	3666265677	北海市	21
000703	2012000703	2012	2012-12-31	C28	化学纤维制造业	1997-03-28	1990-05-08	1990	国营或国有控股	3666265677	北海市	22
000703	2013000703	2013	2013-12-31	C28	化学纤维制造业	1997-03-28	1990-05-08	1990	国营或国有控股	3666265677	北海市	23
000703	2014000703	2014	2014-12-31	C28	化学纤维制造业	1997-03-28	1990-05-08	1990	国营或国有控股	3666265677	北海市	24
000703	2015000703	2015	2015-12-31	C28	化学纤维制造业	1997-03-28	1990-05-08	1990	国营或国有控股	3666265677	北海市	25
000703	2016000703	2016	2016-12-31	C28	化学纤维制造业	1997-03-28	1990-05-08	1990	国营或国有控股	3666265677	北海市	26
000703	2017000703	2017	2017-12-31	C28	化学纤维制造业	1997-03-28	1990-05-08	1990	国营或国有控股	3666265677	北海市	27
000703	2018000703	2018	2018-12-31	C28	化学纤维制造业	1997-03-28	1990-05-08	1990	国营或国有控股	3666265677	北海市	28
000703	2019000703	2019	2019-12-31	C28	化学纤维制造业	1997-03-28	1990-05-08	1990	国营或国有控股	3666265677	北海市	29
000703	2020000703	2020	2020-12-31	C28	化学纤维制造业	1997-03-28	1990-05-08	1990	国营或国有控股	3666265677	北海市	30
000703	2021000703	2021	2021-12-31	C28	化学纤维制造业	1997-03-28	1990-05-08	1990	国营或国有控股	3666265677	北海市	31
000707	2006000707	2006	2006-12-31	C4301	基本化学原料制造业	1997-04-15	1993-03-28	1993	国营或国有控股	464145765	孝感市	13
000707	2007000707	2007	2007-12-31	C4301	基本化学原料制造业	1997-04-15	1993-03-28	1993	国营或国有控股	464145765	孝感市	14
000707	2008000707	2008	2008-12-31	C4301	基本化学原料制造业	1997-04-15	1993-03-28	1993	国营或国有控股	464145765	孝感市	15
000707	2009000707	2009	2009-12-31	C4301	基本化学原料制造业	1997-04-15	1993-03-28	1993	国营或国有控股	464145765	孝感市	16
000707	2010000707	2010	2010-12-31	C4301	基本化学原料制造业	1997-04-15	1993-03-28	1993	国营或国有控股	464145765	孝感市	17
000707	2011000707	2011	2011-12-31	C4301	基本化学原料制造业	1997-04-15	1993-03-28	1993	国营或国有控股	464145765	孝感市	18
000707	2012000707	2012	2012-12-31	C26	化学原料及化学制品制造业	1997-04-15	1993-03-28	1993	国营或国有控股	464145765	孝感市	19
000707	2013000707	2013	2013-12-31	C26	化学原料及化学制品制造业	1997-04-15	1993-03-28	1993	国营或国有控股	464145765	孝感市	20
000707	2014000707	2014	2014-12-31	C26	化学原料及化学制品制造业	1997-04-15	1993-03-28	1993	国营或国有控股	464145765	孝感市	21
000707	2015000707	2015	2015-12-31	C26	化学原料及化学制品制造业	1997-04-15	1993-03-28	1993	国营或国有控股	464145765	孝感市	22
000707	2016000707	2016	2016-12-31	C26	化学原料及化学制品制造业	1997-04-15	1993-03-28	1993	国营或国有控股	464145765	孝感市	23
000707	2017000707	2017	2017-12-31	C26	化学原料及化学制品制造业	1997-04-15	1993-03-28	1993	国营或国有控股	464145765	孝感市	24
000707	2018000707	2018	2018-12-31	C26	化学原料及化学制品制造业	1997-04-15	1993-03-28	1993	国营或国有控股	464145765	孝感市	25
000707	2019000707	2019	2019-12-31	C26	化学原料及化学制品制造业	1997-04-15	1993-03-28	1993	国营或国有控股	464145765	孝感市	26
000707	2020000707	2020	2020-12-31	C26	化学原料及化学制品制造业	1997-04-15	1993-03-28	1993	国营或国有控股	464145765	孝感市	27
000707	2021000707	2021	2021-12-31	C26	化学原料及化学制品制造业	1997-04-15	1993-03-28	1993	国营或国有控股	464145765	孝感市	28
000708	2006000708	2006	2006-12-31	C6505	炼钢业	1997-03-26	1993-05-18	1993	国营或国有控股	5047143433	黄石市	13
000708	2007000708	2007	2007-12-31	C6505	炼钢业	1997-03-26	1993-05-18	1993	国营或国有控股	5047143433	黄石市	14
000708	2008000708	2008	2008-12-31	C6505	炼钢业	1997-03-26	1993-05-18	1993	国营或国有控股	5047143433	黄石市	15
000708	2009000708	2009	2009-12-31	C6505	炼钢业	1997-03-26	1993-05-18	1993	国营或国有控股	5047143433	黄石市	16
000708	2010000708	2010	2010-12-31	C6505	炼钢业	1997-03-26	1993-05-18	1993	国营或国有控股	5047143433	黄石市	17
000708	2011000708	2011	2011-12-31	C6505	炼钢业	1997-03-26	1993-05-18	1993	国营或国有控股	5047143433	黄石市	18
000708	2012000708	2012	2012-12-31	C31	黑色金属冶炼及压延加工业	1997-03-26	1993-05-18	1993	国营或国有控股	5047143433	黄石市	19
000708	2013000708	2013	2013-12-31	C31	黑色金属冶炼及压延加工业	1997-03-26	1993-05-18	1993	国营或国有控股	5047143433	黄石市	20
000708	2014000708	2014	2014-12-31	C31	黑色金属冶炼及压延加工业	1997-03-26	1993-05-18	1993	国营或国有控股	5047143433	黄石市	21
000708	2015000708	2015	2015-12-31	C31	黑色金属冶炼及压延加工业	1997-03-26	1993-05-18	1993	国营或国有控股	5047143433	黄石市	22
000708	2016000708	2016	2016-12-31	C31	黑色金属冶炼及压延加工业	1997-03-26	1993-05-18	1993	国营或国有控股	5047143433	黄石市	23
000708	2017000708	2017	2017-12-31	C31	黑色金属冶炼及压延加工业	1997-03-26	1993-05-18	1993	国营或国有控股	5047143433	黄石市	24
000708	2018000708	2018	2018-12-31	C31	黑色金属冶炼及压延加工业	1997-03-26	1993-05-18	1993	国营或国有控股	5047143433	黄石市	25
000708	2019000708	2019	2019-12-31	C31	黑色金属冶炼及压延加工业	1997-03-26	1993-05-18	1993	国营或国有控股	5047143433	黄石市	26
000708	2020000708	2020	2020-12-31	C31	黑色金属冶炼及压延加工业	1997-03-26	1993-05-18	1993	国营或国有控股	5047143433	黄石市	27
000708	2021000708	2021	2021-12-31	C31	黑色金属冶炼及压延加工业	1997-03-26	1993-05-18	1993	国营或国有控股	5047143433	黄石市	28
000709	2006000709	2006	2006-12-31	C6505	炼钢业	1997-04-16	1994-06-29	1994	国营或国有控股	10618607367	唐山市	12
000709	2007000709	2007	2007-12-31	C6505	炼钢业	1997-04-16	1994-06-29	1994	国营或国有控股	10618607367	唐山市	13
000709	2008000709	2008	2008-12-31	C6505	炼钢业	1997-04-16	1994-06-29	1994	国营或国有控股	10618607367	唐山市	14
000709	2009000709	2009	2009-12-31	C6505	炼钢业	1997-04-16	1994-06-29	1994	国营或国有控股	10618607367	石家庄市	15
000709	2010000709	2010	2010-12-31	C6505	炼钢业	1997-04-16	1994-06-29	1994	国营或国有控股	10618607367	石家庄市	16
000709	2011000709	2011	2011-12-31	C6505	炼钢业	1997-04-16	1994-06-29	1994	国营或国有控股	10618607367	石家庄市	17
000709	2012000709	2012	2012-12-31	C31	黑色金属冶炼及压延加工业	1997-04-16	1994-06-29	1994	国营或国有控股	10618607367	石家庄市	18
000709	2013000709	2013	2013-12-31	C31	黑色金属冶炼及压延加工业	1997-04-16	1994-06-29	1994	国营或国有控股	10618607367	石家庄市	19
000709	2014000709	2014	2014-12-31	C31	黑色金属冶炼及压延加工业	1997-04-16	1994-06-29	1994	国营或国有控股	10618607367	石家庄市	20
000709	2015000709	2015	2015-12-31	C31	黑色金属冶炼及压延加工业	1997-04-16	1994-06-29	1994	国营或国有控股	10618607367	石家庄市	21
000709	2016000709	2016	2016-12-31	C31	黑色金属冶炼及压延加工业	1997-04-16	1994-06-29	1994	国营或国有控股	10618607367	石家庄市	22
000709	2017000709	2017	2017-12-31	C31	黑色金属冶炼及压延加工业	1997-04-16	1994-06-29	1994	国营或国有控股	10618607367	石家庄市	23
000709	2018000709	2018	2018-12-31	C31	黑色金属冶炼及压延加工业	1997-04-16	1994-06-29	1994	国营或国有控股	10618607367	石家庄市	24
000709	2019000709	2019	2019-12-31	C31	黑色金属冶炼及压延加工业	1997-04-16	1994-06-29	1994	国营或国有控股	10618607367	石家庄市	25
000709	2020000709	2020	2020-12-31	C31	黑色金属冶炼及压延加工业	1997-04-16	1994-06-29	1994	国营或国有控股	10618607367	石家庄市	26
000709	2021000709	2021	2021-12-31	C31	黑色金属冶炼及压延加工业	1997-04-16	1994-06-29	1994	国营或国有控股	10618607367	石家庄市	27
000716	2006000716	2006	2006-12-31	M	综合类	1997-04-18	1993-05-31	1993	私营企业	318542222	南宁市	13
000716	2007000716	2007	2007-12-31	M	综合类	1997-04-18	1993-05-31	1993	私营企业	318542222	南宁市	14
000716	2008000716	2008	2008-12-31	M	综合类	1997-04-18	1993-05-31	1993	私营企业	318542222	南宁市	15
000716	2009000716	2009	2009-12-31	M	综合类	1997-04-18	1993-05-31	1993	私营企业	318542222	玉林市	16
000716	2010000716	2010	2010-12-31	M	综合类	1997-04-18	1993-05-31	1993	私营企业	318542222	玉林市	17
000716	2011000716	2011	2011-12-31	C0399	其他食品制造业	1997-04-18	1993-05-31	1993	私营企业	318542222	玉林市	18
000716	2012000716	2012	2012-12-31	C14	食品制造业	1997-04-18	1993-05-31	1993	私营企业	318542222	玉林市	19
000716	2013000716	2013	2013-12-31	C14	食品制造业	1997-04-18	1993-05-31	1993	私营企业	318542222	玉林市	20
000716	2014000716	2014	2014-12-31	C14	食品制造业	1997-04-18	1993-05-31	1993	私营企业	318542222	玉林市	21
000716	2015000716	2015	2015-12-31	C14	食品制造业	1997-04-18	1993-05-31	1993	私营企业	318542222	玉林市	22
000716	2016000716	2016	2016-12-31	C14	食品制造业	1997-04-18	1993-05-31	1993	私营企业	318542222	玉林市	23
000716	2017000716	2017	2017-12-31	C14	食品制造业	1997-04-18	1993-05-31	1993	私营企业	318542222	玉林市	24
000716	2018000716	2018	2018-12-31	C14	食品制造业	1997-04-18	1993-05-31	1993	私营企业	318542222	玉林市	25
000716	2019000716	2019	2019-12-31	C14	食品制造业	1997-04-18	1993-05-31	1993	私营企业	318542222	玉林市	26
000716	2020000716	2020	2020-12-31	C14	食品制造业	1997-04-18	1993-05-31	1993	私营企业	318542222	玉林市	27
000716	2021000716	2021	2021-12-31	C14	食品制造业	1997-04-18	1993-05-31	1993	私营企业	318542222	玉林市	28
000717	2006000717	2006	2006-12-31	C6505	炼钢业	1997-05-08	1989-09-11	1989	国营或国有控股	1669524410	韶关市	17
000717	2007000717	2007	2007-12-31	C6505	炼钢业	1997-05-08	1989-09-11	1989	国营或国有控股	1669524410	韶关市	18
000717	2008000717	2008	2008-12-31	C6505	炼钢业	1997-05-08	1989-09-11	1989	国营或国有控股	1669524410	韶关市	19
000717	2009000717	2009	2009-12-31	C6505	炼钢业	1997-05-08	1989-09-11	1989	国营或国有控股	1669524410	韶关市	20
000717	2010000717	2010	2010-12-31	C6505	炼钢业	1997-05-08	1989-09-11	1989	国营或国有控股	1669524410	韶关市	21
000717	2011000717	2011	2011-12-31	C6505	炼钢业	1997-05-08	1989-09-11	1989	国营或国有控股	1669524410	韶关市	22
000717	2012000717	2012	2012-12-31	C31	黑色金属冶炼及压延加工业	1997-05-08	1989-09-11	1989	国营或国有控股	1669524410	韶关市	23
000717	2013000717	2013	2013-12-31	C31	黑色金属冶炼及压延加工业	1997-05-08	1989-09-11	1989	国营或国有控股	1669524410	韶关市	24
000717	2014000717	2014	2014-12-31	C31	黑色金属冶炼及压延加工业	1997-05-08	1989-09-11	1989	国营或国有控股	1669524410	韶关市	25
000717	2015000717	2015	2015-12-31	C31	黑色金属冶炼及压延加工业	1997-05-08	1989-09-11	1989	国营或国有控股	1669524410	韶关市	26
000717	2016000717	2016	2016-12-31	C31	黑色金属冶炼及压延加工业	1997-05-08	1989-09-11	1989	国营或国有控股	1669524410	韶关市	27
000717	2017000717	2017	2017-12-31	C31	黑色金属冶炼及压延加工业	1997-05-08	1989-09-11	1989	国营或国有控股	1669524410	韶关市	28
000717	2018000717	2018	2018-12-31	C31	黑色金属冶炼及压延加工业	1997-05-08	1989-09-11	1989	国营或国有控股	1669524410	韶关市	29
000717	2019000717	2019	2019-12-31	C31	黑色金属冶炼及压延加工业	1997-05-08	1989-09-11	1989	国营或国有控股	1669524410	韶关市	30
000717	2020000717	2020	2020-12-31	C31	黑色金属冶炼及压延加工业	1997-05-08	1989-09-11	1989	国营或国有控股	1669524410	韶关市	31
000717	2021000717	2021	2021-12-31	C31	黑色金属冶炼及压延加工业	1997-05-08	1989-09-11	1989	国营或国有控股	1669524410	韶关市	32
000723	2006000723	2006	2006-12-31	C41	石油加工及炼焦业	1997-05-15	1992-10-22	1992	私营企业	139599195	福州市	14
000723	2007000723	2007	2007-12-31	C4115	炼焦业	1997-05-15	1992-10-22	1992	私营企业	139599195	太原市	15
000723	2008000723	2008	2008-12-31	C4115	炼焦业	1997-05-15	1992-10-22	1992	私营企业	139599195	太原市	16
000723	2009000723	2009	2009-12-31	C4115	炼焦业	1997-05-15	1992-10-22	1992	私营企业	139599195	太原市	17
000723	2010000723	2010	2010-12-31	C4115	炼焦业	1997-05-15	1992-10-22	1992	私营企业	139599195	太原市	18
000723	2011000723	2011	2011-12-31	C4115	炼焦业	1997-05-15	1992-10-22	1992	私营企业	139599195	太原市	19
000723	2012000723	2012	2012-12-31	C25	石油加工、炼焦及核燃料加工业	1997-05-15	1992-10-22	1992	私营企业	139599195	太原市	20
000723	2013000723	2013	2013-12-31	C25	石油加工、炼焦及核燃料加工业	1997-05-15	1992-10-22	1992	私营企业	139599195	太原市	21
000723	2014000723	2014	2014-12-31	C25	石油加工、炼焦及核燃料加工业	1997-05-15	1992-10-22	1992	私营企业	139599195	太原市	22
000723	2015000723	2015	2015-12-31	C25	石油加工、炼焦及核燃料加工业	1997-05-15	1992-10-22	1992	私营企业	139599195	太原市	23
000723	2016000723	2016	2016-12-31	C25	石油加工、炼焦及核燃料加工业	1997-05-15	1992-10-22	1992	私营企业	139599195	太原市	24
000723	2017000723	2017	2017-12-31	C25	石油加工、炼焦及核燃料加工业	1997-05-15	1992-10-22	1992	私营企业	139599195	太原市	25
000723	2018000723	2018	2018-12-31	C25	石油加工、炼焦及核燃料加工业	1997-05-15	1992-10-22	1992	私营企业	139599195	太原市	26
000723	2019000723	2019	2019-12-31	C25	石油加工、炼焦及核燃料加工业	1997-05-15	1992-10-22	1992	私营企业	139599195	太原市	27
000723	2020000723	2020	2020-12-31	C25	石油加工、炼焦及核燃料加工业	1997-05-15	1992-10-22	1992	私营企业	139599195	太原市	28
000723	2021000723	2021	2021-12-31	C25	石油加工、炼焦及核燃料加工业	1997-05-15	1992-10-22	1992	私营企业	139599195	太原市	29
000725	2006000725	2006	2006-12-31	C5110	电子器件制造业	2001-01-12	1993-04-09	1993	国营或国有控股	38445746482	北京市	13
000725	2007000725	2007	2007-12-31	C5110	电子器件制造业	2001-01-12	1993-04-09	1993	国营或国有控股	38445746482	北京市	14
000725	2008000725	2008	2008-12-31	C5110	电子器件制造业	2001-01-12	1993-04-09	1993	国营或国有控股	38445746482	北京市	15
000725	2009000725	2009	2009-12-31	C5110	电子器件制造业	2001-01-12	1993-04-09	1993	国营或国有控股	38445746482	北京市	16
000725	2010000725	2010	2010-12-31	C5110	电子器件制造业	2001-01-12	1993-04-09	1993	国营或国有控股	38445746482	北京市	17
000725	2011000725	2011	2011-12-31	C5110	电子器件制造业	2001-01-12	1993-04-09	1993	国营或国有控股	38445746482	北京市	18
000725	2012000725	2012	2012-12-31	C39	计算机、通信和其他电子设备制造业	2001-01-12	1993-04-09	1993	国营或国有控股	38445746482	北京市	19
000725	2013000725	2013	2013-12-31	C39	计算机、通信和其他电子设备制造业	2001-01-12	1993-04-09	1993	国营或国有控股	38445746482	北京市	20
000725	2014000725	2014	2014-12-31	C39	计算机、通信和其他电子设备制造业	2001-01-12	1993-04-09	1993	国营或国有控股	38445746482	北京市	21
000725	2015000725	2015	2015-12-31	C39	计算机、通信和其他电子设备制造业	2001-01-12	1993-04-09	1993	国营或国有控股	38445746482	北京市	22
000725	2016000725	2016	2016-12-31	C39	计算机、通信和其他电子设备制造业	2001-01-12	1993-04-09	1993	国营或国有控股	38445746482	北京市	23
000725	2017000725	2017	2017-12-31	C39	计算机、通信和其他电子设备制造业	2001-01-12	1993-04-09	1993	国营或国有控股	38445746482	北京市	24
000725	2018000725	2018	2018-12-31	C39	计算机、通信和其他电子设备制造业	2001-01-12	1993-04-09	1993	国营或国有控股	38445746482	北京市	25
000725	2019000725	2019	2019-12-31	C39	计算机、通信和其他电子设备制造业	2001-01-12	1993-04-09	1993	国营或国有控股	38445746482	北京市	26
000725	2020000725	2020	2020-12-31	C39	计算机、通信和其他电子设备制造业	2001-01-12	1993-04-09	1993	国营或国有控股	38445746482	北京市	27
000725	2021000725	2021	2021-12-31	C39	计算机、通信和其他电子设备制造业	2001-01-12	1993-04-09	1993	国营或国有控股	38445746482	北京市	28
000726	2006000726	2006	2006-12-31	C1105	棉纺织业	2000-12-25	1993-10-16	1993	私营企业	1008954800	淄博市	13
000726	2007000726	2007	2007-12-31	C1105	棉纺织业	2000-12-25	1993-10-16	1993	私营企业	1008954800	淄博市	14
000726	2008000726	2008	2008-12-31	C1105	棉纺织业	2000-12-25	1993-10-16	1993	私营企业	1008954800	淄博市	15
000726	2009000726	2009	2009-12-31	C1105	棉纺织业	2000-12-25	1993-10-16	1993	私营企业	1008954800	淄博市	16
000726	2010000726	2010	2010-12-31	C1105	棉纺织业	2000-12-25	1993-10-16	1993	私营企业	1008954800	淄博市	17
000726	2011000726	2011	2011-12-31	C1105	棉纺织业	2000-12-25	1993-10-16	1993	私营企业	1008954800	淄博市	18
000726	2012000726	2012	2012-12-31	C17	纺织业	2000-12-25	1993-10-16	1993	私营企业	1008954800	淄博市	19
000726	2013000726	2013	2013-12-31	C17	纺织业	2000-12-25	1993-10-16	1993	私营企业	1008954800	淄博市	20
000726	2014000726	2014	2014-12-31	C17	纺织业	2000-12-25	1993-10-16	1993	私营企业	1008954800	淄博市	21
000726	2015000726	2015	2015-12-31	C17	纺织业	2000-12-25	1993-10-16	1993	私营企业	1008954800	淄博市	22
000726	2016000726	2016	2016-12-31	C17	纺织业	2000-12-25	1993-10-16	1993	私营企业	1008954800	淄博市	23
000726	2017000726	2017	2017-12-31	C17	纺织业	2000-12-25	1993-10-16	1993	私营企业	1008954800	淄博市	24
000726	2018000726	2018	2018-12-31	C17	纺织业	2000-12-25	1993-10-16	1993	私营企业	1008954800	淄博市	25
000726	2019000726	2019	2019-12-31	C17	纺织业	2000-12-25	1993-10-16	1993	私营企业	1008954800	淄博市	26
000726	2020000726	2020	2020-12-31	C17	纺织业	2000-12-25	1993-10-16	1993	私营企业	1008954800	淄博市	27
000726	2021000726	2021	2021-12-31	C17	纺织业	2000-12-25	1993-10-16	1993	私营企业	1008954800	淄博市	28
000727	2006000727	2006	2006-12-31	C7630	照明器具制造业	1997-05-20	1997-05-14	1997	国营或国有控股	2264783490	南京市	9
000727	2007000727	2007	2007-12-31	C7630	照明器具制造业	1997-05-20	1997-05-14	1997	国营或国有控股	2264783490	南京市	10
000727	2008000727	2008	2008-12-31	C7630	照明器具制造业	1997-05-20	1997-05-14	1997	国营或国有控股	2264783490	南京市	11
000727	2009000727	2009	2009-12-31	C7630	照明器具制造业	1997-05-20	1997-05-14	1997	国营或国有控股	2264783490	南京市	12
000727	2010000727	2010	2010-12-31	C5110	电子器件制造业	1997-05-20	1997-05-14	1997	国营或国有控股	2264783490	南京市	13
000727	2011000727	2011	2011-12-31	C5110	电子器件制造业	1997-05-20	1997-05-14	1997	国营或国有控股	2264783490	南京市	14
000727	2012000727	2012	2012-12-31	C39	计算机、通信和其他电子设备制造业	1997-05-20	1997-05-14	1997	国营或国有控股	2264783490	南京市	15
000727	2013000727	2013	2013-12-31	C39	计算机、通信和其他电子设备制造业	1997-05-20	1997-05-14	1997	国营或国有控股	2264783490	南京市	16
000727	2014000727	2014	2014-12-31	C39	计算机、通信和其他电子设备制造业	1997-05-20	1997-05-14	1997	国营或国有控股	2264783490	南京市	17
000727	2015000727	2015	2015-12-31	C39	计算机、通信和其他电子设备制造业	1997-05-20	1997-05-14	1997	国营或国有控股	2264783490	南京市	18
000727	2016000727	2016	2016-12-31	C39	计算机、通信和其他电子设备制造业	1997-05-20	1997-05-14	1997	国营或国有控股	2264783490	南京市	19
000727	2017000727	2017	2017-12-31	C39	计算机、通信和其他电子设备制造业	1997-05-20	1997-05-14	1997	国营或国有控股	2264783490	南京市	20
000727	2018000727	2018	2018-12-31	C39	计算机、通信和其他电子设备制造业	1997-05-20	1997-05-14	1997	国营或国有控股	2264783490	南京市	21
000727	2019000727	2019	2019-12-31	C39	计算机、通信和其他电子设备制造业	1997-05-20	1997-05-14	1997	国营或国有控股	2264783490	南京市	22
000727	2020000727	2020	2020-12-31	C39	计算机、通信和其他电子设备制造业	1997-05-20	1997-05-14	1997	国营或国有控股	2264783490	南京市	23
000727	2021000727	2021	2021-12-31	C39	计算机、通信和其他电子设备制造业	1997-05-20	1997-05-14	1997	国营或国有控股	2264783490	南京市	24
000729	2006000729	2006	2006-12-31	C0501	酒精及饮料酒制造业	1997-07-16	1997-07-08	1997	国营或国有控股	2522587229	北京市	9
000729	2007000729	2007	2007-12-31	C0501	酒精及饮料酒制造业	1997-07-16	1997-07-08	1997	国营或国有控股	2522587229	北京市	10
000729	2008000729	2008	2008-12-31	C0501	酒精及饮料酒制造业	1997-07-16	1997-07-08	1997	国营或国有控股	2522587229	北京市	11
000729	2009000729	2009	2009-12-31	C0501	酒精及饮料酒制造业	1997-07-16	1997-07-08	1997	国营或国有控股	2522587229	北京市	12
000729	2010000729	2010	2010-12-31	C0501	酒精及饮料酒制造业	1997-07-16	1997-07-08	1997	国营或国有控股	2522587229	北京市	13
000729	2011000729	2011	2011-12-31	C0501	酒精及饮料酒制造业	1997-07-16	1997-07-08	1997	国营或国有控股	2522587229	北京市	14
000729	2012000729	2012	2012-12-31	C15	酒、饮料和精制茶制造业	1997-07-16	1997-07-08	1997	国营或国有控股	2522587229	北京市	15
000729	2013000729	2013	2013-12-31	C15	酒、饮料和精制茶制造业	1997-07-16	1997-07-08	1997	国营或国有控股	2522587229	北京市	16
000729	2014000729	2014	2014-12-31	C15	酒、饮料和精制茶制造业	1997-07-16	1997-07-08	1997	国营或国有控股	2522587229	北京市	17
000729	2015000729	2015	2015-12-31	C15	酒、饮料和精制茶制造业	1997-07-16	1997-07-08	1997	国营或国有控股	2522587229	北京市	18
000729	2016000729	2016	2016-12-31	C15	酒、饮料和精制茶制造业	1997-07-16	1997-07-08	1997	国营或国有控股	2522587229	北京市	19
000729	2017000729	2017	2017-12-31	C15	酒、饮料和精制茶制造业	1997-07-16	1997-07-08	1997	国营或国有控股	2522587229	北京市	20
000729	2018000729	2018	2018-12-31	C15	酒、饮料和精制茶制造业	1997-07-16	1997-07-08	1997	国营或国有控股	2522587229	北京市	21
000729	2019000729	2019	2019-12-31	C15	酒、饮料和精制茶制造业	1997-07-16	1997-07-08	1997	国营或国有控股	2522587229	北京市	22
000729	2020000729	2020	2020-12-31	C15	酒、饮料和精制茶制造业	1997-07-16	1997-07-08	1997	国营或国有控股	2522587229	北京市	23
000729	2021000729	2021	2021-12-31	C15	酒、饮料和精制茶制造业	1997-07-16	1997-07-08	1997	国营或国有控股	2522587229	北京市	24
000731	2006000731	2006	2006-12-31	C4350	合成材料制造业	1997-06-17	1994-03-03	1994	国营或国有控股	585723752	遂宁市	12
000731	2007000731	2007	2007-12-31	C4350	合成材料制造业	1997-06-17	1994-03-03	1994	国营或国有控股	585723752	遂宁市	13
000731	2008000731	2008	2008-12-31	C4350	合成材料制造业	1997-06-17	1994-03-03	1994	国营或国有控股	585723752	遂宁市	14
000731	2009000731	2009	2009-12-31	C4350	合成材料制造业	1997-06-17	1994-03-03	1994	国营或国有控股	585723752	遂宁市	15
000731	2010000731	2010	2010-12-31	C4350	合成材料制造业	1997-06-17	1994-03-03	1994	国营或国有控股	585723752	遂宁市	16
000731	2011000731	2011	2011-12-31	C4350	合成材料制造业	1997-06-17	1994-03-03	1994	国营或国有控股	585723752	遂宁市	17
000731	2012000731	2012	2012-12-31	C26	化学原料及化学制品制造业	1997-06-17	1994-03-03	1994	国营或国有控股	585723752	遂宁市	18
000731	2013000731	2013	2013-12-31	C26	化学原料及化学制品制造业	1997-06-17	1994-03-03	1994	国营或国有控股	585723752	遂宁市	19
000731	2014000731	2014	2014-12-31	C26	化学原料及化学制品制造业	1997-06-17	1994-03-03	1994	国营或国有控股	585723752	遂宁市	20
000731	2015000731	2015	2015-12-31	C26	化学原料及化学制品制造业	1997-06-17	1994-03-03	1994	国营或国有控股	585723752	遂宁市	21
000731	2016000731	2016	2016-12-31	C26	化学原料及化学制品制造业	1997-06-17	1994-03-03	1994	国营或国有控股	585723752	遂宁市	22
000731	2017000731	2017	2017-12-31	C26	化学原料及化学制品制造业	1997-06-17	1994-03-03	1994	国营或国有控股	585723752	遂宁市	23
000731	2018000731	2018	2018-12-31	C26	化学原料及化学制品制造业	1997-06-17	1994-03-03	1994	国营或国有控股	585723752	遂宁市	24
000731	2019000731	2019	2019-12-31	C26	化学原料及化学制品制造业	1997-06-17	1994-03-03	1994	国营或国有控股	585723752	遂宁市	25
000731	2020000731	2020	2020-12-31	C26	化学原料及化学制品制造业	1997-06-17	1994-03-03	1994	国营或国有控股	585723752	遂宁市	26
000731	2021000731	2021	2021-12-31	C26	化学原料及化学制品制造业	1997-06-17	1994-03-03	1994	国营或国有控股	585723752	遂宁市	27
000733	2006000733	2006	2006-12-31	C5115	电子元件制造业	1997-07-03	1997-06-26	1997	国营或国有控股	358120000	贵阳市	9
000733	2007000733	2007	2007-12-31	C5115	电子元件制造业	1997-07-03	1997-06-26	1997	国营或国有控股	358120000	贵阳市	10
000733	2008000733	2008	2008-12-31	C5115	电子元件制造业	1997-07-03	1997-06-26	1997	国营或国有控股	358120000	贵阳市	11
000733	2009000733	2009	2009-12-31	C5115	电子元件制造业	1997-07-03	1997-06-26	1997	国营或国有控股	358120000	贵阳市	12
000733	2010000733	2010	2010-12-31	C5115	电子元件制造业	1997-07-03	1997-06-26	1997	国营或国有控股	358120000	贵阳市	13
000733	2011000733	2011	2011-12-31	C5115	电子元件制造业	1997-07-03	1997-06-26	1997	国营或国有控股	358120000	贵阳市	14
000733	2012000733	2012	2012-12-31	C39	计算机、通信和其他电子设备制造业	1997-07-03	1997-06-26	1997	国营或国有控股	358120000	贵阳市	15
000733	2013000733	2013	2013-12-31	C39	计算机、通信和其他电子设备制造业	1997-07-03	1997-06-26	1997	国营或国有控股	358120000	贵阳市	16
000733	2014000733	2014	2014-12-31	C39	计算机、通信和其他电子设备制造业	1997-07-03	1997-06-26	1997	国营或国有控股	358120000	贵阳市	17
000733	2015000733	2015	2015-12-31	C39	计算机、通信和其他电子设备制造业	1997-07-03	1997-06-26	1997	国营或国有控股	358120000	贵阳市	18
000733	2016000733	2016	2016-12-31	C39	计算机、通信和其他电子设备制造业	1997-07-03	1997-06-26	1997	国营或国有控股	358120000	贵阳市	19
000733	2017000733	2017	2017-12-31	C39	计算机、通信和其他电子设备制造业	1997-07-03	1997-06-26	1997	国营或国有控股	358120000	贵阳市	20
000733	2018000733	2018	2018-12-31	C39	计算机、通信和其他电子设备制造业	1997-07-03	1997-06-26	1997	国营或国有控股	358120000	贵阳市	21
000733	2019000733	2019	2019-12-31	C39	计算机、通信和其他电子设备制造业	1997-07-03	1997-06-26	1997	国营或国有控股	358120000	贵阳市	22
000733	2020000733	2020	2020-12-31	C39	计算机、通信和其他电子设备制造业	1997-07-03	1997-06-26	1997	国营或国有控股	358120000	贵阳市	23
000733	2021000733	2021	2021-12-31	C39	计算机、通信和其他电子设备制造业	1997-07-03	1997-06-26	1997	国营或国有控股	358120000	贵阳市	24
000737	2006000737	2006	2006-12-31	C4370	日用化学产品制造业	1997-04-28	1996-04-02	1996	国营或国有控股	1772456167	运城市	10
000737	2007000737	2007	2007-12-31	C4370	日用化学产品制造业	1997-04-28	1996-04-02	1996	国营或国有控股	1772456167	运城市	11
000737	2008000737	2008	2008-12-31	C4370	日用化学产品制造业	1997-04-28	1996-04-02	1996	国营或国有控股	1772456167	运城市	12
000737	2009000737	2009	2009-12-31	C4370	日用化学产品制造业	1997-04-28	1996-04-02	1996	国营或国有控股	1772456167	运城市	13
000737	2010000737	2010	2010-12-31	C4370	日用化学产品制造业	1997-04-28	1996-04-02	1996	国营或国有控股	1772456167	运城市	14
000737	2011000737	2011	2011-12-31	C4370	日用化学产品制造业	1997-04-28	1996-04-02	1996	国营或国有控股	1772456167	运城市	15
000737	2012000737	2012	2012-12-31	C26	化学原料及化学制品制造业	1997-04-28	1996-04-02	1996	国营或国有控股	1772456167	运城市	16
000737	2013000737	2013	2013-12-31	C26	化学原料及化学制品制造业	1997-04-28	1996-04-02	1996	国营或国有控股	1772456167	运城市	17
000737	2014000737	2014	2014-12-31	C26	化学原料及化学制品制造业	1997-04-28	1996-04-02	1996	国营或国有控股	1772456167	运城市	18
000737	2015000737	2015	2015-12-31	C26	化学原料及化学制品制造业	1997-04-28	1996-04-02	1996	国营或国有控股	1772456167	运城市	19
000737	2016000737	2016	2016-12-31	C26	化学原料及化学制品制造业	1997-04-28	1996-04-02	1996	国营或国有控股	1772456167	运城市	20
000737	2017000737	2017	2017-12-31	C26	化学原料及化学制品制造业	1997-04-28	1996-04-02	1996	国营或国有控股	1772456167	运城市	21
000737	2018000737	2018	2018-12-31	C26	化学原料及化学制品制造业	1997-04-28	1996-04-02	1996	国营或国有控股	1772456167	运城市	22
000737	2019000737	2019	2019-12-31	C26	化学原料及化学制品制造业	1997-04-28	1996-04-02	1996	国营或国有控股	1772456167	运城市	23
000737	2020000737	2020	2020-12-31	C26	化学原料及化学制品制造业	1997-04-28	1996-04-02	1996	国营或国有控股	1772456167	运城市	24
000737	2021000737	2021	2021-12-31	C26	化学原料及化学制品制造业	1997-04-28	1996-04-02	1996	国营或国有控股	1772456167	运城市	25
000738	2006000738	2006	2006-12-31	C7530	航空航天器制造业	1997-06-26	1997-06-20	1997	国营或国有控股	1145642349	株洲市	9
000738	2007000738	2007	2007-12-31	C7530	航空航天器制造业	1997-06-26	1997-06-20	1997	国营或国有控股	1145642349	株洲市	10
000738	2008000738	2008	2008-12-31	C7530	航空航天器制造业	1997-06-26	1997-06-20	1997	国营或国有控股	1145642349	株洲市	11
000738	2009000738	2009	2009-12-31	C7530	航空航天器制造业	1997-06-26	1997-06-20	1997	国营或国有控股	1145642349	株洲市	12
000738	2010000738	2010	2010-12-31	C7530	航空航天器制造业	1997-06-26	1997-06-20	1997	国营或国有控股	1145642349	株洲市	13
000738	2011000738	2011	2011-12-31	C7530	航空航天器制造业	1997-06-26	1997-06-20	1997	国营或国有控股	1145642349	株洲市	14
000738	2012000738	2012	2012-12-31	C37	铁路、船舶、航空航天和其它运输设备制造业	1997-06-26	1997-06-20	1997	国营或国有控股	1145642349	株洲市	15
000738	2013000738	2013	2013-12-31	C37	铁路、船舶、航空航天和其它运输设备制造业	1997-06-26	1997-06-20	1997	国营或国有控股	1145642349	株洲市	16
000738	2014000738	2014	2014-12-31	C37	铁路、船舶、航空航天和其它运输设备制造业	1997-06-26	1997-06-20	1997	国营或国有控股	1145642349	无锡市	17
000738	2015000738	2015	2015-12-31	C37	铁路、船舶、航空航天和其它运输设备制造业	1997-06-26	1997-06-20	1997	国营或国有控股	1145642349	无锡市	18
000738	2016000738	2016	2016-12-31	C37	铁路、船舶、航空航天和其它运输设备制造业	1997-06-26	1997-06-20	1997	国营或国有控股	1145642349	无锡市	19
000738	2017000738	2017	2017-12-31	C37	铁路、船舶、航空航天和其它运输设备制造业	1997-06-26	1997-06-20	1997	国营或国有控股	1145642349	无锡市	20
000738	2018000738	2018	2018-12-31	C37	铁路、船舶、航空航天和其它运输设备制造业	1997-06-26	1997-06-20	1997	国营或国有控股	1145642349	无锡市	21
000738	2019000738	2019	2019-12-31	C37	铁路、船舶、航空航天和其它运输设备制造业	1997-06-26	1997-06-20	1997	国营或国有控股	1145642349	无锡市	22
000738	2020000738	2020	2020-12-31	C37	铁路、船舶、航空航天和其它运输设备制造业	1997-06-26	1997-06-20	1997	国营或国有控股	1145642349	无锡市	23
000738	2021000738	2021	2021-12-31	C37	铁路、船舶、航空航天和其它运输设备制造业	1997-06-26	1997-06-20	1997	国营或国有控股	1145642349	无锡市	24
000739	2006000739	2006	2006-12-31	C8101	化学药品原药制造业	1997-05-09	1997-05-06	1997	私营企业	815455732	青岛市	9
000739	2007000739	2007	2007-12-31	C8101	化学药品原药制造业	1997-05-09	1997-05-06	1997	私营企业	815455732	青岛市	10
000739	2008000739	2008	2008-12-31	C8101	化学药品原药制造业	1997-05-09	1997-05-06	1997	私营企业	815455732	青岛市	11
000739	2009000739	2009	2009-12-31	C8101	化学药品原药制造业	1997-05-09	1997-05-06	1997	私营企业	815455732	青岛市	12
000739	2010000739	2010	2010-12-31	C8101	化学药品原药制造业	1997-05-09	1997-05-06	1997	私营企业	815455732	青岛市	13
000739	2011000739	2011	2011-12-31	C8101	化学药品原药制造业	1997-05-09	1997-05-06	1997	私营企业	815455732	青岛市	14
000739	2012000739	2012	2012-12-31	C27	医药制造业	1997-05-09	1997-05-06	1997	私营企业	815455732	青岛市	15
000739	2013000739	2013	2013-12-31	C27	医药制造业	1997-05-09	1997-05-06	1997	私营企业	815455732	金华市	16
000739	2014000739	2014	2014-12-31	C27	医药制造业	1997-05-09	1997-05-06	1997	私营企业	815455732	金华市	17
000739	2015000739	2015	2015-12-31	C27	医药制造业	1997-05-09	1997-05-06	1997	私营企业	815455732	金华市	18
000739	2016000739	2016	2016-12-31	C27	医药制造业	1997-05-09	1997-05-06	1997	私营企业	815455732	金华市	19
000739	2017000739	2017	2017-12-31	C27	医药制造业	1997-05-09	1997-05-06	1997	私营企业	815455732	金华市	20
000739	2018000739	2018	2018-12-31	C27	医药制造业	1997-05-09	1997-05-06	1997	私营企业	815455732	金华市	21
000739	2019000739	2019	2019-12-31	C27	医药制造业	1997-05-09	1997-05-06	1997	私营企业	815455732	金华市	22
000739	2020000739	2020	2020-12-31	C27	医药制造业	1997-05-09	1997-05-06	1997	私营企业	815455732	金华市	23
000739	2021000739	2021	2021-12-31	C27	医药制造业	1997-05-09	1997-05-06	1997	私营企业	815455732	金华市	24
000748	2006000748	2006	2006-12-31	G8310	计算机相关设备制造业	1997-07-04	1997-06-27	1997	私营企业	375562170	长沙市	9
000748	2007000748	2007	2007-12-31	G8310	计算机相关设备制造业	1997-07-04	1997-06-27	1997	私营企业	375562170	长沙市	10
000748	2008000748	2008	2008-12-31	G8310	计算机相关设备制造业	1997-07-04	1997-06-27	1997	私营企业	375562170	长沙市	11
000748	2009000748	2009	2009-12-31	G8310	计算机相关设备制造业	1997-07-04	1997-06-27	1997	私营企业	375562170	长沙市	12
000748	2010000748	2010	2010-12-31	G8310	计算机相关设备制造业	1997-07-04	1997-06-27	1997	私营企业	375562170	长沙市	13
000748	2011000748	2011	2011-12-31	G8310	计算机相关设备制造业	1997-07-04	1997-06-27	1997	私营企业	375562170	长沙市	14
000748	2012000748	2012	2012-12-31	C39	计算机、通信和其他电子设备制造业	1997-07-04	1997-06-27	1997	私营企业	375562170	长沙市	15
000748	2013000748	2013	2013-12-31	C39	计算机、通信和其他电子设备制造业	1997-07-04	1997-06-27	1997	私营企业	375562170	长沙市	16
000748	2014000748	2014	2014-12-31	C39	计算机、通信和其他电子设备制造业	1997-07-04	1997-06-27	1997	私营企业	375562170	长沙市	17
[truncated: 23,226 more rows]
