# Supplementary material for: How does equity restriction affect innovation quality? Evidence from listed manufacturing companies in China
Source: PLoS One. 2023 Dec 7;18(12):e0295553. doi: 10.1371/journal.pone.0295553 (PMC10703261; doi:10.1371/journal.pone.0295553)
Supplement: S1 Dataset — (ZIP) [file pone.0295553.s001.zip › Supporting information/S1 Dataset/╔╧╩╨╣1⁄2╦╛╗∙▒╛╟Θ┐÷▒φ/DEBT_INSTITUTIONINFO[DES][xlsx].txt]

Symbol [证券代码] - 
EndDate [统计截止日期] - YYYY-12-31
INDUSTRYCODE [行业代码] - 
IndustryName [行业名称] - 
LISTINGDATE [公司上市日期] - 以YYYY-MM-DD列示，部分缺少在相应位置上以00表示，如1993年12月某日表示为1993-12-00。
ESTABLISHDATE [公司成立日期] - 以YYYY-MM-DD列示，部分缺少在相应位置上以00表示，如1993年12月某日表示为1993-12-00。
Ownership [公司性质] - 国营或国有控股；中外合作；中外合资；外商独资；集体企业；私营企业；事业单位：政府机关；其他。
REGISTEREDCAPITAL [注册资本] - 
City [注册所在地] - 公司注册所在城市
