# Supplementary material for: How does equity restriction affect innovation quality? Evidence from listed manufacturing companies in China
Source: PLoS One. 2023 Dec 7;18(12):e0295553. doi: 10.1371/journal.pone.0295553 (PMC10703261; doi:10.1371/journal.pone.0295553)
Supplement: S1 Dataset — (ZIP) [file pone.0295553.s001.zip › Supporting information/S1 Dataset/╞≤╥╡│╔│ñ╨╘/BDT_ExcessiveDebt.xlsx]

## Sheet: sheet1
Symbol	ShortName	Enddate	ST	IsNewOrSuspend	Growth	ISBSE
证券代码	证券简称	统计截止日期	是否剔除ST或*ST股	是否剔除当年新上市、已经退市或被暂停退市的公司	成长性	是否剔除北交所上市公司
000008	宝利来	2006-12-31	1	0	-0.152266	0
000008	宝利来	2006-12-31	1	0	-0.152266	1
000008	宝利来	2013-12-31	1	0	0.020847	1
000008	宝利来	2013-12-31	1	0	0.020847	0
000008	宝利来	2014-12-31	1	0	0.075647	0
000008	宝利来	2014-12-31	1	0	0.075647	1
000008	神州高铁	2015-12-31	1	0	4.32523	1
000008	神州高铁	2015-12-31	1	0	4.32523	0
000008	神州高铁	2016-12-31	1	0	1.28249	0
000008	神州高铁	2016-12-31	1	0	1.28249	1
000008	神州高铁	2017-12-31	1	0	0.303401	1
000008	神州高铁	2017-12-31	1	0	0.303401	0
000008	神州高铁	2018-12-31	1	0	-0.019849	0
000008	神州高铁	2018-12-31	1	0	-0.019849	1
000008	神州高铁	2019-12-31	1	0	0.150786	1
000008	神州高铁	2019-12-31	1	0	0.150786	0
000008	神州高铁	2020-12-31	1	0	0.065072	0
000008	神州高铁	2020-12-31	1	0	0.065072	1
000008	神州高铁	2021-12-31	1	0	-0.034988	0
000008	神州高铁	2021-12-31	1	0	-0.034988	1
000012	南玻A	2006-12-31	1	0	0.226116	0
000012	南玻A	2006-12-31	1	0	0.226116	1
000012	南玻A	2007-12-31	1	0	0.247429	1
000012	南玻A	2007-12-31	1	0	0.247429	0
000012	南玻A	2008-12-31	1	0	0.227503	0
000012	南玻A	2008-12-31	1	0	0.227503	1
000012	南玻A	2009-12-31	1	0	0.051782	1
000012	南玻A	2009-12-31	1	0	0.051782	0
000012	南玻A	2010-12-31	1	0	0.142602	0
000012	南玻A	2010-12-31	1	0	0.142602	1
000012	南玻A	2011-12-31	1	0	0.22549	1
000012	南玻A	2011-12-31	1	0	0.22549	0
000012	南玻A	2012-12-31	1	0	-0.061878	0
000012	南玻A	2012-12-31	1	0	-0.061878	1
000012	南玻A	2013-12-31	1	0	0.051832	1
000012	南玻A	2013-12-31	1	0	0.051832	0
000012	南玻A	2014-12-31	1	0	0.01363	0
000012	南玻A	2014-12-31	1	0	0.01363	1
000012	南玻A	2015-12-31	1	0	0.035746	1
000012	南玻A	2015-12-31	1	0	0.035746	0
000012	南玻A	2016-12-31	1	0	0.106989	0
000012	南玻A	2016-12-31	1	0	0.106989	1
000012	南玻A	2017-12-31	1	0	0.139279	1
000012	南玻A	2017-12-31	1	0	0.139279	0
000012	南玻A	2018-12-31	1	0	-0.021539	0
000012	南玻A	2018-12-31	1	0	-0.021539	1
000012	南玻A	2019-12-31	1	0	-0.047765	1
000012	南玻A	2019-12-31	1	0	-0.047765	0
000012	南玻A	2020-12-31	1	0	-0.017489	0
000012	南玻A	2020-12-31	1	0	-0.017489	1
000012	南玻A	2021-12-31	1	0	0.114995	0
000012	南玻A	2021-12-31	1	0	0.114995	1
000016	深康佳A	2006-12-31	1	0	0.091194	1
000016	深康佳A	2006-12-31	1	0	0.091194	0
000016	深康佳A	2007-12-31	1	0	-0.074011	0
000016	深康佳A	2007-12-31	1	0	-0.074011	1
000016	深康佳A	2008-12-31	1	0	-0.004691	1
000016	深康佳A	2008-12-31	1	0	-0.004691	0
000016	深康佳A	2009-12-31	1	0	0.286047	0
000016	深康佳A	2009-12-31	1	0	0.286047	1
000016	深康佳A	2010-12-31	1	0	0.213649	1
000016	深康佳A	2010-12-31	1	0	0.213649	0
000016	深康佳A	2011-12-31	1	0	0.026693	0
000016	深康佳A	2011-12-31	1	0	0.026693	1
000016	深康佳A	2012-12-31	1	0	-0.02032	1
000016	深康佳A	2012-12-31	1	0	-0.02032	0
000016	深康佳A	2013-12-31	1	0	-0.049486	0
000016	深康佳A	2013-12-31	1	0	-0.049486	1
000016	深康佳A	2014-12-31	1	0	0.065755	1
000016	深康佳A	2014-12-31	1	0	0.065755	0
000016	深康佳A	2015-12-31	1	0	-0.15072	0
000016	深康佳A	2015-12-31	1	0	-0.15072	1
000016	深康佳A	2016-12-31	1	0	0.210012	1
000016	深康佳A	2016-12-31	1	0	0.210012	0
000016	深康佳A	2017-12-31	1	0	0.366269	0
000016	深康佳A	2017-12-31	1	0	0.366269	1
000016	深康佳A	2018-12-31	1	0	0.40012	1
000016	深康佳A	2018-12-31	1	0	0.40012	0
000016	深康佳A	2019-12-31	1	0	0.291098	0
000016	深康佳A	2019-12-31	1	0	0.291098	1
000016	深康佳A	2020-12-31	1	0	0.171163	1
000016	深康佳A	2020-12-31	1	0	0.171163	0
000016	深康佳A	2021-12-31	1	0	-0.200531	0
000016	深康佳A	2021-12-31	1	0	-0.200531	1
000017	深中华A	2014-12-31	1	0	-0.66016	0
000017	深中华A	2014-12-31	1	0	-0.66016	1
000017	深中华A	2015-12-31	1	0	-0.109159	1
000017	深中华A	2015-12-31	1	0	-0.109159	0
000017	深中华A	2016-12-31	1	0	0.179188	0
000017	深中华A	2016-12-31	1	0	0.179188	1
000017	深中华A	2017-12-31	1	0	0.359998	1
000017	深中华A	2017-12-31	1	0	0.359998	0
000020	深华发A	2009-12-31	1	0	0.694268	0
000020	深华发A	2009-12-31	1	0	0.694268	1
000020	深华发A	2010-12-31	1	0	-0.040812	1
000020	深华发A	2010-12-31	1	0	-0.040812	0
000020	深华发A	2011-12-31	1	0	-0.079225	0
000020	深华发A	2011-12-31	1	0	-0.079225	1
000020	深华发A	2012-12-31	1	0	0.019838	1
000020	深华发A	2012-12-31	1	0	0.019838	0
000020	深华发A	2013-12-31	1	0	0.072917	0
000020	深华发A	2013-12-31	1	0	0.072917	1
000020	深华发A	2014-12-31	1	0	0.589859	1
000020	深华发A	2014-12-31	1	0	0.589859	0
000020	深华发A	2015-12-31	1	0	-0.006666	0
000020	深华发A	2015-12-31	1	0	-0.006666	1
000020	深华发A	2016-12-31	1	0	-0.452397	1
000020	深华发A	2016-12-31	1	0	-0.452397	0
000020	深华发A	2017-12-31	1	0	-0.004289	0
000020	深华发A	2017-12-31	1	0	-0.004289	1
000020	深华发A	2018-12-31	1	0	-0.020123	1
000020	深华发A	2018-12-31	1	0	-0.020123	0
000020	深华发A	2019-12-31	1	0	-0.004742	0
000020	深华发A	2019-12-31	1	0	-0.004742	1
000020	深华发A	2020-12-31	1	0	0.02217	1
000020	深华发A	2020-12-31	1	0	0.02217	0
000020	深华发A	2021-12-31	1	0	0.051218	0
000020	深华发A	2021-12-31	1	0	0.051218	1
000021	长城开发	2006-12-31	1	0	-0.068441	0
000021	长城开发	2006-12-31	1	0	-0.068441	1
000021	长城开发	2007-12-31	1	0	0.177565	1
000021	长城开发	2007-12-31	1	0	0.177565	0
000021	长城开发	2008-12-31	1	0	-0.157933	0
000021	长城开发	2008-12-31	1	0	-0.157933	1
000021	长城开发	2009-12-31	1	0	0.101832	1
000021	长城开发	2009-12-31	1	0	0.101832	0
000021	长城开发	2010-12-31	1	0	0.228109	0
000021	长城开发	2010-12-31	1	0	0.228109	1
000021	长城开发	2011-12-31	1	0	0.550543	1
000021	长城开发	2011-12-31	1	0	0.550543	0
000021	长城开发	2012-12-31	1	0	-0.015033	0
000021	长城开发	2012-12-31	1	0	-0.015033	1
000021	长城开发	2013-12-31	1	0	0.348204	1
000021	长城开发	2013-12-31	1	0	0.348204	0
000021	长城开发	2014-12-31	1	0	0.052735	0
000021	长城开发	2014-12-31	1	0	0.052735	1
000021	深科技	2015-12-31	1	0	-0.007813	1
000021	深科技	2015-12-31	1	0	-0.007813	0
000021	深科技	2016-12-31	1	0	-0.182747	0
000021	深科技	2016-12-31	1	0	-0.182747	1
000021	深科技	2017-12-31	1	0	0.416656	1
000021	深科技	2017-12-31	1	0	0.416656	0
000021	深科技	2018-12-31	1	0	-0.036306	0
000021	深科技	2018-12-31	1	0	-0.036306	1
000021	深科技	2019-12-31	1	0	0.153564	1
000021	深科技	2019-12-31	1	0	0.153564	0
000021	深科技	2020-12-31	1	0	0.172395	0
000021	深科技	2020-12-31	1	0	0.172395	1
000021	深科技	2021-12-31	1	0	0.25026	0
000021	深科技	2021-12-31	1	0	0.25026	1
000023	深天地A	2006-12-31	1	0	-0.054708	1
000023	深天地A	2006-12-31	1	0	-0.054708	0
000023	深天地A	2007-12-31	1	0	-0.132627	0
000023	深天地A	2007-12-31	1	0	-0.132627	1
000023	深天地A	2008-12-31	1	0	0.219298	1
000023	深天地A	2008-12-31	1	0	0.219298	0
000023	深天地A	2009-12-31	1	0	0.103405	0
000023	深天地A	2009-12-31	1	0	0.103405	1
000023	深天地A	2010-12-31	1	0	-0.124399	1
000023	深天地A	2010-12-31	1	0	-0.124399	0
000023	深天地A	2011-12-31	1	0	0.165207	0
000023	深天地A	2011-12-31	1	0	0.165207	1
000023	深天地A	2012-12-31	1	0	0.114737	1
000023	深天地A	2012-12-31	1	0	0.114737	0
000023	深天地A	2013-12-31	1	0	0.103252	0
000023	深天地A	2013-12-31	1	0	0.103252	1
000023	深天地A	2014-12-31	1	0	0.095983	1
000023	深天地A	2014-12-31	1	0	0.095983	0
000023	深天地A	2015-12-31	1	0	0.062323	0
000023	深天地A	2015-12-31	1	0	0.062323	1
000023	深天地A	2016-12-31	1	0	-0.033145	1
000023	深天地A	2016-12-31	1	0	-0.033145	0
000023	深天地A	2017-12-31	1	0	0.289078	0
000023	深天地A	2017-12-31	1	0	0.289078	1
000023	深天地A	2018-12-31	1	0	0.189009	1
000023	深天地A	2018-12-31	1	0	0.189009	0
000023	深天地A	2019-12-31	1	0	0.085719	0
000023	深天地A	2019-12-31	1	0	0.085719	1
000023	深天地A	2020-12-31	1	0	-0.075939	1
000023	深天地A	2020-12-31	1	0	-0.075939	0
000023	深天地A	2021-12-31	1	0	-0.070133	0
000023	深天地A	2021-12-31	1	0	-0.070133	1
000030	富奥股份	2013-12-31	1	0	0.134041	1
000030	富奥股份	2013-12-31	1	0	0.134041	0
000030	富奥股份	2014-12-31	1	0	0.02261	0
000030	富奥股份	2014-12-31	1	0	0.02261	1
000030	富奥股份	2015-12-31	1	0	0.111986	1
000030	富奥股份	2015-12-31	1	0	0.111986	0
000030	富奥股份	2016-12-31	1	0	0.122148	0
000030	富奥股份	2016-12-31	1	0	0.122148	1
000030	富奥股份	2017-12-31	1	0	0.14233	1
000030	富奥股份	2017-12-31	1	0	0.14233	0
000030	富奥股份	2018-12-31	1	0	0.127145	0
000030	富奥股份	2018-12-31	1	0	0.127145	1
000030	富奥股份	2019-12-31	1	0	0.106014	1
000030	富奥股份	2019-12-31	1	0	0.106014	0
000030	富奥股份	2020-12-31	1	0	0.119258	0
000030	富奥股份	2020-12-31	1	0	0.119258	1
000030	富奥股份	2021-12-31	1	0	0.027621	0
000030	富奥股份	2021-12-31	1	0	0.027621	1
000039	中集集团	2006-12-31	1	0	0.334844	0
000039	中集集团	2006-12-31	1	0	0.334844	1
000039	中集集团	2007-12-31	1	0	0.669669	1
000039	中集集团	2007-12-31	1	0	0.669669	0
000039	中集集团	2008-12-31	1	0	-0.158125	0
000039	中集集团	2008-12-31	1	0	-0.158125	1
000039	中集集团	2009-12-31	1	0	0.081039	1
000039	中集集团	2009-12-31	1	0	0.081039	0
000039	中集集团	2010-12-31	1	0	0.448956	0
000039	中集集团	2010-12-31	1	0	0.448956	1
000039	中集集团	2011-12-31	1	0	0.189007	1
000039	中集集团	2011-12-31	1	0	0.189007	0
000039	中集集团	2012-12-31	1	0	-0.021276	0
000039	中集集团	2012-12-31	1	0	-0.021276	1
000039	中集集团	2013-12-31	1	0	0.152615	1
000039	中集集团	2013-12-31	1	0	0.152615	0
000039	中集集团	2014-12-31	1	0	0.208939	0
000039	中集集团	2014-12-31	1	0	0.208939	1
000039	中集集团	2015-12-31	1	0	0.216311	1
000039	中集集团	2015-12-31	1	0	0.216311	0
000039	中集集团	2016-12-31	1	0	0.164003	0
000039	中集集团	2016-12-31	1	0	0.164003	1
000039	中集集团	2017-12-31	1	0	0.048065	1
000039	中集集团	2017-12-31	1	0	0.048065	0
000039	中集集团	2018-12-31	1	0	0.216529	0
000039	中集集团	2018-12-31	1	0	0.216529	1
000039	中集集团	2019-12-31	1	0	0.083228	1
000039	中集集团	2019-12-31	1	0	0.083228	0
000039	中集集团	2020-12-31	1	0	-0.150464	0
000039	中集集团	2020-12-31	1	0	-0.150464	1
000039	中集集团	2021-12-31	1	0	0.055474	0
000039	中集集团	2021-12-31	1	0	0.055474	1
000045	深纺织A	2006-12-31	1	0	0.000687	1
000045	深纺织A	2006-12-31	1	0	0.000687	0
000045	深纺织A	2007-12-31	1	0	0.029514	0
000045	深纺织A	2007-12-31	1	0	0.029514	1
000045	深纺织A	2008-12-31	1	0	-0.168635	1
000045	深纺织A	2008-12-31	1	0	-0.168635	0
000045	深纺织A	2009-12-31	1	0	0.418479	0
000045	深纺织A	2009-12-31	1	0	0.418479	1
000045	深纺织A	2010-12-31	1	0	1.06267	1
000045	深纺织A	2010-12-31	1	0	1.06267	0
000045	深纺织A	2011-12-31	1	0	0.092306	0
000045	深纺织A	2011-12-31	1	0	0.092306	1
000045	深纺织A	2012-12-31	1	0	0.040058	1
000045	深纺织A	2012-12-31	1	0	0.040058	0
000045	深纺织A	2013-12-31	1	0	0.516361	0
000045	深纺织A	2013-12-31	1	0	0.516361	1
000045	深纺织A	2014-12-31	1	0	-0.010161	1
000045	深纺织A	2014-12-31	1	0	-0.010161	0
000045	深纺织A	2015-12-31	1	0	0.02942	0
000045	深纺织A	2015-12-31	1	0	0.02942	1
000045	深纺织A	2016-12-31	1	0	0.387349	1
000045	深纺织A	2016-12-31	1	0	0.387349	0
000045	深纺织A	2017-12-31	1	0	0.018487	0
000045	深纺织A	2017-12-31	1	0	0.018487	1
000045	深纺织A	2018-12-31	1	0	0.100925	1
000045	深纺织A	2018-12-31	1	0	0.100925	0
000045	深纺织A	2019-12-31	1	0	-0.019008	0
000045	深纺织A	2019-12-31	1	0	-0.019008	1
000045	深纺织A	2020-12-31	1	0	0.096691	1
000045	深纺织A	2020-12-31	1	0	0.096691	0
000045	深纺织A	2021-12-31	1	0	0.106066	0
000045	深纺织A	2021-12-31	1	0	0.106066	1
000048	康达尔	2012-12-31	1	0	-0.03917	0
000048	康达尔	2012-12-31	1	0	-0.03917	1
000048	康达尔	2013-12-31	1	0	0.098067	1
000048	康达尔	2013-12-31	1	0	0.098067	0
000048	康达尔	2014-12-31	1	0	0.490298	0
000048	康达尔	2014-12-31	1	0	0.490298	1
000048	康达尔	2015-12-31	1	0	-0.02125	1
000048	康达尔	2015-12-31	1	0	-0.02125	0
000048	康达尔	2016-12-31	1	0	0.009757	0
000048	康达尔	2016-12-31	1	0	0.009757	1
000048	康达尔	2017-12-31	1	0	0.992501	1
000048	康达尔	2017-12-31	1	0	0.992501	0
000048	康达尔	2019-12-31	1	0	0.248816	0
000048	康达尔	2019-12-31	1	0	0.248816	1
000048	京基智农	2020-12-31	1	0	0.530248	1
000048	京基智农	2020-12-31	1	0	0.530248	0
000048	京基智农	2021-12-31	1	0	0.497671	0
000048	京基智农	2021-12-31	1	0	0.497671	1
000049	德赛电池	2006-12-31	1	0	0.01783	0
000049	德赛电池	2006-12-31	1	0	0.01783	1
000049	德赛电池	2007-12-31	1	0	0.110731	1
000049	德赛电池	2007-12-31	1	0	0.110731	0
000049	德赛电池	2008-12-31	1	0	-0.074295	0
000049	德赛电池	2008-12-31	1	0	-0.074295	1
000049	德赛电池	2009-12-31	1	0	0.07003	1
000049	德赛电池	2009-12-31	1	0	0.07003	0
000049	德赛电池	2010-12-31	1	0	0.298868	0
000049	德赛电池	2010-12-31	1	0	0.298868	1
000049	德赛电池	2011-12-31	1	0	0.669116	1
000049	德赛电池	2011-12-31	1	0	0.669116	0
000049	德赛电池	2012-12-31	1	0	0.31141	0
000049	德赛电池	2012-12-31	1	0	0.31141	1
000049	德赛电池	2013-12-31	1	0	0.811183	1
000049	德赛电池	2013-12-31	1	0	0.811183	0
000049	德赛电池	2014-12-31	1	0	0.38697	0
000049	德赛电池	2014-12-31	1	0	0.38697	1
000049	德赛电池	2015-12-31	1	0	-0.272271	1
000049	德赛电池	2015-12-31	1	0	-0.272271	0
000049	德赛电池	2016-12-31	1	0	0.512323	0
000049	德赛电池	2016-12-31	1	0	0.512323	1
000049	德赛电池	2017-12-31	1	0	0.48064	1
000049	德赛电池	2017-12-31	1	0	0.48064	0
000049	德赛电池	2018-12-31	1	0	0.157888	0
000049	德赛电池	2018-12-31	1	0	0.157888	1
000049	德赛电池	2019-12-31	1	0	-0.00588	1
000049	德赛电池	2019-12-31	1	0	-0.00588	0
000049	德赛电池	2020-12-31	1	0	0.030688	0
000049	德赛电池	2020-12-31	1	0	0.030688	1
000049	德赛电池	2021-12-31	1	0	0.18649	0
000049	德赛电池	2021-12-31	1	0	0.18649	1
000050	深天马A	2006-12-31	1	0	0.164869	1
000050	深天马A	2006-12-31	1	0	0.164869	0
000050	深天马A	2007-12-31	1	0	1.31726	0
000050	深天马A	2007-12-31	1	0	1.31726	1
000050	深天马A	2008-12-31	1	0	0.073926	1
000050	深天马A	2008-12-31	1	0	0.073926	0
000050	深天马A	2009-12-31	1	0	0.289225	0
000050	深天马A	2009-12-31	1	0	0.289225	1
000050	深天马A	2010-12-31	1	0	0.230918	1
000050	深天马A	2010-12-31	1	0	0.230918	0
000050	深天马A	2011-12-31	1	0	0.010117	0
000050	深天马A	2011-12-31	1	0	0.010117	1
000050	深天马A	2012-12-31	1	0	-0.061955	1
000050	深天马A	2012-12-31	1	0	-0.061955	0
000050	深天马A	2013-12-31	1	0	0.022244	0
000050	深天马A	2013-12-31	1	0	0.022244	1
000050	深天马A	2014-12-31	1	0	0.329951	1
000050	深天马A	2014-12-31	1	0	0.329951	0
000050	深天马A	2015-12-31	1	0	0.378282	0
000050	深天马A	2015-12-31	1	0	0.378282	1
000050	深天马A	2016-12-31	1	0	0.002342	1
000050	深天马A	2016-12-31	1	0	0.002342	0
000050	深天马A	2017-12-31	1	0	0.367766	0
000050	深天马A	2017-12-31	1	0	0.367766	1
000050	深天马A	2018-12-31	1	0	0.096544	1
000050	深天马A	2018-12-31	1	0	0.096544	0
000050	深天马A	2019-12-31	1	0	0.090178	0
000050	深天马A	2019-12-31	1	0	0.090178	1
000050	深天马A	2020-12-31	1	0	0.123861	1
000050	深天马A	2020-12-31	1	0	0.123861	0
000050	深天马A	2021-12-31	1	0	0.093458	0
000050	深天马A	2021-12-31	1	0	0.093458	1
000055	方大A	2006-12-31	1	0	-0.063491	0
000055	方大A	2006-12-31	1	0	-0.063491	1
000055	方大A	2007-12-31	1	0	0.110757	1
000055	方大A	2007-12-31	1	0	0.110757	0
000055	方大A	2008-12-31	1	0	0.059736	0
000055	方大A	2008-12-31	1	0	0.059736	1
000055	方大A	2009-12-31	1	0	0.062514	1
000055	方大A	2009-12-31	1	0	0.062514	0
000055	方大集团	2010-12-31	1	0	0.342826	0
000055	方大集团	2010-12-31	1	0	0.342826	1
000055	方大集团	2011-12-31	1	0	0.086464	1
000055	方大集团	2011-12-31	1	0	0.086464	0
000055	方大集团	2012-12-31	1	0	0.07603	0
000055	方大集团	2012-12-31	1	0	0.07603	1
000055	方大集团	2013-12-31	1	0	0.116743	1
000055	方大集团	2013-12-31	1	0	0.116743	0
000055	方大集团	2014-12-31	1	0	0.408978	0
000055	方大集团	2014-12-31	1	0	0.408978	1
000055	方大集团	2015-12-31	1	0	0.218807	1
000055	方大集团	2015-12-31	1	0	0.218807	0
000055	方大集团	2016-12-31	1	0	0.520346	0
000055	方大集团	2016-12-31	1	0	0.520346	1
000055	方大集团	2017-12-31	1	0	0.123525	1
000055	方大集团	2017-12-31	1	0	0.123525	0
000055	方大集团	2018-12-31	1	0	0.397805	0
000055	方大集团	2018-12-31	1	0	0.397805	1
000055	方大集团	2019-12-31	1	0	0.066715	1
000055	方大集团	2019-12-31	1	0	0.066715	0
000055	方大集团	2020-12-31	1	0	0.043702	0
000055	方大集团	2020-12-31	1	0	0.043702	1
000055	方大集团	2021-12-31	1	0	0.03109	0
000055	方大集团	2021-12-31	1	0	0.03109	1
000059	辽通化工	2006-12-31	1	0	0.078967	1
000059	辽通化工	2006-12-31	1	0	0.078967	0
000059	辽通化工	2007-12-31	1	0	0.995332	0
000059	辽通化工	2007-12-31	1	0	0.995332	1
000059	辽通化工	2008-12-31	1	0	0.866745	1
000059	辽通化工	2008-12-31	1	0	0.866745	0
000059	辽通化工	2009-12-31	1	0	0.31564	0
000059	辽通化工	2009-12-31	1	0	0.31564	1
000059	辽通化工	2010-12-31	1	0	0.203256	1
000059	辽通化工	2010-12-31	1	0	0.203256	0
000059	辽通化工	2011-12-31	1	0	0.075366	0
000059	辽通化工	2011-12-31	1	0	0.075366	1
000059	辽通化工	2012-12-31	1	0	0.147773	1
000059	辽通化工	2012-12-31	1	0	0.147773	0
000059	辽通化工	2013-12-31	1	0	-0.131567	0
000059	辽通化工	2013-12-31	1	0	-0.131567	1
000059	华锦股份	2014-12-31	1	0	0.21634	1
000059	华锦股份	2014-12-31	1	0	0.21634	0
000059	华锦股份	2016-12-31	1	0	0.048473	0
000059	华锦股份	2016-12-31	1	0	0.048473	1
000059	华锦股份	2017-12-31	1	0	-0.012829	1
000059	华锦股份	2017-12-31	1	0	-0.012829	0
000059	华锦股份	2018-12-31	1	0	0.048196	0
000059	华锦股份	2018-12-31	1	0	0.048196	1
000059	华锦股份	2019-12-31	1	0	-0.141832	1
000059	华锦股份	2019-12-31	1	0	-0.141832	0
000059	华锦股份	2020-12-31	1	0	-0.049714	0
000059	华锦股份	2020-12-31	1	0	-0.049714	1
000059	华锦股份	2021-12-31	1	0	0.151121	0
000059	华锦股份	2021-12-31	1	0	0.151121	1
000060	中金岭南	2006-12-31	1	0	0.514514	1
000060	中金岭南	2006-12-31	1	0	0.514514	0
000060	中金岭南	2007-12-31	1	0	0.147894	0
000060	中金岭南	2007-12-31	1	0	0.147894	1
000060	中金岭南	2008-12-31	1	0	-0.011885	1
000060	中金岭南	2008-12-31	1	0	-0.011885	0
000060	中金岭南	2009-12-31	1	0	0.46783	0
000060	中金岭南	2009-12-31	1	0	0.46783	1
000060	中金岭南	2010-12-31	1	0	0.25104	1
000060	中金岭南	2010-12-31	1	0	0.25104	0
000060	中金岭南	2011-12-31	1	0	-0.03627	0
000060	中金岭南	2011-12-31	1	0	-0.03627	1
000060	中金岭南	2012-12-31	1	0	0.002192	1
000060	中金岭南	2012-12-31	1	0	0.002192	0
000060	中金岭南	2013-12-31	1	0	0.026752	0
000060	中金岭南	2013-12-31	1	0	0.026752	1
000060	中金岭南	2014-12-31	1	0	-0.014209	1
000060	中金岭南	2014-12-31	1	0	-0.014209	0
000060	中金岭南	2015-12-31	1	0	0.117268	0
000060	中金岭南	2015-12-31	1	0	0.117268	1
000060	中金岭南	2016-12-31	1	0	0.068393	1
000060	中金岭南	2016-12-31	1	0	0.068393	0
000060	中金岭南	2017-12-31	1	0	0.111953	0
000060	中金岭南	2017-12-31	1	0	0.111953	1
000060	中金岭南	2018-12-31	1	0	0.033785	1
000060	中金岭南	2018-12-31	1	0	0.033785	0
000060	中金岭南	2019-12-31	1	0	0.041744	0
000060	中金岭南	2019-12-31	1	0	0.041744	1
000060	中金岭南	2020-12-31	1	0	0.198209	1
000060	中金岭南	2020-12-31	1	0	0.198209	0
000060	中金岭南	2021-12-31	1	0	0.133718	0
000060	中金岭南	2021-12-31	1	0	0.133718	1
000063	中兴通讯	2006-12-31	1	0	0.18999	0
000063	中兴通讯	2006-12-31	1	0	0.18999	1
000063	中兴通讯	2007-12-31	1	0	0.520654	1
000063	中兴通讯	2007-12-31	1	0	0.520654	0
000063	中兴通讯	2008-12-31	1	0	0.296622	0
000063	中兴通讯	2008-12-31	1	0	0.296622	1
000063	中兴通讯	2009-12-31	1	0	0.343578	1
000063	中兴通讯	2009-12-31	1	0	0.343578	0
000063	中兴通讯	2010-12-31	1	0	0.231336	0
000063	中兴通讯	2010-12-31	1	0	0.231336	1
000063	中兴通讯	2011-12-31	1	0	0.252111	1
000063	中兴通讯	2011-12-31	1	0	0.252111	0
000063	中兴通讯	2012-12-31	1	0	0.019723	0
000063	中兴通讯	2012-12-31	1	0	0.019723	1
000063	中兴通讯	2013-12-31	1	0	-0.068563	1
000063	中兴通讯	2013-12-31	1	0	-0.068563	0
000063	中兴通讯	2014-12-31	1	0	0.061298	0
000063	中兴通讯	2014-12-31	1	0	0.061298	1
000063	中兴通讯	2015-12-31	1	0	0.138208	1
000063	中兴通讯	2015-12-31	1	0	0.138208	0
000063	中兴通讯	2016-12-31	1	0	0.134655	0
000063	中兴通讯	2016-12-31	1	0	0.134655	1
000063	中兴通讯	2017-12-31	1	0	0.016389	1
000063	中兴通讯	2017-12-31	1	0	0.016389	0
000063	中兴通讯	2018-12-31	1	0	-0.101495	0
000063	中兴通讯	2018-12-31	1	0	-0.101495	1
000063	中兴通讯	2019-12-31	1	0	0.091622	1
000063	中兴通讯	2019-12-31	1	0	0.091622	0
000063	中兴通讯	2020-12-31	1	0	0.066803	0
000063	中兴通讯	2020-12-31	1	0	0.066803	1
000063	中兴通讯	2021-12-31	1	0	0.120347	0
000063	中兴通讯	2021-12-31	1	0	0.120347	1
000066	长城电脑	2006-12-31	1	0	-0.073131	0
000066	长城电脑	2006-12-31	1	0	-0.073131	1
000066	长城电脑	2007-12-31	1	0	0.433672	1
000066	长城电脑	2007-12-31	1	0	0.433672	0
000066	长城电脑	2008-12-31	1	0	-0.212413	0
000066	长城电脑	2008-12-31	1	0	-0.212413	1
000066	长城电脑	2009-12-31	1	0	7.60906	1
000066	长城电脑	2009-12-31	1	0	7.60906	0
000066	长城电脑	2010-12-31	1	0	0.199644	0
000066	长城电脑	2010-12-31	1	0	0.199644	1
000066	长城电脑	2011-12-31	1	0	-0.017381	1
000066	长城电脑	2011-12-31	1	0	-0.017381	0
000066	长城电脑	2012-12-31	1	0	0.194612	0
000066	长城电脑	2012-12-31	1	0	0.194612	1
000066	长城电脑	2013-12-31	1	0	0.001069	1
000066	长城电脑	2013-12-31	1	0	0.001069	0
000066	长城电脑	2014-12-31	1	0	0.03381	0
000066	长城电脑	2014-12-31	1	0	0.03381	1
000066	长城电脑	2015-12-31	1	0	-0.027019	1
000066	长城电脑	2015-12-31	1	0	-0.027019	0
000066	长城电脑	2016-12-31	1	0	0.035604	0
000066	长城电脑	2016-12-31	1	0	0.035604	1
000066	中国长城	2017-12-31	1	0	-0.707063	1
000066	中国长城	2017-12-31	1	0	-0.707063	0
000066	中国长城	2018-12-31	1	0	0.052668	0
000066	中国长城	2018-12-31	1	0	0.052668	1
000066	中国长城	2019-12-31	1	0	0.283906	1
000066	中国长城	2019-12-31	1	0	0.283906	0
000066	中国长城	2020-12-31	1	0	0.27039	0
000066	中国长城	2020-12-31	1	0	0.27039	1
000066	中国长城	2021-12-31	1	0	0.188174	0
000066	中国长城	2021-12-31	1	0	0.188174	1
000070	特发信息	2006-12-31	1	0	0.002128	1
000070	特发信息	2006-12-31	1	0	0.002128	0
000070	特发信息	2007-12-31	1	0	-0.035397	0
000070	特发信息	2007-12-31	1	0	-0.035397	1
000070	特发信息	2008-12-31	1	0	0.159054	1
000070	特发信息	2008-12-31	1	0	0.159054	0
000070	特发信息	2009-12-31	1	0	0.089332	0
000070	特发信息	2009-12-31	1	0	0.089332	1
000070	特发信息	2010-12-31	1	0	0.300179	1
000070	特发信息	2010-12-31	1	0	0.300179	0
000070	特发信息	2011-12-31	1	0	0.140313	0
000070	特发信息	2011-12-31	1	0	0.140313	1
000070	特发信息	2012-12-31	1	0	0.094121	1
000070	特发信息	2012-12-31	1	0	0.094121	0
000070	特发信息	2013-12-31	1	0	0.131445	0
000070	特发信息	2013-12-31	1	0	0.131445	1
000070	特发信息	2014-12-31	1	0	0.148166	1
000070	特发信息	2014-12-31	1	0	0.148166	0
000070	特发信息	2015-12-31	1	0	0.520095	0
000070	特发信息	2015-12-31	1	0	0.520095	1
000070	特发信息	2016-12-31	1	0	0.202249	1
000070	特发信息	2016-12-31	1	0	0.202249	0
000070	特发信息	2017-12-31	1	0	0.227975	0
000070	特发信息	2017-12-31	1	0	0.227975	1
000070	特发信息	2018-12-31	1	0	0.233427	1
000070	特发信息	2018-12-31	1	0	0.233427	0
000070	特发信息	2019-12-31	1	0	-0.017948	0
000070	特发信息	2019-12-31	1	0	-0.017948	1
000070	特发信息	2020-12-31	1	0	0.422558	1
000070	特发信息	2020-12-31	1	0	0.422558	0
000070	特发信息	2021-12-31	1	0	-0.174684	0
000070	特发信息	2021-12-31	1	0	-0.174684	1
000100	TCL集团	2006-12-31	1	0	-0.268959	1
000100	TCL集团	2006-12-31	1	0	-0.268959	0
000100	TCL集团	2008-12-31	1	0	0.1226	0
000100	TCL集团	2008-12-31	1	0	0.1226	1
000100	TCL集团	2009-12-31	1	0	0.303621	1
000100	TCL集团	2009-12-31	1	0	0.303621	0
000100	TCL集团	2012-12-31	1	0	0.077424	0
000100	TCL集团	2012-12-31	1	0	0.077424	1
000153	丰原药业	2006-12-31	1	0	-0.024776	1
000153	丰原药业	2006-12-31	1	0	-0.024776	0
000153	丰原药业	2007-12-31	1	0	0.010413	0
000153	丰原药业	2007-12-31	1	0	0.010413	1
000153	丰原药业	2008-12-31	1	0	0.070674	1
000153	丰原药业	2008-12-31	1	0	0.070674	0
000153	丰原药业	2009-12-31	1	0	0.034248	0
000153	丰原药业	2009-12-31	1	0	0.034248	1
000153	丰原药业	2010-12-31	1	0	0.058365	1
000153	丰原药业	2010-12-31	1	0	0.058365	0
000153	丰原药业	2011-12-31	1	0	0.033232	0
000153	丰原药业	2011-12-31	1	0	0.033232	1
000153	丰原药业	2012-12-31	1	0	0.095283	1
000153	丰原药业	2012-12-31	1	0	0.095283	0
000153	丰原药业	2013-12-31	1	0	0.365764	0
000153	丰原药业	2013-12-31	1	0	0.365764	1
000153	丰原药业	2014-12-31	1	0	0.087151	1
000153	丰原药业	2014-12-31	1	0	0.087151	0
000153	丰原药业	2015-12-31	1	0	0.030278	0
000153	丰原药业	2015-12-31	1	0	0.030278	1
000153	丰原药业	2016-12-31	1	0	0.067292	1
000153	丰原药业	2016-12-31	1	0	0.067292	0
000153	丰原药业	2017-12-31	1	0	0.111365	0
000153	丰原药业	2017-12-31	1	0	0.111365	1
000153	丰原药业	2018-12-31	1	0	0.086816	1
000153	丰原药业	2018-12-31	1	0	0.086816	0
000153	丰原药业	2019-12-31	1	0	0.183383	0
000153	丰原药业	2019-12-31	1	0	0.183383	1
000153	丰原药业	2020-12-31	1	0	0.021517	1
000153	丰原药业	2020-12-31	1	0	0.021517	0
000153	丰原药业	2021-12-31	1	0	0.049536	0
000153	丰原药业	2021-12-31	1	0	0.049536	1
000157	中联重科	2006-12-31	1	0	0.281488	0
000157	中联重科	2006-12-31	1	0	0.281488	1
000157	中联重科	2007-12-31	1	0	0.589558	1
000157	中联重科	2007-12-31	1	0	0.589558	0
000157	中联重科	2008-12-31	1	0	1.69929	0
000157	中联重科	2008-12-31	1	0	1.69929	1
000157	中联重科	2009-12-31	1	0	0.466766	1
000157	中联重科	2009-12-31	1	0	0.466766	0
000157	中联重科	2010-12-31	1	0	0.85747	0
000157	中联重科	2010-12-31	1	0	0.85747	1
000157	中联重科	2011-12-31	1	0	0.134749	1
000157	中联重科	2011-12-31	1	0	0.134749	0
000157	中联重科	2012-12-31	1	0	0.242977	0
000157	中联重科	2012-12-31	1	0	0.242977	1
000301	丝绸股份	2006-12-31	1	0	-0.049511	1
000301	丝绸股份	2006-12-31	1	0	-0.049511	0
000301	丝绸股份	2007-12-31	1	0	-0.060191	0
000301	丝绸股份	2007-12-31	1	0	-0.060191	1
000301	东方市场	2008-12-31	1	0	0.212482	1
000301	东方市场	2008-12-31	1	0	0.212482	0
000301	东方市场	2009-12-31	1	0	0.015986	0
000301	东方市场	2009-12-31	1	0	0.015986	1
000301	东方市场	2010-12-31	1	0	-0.034048	1
000301	东方市场	2010-12-31	1	0	-0.034048	0
000301	东方市场	2011-12-31	1	0	-0.06946	0
000301	东方市场	2011-12-31	1	0	-0.06946	1
000301	东方市场	2012-12-31	1	0	0.028776	1
000301	东方市场	2012-12-31	1	0	0.028776	0
000301	东方市场	2013-12-31	1	0	0.023425	0
000301	东方市场	2013-12-31	1	0	0.023425	1
000301	东方市场	2014-12-31	1	0	0.087324	1
000301	东方市场	2014-12-31	1	0	0.087324	0
000301	东方市场	2015-12-31	1	0	0.105513	0
000301	东方市场	2015-12-31	1	0	0.105513	1
000301	东方市场	2016-12-31	1	0	0.127097	1
000301	东方市场	2016-12-31	1	0	0.127097	0
000301	东方市场	2017-12-31	1	0	-0.111203	0
000301	东方市场	2017-12-31	1	0	-0.111203	1
000301	东方盛虹	2018-12-31	1	0	0.620161	1
000301	东方盛虹	2018-12-31	1	0	0.620161	0
000301	东方盛虹	2019-12-31	1	0	0.182624	0
000301	东方盛虹	2019-12-31	1	0	0.182624	1
000301	东方盛虹	2020-12-31	1	0	0.795935	1
000301	东方盛虹	2020-12-31	1	0	0.795935	0
000301	东方盛虹	2021-12-31	1	0	0.584049	0
000301	东方盛虹	2021-12-31	1	0	0.584049	1
000333	美的集团	2014-12-31	1	0	0.240815	0
000333	美的集团	2014-12-31	1	0	0.240815	1
000333	美的集团	2015-12-31	1	0	0.071076	1
000333	美的集团	2015-12-31	1	0	0.071076	0
000333	美的集团	2016-12-31	1	0	0.324109	0
000333	美的集团	2016-12-31	1	0	0.324109	1
000333	美的集团	2017-12-31	1	0	0.454313	1
000333	美的集团	2017-12-31	1	0	0.454313	0
000333	美的集团	2018-12-31	1	0	0.062853	0
000333	美的集团	2018-12-31	1	0	0.062853	1
000333	美的集团	2019-12-31	1	0	0.145067	1
000333	美的集团	2019-12-31	1	0	0.145067	0
000333	美的集团	2020-12-31	1	0	0.193496	0
000333	美的集团	2020-12-31	1	0	0.193496	1
000333	美的集团	2021-12-31	1	0	0.076484	0
000333	美的集团	2021-12-31	1	0	0.076484	1
000338	潍柴动力	2008-12-31	1	0	0.305275	0
000338	潍柴动力	2008-12-31	1	0	0.305275	1
000338	潍柴动力	2009-12-31	1	0	0.237477	1
000338	潍柴动力	2009-12-31	1	0	0.237477	0
000338	潍柴动力	2010-12-31	1	0	0.440158	0
000338	潍柴动力	2010-12-31	1	0	0.440158	1
000338	潍柴动力	2011-12-31	1	0	0.171893	1
000338	潍柴动力	2011-12-31	1	0	0.171893	0
000338	潍柴动力	2012-12-31	1	0	0.077599	0
000338	潍柴动力	2012-12-31	1	0	0.077599	1
000338	潍柴动力	2013-12-31	1	0	0.183977	1
000338	潍柴动力	2013-12-31	1	0	0.183977	0
000338	潍柴动力	2014-12-31	1	0	0.533482	0
000338	潍柴动力	2014-12-31	1	0	0.533482	1
000338	潍柴动力	2015-12-31	1	0	-0.060383	1
000338	潍柴动力	2015-12-31	1	0	-0.060383	0
000338	潍柴动力	2016-12-31	1	0	0.41566	0
000338	潍柴动力	2016-12-31	1	0	0.41566	1
000338	潍柴动力	2017-12-31	1	0	0.15961	1
000338	潍柴动力	2017-12-31	1	0	0.15961	0
000338	潍柴动力	2018-12-31	1	0	0.082463	0
000338	潍柴动力	2018-12-31	1	0	0.082463	1
000338	潍柴动力	2019-12-31	1	0	0.153721	1
000338	潍柴动力	2019-12-31	1	0	0.153721	0
000338	潍柴动力	2020-12-31	1	0	0.143218	0
000338	潍柴动力	2020-12-31	1	0	0.143218	1
000338	潍柴动力	2021-12-31	1	0	0.022072	0
000338	潍柴动力	2021-12-31	1	0	0.022072	1
000400	许继电气	2006-12-31	1	0	0.154386	0
000400	许继电气	2006-12-31	1	0	0.154386	1
000400	许继电气	2007-12-31	1	0	-0.0134	1
000400	许继电气	2007-12-31	1	0	-0.0134	0
000400	许继电气	2008-12-31	1	0	0.01861	0
000400	许继电气	2008-12-31	1	0	0.01861	1
000400	许继电气	2009-12-31	1	0	-0.028494	1
000400	许继电气	2009-12-31	1	0	-0.028494	0
000400	许继电气	2010-12-31	1	0	0.249681	0
000400	许继电气	2010-12-31	1	0	0.249681	1
000400	许继电气	2011-12-31	1	0	0.228813	1
000400	许继电气	2011-12-31	1	0	0.228813	0
000400	许继电气	2012-12-31	1	0	-0.020652	0
000400	许继电气	2012-12-31	1	0	-0.020652	1
000400	许继电气	2013-12-31	1	0	0.197146	1
000400	许继电气	2013-12-31	1	0	0.197146	0
000400	许继电气	2014-12-31	1	0	0.039033	0
000400	许继电气	2014-12-31	1	0	0.039033	1
000400	许继电气	2015-12-31	1	0	0.157071	1
000400	许继电气	2015-12-31	1	0	0.157071	0
000400	许继电气	2016-12-31	1	0	0.145227	0
000400	许继电气	2016-12-31	1	0	0.145227	1
000400	许继电气	2017-12-31	1	0	0.070477	1
000400	许继电气	2017-12-31	1	0	0.070477	0
000400	许继电气	2018-12-31	1	0	-0.047804	0
000400	许继电气	2018-12-31	1	0	-0.047804	1
000400	许继电气	2019-12-31	1	0	0.035174	1
000400	许继电气	2019-12-31	1	0	0.035174	0
000400	许继电气	2020-12-31	1	0	0.049167	0
000400	许继电气	2020-12-31	1	0	0.049167	1
000400	许继电气	2021-12-31	1	0	0.051297	0
000400	许继电气	2021-12-31	1	0	0.051297	1
000401	冀东水泥	2006-12-31	1	0	0.007041	1
000401	冀东水泥	2006-12-31	1	0	0.007041	0
000401	冀东水泥	2007-12-31	1	0	0.324978	0
000401	冀东水泥	2007-12-31	1	0	0.324978	1
000401	冀东水泥	2008-12-31	1	0	0.551331	1
000401	冀东水泥	2008-12-31	1	0	0.551331	0
000401	冀东水泥	2009-12-31	1	0	0.697228	0
000401	冀东水泥	2009-12-31	1	0	0.697228	1
000401	冀东水泥	2010-12-31	1	0	0.395909	1
000401	冀东水泥	2010-12-31	1	0	0.395909	0
000401	冀东水泥	2011-12-31	1	0	0.258589	0
000401	冀东水泥	2011-12-31	1	0	0.258589	1
000401	冀东水泥	2012-12-31	1	0	0.090054	1
000401	冀东水泥	2012-12-31	1	0	0.090054	0
000401	冀东水泥	2013-12-31	1	0	0.038314	0
000401	冀东水泥	2013-12-31	1	0	0.038314	1
000401	冀东水泥	2014-12-31	1	0	0.022278	1
000401	冀东水泥	2014-12-31	1	0	0.022278	0
000401	冀东水泥	2015-12-31	1	0	-0.062946	0
000401	冀东水泥	2015-12-31	1	0	-0.062946	1
000401	冀东水泥	2016-12-31	1	0	-0.000636	1
000401	冀东水泥	2016-12-31	1	0	-0.000636	0
000401	冀东水泥	2017-12-31	1	0	-0.010746	0
000401	冀东水泥	2017-12-31	1	0	-0.010746	1
000401	冀东水泥	2018-12-31	1	0	0.072525	1
000401	冀东水泥	2018-12-31	1	0	0.072525	0
000401	冀东水泥	2019-12-31	1	0	-0.158903	0
000401	冀东水泥	2019-12-31	1	0	-0.158903	1
000401	冀东水泥	2020-12-31	1	0	-0.02941	1
000401	冀东水泥	2020-12-31	1	0	-0.02941	0
000401	冀东水泥	2021-12-31	1	0	0.023464	0
000401	冀东水泥	2021-12-31	1	0	0.023464	1
000403	振兴生化	2018-12-31	1	0	-0.002289	0
000403	振兴生化	2018-12-31	1	0	-0.002289	1
000404	华意压缩	2006-12-31	1	0	0.162659	1
000404	华意压缩	2006-12-31	1	0	0.162659	0
000404	华意压缩	2007-12-31	1	0	0.148213	0
000404	华意压缩	2007-12-31	1	0	0.148213	1
000404	华意压缩	2008-12-31	1	0	-0.137332	1
000404	华意压缩	2008-12-31	1	0	-0.137332	0
000404	华意压缩	2009-12-31	1	0	0.296679	0
000404	华意压缩	2009-12-31	1	0	0.296679	1
000404	华意压缩	2010-12-31	1	0	0.215531	1
000404	华意压缩	2010-12-31	1	0	0.215531	0
000404	华意压缩	2011-12-31	1	0	0.173834	0
000404	华意压缩	2011-12-31	1	0	0.173834	1
000404	华意压缩	2012-12-31	1	0	0.121546	1
000404	华意压缩	2012-12-31	1	0	0.121546	0
000404	华意压缩	2013-12-31	1	0	0.346004	0
000404	华意压缩	2013-12-31	1	0	0.346004	1
000404	华意压缩	2014-12-31	1	0	0.037565	1
000404	华意压缩	2014-12-31	1	0	0.037565	0
000404	华意压缩	2015-12-31	1	0	0.055411	0
000404	华意压缩	2015-12-31	1	0	0.055411	1
000404	华意压缩	2016-12-31	1	0	0.162397	1
000404	华意压缩	2016-12-31	1	0	0.162397	0
000404	华意压缩	2017-12-31	1	0	0.231497	0
000404	华意压缩	2017-12-31	1	0	0.231497	1
000404	长虹华意	2018-12-31	1	0	0.011599	1
000404	长虹华意	2018-12-31	1	0	0.011599	0
000404	长虹华意	2019-12-31	1	0	0.015307	0
000404	长虹华意	2019-12-31	1	0	0.015307	1
000404	长虹华意	2020-12-31	1	0	0.06732	1
000404	长虹华意	2020-12-31	1	0	0.06732	0
000404	长虹华意	2021-12-31	1	0	0.072599	0
000404	长虹华意	2021-12-31	1	0	0.072599	1
000408	金谷源	2012-12-31	1	0	0.054126	0
000408	金谷源	2012-12-31	1	0	0.054126	1
000408	金谷源	2013-12-31	1	0	0.27877	1
000408	金谷源	2013-12-31	1	0	0.27877	0
000408	金谷源	2014-12-31	1	0	-0.208606	0
000408	金谷源	2014-12-31	1	0	-0.208606	1
000408	金谷源	2015-12-31	1	0	0.016322	1
000408	金谷源	2015-12-31	1	0	0.016322	0
000408	藏格控股	2017-12-31	1	0	0.052156	0
000408	藏格控股	2017-12-31	1	0	0.052156	1
000408	藏格控股	2018-12-31	1	0	0.211868	1
000408	藏格控股	2018-12-31	1	0	0.211868	0
000408	藏格控股	2019-12-31	1	0	0.082873	0
000408	藏格控股	2019-12-31	1	0	0.082873	1
000408	藏格矿业	2021-12-31	1	0	0.224356	0
000408	藏格矿业	2021-12-31	1	0	0.224356	1
000413	宝石A	2006-12-31	1	0	-0.519906	1
000413	宝石A	2006-12-31	1	0	-0.519906	0
000413	宝石A	2008-12-31	1	0	-0.064605	0
000413	宝石A	2008-12-31	1	0	-0.064605	1
000413	宝石A	2009-12-31	1	0	-0.103901	1
000413	宝石A	2009-12-31	1	0	-0.103901	0
000413	宝石A	2010-12-31	1	0	0.029424	0
000413	宝石A	2010-12-31	1	0	0.029424	1
000413	宝石A	2011-12-31	1	0	-0.002034	1
000413	宝石A	2011-12-31	1	0	-0.002034	0
000413	宝石A	2012-12-31	1	0	4.51094	0
000413	宝石A	2012-12-31	1	0	4.51094	1
000413	宝石A	2013-12-31	1	0	3.38131	1
000413	宝石A	2013-12-31	1	0	3.38131	0
000413	东旭光电	2014-12-31	1	0	0.380294	0
000413	东旭光电	2014-12-31	1	0	0.380294	1
000413	东旭光电	2015-12-31	1	0	0.557674	1
000413	东旭光电	2015-12-31	1	0	0.557674	0
000413	东旭光电	2016-12-31	1	0	0.625992	0
000413	东旭光电	2016-12-31	1	0	0.625992	1
000413	东旭光电	2017-12-31	1	0	0.345931	1
000413	东旭光电	2017-12-31	1	0	0.345931	0
000413	东旭光电	2018-12-31	1	0	0.057786	0
000413	东旭光电	2018-12-31	1	0	0.057786	1
000413	东旭光电	2019-12-31	1	0	-0.066353	1
000413	东旭光电	2019-12-31	1	0	-0.066353	0
000413	东旭光电	2020-12-31	1	0	-0.043259	0
000413	东旭光电	2020-12-31	1	0	-0.043259	1
000413	东旭光电	2021-12-31	1	0	-0.036151	0
000413	东旭光电	2021-12-31	1	0	-0.036151	1
000418	小天鹅A	2006-12-31	1	0	0.051826	1
000418	小天鹅A	2006-12-31	1	0	0.051826	0
000418	小天鹅A	2007-12-31	1	0	-0.016485	0
000418	小天鹅A	2007-12-31	1	0	-0.016485	1
000418	小天鹅A	2008-12-31	1	0	-0.117645	1
000418	小天鹅A	2008-12-31	1	0	-0.117645	0
000418	小天鹅A	2009-12-31	1	0	0.161514	0
000418	小天鹅A	2009-12-31	1	0	0.161514	1
000418	小天鹅A	2010-12-31	1	0	0.332635	1
000418	小天鹅A	2010-12-31	1	0	0.332635	0
000418	小天鹅A	2011-12-31	1	0	0.142923	0
000418	小天鹅A	2011-12-31	1	0	0.142923	1
000418	小天鹅A	2012-12-31	1	0	-0.081079	1
000418	小天鹅A	2012-12-31	1	0	-0.081079	0
000418	小天鹅A	2013-12-31	1	0	0.097436	0
000418	小天鹅A	2013-12-31	1	0	0.097436	1
000418	小天鹅A	2014-12-31	1	0	0.233587	1
000418	小天鹅A	2014-12-31	1	0	0.233587	0
000418	小天鹅A	2015-12-31	1	0	0.259375	0
000418	小天鹅A	2015-12-31	1	0	0.259375	1
000418	小天鹅A	2016-12-31	1	0	0.318149	1
000418	小天鹅A	2016-12-31	1	0	0.318149	0
000418	小天鹅A	2017-12-31	1	0	0.129855	0
000418	小天鹅A	2017-12-31	1	0	0.129855	1
000418	小天鹅A	2018-12-31	1	0	0.104201	1
000418	小天鹅A	2018-12-31	1	0	0.104201	0
000420	吉林化纤	2006-12-31	1	0	0.11007	1
000420	吉林化纤	2006-12-31	1	0	0.11007	0
000420	吉林化纤	2007-12-31	1	0	0.144224	0
000420	吉林化纤	2007-12-31	1	0	0.144224	1
000420	吉林化纤	2008-12-31	1	0	-0.130427	1
000420	吉林化纤	2008-12-31	1	0	-0.130427	0
000420	吉林化纤	2009-12-31	1	0	0.132593	0
000420	吉林化纤	2009-12-31	1	0	0.132593	1
000420	吉林化纤	2010-12-31	1	0	0.06792	1
000420	吉林化纤	2010-12-31	1	0	0.06792	0
000420	吉林化纤	2011-12-31	1	0	0.041038	0
000420	吉林化纤	2011-12-31	1	0	0.041038	1
000420	吉林化纤	2013-12-31	1	0	0.158835	1
000420	吉林化纤	2013-12-31	1	0	0.158835	0
000420	吉林化纤	2014-12-31	1	0	-0.172563	0
000420	吉林化纤	2014-12-31	1	0	-0.172563	1
000420	吉林化纤	2015-12-31	1	0	-0.204676	1
000420	吉林化纤	2015-12-31	1	0	-0.204676	0
000420	吉林化纤	2016-12-31	1	0	0.743574	0
000420	吉林化纤	2016-12-31	1	0	0.743574	1
000420	吉林化纤	2017-12-31	1	0	0.337487	1
000420	吉林化纤	2017-12-31	1	0	0.337487	0
000420	吉林化纤	2018-12-31	1	0	0.155357	0
000420	吉林化纤	2018-12-31	1	0	0.155357	1
000420	吉林化纤	2019-12-31	1	0	0.187413	1
000420	吉林化纤	2019-12-31	1	0	0.187413	0
000420	吉林化纤	2020-12-31	1	0	0.024751	0
000420	吉林化纤	2020-12-31	1	0	0.024751	1
000420	吉林化纤	2021-12-31	1	0	0.009696	0
000420	吉林化纤	2021-12-31	1	0	0.009696	1
000422	湖北宜化	2006-12-31	1	0	0.661568	1
000422	湖北宜化	2006-12-31	1	0	0.661568	0
000422	湖北宜化	2007-12-31	1	0	0.611332	0
000422	湖北宜化	2007-12-31	1	0	0.611332	1
000422	湖北宜化	2008-12-31	1	0	0.286564	1
000422	湖北宜化	2008-12-31	1	0	0.286564	0
000422	湖北宜化	2009-12-31	1	0	0.191788	0
000422	湖北宜化	2009-12-31	1	0	0.191788	1
000422	湖北宜化	2010-12-31	1	0	0.386935	1
000422	湖北宜化	2010-12-31	1	0	0.386935	0
000422	湖北宜化	2011-12-31	1	0	0.428552	0
000422	湖北宜化	2011-12-31	1	0	0.428552	1
000422	湖北宜化	2012-12-31	1	0	0.107139	1
000422	湖北宜化	2012-12-31	1	0	0.107139	0
000422	湖北宜化	2013-12-31	1	0	0.192468	0
000422	湖北宜化	2013-12-31	1	0	0.192468	1
000422	湖北宜化	2014-12-31	1	0	0.057127	1
000422	湖北宜化	2014-12-31	1	0	0.057127	0
000422	湖北宜化	2015-12-31	1	0	0.069692	0
000422	湖北宜化	2015-12-31	1	0	0.069692	1
000422	湖北宜化	2016-12-31	1	0	-0.005161	1
000422	湖北宜化	2016-12-31	1	0	-0.005161	0
000422	湖北宜化	2017-12-31	1	0	-0.181573	0
000422	湖北宜化	2017-12-31	1	0	-0.181573	1
000422	湖北宜化	2021-12-31	1	0	-0.052214	0
000422	湖北宜化	2021-12-31	1	0	-0.052214	1
000423	S 阿胶	2006-12-31	1	0	0.132855	1
000423	S 阿胶	2006-12-31	1	0	0.132855	0
000423	东阿阿胶	2007-12-31	1	0	0.125315	0
000423	东阿阿胶	2007-12-31	1	0	0.125315	1
000423	东阿阿胶	2008-12-31	1	0	0.178157	1
000423	东阿阿胶	2008-12-31	1	0	0.178157	0
000423	东阿阿胶	2009-12-31	1	0	0.646293	0
000423	东阿阿胶	2009-12-31	1	0	0.646293	1
000423	东阿阿胶	2010-12-31	1	0	0.14757	1
000423	东阿阿胶	2010-12-31	1	0	0.14757	0
000423	东阿阿胶	2011-12-31	1	0	0.17473	0
000423	东阿阿胶	2011-12-31	1	0	0.17473	1
000423	东阿阿胶	2012-12-31	1	0	0.260108	1
000423	东阿阿胶	2012-12-31	1	0	0.260108	0
000423	东阿阿胶	2013-12-31	1	0	0.122815	0
000423	东阿阿胶	2013-12-31	1	0	0.122815	1
000423	东阿阿胶	2014-12-31	1	0	0.247536	1
000423	东阿阿胶	2014-12-31	1	0	0.247536	0
000423	东阿阿胶	2015-12-31	1	0	0.154035	0
000423	东阿阿胶	2015-12-31	1	0	0.154035	1
000423	东阿阿胶	2016-12-31	1	0	0.155715	1
000423	东阿阿胶	2016-12-31	1	0	0.155715	0
000423	东阿阿胶	2017-12-31	1	0	0.243876	0
000423	东阿阿胶	2017-12-31	1	0	0.243876	1
000423	东阿阿胶	2018-12-31	1	0	0.120712	1
000423	东阿阿胶	2018-12-31	1	0	0.120712	0
000423	东阿阿胶	2019-12-31	1	0	-0.15979	0
000423	东阿阿胶	2019-12-31	1	0	-0.15979	1
000423	东阿阿胶	2020-12-31	1	0	-0.064299	1
000423	东阿阿胶	2020-12-31	1	0	-0.064299	0
000423	东阿阿胶	2021-12-31	1	0	0.061918	0
000423	东阿阿胶	2021-12-31	1	0	0.061918	1
000425	徐工科技	2006-12-31	1	0	0.032921	0
000425	徐工科技	2006-12-31	1	0	0.032921	1
000425	徐工科技	2007-12-31	1	0	-0.09694	1
000425	徐工科技	2007-12-31	1	0	-0.09694	0
000425	徐工科技	2008-12-31	1	0	0.203416	0
000425	徐工科技	2008-12-31	1	0	0.203416	1
000425	徐工机械	2009-12-31	1	0	0.293772	1
000425	徐工机械	2009-12-31	1	0	0.293772	0
000425	徐工机械	2010-12-31	1	0	0.645489	0
000425	徐工机械	2010-12-31	1	0	0.645489	1
000425	徐工机械	2011-12-31	1	0	0.369554	1
000425	徐工机械	2011-12-31	1	0	0.369554	0
000425	徐工机械	2012-12-31	1	0	0.306665	0
000425	徐工机械	2012-12-31	1	0	0.306665	1
000425	徐工机械	2013-12-31	1	0	0.077822	1
000425	徐工机械	2013-12-31	1	0	0.077822	0
000425	徐工机械	2014-12-31	1	0	-0.0506	0
000425	徐工机械	2014-12-31	1	0	-0.0506	1
000425	徐工机械	2015-12-31	1	0	-0.126303	1
000425	徐工机械	2015-12-31	1	0	-0.126303	0
000425	徐工机械	2016-12-31	1	0	0.028453	0
000425	徐工机械	2016-12-31	1	0	0.028453	1
000425	徐工机械	2017-12-31	1	0	0.131727	1
000425	徐工机械	2017-12-31	1	0	0.131727	0
000425	徐工机械	2018-12-31	1	0	0.230658	0
000425	徐工机械	2018-12-31	1	0	0.230658	1
000425	徐工机械	2019-12-31	1	0	0.261907	1
000425	徐工机械	2019-12-31	1	0	0.261907	0
000425	徐工机械	2020-12-31	1	0	0.187673	0
000425	徐工机械	2020-12-31	1	0	0.187673	1
000425	徐工机械	2021-12-31	1	0	0.198611	0
000425	徐工机械	2021-12-31	1	0	0.198611	1
000488	晨鸣纸业	2006-12-31	1	0	0.143498	0
000488	晨鸣纸业	2006-12-31	1	0	0.143498	1
000488	晨鸣纸业	2007-12-31	1	0	0.070654	1
000488	晨鸣纸业	2007-12-31	1	0	0.070654	0
000488	晨鸣纸业	2008-12-31	1	0	0.194828	0
000488	晨鸣纸业	2008-12-31	1	0	0.194828	1
000488	晨鸣纸业	2009-12-31	1	0	0.072761	1
000488	晨鸣纸业	2009-12-31	1	0	0.072761	0
000488	晨鸣纸业	2010-12-31	1	0	0.243293	0
000488	晨鸣纸业	2010-12-31	1	0	0.243293	1
000488	晨鸣纸业	2011-12-31	1	0	0.300871	1
000488	晨鸣纸业	2011-12-31	1	0	0.300871	0
000488	晨鸣纸业	2012-12-31	1	0	0.045903	0
000488	晨鸣纸业	2012-12-31	1	0	0.045903	1
000488	晨鸣纸业	2013-12-31	1	0	-0.004265	1
000488	晨鸣纸业	2013-12-31	1	0	-0.004265	0
000488	晨鸣纸业	2014-12-31	1	0	0.195702	0
000488	晨鸣纸业	2014-12-31	1	0	0.195702	1
000488	晨鸣纸业	2015-12-31	1	0	0.372033	1
000488	晨鸣纸业	2015-12-31	1	0	0.372033	0
000488	晨鸣纸业	2016-12-31	1	0	0.055459	0
000488	晨鸣纸业	2016-12-31	1	0	0.055459	1
000488	晨鸣纸业	2017-12-31	1	0	0.283644	1
000488	晨鸣纸业	2017-12-31	1	0	0.283644	0
000488	晨鸣纸业	2018-12-31	1	0	-0.0029	0
000488	晨鸣纸业	2018-12-31	1	0	-0.0029	1
000488	晨鸣纸业	2019-12-31	1	0	-0.069881	1
000488	晨鸣纸业	2019-12-31	1	0	-0.069881	0
000488	晨鸣纸业	2020-12-31	1	0	-0.065165	0
000488	晨鸣纸业	2020-12-31	1	0	-0.065165	1
000488	晨鸣纸业	2021-12-31	1	0	-0.095375	0
000488	晨鸣纸业	2021-12-31	1	0	-0.095375	1
000505	珠江控股	2007-12-31	1	0	0.267585	1
000505	珠江控股	2007-12-31	1	0	0.267585	0
000505	珠江控股	2008-12-31	1	0	0.038285	0
000505	珠江控股	2008-12-31	1	0	0.038285	1
000505	珠江控股	2014-12-31	1	0	0.329416	1
000505	珠江控股	2014-12-31	1	0	0.329416	0
000505	珠江控股	2017-12-31	1	0	0.214693	0
000505	珠江控股	2017-12-31	1	0	0.214693	1
000505	京粮控股	2018-12-31	1	0	-0.191575	1
000505	京粮控股	2018-12-31	1	0	-0.191575	0
000505	京粮控股	2019-12-31	1	0	0.063882	0
000505	京粮控股	2019-12-31	1	0	0.063882	1
000505	京粮控股	2020-12-31	1	0	0.088743	1
000505	京粮控股	2020-12-31	1	0	0.088743	0
000505	京粮控股	2021-12-31	1	0	0.061644	0
000505	京粮控股	2021-12-31	1	0	0.061644	1
000510	金路集团	2006-12-31	1	0	-0.152204	0
000510	金路集团	2006-12-31	1	0	-0.152204	1
000510	金路集团	2007-12-31	1	0	0.006858	1
000510	金路集团	2007-12-31	1	0	0.006858	0
000510	金路集团	2008-12-31	1	0	-0.027016	0
000510	金路集团	2008-12-31	1	0	-0.027016	1
000510	金路集团	2009-12-31	1	0	0.050952	1
000510	金路集团	2009-12-31	1	0	0.050952	0
000510	金路集团	2010-12-31	1	0	-0.138119	0
000510	金路集团	2010-12-31	1	0	-0.138119	1
000510	金路集团	2011-12-31	1	0	-0.026971	1
000510	金路集团	2011-12-31	1	0	-0.026971	0
000510	金路集团	2012-12-31	1	0	-0.022432	0
000510	金路集团	2012-12-31	1	0	-0.022432	1
000510	金路集团	2013-12-31	1	0	-0.19951	1
000510	金路集团	2013-12-31	1	0	-0.19951	0
000510	金路集团	2014-12-31	1	0	-0.02083	0
000510	金路集团	2014-12-31	1	0	-0.02083	1
000510	金路集团	2016-12-31	1	0	-0.143156	1
000510	金路集团	2016-12-31	1	0	-0.143156	0
000510	金路集团	2017-12-31	1	0	0.135483	0
000510	金路集团	2017-12-31	1	0	0.135483	1
000510	金路集团	2018-12-31	1	0	-0.010863	1
000510	金路集团	2018-12-31	1	0	-0.010863	0
000510	新金路	2019-12-31	1	0	0.084898	0
000510	新金路	2019-12-31	1	0	0.084898	1
000510	新金路	2020-12-31	1	0	0.127858	1
000510	新金路	2020-12-31	1	0	0.127858	0
000510	新金路	2021-12-31	1	0	0.19817	0
000510	新金路	2021-12-31	1	0	0.19817	1
000511	银基发展	2006-12-31	1	0	-0.1111	0
000511	银基发展	2006-12-31	1	0	-0.1111	1
000511	银基发展	2007-12-31	1	0	-0.150188	1
000511	银基发展	2007-12-31	1	0	-0.150188	0
000511	银基发展	2008-12-31	1	0	-0.030394	0
000511	银基发展	2008-12-31	1	0	-0.030394	1
000511	银基发展	2009-12-31	1	0	0.644468	1
000511	银基发展	2009-12-31	1	0	0.644468	0
000511	银基发展	2010-12-31	1	0	0.070683	0
000511	银基发展	2010-12-31	1	0	0.070683	1
000511	银基发展	2011-12-31	1	0	-0.036544	1
000511	银基发展	2011-12-31	1	0	-0.036544	0
000511	银基发展	2012-12-31	1	0	0.125484	0
000511	银基发展	2012-12-31	1	0	0.125484	1
000511	银基发展	2013-12-31	1	0	-0.117618	1
000511	银基发展	2013-12-31	1	0	-0.117618	0
000511	烯碳新材	2014-12-31	1	0	0.068398	0
000511	烯碳新材	2014-12-31	1	0	0.068398	1
000511	烯碳新材	2015-12-31	1	0	0.049541	1
000511	烯碳新材	2015-12-31	1	0	0.049541	0
000513	丽珠集团	2006-12-31	1	0	0.136236	0
000513	丽珠集团	2006-12-31	1	0	0.136236	1
000513	丽珠集团	2007-12-31	1	0	0.171193	1
000513	丽珠集团	2007-12-31	1	0	0.171193	0
000513	丽珠集团	2008-12-31	1	0	-0.007438	0
000513	丽珠集团	2008-12-31	1	0	-0.007438	1
000513	丽珠集团	2009-12-31	1	0	0.068597	1
000513	丽珠集团	2009-12-31	1	0	0.068597	0
000513	丽珠集团	2010-12-31	1	0	0.172071	0
000513	丽珠集团	2010-12-31	1	0	0.172071	1
000513	丽珠集团	2011-12-31	1	0	0.256941	1
000513	丽珠集团	2011-12-31	1	0	0.256941	0
000513	丽珠集团	2012-12-31	1	0	0.223955	0
000513	丽珠集团	2012-12-31	1	0	0.223955	1
000513	丽珠集团	2013-12-31	1	0	0.165476	1
000513	丽珠集团	2013-12-31	1	0	0.165476	0
000513	丽珠集团	2014-12-31	1	0	0.112184	0
000513	丽珠集团	2014-12-31	1	0	0.112184	1
000513	丽珠集团	2015-12-31	1	0	0.106117	1
000513	丽珠集团	2015-12-31	1	0	0.106117	0
000513	丽珠集团	2016-12-31	1	0	0.303524	0
000513	丽珠集团	2016-12-31	1	0	0.303524	1
000513	丽珠集团	2017-12-31	1	0	0.509862	1
000513	丽珠集团	2017-12-31	1	0	0.509862	0
000513	丽珠集团	2018-12-31	1	0	0.096845	0
000513	丽珠集团	2018-12-31	1	0	0.096845	1
000513	丽珠集团	2019-12-31	1	0	0.030917	1
000513	丽珠集团	2019-12-31	1	0	0.030917	0
000513	丽珠集团	2020-12-31	1	0	0.145432	0
000513	丽珠集团	2020-12-31	1	0	0.145432	1
000513	丽珠集团	2021-12-31	1	0	0.0865	0
000513	丽珠集团	2021-12-31	1	0	0.0865	1
000515	攀渝钛业	2006-12-31	1	0	-0.07343	1
000515	攀渝钛业	2006-12-31	1	0	-0.07343	0
000515	攀渝钛业	2007-12-31	1	0	0.021209	0
000515	攀渝钛业	2007-12-31	1	0	0.021209	1
000515	攀渝钛业	2008-12-31	1	0	-0.08337	1
000515	攀渝钛业	2008-12-31	1	0	-0.08337	0
000518	四环生物	2006-12-31	1	0	-0.051668	0
000518	四环生物	2006-12-31	1	0	-0.051668	1
000518	四环生物	2007-12-31	1	0	-0.281519	1
000518	四环生物	2007-12-31	1	0	-0.281519	0
000518	四环生物	2008-12-31	1	0	-0.121362	0
000518	四环生物	2008-12-31	1	0	-0.121362	1
000518	四环生物	2010-12-31	1	0	0.278132	1
000518	四环生物	2010-12-31	1	0	0.278132	0
000518	四环生物	2011-12-31	1	0	0.008206	0
000518	四环生物	2011-12-31	1	0	0.008206	1
000518	四环生物	2012-12-31	1	0	-0.058852	1
000518	四环生物	2012-12-31	1	0	-0.058852	0
000518	四环生物	2020-12-31	1	0	-0.100585	0
000518	四环生物	2020-12-31	1	0	-0.100585	1
000518	四环生物	2021-12-31	1	0	-0.029617	0
000518	四环生物	2021-12-31	1	0	-0.029617	1
000519	银河动力	2006-12-31	1	0	-0.085494	1
000519	银河动力	2006-12-31	1	0	-0.085494	0
000519	银河动力	2007-12-31	1	0	-0.003562	0
000519	银河动力	2007-12-31	1	0	-0.003562	1
000519	银河动力	2008-12-31	1	0	-0.095295	1
000519	银河动力	2008-12-31	1	0	-0.095295	0
000519	银河动力	2009-12-31	1	0	0.102878	0
000519	银河动力	2009-12-31	1	0	0.102878	1
000519	江南红箭	2010-12-31	1	0	-0.065396	1
000519	江南红箭	2010-12-31	1	0	-0.065396	0
000519	江南红箭	2011-12-31	1	0	-0.017339	0
000519	江南红箭	2011-12-31	1	0	-0.017339	1
000519	江南红箭	2012-12-31	1	0	0.004508	1
000519	江南红箭	2012-12-31	1	0	0.004508	0
000519	江南红箭	2013-12-31	1	0	0.528877	0
000519	江南红箭	2013-12-31	1	0	0.528877	1
000519	江南红箭	2014-12-31	1	0	-0.002096	1
000519	江南红箭	2014-12-31	1	0	-0.002096	0
000519	江南红箭	2015-12-31	1	0	0.050407	0
000519	江南红箭	2015-12-31	1	0	0.050407	1
000519	江南红箭	2016-12-31	1	0	0.289643	1
000519	江南红箭	2016-12-31	1	0	0.289643	0
000519	中兵红箭	2017-12-31	1	0	-0.051856	0
000519	中兵红箭	2017-12-31	1	0	-0.051856	1
000519	中兵红箭	2018-12-31	1	0	0.071325	1
000519	中兵红箭	2018-12-31	1	0	0.071325	0
000519	中兵红箭	2019-12-31	1	0	0.056484	0
000519	中兵红箭	2019-12-31	1	0	0.056484	1
000519	中兵红箭	2020-12-31	1	0	0.104933	1
000519	中兵红箭	2020-12-31	1	0	0.104933	0
000519	中兵红箭	2021-12-31	1	0	0.153212	0
000519	中兵红箭	2021-12-31	1	0	0.153212	1
000521	S 美菱	2006-12-31	1	0	-0.027637	0
000521	S 美菱	2006-12-31	1	0	-0.027637	1
000521	美菱电器	2007-12-31	1	0	0.208902	1
000521	美菱电器	2007-12-31	1	0	0.208902	0
000521	美菱电器	2008-12-31	1	0	0.028581	0
000521	美菱电器	2008-12-31	1	0	0.028581	1
000521	美菱电器	2009-12-31	1	0	0.228514	1
000521	美菱电器	2009-12-31	1	0	0.228514	0
000521	美菱电器	2010-12-31	1	0	0.486581	0
000521	美菱电器	2010-12-31	1	0	0.486581	1
000521	美菱电器	2011-12-31	1	0	0.068351	1
000521	美菱电器	2011-12-31	1	0	0.068351	0
000521	美菱电器	2012-12-31	1	0	0.0373	0
000521	美菱电器	2012-12-31	1	0	0.0373	1
000521	美菱电器	2013-12-31	1	0	0.080652	1
000521	美菱电器	2013-12-31	1	0	0.080652	0
000521	美菱电器	2014-12-31	1	0	0.057127	0
000521	美菱电器	2014-12-31	1	0	0.057127	1
000521	美菱电器	2015-12-31	1	0	0.00635	1
000521	美菱电器	2015-12-31	1	0	0.00635	0
000521	美菱电器	2016-12-31	1	0	0.35403	0
000521	美菱电器	2016-12-31	1	0	0.35403	1
000521	美菱电器	2017-12-31	1	0	0.276148	1
000521	美菱电器	2017-12-31	1	0	0.276148	0
000521	长虹美菱	2018-12-31	1	0	-0.025042	0
000521	长虹美菱	2018-12-31	1	0	-0.025042	1
000521	长虹美菱	2019-12-31	1	0	-0.087366	1
000521	长虹美菱	2019-12-31	1	0	-0.087366	0
000521	长虹美菱	2020-12-31	1	0	0.133861	0
000521	长虹美菱	2020-12-31	1	0	0.133861	1
000521	长虹美菱	2021-12-31	1	0	-0.056689	0
000521	长虹美菱	2021-12-31	1	0	-0.056689	1
000522	白云山A	2006-12-31	1	0	0.000567	1
000522	白云山A	2006-12-31	1	0	0.000567	0
000522	白云山A	2007-12-31	1	0	0.022671	0
000522	白云山A	2007-12-31	1	0	0.022671	1
000522	白云山A	2008-12-31	1	0	0.023257	1
000522	白云山A	2008-12-31	1	0	0.023257	0
000522	白云山A	2009-12-31	1	0	0.046457	0
000522	白云山A	2009-12-31	1	0	0.046457	1
000522	白云山A	2010-12-31	1	0	0.037438	1
000522	白云山A	2010-12-31	1	0	0.037438	0
000522	白云山A	2011-12-31	1	0	0.030128	0
000522	白云山A	2011-12-31	1	0	0.030128	1
000522	白云山A	2012-12-31	1	0	0.111889	1
000522	白云山A	2012-12-31	1	0	0.111889	0
000523	广州浪奇	2006-12-31	1	0	0.038553	0
000523	广州浪奇	2006-12-31	1	0	0.038553	1
000523	广州浪奇	2007-12-31	1	0	0.07234	1
000523	广州浪奇	2007-12-31	1	0	0.07234	0
000523	广州浪奇	2008-12-31	1	0	-0.04605	0
000523	广州浪奇	2008-12-31	1	0	-0.04605	1
000523	广州浪奇	2009-12-31	1	0	0.129553	1
000523	广州浪奇	2009-12-31	1	0	0.129553	0
000523	广州浪奇	2010-12-31	1	0	0.227482	0
000523	广州浪奇	2010-12-31	1	0	0.227482	1
000523	广州浪奇	2011-12-31	1	0	0.628658	1
000523	广州浪奇	2011-12-31	1	0	0.628658	0
000523	广州浪奇	2012-12-31	1	0	0.212438	0
000523	广州浪奇	2012-12-31	1	0	0.212438	1
000523	广州浪奇	2013-12-31	1	0	0.356039	1
000523	广州浪奇	2013-12-31	1	0	0.356039	0
000523	广州浪奇	2014-12-31	1	0	0.206566	0
000523	广州浪奇	2014-12-31	1	0	0.206566	1
000523	广州浪奇	2015-12-31	1	0	0.173196	1
000523	广州浪奇	2015-12-31	1	0	0.173196	0
000523	广州浪奇	2016-12-31	1	0	0.181398	0
000523	广州浪奇	2016-12-31	1	0	0.181398	1
000523	广州浪奇	2017-12-31	1	0	0.154035	1
000523	广州浪奇	2017-12-31	1	0	0.154035	0
000523	广州浪奇	2018-12-31	1	0	0.290695	0
000523	广州浪奇	2018-12-31	1	0	0.290695	1
000523	广州浪奇	2019-12-31	1	0	0.04969	1
000523	广州浪奇	2019-12-31	1	0	0.04969	0
000527	美的电器	2006-12-31	1	0	0.294773	0
000527	美的电器	2006-12-31	1	0	0.294773	1
000527	美的电器	2007-12-31	1	0	0.376872	1
000527	美的电器	2007-12-31	1	0	0.376872	0
000527	美的电器	2008-12-31	1	0	0.187914	0
000527	美的电器	2008-12-31	1	0	0.187914	1
000527	美的电器	2009-12-31	1	0	0.35384	1
000527	美的电器	2009-12-31	1	0	0.35384	0
000527	美的电器	2010-12-31	1	0	0.328401	0
000527	美的电器	2010-12-31	1	0	0.328401	1
000527	美的电器	2011-12-31	1	0	0.416039	1
000527	美的电器	2011-12-31	1	0	0.416039	0
000527	美的电器	2012-12-31	1	0	-0.009929	0
000527	美的电器	2012-12-31	1	0	-0.009929	1
000528	柳工	2006-12-31	1	0	0.183483	1
000528	柳工	2006-12-31	1	0	0.183483	0
000528	柳工	2007-12-31	1	0	0.35223	0
000528	柳工	2007-12-31	1	0	0.35223	1
000528	柳工	2008-12-31	1	0	0.385123	1
000528	柳工	2008-12-31	1	0	0.385123	0
000528	柳工	2009-12-31	1	0	0.524942	0
000528	柳工	2009-12-31	1	0	0.524942	1
000528	柳工	2010-12-31	1	0	0.944033	1
000528	柳工	2010-12-31	1	0	0.944033	0
000528	柳工	2011-12-31	1	0	0.223524	0
000528	柳工	2011-12-31	1	0	0.223524	1
000528	柳工	2012-12-31	1	0	-0.007358	1
000528	柳工	2012-12-31	1	0	-0.007358	0
000528	柳工	2013-12-31	1	0	-0.01789	0
000528	柳工	2013-12-31	1	0	-0.01789	1
000528	柳工	2014-12-31	1	0	-0.078291	1
000528	柳工	2014-12-31	1	0	-0.078291	0
000528	柳工	2015-12-31	1	0	-0.02007	0
000528	柳工	2015-12-31	1	0	-0.02007	1
000528	柳工	2016-12-31	1	0	0.009796	1
000528	柳工	2016-12-31	1	0	0.009796	0
000528	柳工	2017-12-31	1	0	0.052174	0
000528	柳工	2017-12-31	1	0	0.052174	1
000528	柳工	2018-12-31	1	0	0.144661	1
000528	柳工	2018-12-31	1	0	0.144661	0
000528	柳工	2019-12-31	1	0	0.139226	0
000528	柳工	2019-12-31	1	0	0.139226	1
000528	柳工	2020-12-31	1	0	0.138947	1
000528	柳工	2020-12-31	1	0	0.138947	0
000528	柳工	2021-12-31	1	0	-0.014065	0
000528	柳工	2021-12-31	1	0	-0.014065	1
000529	广弘控股	2009-12-31	1	0	-0.083686	1
000529	广弘控股	2009-12-31	1	0	-0.083686	0
000529	广弘控股	2010-12-31	1	0	0.066219	0
000529	广弘控股	2010-12-31	1	0	0.066219	1
000529	广弘控股	2011-12-31	1	0	0.115074	1
000529	广弘控股	2011-12-31	1	0	0.115074	0
000529	广弘控股	2012-12-31	1	0	0.0887	0
000529	广弘控股	2012-12-31	1	0	0.0887	1
000529	广弘控股	2013-12-31	1	0	0.082165	1
000529	广弘控股	2013-12-31	1	0	0.082165	0
000529	广弘控股	2014-12-31	1	0	0.129093	0
000529	广弘控股	2014-12-31	1	0	0.129093	1
000529	广弘控股	2015-12-31	1	0	-0.014874	1
000529	广弘控股	2015-12-31	1	0	-0.014874	0
000529	广弘控股	2016-12-31	1	0	0.085097	0
000529	广弘控股	2016-12-31	1	0	0.085097	1
000529	广弘控股	2017-12-31	1	0	0.286526	1
000529	广弘控股	2017-12-31	1	0	0.286526	0
000529	广弘控股	2018-12-31	1	0	0.031981	0
000529	广弘控股	2018-12-31	1	0	0.031981	1
000529	广弘控股	2019-12-31	1	0	0.217728	1
000529	广弘控股	2019-12-31	1	0	0.217728	0
000529	广弘控股	2020-12-31	1	0	0.453093	0
000529	广弘控股	2020-12-31	1	0	0.453093	1
000529	广弘控股	2021-12-31	1	0	0.21557	0
000529	广弘控股	2021-12-31	1	0	0.21557	1
000530	大冷股份	2006-12-31	1	0	0.024841	1
000530	大冷股份	2006-12-31	1	0	0.024841	0
000530	大冷股份	2007-12-31	1	0	0.158717	0
000530	大冷股份	2007-12-31	1	0	0.158717	1
000530	大冷股份	2008-12-31	1	0	0.052938	1
000530	大冷股份	2008-12-31	1	0	0.052938	0
000530	大冷股份	2009-12-31	1	0	-0.004904	0
000530	大冷股份	2009-12-31	1	0	-0.004904	1
000530	大冷股份	2010-12-31	1	0	0.076153	1
000530	大冷股份	2010-12-31	1	0	0.076153	0
000530	大冷股份	2011-12-31	1	0	0.04851	0
000530	大冷股份	2011-12-31	1	0	0.04851	1
000530	大冷股份	2012-12-31	1	0	-0.038141	1
000530	大冷股份	2012-12-31	1	0	-0.038141	0
000530	大冷股份	2013-12-31	1	0	0.010282	0
000530	大冷股份	2013-12-31	1	0	0.010282	1
000530	大冷股份	2014-12-31	1	0	0.029164	1
000530	大冷股份	2014-12-31	1	0	0.029164	0
000530	大冷股份	2015-12-31	1	0	0.336802	0
000530	大冷股份	2015-12-31	1	0	0.336802	1
000530	大冷股份	2016-12-31	1	0	0.220701	1
000530	大冷股份	2016-12-31	1	0	0.220701	0
000530	大冷股份	2017-12-31	1	0	0.102754	0
000530	大冷股份	2017-12-31	1	0	0.102754	1
000530	大冷股份	2018-12-31	1	0	-0.009136	1
000530	大冷股份	2018-12-31	1	0	-0.009136	0
000530	大冷股份	2019-12-31	1	0	-0.007682	0
000530	大冷股份	2019-12-31	1	0	-0.007682	1
000530	冰山冷热	2020-12-31	1	0	0.028244	1
000530	冰山冷热	2020-12-31	1	0	0.028244	0
000530	冰山冷热	2021-12-31	1	0	0.009505	0
000530	冰山冷热	2021-12-31	1	0	0.009505	1
000533	S 万家乐	2006-12-31	1	0	-0.077635	0
000533	S 万家乐	2006-12-31	1	0	-0.077635	1
000533	万家乐	2007-12-31	1	0	-0.090878	1
000533	万家乐	2007-12-31	1	0	-0.090878	0
000533	万家乐	2008-12-31	1	0	0.067518	0
000533	万家乐	2008-12-31	1	0	0.067518	1
000533	万家乐	2009-12-31	1	0	-0.076226	1
000533	万家乐	2009-12-31	1	0	-0.076226	0
000533	万家乐	2010-12-31	1	0	-0.06302	0
000533	万家乐	2010-12-31	1	0	-0.06302	1
000533	万家乐	2011-12-31	1	0	-0.082618	1
000533	万家乐	2011-12-31	1	0	-0.082618	0
000533	万家乐	2012-12-31	1	0	0.093236	0
000533	万家乐	2012-12-31	1	0	0.093236	1
000533	万家乐	2013-12-31	1	0	0.58546	1
000533	万家乐	2013-12-31	1	0	0.58546	0
000533	万家乐	2014-12-31	1	0	0.019377	0
000533	万家乐	2014-12-31	1	0	0.019377	1
000533	万家乐	2015-12-31	1	0	0.06627	1
000533	万家乐	2015-12-31	1	0	0.06627	0
000533	万家乐	2016-12-31	1	0	-0.217615	0
000533	万家乐	2016-12-31	1	0	-0.217615	1
000533	万家乐	2017-12-31	1	0	0.339684	1
000533	万家乐	2017-12-31	1	0	0.339684	0
000533	万家乐	2018-12-31	1	0	-0.429603	0
000533	万家乐	2018-12-31	1	0	-0.429603	1
000533	顺钠股份	2019-12-31	1	0	-0.048575	1
000533	顺钠股份	2019-12-31	1	0	-0.048575	0
000533	顺钠股份	2020-12-31	1	0	0.031684	0
000533	顺钠股份	2020-12-31	1	0	0.031684	1
000533	顺钠股份	2021-12-31	1	0	-0.028457	0
000533	顺钠股份	2021-12-31	1	0	-0.028457	1
000534	汕电力A	2006-12-31	1	0	0.44019	1
000534	汕电力A	2006-12-31	1	0	0.44019	0
000534	汕电力A	2007-12-31	1	0	0.164674	0
000534	汕电力A	2007-12-31	1	0	0.164674	1
000534	汕电力A	2008-12-31	1	0	0.451492	1
000534	汕电力A	2008-12-31	1	0	0.451492	0
000534	万泽股份	2009-12-31	1	0	-0.053928	0
000534	万泽股份	2009-12-31	1	0	-0.053928	1
000534	万泽股份	2010-12-31	1	0	-0.088824	1
000534	万泽股份	2010-12-31	1	0	-0.088824	0
000534	万泽股份	2011-12-31	1	0	0.089939	0
000534	万泽股份	2011-12-31	1	0	0.089939	1
000534	万泽股份	2012-12-31	1	0	0.014156	1
000534	万泽股份	2012-12-31	1	0	0.014156	0
000534	万泽股份	2013-12-31	1	0	0.074746	0
000534	万泽股份	2013-12-31	1	0	0.074746	1
000534	万泽股份	2014-12-31	1	0	-0.13215	1
000534	万泽股份	2014-12-31	1	0	-0.13215	0
000534	万泽股份	2015-12-31	1	0	-0.057296	0
000534	万泽股份	2015-12-31	1	0	-0.057296	1
000534	万泽股份	2016-12-31	1	0	-0.283799	1
000534	万泽股份	2016-12-31	1	0	-0.283799	0
000534	万泽股份	2017-12-31	1	0	0.023003	0
000534	万泽股份	2017-12-31	1	0	0.023003	1
000534	万泽股份	2018-12-31	1	0	0.079613	1
000534	万泽股份	2018-12-31	1	0	0.079613	0
000534	万泽股份	2019-12-31	1	0	-0.349063	0
000534	万泽股份	2019-12-31	1	0	-0.349063	1
000534	万泽股份	2020-12-31	1	0	0.030884	1
000534	万泽股份	2020-12-31	1	0	0.030884	0
000534	万泽股份	2021-12-31	1	0	-0.003911	0
000534	万泽股份	2021-12-31	1	0	-0.003911	1
000536	闽闽东	2009-12-31	1	0	-0.508808	0
000536	闽闽东	2009-12-31	1	0	-0.508808	1
000536	闽闽东	2010-12-31	1	0	0.074913	1
000536	闽闽东	2010-12-31	1	0	0.074913	0
000536	华映科技	2011-12-31	1	0	-0.034393	0
000536	华映科技	2011-12-31	1	0	-0.034393	1
000536	华映科技	2012-12-31	1	0	0.271924	1
000536	华映科技	2012-12-31	1	0	0.271924	0
000536	华映科技	2013-12-31	1	0	0.079386	0
000536	华映科技	2013-12-31	1	0	0.079386	1
000536	华映科技	2014-12-31	1	0	0.074484	1
000536	华映科技	2014-12-31	1	0	0.074484	0
000536	华映科技	2015-12-31	1	0	-0.14026	0
000536	华映科技	2015-12-31	1	0	-0.14026	1
000536	华映科技	2016-12-31	1	0	1.11125	1
000536	华映科技	2016-12-31	1	0	1.11125	0
000536	华映科技	2017-12-31	1	0	0.109528	0
000536	华映科技	2017-12-31	1	0	0.109528	1
000536	华映科技	2018-12-31	1	0	-0.091755	1
000536	华映科技	2018-12-31	1	0	-0.091755	0
000536	华映科技	2019-12-31	1	0	-0.233956	0
000536	华映科技	2019-12-31	1	0	-0.233956	1
000536	华映科技	2021-12-31	1	0	-0.052473	0
000536	华映科技	2021-12-31	1	0	-0.052473	1
000538	云南白药	2006-12-31	1	0	0.369121	1
000538	云南白药	2006-12-31	1	0	0.369121	0
000538	云南白药	2007-12-31	1	0	0.308159	0
000538	云南白药	2007-12-31	1	0	0.308159	1
000538	云南白药	2008-12-31	1	0	0.624311	1
000538	云南白药	2008-12-31	1	0	0.624311	0
000538	云南白药	2009-12-31	1	0	0.216355	0
000538	云南白药	2009-12-31	1	0	0.216355	1
000538	云南白药	2010-12-31	1	0	0.271043	1
000538	云南白药	2010-12-31	1	0	0.271043	0
000538	云南白药	2011-12-31	1	0	0.190993	0
000538	云南白药	2011-12-31	1	0	0.190993	1
000538	云南白药	2012-12-31	1	0	0.173035	1
000538	云南白药	2012-12-31	1	0	0.173035	0
000538	云南白药	2013-12-31	1	0	0.192217	0
000538	云南白药	2013-12-31	1	0	0.192217	1
000538	云南白药	2014-12-31	1	0	0.268647	1
000538	云南白药	2014-12-31	1	0	0.268647	0
000538	云南白药	2015-12-31	1	0	0.180499	0
000538	云南白药	2015-12-31	1	0	0.180499	1
000538	云南白药	2016-12-31	1	0	0.274518	1
000538	云南白药	2016-12-31	1	0	0.274518	0
000538	云南白药	2017-12-31	1	0	0.126731	0
000538	云南白药	2017-12-31	1	0	0.126731	1
000538	云南白药	2018-12-31	1	0	0.096564	1
000538	云南白药	2018-12-31	1	0	0.096564	0
000538	云南白药	2019-12-31	1	0	-0.079528	0
000538	云南白药	2019-12-31	1	0	-0.079528	1
000538	云南白药	2020-12-31	1	0	0.111994	1
000538	云南白药	2020-12-31	1	0	0.111994	0
000538	云南白药	2021-12-31	1	0	-0.053001	0
000538	云南白药	2021-12-31	1	0	-0.053001	1
000541	佛山照明	2006-12-31	1	0	0.037022	1
000541	佛山照明	2006-12-31	1	0	0.037022	0
000541	佛山照明	2007-12-31	1	0	0.257552	0
000541	佛山照明	2007-12-31	1	0	0.257552	1
000541	佛山照明	2008-12-31	1	0	-0.165847	1
000541	佛山照明	2008-12-31	1	0	-0.165847	0
000541	佛山照明	2009-12-31	1	0	0.058239	0
000541	佛山照明	2009-12-31	1	0	0.058239	1
000541	佛山照明	2010-12-31	1	0	0.044555	1
000541	佛山照明	2010-12-31	1	0	0.044555	0
000541	佛山照明	2011-12-31	1	0	0.008632	0
000541	佛山照明	2011-12-31	1	0	0.008632	1
000541	佛山照明	2012-12-31	1	0	0.092763	1
000541	佛山照明	2012-12-31	1	0	0.092763	0
000541	佛山照明	2013-12-31	1	0	-0.021603	0
000541	佛山照明	2013-12-31	1	0	-0.021603	1
000541	佛山照明	2014-12-31	1	0	0.107572	1
000541	佛山照明	2014-12-31	1	0	0.107572	0
000541	佛山照明	2015-12-31	1	0	0.618618	0
000541	佛山照明	2015-12-31	1	0	0.618618	1
000541	佛山照明	2016-12-31	1	0	0.008576	1
000541	佛山照明	2016-12-31	1	0	0.008576	0
000541	佛山照明	2017-12-31	1	0	-0.069565	0
000541	佛山照明	2017-12-31	1	0	-0.069565	1
000541	佛山照明	2018-12-31	1	0	-0.015442	1
000541	佛山照明	2018-12-31	1	0	-0.015442	0
000541	佛山照明	2019-12-31	1	0	0.105049	0
000541	佛山照明	2019-12-31	1	0	0.105049	1
000541	佛山照明	2020-12-31	1	0	0.315127	1
000541	佛山照明	2020-12-31	1	0	0.315127	0
000541	佛山照明	2021-12-31	1	0	0.138538	0
000541	佛山照明	2021-12-31	1	0	0.138538	1
000545	吉林制药	2006-12-31	1	0	-0.0473	0
000545	吉林制药	2006-12-31	1	0	-0.0473	1
000545	吉林制药	2008-12-31	1	0	0.020825	1
000545	吉林制药	2008-12-31	1	0	0.020825	0
000545	吉林制药	2009-12-31	1	0	-0.324539	0
000545	吉林制药	2009-12-31	1	0	-0.324539	1
000545	金浦钛业	2013-12-31	1	0	0.003875	1
000545	金浦钛业	2013-12-31	1	0	0.003875	0
000545	金浦钛业	2014-12-31	1	0	0.801988	0
000545	金浦钛业	2014-12-31	1	0	0.801988	1
000545	金浦钛业	2015-12-31	1	0	0.194056	1
000545	金浦钛业	2015-12-31	1	0	0.194056	0
000545	金浦钛业	2016-12-31	1	0	0.067775	0
000545	金浦钛业	2016-12-31	1	0	0.067775	1
000545	金浦钛业	2017-12-31	1	0	0.020877	1
000545	金浦钛业	2017-12-31	1	0	0.020877	0
000545	金浦钛业	2018-12-31	1	0	0.136028	0
000545	金浦钛业	2018-12-31	1	0	0.136028	1
000545	金浦钛业	2019-12-31	1	0	-0.011326	1
000545	金浦钛业	2019-12-31	1	0	-0.011326	0
000545	金浦钛业	2020-12-31	1	0	-0.065831	0
000545	金浦钛业	2020-12-31	1	0	-0.065831	1
000545	金浦钛业	2021-12-31	1	0	0.066039	0
000545	金浦钛业	2021-12-31	1	0	0.066039	1
000547	闽福发A	2006-12-31	1	0	-0.059236	0
000547	闽福发A	2006-12-31	1	0	-0.059236	1
000547	闽福发A	2007-12-31	1	0	1.11369	1
000547	闽福发A	2007-12-31	1	0	1.11369	0
000547	闽福发A	2008-12-31	1	0	-0.372312	0
000547	闽福发A	2008-12-31	1	0	-0.372312	1
000547	闽福发A	2009-12-31	1	0	0.21745	1
000547	闽福发A	2009-12-31	1	0	0.21745	0
000547	闽福发A	2010-12-31	1	0	0.10415	0
000547	闽福发A	2010-12-31	1	0	0.10415	1
000547	闽福发A	2011-12-31	1	0	0.163198	1
000547	闽福发A	2011-12-31	1	0	0.163198	0
000547	闽福发A	2012-12-31	1	0	0.185645	0
000547	闽福发A	2012-12-31	1	0	0.185645	1
000547	闽福发A	2013-12-31	1	0	0.097592	1
000547	闽福发A	2013-12-31	1	0	0.097592	0
000547	闽福发A	2014-12-31	1	0	0.22747	0
000547	闽福发A	2014-12-31	1	0	0.22747	1
000547	航天发展	2015-12-31	1	0	10.8887	1
000547	航天发展	2015-12-31	1	0	10.8887	0
000547	航天发展	2016-12-31	1	0	0.007079	0
000547	航天发展	2016-12-31	1	0	0.007079	1
000547	航天发展	2017-12-31	1	0	0.097437	1
000547	航天发展	2017-12-31	1	0	0.097437	0
000547	航天发展	2018-12-31	1	0	0.192374	0
000547	航天发展	2018-12-31	1	0	0.192374	1
000547	航天发展	2019-12-31	1	0	0.164385	1
000547	航天发展	2019-12-31	1	0	0.164385	0
000547	航天发展	2020-12-31	1	0	0.144968	0
000547	航天发展	2020-12-31	1	0	0.144968	1
000547	航天发展	2021-12-31	1	0	0.122863	0
000547	航天发展	2021-12-31	1	0	0.122863	1
000549	S 湘火炬	2006-12-31	1	0	0.280024	1
000549	S 湘火炬	2006-12-31	1	0	0.280024	0
000550	江铃汽车	2006-12-31	1	0	0.123069	1
000550	江铃汽车	2006-12-31	1	0	0.123069	0
000550	江铃汽车	2007-12-31	1	0	0.152821	0
000550	江铃汽车	2007-12-31	1	0	0.152821	1
000550	江铃汽车	2008-12-31	1	0	-0.026219	1
000550	江铃汽车	2008-12-31	1	0	-0.026219	0
000550	江铃汽车	2009-12-31	1	0	0.390787	0
000550	江铃汽车	2009-12-31	1	0	0.390787	1
000550	江铃汽车	2010-12-31	1	0	0.354864	1
000550	江铃汽车	2010-12-31	1	0	0.354864	0
000550	江铃汽车	2011-12-31	1	0	0.051802	0
000550	江铃汽车	2011-12-31	1	0	0.051802	1
000550	江铃汽车	2012-12-31	1	0	0.105021	1
000550	江铃汽车	2012-12-31	1	0	0.105021	0
000550	江铃汽车	2013-12-31	1	0	0.257212	0
000550	江铃汽车	2013-12-31	1	0	0.257212	1
000550	江铃汽车	2014-12-31	1	0	0.182704	1
000550	江铃汽车	2014-12-31	1	0	0.182704	0
000550	江铃汽车	2015-12-31	1	0	0.079717	0
000550	江铃汽车	2015-12-31	1	0	0.079717	1
000550	江铃汽车	2016-12-31	1	0	0.16356	1
000550	江铃汽车	2016-12-31	1	0	0.16356	0
000550	江铃汽车	2017-12-31	1	0	0.077161	0
000550	江铃汽车	2017-12-31	1	0	0.077161	1
000550	江铃汽车	2018-12-31	1	0	-0.113222	1
000550	江铃汽车	2018-12-31	1	0	-0.113222	0
000550	江铃汽车	2019-12-31	1	0	0.038553	0
000550	江铃汽车	2019-12-31	1	0	0.038553	1
000550	江铃汽车	2020-12-31	1	0	0.159954	1
000550	江铃汽车	2020-12-31	1	0	0.159954	0
000550	江铃汽车	2021-12-31	1	0	-0.064789	0
000550	江铃汽车	2021-12-31	1	0	-0.064789	1
000553	沙隆达A	2006-12-31	1	0	-0.030396	0
000553	沙隆达A	2006-12-31	1	0	-0.030396	1
000553	沙隆达A	2007-12-31	1	0	0.071145	1
000553	沙隆达A	2007-12-31	1	0	0.071145	0
000553	沙隆达A	2008-12-31	1	0	0.177381	0
000553	沙隆达A	2008-12-31	1	0	0.177381	1
000553	沙隆达A	2009-12-31	1	0	-0.00508	1
000553	沙隆达A	2009-12-31	1	0	-0.00508	0
000553	沙隆达A	2010-12-31	1	0	-0.011875	0
000553	沙隆达A	2010-12-31	1	0	-0.011875	1
000553	沙隆达A	2011-12-31	1	0	0.08491	1
000553	沙隆达A	2011-12-31	1	0	0.08491	0
000553	沙隆达A	2012-12-31	1	0	0.04922	0
000553	沙隆达A	2012-12-31	1	0	0.04922	1
000553	沙隆达A	2013-12-31	1	0	0.125869	1
000553	沙隆达A	2013-12-31	1	0	0.125869	0
000553	沙隆达A	2014-12-31	1	0	0.083459	0
000553	沙隆达A	2014-12-31	1	0	0.083459	1
000553	沙隆达A	2015-12-31	1	0	0.014644	1
000553	沙隆达A	2015-12-31	1	0	0.014644	0
000553	沙隆达A	2016-12-31	1	0	0.002558	0
000553	沙隆达A	2016-12-31	1	0	0.002558	1
000553	沙隆达A	2017-12-31	1	0	0.085536	1
000553	沙隆达A	2017-12-31	1	0	0.085536	0
000553	沙隆达A	2018-12-31	1	0	0.080744	0
000553	沙隆达A	2018-12-31	1	0	0.080744	1
000553	安道麦A	2019-12-31	1	0	0.026144	1
000553	安道麦A	2019-12-31	1	0	0.026144	0
000553	安道麦A	2020-12-31	1	0	0.033388	0
000553	安道麦A	2020-12-31	1	0	0.033388	1
000553	安道麦A	2021-12-31	1	0	0.07338	0
000553	安道麦A	2021-12-31	1	0	0.07338	1
000559	万向钱潮	2006-12-31	1	0	0.039546	1
000559	万向钱潮	2006-12-31	1	0	0.039546	0
000559	万向钱潮	2007-12-31	1	0	0.062136	0
000559	万向钱潮	2007-12-31	1	0	0.062136	1
000559	万向钱潮	2008-12-31	1	0	0.057774	1
000559	万向钱潮	2008-12-31	1	0	0.057774	0
000559	万向钱潮	2009-12-31	1	0	0.000291	0
000559	万向钱潮	2009-12-31	1	0	0.000291	1
000559	万向钱潮	2010-12-31	1	0	0.390605	1
000559	万向钱潮	2010-12-31	1	0	0.390605	0
000559	万向钱潮	2011-12-31	1	0	0.089859	0
000559	万向钱潮	2011-12-31	1	0	0.089859	1
000559	万向钱潮	2012-12-31	1	0	-0.080017	1
000559	万向钱潮	2012-12-31	1	0	-0.080017	0
000559	万向钱潮	2013-12-31	1	0	0.032818	0
000559	万向钱潮	2013-12-31	1	0	0.032818	1
000559	万向钱潮	2014-12-31	1	0	0.221753	1
000559	万向钱潮	2014-12-31	1	0	0.221753	0
000559	万向钱潮	2015-12-31	1	0	0.070878	0
000559	万向钱潮	2015-12-31	1	0	0.070878	1
000559	万向钱潮	2016-12-31	1	0	-0.10398	1
000559	万向钱潮	2016-12-31	1	0	-0.10398	0
000559	万向钱潮	2017-12-31	1	0	0.00101	0
000559	万向钱潮	2017-12-31	1	0	0.00101	1
000559	万向钱潮	2018-12-31	1	0	0.045017	1
000559	万向钱潮	2018-12-31	1	0	0.045017	0
000559	万向钱潮	2019-12-31	1	0	-0.001677	0
000559	万向钱潮	2019-12-31	1	0	-0.001677	1
000559	万向钱潮	2020-12-31	1	0	0.287816	1
000559	万向钱潮	2020-12-31	1	0	0.287816	0
000559	万向钱潮	2021-12-31	1	0	0.085908	0
000559	万向钱潮	2021-12-31	1	0	0.085908	1
000561	烽火电子	2010-12-31	1	0	0.130043	0
000561	烽火电子	2010-12-31	1	0	0.130043	1
000561	烽火电子	2011-12-31	1	0	0.114613	1
000561	烽火电子	2011-12-31	1	0	0.114613	0
000561	烽火电子	2012-12-31	1	0	0.135285	0
000561	烽火电子	2012-12-31	1	0	0.135285	1
000561	烽火电子	2013-12-31	1	0	0.026719	1
000561	烽火电子	2013-12-31	1	0	0.026719	0
000561	烽火电子	2014-12-31	1	0	0.143624	0
000561	烽火电子	2014-12-31	1	0	0.143624	1
000561	烽火电子	2015-12-31	1	0	0.189137	1
000561	烽火电子	2015-12-31	1	0	0.189137	0
000561	烽火电子	2016-12-31	1	0	0.018558	0
000561	烽火电子	2016-12-31	1	0	0.018558	1
000561	烽火电子	2017-12-31	1	0	0.202552	1
000561	烽火电子	2017-12-31	1	0	0.202552	0
000561	烽火电子	2018-12-31	1	0	0.047678	0
000561	烽火电子	2018-12-31	1	0	0.047678	1
000561	烽火电子	2019-12-31	1	0	0.109878	1
000561	烽火电子	2019-12-31	1	0	0.109878	0
000561	烽火电子	2020-12-31	1	0	0.097071	0
000561	烽火电子	2020-12-31	1	0	0.097071	1
000561	烽火电子	2021-12-31	1	0	0.088604	0
000561	烽火电子	2021-12-31	1	0	0.088604	1
000565	渝三峡A	2006-12-31	1	0	0.031628	1
000565	渝三峡A	2006-12-31	1	0	0.031628	0
000565	渝三峡A	2007-12-31	1	0	0.713265	0
000565	渝三峡A	2007-12-31	1	0	0.713265	1
000565	渝三峡A	2008-12-31	1	0	0.276477	1
000565	渝三峡A	2008-12-31	1	0	0.276477	0
000565	渝三峡A	2009-12-31	1	0	0.165367	0
000565	渝三峡A	2009-12-31	1	0	0.165367	1
000565	渝三峡A	2010-12-31	1	0	-0.030008	1
000565	渝三峡A	2010-12-31	1	0	-0.030008	0
000565	渝三峡A	2011-12-31	1	0	-0.305173	0
000565	渝三峡A	2011-12-31	1	0	-0.305173	1
000565	渝三峡A	2012-12-31	1	0	0.061352	1
000565	渝三峡A	2012-12-31	1	0	0.061352	0
000565	渝三峡A	2013-12-31	1	0	-0.075964	0
000565	渝三峡A	2013-12-31	1	0	-0.075964	1
000565	渝三峡A	2014-12-31	1	0	-0.020005	1
000565	渝三峡A	2014-12-31	1	0	-0.020005	0
000565	渝三峡A	2015-12-31	1	0	0.11626	0
000565	渝三峡A	2015-12-31	1	0	0.11626	1
000565	渝三峡A	2016-12-31	1	0	0.256263	1
000565	渝三峡A	2016-12-31	1	0	0.256263	0
000565	渝三峡A	2017-12-31	1	0	0.17887	0
000565	渝三峡A	2017-12-31	1	0	0.17887	1
000565	渝三峡A	2018-12-31	1	0	-0.065126	1
000565	渝三峡A	2018-12-31	1	0	-0.065126	0
000565	渝三峡A	2019-12-31	1	0	0.047711	0
000565	渝三峡A	2019-12-31	1	0	0.047711	1
000565	渝三峡A	2020-12-31	1	0	0.032332	1
000565	渝三峡A	2020-12-31	1	0	0.032332	0
000565	渝三峡A	2021-12-31	1	0	0.011585	0
000565	渝三峡A	2021-12-31	1	0	0.011585	1
000566	海南海药	2006-12-31	1	0	0.095734	0
000566	海南海药	2006-12-31	1	0	0.095734	1
000566	海南海药	2007-12-31	1	0	0.115497	1
000566	海南海药	2007-12-31	1	0	0.115497	0
000566	海南海药	2008-12-31	1	0	0.154735	0
000566	海南海药	2008-12-31	1	0	0.154735	1
000566	海南海药	2009-12-31	1	0	0.150427	1
000566	海南海药	2009-12-31	1	0	0.150427	0
000566	海南海药	2010-12-31	1	0	0.275934	0
000566	海南海药	2010-12-31	1	0	0.275934	1
000566	海南海药	2011-12-31	1	0	0.832608	1
000566	海南海药	2011-12-31	1	0	0.832608	0
000566	海南海药	2012-12-31	1	0	0.36725	0
000566	海南海药	2012-12-31	1	0	0.36725	1
000566	海南海药	2013-12-31	1	0	0.257252	1
000566	海南海药	2013-12-31	1	0	0.257252	0
000566	海南海药	2014-12-31	1	0	0.058025	0
000566	海南海药	2014-12-31	1	0	0.058025	1
000566	海南海药	2015-12-31	1	0	0.329078	1
000566	海南海药	2015-12-31	1	0	0.329078	0
000566	海南海药	2016-12-31	1	0	0.96782	0
000566	海南海药	2016-12-31	1	0	0.96782	1
000566	海南海药	2017-12-31	1	0	0.09785	1
000566	海南海药	2017-12-31	1	0	0.09785	0
000566	海南海药	2018-12-31	1	0	-0.020001	0
000566	海南海药	2018-12-31	1	0	-0.020001	1
000566	海南海药	2019-12-31	1	0	0.042619	1
000566	海南海药	2019-12-31	1	0	0.042619	0
000566	海南海药	2020-12-31	1	0	-0.046182	0
000566	海南海药	2020-12-31	1	0	-0.046182	1
000566	海南海药	2021-12-31	1	0	-0.186445	0
000566	海南海药	2021-12-31	1	0	-0.186445	1
000568	泸州老窖	2006-12-31	1	0	0.288326	1
000568	泸州老窖	2006-12-31	1	0	0.288326	0
000568	泸州老窖	2007-12-31	1	0	0.29899	0
000568	泸州老窖	2007-12-31	1	0	0.29899	1
000568	泸州老窖	2008-12-31	1	0	0.133842	1
000568	泸州老窖	2008-12-31	1	0	0.133842	0
000568	泸州老窖	2009-12-31	1	0	0.174675	0
000568	泸州老窖	2009-12-31	1	0	0.174675	1
000568	泸州老窖	2010-12-31	1	0	0.341581	1
000568	泸州老窖	2010-12-31	1	0	0.341581	0
000568	泸州老窖	2011-12-31	1	0	0.55455	0
000568	泸州老窖	2011-12-31	1	0	0.55455	1
000568	泸州老窖	2012-12-31	1	0	0.248112	1
000568	泸州老窖	2012-12-31	1	0	0.248112	0
000568	泸州老窖	2013-12-31	1	0	-0.118069	0
000568	泸州老窖	2013-12-31	1	0	-0.118069	1
000568	泸州老窖	2014-12-31	1	0	-0.052914	1
000568	泸州老窖	2014-12-31	1	0	-0.052914	0
000568	泸州老窖	2015-12-31	1	0	0.000824	0
000568	泸州老窖	2015-12-31	1	0	0.000824	1
000568	泸州老窖	2016-12-31	1	0	0.035567	1
000568	泸州老窖	2016-12-31	1	0	0.035567	0
000568	泸州老窖	2017-12-31	1	0	0.414607	0
000568	泸州老窖	2017-12-31	1	0	0.414607	1
000568	泸州老窖	2018-12-31	1	0	0.14422	1
000568	泸州老窖	2018-12-31	1	0	0.14422	0
000568	泸州老窖	2019-12-31	1	0	0.279366	0
000568	泸州老窖	2019-12-31	1	0	0.279366	1
000568	泸州老窖	2020-12-31	1	0	0.210555	1
000568	泸州老窖	2020-12-31	1	0	0.210555	0
000568	泸州老窖	2021-12-31	1	0	0.234298	0
000568	泸州老窖	2021-12-31	1	0	0.234298	1
000569	长城股份	2006-12-31	1	0	-0.156259	0
000569	长城股份	2006-12-31	1	0	-0.156259	1
000569	长城股份	2008-12-31	1	0	-0.092895	1
000569	长城股份	2008-12-31	1	0	-0.092895	0
000570	苏常柴A	2006-12-31	1	0	-0.017792	0
000570	苏常柴A	2006-12-31	1	0	-0.017792	1
000570	苏常柴A	2007-12-31	1	0	0.183932	1
000570	苏常柴A	2007-12-31	1	0	0.183932	0
000570	苏常柴A	2008-12-31	1	0	-0.178614	0
000570	苏常柴A	2008-12-31	1	0	-0.178614	1
000570	苏常柴A	2009-12-31	1	0	0.549222	1
000570	苏常柴A	2009-12-31	1	0	0.549222	0
000570	苏常柴A	2010-12-31	1	0	0.16409	0
000570	苏常柴A	2010-12-31	1	0	0.16409	1
000570	苏常柴A	2011-12-31	1	0	-0.161412	1
000570	苏常柴A	2011-12-31	1	0	-0.161412	0
000570	苏常柴A	2012-12-31	1	0	0.085851	0
000570	苏常柴A	2012-12-31	1	0	0.085851	1
000570	苏常柴A	2013-12-31	1	0	-0.02379	1
000570	苏常柴A	2013-12-31	1	0	-0.02379	0
000570	苏常柴A	2014-12-31	1	0	0.027396	0
000570	苏常柴A	2014-12-31	1	0	0.027396	1
000570	苏常柴A	2015-12-31	1	0	0.020722	1
000570	苏常柴A	2015-12-31	1	0	0.020722	0
000570	苏常柴A	2016-12-31	1	0	0.152348	0
000570	苏常柴A	2016-12-31	1	0	0.152348	1
000570	苏常柴A	2017-12-31	1	0	0.000483	1
000570	苏常柴A	2017-12-31	1	0	0.000483	0
000570	苏常柴A	2018-12-31	1	0	-0.047497	0
000570	苏常柴A	2018-12-31	1	0	-0.047497	1
000570	苏常柴A	2019-12-31	1	0	-0.015019	1
000570	苏常柴A	2019-12-31	1	0	-0.015019	0
000570	苏常柴A	2020-12-31	1	0	0.133035	0
000570	苏常柴A	2020-12-31	1	0	0.133035	1
000570	苏常柴A	2021-12-31	1	0	0.229557	0
000570	苏常柴A	2021-12-31	1	0	0.229557	1
000572	金盘股份	2006-12-31	1	0	2.17998	1
000572	金盘股份	2006-12-31	1	0	2.17998	0
000572	海马股份	2007-12-31	1	0	2.02206	0
000572	海马股份	2007-12-31	1	0	2.02206	1
000572	海马股份	2008-12-31	1	0	-0.23861	1
000572	海马股份	2008-12-31	1	0	-0.23861	0
000572	海马股份	2009-12-31	1	0	0.264203	0
000572	海马股份	2009-12-31	1	0	0.264203	1
000572	海马股份	2010-12-31	1	0	0.598769	1
000572	海马股份	2010-12-31	1	0	0.598769	0
000572	海马汽车	2011-12-31	1	0	0.028366	0
000572	海马汽车	2011-12-31	1	0	0.028366	1
000572	海马汽车	2012-12-31	1	0	-0.031275	1
000572	海马汽车	2012-12-31	1	0	-0.031275	0
000572	海马汽车	2013-12-31	1	0	0.089251	0
000572	海马汽车	2013-12-31	1	0	0.089251	1
000572	海马汽车	2014-12-31	1	0	0.143546	1
000572	海马汽车	2014-12-31	1	0	0.143546	0
000572	海马汽车	2015-12-31	1	0	0.079945	0
000572	海马汽车	2015-12-31	1	0	0.079945	1
000572	海马汽车	2016-12-31	1	0	0.046053	1
000572	海马汽车	2016-12-31	1	0	0.046053	0
000572	海马汽车	2017-12-31	1	0	-0.132167	0
000572	海马汽车	2017-12-31	1	0	-0.132167	1
000572	海马汽车	2018-12-31	1	0	-0.274465	1
000572	海马汽车	2018-12-31	1	0	-0.274465	0
000572	海马汽车	2021-12-31	1	0	-0.108713	0
000572	海马汽车	2021-12-31	1	0	-0.108713	1
000576	广东甘化	2006-12-31	1	0	-0.116735	0
000576	广东甘化	2006-12-31	1	0	-0.116735	1
000576	广东甘化	2007-12-31	1	0	-0.094751	1
000576	广东甘化	2007-12-31	1	0	-0.094751	0
000576	广东甘化	2008-12-31	1	0	-0.033471	0
000576	广东甘化	2008-12-31	1	0	-0.033471	1
000576	广东甘化	2013-12-31	1	0	0.605371	1
000576	广东甘化	2013-12-31	1	0	0.605371	0
000576	广东甘化	2014-12-31	1	0	-0.013923	0
000576	广东甘化	2014-12-31	1	0	-0.013923	1
000576	广东甘化	2015-12-31	1	0	0.344632	1
000576	广东甘化	2015-12-31	1	0	0.344632	0
000576	广东甘化	2016-12-31	1	0	-0.194894	0
000576	广东甘化	2016-12-31	1	0	-0.194894	1
000576	广东甘化	2017-12-31	1	0	-0.23268	1
000576	广东甘化	2017-12-31	1	0	-0.23268	0
000576	广东甘化	2018-12-31	1	0	0.376879	0
000576	广东甘化	2018-12-31	1	0	0.376879	1
000576	广东甘化	2019-12-31	1	0	-0.04799	1
000576	广东甘化	2019-12-31	1	0	-0.04799	0
000576	甘化科工	2020-12-31	1	0	0.225551	0
000576	甘化科工	2020-12-31	1	0	0.225551	1
000576	甘化科工	2021-12-31	1	0	-0.045705	0
000576	甘化科工	2021-12-31	1	0	-0.045705	1
000578	盐湖集团	2009-12-31	1	0	0.229257	1
000578	盐湖集团	2009-12-31	1	0	0.229257	0
000578	盐湖集团	2010-12-31	1	0	0.199301	0
000578	盐湖集团	2010-12-31	1	0	0.199301	1
000581	威孚高科	2006-12-31	1	0	0.087761	1
000581	威孚高科	2006-12-31	1	0	0.087761	0
000581	威孚高科	2007-12-31	1	0	0.053466	0
000581	威孚高科	2007-12-31	1	0	0.053466	1
000581	威孚高科	2008-12-31	1	0	-0.108778	1
000581	威孚高科	2008-12-31	1	0	-0.108778	0
000581	威孚高科	2009-12-31	1	0	0.095254	0
000581	威孚高科	2009-12-31	1	0	0.095254	1
000581	威孚高科	2010-12-31	1	0	0.342692	1
000581	威孚高科	2010-12-31	1	0	0.342692	0
000581	威孚高科	2011-12-31	1	0	0.17268	0
000581	威孚高科	2011-12-31	1	0	0.17268	1
000581	威孚高科	2012-12-31	1	0	0.394334	1
000581	威孚高科	2012-12-31	1	0	0.394334	0
000581	威孚高科	2013-12-31	1	0	0.182549	0
000581	威孚高科	2013-12-31	1	0	0.182549	1
000581	威孚高科	2014-12-31	1	0	0.108179	1
000581	威孚高科	2014-12-31	1	0	0.108179	0
000581	威孚高科	2015-12-31	1	0	0.083894	0
000581	威孚高科	2015-12-31	1	0	0.083894	1
000581	威孚高科	2016-12-31	1	0	0.099317	1
000581	威孚高科	2016-12-31	1	0	0.099317	0
000581	威孚高科	2017-12-31	1	0	0.171876	0
000581	威孚高科	2017-12-31	1	0	0.171876	1
000581	威孚高科	2018-12-31	1	0	0.032674	1
000581	威孚高科	2018-12-31	1	0	0.032674	0
000581	威孚高科	2019-12-31	1	0	0.146769	0
000581	威孚高科	2019-12-31	1	0	0.146769	1
000581	威孚高科	2020-12-31	1	0	0.141594	1
000581	威孚高科	2020-12-31	1	0	0.141594	0
000581	威孚高科	2021-12-31	1	0	0.022674	0
000581	威孚高科	2021-12-31	1	0	0.022674	1
000584	舒卡股份	2006-12-31	1	0	-0.001675	1
000584	舒卡股份	2006-12-31	1	0	-0.001675	0
000584	舒卡股份	2007-12-31	1	0	0.195029	0
000584	舒卡股份	2007-12-31	1	0	0.195029	1
000584	舒卡股份	2008-12-31	1	0	0.263525	1
000584	舒卡股份	2008-12-31	1	0	0.263525	0
000584	友利控股	2009-12-31	1	0	-0.073122	0
000584	友利控股	2009-12-31	1	0	-0.073122	1
000584	友利控股	2010-12-31	1	0	0.342237	1
000584	友利控股	2010-12-31	1	0	0.342237	0
000584	友利控股	2011-12-31	1	0	0.054906	0
000584	友利控股	2011-12-31	1	0	0.054906	1
000584	友利控股	2012-12-31	1	0	0.008343	1
000584	友利控股	2012-12-31	1	0	0.008343	0
000584	友利控股	2013-12-31	1	0	-0.035881	0
000584	友利控股	2013-12-31	1	0	-0.035881	1
000584	友利控股	2014-12-31	1	0	-0.027513	1
000584	友利控股	2014-12-31	1	0	-0.027513	0
000584	友利控股	2015-12-31	1	0	-0.153635	0
000584	友利控股	2015-12-31	1	0	-0.153635	1
000584	友利控股	2016-12-31	1	0	-0.240788	1
000584	友利控股	2016-12-31	1	0	-0.240788	0
000584	哈工智能	2017-12-31	1	0	0.638556	0
000584	哈工智能	2017-12-31	1	0	0.638556	1
000584	哈工智能	2018-12-31	1	0	0.222923	1
000584	哈工智能	2018-12-31	1	0	0.222923	0
000584	哈工智能	2019-12-31	1	0	0.008738	0
000584	哈工智能	2019-12-31	1	0	0.008738	1
000584	哈工智能	2020-12-31	1	0	0.106398	1
000584	哈工智能	2020-12-31	1	0	0.106398	0
000584	哈工智能	2021-12-31	1	0	-0.042094	0
000584	哈工智能	2021-12-31	1	0	-0.042094	1
000585	东北电气	2006-12-31	1	0	0.021323	0
000585	东北电气	2006-12-31	1	0	0.021323	1
000585	东北电气	2007-12-31	1	0	-0.162333	1
000585	东北电气	2007-12-31	1	0	-0.162333	0
000585	东北电气	2008-12-31	1	0	-0.189441	0
000585	东北电气	2008-12-31	1	0	-0.189441	1
000585	东北电气	2010-12-31	1	0	0.0093	1
000585	东北电气	2010-12-31	1	0	0.0093	0
000585	东北电气	2011-12-31	1	0	-0.340247	0
000585	东北电气	2011-12-31	1	0	-0.340247	1
000585	东北电气	2013-12-31	1	0	-0.071205	1
000585	东北电气	2013-12-31	1	0	-0.071205	0
000585	东北电气	2014-12-31	1	0	0.042929	0
000585	东北电气	2014-12-31	1	0	0.042929	1
000585	东北电气	2015-12-31	1	0	0.001761	1
000585	东北电气	2015-12-31	1	0	0.001761	0
000585	东北电气	2016-12-31	1	0	-0.16882	0
000585	东北电气	2016-12-31	1	0	-0.16882	1
000586	汇源通信	2006-12-31	1	0	0.059141	1
000586	汇源通信	2006-12-31	1	0	0.059141	0
000586	汇源通信	2007-12-31	1	0	-0.12455	0
000586	汇源通信	2007-12-31	1	0	-0.12455	1
000586	汇源通信	2008-12-31	1	0	-0.251132	1
000586	汇源通信	2008-12-31	1	0	-0.251132	0
000586	汇源通信	2011-12-31	1	0	-0.019309	0
000586	汇源通信	2011-12-31	1	0	-0.019309	1
000586	汇源通信	2012-12-31	1	0	-0.008994	1
000586	汇源通信	2012-12-31	1	0	-0.008994	0
000586	汇源通信	2013-12-31	1	0	-0.048006	0
000586	汇源通信	2013-12-31	1	0	-0.048006	1
000586	汇源通信	2014-12-31	1	0	0.098273	1
000586	汇源通信	2014-12-31	1	0	0.098273	0
000586	汇源通信	2015-12-31	1	0	-0.01324	0
000586	汇源通信	2015-12-31	1	0	-0.01324	1
000586	汇源通信	2016-12-31	1	0	0.039756	1
000586	汇源通信	2016-12-31	1	0	0.039756	0
000586	汇源通信	2017-12-31	1	0	0.016565	0
000586	汇源通信	2017-12-31	1	0	0.016565	1
000586	汇源通信	2018-12-31	1	0	0.069043	1
000586	汇源通信	2018-12-31	1	0	0.069043	0
000586	汇源通信	2019-12-31	1	0	0.043045	0
000586	汇源通信	2019-12-31	1	0	0.043045	1
000586	汇源通信	2020-12-31	1	0	-0.214886	1
000586	汇源通信	2020-12-31	1	0	-0.214886	0
000586	汇源通信	2021-12-31	1	0	0.049613	0
000586	汇源通信	2021-12-31	1	0	0.049613	1
000589	黔轮胎A	2006-12-31	1	0	0.019774	0
000589	黔轮胎A	2006-12-31	1	0	0.019774	1
000589	黔轮胎A	2007-12-31	1	0	0.075637	1
000589	黔轮胎A	2007-12-31	1	0	0.075637	0
000589	黔轮胎A	2008-12-31	1	0	0.140942	0
000589	黔轮胎A	2008-12-31	1	0	0.140942	1
000589	黔轮胎A	2009-12-31	1	0	0.079026	1
000589	黔轮胎A	2009-12-31	1	0	0.079026	0
000589	黔轮胎A	2010-12-31	1	0	0.263715	0
000589	黔轮胎A	2010-12-31	1	0	0.263715	1
000589	黔轮胎A	2011-12-31	1	0	0.289081	1
000589	黔轮胎A	2011-12-31	1	0	0.289081	0
000589	黔轮胎A	2012-12-31	1	0	-0.046349	0
000589	黔轮胎A	2012-12-31	1	0	-0.046349	1
000589	黔轮胎A	2013-12-31	1	0	0.124161	1
000589	黔轮胎A	2013-12-31	1	0	0.124161	0
000589	黔轮胎A	2014-12-31	1	0	0.285129	0
000589	黔轮胎A	2014-12-31	1	0	0.285129	1
000589	黔轮胎A	2015-12-31	1	0	0.148539	1
000589	黔轮胎A	2015-12-31	1	0	0.148539	0
000589	黔轮胎A	2016-12-31	1	0	-0.066882	0
000589	黔轮胎A	2016-12-31	1	0	-0.066882	1
000589	黔轮胎A	2017-12-31	1	0	-0.068357	1
000589	黔轮胎A	2017-12-31	1	0	-0.068357	0
000589	黔轮胎A	2018-12-31	1	0	0.07883	0
000589	黔轮胎A	2018-12-31	1	0	0.07883	1
000589	贵州轮胎	2019-12-31	1	0	0.00379	1
000589	贵州轮胎	2019-12-31	1	0	0.00379	0
000589	贵州轮胎	2020-12-31	1	0	0.094591	0
000589	贵州轮胎	2020-12-31	1	0	0.094591	1
000589	贵州轮胎	2021-12-31	1	0	0.118051	0
000589	贵州轮胎	2021-12-31	1	0	0.118051	1
000590	紫光古汉	2006-12-31	1	0	-0.179397	0
000590	紫光古汉	2006-12-31	1	0	-0.179397	1
000590	紫光古汉	2007-12-31	1	0	-0.023973	1
000590	紫光古汉	2007-12-31	1	0	-0.023973	0
000590	紫光古汉	2008-12-31	1	0	0.06878	0
000590	紫光古汉	2008-12-31	1	0	0.06878	1
000590	紫光古汉	2009-12-31	1	0	-0.119355	1
000590	紫光古汉	2009-12-31	1	0	-0.119355	0
000590	紫光古汉	2010-12-31	1	0	0.101468	0
000590	紫光古汉	2010-12-31	1	0	0.101468	1
000590	紫光古汉	2011-12-31	1	0	0.059303	1
000590	紫光古汉	2011-12-31	1	0	0.059303	0
000590	紫光古汉	2012-12-31	1	0	0.168584	0
000590	紫光古汉	2012-12-31	1	0	0.168584	1
000590	紫光古汉	2013-12-31	1	0	-0.215131	1
000590	紫光古汉	2013-12-31	1	0	-0.215131	0
000590	紫光古汉	2014-12-31	1	0	0.062	0
000590	紫光古汉	2014-12-31	1	0	0.062	1
000590	启迪古汉	2016-12-31	1	0	0.073616	1
000590	启迪古汉	2016-12-31	1	0	0.073616	0
[truncated: 41,978 more rows]

## Sheet: Sheet2
Symbol	yearSymbol		Enddate	ST	IsNewOrSuspend	Growth	ISBSE
证券代码	证券代码		统计截止日期	是否剔除ST或*ST股	是否剔除当年新上市、已经退市或被暂停退市的公司	成长性	是否剔除北交所上市公司
						总资产增长率
000008	2006000008	2006	2006-12-31	1	0	-0.152266	0
000008	2013000008	2013	2013-12-31	1	0	0.020847	0
000008	2014000008	2014	2014-12-31	1	0	0.075647	0
000008	2015000008	2015	2015-12-31	1	0	4.32523	0
000008	2016000008	2016	2016-12-31	1	0	1.28249	0
000008	2017000008	2017	2017-12-31	1	0	0.303401	0
000008	2018000008	2018	2018-12-31	1	0	-0.019849	0
000008	2019000008	2019	2019-12-31	1	0	0.150786	0
000008	2020000008	2020	2020-12-31	1	0	0.065072	0
000008	2021000008	2021	2021-12-31	1	0	-0.034988	0
000012	2006000012	2006	2006-12-31	1	0	0.226116	0
000012	2007000012	2007	2007-12-31	1	0	0.247429	0
000012	2008000012	2008	2008-12-31	1	0	0.227503	0
000012	2009000012	2009	2009-12-31	1	0	0.051782	0
000012	2010000012	2010	2010-12-31	1	0	0.142602	0
000012	2011000012	2011	2011-12-31	1	0	0.22549	0
000012	2012000012	2012	2012-12-31	1	0	-0.061878	0
000012	2013000012	2013	2013-12-31	1	0	0.051832	0
000012	2014000012	2014	2014-12-31	1	0	0.01363	0
000012	2015000012	2015	2015-12-31	1	0	0.035746	0
000012	2016000012	2016	2016-12-31	1	0	0.106989	0
000012	2017000012	2017	2017-12-31	1	0	0.139279	0
000012	2018000012	2018	2018-12-31	1	0	-0.021539	0
000012	2019000012	2019	2019-12-31	1	0	-0.047765	0
000012	2020000012	2020	2020-12-31	1	0	-0.017489	0
000012	2021000012	2021	2021-12-31	1	0	0.114995	0
000016	2006000016	2006	2006-12-31	1	0	0.091194	0
000016	2007000016	2007	2007-12-31	1	0	-0.074011	0
000016	2008000016	2008	2008-12-31	1	0	-0.004691	0
000016	2009000016	2009	2009-12-31	1	0	0.286047	0
000016	2010000016	2010	2010-12-31	1	0	0.213649	0
000016	2011000016	2011	2011-12-31	1	0	0.026693	0
000016	2012000016	2012	2012-12-31	1	0	-0.02032	0
000016	2013000016	2013	2013-12-31	1	0	-0.049486	0
000016	2014000016	2014	2014-12-31	1	0	0.065755	0
000016	2015000016	2015	2015-12-31	1	0	-0.15072	0
000016	2016000016	2016	2016-12-31	1	0	0.210012	0
000016	2017000016	2017	2017-12-31	1	0	0.366269	0
000016	2018000016	2018	2018-12-31	1	0	0.40012	0
000016	2019000016	2019	2019-12-31	1	0	0.291098	0
000016	2020000016	2020	2020-12-31	1	0	0.171163	0
000016	2021000016	2021	2021-12-31	1	0	-0.200531	0
000017	2014000017	2014	2014-12-31	1	0	-0.66016	0
000017	2015000017	2015	2015-12-31	1	0	-0.109159	0
000017	2016000017	2016	2016-12-31	1	0	0.179188	0
000017	2017000017	2017	2017-12-31	1	0	0.359998	0
000020	2009000020	2009	2009-12-31	1	0	0.694268	0
000020	2010000020	2010	2010-12-31	1	0	-0.040812	0
000020	2011000020	2011	2011-12-31	1	0	-0.079225	0
000020	2012000020	2012	2012-12-31	1	0	0.019838	0
000020	2013000020	2013	2013-12-31	1	0	0.072917	0
000020	2014000020	2014	2014-12-31	1	0	0.589859	0
000020	2015000020	2015	2015-12-31	1	0	-0.006666	0
000020	2016000020	2016	2016-12-31	1	0	-0.452397	0
000020	2017000020	2017	2017-12-31	1	0	-0.004289	0
000020	2018000020	2018	2018-12-31	1	0	-0.020123	0
000020	2019000020	2019	2019-12-31	1	0	-0.004742	0
000020	2020000020	2020	2020-12-31	1	0	0.02217	0
000020	2021000020	2021	2021-12-31	1	0	0.051218	0
000021	2006000021	2006	2006-12-31	1	0	-0.068441	0
000021	2007000021	2007	2007-12-31	1	0	0.177565	0
000021	2008000021	2008	2008-12-31	1	0	-0.157933	0
000021	2009000021	2009	2009-12-31	1	0	0.101832	0
000021	2010000021	2010	2010-12-31	1	0	0.228109	0
000021	2011000021	2011	2011-12-31	1	0	0.550543	0
000021	2012000021	2012	2012-12-31	1	0	-0.015033	0
000021	2013000021	2013	2013-12-31	1	0	0.348204	0
000021	2014000021	2014	2014-12-31	1	0	0.052735	0
000021	2015000021	2015	2015-12-31	1	0	-0.007813	0
000021	2016000021	2016	2016-12-31	1	0	-0.182747	0
000021	2017000021	2017	2017-12-31	1	0	0.416656	0
000021	2018000021	2018	2018-12-31	1	0	-0.036306	0
000021	2019000021	2019	2019-12-31	1	0	0.153564	0
000021	2020000021	2020	2020-12-31	1	0	0.172395	0
000021	2021000021	2021	2021-12-31	1	0	0.25026	0
000023	2006000023	2006	2006-12-31	1	0	-0.054708	0
000023	2007000023	2007	2007-12-31	1	0	-0.132627	0
000023	2008000023	2008	2008-12-31	1	0	0.219298	0
000023	2009000023	2009	2009-12-31	1	0	0.103405	0
000023	2010000023	2010	2010-12-31	1	0	-0.124399	0
000023	2011000023	2011	2011-12-31	1	0	0.165207	0
000023	2012000023	2012	2012-12-31	1	0	0.114737	0
000023	2013000023	2013	2013-12-31	1	0	0.103252	0
000023	2014000023	2014	2014-12-31	1	0	0.095983	0
000023	2015000023	2015	2015-12-31	1	0	0.062323	0
000023	2016000023	2016	2016-12-31	1	0	-0.033145	0
000023	2017000023	2017	2017-12-31	1	0	0.289078	0
000023	2018000023	2018	2018-12-31	1	0	0.189009	0
000023	2019000023	2019	2019-12-31	1	0	0.085719	0
000023	2020000023	2020	2020-12-31	1	0	-0.075939	0
000023	2021000023	2021	2021-12-31	1	0	-0.070133	0
000030	2013000030	2013	2013-12-31	1	0	0.134041	0
000030	2014000030	2014	2014-12-31	1	0	0.02261	0
000030	2015000030	2015	2015-12-31	1	0	0.111986	0
000030	2016000030	2016	2016-12-31	1	0	0.122148	0
000030	2017000030	2017	2017-12-31	1	0	0.14233	0
000030	2018000030	2018	2018-12-31	1	0	0.127145	0
000030	2019000030	2019	2019-12-31	1	0	0.106014	0
000030	2020000030	2020	2020-12-31	1	0	0.119258	0
000030	2021000030	2021	2021-12-31	1	0	0.027621	0
000039	2006000039	2006	2006-12-31	1	0	0.334844	0
000039	2007000039	2007	2007-12-31	1	0	0.669669	0
000039	2008000039	2008	2008-12-31	1	0	-0.158125	0
000039	2009000039	2009	2009-12-31	1	0	0.081039	0
000039	2010000039	2010	2010-12-31	1	0	0.448956	0
000039	2011000039	2011	2011-12-31	1	0	0.189007	0
000039	2012000039	2012	2012-12-31	1	0	-0.021276	0
000039	2013000039	2013	2013-12-31	1	0	0.152615	0
000039	2014000039	2014	2014-12-31	1	0	0.208939	0
000039	2015000039	2015	2015-12-31	1	0	0.216311	0
000039	2016000039	2016	2016-12-31	1	0	0.164003	0
000039	2017000039	2017	2017-12-31	1	0	0.048065	0
000039	2018000039	2018	2018-12-31	1	0	0.216529	0
000039	2019000039	2019	2019-12-31	1	0	0.083228	0
000039	2020000039	2020	2020-12-31	1	0	-0.150464	0
000039	2021000039	2021	2021-12-31	1	0	0.055474	0
000045	2006000045	2006	2006-12-31	1	0	0.000687	0
000045	2007000045	2007	2007-12-31	1	0	0.029514	0
000045	2008000045	2008	2008-12-31	1	0	-0.168635	0
000045	2009000045	2009	2009-12-31	1	0	0.418479	0
000045	2010000045	2010	2010-12-31	1	0	1.06267	0
000045	2011000045	2011	2011-12-31	1	0	0.092306	0
000045	2012000045	2012	2012-12-31	1	0	0.040058	0
000045	2013000045	2013	2013-12-31	1	0	0.516361	0
000045	2014000045	2014	2014-12-31	1	0	-0.010161	0
000045	2015000045	2015	2015-12-31	1	0	0.02942	0
000045	2016000045	2016	2016-12-31	1	0	0.387349	0
000045	2017000045	2017	2017-12-31	1	0	0.018487	0
000045	2018000045	2018	2018-12-31	1	0	0.100925	0
000045	2019000045	2019	2019-12-31	1	0	-0.019008	0
000045	2020000045	2020	2020-12-31	1	0	0.096691	0
000045	2021000045	2021	2021-12-31	1	0	0.106066	0
000048	2012000048	2012	2012-12-31	1	0	-0.03917	0
000048	2013000048	2013	2013-12-31	1	0	0.098067	0
000048	2014000048	2014	2014-12-31	1	0	0.490298	0
000048	2015000048	2015	2015-12-31	1	0	-0.02125	0
000048	2016000048	2016	2016-12-31	1	0	0.009757	0
000048	2017000048	2017	2017-12-31	1	0	0.992501	0
000048	2019000048	2019	2019-12-31	1	0	0.248816	0
000048	2020000048	2020	2020-12-31	1	0	0.530248	0
000048	2021000048	2021	2021-12-31	1	0	0.497671	0
000049	2006000049	2006	2006-12-31	1	0	0.01783	0
000049	2007000049	2007	2007-12-31	1	0	0.110731	0
000049	2008000049	2008	2008-12-31	1	0	-0.074295	0
000049	2009000049	2009	2009-12-31	1	0	0.07003	0
000049	2010000049	2010	2010-12-31	1	0	0.298868	0
000049	2011000049	2011	2011-12-31	1	0	0.669116	0
000049	2012000049	2012	2012-12-31	1	0	0.31141	0
000049	2013000049	2013	2013-12-31	1	0	0.811183	0
000049	2014000049	2014	2014-12-31	1	0	0.38697	0
000049	2015000049	2015	2015-12-31	1	0	-0.272271	0
000049	2016000049	2016	2016-12-31	1	0	0.512323	0
000049	2017000049	2017	2017-12-31	1	0	0.48064	0
000049	2018000049	2018	2018-12-31	1	0	0.157888	0
000049	2019000049	2019	2019-12-31	1	0	-0.00588	0
000049	2020000049	2020	2020-12-31	1	0	0.030688	0
000049	2021000049	2021	2021-12-31	1	0	0.18649	0
000050	2006000050	2006	2006-12-31	1	0	0.164869	0
000050	2007000050	2007	2007-12-31	1	0	1.31726	0
000050	2008000050	2008	2008-12-31	1	0	0.073926	0
000050	2009000050	2009	2009-12-31	1	0	0.289225	0
000050	2010000050	2010	2010-12-31	1	0	0.230918	0
000050	2011000050	2011	2011-12-31	1	0	0.010117	0
000050	2012000050	2012	2012-12-31	1	0	-0.061955	0
000050	2013000050	2013	2013-12-31	1	0	0.022244	0
000050	2014000050	2014	2014-12-31	1	0	0.329951	0
000050	2015000050	2015	2015-12-31	1	0	0.378282	0
000050	2016000050	2016	2016-12-31	1	0	0.002342	0
000050	2017000050	2017	2017-12-31	1	0	0.367766	0
000050	2018000050	2018	2018-12-31	1	0	0.096544	0
000050	2019000050	2019	2019-12-31	1	0	0.090178	0
000050	2020000050	2020	2020-12-31	1	0	0.123861	0
000050	2021000050	2021	2021-12-31	1	0	0.093458	0
000055	2006000055	2006	2006-12-31	1	0	-0.063491	0
000055	2007000055	2007	2007-12-31	1	0	0.110757	0
000055	2008000055	2008	2008-12-31	1	0	0.059736	0
000055	2009000055	2009	2009-12-31	1	0	0.062514	0
000055	2010000055	2010	2010-12-31	1	0	0.342826	0
000055	2011000055	2011	2011-12-31	1	0	0.086464	0
000055	2012000055	2012	2012-12-31	1	0	0.07603	0
000055	2013000055	2013	2013-12-31	1	0	0.116743	0
000055	2014000055	2014	2014-12-31	1	0	0.408978	0
000055	2015000055	2015	2015-12-31	1	0	0.218807	0
000055	2016000055	2016	2016-12-31	1	0	0.520346	0
000055	2017000055	2017	2017-12-31	1	0	0.123525	0
000055	2018000055	2018	2018-12-31	1	0	0.397805	0
000055	2019000055	2019	2019-12-31	1	0	0.066715	0
000055	2020000055	2020	2020-12-31	1	0	0.043702	0
000055	2021000055	2021	2021-12-31	1	0	0.03109	0
000059	2006000059	2006	2006-12-31	1	0	0.078967	0
000059	2007000059	2007	2007-12-31	1	0	0.995332	0
000059	2008000059	2008	2008-12-31	1	0	0.866745	0
000059	2009000059	2009	2009-12-31	1	0	0.31564	0
000059	2010000059	2010	2010-12-31	1	0	0.203256	0
000059	2011000059	2011	2011-12-31	1	0	0.075366	0
000059	2012000059	2012	2012-12-31	1	0	0.147773	0
000059	2013000059	2013	2013-12-31	1	0	-0.131567	0
000059	2014000059	2014	2014-12-31	1	0	0.21634	0
000059	2016000059	2016	2016-12-31	1	0	0.048473	0
000059	2017000059	2017	2017-12-31	1	0	-0.012829	0
000059	2018000059	2018	2018-12-31	1	0	0.048196	0
000059	2019000059	2019	2019-12-31	1	0	-0.141832	0
000059	2020000059	2020	2020-12-31	1	0	-0.049714	0
000059	2021000059	2021	2021-12-31	1	0	0.151121	0
000060	2006000060	2006	2006-12-31	1	0	0.514514	0
000060	2007000060	2007	2007-12-31	1	0	0.147894	0
000060	2008000060	2008	2008-12-31	1	0	-0.011885	0
000060	2009000060	2009	2009-12-31	1	0	0.46783	0
000060	2010000060	2010	2010-12-31	1	0	0.25104	0
000060	2011000060	2011	2011-12-31	1	0	-0.03627	0
000060	2012000060	2012	2012-12-31	1	0	0.002192	0
000060	2013000060	2013	2013-12-31	1	0	0.026752	0
000060	2014000060	2014	2014-12-31	1	0	-0.014209	0
000060	2015000060	2015	2015-12-31	1	0	0.117268	0
000060	2016000060	2016	2016-12-31	1	0	0.068393	0
000060	2017000060	2017	2017-12-31	1	0	0.111953	0
000060	2018000060	2018	2018-12-31	1	0	0.033785	0
000060	2019000060	2019	2019-12-31	1	0	0.041744	0
000060	2020000060	2020	2020-12-31	1	0	0.198209	0
000060	2021000060	2021	2021-12-31	1	0	0.133718	0
000063	2006000063	2006	2006-12-31	1	0	0.18999	0
000063	2007000063	2007	2007-12-31	1	0	0.520654	0
000063	2008000063	2008	2008-12-31	1	0	0.296622	0
000063	2009000063	2009	2009-12-31	1	0	0.343578	0
000063	2010000063	2010	2010-12-31	1	0	0.231336	0
000063	2011000063	2011	2011-12-31	1	0	0.252111	0
000063	2012000063	2012	2012-12-31	1	0	0.019723	0
000063	2013000063	2013	2013-12-31	1	0	-0.068563	0
000063	2014000063	2014	2014-12-31	1	0	0.061298	0
000063	2015000063	2015	2015-12-31	1	0	0.138208	0
000063	2016000063	2016	2016-12-31	1	0	0.134655	0
000063	2017000063	2017	2017-12-31	1	0	0.016389	0
000063	2018000063	2018	2018-12-31	1	0	-0.101495	0
000063	2019000063	2019	2019-12-31	1	0	0.091622	0
000063	2020000063	2020	2020-12-31	1	0	0.066803	0
000063	2021000063	2021	2021-12-31	1	0	0.120347	0
000066	2006000066	2006	2006-12-31	1	0	-0.073131	0
000066	2007000066	2007	2007-12-31	1	0	0.433672	0
000066	2008000066	2008	2008-12-31	1	0	-0.212413	0
000066	2009000066	2009	2009-12-31	1	0	7.60906	0
000066	2010000066	2010	2010-12-31	1	0	0.199644	0
000066	2011000066	2011	2011-12-31	1	0	-0.017381	0
000066	2012000066	2012	2012-12-31	1	0	0.194612	0
000066	2013000066	2013	2013-12-31	1	0	0.001069	0
000066	2014000066	2014	2014-12-31	1	0	0.03381	0
000066	2015000066	2015	2015-12-31	1	0	-0.027019	0
000066	2016000066	2016	2016-12-31	1	0	0.035604	0
000066	2017000066	2017	2017-12-31	1	0	-0.707063	0
000066	2018000066	2018	2018-12-31	1	0	0.052668	0
000066	2019000066	2019	2019-12-31	1	0	0.283906	0
000066	2020000066	2020	2020-12-31	1	0	0.27039	0
000066	2021000066	2021	2021-12-31	1	0	0.188174	0
000070	2006000070	2006	2006-12-31	1	0	0.002128	0
000070	2007000070	2007	2007-12-31	1	0	-0.035397	0
000070	2008000070	2008	2008-12-31	1	0	0.159054	0
000070	2009000070	2009	2009-12-31	1	0	0.089332	0
000070	2010000070	2010	2010-12-31	1	0	0.300179	0
000070	2011000070	2011	2011-12-31	1	0	0.140313	0
000070	2012000070	2012	2012-12-31	1	0	0.094121	0
000070	2013000070	2013	2013-12-31	1	0	0.131445	0
000070	2014000070	2014	2014-12-31	1	0	0.148166	0
000070	2015000070	2015	2015-12-31	1	0	0.520095	0
000070	2016000070	2016	2016-12-31	1	0	0.202249	0
000070	2017000070	2017	2017-12-31	1	0	0.227975	0
000070	2018000070	2018	2018-12-31	1	0	0.233427	0
000070	2019000070	2019	2019-12-31	1	0	-0.017948	0
000070	2020000070	2020	2020-12-31	1	0	0.422558	0
000070	2021000070	2021	2021-12-31	1	0	-0.174684	0
000100	2006000100	2006	2006-12-31	1	0	-0.268959	0
000100	2008000100	2008	2008-12-31	1	0	0.1226	0
000100	2009000100	2009	2009-12-31	1	0	0.303621	0
000100	2012000100	2012	2012-12-31	1	0	0.077424	0
000153	2006000153	2006	2006-12-31	1	0	-0.024776	0
000153	2007000153	2007	2007-12-31	1	0	0.010413	0
000153	2008000153	2008	2008-12-31	1	0	0.070674	0
000153	2009000153	2009	2009-12-31	1	0	0.034248	0
000153	2010000153	2010	2010-12-31	1	0	0.058365	0
000153	2011000153	2011	2011-12-31	1	0	0.033232	0
000153	2012000153	2012	2012-12-31	1	0	0.095283	0
000153	2013000153	2013	2013-12-31	1	0	0.365764	0
000153	2014000153	2014	2014-12-31	1	0	0.087151	0
000153	2015000153	2015	2015-12-31	1	0	0.030278	0
000153	2016000153	2016	2016-12-31	1	0	0.067292	0
000153	2017000153	2017	2017-12-31	1	0	0.111365	0
000153	2018000153	2018	2018-12-31	1	0	0.086816	0
000153	2019000153	2019	2019-12-31	1	0	0.183383	0
000153	2020000153	2020	2020-12-31	1	0	0.021517	0
000153	2021000153	2021	2021-12-31	1	0	0.049536	0
000157	2006000157	2006	2006-12-31	1	0	0.281488	0
000157	2007000157	2007	2007-12-31	1	0	0.589558	0
000157	2008000157	2008	2008-12-31	1	0	1.69929	0
000157	2009000157	2009	2009-12-31	1	0	0.466766	0
000157	2010000157	2010	2010-12-31	1	0	0.85747	0
000157	2011000157	2011	2011-12-31	1	0	0.134749	0
000157	2012000157	2012	2012-12-31	1	0	0.242977	0
000301	2006000301	2006	2006-12-31	1	0	-0.049511	0
000301	2007000301	2007	2007-12-31	1	0	-0.060191	0
000301	2008000301	2008	2008-12-31	1	0	0.212482	0
000301	2009000301	2009	2009-12-31	1	0	0.015986	0
000301	2010000301	2010	2010-12-31	1	0	-0.034048	0
000301	2011000301	2011	2011-12-31	1	0	-0.06946	0
000301	2012000301	2012	2012-12-31	1	0	0.028776	0
000301	2013000301	2013	2013-12-31	1	0	0.023425	0
000301	2014000301	2014	2014-12-31	1	0	0.087324	0
000301	2015000301	2015	2015-12-31	1	0	0.105513	0
000301	2016000301	2016	2016-12-31	1	0	0.127097	0
000301	2017000301	2017	2017-12-31	1	0	-0.111203	0
000301	2018000301	2018	2018-12-31	1	0	0.620161	0
000301	2019000301	2019	2019-12-31	1	0	0.182624	0
000301	2020000301	2020	2020-12-31	1	0	0.795935	0
000301	2021000301	2021	2021-12-31	1	0	0.584049	0
000333	2014000333	2014	2014-12-31	1	0	0.240815	0
000333	2015000333	2015	2015-12-31	1	0	0.071076	0
000333	2016000333	2016	2016-12-31	1	0	0.324109	0
000333	2017000333	2017	2017-12-31	1	0	0.454313	0
000333	2018000333	2018	2018-12-31	1	0	0.062853	0
000333	2019000333	2019	2019-12-31	1	0	0.145067	0
000333	2020000333	2020	2020-12-31	1	0	0.193496	0
000333	2021000333	2021	2021-12-31	1	0	0.076484	0
000338	2008000338	2008	2008-12-31	1	0	0.305275	0
000338	2009000338	2009	2009-12-31	1	0	0.237477	0
000338	2010000338	2010	2010-12-31	1	0	0.440158	0
000338	2011000338	2011	2011-12-31	1	0	0.171893	0
000338	2012000338	2012	2012-12-31	1	0	0.077599	0
000338	2013000338	2013	2013-12-31	1	0	0.183977	0
000338	2014000338	2014	2014-12-31	1	0	0.533482	0
000338	2015000338	2015	2015-12-31	1	0	-0.060383	0
000338	2016000338	2016	2016-12-31	1	0	0.41566	0
000338	2017000338	2017	2017-12-31	1	0	0.15961	0
000338	2018000338	2018	2018-12-31	1	0	0.082463	0
000338	2019000338	2019	2019-12-31	1	0	0.153721	0
000338	2020000338	2020	2020-12-31	1	0	0.143218	0
000338	2021000338	2021	2021-12-31	1	0	0.022072	0
000400	2006000400	2006	2006-12-31	1	0	0.154386	0
000400	2007000400	2007	2007-12-31	1	0	-0.0134	0
000400	2008000400	2008	2008-12-31	1	0	0.01861	0
000400	2009000400	2009	2009-12-31	1	0	-0.028494	0
000400	2010000400	2010	2010-12-31	1	0	0.249681	0
000400	2011000400	2011	2011-12-31	1	0	0.228813	0
000400	2012000400	2012	2012-12-31	1	0	-0.020652	0
000400	2013000400	2013	2013-12-31	1	0	0.197146	0
000400	2014000400	2014	2014-12-31	1	0	0.039033	0
000400	2015000400	2015	2015-12-31	1	0	0.157071	0
000400	2016000400	2016	2016-12-31	1	0	0.145227	0
000400	2017000400	2017	2017-12-31	1	0	0.070477	0
000400	2018000400	2018	2018-12-31	1	0	-0.047804	0
000400	2019000400	2019	2019-12-31	1	0	0.035174	0
000400	2020000400	2020	2020-12-31	1	0	0.049167	0
000400	2021000400	2021	2021-12-31	1	0	0.051297	0
000401	2006000401	2006	2006-12-31	1	0	0.007041	0
000401	2007000401	2007	2007-12-31	1	0	0.324978	0
000401	2008000401	2008	2008-12-31	1	0	0.551331	0
000401	2009000401	2009	2009-12-31	1	0	0.697228	0
000401	2010000401	2010	2010-12-31	1	0	0.395909	0
000401	2011000401	2011	2011-12-31	1	0	0.258589	0
000401	2012000401	2012	2012-12-31	1	0	0.090054	0
000401	2013000401	2013	2013-12-31	1	0	0.038314	0
000401	2014000401	2014	2014-12-31	1	0	0.022278	0
000401	2015000401	2015	2015-12-31	1	0	-0.062946	0
000401	2016000401	2016	2016-12-31	1	0	-0.000636	0
000401	2017000401	2017	2017-12-31	1	0	-0.010746	0
000401	2018000401	2018	2018-12-31	1	0	0.072525	0
000401	2019000401	2019	2019-12-31	1	0	-0.158903	0
000401	2020000401	2020	2020-12-31	1	0	-0.02941	0
000401	2021000401	2021	2021-12-31	1	0	0.023464	0
000403	2018000403	2018	2018-12-31	1	0	-0.002289	0
000404	2006000404	2006	2006-12-31	1	0	0.162659	0
000404	2007000404	2007	2007-12-31	1	0	0.148213	0
000404	2008000404	2008	2008-12-31	1	0	-0.137332	0
000404	2009000404	2009	2009-12-31	1	0	0.296679	0
000404	2010000404	2010	2010-12-31	1	0	0.215531	0
000404	2011000404	2011	2011-12-31	1	0	0.173834	0
000404	2012000404	2012	2012-12-31	1	0	0.121546	0
000404	2013000404	2013	2013-12-31	1	0	0.346004	0
000404	2014000404	2014	2014-12-31	1	0	0.037565	0
000404	2015000404	2015	2015-12-31	1	0	0.055411	0
000404	2016000404	2016	2016-12-31	1	0	0.162397	0
000404	2017000404	2017	2017-12-31	1	0	0.231497	0
000404	2018000404	2018	2018-12-31	1	0	0.011599	0
000404	2019000404	2019	2019-12-31	1	0	0.015307	0
000404	2020000404	2020	2020-12-31	1	0	0.06732	0
000404	2021000404	2021	2021-12-31	1	0	0.072599	0
000408	2012000408	2012	2012-12-31	1	0	0.054126	0
000408	2013000408	2013	2013-12-31	1	0	0.27877	0
000408	2014000408	2014	2014-12-31	1	0	-0.208606	0
000408	2015000408	2015	2015-12-31	1	0	0.016322	0
000408	2017000408	2017	2017-12-31	1	0	0.052156	0
000408	2018000408	2018	2018-12-31	1	0	0.211868	0
000408	2019000408	2019	2019-12-31	1	0	0.082873	0
000408	2021000408	2021	2021-12-31	1	0	0.224356	0
000413	2006000413	2006	2006-12-31	1	0	-0.519906	0
000413	2008000413	2008	2008-12-31	1	0	-0.064605	0
000413	2009000413	2009	2009-12-31	1	0	-0.103901	0
000413	2010000413	2010	2010-12-31	1	0	0.029424	0
000413	2011000413	2011	2011-12-31	1	0	-0.002034	0
000413	2012000413	2012	2012-12-31	1	0	4.51094	0
000413	2013000413	2013	2013-12-31	1	0	3.38131	0
000413	2014000413	2014	2014-12-31	1	0	0.380294	0
000413	2015000413	2015	2015-12-31	1	0	0.557674	0
000413	2016000413	2016	2016-12-31	1	0	0.625992	0
000413	2017000413	2017	2017-12-31	1	0	0.345931	0
000413	2018000413	2018	2018-12-31	1	0	0.057786	0
000413	2019000413	2019	2019-12-31	1	0	-0.066353	0
000413	2020000413	2020	2020-12-31	1	0	-0.043259	0
000413	2021000413	2021	2021-12-31	1	0	-0.036151	0
000418	2006000418	2006	2006-12-31	1	0	0.051826	0
000418	2007000418	2007	2007-12-31	1	0	-0.016485	0
000418	2008000418	2008	2008-12-31	1	0	-0.117645	0
000418	2009000418	2009	2009-12-31	1	0	0.161514	0
000418	2010000418	2010	2010-12-31	1	0	0.332635	0
000418	2011000418	2011	2011-12-31	1	0	0.142923	0
000418	2012000418	2012	2012-12-31	1	0	-0.081079	0
000418	2013000418	2013	2013-12-31	1	0	0.097436	0
000418	2014000418	2014	2014-12-31	1	0	0.233587	0
000418	2015000418	2015	2015-12-31	1	0	0.259375	0
000418	2016000418	2016	2016-12-31	1	0	0.318149	0
000418	2017000418	2017	2017-12-31	1	0	0.129855	0
000418	2018000418	2018	2018-12-31	1	0	0.104201	0
000420	2006000420	2006	2006-12-31	1	0	0.11007	0
000420	2007000420	2007	2007-12-31	1	0	0.144224	0
000420	2008000420	2008	2008-12-31	1	0	-0.130427	0
000420	2009000420	2009	2009-12-31	1	0	0.132593	0
000420	2010000420	2010	2010-12-31	1	0	0.06792	0
000420	2011000420	2011	2011-12-31	1	0	0.041038	0
000420	2013000420	2013	2013-12-31	1	0	0.158835	0
000420	2014000420	2014	2014-12-31	1	0	-0.172563	0
000420	2015000420	2015	2015-12-31	1	0	-0.204676	0
000420	2016000420	2016	2016-12-31	1	0	0.743574	0
000420	2017000420	2017	2017-12-31	1	0	0.337487	0
000420	2018000420	2018	2018-12-31	1	0	0.155357	0
000420	2019000420	2019	2019-12-31	1	0	0.187413	0
000420	2020000420	2020	2020-12-31	1	0	0.024751	0
000420	2021000420	2021	2021-12-31	1	0	0.009696	0
000422	2006000422	2006	2006-12-31	1	0	0.661568	0
000422	2007000422	2007	2007-12-31	1	0	0.611332	0
000422	2008000422	2008	2008-12-31	1	0	0.286564	0
000422	2009000422	2009	2009-12-31	1	0	0.191788	0
000422	2010000422	2010	2010-12-31	1	0	0.386935	0
000422	2011000422	2011	2011-12-31	1	0	0.428552	0
000422	2012000422	2012	2012-12-31	1	0	0.107139	0
000422	2013000422	2013	2013-12-31	1	0	0.192468	0
000422	2014000422	2014	2014-12-31	1	0	0.057127	0
000422	2015000422	2015	2015-12-31	1	0	0.069692	0
000422	2016000422	2016	2016-12-31	1	0	-0.005161	0
000422	2017000422	2017	2017-12-31	1	0	-0.181573	0
000422	2021000422	2021	2021-12-31	1	0	-0.052214	0
000423	2006000423	2006	2006-12-31	1	0	0.132855	0
000423	2007000423	2007	2007-12-31	1	0	0.125315	0
000423	2008000423	2008	2008-12-31	1	0	0.178157	0
000423	2009000423	2009	2009-12-31	1	0	0.646293	0
000423	2010000423	2010	2010-12-31	1	0	0.14757	0
000423	2011000423	2011	2011-12-31	1	0	0.17473	0
000423	2012000423	2012	2012-12-31	1	0	0.260108	0
000423	2013000423	2013	2013-12-31	1	0	0.122815	0
000423	2014000423	2014	2014-12-31	1	0	0.247536	0
000423	2015000423	2015	2015-12-31	1	0	0.154035	0
000423	2016000423	2016	2016-12-31	1	0	0.155715	0
000423	2017000423	2017	2017-12-31	1	0	0.243876	0
000423	2018000423	2018	2018-12-31	1	0	0.120712	0
000423	2019000423	2019	2019-12-31	1	0	-0.15979	0
000423	2020000423	2020	2020-12-31	1	0	-0.064299	0
000423	2021000423	2021	2021-12-31	1	0	0.061918	0
000425	2006000425	2006	2006-12-31	1	0	0.032921	0
000425	2007000425	2007	2007-12-31	1	0	-0.09694	0
000425	2008000425	2008	2008-12-31	1	0	0.203416	0
000425	2009000425	2009	2009-12-31	1	0	0.293772	0
000425	2010000425	2010	2010-12-31	1	0	0.645489	0
000425	2011000425	2011	2011-12-31	1	0	0.369554	0
000425	2012000425	2012	2012-12-31	1	0	0.306665	0
000425	2013000425	2013	2013-12-31	1	0	0.077822	0
000425	2014000425	2014	2014-12-31	1	0	-0.0506	0
000425	2015000425	2015	2015-12-31	1	0	-0.126303	0
000425	2016000425	2016	2016-12-31	1	0	0.028453	0
000425	2017000425	2017	2017-12-31	1	0	0.131727	0
000425	2018000425	2018	2018-12-31	1	0	0.230658	0
000425	2019000425	2019	2019-12-31	1	0	0.261907	0
000425	2020000425	2020	2020-12-31	1	0	0.187673	0
000425	2021000425	2021	2021-12-31	1	0	0.198611	0
000488	2006000488	2006	2006-12-31	1	0	0.143498	0
000488	2007000488	2007	2007-12-31	1	0	0.070654	0
000488	2008000488	2008	2008-12-31	1	0	0.194828	0
000488	2009000488	2009	2009-12-31	1	0	0.072761	0
000488	2010000488	2010	2010-12-31	1	0	0.243293	0
000488	2011000488	2011	2011-12-31	1	0	0.300871	0
000488	2012000488	2012	2012-12-31	1	0	0.045903	0
000488	2013000488	2013	2013-12-31	1	0	-0.004265	0
000488	2014000488	2014	2014-12-31	1	0	0.195702	0
000488	2015000488	2015	2015-12-31	1	0	0.372033	0
000488	2016000488	2016	2016-12-31	1	0	0.055459	0
000488	2017000488	2017	2017-12-31	1	0	0.283644	0
000488	2018000488	2018	2018-12-31	1	0	-0.0029	0
000488	2019000488	2019	2019-12-31	1	0	-0.069881	0
000488	2020000488	2020	2020-12-31	1	0	-0.065165	0
000488	2021000488	2021	2021-12-31	1	0	-0.095375	0
000505	2007000505	2007	2007-12-31	1	0	0.267585	0
000505	2008000505	2008	2008-12-31	1	0	0.038285	0
000505	2014000505	2014	2014-12-31	1	0	0.329416	0
000505	2017000505	2017	2017-12-31	1	0	0.214693	0
000505	2018000505	2018	2018-12-31	1	0	-0.191575	0
000505	2019000505	2019	2019-12-31	1	0	0.063882	0
000505	2020000505	2020	2020-12-31	1	0	0.088743	0
000505	2021000505	2021	2021-12-31	1	0	0.061644	0
000510	2006000510	2006	2006-12-31	1	0	-0.152204	0
000510	2007000510	2007	2007-12-31	1	0	0.006858	0
000510	2008000510	2008	2008-12-31	1	0	-0.027016	0
000510	2009000510	2009	2009-12-31	1	0	0.050952	0
000510	2010000510	2010	2010-12-31	1	0	-0.138119	0
000510	2011000510	2011	2011-12-31	1	0	-0.026971	0
000510	2012000510	2012	2012-12-31	1	0	-0.022432	0
000510	2013000510	2013	2013-12-31	1	0	-0.19951	0
000510	2014000510	2014	2014-12-31	1	0	-0.02083	0
000510	2016000510	2016	2016-12-31	1	0	-0.143156	0
000510	2017000510	2017	2017-12-31	1	0	0.135483	0
000510	2018000510	2018	2018-12-31	1	0	-0.010863	0
000510	2019000510	2019	2019-12-31	1	0	0.084898	0
000510	2020000510	2020	2020-12-31	1	0	0.127858	0
000510	2021000510	2021	2021-12-31	1	0	0.19817	0
000511	2006000511	2006	2006-12-31	1	0	-0.1111	0
000511	2007000511	2007	2007-12-31	1	0	-0.150188	0
000511	2008000511	2008	2008-12-31	1	0	-0.030394	0
000511	2009000511	2009	2009-12-31	1	0	0.644468	0
000511	2010000511	2010	2010-12-31	1	0	0.070683	0
000511	2011000511	2011	2011-12-31	1	0	-0.036544	0
000511	2012000511	2012	2012-12-31	1	0	0.125484	0
000511	2013000511	2013	2013-12-31	1	0	-0.117618	0
000511	2014000511	2014	2014-12-31	1	0	0.068398	0
000511	2015000511	2015	2015-12-31	1	0	0.049541	0
000513	2006000513	2006	2006-12-31	1	0	0.136236	0
000513	2007000513	2007	2007-12-31	1	0	0.171193	0
000513	2008000513	2008	2008-12-31	1	0	-0.007438	0
000513	2009000513	2009	2009-12-31	1	0	0.068597	0
000513	2010000513	2010	2010-12-31	1	0	0.172071	0
000513	2011000513	2011	2011-12-31	1	0	0.256941	0
000513	2012000513	2012	2012-12-31	1	0	0.223955	0
000513	2013000513	2013	2013-12-31	1	0	0.165476	0
000513	2014000513	2014	2014-12-31	1	0	0.112184	0
000513	2015000513	2015	2015-12-31	1	0	0.106117	0
000513	2016000513	2016	2016-12-31	1	0	0.303524	0
000513	2017000513	2017	2017-12-31	1	0	0.509862	0
000513	2018000513	2018	2018-12-31	1	0	0.096845	0
000513	2019000513	2019	2019-12-31	1	0	0.030917	0
000513	2020000513	2020	2020-12-31	1	0	0.145432	0
000513	2021000513	2021	2021-12-31	1	0	0.0865	0
000515	2006000515	2006	2006-12-31	1	0	-0.07343	0
000515	2007000515	2007	2007-12-31	1	0	0.021209	0
000515	2008000515	2008	2008-12-31	1	0	-0.08337	0
000518	2006000518	2006	2006-12-31	1	0	-0.051668	0
000518	2007000518	2007	2007-12-31	1	0	-0.281519	0
000518	2008000518	2008	2008-12-31	1	0	-0.121362	0
000518	2010000518	2010	2010-12-31	1	0	0.278132	0
000518	2011000518	2011	2011-12-31	1	0	0.008206	0
000518	2012000518	2012	2012-12-31	1	0	-0.058852	0
000518	2020000518	2020	2020-12-31	1	0	-0.100585	0
000518	2021000518	2021	2021-12-31	1	0	-0.029617	0
000519	2006000519	2006	2006-12-31	1	0	-0.085494	0
000519	2007000519	2007	2007-12-31	1	0	-0.003562	0
000519	2008000519	2008	2008-12-31	1	0	-0.095295	0
000519	2009000519	2009	2009-12-31	1	0	0.102878	0
000519	2010000519	2010	2010-12-31	1	0	-0.065396	0
000519	2011000519	2011	2011-12-31	1	0	-0.017339	0
000519	2012000519	2012	2012-12-31	1	0	0.004508	0
000519	2013000519	2013	2013-12-31	1	0	0.528877	0
000519	2014000519	2014	2014-12-31	1	0	-0.002096	0
000519	2015000519	2015	2015-12-31	1	0	0.050407	0
000519	2016000519	2016	2016-12-31	1	0	0.289643	0
000519	2017000519	2017	2017-12-31	1	0	-0.051856	0
000519	2018000519	2018	2018-12-31	1	0	0.071325	0
000519	2019000519	2019	2019-12-31	1	0	0.056484	0
000519	2020000519	2020	2020-12-31	1	0	0.104933	0
000519	2021000519	2021	2021-12-31	1	0	0.153212	0
000521	2006000521	2006	2006-12-31	1	0	-0.027637	0
000521	2007000521	2007	2007-12-31	1	0	0.208902	0
000521	2008000521	2008	2008-12-31	1	0	0.028581	0
000521	2009000521	2009	2009-12-31	1	0	0.228514	0
000521	2010000521	2010	2010-12-31	1	0	0.486581	0
000521	2011000521	2011	2011-12-31	1	0	0.068351	0
000521	2012000521	2012	2012-12-31	1	0	0.0373	0
000521	2013000521	2013	2013-12-31	1	0	0.080652	0
000521	2014000521	2014	2014-12-31	1	0	0.057127	0
000521	2015000521	2015	2015-12-31	1	0	0.00635	0
000521	2016000521	2016	2016-12-31	1	0	0.35403	0
000521	2017000521	2017	2017-12-31	1	0	0.276148	0
000521	2018000521	2018	2018-12-31	1	0	-0.025042	0
000521	2019000521	2019	2019-12-31	1	0	-0.087366	0
000521	2020000521	2020	2020-12-31	1	0	0.133861	0
000521	2021000521	2021	2021-12-31	1	0	-0.056689	0
000522	2006000522	2006	2006-12-31	1	0	0.000567	0
000522	2007000522	2007	2007-12-31	1	0	0.022671	0
000522	2008000522	2008	2008-12-31	1	0	0.023257	0
000522	2009000522	2009	2009-12-31	1	0	0.046457	0
000522	2010000522	2010	2010-12-31	1	0	0.037438	0
000522	2011000522	2011	2011-12-31	1	0	0.030128	0
000522	2012000522	2012	2012-12-31	1	0	0.111889	0
000523	2006000523	2006	2006-12-31	1	0	0.038553	0
000523	2007000523	2007	2007-12-31	1	0	0.07234	0
000523	2008000523	2008	2008-12-31	1	0	-0.04605	0
000523	2009000523	2009	2009-12-31	1	0	0.129553	0
000523	2010000523	2010	2010-12-31	1	0	0.227482	0
000523	2011000523	2011	2011-12-31	1	0	0.628658	0
000523	2012000523	2012	2012-12-31	1	0	0.212438	0
000523	2013000523	2013	2013-12-31	1	0	0.356039	0
000523	2014000523	2014	2014-12-31	1	0	0.206566	0
000523	2015000523	2015	2015-12-31	1	0	0.173196	0
000523	2016000523	2016	2016-12-31	1	0	0.181398	0
000523	2017000523	2017	2017-12-31	1	0	0.154035	0
000523	2018000523	2018	2018-12-31	1	0	0.290695	0
000523	2019000523	2019	2019-12-31	1	0	0.04969	0
000527	2006000527	2006	2006-12-31	1	0	0.294773	0
000527	2007000527	2007	2007-12-31	1	0	0.376872	0
000527	2008000527	2008	2008-12-31	1	0	0.187914	0
000527	2009000527	2009	2009-12-31	1	0	0.35384	0
000527	2010000527	2010	2010-12-31	1	0	0.328401	0
000527	2011000527	2011	2011-12-31	1	0	0.416039	0
000527	2012000527	2012	2012-12-31	1	0	-0.009929	0
000528	2006000528	2006	2006-12-31	1	0	0.183483	0
000528	2007000528	2007	2007-12-31	1	0	0.35223	0
000528	2008000528	2008	2008-12-31	1	0	0.385123	0
000528	2009000528	2009	2009-12-31	1	0	0.524942	0
000528	2010000528	2010	2010-12-31	1	0	0.944033	0
000528	2011000528	2011	2011-12-31	1	0	0.223524	0
000528	2012000528	2012	2012-12-31	1	0	-0.007358	0
000528	2013000528	2013	2013-12-31	1	0	-0.01789	0
000528	2014000528	2014	2014-12-31	1	0	-0.078291	0
000528	2015000528	2015	2015-12-31	1	0	-0.02007	0
000528	2016000528	2016	2016-12-31	1	0	0.009796	0
000528	2017000528	2017	2017-12-31	1	0	0.052174	0
000528	2018000528	2018	2018-12-31	1	0	0.144661	0
000528	2019000528	2019	2019-12-31	1	0	0.139226	0
000528	2020000528	2020	2020-12-31	1	0	0.138947	0
000528	2021000528	2021	2021-12-31	1	0	-0.014065	0
000529	2009000529	2009	2009-12-31	1	0	-0.083686	0
000529	2010000529	2010	2010-12-31	1	0	0.066219	0
000529	2011000529	2011	2011-12-31	1	0	0.115074	0
000529	2012000529	2012	2012-12-31	1	0	0.0887	0
000529	2013000529	2013	2013-12-31	1	0	0.082165	0
000529	2014000529	2014	2014-12-31	1	0	0.129093	0
000529	2015000529	2015	2015-12-31	1	0	-0.014874	0
000529	2016000529	2016	2016-12-31	1	0	0.085097	0
000529	2017000529	2017	2017-12-31	1	0	0.286526	0
000529	2018000529	2018	2018-12-31	1	0	0.031981	0
000529	2019000529	2019	2019-12-31	1	0	0.217728	0
000529	2020000529	2020	2020-12-31	1	0	0.453093	0
000529	2021000529	2021	2021-12-31	1	0	0.21557	0
000530	2006000530	2006	2006-12-31	1	0	0.024841	0
000530	2007000530	2007	2007-12-31	1	0	0.158717	0
000530	2008000530	2008	2008-12-31	1	0	0.052938	0
000530	2009000530	2009	2009-12-31	1	0	-0.004904	0
000530	2010000530	2010	2010-12-31	1	0	0.076153	0
000530	2011000530	2011	2011-12-31	1	0	0.04851	0
000530	2012000530	2012	2012-12-31	1	0	-0.038141	0
000530	2013000530	2013	2013-12-31	1	0	0.010282	0
000530	2014000530	2014	2014-12-31	1	0	0.029164	0
000530	2015000530	2015	2015-12-31	1	0	0.336802	0
000530	2016000530	2016	2016-12-31	1	0	0.220701	0
000530	2017000530	2017	2017-12-31	1	0	0.102754	0
000530	2018000530	2018	2018-12-31	1	0	-0.009136	0
000530	2019000530	2019	2019-12-31	1	0	-0.007682	0
000530	2020000530	2020	2020-12-31	1	0	0.028244	0
000530	2021000530	2021	2021-12-31	1	0	0.009505	0
000533	2006000533	2006	2006-12-31	1	0	-0.077635	0
000533	2007000533	2007	2007-12-31	1	0	-0.090878	0
000533	2008000533	2008	2008-12-31	1	0	0.067518	0
000533	2009000533	2009	2009-12-31	1	0	-0.076226	0
000533	2010000533	2010	2010-12-31	1	0	-0.06302	0
000533	2011000533	2011	2011-12-31	1	0	-0.082618	0
000533	2012000533	2012	2012-12-31	1	0	0.093236	0
000533	2013000533	2013	2013-12-31	1	0	0.58546	0
000533	2014000533	2014	2014-12-31	1	0	0.019377	0
000533	2015000533	2015	2015-12-31	1	0	0.06627	0
000533	2016000533	2016	2016-12-31	1	0	-0.217615	0
000533	2017000533	2017	2017-12-31	1	0	0.339684	0
000533	2018000533	2018	2018-12-31	1	0	-0.429603	0
000533	2019000533	2019	2019-12-31	1	0	-0.048575	0
000533	2020000533	2020	2020-12-31	1	0	0.031684	0
000533	2021000533	2021	2021-12-31	1	0	-0.028457	0
000534	2006000534	2006	2006-12-31	1	0	0.44019	0
000534	2007000534	2007	2007-12-31	1	0	0.164674	0
000534	2008000534	2008	2008-12-31	1	0	0.451492	0
000534	2009000534	2009	2009-12-31	1	0	-0.053928	0
000534	2010000534	2010	2010-12-31	1	0	-0.088824	0
000534	2011000534	2011	2011-12-31	1	0	0.089939	0
000534	2012000534	2012	2012-12-31	1	0	0.014156	0
000534	2013000534	2013	2013-12-31	1	0	0.074746	0
000534	2014000534	2014	2014-12-31	1	0	-0.13215	0
000534	2015000534	2015	2015-12-31	1	0	-0.057296	0
000534	2016000534	2016	2016-12-31	1	0	-0.283799	0
000534	2017000534	2017	2017-12-31	1	0	0.023003	0
000534	2018000534	2018	2018-12-31	1	0	0.079613	0
000534	2019000534	2019	2019-12-31	1	0	-0.349063	0
000534	2020000534	2020	2020-12-31	1	0	0.030884	0
000534	2021000534	2021	2021-12-31	1	0	-0.003911	0
000536	2009000536	2009	2009-12-31	1	0	-0.508808	0
000536	2010000536	2010	2010-12-31	1	0	0.074913	0
000536	2011000536	2011	2011-12-31	1	0	-0.034393	0
000536	2012000536	2012	2012-12-31	1	0	0.271924	0
000536	2013000536	2013	2013-12-31	1	0	0.079386	0
000536	2014000536	2014	2014-12-31	1	0	0.074484	0
000536	2015000536	2015	2015-12-31	1	0	-0.14026	0
000536	2016000536	2016	2016-12-31	1	0	1.11125	0
000536	2017000536	2017	2017-12-31	1	0	0.109528	0
000536	2018000536	2018	2018-12-31	1	0	-0.091755	0
000536	2019000536	2019	2019-12-31	1	0	-0.233956	0
000536	2021000536	2021	2021-12-31	1	0	-0.052473	0
000538	2006000538	2006	2006-12-31	1	0	0.369121	0
000538	2007000538	2007	2007-12-31	1	0	0.308159	0
000538	2008000538	2008	2008-12-31	1	0	0.624311	0
000538	2009000538	2009	2009-12-31	1	0	0.216355	0
000538	2010000538	2010	2010-12-31	1	0	0.271043	0
000538	2011000538	2011	2011-12-31	1	0	0.190993	0
000538	2012000538	2012	2012-12-31	1	0	0.173035	0
000538	2013000538	2013	2013-12-31	1	0	0.192217	0
000538	2014000538	2014	2014-12-31	1	0	0.268647	0
000538	2015000538	2015	2015-12-31	1	0	0.180499	0
000538	2016000538	2016	2016-12-31	1	0	0.274518	0
000538	2017000538	2017	2017-12-31	1	0	0.126731	0
000538	2018000538	2018	2018-12-31	1	0	0.096564	0
000538	2019000538	2019	2019-12-31	1	0	-0.079528	0
000538	2020000538	2020	2020-12-31	1	0	0.111994	0
000538	2021000538	2021	2021-12-31	1	0	-0.053001	0
000541	2006000541	2006	2006-12-31	1	0	0.037022	0
000541	2007000541	2007	2007-12-31	1	0	0.257552	0
000541	2008000541	2008	2008-12-31	1	0	-0.165847	0
000541	2009000541	2009	2009-12-31	1	0	0.058239	0
000541	2010000541	2010	2010-12-31	1	0	0.044555	0
000541	2011000541	2011	2011-12-31	1	0	0.008632	0
000541	2012000541	2012	2012-12-31	1	0	0.092763	0
000541	2013000541	2013	2013-12-31	1	0	-0.021603	0
000541	2014000541	2014	2014-12-31	1	0	0.107572	0
000541	2015000541	2015	2015-12-31	1	0	0.618618	0
000541	2016000541	2016	2016-12-31	1	0	0.008576	0
000541	2017000541	2017	2017-12-31	1	0	-0.069565	0
000541	2018000541	2018	2018-12-31	1	0	-0.015442	0
000541	2019000541	2019	2019-12-31	1	0	0.105049	0
000541	2020000541	2020	2020-12-31	1	0	0.315127	0
000541	2021000541	2021	2021-12-31	1	0	0.138538	0
000545	2006000545	2006	2006-12-31	1	0	-0.0473	0
000545	2008000545	2008	2008-12-31	1	0	0.020825	0
000545	2009000545	2009	2009-12-31	1	0	-0.324539	0
000545	2013000545	2013	2013-12-31	1	0	0.003875	0
000545	2014000545	2014	2014-12-31	1	0	0.801988	0
000545	2015000545	2015	2015-12-31	1	0	0.194056	0
000545	2016000545	2016	2016-12-31	1	0	0.067775	0
000545	2017000545	2017	2017-12-31	1	0	0.020877	0
000545	2018000545	2018	2018-12-31	1	0	0.136028	0
000545	2019000545	2019	2019-12-31	1	0	-0.011326	0
000545	2020000545	2020	2020-12-31	1	0	-0.065831	0
000545	2021000545	2021	2021-12-31	1	0	0.066039	0
000547	2006000547	2006	2006-12-31	1	0	-0.059236	0
000547	2007000547	2007	2007-12-31	1	0	1.11369	0
000547	2008000547	2008	2008-12-31	1	0	-0.372312	0
000547	2009000547	2009	2009-12-31	1	0	0.21745	0
000547	2010000547	2010	2010-12-31	1	0	0.10415	0
000547	2011000547	2011	2011-12-31	1	0	0.163198	0
000547	2012000547	2012	2012-12-31	1	0	0.185645	0
000547	2013000547	2013	2013-12-31	1	0	0.097592	0
000547	2014000547	2014	2014-12-31	1	0	0.22747	0
000547	2015000547	2015	2015-12-31	1	0	10.8887	0
000547	2016000547	2016	2016-12-31	1	0	0.007079	0
000547	2017000547	2017	2017-12-31	1	0	0.097437	0
000547	2018000547	2018	2018-12-31	1	0	0.192374	0
000547	2019000547	2019	2019-12-31	1	0	0.164385	0
000547	2020000547	2020	2020-12-31	1	0	0.144968	0
000547	2021000547	2021	2021-12-31	1	0	0.122863	0
000549	2006000549	2006	2006-12-31	1	0	0.280024	0
000550	2006000550	2006	2006-12-31	1	0	0.123069	0
000550	2007000550	2007	2007-12-31	1	0	0.152821	0
000550	2008000550	2008	2008-12-31	1	0	-0.026219	0
000550	2009000550	2009	2009-12-31	1	0	0.390787	0
000550	2010000550	2010	2010-12-31	1	0	0.354864	0
000550	2011000550	2011	2011-12-31	1	0	0.051802	0
000550	2012000550	2012	2012-12-31	1	0	0.105021	0
000550	2013000550	2013	2013-12-31	1	0	0.257212	0
000550	2014000550	2014	2014-12-31	1	0	0.182704	0
000550	2015000550	2015	2015-12-31	1	0	0.079717	0
000550	2016000550	2016	2016-12-31	1	0	0.16356	0
000550	2017000550	2017	2017-12-31	1	0	0.077161	0
000550	2018000550	2018	2018-12-31	1	0	-0.113222	0
000550	2019000550	2019	2019-12-31	1	0	0.038553	0
000550	2020000550	2020	2020-12-31	1	0	0.159954	0
000550	2021000550	2021	2021-12-31	1	0	-0.064789	0
000553	2006000553	2006	2006-12-31	1	0	-0.030396	0
000553	2007000553	2007	2007-12-31	1	0	0.071145	0
000553	2008000553	2008	2008-12-31	1	0	0.177381	0
000553	2009000553	2009	2009-12-31	1	0	-0.00508	0
000553	2010000553	2010	2010-12-31	1	0	-0.011875	0
000553	2011000553	2011	2011-12-31	1	0	0.08491	0
000553	2012000553	2012	2012-12-31	1	0	0.04922	0
000553	2013000553	2013	2013-12-31	1	0	0.125869	0
000553	2014000553	2014	2014-12-31	1	0	0.083459	0
000553	2015000553	2015	2015-12-31	1	0	0.014644	0
000553	2016000553	2016	2016-12-31	1	0	0.002558	0
000553	2017000553	2017	2017-12-31	1	0	0.085536	0
000553	2018000553	2018	2018-12-31	1	0	0.080744	0
000553	2019000553	2019	2019-12-31	1	0	0.026144	0
000553	2020000553	2020	2020-12-31	1	0	0.033388	0
000553	2021000553	2021	2021-12-31	1	0	0.07338	0
000559	2006000559	2006	2006-12-31	1	0	0.039546	0
000559	2007000559	2007	2007-12-31	1	0	0.062136	0
000559	2008000559	2008	2008-12-31	1	0	0.057774	0
000559	2009000559	2009	2009-12-31	1	0	0.000291	0
000559	2010000559	2010	2010-12-31	1	0	0.390605	0
000559	2011000559	2011	2011-12-31	1	0	0.089859	0
000559	2012000559	2012	2012-12-31	1	0	-0.080017	0
000559	2013000559	2013	2013-12-31	1	0	0.032818	0
000559	2014000559	2014	2014-12-31	1	0	0.221753	0
000559	2015000559	2015	2015-12-31	1	0	0.070878	0
000559	2016000559	2016	2016-12-31	1	0	-0.10398	0
000559	2017000559	2017	2017-12-31	1	0	0.00101	0
000559	2018000559	2018	2018-12-31	1	0	0.045017	0
000559	2019000559	2019	2019-12-31	1	0	-0.001677	0
000559	2020000559	2020	2020-12-31	1	0	0.287816	0
000559	2021000559	2021	2021-12-31	1	0	0.085908	0
000561	2010000561	2010	2010-12-31	1	0	0.130043	0
000561	2011000561	2011	2011-12-31	1	0	0.114613	0
000561	2012000561	2012	2012-12-31	1	0	0.135285	0
000561	2013000561	2013	2013-12-31	1	0	0.026719	0
000561	2014000561	2014	2014-12-31	1	0	0.143624	0
000561	2015000561	2015	2015-12-31	1	0	0.189137	0
000561	2016000561	2016	2016-12-31	1	0	0.018558	0
000561	2017000561	2017	2017-12-31	1	0	0.202552	0
000561	2018000561	2018	2018-12-31	1	0	0.047678	0
000561	2019000561	2019	2019-12-31	1	0	0.109878	0
000561	2020000561	2020	2020-12-31	1	0	0.097071	0
000561	2021000561	2021	2021-12-31	1	0	0.088604	0
000565	2006000565	2006	2006-12-31	1	0	0.031628	0
000565	2007000565	2007	2007-12-31	1	0	0.713265	0
000565	2008000565	2008	2008-12-31	1	0	0.276477	0
000565	2009000565	2009	2009-12-31	1	0	0.165367	0
000565	2010000565	2010	2010-12-31	1	0	-0.030008	0
000565	2011000565	2011	2011-12-31	1	0	-0.305173	0
000565	2012000565	2012	2012-12-31	1	0	0.061352	0
000565	2013000565	2013	2013-12-31	1	0	-0.075964	0
000565	2014000565	2014	2014-12-31	1	0	-0.020005	0
000565	2015000565	2015	2015-12-31	1	0	0.11626	0
000565	2016000565	2016	2016-12-31	1	0	0.256263	0
000565	2017000565	2017	2017-12-31	1	0	0.17887	0
000565	2018000565	2018	2018-12-31	1	0	-0.065126	0
000565	2019000565	2019	2019-12-31	1	0	0.047711	0
000565	2020000565	2020	2020-12-31	1	0	0.032332	0
000565	2021000565	2021	2021-12-31	1	0	0.011585	0
000566	2006000566	2006	2006-12-31	1	0	0.095734	0
000566	2007000566	2007	2007-12-31	1	0	0.115497	0
000566	2008000566	2008	2008-12-31	1	0	0.154735	0
000566	2009000566	2009	2009-12-31	1	0	0.150427	0
000566	2010000566	2010	2010-12-31	1	0	0.275934	0
000566	2011000566	2011	2011-12-31	1	0	0.832608	0
000566	2012000566	2012	2012-12-31	1	0	0.36725	0
000566	2013000566	2013	2013-12-31	1	0	0.257252	0
000566	2014000566	2014	2014-12-31	1	0	0.058025	0
000566	2015000566	2015	2015-12-31	1	0	0.329078	0
000566	2016000566	2016	2016-12-31	1	0	0.96782	0
000566	2017000566	2017	2017-12-31	1	0	0.09785	0
000566	2018000566	2018	2018-12-31	1	0	-0.020001	0
000566	2019000566	2019	2019-12-31	1	0	0.042619	0
000566	2020000566	2020	2020-12-31	1	0	-0.046182	0
000566	2021000566	2021	2021-12-31	1	0	-0.186445	0
000568	2006000568	2006	2006-12-31	1	0	0.288326	0
000568	2007000568	2007	2007-12-31	1	0	0.29899	0
000568	2008000568	2008	2008-12-31	1	0	0.133842	0
000568	2009000568	2009	2009-12-31	1	0	0.174675	0
000568	2010000568	2010	2010-12-31	1	0	0.341581	0
000568	2011000568	2011	2011-12-31	1	0	0.55455	0
000568	2012000568	2012	2012-12-31	1	0	0.248112	0
000568	2013000568	2013	2013-12-31	1	0	-0.118069	0
000568	2014000568	2014	2014-12-31	1	0	-0.052914	0
000568	2015000568	2015	2015-12-31	1	0	0.000824	0
000568	2016000568	2016	2016-12-31	1	0	0.035567	0
000568	2017000568	2017	2017-12-31	1	0	0.414607	0
000568	2018000568	2018	2018-12-31	1	0	0.14422	0
000568	2019000568	2019	2019-12-31	1	0	0.279366	0
000568	2020000568	2020	2020-12-31	1	0	0.210555	0
000568	2021000568	2021	2021-12-31	1	0	0.234298	0
000569	2006000569	2006	2006-12-31	1	0	-0.156259	0
000569	2008000569	2008	2008-12-31	1	0	-0.092895	0
000570	2006000570	2006	2006-12-31	1	0	-0.017792	0
000570	2007000570	2007	2007-12-31	1	0	0.183932	0
000570	2008000570	2008	2008-12-31	1	0	-0.178614	0
000570	2009000570	2009	2009-12-31	1	0	0.549222	0
000570	2010000570	2010	2010-12-31	1	0	0.16409	0
000570	2011000570	2011	2011-12-31	1	0	-0.161412	0
000570	2012000570	2012	2012-12-31	1	0	0.085851	0
000570	2013000570	2013	2013-12-31	1	0	-0.02379	0
000570	2014000570	2014	2014-12-31	1	0	0.027396	0
000570	2015000570	2015	2015-12-31	1	0	0.020722	0
000570	2016000570	2016	2016-12-31	1	0	0.152348	0
000570	2017000570	2017	2017-12-31	1	0	0.000483	0
000570	2018000570	2018	2018-12-31	1	0	-0.047497	0
000570	2019000570	2019	2019-12-31	1	0	-0.015019	0
000570	2020000570	2020	2020-12-31	1	0	0.133035	0
000570	2021000570	2021	2021-12-31	1	0	0.229557	0
000572	2006000572	2006	2006-12-31	1	0	2.17998	0
000572	2007000572	2007	2007-12-31	1	0	2.02206	0
000572	2008000572	2008	2008-12-31	1	0	-0.23861	0
000572	2009000572	2009	2009-12-31	1	0	0.264203	0
000572	2010000572	2010	2010-12-31	1	0	0.598769	0
000572	2011000572	2011	2011-12-31	1	0	0.028366	0
000572	2012000572	2012	2012-12-31	1	0	-0.031275	0
000572	2013000572	2013	2013-12-31	1	0	0.089251	0
000572	2014000572	2014	2014-12-31	1	0	0.143546	0
000572	2015000572	2015	2015-12-31	1	0	0.079945	0
000572	2016000572	2016	2016-12-31	1	0	0.046053	0
000572	2017000572	2017	2017-12-31	1	0	-0.132167	0
000572	2018000572	2018	2018-12-31	1	0	-0.274465	0
000572	2021000572	2021	2021-12-31	1	0	-0.108713	0
000576	2006000576	2006	2006-12-31	1	0	-0.116735	0
000576	2007000576	2007	2007-12-31	1	0	-0.094751	0
000576	2008000576	2008	2008-12-31	1	0	-0.033471	0
000576	2013000576	2013	2013-12-31	1	0	0.605371	0
000576	2014000576	2014	2014-12-31	1	0	-0.013923	0
000576	2015000576	2015	2015-12-31	1	0	0.344632	0
000576	2016000576	2016	2016-12-31	1	0	-0.194894	0
000576	2017000576	2017	2017-12-31	1	0	-0.23268	0
000576	2018000576	2018	2018-12-31	1	0	0.376879	0
000576	2019000576	2019	2019-12-31	1	0	-0.04799	0
000576	2020000576	2020	2020-12-31	1	0	0.225551	0
000576	2021000576	2021	2021-12-31	1	0	-0.045705	0
000578	2009000578	2009	2009-12-31	1	0	0.229257	0
000578	2010000578	2010	2010-12-31	1	0	0.199301	0
000581	2006000581	2006	2006-12-31	1	0	0.087761	0
000581	2007000581	2007	2007-12-31	1	0	0.053466	0
000581	2008000581	2008	2008-12-31	1	0	-0.108778	0
000581	2009000581	2009	2009-12-31	1	0	0.095254	0
000581	2010000581	2010	2010-12-31	1	0	0.342692	0
000581	2011000581	2011	2011-12-31	1	0	0.17268	0
000581	2012000581	2012	2012-12-31	1	0	0.394334	0
000581	2013000581	2013	2013-12-31	1	0	0.182549	0
000581	2014000581	2014	2014-12-31	1	0	0.108179	0
000581	2015000581	2015	2015-12-31	1	0	0.083894	0
000581	2016000581	2016	2016-12-31	1	0	0.099317	0
000581	2017000581	2017	2017-12-31	1	0	0.171876	0
000581	2018000581	2018	2018-12-31	1	0	0.032674	0
000581	2019000581	2019	2019-12-31	1	0	0.146769	0
000581	2020000581	2020	2020-12-31	1	0	0.141594	0
000581	2021000581	2021	2021-12-31	1	0	0.022674	0
000584	2006000584	2006	2006-12-31	1	0	-0.001675	0
000584	2007000584	2007	2007-12-31	1	0	0.195029	0
000584	2008000584	2008	2008-12-31	1	0	0.263525	0
000584	2009000584	2009	2009-12-31	1	0	-0.073122	0
000584	2010000584	2010	2010-12-31	1	0	0.342237	0
000584	2011000584	2011	2011-12-31	1	0	0.054906	0
000584	2012000584	2012	2012-12-31	1	0	0.008343	0
000584	2013000584	2013	2013-12-31	1	0	-0.035881	0
000584	2014000584	2014	2014-12-31	1	0	-0.027513	0
000584	2015000584	2015	2015-12-31	1	0	-0.153635	0
000584	2016000584	2016	2016-12-31	1	0	-0.240788	0
000584	2017000584	2017	2017-12-31	1	0	0.638556	0
000584	2018000584	2018	2018-12-31	1	0	0.222923	0
000584	2019000584	2019	2019-12-31	1	0	0.008738	0
000584	2020000584	2020	2020-12-31	1	0	0.106398	0
000584	2021000584	2021	2021-12-31	1	0	-0.042094	0
000585	2006000585	2006	2006-12-31	1	0	0.021323	0
000585	2007000585	2007	2007-12-31	1	0	-0.162333	0
000585	2008000585	2008	2008-12-31	1	0	-0.189441	0
000585	2010000585	2010	2010-12-31	1	0	0.0093	0
000585	2011000585	2011	2011-12-31	1	0	-0.340247	0
000585	2013000585	2013	2013-12-31	1	0	-0.071205	0
000585	2014000585	2014	2014-12-31	1	0	0.042929	0
000585	2015000585	2015	2015-12-31	1	0	0.001761	0
000585	2016000585	2016	2016-12-31	1	0	-0.16882	0
000586	2006000586	2006	2006-12-31	1	0	0.059141	0
000586	2007000586	2007	2007-12-31	1	0	-0.12455	0
000586	2008000586	2008	2008-12-31	1	0	-0.251132	0
000586	2011000586	2011	2011-12-31	1	0	-0.019309	0
000586	2012000586	2012	2012-12-31	1	0	-0.008994	0
000586	2013000586	2013	2013-12-31	1	0	-0.048006	0
000586	2014000586	2014	2014-12-31	1	0	0.098273	0
000586	2015000586	2015	2015-12-31	1	0	-0.01324	0
000586	2016000586	2016	2016-12-31	1	0	0.039756	0
000586	2017000586	2017	2017-12-31	1	0	0.016565	0
000586	2018000586	2018	2018-12-31	1	0	0.069043	0
000586	2019000586	2019	2019-12-31	1	0	0.043045	0
000586	2020000586	2020	2020-12-31	1	0	-0.214886	0
000586	2021000586	2021	2021-12-31	1	0	0.049613	0
000589	2006000589	2006	2006-12-31	1	0	0.019774	0
000589	2007000589	2007	2007-12-31	1	0	0.075637	0
000589	2008000589	2008	2008-12-31	1	0	0.140942	0
000589	2009000589	2009	2009-12-31	1	0	0.079026	0
000589	2010000589	2010	2010-12-31	1	0	0.263715	0
000589	2011000589	2011	2011-12-31	1	0	0.289081	0
000589	2012000589	2012	2012-12-31	1	0	-0.046349	0
000589	2013000589	2013	2013-12-31	1	0	0.124161	0
000589	2014000589	2014	2014-12-31	1	0	0.285129	0
000589	2015000589	2015	2015-12-31	1	0	0.148539	0
000589	2016000589	2016	2016-12-31	1	0	-0.066882	0
000589	2017000589	2017	2017-12-31	1	0	-0.068357	0
000589	2018000589	2018	2018-12-31	1	0	0.07883	0
000589	2019000589	2019	2019-12-31	1	0	0.00379	0
000589	2020000589	2020	2020-12-31	1	0	0.094591	0
000589	2021000589	2021	2021-12-31	1	0	0.118051	0
000590	2006000590	2006	2006-12-31	1	0	-0.179397	0
000590	2007000590	2007	2007-12-31	1	0	-0.023973	0
000590	2008000590	2008	2008-12-31	1	0	0.06878	0
000590	2009000590	2009	2009-12-31	1	0	-0.119355	0
000590	2010000590	2010	2010-12-31	1	0	0.101468	0
000590	2011000590	2011	2011-12-31	1	0	0.059303	0
000590	2012000590	2012	2012-12-31	1	0	0.168584	0
000590	2013000590	2013	2013-12-31	1	0	-0.215131	0
000590	2014000590	2014	2014-12-31	1	0	0.062	0
000590	2016000590	2016	2016-12-31	1	0	0.073616	0
000590	2017000590	2017	2017-12-31	1	0	0.385389	0
000590	2018000590	2018	2018-12-31	1	0	-0.065394	0
000590	2019000590	2019	2019-12-31	1	0	0.036916	0
000590	2020000590	2020	2020-12-31	1	0	0.053633	0
000590	2021000590	2021	2021-12-31	1	0	0.084815	0
000595	2006000595	2006	2006-12-31	1	0	0.045812	0
000595	2007000595	2007	2007-12-31	1	0	-0.052813	0
000595	2008000595	2008	2008-12-31	1	0	-0.00195	0
000595	2009000595	2009	2009-12-31	1	0	-0.063343	0
000595	2010000595	2010	2010-12-31	1	0	-0.145197	0
000595	2013000595	2013	2013-12-31	1	0	0.253129	0
000595	2014000595	2014	2014-12-31	1	0	-0.009116	0
000595	2015000595	2015	2015-12-31	1	0	0.155935	0
000595	2016000595	2016	2016-12-31	1	0	-0.007096	0
000595	2018000595	2018	2018-12-31	1	0	-0.027011	0
000595	2019000595	2019	2019-12-31	1	0	-0.166276	0
000595	2021000595	2021	2021-12-31	1	0	-0.138935	0
000596	2007000596	2007	2007-12-31	1	0	0.014426	0
000596	2008000596	2008	2008-12-31	1	0	0.097657	0
000596	2009000596	2009	2009-12-31	1	0	-0.223693	0
000596	2010000596	2010	2010-12-31	1	0	0.383035	0
000596	2011000596	2011	2011-12-31	1	0	1.28309	0
000596	2012000596	2012	2012-12-31	1	0	0.25138	0
000596	2013000596	2013	2013-12-31	1	0	0.095854	0
000596	2014000596	2014	2014-12-31	1	0	0.10256	0
000596	2015000596	2015	2015-12-31	1	0	0.120001	0
000596	2016000596	2016	2016-12-31	1	0	0.216208	0
000596	2017000596	2017	2017-12-31	1	0	0.162159	0
000596	2018000596	2018	2018-12-31	1	0	0.232158	0
000596	2019000596	2019	2019-12-31	1	0	0.108823	0
000596	2020000596	2020	2020-12-31	1	0	0.094824	0
000596	2021000596	2021	2021-12-31	1	0	0.673715	0
000597	2006000597	2006	2006-12-31	1	0	-0.039318	0
000597	2007000597	2007	2007-12-31	1	0	0.356017	0
000597	2008000597	2008	2008-12-31	1	0	0.345006	0
000597	2009000597	2009	2009-12-31	1	0	0.481224	0
000597	2010000597	2010	2010-12-31	1	0	-0.078047	0
000597	2011000597	2011	2011-12-31	1	0	0.047634	0
000597	2012000597	2012	2012-12-31	1	0	0.020572	0
000597	2013000597	2013	2013-12-31	1	0	0.260512	0
000597	2014000597	2014	2014-12-31	1	0	0.134788	0
000597	2015000597	2015	2015-12-31	1	0	0.01397	0
000597	2016000597	2016	2016-12-31	1	0	0.126239	0
000597	2017000597	2017	2017-12-31	1	0	0.082029	0
000597	2018000597	2018	2018-12-31	1	0	0.106268	0
000597	2019000597	2019	2019-12-31	1	0	0.070066	0
000597	2020000597	2020	2020-12-31	1	0	-0.029836	0
000597	2021000597	2021	2021-12-31	1	0	0.083335	0
000599	2006000599	2006	2006-12-31	1	0	0.043459	0
000599	2007000599	2007	2007-12-31	1	0	0.294136	0
000599	2008000599	2008	2008-12-31	1	0	0.074866	0
000599	2009000599	2009	2009-12-31	1	0	0.090585	0
000599	2010000599	2010	2010-12-31	1	0	0.091131	0
000599	2011000599	2011	2011-12-31	1	0	0.043887	0
000599	2012000599	2012	2012-12-31	1	0	-0.020661	0
000599	2013000599	2013	2013-12-31	1	0	0.009931	0
000599	2014000599	2014	2014-12-31	1	0	0.030635	0
000599	2015000599	2015	2015-12-31	1	0	0.168914	0
000599	2016000599	2016	2016-12-31	1	0	0.227559	0
000599	2017000599	2017	2017-12-31	1	0	0.156089	0
000599	2018000599	2018	2018-12-31	1	0	0.069896	0
000599	2019000599	2019	2019-12-31	1	0	0.102133	0
000599	2020000599	2020	2020-12-31	1	0	0.01802	0
000599	2021000599	2021	2021-12-31	1	0	0.078021	0
000611	2006000611	2006	2006-12-31	1	0	0.086343	0
000611	2007000611	2007	2007-12-31	1	0	0.314401	0
000611	2008000611	2008	2008-12-31	1	0	0.004832	0
000611	2009000611	2009	2009-12-31	1	0	-0.085177	0
000611	2010000611	2010	2010-12-31	1	0	0.175523	0
000611	2011000611	2011	2011-12-31	1	0	-0.311898	0
000611	2012000611	2012	2012-12-31	1	0	0.119305	0
000611	2013000611	2013	2013-12-31	1	0	0.012947	0
000611	2014000611	2014	2014-12-31	1	0	-0.043215	0
000611	2017000611	2017	2017-12-31	1	0	3.58864	0
000611	2018000611	2018	2018-12-31	1	0	-0.11744	0
000612	2006000612	2006	2006-12-31	1	0	0.088935	0
000612	2007000612	2007	2007-12-31	1	0	0.116473	0
000612	2008000612	2008	2008-12-31	1	0	0.17709	0
000612	2009000612	2009	2009-12-31	1	0	-0.030461	0
000612	2010000612	2010	2010-12-31	1	0	0.010681	0
000612	2011000612	2011	2011-12-31	1	0	0.238701	0
000612	2012000612	2012	2012-12-31	1	0	0.249706	0
000612	2013000612	2013	2013-12-31	1	0	0.169759	0
000612	2014000612	2014	2014-12-31	1	0	0.271497	0
000612	2019000612	2019	2019-12-31	1	0	-0.057887	0
000612	2020000612	2020	2020-12-31	1	0	0.017648	0
000612	2021000612	2021	2021-12-31	1	0	0.102931	0
000619	2006000619	2006	2006-12-31	1	0	0.074965	0
000619	2007000619	2007	2007-12-31	1	0	0.103045	0
000619	2008000619	2008	2008-12-31	1	0	-0.031885	0
000619	2009000619	2009	2009-12-31	1	0	0.009914	0
000619	2010000619	2010	2010-12-31	1	0	0.195593	0
000619	2011000619	2011	2011-12-31	1	0	0.215868	0
000619	2012000619	2012	2012-12-31	1	0	0.10585	0
000619	2013000619	2013	2013-12-31	1	0	-0.031627	0
000619	2014000619	2014	2014-12-31	1	0	-0.065739	0
000619	2015000619	2015	2015-12-31	1	0	-0.037135	0
000619	2016000619	2016	2016-12-31	1	0	-0.008676	0
000619	2017000619	2017	2017-12-31	1	0	-0.09208	0
000619	2018000619	2018	2018-12-31	1	0	0.076887	0
000619	2019000619	2019	2019-12-31	1	0	0.068926	0
000619	2020000619	2020	2020-12-31	1	0	0.1762	0
000619	2021000619	2021	2021-12-31	1	0	0.154991	0
000622	2013000622	2013	2013-12-31	1	0	-0.003206	0
000622	2014000622	2014	2014-12-31	1	0	-0.130413	0
000622	2015000622	2015	2015-12-31	1	0	-0.18118	0
000622	2017000622	2017	2017-12-31	1	0	-0.152088	0
000622	2018000622	2018	2018-12-31	1	0	-0.135393	0
000622	2019000622	2019	2019-12-31	1	0	-0.074754	0
000622	2020000622	2020	2020-12-31	1	0	0.225752	0
000623	2006000623	2006	2006-12-31	1	0	0.192634	0
000623	2007000623	2007	2007-12-31	1	0	0.719231	0
000623	2008000623	2008	2008-12-31	1	0	0.024662	0
000623	2009000623	2009	2009-12-31	1	0	0.23966	0
000623	2010000623	2010	2010-12-31	1	0	0.10276	0
000623	2011000623	2011	2011-12-31	1	0	0.276333	0
000623	2012000623	2012	2012-12-31	1	0	0.087369	0
000623	2013000623	2013	2013-12-31	1	0	0.104448	0
000623	2014000623	2014	2014-12-31	1	0	0.137378	0
000623	2015000623	2015	2015-12-31	1	0	0.440429	0
000623	2016000623	2016	2016-12-31	1	0	0.025536	0
000623	2017000623	2017	2017-12-31	1	0	0.074437	0
000623	2018000623	2018	2018-12-31	1	0	0.129487	0
000623	2019000623	2019	2019-12-31	1	0	0.046327	0
000623	2020000623	2020	2020-12-31	1	0	0.060174	0
000623	2021000623	2021	2021-12-31	1	0	0.062659	0
000625	2006000625	2006	2006-12-31	1	0	0.245591	0
000625	2007000625	2007	2007-12-31	1	0	-0.007334	0
000625	2008000625	2008	2008-12-31	1	0	0.070711	0
000625	2009000625	2009	2009-12-31	1	0	0.59238	0
000625	2010000625	2010	2010-12-31	1	0	0.206225	0
000625	2011000625	2011	2011-12-31	1	0	0.178754	0
000625	2012000625	2012	2012-12-31	1	0	0.262385	0
000625	2013000625	2013	2013-12-31	1	0	0.157144	0
000625	2014000625	2014	2014-12-31	1	0	0.276042	0
000625	2015000625	2015	2015-12-31	1	0	0.283073	0
000625	2016000625	2016	2016-12-31	1	0	0.191206	0
000625	2017000625	2017	2017-12-31	1	0	-0.003618	0
000625	2018000625	2018	2018-12-31	1	0	-0.119069	0
000625	2019000625	2019	2019-12-31	1	0	0.044157	0
000625	2020000625	2020	2020-12-31	1	0	0.238675	0
000625	2021000625	2021	2021-12-31	1	0	0.144924	0
000629	2006000629	2006	2006-12-31	1	0	0.492619	0
000629	2007000629	2007	2007-12-31	1	0	0.123136	0
000629	2008000629	2008	2008-12-31	1	0	0.110325	0
000629	2009000629	2009	2009-12-31	1	0	0.023257	0
000629	2011000629	2011	2011-12-31	1	0	-0.547402	0
000629	2012000629	2012	2012-12-31	1	0	-0.008673	0
000629	2013000629	2013	2013-12-31	1	0	0.150949	0
000629	2014000629	2014	2014-12-31	1	0	0.464233	0
000629	2015000629	2015	2015-12-31	1	0	0.068657	0
000629	2018000629	2018	2018-12-31	1	0	0.132941	0
000629	2019000629	2019	2019-12-31	1	0	0.092754	0
000629	2020000629	2020	2020-12-31	1	0	-0.101603	0
000629	2021000629	2021	2021-12-31	1	0	-0.220307	0
000630	2006000630	2006	2006-12-31	1	0	0.24665	0
000630	2007000630	2007	2007-12-31	1	0	0.20931	0
000630	2008000630	2008	2008-12-31	1	0	-0.023991	0
000630	2009000630	2009	2009-12-31	1	0	0.238651	0
000630	2010000630	2010	2010-12-31	1	0	0.347305	0
000630	2011000630	2011	2011-12-31	1	0	-0.036438	0
000630	2012000630	2012	2012-12-31	1	0	0.236349	0
000630	2013000630	2013	2013-12-31	1	0	-0.003645	0
000630	2014000630	2014	2014-12-31	1	0	0.08861	0
000630	2015000630	2015	2015-12-31	1	0	-0.058808	0
000630	2016000630	2016	2016-12-31	1	0	0.009654	0
000630	2017000630	2017	2017-12-31	1	0	0.071751	0
000630	2018000630	2018	2018-12-31	1	0	-0.018946	0
000630	2019000630	2019	2019-12-31	1	0	0.02039	0
000630	2020000630	2020	2020-12-31	1	0	0.089159	0
000630	2021000630	2021	2021-12-31	1	0	-0.025732	0
000633	2013000633	2013	2013-12-31	1	0	-0.068138	0
000633	2014000633	2014	2014-12-31	1	0	-0.12672	0
000633	2015000633	2015	2015-12-31	1	0	-0.14758	0
000633	2017000633	2017	2017-12-31	1	0	0.024548	0
000633	2018000633	2018	2018-12-31	1	0	0.057366	0
000633	2019000633	2019	2019-12-31	1	0	0.066338	0
000633	2020000633	2020	2020-12-31	1	0	-0.788837	0
000633	2021000633	2021	2021-12-31	1	0	0.012839	0
000635	2006000635	2006	2006-12-31	1	0	0.585071	0
000635	2007000635	2007	2007-12-31	1	0	0.170509	0
000635	2008000635	2008	2008-12-31	1	0	0.068428	0
000635	2009000635	2009	2009-12-31	1	0	-0.057197	0
000635	2010000635	2010	2010-12-31	1	0	-0.019379	0
000635	2011000635	2011	2011-12-31	1	0	0.019407	0
000635	2012000635	2012	2012-12-31	1	0	-0.094469	0
000635	2013000635	2013	2013-12-31	1	0	-0.020476	0
000635	2014000635	2014	2014-12-31	1	0	-0.127989	0
000635	2015000635	2015	2015-12-31	1	0	0.01507	0
000635	2016000635	2016	2016-12-31	1	0	0.059251	0
000635	2017000635	2017	2017-12-31	1	0	0.034255	0
000635	2018000635	2018	2018-12-31	1	0	-0.089485	0
000635	2019000635	2019	2019-12-31	1	0	-0.012006	0
000635	2020000635	2020	2020-12-31	1	0	0.011585	0
000635	2021000635	2021	2021-12-31	1	0	-0.025002	0
000636	2006000636	2006	2006-12-31	1	0	-0.024506	0
000636	2007000636	2007	2007-12-31	1	0	0.086402	0
000636	2008000636	2008	2008-12-31	1	0	-0.208138	0
000636	2009000636	2009	2009-12-31	1	0	-0.07161	0
000636	2010000636	2010	2010-12-31	1	0	0.225546	0
000636	2011000636	2011	2011-12-31	1	0	-0.071605	0
000636	2012000636	2012	2012-12-31	1	0	-0.009266	0
000636	2013000636	2013	2013-12-31	1	0	0.179954	0
000636	2014000636	2014	2014-12-31	1	0	0.313842	0
000636	2015000636	2015	2015-12-31	1	0	0.296086	0
000636	2016000636	2016	2016-12-31	1	0	0.00824	0
000636	2017000636	2017	2017-12-31	1	0	-0.047213	0
000636	2018000636	2018	2018-12-31	1	0	0.112893	0
000636	2019000636	2019	2019-12-31	1	0	-0.010638	0
000636	2020000636	2020	2020-12-31	1	0	0.253863	0
000636	2021000636	2021	2021-12-31	1	0	0.225093	0
000637	2006000637	2006	2006-12-31	1	0	-0.557746	0
000637	2007000637	2007	2007-12-31	1	0	0.063952	0
000637	2008000637	2008	2008-12-31	1	0	-0.167195	0
000637	2009000637	2009	2009-12-31	1	0	0.313208	0
000637	2010000637	2010	2010-12-31	1	0	-0.099397	0
000637	2011000637	2011	2011-12-31	1	0	-0.125843	0
000637	2012000637	2012	2012-12-31	1	0	0.291857	0
000637	2013000637	2013	2013-12-31	1	0	0.104679	0
000637	2014000637	2014	2014-12-31	1	0	0.164318	0
000637	2015000637	2015	2015-12-31	1	0	0.04904	0
000637	2016000637	2016	2016-12-31	1	0	0.006324	0
000637	2017000637	2017	2017-12-31	1	0	-0.055278	0
000637	2018000637	2018	2018-12-31	1	0	0.025351	0
000637	2019000637	2019	2019-12-31	1	0	0.212564	0
000637	2020000637	2020	2020-12-31	1	0	0.278006	0
000637	2021000637	2021	2021-12-31	1	0	0.50307	0
000639	2006000639	2006	2006-12-31	1	0	0.14278	0
000639	2007000639	2007	2007-12-31	1	0	0.017806	0
000639	2008000639	2008	2008-12-31	1	0	-0.035112	0
000639	2009000639	2009	2009-12-31	1	0	-0.283828	0
000639	2010000639	2010	2010-12-31	1	0	-0.250669	0
000639	2011000639	2011	2011-12-31	1	0	0.56683	0
000639	2012000639	2012	2012-12-31	1	0	0.015054	0
000639	2013000639	2013	2013-12-31	1	0	0.003849	0
000639	2014000639	2014	2014-12-31	1	0	0.294672	0
000639	2015000639	2015	2015-12-31	1	0	-0.062985	0
000639	2016000639	2016	2016-12-31	1	0	3.78409	0
000639	2017000639	2017	2017-12-31	1	0	-0.075493	0
000639	2018000639	2018	2018-12-31	1	0	0.333844	0
000639	2019000639	2019	2019-12-31	1	0	-0.208139	0
000639	2020000639	2020	2020-12-31	1	0	-0.05113	0
000639	2021000639	2021	2021-12-31	1	0	-0.001292	0
000650	2008000650	2008	2008-12-31	1	0	0.419207	0
000650	2009000650	2009	2009-12-31	1	0	0.361368	0
000650	2010000650	2010	2010-12-31	1	0	0.328606	0
000650	2011000650	2011	2011-12-31	1	0	0.084298	0
000650	2012000650	2012	2012-12-31	1	0	0.16378	0
000650	2013000650	2013	2013-12-31	1	0	0.111631	0
000650	2014000650	2014	2014-12-31	1	0	0.115251	0
000650	2015000650	2015	2015-12-31	1	0	0.215304	0
000650	2016000650	2016	2016-12-31	1	0	0.224513	0
000650	2017000650	2017	2017-12-31	1	0	0.078268	0
000650	2018000650	2018	2018-12-31	1	0	0.107805	0
000650	2019000650	2019	2019-12-31	1	0	0.079661	0
000650	2020000650	2020	2020-12-31	1	0	0.26495	0
000650	2021000650	2021	2021-12-31	1	0	0.084632	0
000651	2006000651	2006	2006-12-31	1	0	0.262732	0
000651	2007000651	2007	2007-12-31	1	0	0.535834	0
000651	2008000651	2008	2008-12-31	1	0	0.196367	0
000651	2009000651	2009	2009-12-31	1	0	0.685939	0
000651	2010000651	2010	2010-12-31	1	0	0.273124	0
000651	2011000651	2011	2011-12-31	1	0	0.298871	0
000651	2012000651	2012	2012-12-31	1	0	0.262351	0
000651	2013000651	2013	2013-12-31	1	0	0.242967	0
000651	2014000651	2014	2014-12-31	1	0	0.16835	0
000651	2015000651	2015	2015-12-31	1	0	0.034994	0
000651	2016000651	2016	2016-12-31	1	0	0.127841	0
000651	2017000651	2017	2017-12-31	1	0	0.178721	0
000651	2018000651	2018	2018-12-31	1	0	0.168597	0
000651	2019000651	2019	2019-12-31	1	0	0.126856	0
000651	2020000651	2020	2020-12-31	1	0	-0.013267	0
000657	2006000657	2006	2006-12-31	1	0	-0.171484	0
000657	2007000657	2007	2007-12-31	1	0	-0.166344	0
000657	2013000657	2013	2013-12-31	1	0	0.126976	0
000657	2014000657	2014	2014-12-31	1	0	-0.187186	0
000657	2015000657	2015	2015-12-31	1	0	-0.126392	0
000657	2016000657	2016	2016-12-31	1	0	0.007347	0
000657	2017000657	2017	2017-12-31	1	0	0.11147	0
000657	2018000657	2018	2018-12-31	1	0	0.002736	0
000657	2019000657	2019	2019-12-31	1	0	-0.016285	0
000657	2020000657	2020	2020-12-31	1	0	0.173788	0
000657	2021000657	2021	2021-12-31	1	0	0.066814	0
000659	2006000659	2006	2006-12-31	1	0	0.108045	0
000659	2007000659	2007	2007-12-31	1	0	-0.09795	0
000659	2008000659	2008	2008-12-31	1	0	-0.047827	0
000659	2009000659	2009	2009-12-31	1	0	0.059969	0
000659	2010000659	2010	2010-12-31	1	0	0.115617	0
000659	2011000659	2011	2011-12-31	1	0	0.001563	0
000659	2012000659	2012	2012-12-31	1	0	-0.003482	0
000659	2013000659	2013	2013-12-31	1	0	-0.233742	0
000659	2016000659	2016	2016-12-31	1	0	-0.175682	0
000659	2018000659	2018	2018-12-31	1	0	-0.06192	0
000659	2019000659	2019	2019-12-31	1	0	-0.043006	0
000659	2020000659	2020	2020-12-31	1	0	-0.074906	0
000659	2021000659	2021	2021-12-31	1	0	0.054512	0
000661	2006000661	2006	2006-12-31	1	0	0.028633	0
000661	2007000661	2007	2007-12-31	1	0	0.03614	0
000661	2008000661	2008	2008-12-31	1	0	0.023649	0
000661	2009000661	2009	2009-12-31	1	0	0.002127	0
000661	2010000661	2010	2010-12-31	1	0	0.135934	0
000661	2011000661	2011	2011-12-31	1	0	0.168542	0
000661	2012000661	2012	2012-12-31	1	0	0.124287	0
000661	2013000661	2013	2013-12-31	1	0	0.211833	0
000661	2014000661	2014	2014-12-31	1	0	0.12064	0
000661	2015000661	2015	2015-12-31	1	0	0.211877	0
000661	2016000661	2016	2016-12-31	1	0	0.625873	0
000661	2017000661	2017	2017-12-31	1	0	0.185042	0
000661	2018000661	2018	2018-12-31	1	0	0.280436	0
000661	2019000661	2019	2019-12-31	1	0	0.351459	0
000661	2020000661	2020	2020-12-31	1	0	0.324123	0
000661	2021000661	2021	2021-12-31	1	0	0.336674	0
000663	2006000663	2006	2006-12-31	1	0	0.060572	0
000663	2007000663	2007	2007-12-31	1	0	0.214372	0
000663	2008000663	2008	2008-12-31	1	0	-0.148655	0
000663	2009000663	2009	2009-12-31	1	0	0.207978	0
000663	2010000663	2010	2010-12-31	1	0	0.149286	0
000663	2011000663	2011	2011-12-31	1	0	-0.006566	0
000663	2012000663	2012	2012-12-31	1	0	-0.034185	0
000663	2013000663	2013	2013-12-31	1	0	-0.07205	0
000663	2014000663	2014	2014-12-31	1	0	0.011901	0
000663	2015000663	2015	2015-12-31	1	0	1.90599	0
000663	2016000663	2016	2016-12-31	1	0	0.085416	0
000663	2017000663	2017	2017-12-31	1	0	-0.03716	0
000663	2018000663	2018	2018-12-31	1	0	-0.32574	0
000663	2019000663	2019	2019-12-31	1	0	-0.075795	0
000663	2021000663	2021	2021-12-31	1	0	-0.100939	0
000670	2013000670	2013	2013-12-31	1	0	0.356859	0
000670	2014000670	2014	2014-12-31	1	0	3.02432	0
000670	2015000670	2015	2015-12-31	1	0	-0.092746	0
000670	2017000670	2017	2017-12-31	1	0	-0.441127	0
000670	2018000670	2018	2018-12-31	1	0	-0.433923	0
000672	2013000672	2013	2013-12-31	1	0	-0.07492	0
000672	2014000672	2014	2014-12-31	1	0	0.162911	0
000672	2015000672	2015	2015-12-31	1	0	0.214966	0
000672	2016000672	2016	2016-12-31	1	0	-0.016167	0
000672	2017000672	2017	2017-12-31	1	0	0.030054	0
000672	2018000672	2018	2018-12-31	1	0	0.169458	0
000672	2019000672	2019	2019-12-31	1	0	0.413718	0
000672	2020000672	2020	2020-12-31	1	0	0.141853	0
000672	2021000672	2021	2021-12-31	1	0	0.338091	0
000677	2006000677	2006	2006-12-31	1	0	0.053891	0
000677	2007000677	2007	2007-12-31	1	0	0.14036	0
000677	2008000677	2008	2008-12-31	1	0	0.403457	0
000677	2009000677	2009	2009-12-31	1	0	0.125985	0
000677	2010000677	2010	2010-12-31	1	0	0.129442	0
000677	2013000677	2013	2013-12-31	1	0	-0.086221	0
000677	2014000677	2014	2014-12-31	1	0	-0.094713	0
000677	2016000677	2016	2016-12-31	1	0	0.020333	0
000677	2017000677	2017	2017-12-31	1	0	0.000432	0
000677	2018000677	2018	2018-12-31	1	0	0.033101	0
000677	2019000677	2019	2019-12-31	1	0	-0.01024	0
000677	2020000677	2020	2020-12-31	1	0	0.003996	0
000677	2021000677	2021	2021-12-31	1	0	0.227534	0
000678	2006000678	2006	2006-12-31	1	0	-0.062928	0
000678	2007000678	2007	2007-12-31	1	0	0.174962	0
000678	2008000678	2008	2008-12-31	1	0	-0.03457	0
000678	2009000678	2009	2009-12-31	1	0	0.000339	0
000678	2010000678	2010	2010-12-31	1	0	0.180705	0
000678	2011000678	2011	2011-12-31	1	0	0.138138	0
000678	2012000678	2012	2012-12-31	1	0	0.260855	0
000678	2013000678	2013	2013-12-31	1	0	0.632876	0
000678	2014000678	2014	2014-12-31	1	0	0.04094	0
000678	2015000678	2015	2015-12-31	1	0	0.04824	0
000678	2016000678	2016	2016-12-31	1	0	0.097064	0
000678	2017000678	2017	2017-12-31	1	0	0.086609	0
000678	2018000678	2018	2018-12-31	1	0	-0.016364	0
000678	2019000678	2019	2019-12-31	1	0	-0.021982	0
000678	2020000678	2020	2020-12-31	1	0	-0.036541	0
000678	2021000678	2021	2021-12-31	1	0	-0.054919	0
000680	2006000680	2006	2006-12-31	1	0	0.250091	0
000680	2007000680	2007	2007-12-31	1	0	0.312852	0
000680	2008000680	2008	2008-12-31	1	0	0.308162	0
000680	2009000680	2009	2009-12-31	1	0	0.226443	0
000680	2010000680	2010	2010-12-31	1	0	0.687854	0
000680	2011000680	2011	2011-12-31	1	0	0.290809	0
000680	2012000680	2012	2012-12-31	1	0	-0.036459	0
000680	2013000680	2013	2013-12-31	1	0	-0.054535	0
000680	2014000680	2014	2014-12-31	1	0	-0.111832	0
000680	2015000680	2015	2015-12-31	1	0	-0.161624	0
000680	2016000680	2016	2016-12-31	1	0	-0.014555	0
000680	2017000680	2017	2017-12-31	1	0	0.032281	0
000680	2018000680	2018	2018-12-31	1	0	-0.029889	0
000680	2019000680	2019	2019-12-31	1	0	-0.047062	0
000680	2020000680	2020	2020-12-31	1	0	0.08643	0
000680	2021000680	2021	2021-12-31	1	0	0.107563	0
000683	2006000683	2006	2006-12-31	1	0	0.237121	0
000683	2007000683	2007	2007-12-31	1	0	0.473786	0
000683	2008000683	2008	2008-12-31	1	0	0.256651	0
000683	2009000683	2009	2009-12-31	1	0	0.415215	0
000683	2010000683	2010	2010-12-31	1	0	-0.122404	0
000683	2011000683	2011	2011-12-31	1	0	0.059807	0
000683	2012000683	2012	2012-12-31	1	0	0.417866	0
000683	2013000683	2013	2013-12-31	1	0	0.177622	0
000683	2014000683	2014	2014-12-31	1	0	0.101382	0
000683	2015000683	2015	2015-12-31	1	0	-0.007593	0
000683	2016000683	2016	2016-12-31	1	0	0.147133	0
000683	2017000683	2017	2017-12-31	1	0	-0.008773	0
000683	2018000683	2018	2018-12-31	1	0	0.07148	0
000683	2019000683	2019	2019-12-31	1	0	-0.003999	0
000683	2020000683	2020	2020-12-31	1	0	-0.011245	0
000683	2021000683	2021	2021-12-31	1	0	0.128296	0
000687	2006000687	2006	2006-12-31	1	0	-0.039927	0
000687	2007000687	2007	2007-12-31	1	0	1.3667	0
000687	2008000687	2008	2008-12-31	1	0	-0.480844	0
000687	2009000687	2009	2009-12-31	1	0	0.232021	0
000687	2010000687	2010	2010-12-31	1	0	-0.109513	0
000687	2011000687	2011	2011-12-31	1	0	0.199338	0
000687	2012000687	2012	2012-12-31	1	0	0.562932	0
000687	2013000687	2013	2013-12-31	1	0	-0.069524	0
000687	2014000687	2014	2014-12-31	1	0	-0.083139	0
000687	2015000687	2015	2015-12-31	1	0	0.032675	0
000687	2016000687	2016	2016-12-31	1	0	0.473256	0
000687	2017000687	2017	2017-12-31	1	0	0.065165	0
000687	2018000687	2018	2018-12-31	1	0	-0.003892	0
000691	2012000691	2012	2012-12-31	1	0	0.048402	0
000691	2013000691	2013	2013-12-31	1	0	0.132265	0
000691	2014000691	2014	2014-12-31	1	0	0.22584	0
000691	2015000691	2015	2015-12-31	1	0	-0.180273	0
000691	2017000691	2017	2017-12-31	1	0	-0.259359	0
000691	2018000691	2018	2018-12-31	1	0	-0.215477	0
000691	2019000691	2019	2019-12-31	1	0	0.211194	0
000691	2020000691	2020	2020-12-31	1	0	2.02589	0
000691	2021000691	2021	2021-12-31	1	0	0.007134	0
000695	2006000695	2006	2006-12-31	1	0	0.274992	0
000695	2007000695	2007	2007-12-31	1	0	-0.004876	0
000695	2008000695	2008	2008-12-31	1	0	-0.030575	0
000695	2009000695	2009	2009-12-31	1	0	-0.024084	0
000695	2010000695	2010	2010-12-31	1	0	0.065625	0
000695	2011000695	2011	2011-12-31	1	0	0.236203	0
000695	2012000695	2012	2012-12-31	1	0	-0.063436	0
000695	2013000695	2013	2013-12-31	1	0	-0.029441	0
000695	2014000695	2014	2014-12-31	1	0	-0.036001	0
000695	2015000695	2015	2015-12-31	1	0	0.002767	0
000695	2016000695	2016	2016-12-31	1	0	0.016698	0
000695	2017000695	2017	2017-12-31	1	0	0.522145	0
000695	2018000695	2018	2018-12-31	1	0	-0.50424	0
000695	2019000695	2019	2019-12-31	1	0	0.141952	0
000695	2020000695	2020	2020-12-31	1	0	0.100812	0
000695	2021000695	2021	2021-12-31	1	0	-0.057947	0
000697	2006000697	2006	2006-12-31	1	0	-0.029588	0
000697	2007000697	2007	2007-12-31	1	0	-0.121343	0
000697	2008000697	2008	2008-12-31	1	0	-0.21217	0
000697	2012000697	2012	2012-12-31	1	0	0.379589	0
000697	2013000697	2013	2013-12-31	1	0	0.210292	0
000697	2014000697	2014	2014-12-31	1	0	1.16777	0
000697	2015000697	2015	2015-12-31	1	0	0.072695	0
000697	2016000697	2016	2016-12-31	1	0	-0.029073	0
000697	2017000697	2017	2017-12-31	1	0	2.18653	0
000697	2018000697	2018	2018-12-31	1	0	-0.002583	0
000697	2019000697	2019	2019-12-31	1	0	-0.301724	0
000697	2020000697	2020	2020-12-31	1	0	-0.074656	0
000697	2021000697	2021	2021-12-31	1	0	-0.035313	0
000698	2006000698	2006	2006-12-31	1	0	0.161775	0
000698	2007000698	2007	2007-12-31	1	0	0.138915	0
000698	2008000698	2008	2008-12-31	1	0	0.430398	0
000698	2009000698	2009	2009-12-31	1	0	0.065838	0
000698	2010000698	2010	2010-12-31	1	0	-0.024354	0
000698	2011000698	2011	2011-12-31	1	0	-0.005344	0
000698	2012000698	2012	2012-12-31	1	0	0.026407	0
000698	2013000698	2013	2013-12-31	1	0	0.000533	0
000698	2014000698	2014	2014-12-31	1	0	0.074037	0
000698	2015000698	2015	2015-12-31	1	0	0.124804	0
000698	2016000698	2016	2016-12-31	1	0	0.100437	0
000698	2017000698	2017	2017-12-31	1	0	-0.069641	0
000698	2018000698	2018	2018-12-31	1	0	-0.072632	0
000698	2019000698	2019	2019-12-31	1	0	-0.029923	0
000698	2020000698	2020	2020-12-31	1	0	0.17871	0
000698	2021000698	2021	2021-12-31	1	0	-0.034896	0
000700	2006000700	2006	2006-12-31	1	0	0.253549	0
000700	2007000700	2007	2007-12-31	1	0	-0.020495	0
000700	2008000700	2008	2008-12-31	1	0	-0.131469	0
000700	2009000700	2009	2009-12-31	1	0	0.024695	0
000700	2010000700	2010	2010-12-31	1	0	0.127173	0
000700	2011000700	2011	2011-12-31	1	0	0.006778	0
000700	2012000700	2012	2012-12-31	1	0	0.028241	0
000700	2013000700	2013	2013-12-31	1	0	-0.035604	0
000700	2014000700	2014	2014-12-31	1	0	0.010479	0
000700	2015000700	2015	2015-12-31	1	0	0.160153	0
000700	2016000700	2016	2016-12-31	1	0	0.286137	0
000700	2017000700	2017	2017-12-31	1	0	0.115131	0
000700	2018000700	2018	2018-12-31	1	0	-0.017912	0
000700	2019000700	2019	2019-12-31	1	0	0.060574	0
000700	2020000700	2020	2020-12-31	1	0	0.063351	0
000700	2021000700	2021	2021-12-31	1	0	-0.002718	0
000702	2006000702	2006	2006-12-31	1	0	-0.131344	0
000702	2007000702	2007	2007-12-31	1	0	-0.100407	0
000702	2008000702	2008	2008-12-31	1	0	-0.179595	0
000702	2009000702	2009	2009-12-31	1	0	0.000584	0
000702	2010000702	2010	2010-12-31	1	0	0.127384	0
000702	2011000702	2011	2011-12-31	1	0	-0.107088	0
000702	2012000702	2012	2012-12-31	1	0	0.096258	0
000702	2013000702	2013	2013-12-31	1	0	-0.20103	0
000702	2014000702	2014	2014-12-31	1	0	-0.023939	0
000702	2015000702	2015	2015-12-31	1	0	-0.116374	0
000702	2016000702	2016	2016-12-31	1	0	0.028093	0
000702	2017000702	2017	2017-12-31	1	0	0.092621	0
000702	2018000702	2018	2018-12-31	1	0	0.018752	0
000702	2019000702	2019	2019-12-31	1	0	-0.056341	0
000702	2020000702	2020	2020-12-31	1	0	0.36338	0
000702	2021000702	2021	2021-12-31	1	0	-0.026167	0
000703	2006000703	2006	2006-12-31	1	0	-0.403515	0
000703	2007000703	2007	2007-12-31	1	0	-0.013093	0
000703	2008000703	2008	2008-12-31	1	0	-0.077225	0
000703	2009000703	2009	2009-12-31	1	0	-0.138129	0
000703	2011000703	2011	2011-12-31	1	0	0.623359	0
000703	2012000703	2012	2012-12-31	1	0	-0.052609	0
000703	2013000703	2013	2013-12-31	1	0	0.12076	0
000703	2014000703	2014	2014-12-31	1	0	0.122953	0
000703	2015000703	2015	2015-12-31	1	0	-0.057	0
000703	2016000703	2016	2016-12-31	1	0	0.092252	0
000703	2017000703	2017	2017-12-31	1	0	0.208236	0
000703	2018000703	2018	2018-12-31	1	0	0.66532	0
000703	2019000703	2019	2019-12-31	1	0	0.378364	0
000703	2020000703	2020	2020-12-31	1	0	0.075755	0
000703	2021000703	2021	2021-12-31	1	0	0.138786	0
000707	2006000707	2006	2006-12-31	1	0	0.033376	0
000707	2007000707	2007	2007-12-31	1	0	0.037928	0
000707	2008000707	2008	2008-12-31	1	0	0.262796	0
000707	2009000707	2009	2009-12-31	1	0	0.024678	0
000707	2010000707	2010	2010-12-31	1	0	0.296996	0
000707	2011000707	2011	2011-12-31	1	0	0.144039	0
000707	2012000707	2012	2012-12-31	1	0	0.051457	0
000707	2013000707	2013	2013-12-31	1	0	0.062217	0
000707	2014000707	2014	2014-12-31	1	0	0.120588	0
000707	2015000707	2015	2015-12-31	1	0	0.103198	0
000707	2016000707	2016	2016-12-31	1	0	-0.0435	0
000707	2017000707	2017	2017-12-31	1	0	-0.090894	0
000708	2006000708	2006	2006-12-31	1	0	-0.067652	0
000708	2007000708	2007	2007-12-31	1	0	0.162875	0
000708	2008000708	2008	2008-12-31	1	0	-0.012199	0
000708	2009000708	2009	2009-12-31	1	0	0.113335	0
000708	2010000708	2010	2010-12-31	1	0	0.199167	0
000708	2011000708	2011	2011-12-31	1	0	0.036221	0
000708	2012000708	2012	2012-12-31	1	0	-0.095124	0
000708	2013000708	2013	2013-12-31	1	0	0.048364	0
000708	2014000708	2014	2014-12-31	1	0	0.116792	0
000708	2015000708	2015	2015-12-31	1	0	0.021891	0
000708	2016000708	2016	2016-12-31	1	0	0.138115	0
000708	2017000708	2017	2017-12-31	1	0	0.125122	0
000708	2018000708	2018	2018-12-31	1	0	0.167078	0
000708	2019000708	2019	2019-12-31	1	0	0.034515	0
000708	2020000708	2020	2020-12-31	1	0	0.0669	0
000708	2021000708	2021	2021-12-31	1	0	0.095628	0
000709	2006000709	2006	2006-12-31	1	0	0.166918	0
000709	2007000709	2007	2007-12-31	1	0	0.235261	0
000709	2008000709	2008	2008-12-31	1	0	0.16582	0
000709	2009000709	2009	2009-12-31	1	0	0.148498	0
000709	2010000709	2010	2010-12-31	1	0	0.021459	0
000709	2011000709	2011	2011-12-31	1	0	0.044822	0
000709	2012000709	2012	2012-12-31	1	0	0.097442	0
000709	2013000709	2013	2013-12-31	1	0	0.078264	0
000709	2014000709	2014	2014-12-31	1	0	0.020792	0
000709	2015000709	2015	2015-12-31	1	0	0.049559	0
000709	2016000709	2016	2016-12-31	1	0	0.040145	0
000709	2017000709	2017	2017-12-31	1	0	0.022356	0
000709	2018000709	2018	2018-12-31	1	0	0.09781	0
000709	2019000709	2019	2019-12-31	1	0	0.015279	0
000709	2020000709	2020	2020-12-31	1	0	0.081156	0
000709	2021000709	2021	2021-12-31	1	0	0.009077	0
000716	2006000716	2006	2006-12-31	1	0	-0.120923	0
000716	2011000716	2011	2011-12-31	1	0	-0.013632	0
000716	2012000716	2012	2012-12-31	1	0	-0.127202	0
000716	2013000716	2013	2013-12-31	1	0	0.213144	0
000716	2014000716	2014	2014-12-31	1	0	0.595952	0
000716	2015000716	2015	2015-12-31	1	0	0.013466	0
000716	2016000716	2016	2016-12-31	1	0	0.102999	0
000716	2017000716	2017	2017-12-31	1	0	0.619791	0
000716	2018000716	2018	2018-12-31	1	0	0.069931	0
000716	2019000716	2019	2019-12-31	1	0	-0.018643	0
000716	2020000716	2020	2020-12-31	1	0	-0.016025	0
000716	2021000716	2021	2021-12-31	1	0	-0.022418	0
000717	2006000717	2006	2006-12-31	1	0	-0.001306	0
000717	2007000717	2007	2007-12-31	1	0	0.360942	0
000717	2008000717	2008	2008-12-31	1	0	0.026297	0
000717	2009000717	2009	2009-12-31	1	0	0.061319	0
000717	2010000717	2010	2010-12-31	1	0	0.259435	0
000717	2011000717	2011	2011-12-31	1	0	0.05464	0
000717	2012000717	2012	2012-12-31	1	0	-0.158991	0
000717	2014000717	2014	2014-12-31	1	0	-0.14213	0
000717	2015000717	2015	2015-12-31	1	0	-0.108241	0
000717	2017000717	2017	2017-12-31	1	0	-0.037406	0
000717	2018000717	2018	2018-12-31	1	0	-0.042459	0
000717	2019000717	2019	2019-12-31	1	0	0.045335	0
000717	2020000717	2020	2020-12-31	1	0	0.034062	0
000717	2021000717	2021	2021-12-31	1	0	0.15988	0
000723	2006000723	2006	2006-12-31	1	0	-0.038312	0
000723	2007000723	2007	2007-12-31	1	0	0.523647	0
000723	2008000723	2008	2008-12-31	1	0	0.154039	0
000723	2009000723	2009	2009-12-31	1	0	-0.190601	0
000723	2010000723	2010	2010-12-31	1	0	-0.069466	0
000723	2011000723	2011	2011-12-31	1	0	0.006226	0
000723	2012000723	2012	2012-12-31	1	0	-0.157105	0
000723	2013000723	2013	2013-12-31	1	0	0.136864	0
000723	2014000723	2014	2014-12-31	1	0	-0.060618	0
000723	2015000723	2015	2015-12-31	1	0	-0.132944	0
000723	2016000723	2016	2016-12-31	1	0	-0.152381	0
000723	2017000723	2017	2017-12-31	1	0	0.096965	0
000723	2018000723	2018	2018-12-31	1	0	0.150201	0
000723	2019000723	2019	2019-12-31	1	0	0.051109	0
000723	2020000723	2020	2020-12-31	1	0	0.288856	0
000723	2021000723	2021	2021-12-31	1	0	0.084729	0
000725	2006000725	2006	2006-12-31	1	0	-0.225137	0
000725	2008000725	2008	2008-12-31	1	0	0.041838	0
000725	2009000725	2009	2009-12-31	1	0	1.19595	0
000725	2010000725	2010	2010-12-31	1	0	0.771411	0
000725	2011000725	2011	2011-12-31	1	0	0.268108	0
000725	2012000725	2012	2012-12-31	1	0	-0.024198	0
000725	2013000725	2013	2013-12-31	1	0	0.379002	0
000725	2014000725	2014	2014-12-31	1	0	0.472256	0
000725	2015000725	2015	2015-12-31	1	0	0.120028	0
000725	2016000725	2016	2016-12-31	1	0	0.344329	0
000725	2017000725	2017	2017-12-31	1	0	0.248489	0
000725	2018000725	2018	2018-12-31	1	0	0.187107	0
000725	2019000725	2019	2019-12-31	1	0	0.119672	0
000725	2020000725	2020	2020-12-31	1	0	0.246303	0
000725	2021000725	2021	2021-12-31	1	0	0.060035	0
000726	2006000726	2006	2006-12-31	1	0	0.13032	0
000726	2007000726	2007	2007-12-31	1	0	0.172308	0
000726	2008000726	2008	2008-12-31	1	0	0.208228	0
000726	2009000726	2009	2009-12-31	1	0	-0.111224	0
000726	2010000726	2010	2010-12-31	1	0	0.11309	0
000726	2011000726	2011	2011-12-31	1	0	0.104905	0
000726	2012000726	2012	2012-12-31	1	0	0.047344	0
000726	2013000726	2013	2013-12-31	1	0	0.031726	0
000726	2014000726	2014	2014-12-31	1	0	0.025645	0
000726	2015000726	2015	2015-12-31	1	0	0.053722	0
000726	2016000726	2016	2016-12-31	1	0	0.034752	0
000726	2017000726	2017	2017-12-31	1	0	0.074596	0
000726	2018000726	2018	2018-12-31	1	0	0.036098	0
000726	2019000726	2019	2019-12-31	1	0	0.12789	0
000726	2020000726	2020	2020-12-31	1	0	0.020569	0
000726	2021000726	2021	2021-12-31	1	0	0.070678	0
000727	2006000727	2006	2006-12-31	1	0	-0.056256	0
000727	2007000727	2007	2007-12-31	1	0	-0.304456	0
000727	2008000727	2008	2008-12-31	1	0	-0.116445	0
000727	2009000727	2009	2009-12-31	1	0	-0.076115	0
000727	2010000727	2010	2010-12-31	1	0	-0.05121	0
000727	2011000727	2011	2011-12-31	1	0	0.01619	0
000727	2012000727	2012	2012-12-31	1	0	-0.053741	0
000727	2013000727	2013	2013-12-31	1	0	-0.220486	0
000727	2014000727	2014	2014-12-31	1	0	11.4433	0
000727	2015000727	2015	2015-12-31	1	0	0.05813	0
000727	2016000727	2016	2016-12-31	1	0	0.057174	0
000727	2017000727	2017	2017-12-31	1	0	-0.000463	0
000727	2018000727	2018	2018-12-31	1	0	-0.046862	0
000727	2019000727	2019	2019-12-31	1	0	-0.333121	0
000727	2021000727	2021	2021-12-31	1	0	0.14879	0
000729	2006000729	2006	2006-12-31	1	0	0.101743	0
000729	2007000729	2007	2007-12-31	1	0	0.239274	0
000729	2008000729	2008	2008-12-31	1	0	0.067228	0
000729	2009000729	2009	2009-12-31	1	0	0.020543	0
000729	2010000729	2010	2010-12-31	1	0	0.237414	0
000729	2011000729	2011	2011-12-31	1	0	0.136898	0
000729	2012000729	2012	2012-12-31	1	0	0.080647	0
000729	2013000729	2013	2013-12-31	1	0	0.037404	0
000729	2014000729	2014	2014-12-31	1	0	0.001338	0
000729	2015000729	2015	2015-12-31	1	0	-0.036336	0
000729	2016000729	2016	2016-12-31	1	0	0.00068	0
000729	2017000729	2017	2017-12-31	1	0	-0.008622	0
000729	2018000729	2018	2018-12-31	1	0	-0.022602	0
000729	2019000729	2019	2019-12-31	1	0	0.026727	0
000729	2020000729	2020	2020-12-31	1	0	0.018189	0
000729	2021000729	2021	2021-12-31	1	0	0.050188	0
000731	2006000731	2006	2006-12-31	1	0	0.394581	0
000731	2007000731	2007	2007-12-31	1	0	0.094356	0
000731	2008000731	2008	2008-12-31	1	0	0.557686	0
000731	2009000731	2009	2009-12-31	1	0	-0.253457	0
000731	2010000731	2010	2010-12-31	1	0	0.259338	0
000731	2011000731	2011	2011-12-31	1	0	0.055582	0
000731	2012000731	2012	2012-12-31	1	0	0.156705	0
000731	2013000731	2013	2013-12-31	1	0	0.082952	0
000731	2014000731	2014	2014-12-31	1	0	-0.061784	0
000731	2015000731	2015	2015-12-31	1	0	0.123179	0
000731	2016000731	2016	2016-12-31	1	0	-0.066994	0
000731	2017000731	2017	2017-12-31	1	0	-0.077712	0
000731	2018000731	2018	2018-12-31	1	0	-0.051318	0
000731	2019000731	2019	2019-12-31	1	0	-0.078933	0
000731	2020000731	2020	2020-12-31	1	0	0.047775	0
000731	2021000731	2021	2021-12-31	1	0	0.101808	0
000733	2006000733	2006	2006-12-31	1	0	0.111033	0
000733	2007000733	2007	2007-12-31	1	0	0.029896	0
000733	2008000733	2008	2008-12-31	1	0	0.058759	0
000733	2009000733	2009	2009-12-31	1	0	0.066079	0
000733	2010000733	2010	2010-12-31	1	0	0.077018	0
000733	2011000733	2011	2011-12-31	1	0	0.071018	0
000733	2012000733	2012	2012-12-31	1	0	0.00931	0
000733	2013000733	2013	2013-12-31	1	0	0.01875	0
000733	2014000733	2014	2014-12-31	1	0	0.185579	0
000733	2015000733	2015	2015-12-31	1	0	0.26298	0
000733	2016000733	2016	2016-12-31	1	0	0.229318	0
000733	2017000733	2017	2017-12-31	1	0	0.099519	0
000733	2018000733	2018	2018-12-31	1	0	0.126755	0
000733	2019000733	2019	2019-12-31	1	0	-0.152091	0
000733	2020000733	2020	2020-12-31	1	0	0.021836	0
000733	2021000733	2021	2021-12-31	1	0	0.241654	0
000737	2006000737	2006	2006-12-31	1	0	-0.003305	0
000737	2007000737	2007	2007-12-31	1	0	0.048571	0
000737	2008000737	2008	2008-12-31	1	0	0.062356	0
000737	2009000737	2009	2009-12-31	1	0	-0.099732	0
000737	2010000737	2010	2010-12-31	1	0	-0.069941	0
000737	2012000737	2012	2012-12-31	1	0	-0.092453	0
000737	2013000737	2013	2013-12-31	1	0	-0.030473	0
000737	2014000737	2014	2014-12-31	1	0	-0.05898	0
000737	2015000737	2015	2015-12-31	1	0	-0.013838	0
000737	2016000737	2016	2016-12-31	1	0	-0.071898	0
000737	2021000737	2021	2021-12-31	1	0	-0.158167	0
000738	2010000738	2010	2010-12-31	1	0	0.027601	0
000738	2011000738	2011	2011-12-31	1	0	0.202114	0
000738	2012000738	2012	2012-12-31	1	0	0.012344	0
000738	2013000738	2013	2013-12-31	1	0	0.365771	0
000738	2014000738	2014	2014-12-31	1	0	0.007125	0
000738	2015000738	2015	2015-12-31	1	0	0.066684	0
000738	2016000738	2016	2016-12-31	1	0	-0.014587	0
000738	2017000738	2017	2017-12-31	1	0	0.04806	0
000738	2018000738	2018	2018-12-31	1	0	0.011399	0
000738	2019000738	2019	2019-12-31	1	0	0.087822	0
000738	2020000738	2020	2020-12-31	1	0	0.118071	0
000738	2021000738	2021	2021-12-31	1	0	0.536442	0
000739	2006000739	2006	2006-12-31	1	0	0.121917	0
000739	2007000739	2007	2007-12-31	1	0	0.27626	0
000739	2008000739	2008	2008-12-31	1	0	0.078674	0
000739	2009000739	2009	2009-12-31	1	0	0.004925	0
000739	2010000739	2010	2010-12-31	1	0	0.054229	0
000739	2011000739	2011	2011-12-31	1	0	0.117739	0
000739	2012000739	2012	2012-12-31	1	0	0.132495	0
000739	2013000739	2013	2013-12-31	1	0	0.135137	0
000739	2014000739	2014	2014-12-31	1	0	0.0857	0
000739	2015000739	2015	2015-12-31	1	0	0.065812	0
000739	2016000739	2016	2016-12-31	1	0	0.041524	0
000739	2017000739	2017	2017-12-31	1	0	0.012843	0
000739	2018000739	2018	2018-12-31	1	0	0.01048	0
000739	2019000739	2019	2019-12-31	1	0	0.134015	0
000739	2020000739	2020	2020-12-31	1	0	0.149052	0
000739	2021000739	2021	2021-12-31	1	0	0.222627	0
000748	2007000748	2007	2007-12-31	1	0	0.172115	0
000748	2008000748	2008	2008-12-31	1	0	-0.083701	0
000748	2009000748	2009	2009-12-31	1	0	0.241837	0
000748	2010000748	2010	2010-12-31	1	0	0.05704	0
000748	2011000748	2011	2011-12-31	1	0	0.137373	0
000748	2012000748	2012	2012-12-31	1	0	0.107202	0
000748	2013000748	2013	2013-12-31	1	0	0.20352	0
000748	2014000748	2014	2014-12-31	1	0	0.416172	0
000748	2015000748	2015	2015-12-31	1	0	0.601971	0
000751	2006000751	2006	2006-12-31	1	0	0.208244	0
000751	2007000751	2007	2007-12-31	1	0	0.125041	0
000751	2008000751	2008	2008-12-31	1	0	-0.162411	0
000751	2010000751	2010	2010-12-31	1	0	0.162037	0
000751	2011000751	2011	2011-12-31	1	0	-0.226433	0
000751	2014000751	2014	2014-12-31	1	0	-0.09576	0
000751	2015000751	2015	2015-12-31	1	0	0.094392	0
000751	2016000751	2016	2016-12-31	1	0	0.137815	0
000751	2017000751	2017	2017-12-31	1	0	0.003692	0
000751	2018000751	2018	2018-12-31	1	0	0.122516	0
000751	2019000751	2019	2019-12-31	1	0	-0.018134	0
000751	2020000751	2020	2020-12-31	1	0	0.164762	0
000751	2021000751	2021	2021-12-31	1	0	0.134881	0
000756	2006000756	2006	2006-12-31	1	0	-0.148176	0
000756	2007000756	2007	2007-12-31	1	0	0.202856	0
000756	2008000756	2008	2008-12-31	1	0	-0.04483	0
000756	2009000756	2009	2009-12-31	1	0	0.214852	0
000756	2010000756	2010	2010-12-31	1	0	0.043172	0
000756	2011000756	2011	2011-12-31	1	0	0.096594	0
000756	2012000756	2012	2012-12-31	1	0	0.207737	0
000756	2013000756	2013	2013-12-31	1	0	0.060933	0
000756	2014000756	2014	2014-12-31	1	0	0.058757	0
000756	2015000756	2015	2015-12-31	1	0	0.058178	0
000756	2016000756	2016	2016-12-31	1	0	0.051348	0
000756	2017000756	2017	2017-12-31	1	0	0.116639	0
000756	2018000756	2018	2018-12-31	1	0	0.121834	0
000756	2019000756	2019	2019-12-31	1	0	0.081229	0
000756	2020000756	2020	2020-12-31	1	0	0.10207	0
000756	2021000756	2021	2021-12-31	1	0	0.033707	0
000760	2006000760	2006	2006-12-31	1	0	0.196699	0
000760	2007000760	2007	2007-12-31	1	0	0.01765	0
000760	2008000760	2008	2008-12-31	1	0	-0.090417	0
000760	2009000760	2009	2009-12-31	1	0	0.170389	0
000760	2011000760	2011	2011-12-31	1	0	0.211546	0
000760	2012000760	2012	2012-12-31	1	0	0.200711	0
000760	2013000760	2013	2013-12-31	1	0	1.91963	0
000760	2014000760	2014	2014-12-31	1	0	0.009251	0
000760	2015000760	2015	2015-12-31	1	0	-0.19788	0
000760	2016000760	2016	2016-12-31	1	0	0.535852	0
000760	2017000760	2017	2017-12-31	1	0	-0.196065	0
000760	2018000760	2018	2018-12-31	1	0	-0.668271	0
000761	2006000761	2006	2006-12-31	1	0	2.5064	0
000761	2007000761	2007	2007-12-31	1	0	0.080683	0
000761	2008000761	2008	2008-12-31	1	0	0.114661	0
000761	2009000761	2009	2009-12-31	1	0	0.064157	0
000761	2010000761	2010	2010-12-31	1	0	0.030155	0
000761	2011000761	2011	2011-12-31	1	0	0.144617	0
000761	2012000761	2012	2012-12-31	1	0	-0.066563	0
000761	2013000761	2013	2013-12-31	1	0	-0.001025	0
000761	2014000761	2014	2014-12-31	1	0	0.142166	0
000761	2015000761	2015	2015-12-31	1	0	-0.095768	0
000761	2016000761	2016	2016-12-31	1	0	0.218978	0
000761	2017000761	2017	2017-12-31	1	0	0.162375	0
000761	2018000761	2018	2018-12-31	1	0	-0.053424	0
000761	2019000761	2019	2019-12-31	1	0	0.018428	0
000761	2020000761	2020	2020-12-31	1	0	0.070409	0
000761	2021000761	2021	2021-12-31	1	0	-0.15168	0
000766	2006000766	2006	2006-12-31	1	0	-0.280879	0
000766	2007000766	2007	2007-12-31	1	0	0.011635	0
000766	2008000766	2008	2008-12-31	1	0	0.00267	0
000766	2009000766	2009	2009-12-31	1	0	0.07102	0
000766	2010000766	2010	2010-12-31	1	0	0.038389	0
000766	2011000766	2011	2011-12-31	1	0	-0.025233	0
000766	2012000766	2012	2012-12-31	1	0	0.017127	0
000766	2013000766	2013	2013-12-31	1	0	0.237014	0
000766	2014000766	2014	2014-12-31	1	0	0.161332	0
000766	2015000766	2015	2015-12-31	1	0	2.23252	0
000766	2016000766	2016	2016-12-31	1	0	0.276207	0
000766	2017000766	2017	2017-12-31	1	0	0.079819	0
000766	2018000766	2018	2018-12-31	1	0	0.047187	0
000766	2019000766	2019	2019-12-31	1	0	-0.216609	0
000766	2020000766	2020	2020-12-31	1	0	0.059392	0
000766	2021000766	2021	2021-12-31	1	0	-0.067567	0
000768	2006000768	2006	2006-12-31	1	0	0.174031	0
000768	2007000768	2007	2007-12-31	1	0	0.113363	0
000768	2008000768	2008	2008-12-31	1	0	2.8856	0
000768	2009000768	2009	2009-12-31	1	0	0.221054	0
000768	2010000768	2010	2010-12-31	1	0	0.186415	0
000768	2011000768	2011	2011-12-31	1	0	0.048063	0
000768	2012000768	2012	2012-12-31	1	0	0.030108	0
000768	2013000768	2013	2013-12-31	1	0	0.093876	0
000768	2014000768	2014	2014-12-31	1	0	0.060292	0
000768	2015000768	2015	2015-12-31	1	0	0.100366	0
000768	2016000768	2016	2016-12-31	1	0	0.046786	0
000768	2017000768	2017	2017-12-31	1	0	0.038808	0
000768	2018000768	2018	2018-12-31	1	0	0.175723	0
000768	2019000768	2019	2019-12-31	1	0	0.018063	0
000768	2020000768	2020	2020-12-31	1	0	-0.074531	0
000768	2021000768	2021	2021-12-31	1	0	0.231417	0
000777	2006000777	2006	2006-12-31	1	0	0.070255	0
000777	2007000777	2007	2007-12-31	1	0	0.388048	0
000777	2008000777	2008	2008-12-31	1	0	0.063598	0
000777	2009000777	2009	2009-12-31	1	0	0.204013	0
000777	2010000777	2010	2010-12-31	1	0	0.460425	0
000777	2011000777	2011	2011-12-31	1	0	0.086656	0
000777	2012000777	2012	2012-12-31	1	0	0.112537	0
000777	2013000777	2013	2013-12-31	1	0	0.056077	0
000777	2014000777	2014	2014-12-31	1	0	-0.004987	0
000777	2015000777	2015	2015-12-31	1	0	0.043554	0
000777	2016000777	2016	2016-12-31	1	0	0.011979	0
000777	2017000777	2017	2017-12-31	1	0	0.073809	0
000777	2018000777	2018	2018-12-31	1	0	0.091653	0
000777	2019000777	2019	2019-12-31	1	0	0.072258	0
000777	2020000777	2020	2020-12-31	1	0	0.02049	0
000777	2021000777	2021	2021-12-31	1	0	0.187529	0
000778	2006000778	2006	2006-12-31	1	0	0.169312	0
000778	2007000778	2007	2007-12-31	1	0	0.112615	0
000778	2008000778	2008	2008-12-31	1	0	0.243628	0
000778	2009000778	2009	2009-12-31	1	0	0.253599	0
000778	2010000778	2010	2010-12-31	1	0	0.299678	0
000778	2011000778	2011	2011-12-31	1	0	0.225017	0
000778	2012000778	2012	2012-12-31	1	0	0.228864	0
000778	2013000778	2013	2013-12-31	1	0	0.272128	0
000778	2014000778	2014	2014-12-31	1	0	0.040407	0
000778	2015000778	2015	2015-12-31	1	0	-0.045127	0
000778	2016000778	2016	2016-12-31	1	0	-0.031441	0
000778	2017000778	2017	2017-12-31	1	0	-0.004854	0
000778	2018000778	2018	2018-12-31	1	0	0.053065	0
000778	2019000778	2019	2019-12-31	1	0	-0.043833	0
000778	2020000778	2020	2020-12-31	1	0	0.073132	0
000778	2021000778	2021	2021-12-31	1	0	0.00361	0
000782	2006000782	2006	2006-12-31	1	0	0.087503	0
000782	2007000782	2007	2007-12-31	1	0	0.102245	0
000782	2008000782	2008	2008-12-31	1	0	-0.299303	0
000782	2009000782	2009	2009-12-31	1	0	0.123267	0
000782	2010000782	2010	2010-12-31	1	0	0.216279	0
000782	2011000782	2011	2011-12-31	1	0	-0.025096	0
000782	2012000782	2012	2012-12-31	1	0	-0.109919	0
000782	2013000782	2013	2013-12-31	1	0	0.244386	0
000782	2014000782	2014	2014-12-31	1	0	-0.028519	0
000782	2015000782	2015	2015-12-31	1	0	-0.096705	0
000782	2016000782	2016	2016-12-31	1	0	0.107528	0
000782	2017000782	2017	2017-12-31	1	0	0.035389	0
000782	2018000782	2018	2018-12-31	1	0	-0.013873	0
000782	2019000782	2019	2019-12-31	1	0	-0.079451	0
000782	2020000782	2020	2020-12-31	1	0	0.05969	0
000782	2021000782	2021	2021-12-31	1	0	0.117291	0
000786	2006000786	2006	2006-12-31	1	0	0.07794	0
000786	2007000786	2007	2007-12-31	1	0	0.088966	0
000786	2008000786	2008	2008-12-31	1	0	-0.061907	0
000786	2009000786	2009	2009-12-31	1	0	0.197222	0
000786	2010000786	2010	2010-12-31	1	0	0.227477	0
000786	2011000786	2011	2011-12-31	1	0	0.157356	0
000786	2012000786	2012	2012-12-31	1	0	0.106116	0
000786	2013000786	2013	2013-12-31	1	0	0.124291	0
000786	2014000786	2014	2014-12-31	1	0	0.262882	0
000786	2015000786	2015	2015-12-31	1	0	0.017334	0
000786	2016000786	2016	2016-12-31	1	0	0.054759	0
000786	2017000786	2017	2017-12-31	1	0	0.122748	0
000786	2018000786	2018	2018-12-31	1	0	0.111563	0
000786	2019000786	2019	2019-12-31	1	0	0.198545	0
000786	2020000786	2020	2020-12-31	1	0	0.067632	0
000786	2021000786	2021	2021-12-31	1	0	0.156965	0
000788	2006000788	2006	2006-12-31	1	0	0.035502	0
000788	2007000788	2007	2007-12-31	1	0	0.030827	0
000788	2008000788	2008	2008-12-31	1	0	0.053456	0
000788	2009000788	2009	2009-12-31	1	0	0.059987	0
000788	2010000788	2010	2010-12-31	1	0	0.504136	0
000788	2011000788	2011	2011-12-31	1	0	0.102668	0
000788	2012000788	2012	2012-12-31	1	0	0.325871	0
000788	2013000788	2013	2013-12-31	1	0	0.161621	0
000788	2014000788	2014	2014-12-31	1	0	0.09057	0
000788	2015000788	2015	2015-12-31	1	0	-0.322678	0
000788	2016000788	2016	2016-12-31	1	0	-0.346392	0
000788	2017000788	2017	2017-12-31	1	0	0.016728	0
000788	2018000788	2018	2018-12-31	1	0	0.03213	0
000788	2019000788	2019	2019-12-31	1	0	0.148239	0
000788	2020000788	2020	2020-12-31	1	0	-0.062619	0
000788	2021000788	2021	2021-12-31	1	0	0.101942	0
000789	2007000789	2007	2007-12-31	1	0	0.263956	0
000789	2008000789	2008	2008-12-31	1	0	0.484269	0
000789	2009000789	2009	2009-12-31	1	0	0.486617	0
000789	2010000789	2010	2010-12-31	1	0	0.136939	0
000789	2011000789	2011	2011-12-31	1	0	0.066971	0
000789	2012000789	2012	2012-12-31	1	0	0.023195	0
000789	2013000789	2013	2013-12-31	1	0	0.091068	0
000789	2014000789	2014	2014-12-31	1	0	0.126301	0
000789	2015000789	2015	2015-12-31	1	0	0.019404	0
000789	2016000789	2016	2016-12-31	1	0	-0.058569	0
000789	2017000789	2017	2017-12-31	1	0	-0.012553	0
000789	2018000789	2018	2018-12-31	1	0	0.20057	0
000789	2019000789	2019	2019-12-31	1	0	0.174318	0
000789	2020000789	2020	2020-12-31	1	0	0.282307	0
000789	2021000789	2021	2021-12-31	1	0	0.151306	0
000790	2006000790	2006	2006-12-31	1	0	-0.016303	0
000790	2007000790	2007	2007-12-31	1	0	0.002377	0
000790	2008000790	2008	2008-12-31	1	0	0.112307	0
000790	2009000790	2009	2009-12-31	1	0	-0.092259	0
000790	2010000790	2010	2010-12-31	1	0	0.081341	0
000790	2011000790	2011	2011-12-31	1	0	0.120684	0
000790	2012000790	2012	2012-12-31	1	0	0.057422	0
000790	2013000790	2013	2013-12-31	1	0	0.109642	0
000790	2014000790	2014	2014-12-31	1	0	0.050136	0
000790	2015000790	2015	2015-12-31	1	0	-0.128651	0
000790	2016000790	2016	2016-12-31	1	0	0.178417	0
000790	2017000790	2017	2017-12-31	1	0	0.215414	0
000790	2018000790	2018	2018-12-31	1	0	-0.18246	0
000790	2019000790	2019	2019-12-31	1	0	0.050171	0
000790	2020000790	2020	2020-12-31	1	0	0.001332	0
000790	2021000790	2021	2021-12-31	1	0	0.146726	0
000792	2006000792	2006	2006-12-31	1	0	0.238286	0
000792	2007000792	2007	2007-12-31	1	0	0.184385	0
000792	2008000792	2008	2008-12-31	1	0	0.184583	0
000792	2009000792	2009	2009-12-31	1	0	0.173098	0
000792	2010000792	2010	2010-12-31	1	0	0.123373	0
000792	2011000792	2011	2011-12-31	1	0	0.177046	0
000792	2012000792	2012	2012-12-31	1	0	0.444954	0
000792	2013000792	2013	2013-12-31	1	0	0.267686	0
000792	2014000792	2014	2014-12-31	1	0	0.221034	0
000792	2015000792	2015	2015-12-31	1	0	0.188719	0
000792	2016000792	2016	2016-12-31	1	0	0.027662	0
000792	2017000792	2017	2017-12-31	1	0	-0.006358	0
000792	2018000792	2018	2018-12-31	1	0	-0.090043	0
000792	2021000792	2021	2021-12-31	1	0	0.256469	0
000795	2006000795	2006	2006-12-31	1	0	-0.143988	0
000795	2007000795	2007	2007-12-31	1	0	0.138851	0
000795	2008000795	2008	2008-12-31	1	0	-0.156193	0
000795	2009000795	2009	2009-12-31	1	0	-0.008831	0
000795	2010000795	2010	2010-12-31	1	0	0.01243	0
000795	2011000795	2011	2011-12-31	1	0	0.097882	0
000795	2012000795	2012	2012-12-31	1	0	0.130813	0
000795	2013000795	2013	2013-12-31	1	0	-0.134867	0
000795	2014000795	2014	2014-12-31	1	0	0.19004	0
000795	2015000795	2015	2015-12-31	1	0	-0.159518	0
000795	2016000795	2016	2016-12-31	1	0	0.132487	0
000795	2017000795	2017	2017-12-31	1	0	0.039615	0
000795	2018000795	2018	2018-12-31	1	0	0.087755	0
000795	2019000795	2019	2019-12-31	1	0	0.095003	0
000795	2020000795	2020	2020-12-31	1	0	0.13471	0
000795	2021000795	2021	2021-12-31	1	0	0.134706	0
000799	2006000799	2006	2006-12-31	1	0	-0.258479	0
000799	2008000799	2008	2008-12-31	1	0	-0.118013	0
000799	2009000799	2009	2009-12-31	1	0	0.05265	0
000799	2010000799	2010	2010-12-31	1	0	0.055516	0
000799	2011000799	2011	2011-12-31	1	0	0.665283	0
000799	2012000799	2012	2012-12-31	1	0	0.183408	0
000799	2013000799	2013	2013-12-31	1	0	-0.153668	0
000799	2014000799	2014	2014-12-31	1	0	-0.032319	0
000799	2016000799	2016	2016-12-31	1	0	0.034996	0
000799	2017000799	2017	2017-12-31	1	0	0.076643	0
000799	2018000799	2018	2018-12-31	1	0	0.12917	0
000799	2019000799	2019	2019-12-31	1	0	0.124922	0
000799	2020000799	2020	2020-12-31	1	0	0.343318	0
000799	2021000799	2021	2021-12-31	1	0	0.38604	0
000800	2006000800	2006	2006-12-31	1	0	0.034978	0
000800	2007000800	2007	2007-12-31	1	0	0.153797	0
000800	2008000800	2008	2008-12-31	1	0	0.049392	0
000800	2009000800	2009	2009-12-31	1	0	0.423427	0
000800	2010000800	2010	2010-12-31	1	0	0.222218	0
000800	2011000800	2011	2011-12-31	1	0	-0.079139	0
000800	2012000800	2012	2012-12-31	1	0	0.001646	0
000800	2013000800	2013	2013-12-31	1	0	0.29043	0
000800	2014000800	2014	2014-12-31	1	0	-0.008128	0
000800	2015000800	2015	2015-12-31	1	0	-0.13753	0
[truncated: 19,991 more rows]
