# Supplementary material for: How does equity restriction affect innovation quality? Evidence from listed manufacturing companies in China
Source: PLoS One. 2023 Dec 7;18(12):e0295553. doi: 10.1371/journal.pone.0295553 (PMC10703261; doi:10.1371/journal.pone.0295553)
Supplement: S1 Dataset — (ZIP) [file pone.0295553.s001.zip › Supporting information/S1 Dataset/╞≤╥╡│╔│ñ╨╘/BDT_ExcessiveDebt[DES][xlsx].txt]

Symbol [证券代码] - 以沪、深、北证券交易所公布的证券代码为准。
ShortName [证券简称] - 以沪、深、北证券交易所公布的证券简称为准。
Enddate [统计截止日期] - XXXX-12-31
ST [是否剔除ST或*ST股] - 0=未剔除，1=剔除；当选择剔除时，剔除了会计年度内发生过或持续至统计截止日期结束依然ST或*ST或PT股
IsNewOrSuspend [是否剔除当年新上市、已经退市或被暂停退市的公司] - 0=未剔除，1=剔除；
Growth [成长性] - 计算公式为：总资产增长率=（本期末总资产-上期末总资产）/上期末总资产
ISBSE [是否剔除北交所上市公司] - 0=未剔除，1=剔除；
