# Supplementary material for: How does equity restriction affect innovation quality? Evidence from listed manufacturing companies in China
Source: PLoS One. 2023 Dec 7;18(12):e0295553. doi: 10.1371/journal.pone.0295553 (PMC10703261; doi:10.1371/journal.pone.0295553)
Supplement: S1 Dataset — (ZIP) [file pone.0295553.s001.zip › Supporting information/S1 Dataset/└√╚≤▒φ/FS_Comins.xlsx]

## Sheet: sheet1
Stkcd	yearStkcd	year	Accper	Typrep	B001100000	B001101000	Bbd1102101	Bbd1102203	B001302000	B001300000	B001000000	B002100000	B002000000	B001216000	B001211101	B001211203	B001305000	ShortName	RD2	growth2		roa
证券代码	证券代码		统计截止日期	报表类型	营业总收入	营业收入	利息收入	利息支出	投资收益	营业利润	利润总额	减：所得税费用	净利润	研发费用	其中：利息费用(财务费用)	其中：利息收入(财务费用)	其他收益	证券简称	研发投入	营业收入增长率	平均资产总额	资产报酬率
没有单位			没有单位	没有单位	元	元	元	元	元	元	元	元	元	元	元	元	元	没有单位	研发费用/营业收入	（本年营业收入-上年营业收入）/上年(需要剔除2006年数据)	(年末+年初)/2	（净利润+利息费用+所得税）/平均资产总额
000008	2006000008	2006	2006-12-31	A	1.03564e+07	1.03564e+07			615054	-1.75391e+06	-1.75606e+06		-1.75606e+06					宝利来	0
000008	2007000008	2007	2007-12-31	A	9.90563e+06	9.90563e+06	0	0	5.55779e+06	2.29277e+06	2.29277e+06	610531	1.68224e+06					*ST 宝投	0	-0.0435244	7.79627e+07	0.0294085
000008	2008000008	2008	2008-12-31	A	1.14319e+07	1.14319e+07	0	0	721138	823931	917434	169397	748037					ST 宝利来	0	0.154081	7.90009e+07	0.011613
000008	2009000008	2009	2009-12-31	A	1.00925e+07	1.00925e+07	0	0	404539	371455	393406	79917.6	313489					ST 宝利来	0	-0.117166	7.91612e+07	0.00496969
000008	2010000008	2010	2010-12-31	A	1.04368e+07	1.04368e+07			36099.8	1.11553e+06	1.11609e+06	227140	888948					ST 宝利来	0	0.0341148	7.86701e+07	0.0141869
000008	2011000008	2011	2011-12-31	A	1.39808e+07	1.39808e+07	0	0	-88593.9	-538523	-539452	0	-539452					ST 宝利来	0	0.339574	7.75844e+07	-0.0069531
000008	2012000008	2012	2012-12-31	A	3.31481e+08	3.31481e+08	0	0	88905.4	4.90254e+07	4.9193e+07	1.0064e+07	3.9129e+07					ST 宝利来	0	22.7096	3.45533e+08	0.142369
000008	2013000008	2013	2013-12-31	A	3.04448e+08	3.04448e+08	0	0	69523.3	3.02779e+07	3.01211e+07	7.36314e+06	2.2758e+07					宝利来	0	-0.081551	6.20228e+08	0.0485646
000008	2014000008	2014	2014-12-31	A	3.07181e+08	3.07181e+08	0	0	853699	1.82907e+07	1.8876e+07	1.11096e+07	7.7664e+06					宝利来	0	0.00897721	6.50327e+08	0.0290254
000008	2015000008	2015	2015-12-31	A	1.29508e+09	1.29508e+09	0	0	1.58152e+07	1.9574e+08	2.3333e+08	4.34203e+07	1.89909e+08					神州高铁	0	3.216	2.13169e+09	0.109457
000008	2016000008	2016	2016-12-31	A	1.87601e+09	1.87601e+09			1.58726e+08	5.63741e+08	6.42859e+08	1.12317e+08	5.30542e+08					神州高铁	0	0.448569	5.89101e+09	0.109126
000008	2017000008	2017	2017-12-31	A	2.33093e+09	2.33093e+09			5.04163e+08	1.0203e+09	1.01909e+09	1.29482e+08	8.8961e+08				8.07698e+07	神州高铁	0	0.242497	9.43549e+09	0.108006
000008	2018000008	2018	2018-12-31	A	2.5649e+09	2.5649e+09			2.49374e+07	4.33027e+08	4.35061e+08	9.31709e+07	3.4189e+08	2.14315e+08	6.33738e+07	6.09895e+06	8.78709e+07	神州高铁	0.083557	0.100376	1.05723e+10	0.0471451
000008	2019000008	2019	2019-12-31	A	3.22014e+09	3.22014e+09			5.19252e+07	5.49996e+08	5.46673e+08	8.92559e+07	4.57417e+08	2.48263e+08	9.29934e+07	5.87913e+06	1.01387e+08	神州高铁	0.0770968	0.255465	1.12555e+10	0.0568316
000008	2020000008	2020	2020-12-31	A	1.91752e+09	1.91752e+09			-9.50424e+06	-8.56789e+08	-8.67714e+08	2.42568e+07	-8.91971e+08	2.0963e+08	1.28229e+08	1.04092e+07	9.08139e+07	神州高铁	0.109323	-0.404524	1.24364e+10	-0.0594612
000008	2021000008	2021	2021-12-31	A	2.2148e+09	2.2148e+09			7.38907e+07	-1.34976e+09	-1.3544e+09	2.43896e+07	-1.37878e+09	2.08737e+08	1.96184e+08	8.03251e+06	5.2504e+07	神州高铁	0.0942463	0.155036	1.26039e+10	-0.0918931
000012	2006000012	2006	2006-12-31	A	2951599066	2951599066			-608205	440636629	444480832	30584980	413895852					南玻A	0	0.332668	9.57586e+09	0.0464168
000012	2007000012	2007	2007-12-31	A	4187962628	4187962628			27934153	642983465	634467082	67212115	567254967					南玻A	0	0.418879	7612609684	0.0833442
000012	2008000012	2008	2008-12-31	A	4273375853	4273375853			43557475	465506129	502035458	1803646	500231812					南玻A	0	0.0203949	9.41452e+09	0.0533256
000012	2009000012	2009	2009-12-31	A	5279100133	5279100133			19080703	1072791061	989064781	74455290	914609491					南玻A	0	0.235347	1.06447e+10	0.0929161
000012	2010000012	2010	2010-12-31	A	7743941694	7743941694	0	0	54101502	1833110220	1865346701	268388353	1596958348					南玻A	0	0.466906	11691484592	0.159547
000012	2011000012	2011	2011-12-31	A	8270731730	8270731730			6317874	1501575318	1637980229	300463944	1337516285					南玻A	0	0.0680261	13875505122	0.118048
000012	2012000012	2012	2012-12-31	A	6994358029	6994358029	0	0	71666374	346468365	458572896	88766140	369806756					南玻A	0	-0.154324	1.48086e+10	0.0309667
000012	2013000012	2013	2013-12-31	A	7733796114	7733796114	0	0	927376139	1816507636	1881078887	259864490	1621214397					南玻A	0	0.105719	1.47073e+10	0.127901
000012	2014000012	2014	2014-12-31	A	7044502645	7044502645			328439649	810544641	897862489	43817757	854044732					南玻A	0	-0.0891274	15181627541	0.0591414
000012	2015000012	2015	2015-12-31	A	7430889111	7430889111	0	0	288044816	524830420	641553294	93820627	547732667					南玻A	0	0.0548494	1.54708e+10	0.0414687
000012	2016000012	2016	2016-12-31	A	8974083407	8974083407			-279187752	864934254	956108619	151882095	804226524					南玻A	0	0.207673	16401997895	0.0582922
000012	2017000012	2017	2017-12-31	A	10879400746	10879400746			427636	980696575	996307026	167670991	828636035				84341814	南玻A	0	0.212313	18340908999	0.0543216
000012	2018000012	2018	2018-12-31	A	10609963011	10609963011				532279699	544596879	72388291	472208588	338791891	401627067	61857535	94618039	南玻A	0.0319315	-0.0247659	19324618276	0.0489647
000012	2019000012	2019	2019-12-31	A	10472028099	10472028099				663718880	662106627	101687050	560419577	366871283	319591750	36942509	184131420	南玻A	0.0350335	-0.0130005	1.86577e+10	0.0526162
000012	2020000012	2020	2020-12-31	A	10671253445	10671253445			2654504	1111875682	1105691126	293738145	811952981	404842498	273308059	53404661	99560400	南玻A	0.0379377	0.0190245	1.80421e+10	0.0764324
000012	2021000012	2021	2021-12-31	A	13629033650	13629033650			16847647	1930928393	1917402183	356153729	1561248454	511738848	188858163	42702029	106465817	南玻A	0.0375477	0.277173	18911139704	0.111377
000016	2006000016	2006	2006-12-31	A	1.26562e+10	1.26562e+10			1.33849e+06	1.19248e+08	1.16097e+08	2.23936e+07	1.10132e+08					深康佳A	0	-0.0713831	1.49458e+10	0.00886707
000016	2007000016	2007	2007-12-31	A	1.21691e+10	1.21691e+10	0	0	8.6424e+06	2.46953e+08	2.47899e+08	3.38679e+07	2.14031e+08					深康佳A	0	-0.0384851	9.61508e+09	0.0257823
000016	2008000016	2008	2008-12-31	A	1.22053e+10	1.22053e+10	0	0	-2.09582e+07	2.8059e+08	2.95562e+08	1.77661e+07	2.77796e+08					深康佳A	0	0.00297589	9.9141e+09	0.0298123
000016	2009000016	2009	2009-12-31	A	1.3259e+10	1.3259e+10	0	0	3.22026e+06	1.24672e+08	1.45898e+08	-1.48846e+06	1.47387e+08					深康佳A	0	0.0863348	1.20592e+10	0.0120985
000016	2010000016	2010	2010-12-31	A	1.71115e+10	1.71115e+10	0	0	9.71557e+07	-2.80686e+07	8.7707e+07	-1.34825e+07	1.01189e+08					深康佳A	0	0.290551	1.50175e+10	0.00584032
000016	2011000016	2011	2011-12-31	A	1.62176e+10	1.62176e+10	0	0	3.45864e+07	-2.25377e+08	9.56678e+06	-1.46126e+07	2.41794e+07					深康佳A	0	-0.052236	1.66867e+10	0.000573318
000016	2012000016	2012	2012-12-31	A	1.83379e+10	1.83379e+10	0	0	7.42115e+06	-1.20216e+08	9.18261e+07	4.63875e+07	4.54386e+07					深康佳A	0	0.130737	1.67347e+10	0.00548717
000016	2013000016	2013	2013-12-31	A	2.00067e+10	2.00067e+10	0	0	5.49852e+07	-6.94959e+07	1.82061e+08	1.22217e+08	5.98439e+07					深康佳A	0	0.0910071	1.61531e+10	0.011271
000016	2014000016	2014	2014-12-31	A	1.94235e+10	1.94235e+10	0	0	5.96874e+08	-1.49613e+08	9.23797e+07	3.1855e+07	6.05247e+07					深康佳A	0	-0.0291526	1.62613e+10	0.00568095
000016	2015000016	2015	2015-12-31	A	1.83952e+10	1.83952e+10	0	0	1.35747e+07	-1.56923e+09	-1.54547e+09	-2.69623e+08	-1.27584e+09					深康佳A	0	-0.0529417	1.55149e+10	-0.0996121
000016	2016000016	2016	2016-12-31	A	2.02993e+10	2.02993e+10			3.48446e+08	-2.3224e+08	2.77349e+07	-6.44405e+07	9.21754e+07					深康佳A	0	0.103515	1.57467e+10	0.00176131
000016	2017000016	2017	2017-12-31	A	3.12278e+10	3.12278e+10			6.58785e+09	6.59216e+09	6.65848e+09	1.57164e+09	5.08683e+09				2.04979e+08	深康佳A	0	0.538363	2.04009e+10	0.326381
000016	2018000016	2018	2018-12-31	A	4.61268e+10	4.61268e+10			9.27414e+08	1.34238e+08	4.54897e+08	-2.13722e+08	6.68618e+08	3.9646e+08	5.66071e+08	4.363e+07	2.94266e+08	深康佳A	0.00859501	0.477109	2.82719e+10	0.0361124
000016	2019000016	2019	2019-12-31	A	5.51191e+10	5.51191e+10			1.18338e+09	3.03266e+08	4.50576e+08	1.1564e+08	3.34936e+08	5.006e+08	1.03107e+09	2.4756e+08	1.22917e+09	深康佳A	0.00908215	0.194948	3.7786e+10	0.0392115
000016	2020000016	2020	2020-12-31	A	5.03518e+10	5.03518e+10			2.43334e+09	4.40331e+08	5.01867e+08	-3.82063e+07	5.40073e+08	6.81879e+08	9.79224e+08	1.64581e+08	9.28934e+08	深康佳A	0.0135423	-0.0864906	4.62316e+10	0.0320363
000016	2021000016	2021	2021-12-31	A	4.91065e+10	4.91065e+10			4.21681e+09	1.51309e+09	1.57125e+09	7.64545e+08	8.06701e+08	6.16335e+08	1.00308e+09	1.69493e+08	1.35353e+09	深康佳A	0.012551	-0.0247324	4.48754e+10	0.0573661
000017	2006000017	2006	2006-12-31	A	2.19673e+08	2.19673e+08			-4.87958e+06	-1.20579e+07	-1.20243e+07		-9.64802e+06					S*ST 中华	0	-0.995527	2.00708e+10	-0.0004807
000017	2007000017	2007	2007-12-31	A	2.34601e+08	2.34601e+08	0	0	-1.33661e+06	3.57351e+06	7.28858e+07	9.84956e+06	6.30362e+07					SST 中华A	0	0.0679557	2.40702e+08	0.302806
000017	2008000017	2008	2008-12-31	A	2.74203e+08	2.74203e+08	0	0	-874997	-7.17091e+07	-44489780	0	-44489780					SST 中华A	0	0.168804	2.0264e+08	-0.219551
000017	2009000017	2009	2009-12-31	A	2.60908e+08	2.60908e+08	0	0	0	-1.17739e+08	-1.06161e+08	0	-1.06161e+08					SST 中华A	0	-0.048485	180297063	-0.58881
000017	2010000017	2010	2010-12-31	A	2.99027e+08	2.99027e+08	0	0	0	-75353838	6.44774e+07	0	6.44774e+07					*ST 中华A	0	0.146102	1.53927e+08	0.418882
000017	2011000017	2011	2011-12-31	A	3.21044e+08	3.21044e+08	0	0	4560000	-2.49307e+07	3.97209e+07	0	3.97209e+07					*ST 中华A	0	0.0736264	1.36952e+08	0.290034
000017	2012000017	2012	2012-12-31	A	2.92827e+08	2.92827e+08	0	0	0	-5.52012e+07	-5.21266e+07	0	-5.21266e+07					*ST 中华A	0	-0.0878901	1.49198e+08	-0.349379
000017	2013000017	2013	2013-12-31	A	2.71112e+08	2.71112e+08	0	0	7.2934e+07	7.79839e+06	1.66886e+09	9.30001e+07	1.57586e+09					*ST 中华A	0	-0.0741574	1.5708e+08	10.6242
000017	2014000017	2014	2014-12-31	A	2.12071e+08	2.12071e+08	0	0	0	-6.72745e+06	7.92886e+06	2.14586e+06	5.783e+06					深中华A	0	-0.217774	1.01501e+08	0.0781164
000017	2015000017	2015	2015-12-31	A	1.7099e+08	1.7099e+08	0	0	0	-380521	-11319.6	94609.1	-105929					深中华A	0	-0.193712	4.86794e+07	-0.000232535
000017	2016000017	2016	2016-12-31	A	1.41971e+08	1.41971e+08			0	4.21392e+06	4.79819e+06	906608	3.89158e+06					深中华A	0	-0.169715	4.99787e+07	0.0960047
000017	2017000017	2017	2017-12-31	A	1.37491e+08	1.37491e+08				1.81332e+06	2.09486e+06	515704	1.57916e+06					深中华A	0	-0.0315553	6.38241e+07	0.0328224
000017	2018000017	2018	2018-12-31	A	1.19907e+08	1.19907e+08				-2.30448e+06	-2.12906e+06	-248559	-1.88051e+06			-369746		深中华A	0	-0.12789	7.34015e+07	-0.0290058
000017	2019000017	2019	2019-12-31	A	7.60227e+07	7.60227e+07				-7.99625e+06	-7.80156e+06	12324.5	-7.81388e+06	2.75328e+06		110834		深中华A	0.0362165	-0.365986	6.79883e+07	-0.114749
000017	2020000017	2020	2020-12-31	A	1.17857e+08	1.17857e+08				3.91171e+06	4.76608e+06	390371	4.37571e+06	2.50688e+06		89977.2	10207.5	*ST 中华A	0.0212704	0.550294	7.72382e+07	0.0617062
000017	2021000017	2021	2021-12-31	A	1.65247e+08	1.65247e+08				-1.08205e+06	-705595	933961	-1639556	2.0372e+06		127250	400392	深中华A	0.0123282	0.402088	9.45531e+07	-0.00746242
000020	2006000020	2006	2006-12-31	A	1.61209e+08	1.61209e+08				-1.96108e+07	-1.95542e+07		-1.95542e+07					SST 华发A	0	-0.0244357	2.36698e+08	-0.0826128
000020	2007000020	2007	2007-12-31	A	1.93245e+08	1.93245e+08			125386	-2.51411e+06	2.13651e+07	-700787	2.20659e+07					ST 华发A	0	0.198725	3.74994e+08	0.0569745
000020	2008000020	2008	2008-12-31	A	1.89401e+08	1.89401e+08	0	0	6.07276e+06	1.51663e+06	4.91459e+06	-2.65333e+06	7.56791e+06					ST 华发A	0	-0.01989	4.10314e+08	0.0119776
000020	2009000020	2009	2009-12-31	A	5.08263e+08	5.08263e+08	0	0	0	8.30358e+06	7.14329e+06	2.9887e+06	4.15459e+06					深华发A	0	1.68352	6.01725e+08	0.0118714
000020	2010000020	2010	2010-12-31	A	7.4558e+08	7.4558e+08	0	0	0	1.45848e+07	1.25048e+07	3327495	9.17726e+06					深华发A	0	0.466919	7.41337e+08	0.0168678
000020	2011000020	2011	2011-12-31	A	8.75778e+08	8.75778e+08	0	0	0	1.51825e+07	1.45365e+07	4.16195e+06	1.03745e+07					深华发A	0	0.174627	6.9714e+08	0.0208516
000020	2012000020	2012	2012-12-31	A	7.23891e+08	7.23891e+08	0	0	0	5.60651e+06	4.63212e+06	1.39022e+06	3.2419e+06					深华发A	0	-0.173431	6.75015e+08	0.00686224
000020	2013000020	2013	2013-12-31	A	6.26821e+08	6.26821e+08	0	0	0	-7.61524e+06	-7.59517e+06	-1.07777e+06	-6.5174e+06					深华发A	0	-0.134095	7.06497e+08	-0.0107505
000020	2014000020	2014	2014-12-31	A	6.9484e+08	6.9484e+08	0	0	983612	4.74654e+06	1.06437e+07	2956031	7.68762e+06					深华发A	0	0.108514	9.47045e+08	0.0112388
000020	2015000020	2015	2015-12-31	A	4.99456e+08	4.99456e+08	0	0	2.52472e+07	-2.92617e+06	-95166.7	4.10568e+06	-4.20085e+06					深华发A	0	-0.281193	1.15887e+09	-8.21206e-05
000020	2016000020	2016	2016-12-31	A	6.19168e+08	6.19168e+08			333974	8.39097e+06	8.68301e+06	3.2253e+06	5.45771e+06					深华发A	0	0.239685	8.93733e+08	0.00971545
000020	2017000020	2017	2017-12-31	A	8.5804e+08	8.5804e+08			372246	5.31786e+06	2.53108e+06	1.55667e+06	974409				161420	深华发A	0	0.385796	6.31119e+08	0.00401047
000020	2018000020	2018	2018-12-31	A	6.37047e+08	6.37047e+08			326439	4.04615e+06	4.59196e+06	1.29693e+06	3.29502e+06		1.27859e+07	656538	924020	深华发A	0	-0.257556	6.23426e+08	0.0278747
000020	2019000020	2019	2019-12-31	A	7.21557e+08	7.21557e+08			180965	7.9004e+06	7.75076e+06	2.29071e+06	5.46005e+06	6.64916e+06	1.0639e+07	631959	259080	深华发A	0.00921502	0.13266	6.15627e+08	0.0298715
000020	2020000020	2020	2020-12-31	A	6.91742e+08	6.91742e+08			165318	8.73719e+06	8.81704e+06	1.98685e+06	6.83019e+06	7.28583e+06	8.50892e+06	838314	2.26451e+06	深华发A	0.0105326	-0.0413206	6.20972e+08	0.0279014
000020	2021000020	2021	2021-12-31	A	7.65611e+08	7.65611e+08			290069	1.10404e+07	1.19506e+07	4.74873e+06	7.2019e+06	1.07949e+07	6.47713e+06	1866.93	1.09773e+06	深华发A	0.0140997	0.106787	6.43856e+08	0.0286209
000021	2006000021	2006	2006-12-31	A	1.02967e+10	1.02967e+10			1.01532e+08	3.82318e+08	3.6274e+08	2.15546e+07	3.41185e+08					长城开发	0	12.449	2.31983e+09	0.156365
000021	2007000021	2007	2007-12-31	A	1.30932e+10	1.30932e+10			7.13456e+08	8.18799e+08	8.20899e+08	1.11695e+08	7.09204e+08					长城开发	0	0.271593	4.56195e+09	0.179945
000021	2008000021	2008	2008-12-31	A	1.39473e+10	1.39473e+10			6.70179e+07	2.96012e+08	3.10201e+08	-6.27828e+06	3.1648e+08					长城开发	0	0.0652276	4.73794e+09	0.0654717
000021	2009000021	2009	2009-12-31	A	1.34053e+10	1.34053e+10			1.50933e+07	3.05542e+08	3.10391e+08	4.4454e+07	2.65937e+08					长城开发	0	-0.0388581	4.88001e+09	0.0636045
000021	2010000021	2010	2010-12-31	A	2.07715e+10	2.07715e+10			2.1234e+08	4.17523e+08	3.99721e+08	4.33796e+07	3.56342e+08					长城开发	0	0.549501	6.04742e+09	0.0660979
000021	2011000021	2011	2011-12-31	A	1.86304e+10	1.86304e+10			5.47945e+07	2.5246e+08	2.62562e+08	4.24193e+07	2.20143e+08					长城开发	0	-0.103081	8.50165e+09	0.0308836
000021	2012000021	2012	2012-12-31	A	1.63995e+10	1.63995e+10	0	0	1.90084e+07	5.32869e+07	5.84492e+07	4.99971e+07	8.45215e+06					长城开发	0	-0.119743	1.02591e+10	0.00569733
000021	2013000021	2013	2013-12-31	A	1.50395e+10	1.50395e+10	0	0	4.84001e+07	2.44417e+08	2.50092e+08	9.12178e+07	1.58875e+08					长城开发	0	-0.0829284	1.1954e+10	0.0209213
000021	2014000021	2014	2014-12-31	A	1.64442e+10	1.64442e+10	0	0	9.00264e+07	2.59747e+08	2.7158e+08	1.11024e+08	1.60556e+08					长城开发	0	0.0933961	1.40885e+10	0.0192767
000021	2015000021	2015	2015-12-31	A	1.53618e+10	1.53618e+10	0	0	5.86682e+06	1.97691e+08	2.77449e+08	9.6789e+07	1.8066e+08					深科技	0	-0.0658197	1.4394e+10	0.0192754
000021	2016000021	2016	2016-12-31	A	1.50692e+10	1.50692e+10			3.50419e+07	3.38822e+08	3.734e+08	1.49659e+08	2.23741e+08					深科技	0	-0.0190501	1.30274e+10	0.0286626
000021	2017000021	2017	2017-12-31	A	1.42098e+10	1.42098e+10			2.00207e+08	7.33983e+08	7.31708e+08	157812715	5.73896e+08				1.06077e+08	深科技	0	-0.0570298	1.41584e+10	0.0516801
000021	2018000021	2018	2018-12-31	A	1.6061e+10	1.6061e+10			1.28422e+08	6.99362e+08	6.9892e+08	1.33548e+08	5.65372e+08	1.99816e+08	1.96322e+08	1.31986e+08	4.24511e+08	深科技	0.0124411	0.130278	1.62982e+10	0.054929
000021	2019000021	2019	2019-12-31	A	1.32238e+10	1.32238e+10			-5.51175e+07	5.46398e+08	5.46594e+08	1.04736e+08	4.41859e+08	2.0816e+08	2.0822e+08	1.19236e+08	9.78685e+07	深科技	0.0157413	-0.176651	1.72251e+10	0.0438206
000021	2020000021	2020	2020-12-31	A	1.49672e+10	1.49672e+10			2.59384e+08	1.12156e+09	1.11989e+09	1.66799e+08	9.53088e+08	2.55117e+08	1.31724e+08	1.13948e+08	1.28751e+08	深科技	0.017045	0.131839	2.0044e+10	0.0624432
000021	2021000021	2021	2021-12-31	A	1.64883e+10	1.64883e+10			-5.13461e+06	1.02102e+09	1.02337e+09	1.89304e+08	8.34063e+08	3.10327e+08	2.07696e+08	1.47893e+08	1.97958e+08	深科技	0.0188211	0.101623	2.43418e+10	0.0505741
000023	2006000023	2006	2006-12-31	A	6.6336e+08	6.6336e+08			-19072.8	2.541e+07	3.29337e+07	1.14041e+06	3.24612e+07					深天地A	0	-0.959768	1.39667e+10	0.00240584
000023	2007000023	2007	2007-12-31	A	6.26408e+08	6.26408e+08			4.94054e+06	1.25586e+07	1.79004e+07	3.12689e+06	1.47735e+07					深天地A	0	-0.0557052	8.41811e+08	0.0212642
000023	2008000023	2008	2008-12-31	A	5.36427e+08	5.36427e+08			1315014	1.79375e+07	1.60654e+07	-5.54784e+06	2.16132e+07					深天地A	0	-0.143645	8.86826e+08	0.0181156
000023	2009000023	2009	2009-12-31	A	7.80131e+08	7.80131e+08	0	0	0	2.2638e+07	23236746	-1.19622e+06	2.4433e+07					深天地A	0	0.45431	1.02484e+09	0.0226736
000023	2010000023	2010	2010-12-31	A	9.19614e+08	9.19614e+08	0	0	0	2.3452e+07	2.72958e+07	1.4243e+07	1.30528e+07					深天地A	0	0.178794	1.00687e+09	0.0271095
000023	2011000023	2011	2011-12-31	A	8.00148e+08	8.00148e+08			528712	2.11949e+07	2.17406e+07	1.26404e+07	9.1002e+06					深天地A	0	-0.129909	1.01605e+09	0.0213973
000023	2012000023	2012	2012-12-31	A	8.77949e+08	8.77949e+08	0	0	504863	-1.23442e+07	4.06115e+07	3.54804e+07	5.1311e+06					深天地A	0	0.0972328	1.15631e+09	0.0351217
000023	2013000023	2013	2013-12-31	A	1.06954e+09	1.06954e+09	0	0	2.02906e+06	2.17116e+07	2.16021e+07	9.77954e+06	11822530					深天地A	0	0.218224	1.28198e+09	0.0168506
000023	2014000023	2014	2014-12-31	A	1.09236e+09	1.09236e+09	0	0	176066	2.28565e+07	2.39234e+07	8.857e+06	1.50664e+07					深天地A	0	0.0213333	1.40946e+09	0.0169735
000023	2015000023	2015	2015-12-31	A	1.0378e+09	1.0378e+09	0	0	0	5.28973e+07	4.29372e+07	1.63033e+07	2.66339e+07					深天地A	0	-0.0499389	1.51993e+09	0.0282494
000023	2016000023	2016	2016-12-31	A	1.00996e+09	1.00996e+09			0	1.91952e+07	2.17493e+07	5.92077e+06	1.58285e+07					深天地A	0	-0.0268295	1.53992e+09	0.0141237
000023	2017000023	2017	2017-12-31	A	1.22919e+09	1.22919e+09			317041	2.19182e+07	4.22435e+07	1.35547e+07	2.86888e+07				463659	深天地A	0	0.217065	1.73279e+09	0.0243789
000023	2018000023	2018	2018-12-31	A	1.61133e+09	1.61133e+09			363541	6.07596e+07	6.01118e+07	2.49754e+07	3.51364e+07		2.18196e+07	3.79473e+06	659305	深天地A	0	0.310888	2.13606e+09	0.0383564
000023	2019000023	2019	2019-12-31	A	1.83053e+09	1.83053e+09			4.99259e+06	1.03887e+08	1.08013e+08	3.34448e+07	7.45686e+07		2.50591e+07	6.42865e+06	2.56066e+06	深天地A	0	0.136042	2.41995e+09	0.0549898
000023	2020000023	2020	2020-12-31	A	1.78318e+09	1.78318e+09			18010.9	4.41088e+07	3.94617e+07	1.71e+07	2.23617e+07		2.35025e+07	5.6566e+06	1.47711e+06	深天地A	0	-0.0258683	2.42374e+09	0.0259781
000023	2021000023	2021	2021-12-31	A	1.47987e+09	1.47987e+09			-1.21083e+06	-1.14679e+07	-1.09251e+07	1.52403e+07	-2.61655e+07		2.26049e+07	5.66228e+06	535656	深天地A	0	-0.170093	2.24644e+09	0.00519922
000030	2006000030	2006	2006-12-31	A					7.23445e+06	1.82997e+07	1.86603e+07		1.86603e+07					S*ST 盛润	#DIV/0!	-1	1.09732e+09	0.0170054
000030	2007000030	2007	2007-12-31	A	1.80271e+06	1.80271e+06	0	0	1626114	-2.21253e+07	-2.20752e+07	0	-2.20752e+07					S*ST 盛润	0	#DIV/0!	2.84907e+07	-0.774823
000030	2008000030	2008	2008-12-31	A	1.69947e+06	1.69947e+06	0	0	-596265	-3.22103e+07	-8.51488e+07	0	-8.51488e+07					ST 盛润A	0	-0.0572696	2.2558e+07	-3.77467
000030	2009000030	2009	2009-12-31	A	1.85397e+06	1.85397e+06	0	0	182454	-3.37021e+07	8.10274e+06	0	8.10274e+06					*ST 盛润A	0	0.0909091	2.99263e+07	0.270756
000030	2010000030	2010	2010-12-31	A	1.48036e+06	1.48036e+06	0	0	2.86628e+06	-1.82344e+07	-388775880	0	-388775880					*ST 盛润A	0	-0.20152	5.79058e+07	-6.71394
000030	2011000030	2011	2011-12-31	A	109007	109007	0	0	201165	-6.69237e+06	1.45606e+09	0	1.45606e+09					*ST 盛润A	0	-0.926365	7.00447e+07	20.7876
000030	2012000030	2012	2012-12-31	A	0		0	0	140000	-3.68902e+06	-3.68902e+06	0	-3.68902e+06					*ST 盛润A	#DIV/0!	-1	4.53878e+07	-0.0812778
000030	2013000030	2013	2013-12-31	A	5.2278e+09	5.2278e+09	0	0	4.37577e+08	613703113	6.22036e+08	3.16566e+07	5.90379e+08					富奥股份	0	#DIV/0!	3.56748e+09	0.174363
000030	2014000030	2014	2014-12-31	A	5.01001e+09	5.01001e+09	0	0	4.71424e+08	6.59232e+08	7.0251e+08	3.00957e+07	6.72414e+08					富奥股份	0	-0.04166	7.19073e+09	0.0976966
000030	2015000030	2015	2015-12-31	A	4.33151e+09	4.33151e+09	0	0	4.35786e+08	5.22774e+08	5.36155e+08	1.12092e+07	5.24946e+08					富奥股份	0	-0.135429	7.67825e+09	0.0698278
000030	2016000030	2016	2016-12-31	A	5.85694e+09	5.85694e+09			4.46166e+08	6.49343e+08	7.05831e+08	2.92121e+07	6.76619e+08					富奥股份	0	0.352169	8.57918e+09	0.0822726
000030	2017000030	2017	2017-12-31	A	7.19326e+09	7.19326e+09			4.98168e+08	9.21343e+08	8.79445e+08	6.055e+07	8.18895e+08				4.66617e+07	富奥股份	0	0.228161	9.71867e+09	0.0904903
000030	2018000030	2018	2018-12-31	A	7.85254e+09	7.85254e+09			6.6719e+08	8.61965e+08	9.02065e+08	2.83967e+07	8.73669e+08	2.13965e+08	6.35657e+06	2.58377e+07	4.44399e+07	富奥股份	0.0272478	0.0916515	1.10232e+10	0.0824097
000030	2019000030	2019	2019-12-31	A	1.00638e+10	1.00638e+10			5.82012e+08	9.39302e+08	9.48943e+08	6.57055e+07	8.83237e+08	2.13844e+08	1.64108e+07	3.10109e+07	5.089e+07	富奥股份	0.0212488	0.2816	1.23014e+10	0.0784753
000030	2020000030	2020	2020-12-31	A	1.11134e+10	1.11134e+10			6.14392e+08	9.2477e+08	9.28101e+08	1.9634e+07	9.08467e+08	2.42281e+08	1.29239e+07	1.80056e+07	7.06335e+07	富奥股份	0.0218007	0.104297	1.3691e+10	0.0687329
000030	2021000030	2021	2021-12-31	A	1.28282e+10	1.28282e+10			5.42868e+08	7.44162e+08	8.4596e+08	6.76064e+07	7.78354e+08	3.80018e+08	1.37283e+07	2.61529e+07	9.69957e+07	富奥股份	0.0296236	0.154297	1.46612e+10	0.058637
000039	2006000039	2006	2006-12-31	A	3.31678e+10	3.31678e+10			3.82998e+08	3.14318e+09	3.15025e+09	2.34971e+08	2.93523e+09					中集集团	0	1.58554	1.88921e+10	0.167805
000039	2007000039	2007	2007-12-31	A	48760826000	48760826000			1466268000	3457387000	3500304000	174698000	3325606000					中集集团	0	0.470125	3.16576e+10	0.110567
000039	2008000039	2008	2008-12-31	A	47327281000	47327281000			418256000	1766979000	1927029000	241824000	1685205000					中集集团	0	-0.0293995	37474891500	0.0514219
000039	2009000039	2009	2009-12-31	A	20475507000	20475507000			1567955000	1320470000	1465385000	384674000	1080711000					中集集团	0	-0.567364	35958123000	0.0407525
000039	2010000039	2010	2010-12-31	A	51768316000	51768316000	0	0	38641000	3438168000	3674607000	823748000	2850859000					中集集团	0	1.5283	45744516000	0.0803289
000039	2011000039	2011	2011-12-31	A	64125053000	64125053000			108693000	4735293000	5022706000	1363768000	3658938000					中集集团	0	0.238693	59246181500	0.0847769
000039	2012000039	2012	2012-12-31	A	54334057000	54334057000	0	0	-97851000	2639441000	2907380000	976950000	1930430000					中集集团	0	-0.152686	63677047000	0.0456582
000039	2013000039	2013	2013-12-31	A	57874411000	57874411000	0	0	508677000	3370835000	3562720000	928222000	2634498000					中集集团	0	0.065159	67799176000	0.0525481
000039	2014000039	2014	2014-12-31	A	70070855000	70070855000	0	0	435901000	3297874000	3570416000	536488000	3033928000					中集集团	0	0.21074	80191076500	0.0445239
000039	2015000039	2015	2015-12-31	A	58685804000	58685804000	0	0	776106000	2943736000	3206352000	934391000	2271961000					中集集团	0	-0.162479	97269676000	0.0329635
000039	2016000039	2016	2016-12-31	A	51111652000	51111652000			234410000	800538000	1702051000	967068000	734983000					中集集团	0	-0.129063	115688959500	0.0147123
000039	2017000039	2017	2017-12-31	A	76299930000	76299930000			510351000	4171685000	4409241000	1250826000	3158415000				472626000	中集集团	0	0.492809	127609563500	0.0345526
000039	2018000039	2018	2018-12-31	A	93497622000	93497622000			-82029000	6477005000	6683558000	2615103000	4068455000	993416000	1928060000	590292000	386822000	中集集团	0.010625	0.225396	144744171000	0.0594954
000039	2019000039	2019	2019-12-31	A	85815341000	85815341000			326936000	5838747000	5613874000	3103761000	2510113000	1437046000	1634747000	490214000	893366000	中集集团	0.0167458	-0.0821655	165495742000	0.0437994
000039	2020000039	2020	2020-12-31	A	94159083000	94159083000			5300880000	7439627000	7290406000	1278666000	6011740000	1608704000	1592103000	319578000	712117000	中集集团	0.017085	0.097229	159159516000	0.0558088
000039	2021000039	2021	2021-12-31	A	163695980000	163695980000			1268093000	13471549000	13295059000	4934291000	8360768000	2252355000	1368524000	350218000	646885000	中集集团	0.0137594	0.738504	150267006000	0.0975835
000045	2006000045	2006	2006-12-31	A	5.55784e+08	5.55784e+08			1.85551e+06	1.23448e+07	1.55635e+07	2.38903e+06	1.31745e+07					深纺织A	0	-0.996605	7.74914e+10	0.000200841
000045	2007000045	2007	2007-12-31	A	4.8927e+08	4.8927e+08			3.56174e+07	1.67241e+07	1.74075e+07	5.44132e+06	1.19662e+07					深纺织A	0	-0.119675	6.70427e+08	0.0259648
000045	2008000045	2008	2008-12-31	A	3.64153e+08	3.64153e+08			2.88478e+07	2.74038e+07	5.06279e+07	6.41498e+06	4.42129e+07					深纺织A	0	-0.255721	6.23174e+08	0.0812419
000045	2009000045	2009	2009-12-31	A	4.88073e+08	4.88073e+08			2.74758e+07	4.16198e+07	4.3031e+07	5.01551e+06	3.80155e+07					深纺织A	0	0.340296	6.84177e+08	0.0628945
000045	2010000045	2010	2010-12-31	A	6.37802e+08	6.37802e+08	0	0	1.91656e+07	3.74128e+07	4.79179e+07	7.20859e+06	4.07093e+07					深纺织A	0	0.306774	1.22899e+09	0.0389895
000045	2011000045	2011	2011-12-31	A	7.12894e+08	7.12894e+08			6.11852e+06	3.67573e+07	6.10669e+07	1.21514e+07	4.89156e+07					深纺织A	0	0.117736	1.73182e+09	0.0352616
000045	2012000045	2012	2012-12-31	A	8.45114e+08	8.45114e+08	0	0	7.42804e+06	-1.06144e+08	-9.76595e+07	-1.66706e+07	-8.09889e+07					深纺织A	0	0.185471	1.84444e+09	-0.0529479
000045	2013000045	2013	2013-12-31	A	1.1311e+09	1.1311e+09	0	0	2.58049e+08	7.78712e+07	1.02018e+08	5.47959e+07	4.72226e+07					深纺织A	0	0.338397	2.36621e+09	0.0431147
000045	2014000045	2014	2014-12-31	A	1.21095e+09	1.21095e+09	0	0	2.32946e+07	-8.31352e+07	-6.20589e+07	5.15324e+07	-1.13591e+08					深纺织A	0	0.0705986	2.83727e+09	-0.0218728
000045	2015000045	2015	2015-12-31	A	1.22675e+09	1.22675e+09	0	0	9.48126e+07	1.92901e+07	4.31517e+07	3.46545e+07	8.49723e+06					深纺织A	0	0.0130428	2.89609e+09	0.0149
000045	2016000045	2016	2016-12-31	A	1.1982e+09	1.1982e+09			5.22341e+06	-9.29203e+07	-7.79865e+07	9.28407e+06	-8.72706e+07					深纺织A	0	-0.0232701	3.54449e+09	-0.0220022
000045	2017000045	2017	2017-12-31	A	1.47555e+09	1.47555e+09			5.35558e+07	8.61684e+07	8.49405e+07	1.12788e+07	7.36617e+07				1.25674e+07	深纺织A	0	0.231468	4.15767e+09	0.0204298
000045	2018000045	2018	2018-12-31	A	1.27236e+09	1.27236e+09			5.17937e+07	-5.44692e+07	-5.34231e+07	8.8796e+06	-6.23027e+07	4.19518e+07	1.41791e+07	-2.74383e+07	1.72282e+07	深纺织A	0.0329717	-0.137704	4.40747e+09	-0.00890396
000045	2019000045	2019	2019-12-31	A	2.15818e+09	2.15818e+09			7.80385e+07	4.94943e+06	9.5324e+06	2.80591e+07	-1.85267e+07	5.31787e+07	4.89302e+06	8.59389e+06	2.75479e+07	深纺织A	0.0246405	0.69621	4.5753e+09	0.00315289
000045	2020000045	2020	2020-12-31	A	2.10896e+09	2.10896e+09			2.25997e+07	5.03941e+07	5.17014e+07	8.20372e+06	4.34976e+07	6.7161e+07	234816	3.70274e+06	2.95063e+07	深纺织A	0.0318455	-0.0228063	4.75047e+09	0.0109328
000045	2021000045	2021	2021-12-31	A	2.29375e+09	2.29375e+09			2.2663e+07	6.66339e+07	8.62335e+07	1.11188e+07	7.51147e+07	1.03509e+08	1.43063e+07	1.65585e+06	1.96434e+07	深纺织A	0.0451265	0.087618	5.2331e+09	0.0192123
000048	2006000048	2006	2006-12-31	A	7.45865e+08	7.45865e+08			-7.64928e+06	-97312986	-1.30372e+08	4.954e+06	-9.27666e+07					康达尔A	0	-0.674827	3.18559e+09	-0.0275656
000048	2007000048	2007	2007-12-31	A	8.58563e+08	8.51117e+08	0	0	-2.64662e+06	-3.87508e+07	4.00937e+07	1.00879e+07	3.00058e+07					*ST 康达	0	0.141114	1.00285e+09	0.0399799
000048	2008000048	2008	2008-12-31	A	9.45739e+08	9.38872e+08	0	0	937693	-2.68243e+07	4.60085e+07	4.22526e+06	4.17832e+07					ST 康达尔	0	0.103105	1.19366e+09	0.038544
000048	2009000048	2009	2009-12-31	A	1.43563e+09	1.43062e+09			1.81513e+06	7.80337e+07	7.95949e+07	2.54062e+07	5.41887e+07					ST 康达尔	0	0.523766	1.06112e+09	0.0750101
000048	2010000048	2010	2010-12-31	A	1.16221e+09	1.16221e+09			-1.19078e+06	-1.2693e+07	-1.53561e+07	9771299	-2.51274e+07					ST 康达尔	0	-0.18762	8.2834e+08	-0.0185384
000048	2011000048	2011	2011-12-31	A	1.32979e+09	1.32979e+09			-766431	2.85765e+07	6.29474e+08	1.37474e+08	4.92e+08					ST 康达尔	0	0.144192	1.02587e+09	0.613601
000048	2012000048	2012	2012-12-31	A	1.45335e+09	1.45335e+09	0	0	1.83064e+06	-7.472e+06	49500032	1.92369e+07	3.02632e+07					康达尔	0	0.0929202	1.23643e+09	0.0400345
000048	2013000048	2013	2013-12-31	A	1.56531e+09	1.56531e+09	0	0	2.89609e+06	-4.18189e+07	1.10678e+07	2.1006e+07	-9.9382e+06					康达尔	0	0.0770309	1.27115e+09	0.00870694
000048	2014000048	2014	2014-12-31	A	2.14441e+09	2.14441e+09	0	0	5.34795e+06	1.53186e+08	1.6522e+08	4.5051e+07	1.20169e+08					康达尔	0	0.369964	1.65675e+09	0.0997251
000048	2015000048	2015	2015-12-31	A	2.30202e+09	2.30202e+09	0	0	1.26129e+06	2.46169e+08	2.5917e+08	4.93936e+07	2.09776e+08					康达尔	0	0.0734957	1.96187e+09	0.132104
000048	2016000048	2016	2016-12-31	A	1.56123e+09	1.56123e+09			154505	-2.10249e+07	2.03997e+07	1.43949e+07	6.00485e+06					康达尔	0	-0.321799	1.95027e+09	0.01046
000048	2017000048	2017	2017-12-31	A	1.54961e+09	1.54961e+09			-2.29352e+06	-1.44493e+08	-1.78696e+08	-3.99383e+07	-1.38757e+08				2.57818e+06	康达尔	0	-0.00744057	2.93226e+09	-0.0609413
000048	2018000048	2018	2018-12-31	A	3.43694e+09	3.43694e+09			7.00819e+06	6.23661e+08	6.03804e+08	1.54264e+08	4.49539e+08	2.52016e+07	1.02913e+07	1.0989e+07	1.30771e+07	*ST 康达	0.00733257	1.21793	4.54364e+09	0.135155
000048	2019000048	2019	2019-12-31	A	4.91872e+09	4.91872e+09			1.48831e+08	1.52615e+09	1.51057e+09	3.52327e+08	1.15825e+09	2.9754e+07	4.19338e+06	4.06492e+07	7.31067e+06	康达尔	0.00604914	0.431134	5.82725e+09	0.259945
000048	2020000048	2020	2020-12-31	A	4.0715e+09	4.0715e+09			5.41859e+07	1.17977e+09	1.17675e+09	2.99032e+08	8.77714e+08	3.3528e+07	3.06396e+06	4.33234e+07	1.75259e+06	京基智农	0.00823479	-0.172244	8.18787e+09	0.144092
000048	2021000048	2021	2021-12-31	A	3.22147e+09	3.22147e+09			2.05886e+08	6.66102e+08	6.32343e+08	2.33754e+08	3.98589e+08	3.46296e+07	4.70532e+07	4.26073e+07	5.12228e+06	京基智农	0.0107496	-0.208775	1.23682e+10	0.0549311
000049	2006000049	2006	2006-12-31	A	8.69202e+08	8.69202e+08			-2.57396e+06	3.38642e+07	3.37472e+07	5.09626e+06	2.86509e+07					德赛电池	0	-0.730185	7.72115e+09	0.00437074
000049	2007000049	2007	2007-12-31	A	7.62417e+08	7.62417e+08			-461147	-39290.7	6.89976e+06	2.03726e+06	4.8625e+06					德赛电池	0	-0.122854	6.33377e+08	0.0108936
000049	2008000049	2008	2008-12-31	A	7.92677e+08	7.92677e+08			-700000	5.32769e+06	5.46131e+06	6.9799e+06	-1.5186e+06					德赛电池	0	0.0396894	6.34418e+08	0.00860837
000049	2009000049	2009	2009-12-31	A	9.16292e+08	9.16292e+08			180258	-2.27963e+07	-2.55575e+07	1.39729e+07	-3.95303e+07					德赛电池	0	0.155946	6.33241e+08	-0.0403598
000049	2010000049	2010	2010-12-31	A	1.31602e+09	1.31602e+09	0	0	1.46671e+07	8.38146e+07	1.06522e+08	1.88491e+07	8.76732e+07					德赛电池	0	0.436244	7.52493e+08	0.141559
000049	2011000049	2011	2011-12-31	A	2.24632e+09	2.24632e+09			8.67788e+06	1.93046e+08	1.92513e+08	3.54802e+07	1.57033e+08					德赛电池	0	0.706906	1.1348e+09	0.169644
000049	2012000049	2012	2012-12-31	A	3.19523e+09	3.19523e+09	0	0	4.96075e+06	2.38738e+08	2.14733e+08	4.40025e+07	1.7073e+08					德赛电池	0	0.422429	1.64028e+09	0.130913
000049	2013000049	2013	2013-12-31	A	4.4025e+09	4.4025e+09	0	0	5.01945e+06	3.38276e+08	3.39461e+08	6.44246e+07	2.75037e+08					德赛电池	0	0.377834	2.61618e+09	0.129755
000049	2014000049	2014	2014-12-31	A	6.3896e+09	6.3896e+09	0	0	1.05759e+07	3.96806e+08	3.99054e+08	8.61723e+07	3.12881e+08					德赛电池	0	0.451357	4.02335e+09	0.0991844
000049	2015000049	2015	2015-12-31	A	8.43419e+09	8.43419e+09	0	0	5.08254e+07	3.87841e+08	3.91269e+08	8.31741e+07	3.08095e+08					德赛电池	0	0.319987	4.03909e+09	0.0968706
000049	2016000049	2016	2016-12-31	A	8.72441e+09	8.72441e+09			1.26176e+07	4.36387e+08	4.40747e+08	9.10605e+07	3.49687e+08					德赛电池	0	0.0344108	4.27418e+09	0.103119
000049	2017000049	2017	2017-12-31	A	1.2486e+10	1.2486e+10			1.07598e+07	4.99829e+08	4.98922e+08	1.35152e+08	3.6377e+08				4.3325e+06	德赛电池	0	0.431154	6.38243e+09	0.0781712
000049	2018000049	2018	2018-12-31	A	1.72492e+10	1.72492e+10			1.28305e+07	6.77691e+08	6.76266e+08	1.50651e+08	5.25615e+08	3.06587e+08	1.5647e+08	1.24186e+08	1.22501e+07	德赛电池	0.0177739	0.381489	8.22055e+09	0.101299
000049	2019000049	2019	2019-12-31	A	1.84427e+10	1.84427e+10			1.39703e+07	8.41034e+08	8.53991e+08	1.84153e+08	6.69838e+08	2.96336e+08	2.69581e+08	2.38341e+08	1.20758e+07	德赛电池	0.0160679	0.0691888	8.79609e+09	0.127735
000049	2020000049	2020	2020-12-31	A	1.93978e+10	1.93978e+10			1.58329e+07	9.04636e+08	9.19637e+08	1.79361e+08	7.40277e+08	3.50775e+08	1.96733e+08	1.85348e+08	29434578	德赛电池	0.0180832	0.0517895	8.90472e+09	0.125368
000049	2021000049	2021	2021-12-31	A	1.94709e+10	1.94709e+10			6.81709e+06	9.52837e+08	9.50267e+08	1.56322e+08	7.93945e+08	4.07054e+08	1.27518e+08	1.0154e+08	3.50682e+07	德赛电池	0.0209058	0.00376485	9.90811e+09	0.108778
000050	2006000050	2006	2006-12-31	A	1.51118e+09	1.51118e+09			341593	1.06821e+08	1.07341e+08	1.24581e+07	9.48825e+07					深天马A	0	-0.922388	6.16378e+09	0.0174147
000050	2007000050	2007	2007-12-31	A	1.72397e+09	1.72397e+09			-248245	9.49681e+07	9.28302e+07	7.47608e+06	8.53541e+07					深天马A	0	0.140808	3.11403e+09	0.0298103
000050	2008000050	2008	2008-12-31	A	1.37625e+09	1.37625e+09	0	0	8.56199e+07	-9.32272e+07	-9.39083e+07	-2.28444e+07	-7.10639e+07					深天马A	0	-0.201695	4.85034e+09	-0.0193612
000050	2009000050	2009	2009-12-31	A	2.19045e+09	2.19045e+09	0	0	0	-3.75539e+08	-3.62764e+08	-5.28632e+07	-3.09901e+08					深天马A	0	0.591603	5.74965e+09	-0.0630933
000050	2010000050	2010	2010-12-31	A	3454211508	3454211508			-1778301	86431907	177350042	36744580	140605462					深天马A	0	0.576943	7.22379e+09	0.0245508
000050	2011000050	2011	2011-12-31	A	4614967219	4614967219			-15589317	-55963692	278509598	21074466	257435132					深天马A	0	0.336041	8011839396	0.0347623
000050	2012000050	2012	2012-12-31	A	4333544367	4333544367	0	0	-9114825	-61204317	149723022	12162190	137560832					深天马A	0	-0.0609805	7927676471	0.0188861
000050	2013000050	2013	2013-12-31	A	4519377681	4519377681	0	0	6532889	125608497	319603052	34064659	285538393					深天马A	0	0.0428825	7.88997e+09	0.0405075
000050	2014000050	2014	2014-12-31	A	9322363339	9322363339	0	0	-39020240	156060965	774857641	87927017	686930624					深天马A	0	1.06275	1.18346e+10	0.0654738
000050	2015000050	2015	2015-12-31	A	10530002724	10530002724	0	0	-3239448	18992079	607948426	52375252	555573174					深天马A	0	0.129542	1.86606e+10	0.0325793
000050	2016000050	2016	2016-12-31	A	1.07368e+10	1.07368e+10	0	0	7.66345e+06	3.55694e+08	6.93072e+08	1.23895e+08	5.69177e+08					深天马A	0	0.0196347	2.1654e+10	0.0320066
000050	2017000050	2017	2017-12-31	A	1.40125e+10	1.40125e+10			-37943077	8.84448e+08	8.92487e+08	8.52828e+07	8.07204e+08				5.22433e+08	深天马A	0	0.305096	2.56658e+10	0.0347734
000050	2018000050	2018	2018-12-31	A	2.89115e+10	2.89115e+10			1.2038e+08	9.83546e+08	1.01917e+09	3.52932e+07	9.83879e+08	1.80263e+09	6.35863e+08	5.28015e+07	1.00102e+09	深天马A	0.0623497	1.06327	4.48446e+10	0.036906
000050	2019000050	2019	2019-12-31	A	3.0282e+10	3.0282e+10			242909	1.00353e+09	1.01862e+09	1.8926e+08	8.29365e+08	1.85691e+09	7.32379e+08	5.11947e+07	6.70606e+08	深天马A	0.0613206	0.0474007	6.2744e+10	0.0279071
000050	2020000050	2020	2020-12-31	A	2.92327e+10	2.92327e+10			237414	1.61549e+09	1.64845e+09	1.73929e+08	1.47452e+09	2.02414e+09	7.68246e+08	27531335	6.60259e+08	深天马A	0.0692421	-0.0346485	6.95044e+10	0.0347704
000050	2021000050	2021	2021-12-31	A	3.18292e+10	3.18292e+10			-9.69704e+06	1.62263e+09	1.66079e+09	1.18332e+08	1.54246e+09	1.99808e+09	5.9431e+08	1.36547e+07	7.07388e+08	深天马A	0.0627751	0.0888206	7.69951e+10	0.0292889
000055	2006000055	2006	2006-12-31	A	6.71359e+08	6.71359e+08			650501	-1.2144e+07	7.18748e+06		7.18748e+06					方大A	0	-0.978907	4.07787e+10	0.000176256
000055	2007000055	2007	2007-12-31	A	6.40247e+08	6.40247e+08	0	0	379280	5.97662e+06	2.38505e+07	352443	2.34981e+07					方大A	0	-0.0463414	1.22096e+09	0.0195343
000055	2008000055	2008	2008-12-31	A	7.84721e+08	7.84721e+08			3.29122e+07	1.94626e+07	1.63121e+07	-2.91044e+06	1.92225e+07					方大A	0	0.225653	1.35624e+09	0.0120274
000055	2009000055	2009	2009-12-31	A	9.12979e+08	9.12979e+08			1.6913e+07	4.31895e+07	4.51083e+07	8.17139e+06	3.69369e+07					方大A	0	0.163445	1.43919e+09	0.0313428
000055	2010000055	2010	2010-12-31	A	1.16193e+09	1.16193e+09	0	0	3.1344e+06	4.9638e+07	6.76553e+07	1.93692e+07	4.82861e+07					方大集团	0	0.272683	1.73699e+09	0.0389498
000055	2011000055	2011	2011-12-31	A	1.34878e+09	1.34878e+09			99342.5	7.08997e+07	7.91601e+07	1.978e+07	5.93801e+07					方大集团	0	0.160804	2.07724e+09	0.0381082
000055	2012000055	2012	2012-12-31	A	1.3979e+09	1.3979e+09	0	0	3.44821e+06	1.13922e+07	1.95469e+07	1.31037e+07	6.44324e+06					方大集团	0	0.0364219	2.24556e+09	0.00870469
000055	2013000055	2013	2013-12-31	A	1.74762e+09	1.74762e+09	0	0	300867	9.43991e+07	1.00651e+08	1.92498e+07	8.14008e+07					方大集团	0	0.250175	2.46368e+09	0.0408537
000055	2014000055	2014	2014-12-31	A	1.93832e+09	1.93832e+09	0	0	1.72069e+06	1.04525e+08	1.10183e+08	1.74937e+07	9.26893e+07					方大集团	0	0.109122	3.13114e+09	0.0351895
000055	2015000055	2015	2015-12-31	A	2.55047e+09	2.55047e+09	0	0	280950	9.19909e+07	1.03425e+08	3.52099e+07	6.82154e+07					方大集团	0	0.31581	4.06343e+09	0.0254527
000055	2016000055	2016	2016-12-31	A	4.20387e+09	4.20387e+09			6.12288e+07	8.48594e+08	8.59976e+08	2.03985e+08	6.5599e+08					方大集团	0	0.648273	5.6256e+09	0.152868
000055	2017000055	2017	2017-12-31	A	2.94747e+09	2.94747e+09			1.02891e+08	1.42453e+09	1.42484e+09	2.73795e+08	1.15105e+09				6.58248e+06	方大集团	0	-0.298867	7.20624e+09	0.197724
000055	2018000055	2018	2018-12-31	A	3.04868e+09	3.04868e+09			2.77761e+07	2.96996e+09	2.96983e+09	7.23667e+08	2.24616e+09	1.98542e+07	7.59344e+07	9.25512e+06	5.68194e+06	方大集团	0.00651241	0.0343377	9.14214e+09	0.333157
000055	2019000055	2019	2019-12-31	A	3.00575e+09	3.00575e+09			-1.90964e+06	4.18142e+08	4.17033e+08	7.02717e+07	3.46762e+08	5.9755e+07	8.43304e+07	1.07707e+07	7.61677e+06	方大集团	0.0198802	-0.0140817	1.10144e+10	0.0455189
000055	2020000055	2020	2020-12-31	A	2.9793e+09	2.9793e+09			1.27477e+06	5.01941e+08	4.66899e+08	8.51217e+07	3.81777e+08	1.41612e+08	8.44924e+07	1.46543e+07	1.54132e+07	方大集团	0.047532	-0.00880085	1.16184e+10	0.0474584
000055	2021000055	2021	2021-12-31	A	3.55772e+09	3.55772e+09			-1.45933e+06	2.71762e+08	2.67884e+08	4.10855e+07	2.26799e+08	1.52974e+08	1.01723e+08	1.65756e+07	1.40329e+07	方大集团	0.0429976	0.194149	1.20641e+10	0.0306369
000059	2006000059	2006	2006-12-31	A	2.48036e+09	2.48036e+09				1.37909e+08	1.27839e+08	3.8525e+07	8.93143e+07					辽通化工	0	-0.302824	8.371e+09	0.0152717
000059	2007000059	2007	2007-12-31	A	3.35214e+09	3.35214e+09	0	0	0	3.3284e+08	3.0845e+08	6.835e+07	2.401e+08					辽通化工	0	0.351473	6.73018e+09	0.0458308
000059	2008000059	2008	2008-12-31	A	3.6688e+09	3.6688e+09	0	0	0	4.66871e+08	4.52626e+08	6.77858e+07	3.8484e+08					辽通化工	0	0.094466	1.28713e+10	0.0351656
000059	2009000059	2009	2009-12-31	A	2.8855e+09	2.8855e+09	0	0	0	2.61356e+08	2.60174e+08	52813428	2.07361e+08					辽通化工	0	-0.213504	1.94083e+10	0.0134053
000059	2010000059	2010	2010-12-31	A	2.39273e+10	2.39273e+10	0	0	0	4.66963e+08	4.66092e+08	5.34338e+07	4.12658e+08					辽通化工	0	7.29227	2.42951e+10	0.0191846
000059	2011000059	2011	2011-12-31	A	3.7557e+10	3.7557e+10	0	0	0	1.03399e+09	1.0395e+09	1.97495e+08	8.42002e+08					辽通化工	0	0.569629	2.75364e+10	0.03775
000059	2012000059	2012	2012-12-31	A	3.60087e+10	3.60087e+10	0	0	0	1.97369e+08	2.19821e+08	1.99888e+08	1.99334e+07					辽通化工	0	-0.0412262	3.06448e+10	0.0071732
000059	2013000059	2013	2013-12-31	A	4.15579e+10	4.15579e+10	0	0	0	-1.22339e+08	-1.29064e+08	3.29223e+07	-1.61987e+08					辽通化工	0	0.154107	3.05987e+10	-0.00421797
000059	2014000059	2014	2014-12-31	A	4.39452e+10	4.39452e+10	0	0	275798	-1.53208e+09	-1.52456e+09	-3.84616e+07	-1.4861e+09					华锦股份	0	0.057444	3.15208e+10	-0.0483667
000059	2015000059	2015	2015-12-31	A	3.09093e+10	3.09093e+10	0	0	3.13005e+08	3.0722e+08	3.43483e+08	-1.90471e+07	3.62531e+08					*ST 华锦	0	-0.296639	3.22589e+10	0.0106477
000059	2016000059	2016	2016-12-31	A	2.91039e+10	2.91039e+10			1.36861e+08	2.26042e+09	2.1719e+09	3.23753e+08	1.84814e+09					华锦股份	0	-0.0584088	3.06454e+10	0.0708718
000059	2017000059	2017	2017-12-31	A	3.37138e+10	3.37138e+10			2.05279e+08	2.59461e+09	2.4895e+09	5.48348e+08	1.94115e+09				2.8689e+06	华锦股份	0	0.158392	3.11694e+10	0.0798702
000059	2018000059	2018	2018-12-31	A	3.66833e+10	3.66833e+10			4.14703e+07	1.3791e+09	1.37368e+09	2.49944e+08	1.12374e+09	8.91802e+07	5.1764e+08	6.43116e+07	2.52839e+06	华锦股份	0.00243109	0.08808	3.17144e+10	0.0596359
000059	2019000059	2019	2019-12-31	A	3.96083e+10	3.96083e+10			5.7432e+06	1.20868e+09	1.25935e+09	2.10375e+08	1.04898e+09	1.00209e+08	5.13523e+08	7.54886e+07	4.79672e+06	华锦股份	0.00253001	0.079738	3.09099e+10	0.0573561
000059	2020000059	2020	2020-12-31	A	3.04374e+10	3.04374e+10			1.10773e+07	3.20008e+08	4.03093e+08	5.81109e+07	3.44982e+08	1.12039e+08	4.84671e+08	8.76066e+07	3.27526e+07	华锦股份	0.00368097	-0.23154	2.86294e+10	0.0310088
000059	2021000059	2021	2021-12-31	A	3.85523e+10	3.85523e+10			1.22992e+07	1.12545e+09	1.10944e+09	1.72255e+08	9.37189e+08	1.10765e+08	4.05511e+08	9.70429e+07	1.96574e+07	华锦股份	0.00287312	0.266608	3.00078e+10	0.0504854
000060	2006000060	2006	2006-12-31	A	6.24023e+09	6.24023e+09			4.12949e+07	1.4505e+09	1.36994e+09	2.3159e+08	1.13835e+09					中金岭南	0	-0.838136	1.96569e+10	0.0696926
000060	2007000060	2007	2007-12-31	A	8.25841e+09	8.25712e+09	7.34122e+06	6.1092e+06	6.51298e+07	1.44007e+09	1.4163e+09	2.01587e+08	1.21471e+09					中金岭南	0	0.323207	7.566e+09	0.187192
000060	2008000060	2008	2008-12-31	A	7.45552e+09	7.44174e+09	9.83964e+06	3.63268e+06	1.01836e+08	5.20474e+08	5.18481e+08	1.13036e+08	4.05445e+08					中金岭南	0	-0.0987482	7.92705e+09	0.0654065
000060	2009000060	2009	2009-12-31	A	7.57663e+09	7.55115e+09	1.2119e+07	3.90965e+06	5.02539e+07	6.20508e+08	6.30001e+08	1.10059e+08	5.19942e+08					中金岭南	0	0.0147016	9.78349e+09	0.0643944
000060	2010000060	2010	2010-12-31	A	9.63529e+09	9.62069e+09	6.99158e+06	1.35581e+07	1.09335e+08	8.3418e+08	7.34676e+08	-2.15311e+08	9.49988e+08					中金岭南	0	0.27407	1.31089e+10	0.0560439
000060	2011000060	2011	2011-12-31	A	1.86446e+10	1.8634e+10	1.48576e+07	2.32082e+07	-1.70982e+06	1.63906e+09	1.37856e+09	2.84964e+08	1.0936e+09					中金岭南	0	0.936871	1.43066e+10	0.0963581
000060	2012000060	2012	2012-12-31	A	1.84315e+10	1.83995e+10	1.6099e+07	6.72859e+06	3.10997e+07	7.78716e+08	6.88484e+08	1.54492e+08	5.33992e+08					中金岭南	0	-0.0125837	1.40578e+10	0.0489753
000060	2013000060	2013	2013-12-31	A	2.1156e+10	2.11177e+10	1.56801e+07	2.39195e+06	1.95513e+07	3.11385e+08	4.76959e+08	5.58977e+07	4.21062e+08					中金岭南	0	0.14773	1.42614e+10	0.033444
000060	2014000060	2014	2014-12-31	A	2.46023e+10	2.45741e+10	1.38156e+07	2.92978e+06	5.12984e+07	2.7726e+08	6.12608e+08	6.1878e+07	5.5073e+08					中金岭南	0	0.163673	1.43327e+10	0.0427419
000060	2015000060	2015	2015-12-31	A	1.69609e+10	1.69379e+10	1.2441e+07	2.3092e+06	2.2544e+08	9.50464e+07	3.29387e+08	6.86663e+07	2.60721e+08					中金岭南	0	-0.310741	1.50493e+10	0.0218872
000060	2016000060	2016	2016-12-31	A	1.50817e+10	1.50591e+10	1.39184e+07	1.95696e+06	-5.62568e+07	3.73576e+08	4.35028e+08	93117306	3.41911e+08					中金岭南	0	-0.110923	1.6426e+10	0.0264841
000060	2017000060	2017	2017-12-31	A	1.90133e+10	1.89666e+10	1.83883e+07	2.33519e+06	8.36237e+07	1.49773e+09	1.49045e+09	3.96893e+08	1.09355e+09				5.046e+07	中金岭南	0	0.259476	1.7919e+10	0.0831769
000060	2018000060	2018	2018-12-31	A	2.00082e+10	1.99634e+10	2.47858e+07		1.11187e+08	1.32494e+09	1.24345e+09	3.33874e+08	9.09578e+08	1.89332e+08	2.4778e+08	4.73996e+07	2.91252e+07	中金岭南	0.00948396	0.0525567	1.91876e+10	0.0777186
000060	2019000060	2019	2019-12-31	A	2.28376e+10	2.28005e+10	2.52321e+07		2.13262e+08	1.03975e+09	1.0262e+09	1.54812e+08	8.71388e+08	2.96244e+08	2.43346e+08	8.84002e+07	6.88428e+07	中金岭南	0.0129929	0.142116	1.99135e+10	0.0637531
000060	2020000060	2020	2020-12-31	A	3.02528e+10	3.02261e+10	1.29192e+07		1.88115e+08	8.78218e+08	1.24756e+09	1.47716e+08	1.09984e+09	3.14375e+08	1.65129e+08	2.93367e+07	5.18005e+07	中金岭南	0.0104008	0.325677	2.23345e+10	0.0632515
000060	2021000060	2021	2021-12-31	A	4.44996e+10	4.44492e+10	1.03335e+07		3.18432e+08	1.51111e+09	1.48896e+09	2.67845e+08	1.22111e+09	3.55244e+08	1.61331e+08	2.80386e+07	3.54544e+07	中金岭南	0.00799212	0.470556	2.59762e+10	0.0635307
000063	2006000063	2006	2006-12-31	A	23031684000	23031684000			31849000	459597000	1069617000	125624000	943993000					中兴通讯	0	-0.481843	26760540157	0.0399699
000063	2007000063	2007	2007-12-31	A	34777181000	34777181000			59437000	1000754000	1727734000	276283000	1451451000					中兴通讯	0	0.509971	32545022500	0.0530875
000063	2008000063	2008	2008-12-31	A	44293427000	44293427000			122666000	1245393000	2262543000	350608000	1911935000					中兴通讯	0	0.273635	45019508500	0.0502569
000063	2009000063	2009	2009-12-31	A	60272563000	60272563000			11871000	2064163000	3324742000	629081000	2695661000					中兴通讯	0	0.360756	59604121500	0.0557804
000063	2010000063	2010	2010-12-31	A	70263874000	70263874000			497163000	2589558000	4360201000	883719000	3476482000					中兴通讯	0	0.165769	76247339500	0.057185
000063	2011000063	2011	2011-12-31	A	86254456000	86254456000			1064549000	429510000	2635136000	392043000	2243093000					中兴通讯	0	0.227579	94760235500	0.0278085
000063	2012000063	2012	2012-12-31	A	84219358000	84219358000	0	0	1258886000	-5002162000	-1983200000	621421000	-2604621000					中兴通讯	0	-0.0235941	106407210000	-0.0186378
000063	2013000063	2013	2013-12-31	A	75233724000	75233724000	0	0	914406000	-1493094000	1827843000	394207000	1433636000					中兴通讯	0	-0.106693	103762901500	0.0176156
000063	2014000063	2014	2014-12-31	A	81471275000	81471275000	0	0	134474000	60328000	3538222000	810492000	2727730000					中兴通讯	0	0.082909	103146846500	0.0343028
000063	2015000063	2015	2015-12-31	A	100186389000	100186389000	0	0	695619000	320471000	4303532000	563262000	3740270000					中兴通讯	0	0.229714	113554046500	0.0378985
000063	2016000063	2016	2016-12-31	A	101233182000	101233182000			1640279000	1165548000	-767751000	640118000	-1407869000					中兴通讯	0	0.0104485	131267403500	-0.00584876
000063	2017000063	2017	2017-12-31	A	108815273000	108815273000			2540328000	6752930000	6718924000	1332582000	5386342000				3019138000	中兴通讯	0	0.0748973	142801562500	0.0470508
000063	2018000063	2018	2018-12-31	A	85513150000	85513150000			294486000	-611951000	-7350203000	-400863000	-6949340000	10905584000	1328685000	748810000	2081455000	中兴通讯	0.127531	-0.214144	136656482000	-0.0440632
000063	2019000063	2019	2019-12-31	A	90736582000	90736582000			249445000	7552182000	7161670000	1385001000	5776669000	12547898000	1718187000	931929000	1695878000	中兴通讯	0.138289	0.0610834	135276442000	0.0656423
000063	2020000063	2020	2020-12-31	A	101450670000	101450670000			906406000	5470720000	5064166000	342474000	4721692000	14797025000	1495660000	1238753000	1572666000	中兴通讯	0.145854	0.118079	145918520500	0.0449554
000063	2021000063	2021	2021-12-31	A	114521641000	114521641000			1564193000	8676105000	8498926000	1463036000	7035890000	18804012000	1481221000	1497096000	1941399000	中兴通讯	0.164196	0.128841	159699165500	0.0624934
000066	2006000066	2006	2006-12-31	A	3.1994e+09	3.1994e+09			1.94006e+07	8.34004e+07	6.64885e+07	6.03541e+06	6.04531e+07					长城电脑	0	-0.972063	8.55112e+10	0.000777542
000066	2007000066	2007	2007-12-31	A	4.24687e+09	4.24687e+09			72939095	1.05034e+08	1.05438e+08	7.26279e+06	9.81755e+07					长城电脑	0	0.327395	2.77593e+09	0.037983
000066	2008000066	2008	2008-12-31	A	3.95015e+09	3.95015e+09			7.0896e+07	-2.26959e+07	1.11655e+07	-658431	1.18239e+07					长城电脑	0	-0.0698683	2.92194e+09	0.00382126
000066	2009000066	2009	2009-12-31	A	2.26731e+10	2.26731e+10			4.15078e+07	2.93443e+08	7.34167e+08	8.68481e+07	6.47319e+08					长城电脑	0	4.73982	1.49982e+10	0.0489502
000066	2010000066	2010	2010-12-31	A	8.34444e+10	8.34444e+10			5.04402e+07	8.97045e+08	1.13455e+09	2.99895e+08	8.34655e+08					长城电脑	0	2.68032	3.01851e+10	0.0375864
000066	2011000066	2011	2011-12-31	A	76467965366	76467965366			1.76992e+08	2.47907e+08	6.62033e+08	1.87604e+08	4.74429e+08					长城电脑	0	-0.0836061	3.28625e+10	0.0201455
000066	2012000066	2012	2012-12-31	A	7.97516e+10	7.97516e+10	0	0	4.33533e+08	-1.17746e+09	2.94905e+08	1.99453e+08	9.54517e+07					长城电脑	0	0.0429416	3.5992e+10	0.00819363
000066	2013000066	2013	2013-12-31	A	7.78586e+10	7.78586e+10	0	0	2.49385e+07	-1.89846e+09	-4.33889e+08	3.2898e+08	-7.6287e+08					长城电脑	0	-0.023736	3.92046e+10	-0.0110673
000066	2014000066	2014	2014-12-31	A	7.72054e+10	7.72054e+10	0	0	2.6047e+08	-6.93809e+08	-7.81564e+07	2.61642e+08	-3.39799e+08					长城电脑	0	-0.00839035	3.98886e+10	-0.00195937
000066	2015000066	2015	2015-12-31	A	7.29359e+10	7.29359e+10	0	0	9.0106e+08	-1.75446e+08	9.49297e+07	2.89739e+08	-1.9481e+08					长城电脑	0	-0.0553009	4.00039e+10	0.00237301
000066	2016000066	2016	2016-12-31	A	6.91282e+10	6.91282e+10			7.43506e+07	3.36655e+08	5.96983e+08	3.8235e+08	2.14633e+08					长城电脑	0	-0.052206	4.01585e+10	0.0148657
000066	2017000066	2017	2017-12-31	A	9.50684e+09	9.50684e+09			3.08287e+08	7.9231e+08	7.81586e+08	8.55009e+07	6.96085e+08				1.42312e+08	中国长城	0	-0.862475	2.80312e+10	0.0278827
000066	2018000066	2018	2018-12-31	A	1.00095e+10	1.00095e+10			8.12527e+08	1.32773e+09	1.32061e+09	2.64242e+08	1.05637e+09	6.44718e+08	8.07519e+07	3.67834e+07	1.62493e+08	中国长城	0.0644107	0.0528719	1.56019e+10	0.0898198
000066	2019000066	2019	2019-12-31	A	1.08438e+10	1.08438e+10			8.82704e+06	1.34706e+09	1.35028e+09	1.84417e+08	1.16586e+09	8.49139e+08	1.42667e+08	3.65924e+07	5.99922e+08	中国长城	0.0783065	0.0833511	1.88365e+10	0.0792584
000066	2020000066	2020	2020-12-31	A	1.44461e+10	1.44461e+10			9.50977e+07	1.04614e+09	1.04404e+09	6.94578e+07	9.74585e+08	1.002e+09	3.2486e+08	4.44962e+07	5.59721e+08	中国长城	0.0693617	0.3322	2.46005e+10	0.0556454
000066	2021000066	2021	2021-12-31	A	1.77904e+10	1.77904e+10			3.78039e+08	7.40939e+08	7.38283e+08	5.5794e+07	6.82489e+08	1.24701e+09	379964898	5.12902e+07	4.696e+08	中国长城	0.0700944	0.231505	3.01205e+10	0.0371258
000070	2006000070	2006	2006-12-31	A	5.05623e+08	5.05623e+08			896050	5.38966e+06	2.7339e+06		2.7339e+06					特发信息	0	-0.971579	1.68591e+10	0.000162161
000070	2007000070	2007	2007-12-31	A	5.35321e+08	5.35321e+08			6.60399e+06	1.19624e+07	1.13471e+07	-164153	1.15113e+07					特发信息	0	0.0587348	9.90542e+08	0.0114554
000070	2008000070	2008	2008-12-31	A	7.0298e+08	7.0298e+08			1.50451e+06	1.4528e+07	3.62803e+07	1.11382e+06	3.51665e+07					特发信息	0	0.313194	1.05033e+09	0.0345418
000070	2009000070	2009	2009-12-31	A	8.71113e+08	8.71113e+08			5.65387e+06	34761693	4.263e+07	2.07699e+06	4.0553e+07					特发信息	0	0.239172	1.17745e+09	0.0362054
000070	2010000070	2010	2010-12-31	A	1.06372e+09	1.06372e+09			748282	2.32002e+07	6.71394e+07	4.53578e+06	6.26036e+07					特发信息	0	0.221102	1.41207e+09	0.0475467
000070	2011000070	2011	2011-12-31	A	1.24686e+09	1.24686e+09			-1.40739e+06	3.64119e+07	4.49111e+07	2.99065e+06	4.19205e+07					特发信息	0	0.172174	1.70834e+09	0.0262893
000070	2012000070	2012	2012-12-31	A	1.61009e+09	1.61009e+09	0	0	178514	6.31186e+07	61672926	7.04878e+06	5.46241e+07					特发信息	0	0.291311	1.906e+09	0.0323572
000070	2013000070	2013	2013-12-31	A	1.57195e+09	1.57195e+09	0	0	1.40876e+07	6.70859e+07	7.19522e+07	7.55031e+06	6.44019e+07					特发信息	0	-0.0236864	2.12257e+09	0.0338986
000070	2014000070	2014	2014-12-31	A	1.91325e+09	1.91325e+09	0	0	3.26935e+06	8.17761e+07	8.58464e+07	1.50354e+07	7.08109e+07					特发信息	0	0.217122	2.4308e+09	0.0353161
000070	2015000070	2015	2015-12-31	A	2.4498e+09	2.4498e+09			477735	-2.79437e+08	-2.71313e+08	1.36561e+07	-2.84969e+08					特发信息	0	0.280434	3.28638e+09	-0.082557
000070	2016000070	2016	2016-12-31	A	4.61242e+09	4.61242e+09			284459	1.52129e+08	1.72299e+08	3.49673e+07	1.37332e+08					特发信息	0	0.882775	4.36553e+09	0.0394681
000070	2017000070	2017	2017-12-31	A	5.47307e+09	5.47307e+09			349600	2.83317e+08	2.83024e+08	41706975	2.41317e+08				2.52726e+07	特发信息	0	0.186595	5.30977e+09	0.0533025
000070	2018000070	2018	2018-12-31	A	5.706e+09	5.706e+09			1.21566e+06	3.43677e+08	3.41615e+08	4.00619e+07	3.01553e+08	2.30213e+08	8.90956e+07	1.18789e+07	3.3555e+07	特发信息	0.0403457	0.0425587	6.53622e+09	0.065896
000070	2019000070	2019	2019-12-31	A	4.32836e+09	4.32836e+09			1.60393e+06	4.3118e+08	4.16632e+08	4.93125e+07	3.6732e+08	2.50828e+08	8.86962e+07	9.39641e+06	3.89336e+07	特发信息	0.0579498	-0.241438	7.15457e+09	0.0706302
000070	2020000070	2020	2020-12-31	A	4.72243e+09	4.72243e+09			1.07269e+07	1.70328e+08	1.23624e+08	6.53142e+07	5.83101e+07	2.24231e+08	1.16931e+08	1.0987e+07	5.13035e+07	特发信息	0.0474821	0.0910438	8.5877e+09	0.0280116
000070	2021000070	2021	2021-12-31	A	4.59084e+09	4.59084e+09			4.19608e+07	-6.04269e+08	-6.00904e+08	1.28013e+06	-6.02184e+08	2.52564e+08	1.3309e+08	1.63902e+07	3.97608e+07	特发信息	0.0550148	-0.0278649	9.20473e+09	-0.0508232
000100	2006000100	2006	2006-12-31	A	46855233469	46855233469			-129271074	-2930826123	-3568868108	152356371	-3721224479					TCL集团	0	9.20625	1.51425e+10	-0.235685
000100	2007000100	2007	2007-12-31	A	39067561000	39062607000	4954000		125836000	192720000	452573000	124122000	328451000					*ST TCL	0	-0.166313	21310510000	0.0212371
000100	2008000100	2008	2008-12-31	A	38419122000	38413783000	5481000	142000	435107000	496364000	659229000	218707000	440522000					TCL集团	0	-0.0166098	21926222500	0.0300658
000100	2009000100	2009	2009-12-31	A	44295067000	44287216000	7947000	96000	154713000	590728000	974675000	271130000	703545000					TCL集团	0	0.152899	26713558500	0.0364862
000100	2010000100	2010	2010-12-31	A	51868839000	51833566000	36314000	1041000	225319000	-157533000	772841000	300437000	472404000					TCL集团	0	0.170396	41856253000	0.0184642
000100	2011000100	2011	2011-12-31	A	60832260000	60751550000	82586000	1876000	315753000	1220280000	2042757000	371706000	1671051000					TCL集团	0	0.17205	63746186500	0.0320452
000100	2012000100	2012	2012-12-31	A	69613119000	69448351000	180318000	15550000	294323000	243195000	1640141000	367431000	1272710000					TCL集团	0	0.143154	76879554500	0.0213339
000100	2013000100	2013	2013-12-31	A	85468048000	85324086000	180259000	36297000	326244000	1275180000	3628463000	743774000	2884689000					TCL集团	0	0.228598	78912715000	0.0459807
000100	2014000100	2014	2014-12-31	A	101249245000	101028675000	267945000	47375000	773495000	2113249000	5059021000	826294000	4232727000					TCL集团	0	0.184058	85478761500	0.0591845
000100	2015000100	2015	2015-12-31	A	104830659000	104579482000	298149000	46972000	1709882000	1340700000	3868704000	638695000	3230009000					TCL集团	0	0.0351465	102315853500	0.0378114
000100	2016000100	2016	2016-12-31	A	106545867000	106473500000	144358000	71991000	2345601000	128536000	2796969000	659429000	2137540000					TCL集团	0	0.0181108	129445803500	0.0216073
000100	2017000100	2017	2017-12-31	A	111648021000	111577362000	150080000	79421000	2438692000	4112924000	4789740000	1245038000	3544702000				1379941000	TCL集团	0	0.0479355	153715385000	0.0311598
000100	2018000100	2018	2018-12-31	A	113447438000	113360076000	87362000		2167254000	4092202000	4944380000	879182000	4065198000	4677579000	1782408000	621949000	2218718000	TCL集团	0.041263	0.0159774	176528963500	0.0381059
000100	2019000100	2019	2019-12-31	A	75077806000	74933086000	144720000		3442554000	3976839000	4055803000	398069000	3657734000	3396805000	1958251000	401645000	1900636000	TCL集团	0.0453312	-0.338982	178804414000	0.0336348
000100	2020000100	2020	2020-12-31	A	76830401000	76677238000	153163000		3254404000	5359904000	5735304000	670100000	5065204000	4402821000	2594868000	405409000	1771035000	TCL科技	0.0574202	0.0232761	211376582000	0.0394092
000100	2021000100	2021	2021-12-31	A	163690643000	163540560000	150083000		3904526000	17352567000	17564093000	2605125000	14958968000	7236341000	4125399000	446450000	1967750000	TCL科技	0.044248	1.13284	283320705500	0.0765546
000153	2006000153	2006	2006-12-31	A	5.21295e+08	5.21295e+08			6.02535e+06	1.24269e+07	3.78415e+07	1.56946e+07	2.21469e+07					丰原药业	0	-0.996812	1.54899e+11	0.000244297
000153	2007000153	2007	2007-12-31	A	703778687	703778687	0	0	-6.73884e+06	1.50345e+07	1.58101e+07	9.92079e+06	5.88933e+06					丰原药业	0	0.350059	1.07711e+09	0.0146783
000153	2008000153	2008	2008-12-31	A	8.73808e+08	8.73808e+08			5.74012e+06	1.98555e+07	2.0593e+07	5.39548e+06	1.51975e+07					丰原药业	0	0.241595	1.12709e+09	0.018271
000153	2009000153	2009	2009-12-31	A	9.55695e+08	9.55695e+08			6.67161e+06	2.69221e+07	3.21162e+07	8.40903e+06	2.37072e+07					丰原药业	0	0.0937135	1.18551e+09	0.0270905
000153	2010000153	2010	2010-12-31	A	1.07418e+09	1.07418e+09			2.74229e+07	3.96071e+07	5.25715e+07	1.20947e+07	4.04768e+07					丰原药业	0	0.123979	1.24065e+09	0.0423741
000153	2011000153	2011	2011-12-31	A	1.51649e+09	1.51649e+09			3669750	7.89496e+06	1.37946e+07	3.87058e+06	9.92406e+06					丰原药业	0	0.411761	1.29703e+09	0.0106356
000153	2012000153	2012	2012-12-31	A	1.65776e+09	1.65776e+09	0	0	3669750	1.45715e+07	2.5284e+07	7.19225e+06	1.80917e+07					丰原药业	0	0.0931605	1.38436e+09	0.0182641
000153	2013000153	2013	2013-12-31	A	1.5299e+09	1.5299e+09	0	0	3.67687e+06	2.85281e+07	4.11491e+07	1.39606e+07	2.71885e+07					丰原药业	0	-0.0771318	1.71575e+09	0.0239831
000153	2014000153	2014	2014-12-31	A	1.69895e+09	1.69895e+09	0	0	1.09671e+07	4.5911e+07	5.63935e+07	1.52767e+07	4.11167e+07					丰原药业	0	0.110496	2.10928e+09	0.0267359
000153	2015000153	2015	2015-12-31	A	1.55429e+09	1.55429e+09	0	0	6.93431e+06	3.02293e+07	4.207e+07	1.06022e+07	3.14678e+07					丰原药业	0	-0.0851416	2.27141e+09	0.0185216
000153	2016000153	2016	2016-12-31	A	2.03368e+09	2.03368e+09			7.36302e+06	6.28689e+07	6.65608e+07	2.08496e+07	4.57112e+07					丰原药业	0	0.308429	2.39783e+09	0.0277588
000153	2017000153	2017	2017-12-31	A	2.57811e+09	2.57811e+09			7.26371e+06	9.61372e+07	9.66858e+07	3.13377e+07	6.53481e+07				1.66789e+07	丰原药业	0	0.267702	2.62904e+09	0.036776
000153	2018000153	2018	2018-12-31	A	3.0134e+09	3.0134e+09			2.95301e+06	9.25454e+07	9.30947e+07	3.23873e+07	6.07074e+07	7.28815e+07	3.10215e+07	4.05375e+06	2.32222e+07	丰原药业	0.0241858	0.168841	2.88786e+09	0.0429787
000153	2019000153	2019	2019-12-31	A	3.23806e+09	3.23806e+09			1.01625e+07	1.24106e+08	1.19944e+08	3.93342e+07	8.06093e+07	7.79602e+07	3.70793e+07	3.86289e+06	3.90668e+07	丰原药业	0.0240762	0.0745568	3.28381e+09	0.0478173
000153	2020000153	2020	2020-12-31	A	3.32118e+09	3.32118e+09			1.86008e+07	1.30555e+08	1.38112e+08	3.60155e+07	1.02097e+08	7.54699e+07	3.94694e+07	3.71368e+06	33988801	丰原药业	0.0227238	0.025669	3.59791e+09	0.0493568
000153	2021000153	2021	2021-12-31	A	3.50167e+09	3.50167e+09			330701	1.46028e+08	1.49731e+08	4.02622e+07	1.09469e+08	7.006e+07	3.85908e+07	3.10757e+06	3.80047e+07	丰原药业	0.0200076	0.054344	3.72627e+09	0.0505391
000157	2006000157	2006	2006-12-31	A	4.62534e+09	4.62534e+09			-5.97174e+06	5.04939e+08	4.85928e+08	3.66083e+06	4.82268e+08					中联重科	0	0.320896	4.58223e+09	0.106046
000157	2007000157	2007	2007-12-31	A	8.97356e+09	8.97356e+09	0	0	1.24898e+07	1.35801e+09	1.36432e+09	3.32364e+07	1.33109e+09					中联重科	0	0.940086	6.94015e+09	0.196584
000157	2008000157	2008	2008-12-31	A	1.35488e+10	1.35488e+10	0	0	1.03619e+07	1.6596e+09	1.78518e+09	1.91449e+08	1.59373e+09					中联重科	0	0.509856	1.57815e+10	0.113119
000157	2009000157	2009	2009-12-31	A	2.07622e+10	2.07622e+10	0	0	-256244	2.72985e+09	2.82739e+09	4.08572e+08	2.41882e+09					中联重科	0	0.5324	2.84727e+10	0.099302
000157	2010000157	2010	2010-12-31	A	3.21927e+10	3.21927e+10	0	0	1.46683e+07	5.37387e+09	5.41611e+09	8.28149e+08	4.58796e+09					中联重科	0	0.550545	4.84549e+10	0.111776
000157	2011000157	2011	2011-12-31	A	4.63226e+10	4.63226e+10	0	0	3.58863e+07	9.51437e+09	9.60247e+09	1.42913e+09	8.17334e+09					中联重科	0	0.438917	6.72885e+10	0.142706
000157	2012000157	2012	2012-12-31	A	48071170000	48071170000	0	0	35870000	8908990000	8858140000	1329180000	7528960000					中联重科	0	0.0377481	8.02781e+10	0.110343
000157	2013000157	2013	2013-12-31	A	3.85418e+10	3.85418e+10	0	0	4.10487e+07	4.53424e+09	4.52191e+09	5.70029e+08	3.95188e+09					中联重科	0	-0.198235	8.92558e+10	0.0506624
000157	2014000157	2014	2014-12-31	A	2.58512e+10	2.58512e+10	0	0	1.08403e+07	6.62922e+08	8.63139e+08	2.35264e+08	6.27875e+08					中联重科	0	-0.329268	9.16476e+10	0.00941802
000157	2015000157	2015	2015-12-31	A	2.07533e+10	2.07533e+10	0	0	8.33771e+07	-6.05137e+08	3.32863e+07	-5.78711e+07	9.11574e+07					中联重科	0	-0.1972	9.37405e+10	0.00035509
000157	2016000157	2016	2016-12-31	A	2.00225e+10	2.00225e+10	0	0	-2.44851e+07	-1.80345e+09	-1.01523e+09	-1.10417e+08	-9.04808e+08					中联重科	0	-0.035215	9.1432e+10	-0.0111036
000157	2017000157	2017	2017-12-31	A	2.32729e+10	2.32729e+10			1.09501e+10	1.21778e+09	1.24142e+09	-6.5611e+06	1.24798e+09				1.58128e+08	中联重科	0	0.162336	8.6145e+10	0.0144108
000157	2018000157	2018	2018-12-31	A	2.86965e+10	2.86965e+10			8.71097e+08	2.60116e+09	2.63852e+09	6.81893e+08	1.95663e+09	5.80854e+08	1.45085e+09	1.23214e+08	2.03344e+08	中联重科	0.0202412	0.233046	8.83029e+10	0.0463108
000157	2019000157	2019	2019-12-31	A	4.33074e+10	4.33074e+10			9.4581e+08	5.01392e+09	5.0339e+09	7.58785e+08	4.27512e+09	1.51565e+09	1.67315e+09	2.57457e+08	2.07297e+08	中联重科	0.0349974	0.50915	9.27623e+10	0.0723036
000157	2020000157	2020	2020-12-31	A	6.51089e+10	6.51089e+10			7.95933e+08	8.53706e+09	8.65174e+09	1.2965e+09	7.35524e+09	3.34451e+09	9.4131e+08	1.90672e+08	5.17856e+08	中联重科	0.0513679	0.503414	1.04171e+11	0.092089
000157	2021000157	2021	2021-12-31	A	6.71306e+10	6.71306e+10			3.00446e+08	7.23111e+09	7.32366e+09	9.37637e+08	6.38603e+09	3.86494e+09	9.23048e+08	4.35947e+08	9.96734e+08	中联重科	0.0575734	0.0310508	1.19147e+11	0.0692149
000301	2006000301	2006	2006-12-31	A	2.98319e+09	2.98319e+09			6.36989e+07	2.57581e+08	2.58145e+08	7.12366e+07	1.86908e+08					丝绸股份	0	-0.955561	6.26716e+10	0.00411901
000301	2007000301	2007	2007-12-31	A	3.00174e+09	3.00174e+09	0	0	2.75367e+07	1.54762e+08	2.19895e+08	7.37696e+07	1.46125e+08					丝绸股份	0	0.00622129	3.23515e+09	0.0679705
000301	2008000301	2008	2008-12-31	A	8.12678e+08	8.12678e+08	0	0	1.40474e+07	4.02119e+07	2.19792e+08	5.29304e+07	1.66861e+08					东方市场	0	-0.729265	3.47933e+09	0.0631706
000301	2009000301	2009	2009-12-31	A	7.43222e+08	7.43222e+08	0	0	-847540	7.49129e+07	1.28131e+08	3.74786e+07	9.06526e+07					东方市场	0	-0.0854661	3.84396e+09	0.0333331
000301	2010000301	2010	2010-12-31	A	9.16606e+08	9.16606e+08	0	0	5.44621e+06	9.9863e+07	1.07777e+08	3.61847e+07	7.15927e+07					东方市场	0	0.233287	3.80848e+09	0.0282993
000301	2011000301	2011	2011-12-31	A	1.07262e+09	1.07262e+09	0	0	3.15439e+06	1.52351e+08	1.50103e+08	4.23109e+07	1.07792e+08					东方市场	0	0.17021	3.61255e+09	0.0415505
000301	2012000301	2012	2012-12-31	A	8.75325e+08	8.75325e+08	0	0	8.82987e+06	2.10369e+08	2.10578e+08	5.09855e+07	1.59592e+08					东方市场	0	-0.183939	3.53267e+09	0.0596086
000301	2013000301	2013	2013-12-31	A	1.027e+09	1.027e+09	0	0	1.00976e+07	2.95304e+08	4.46941e+08	1.1633e+08	3.30611e+08					东方市场	0	0.17328	3.62474e+09	0.123303
000301	2014000301	2014	2014-12-31	A	7.85481e+08	7.85481e+08	0	0	1.82572e+07	3.00349e+08	3.10428e+08	8.56869e+07	2.24741e+08					东方市场	0	-0.235171	3.8268e+09	0.0811195
000301	2015000301	2015	2015-12-31	A	6.93882e+08	6.93882e+08	0	0	7.37316e+06	2.56202e+08	2.52252e+08	8.53845e+07	1.66868e+08					东方市场	0	-0.116615	4.19723e+09	0.0600997
000301	2016000301	2016	2016-12-31	A	7.9311e+08	7.9311e+08			6.51185e+06	2.08434e+08	2.10711e+08	6.35074e+07	1.47203e+08					东方市场	0	0.143005	4.68766e+09	0.04495
000301	2017000301	2017	2017-12-31	A	1.11202e+09	1.11202e+09			5.6033e+07	2.46057e+08	2.45749e+08	1.77372e+07	2.28012e+08				6023280	东方市场	0	0.402105	4.69154e+09	0.0523813
000301	2018000301	2018	2018-12-31	A	1.84402e+10	1.84402e+10			6.22147e+06	1.10246e+09	1.11123e+09	2.64628e+08	8.46604e+08	2.0482e+08	2.15181e+08	4.01793e+07	6.2009e+07	东方盛虹	0.0111072	15.5826	1.31423e+10	0.100927
000301	2019000301	2019	2019-12-31	A	2.48878e+10	2.48878e+10			1.33978e+08	1.89765e+09	1.90588e+09	2.93723e+08	1.61216e+09	1.84646e+08	4.6542e+08	3.32667e+07	7.05814e+07	东方盛虹	0.00741913	0.349646	2.84557e+10	0.083333
000301	2020000301	2020	2020-12-31	A	2.2777e+10	2.2777e+10			1.12194e+08	4.24269e+08	4.44195e+08	1.3146e+08	3.12735e+08	1.76471e+08	5.22519e+08	6.94275e+07	1.32755e+08	东方盛虹	0.00774776	-0.0848114	4.89879e+10	0.0197337
000301	2021000301	2021	2021-12-31	A	5.17222e+10	5.17222e+10			-2.28459e+07	6.01675e+09	6.05873e+09	9.72486e+08	5.08625e+09	4.27211e+08	1.16378e+09	1.42312e+08	1.08304e+08	东方盛虹	0.00825973	1.27081	9.74681e+10	0.0741013
000333	2013000333	2013	2013-12-31	A	121060137770	120975003140	290159300	203826840	997978950	9323650810	10011772000	1714275570	8297496430					美的集团	0	1.33894	1.14474e+11	0.0874587
000333	2014000333	2014	2014-12-31	A	141904772310	141668175160	632524670	404526900	1511122200	13450503680	13990684590	2344355930	11646328660					美的集团	0	0.171053	108619056465	0.128805
000333	2015000333	2015	2015-12-31	A	138783363000	138441226000	900161000	561514000	2011269000	14916873000	16051354000	2426699000	13624655000					美的集团	0	-0.0227782	124567011580	0.128857
000333	2016000333	2016	2016-12-31	A	159399255000	159044041000	789414000	439607000	1285961000	17435975000	18914603000	3052691000	15861912000					美的集团	0	0.14882	149721323000	0.126332
000333	2017000333	2017	2017-12-31	A	241667971000	240712301000	1206582000	250925000	1830221000	21627854000	21854774000	3243584000	18611190000				1311123000	美的集团	0	0.513495	209353784500	0.104392
000333	2018000333	2018	2018-12-31	A	261819635000	259664820000	2154392000		907326000	25564111000	25773058000	4122639000	21650419000	8377201000	703991000	2155862000	1316904000	美的集团	0.0322616	0.0787351	255904003000	0.103465
000333	2019000333	2019	2019-12-31	A	279380506000	278216017000	1163180000		164132000	29683092000	29929114000	4651970000	25277144000	9638137000	-880703000	3807136000	1194665000	美的集团	0.0346426	0.0714429	282828283500	0.102707
000333	2020000333	2020	2020-12-31	A	285709729000	284221249000	1488211000		2362462000	31493457000	31663539000	4156997000	27506542000	10118667000	1305591000	3663028000	1424090000	美的集团	0.0356014	0.0215848	331169011000	0.0995538
000333	2021000333	2021	2021-12-31	A	343360825000	341233208000	2127043000		2365773000	33281195000	33717544000	4702168000	29015376000	12014907000	1357564000	5181658000	1307504000	美的集团	0.0352103	0.20059	374164353500	0.0937425
000338	2007000338	2007	2007-12-31	A	2.9261e+10	2.9261e+10	0	0	-1.07105e+08	3.20614e+09	3.27765e+09	4.79565e+08	2.79808e+09					潍柴动力	0	-0.914249	2.05184e+11	0.0159742
000338	2008000338	2008	2008-12-31	A	3.31278e+10	3.31278e+10			-25220250	2.62559e+09	2.74081e+09	3.28989e+08	2.41182e+09					潍柴动力	0	0.132149	2.58452e+10	0.106047
000338	2009000338	2009	2009-12-31	A	3.55252e+10	3.55252e+10			4.0291e+07	4.52824e+09	4.67989e+09	7.3238e+08	3.94751e+09					潍柴动力	0	0.0723682	3.27429e+10	0.142928
000338	2010000338	2010	2010-12-31	A	6.32796e+10	6.32796e+10			7.13586e+07	9.24518e+09	9396657631	1.39755e+09	7.9991e+09					潍柴动力	0	0.781259	4.4189e+10	0.212647
000338	2011000338	2011	2011-12-31	A	6.00193e+10	6.00193e+10			1.57771e+08	7.16991e+09	7.41851e+09	1.09851e+09	6.32e+09					潍柴动力	0	-0.0515222	5.68522e+10	0.130488
000338	2012000338	2012	2012-12-31	A	4.81654e+10	4.81654e+10	0	0	2.51508e+08	3.71887e+09	3.95981e+09	7.25547e+08	3.23427e+09					潍柴动力	0	-0.197501	6.39325e+10	0.0619375
000338	2013000338	2013	2013-12-31	A	5.83117e+10	5.83117e+10	0	0	1.15429e+07	4.45625e+09	4.60875e+09	7.9111e+08	3.81764e+09					潍柴动力	0	0.210656	7.24211e+10	0.0636382
000338	2014000338	2014	2014-12-31	A	7.96372e+10	7.96372e+10	0	0	1.71484e+09	6.59005e+09	6.9657e+09	1.1812e+09	5.7845e+09					潍柴动力	0	0.365715	9.94668e+10	0.0700304
000338	2015000338	2015	2015-12-31	A	7.37199e+10	7.37199e+10	0	0	1.14955e+08	2.57812e+09	3.08342e+09	9.20746e+08	2.16267e+09					潍柴动力	0	-0.0743026	1.17643e+11	0.0262101
000338	2016000338	2016	2016-12-31	A	9.31835e+10	9.31835e+10			1.2049e+08	4.11831e+09	4.63765e+09	1.04139e+09	3.59625e+09					潍柴动力	0	0.264021	1.39432e+11	0.033261
000338	2017000338	2017	2017-12-31	A	1.51569e+11	1.51569e+11			1.53923e+08	1.03849e+10	1.05223e+10	1.3439e+09	9.17837e+09				1.62039e+08	潍柴动力	0	0.626569	1.76814e+11	0.0595102
000338	2018000338	2018	2018-12-31	A	1.59256e+11	1.59256e+11			4.64813e+08	1.36037e+10	1.38583e+10	2.23255e+09	1.16257e+10	4.3202e+09	1.15095e+09	1.05972e+09	2.3219e+08	潍柴动力	0.0271274	0.0507123	1.97457e+11	0.0760126
000338	2019000338	2019	2019-12-31	A	1.74361e+11	1.74361e+11			6.94686e+08	1.41559e+10	1.43517e+10	2.44464e+09	1.1907e+10	5.22797e+09	1.23336e+09	1.06733e+09	3.18138e+08	潍柴动力	0.0299836	0.0948478	2.21054e+11	0.0705032
000338	2020000338	2020	2020-12-31	A	1.97491e+11	1.97491e+11			1.29491e+09	1.24607e+10	1.26817e+10	1.40684e+09	1.12748e+10	6.01308e+09	1.13902e+09	1.27786e+09	3.27215e+08	潍柴动力	0.0304474	0.132657	2.53791e+11	0.054457
000338	2021000338	2021	2021-12-31	A	2.03548e+11	2.03548e+11			4.42083e+08	1.3889e+10	1.40548e+10	2.4929e+09	1.15619e+10	6.88758e+09	1.07769e+09	1.72414e+09	4.15124e+08	潍柴动力	0.0338377	0.0306678	2.73897e+11	0.0552487
000400	2006000400	2006	2006-12-31	A	2.00147e+09	2.00147e+09			-714218	1.8144e+08	2.16057e+08	3.72259e+07	1.78831e+08					许继电气	0	-0.990167	1.40824e+11	0.00153424
000400	2007000400	2007	2007-12-31	A	2.45463e+09	2.45463e+09			3.36803e+06	1.75451e+08	2.15682e+08	5.15386e+07	1.64144e+08					许继电气	0	0.226415	4.62826e+09	0.0466012
000400	2008000400	2008	2008-12-31	A	2.60138e+09	2.60138e+09			5.83601e+06	1.06531e+08	1.45529e+08	4.26945e+07	1.02835e+08					许继电气	0	0.0597845	4.6968e+09	0.0309848
000400	2009000400	2009	2009-12-31	A	3.03961e+09	3.03961e+09			5.45966e+06	2.19777e+08	2.73636e+08	4.31178e+07	2.30518e+08					许继电气	0	0.168459	4.67257e+09	0.0585622
000400	2010000400	2010	2010-12-31	A	3.85553e+09	3.85553e+09	0	0	1.05843e+07	2.01698e+08	2.90578e+08	4.33592e+07	2.47219e+08					许继电气	0	0.26843	5.17993e+09	0.0560969
000400	2011000400	2011	2011-12-31	A	4.36231e+09	4.36231e+09			9.86432e+06	3.09458e+08	3.63768e+08	5.95855e+07	3.04183e+08					许继电气	0	0.131442	6.41322e+09	0.0567216
000400	2012000400	2012	2012-12-31	A	6.61181e+09	6.61181e+09	0	0	1.00249e+07	5.35509e+08	6.72314e+08	1.02778e+08	5.69536e+08					许继电气	0	0.515668	6.99859e+09	0.0960642
000400	2013000400	2013	2013-12-31	A	7.15463e+09	7.15463e+09	0	0	69755.2	7.46384e+08	8.86453e+08	1.1628e+08	7.70173e+08					许继电气	0	0.0820985	7.60825e+09	0.116512
000400	2014000400	2014	2014-12-31	A	8.35919e+09	8.35919e+09	0	0	-635664	1.32122e+09	1.39547e+09	1.06204e+08	1.28927e+09					许继电气	0	0.168362	9.54156e+09	0.146252
000400	2015000400	2015	2015-12-31	A	7.3463e+09	7.3463e+09	0	0	-2.84697e+06	7.85509e+08	9.29816e+08	1.23955e+08	8.05861e+08					许继电气	0	-0.121171	1.16398e+10	0.0798827
000400	2016000400	2016	2016-12-31	A	9.60701e+09	9.60701e+09			3.32737e+06	9.6705e+08	1.08529e+09	1.44804e+08	9.40486e+08					许继电气	0	0.307734	1.33941e+10	0.0810276
000400	2017000400	2017	2017-12-31	A	1.03307e+10	1.03307e+10			296597	7.88648e+08	7.92737e+08	1.10948e+08	6.81789e+08				7.87961e+07	许继电气	0	0.0753316	1.48048e+10	0.053546
000400	2018000400	2018	2018-12-31	A	8.21656e+09	8.21656e+09			73932.9	3.08415e+08	3.24832e+08	5.11227e+07	2.7371e+08	3.35027e+08	4.50758e+07	5.78578e+06	7.2773e+07	许继电气	0.0407746	-0.204648	1.49428e+10	0.0247549
000400	2019000400	2019	2019-12-31	A	1.01561e+10	1.01561e+10			46130.3	5.50917e+08	5.58921e+08	6.44609e+07	4.9446e+08	4.22518e+08	6.16475e+06	5.65531e+06	1.34079e+08	许继电气	0.0416025	0.236051	1.48333e+10	0.0380958
000400	2020000400	2020	2020-12-31	A	1.11912e+10	1.11912e+10			1.03963e+06	8.88084e+08	9.07504e+08	1.04874e+08	8.0263e+08	5.11964e+08	2.90144e+07	1.07407e+07	8.53622e+07	许继电气	0.045747	0.101921	1.59479e+10	0.0587237
000400	2021000400	2021	2021-12-31	A	1.19907e+10	1.19907e+10			550871	9.24132e+08	9.61299e+08	1.0417e+08	8.5713e+08	6.77422e+08	3.18777e+07	2.35093e+07	6.6678e+07	许继电气	0.0564956	0.0714397	1.72372e+10	0.0576182
000401	2006000401	2006	2006-12-31	A	2.89375e+09	2.89375e+09			3.43063e+07	1.60226e+08	2.66965e+08	4.8443e+07	2.18522e+08					冀东水泥	0	-0.758667	12150494653	0.0219715
000401	2007000401	2007	2007-12-31	A	3.86041e+09	3.86041e+09			1.28983e+07	3.64779e+08	5.06207e+08	8.53227e+07	4.20885e+08					冀东水泥	0	0.334053	7.81044e+09	0.0648116
000401	2008000401	2008	2008-12-31	A	4.56873e+09	4.56873e+09			1.37605e+08	4.00843e+08	5.85967e+08	6.41188e+07	5.21848e+08					冀东水泥	0	0.183483	1.08625e+10	0.0539441
000401	2009000401	2009	2009-12-31	A	6.93773e+09	6.93773e+09			3.91536e+08	1.13575e+09	1.28044e+09	2.15999e+08	1.06444e+09					冀东水泥	0	0.518523	1.71771e+10	0.0745433
000401	2010000401	2010	2010-12-31	A	1.10641e+10	1.10641e+10	0	0	3.30599e+08	1.73643e+09	1.98957e+09	4.21075e+08	1.5685e+09					冀东水泥	0	0.594772	2.59348e+10	0.0767144
000401	2011000401	2011	2011-12-31	A	1.57282e+10	1.57282e+10	0	0	1.27641e+08	1.74792e+09	2116104514	5.34462e+08	1.58164e+09					冀东水泥	0	0.42155	3.41638e+10	0.06194
000401	2012000401	2012	2012-12-31	A	1.46133e+10	1.46133e+10	0	0	2.38554e+08	-1.52637e+08	2.2732e+08	8.93379e+07	1.37982e+08					冀东水泥	0	-0.0708809	3.97896e+10	0.00571305
000401	2013000401	2013	2013-12-31	A	1.57107e+10	1.57107e+10	0	0	2.47306e+08	-2.78938e+07	4.44387e+08	2.45663e+08	1.98724e+08					冀东水泥	0	0.0750954	4.22991e+10	0.0105058
000401	2014000401	2014	2014-12-31	A	1.56647e+10	1.56647e+10	0	0	1.59078e+07	-8.38704e+08	-1.79156e+08	9.83247e+07	-2.77481e+08					冀东水泥	0	-0.00292788	4.35742e+10	-0.00411151
000401	2015000401	2015	2015-12-31	A	1.11082e+10	1.11082e+10	0	0	9.51136e+08	-1.98799e+09	-1735655663	4.14688e+08	-2.15034e+09					冀东水泥	0	-0.290875	4.26678e+10	-0.0406784
000401	2016000401	2016	2016-12-31	A	1.23352e+10	1.23352e+10			5.57644e+08	-4.37279e+08	1.98844e+08	2.22498e+08	-2.36534e+07					冀东水泥	0	0.11045	4.13806e+10	0.00480525
000401	2017000401	2017	2017-12-31	A	1.52897e+10	1.52897e+10			-2.00993e+08	3.77302e+08	3.61519e+08	2.30386e+08	1.31134e+08				2.65548e+08	冀东水泥	0	0.239523	4.12572e+10	0.00876258
000401	2018000401	2018	2018-12-31	A	3.08486e+10	3.08486e+10			6.42425e+07	3.43591e+09	3.416e+09	8.56382e+08	2.55962e+09	4.49509e+07	1.32689e+09	6.41172e+07	4.63819e+08	冀东水泥	0.00145714	1.0176	5.15138e+10	0.0920703
000401	2019000401	2019	2019-12-31	A	3.4507e+10	3.4507e+10			3.45968e+08	6.30708e+09	6.25402e+09	1.34939e+09	4.90462e+09	7.18791e+07	1.2693e+09	1.01217e+08	6.56005e+08	冀东水泥	0.00208303	0.118594	6.13634e+10	0.122603
000401	2020000401	2020	2020-12-31	A	3.54796e+10	3.54796e+10			4.39746e+08	6.75537e+09	6.75273e+09	1.56906e+09	5.18367e+09	9.71944e+07	9.76327e+08	9.78096e+07	6.95295e+08	冀东水泥	0.00273944	0.0281855	5.98404e+10	0.129161
000401	2021000401	2021	2021-12-31	A	3.63376e+10	3.63376e+10			4.64372e+08	4.98524e+09	5.3102e+09	1.12838e+09	4.18182e+09	9.96812e+07	7.5003e+08	1.0178e+08	7.12981e+08	冀东水泥	0.0027432	0.0241811	5.96389e+10	0.101615
000403	2006000403	2006	2006-12-31	A	6.749e+08	6.749e+08			-6.41021e+06	-1.03419e+08	-9.31252e+07	8.12614e+06	-8.69312e+07					S*ST 生化	0	-0.981427	3.10179e+10	-0.00254063
000403	2007000403	2007	2007-12-31	A	6.45031e+08	6.45031e+08	0	0	594849	-3.15392e+07	8.55149e+07	1.05823e+07	7.49326e+07					S*ST 生化	0	-0.0442568	1.68248e+09	0.0508268
000403	2008000403	2008	2008-12-31	A	5.78801e+08	5.78801e+08	0	0	0	-37187.4	1.99986e+08	1.4153e+07	1.85833e+08					S*ST 生化	0	-0.102678	1.43713e+09	0.139156
000403	2009000403	2009	2009-12-31	A	4.65911e+08	4.65911e+08	0	0	-201741	-2.03813e+07	-2.12816e+07	1.87192e+07	-4.00007e+07					S*ST 生化	0	-0.195041	1.23328e+09	-0.017256
000403	2010000403	2010	2010-12-31	A	5.45673e+08	5.45673e+08	0	0	0	-8.92315e+06	1.42749e+07	2.51843e+07	-1.09094e+07					S*ST 生化	0	0.171197	1.0886e+09	0.013113
000403	2011000403	2011	2011-12-31	A	4.61068e+08	4.61068e+08	0	0	114027	5.3218e+07	3.30272e+07	2.90789e+07	3.94828e+06					S*ST 生化	0	-0.155046	9.43109e+08	0.0350195
000403	2012000403	2012	2012-12-31	A	4.69824e+08	4.69824e+08	0	0	41031.2	53132308	2.73603e+07	2.48251e+07	2.53517e+06					S*ST 生化	0	0.0189902	1.01438e+09	0.0269726
000403	2013000403	2013	2013-12-31	A	4.77716e+08	4.77716e+08	0	0	0	5.88655e+07	8.8639e+07	2.46339e+07	6.40052e+07					*ST 生化	0	0.0167969	1.12755e+09	0.078612
000403	2014000403	2014	2014-12-31	A	4.89496e+08	4.89496e+08	0	0	3.08742e+07	1.00251e+08	1.47841e+08	4.0909e+07	1.06932e+08					ST 生化	0	0.0246588	1.19048e+09	0.124186
000403	2015000403	2015	2015-12-31	A	5.00269e+08	5.00269e+08	0	0	0	6.8318e+07	9.22591e+07	2.54192e+07	6.684e+07					ST 生化	0	0.0220095	1.22956e+09	0.0750344
000403	2016000403	2016	2016-12-31	A	5.61214e+08	5.61214e+08			3.19639e+06	5.08434e+07	6.44689e+07	2.35727e+07	4.08962e+07					ST 生化	0	0.121824	1.27245e+09	0.0506651
000403	2017000403	2017	2017-12-31	A	6.85378e+08	6.85378e+08				8.36362e+07	4.44246e+07	2.91799e+07	1.52447e+07				4748900	ST 生化	0	0.221242	1.30009e+09	0.0341704
000403	2018000403	2018	2018-12-31	A	8.59843e+08	8.59843e+08			1.86459e+06	9.34626e+07	9.75888e+07	2.2649e+07	7.49398e+07	2.85884e+07	2.60378e+07	528530	4.54343e+06	振兴生化	0.0332484	0.254553	1.31907e+09	0.0937226
000403	2019000403	2019	2019-12-31	A	9.15657e+08	9.15657e+08			6.64624e+06	1.80038e+08	1.89005e+08	3.11674e+07	1.57838e+08	1.47325e+07	2.17142e+07	1.16962e+06	3.63562e+06	双林生物	0.0160895	0.064911	1.2946e+09	0.162768
000403	2020000403	2020	2020-12-31	A	1.04994e+09	1.04994e+09				2.20296e+08	2.17193e+08	3.45093e+07	1.82684e+08	1.09963e+07	1.93103e+07	1.83052e+07	4.66705e+06	双林生物	0.0104732	0.14665	1.46213e+09	0.161753
000403	2021000403	2021	2021-12-31	A	1.97173e+09	1.97173e+09			3.70101e+06	4.60427e+08	4.58011e+08	6.64711e+07	3.9154e+08	3.56298e+07	1.0776e+07	5.85948e+07	1.10714e+07	派林生物	0.0180703	0.877954	4.37021e+09	0.107269
000404	2006000404	2006	2006-12-31	A	1.7421e+09	1.7421e+09			-1.53872e+06	37059076	5.78752e+07	2.64417e+07	3.14335e+07					华意压缩	0	-0.116465	4.5848e+09	0.0126233
000404	2007000404	2007	2007-12-31	A	2.66256e+09	2.66256e+09			-4.68482e+06	5.22275e+07	8.73222e+07	3.48826e+07	5.24396e+07					华意压缩	0	0.528363	2.24576e+09	0.0388831
000404	2008000404	2008	2008-12-31	A	3.07951e+09	3.07951e+09	0	0	-842876	6.87906e+07	8.97835e+07	1.66216e+07	7.31619e+07					华意压缩	0	0.156598	2.24425e+09	0.040006
000404	2009000404	2009	2009-12-31	A	3.25573e+09	3.25573e+09	0	0	1.37211e+06	1.94145e+08	1.99857e+08	2.85091e+07	1.71348e+08					华意压缩	0	0.057226	2.38715e+09	0.0837219
000404	2010000404	2010	2010-12-31	A	4.61702e+09	4.61702e+09	0	0	762422	8.30157e+07	9.64257e+07	1.93057e+07	7.712e+07					华意压缩	0	0.41812	3.14384e+09	0.0306713
000404	2011000404	2011	2011-12-31	A	5.36795e+09	5.36795e+09	0	0	-1.09249e+06	2.59946e+07	8.42119e+07	1.22085e+07	72003372					华意压缩	0	0.162645	3.90439e+09	0.0215685
000404	2012000404	2012	2012-12-31	A	5.60143e+09	5.60143e+09	0	0	3.14222e+06	1.86657e+08	1.92981e+08	1.97953e+07	1.73186e+08					华意压缩	0	0.0434951	4.47287e+09	0.0431449
000404	2013000404	2013	2013-12-31	A	6.71e+09	6.71e+09	0	0	6.73199e+06	2.49879e+08	2.85503e+08	3.18206e+07	2.53682e+08					华意压缩	0	0.197908	5.54727e+09	0.0514673
000404	2014000404	2014	2014-12-31	A	7.00291e+09	7.00291e+09	0	0	1.90237e+07	3.23159e+08	3.26357e+08	3.67883e+07	2.89568e+08					华意压缩	0	0.043652	6.48498e+09	0.050325
000404	2015000404	2015	2015-12-31	A	6.85616e+09	6.85616e+09	0	0	4.96649e+07	3.72081e+08	3.89287e+08	5.7671e+07	3.31616e+08					华意压缩	0	-0.0209554	6.78752e+09	0.0573533
000404	2016000404	2016	2016-12-31	A	6.96509e+09	6.96509e+09			4.88056e+07	4.38104e+08	4.58625e+08	6.28596e+07	3.95766e+08					华意压缩	0	0.0158882	7.5365e+09	0.0608539
000404	2017000404	2017	2017-12-31	A	8.11411e+09	8.11411e+09			5.05352e+07	2.4433e+08	2.47946e+08	3.58482e+07	2.12098e+08				2.20835e+07	华意压缩	0	0.164969	9.04035e+09	0.0274266
000404	2018000404	2018	2018-12-31	A	8.91081e+09	8.91081e+09			4.1693e+07	1.99996e+08	1.95453e+08	3.16677e+07	1.63786e+08	2.9553e+08	8.28468e+07	6.21646e+07	3.02816e+07	长虹华意	0.0331654	0.0981873	1.00361e+10	0.02773
000404	2019000404	2019	2019-12-31	A	9.58921e+09	9.58921e+09			3.91234e+07	1.20494e+08	1.26892e+08	2.68777e+07	1.00014e+08	3.17518e+08	6.19736e+07	9.22048e+07	3.55176e+07	长虹华意	0.033112	0.076132	1.01712e+10	0.0185687
000404	2020000404	2020	2020-12-31	A	1.0453e+10	1.0453e+10			5.09965e+07	2.08588e+08	2.14413e+08	3.2715e+07	1.81698e+08	3.78987e+08	5.26033e+07	9.65321e+07	3.65862e+07	长虹华意	0.0362563	0.0900781	1.05934e+10	0.0252059
000404	2021000404	2021	2021-12-31	A	1.31991e+10	1.31991e+10			1.40909e+08	3.26125e+08	3.32864e+08	4.31739e+07	2.89691e+08	4.34045e+08	3.68933e+07	8.50682e+07	4.03328e+07	长虹华意	0.0328845	0.262707	1.13354e+10	0.0326197
000408	2006000408	2006	2006-12-31	A	1.50018e+08	1.50018e+08			460785	2.9951e+07	1.72307e+07		1.72307e+07					*ST 玉源	0	-0.988634	6.33906e+09	0.00271817
000408	2007000408	2007	2007-12-31	A	6.71733e+08	6.71733e+08	0	0	1.39089e+06	-3.48283e+07	9.61902e+06	6.71265e+06	2.90638e+06					ST 玉源	0	3.4777	9.98481e+08	0.00963365
000408	2008000408	2008	2008-12-31	A	9.02805e+08	9.02805e+08	0	0	-6.19037e+06	-1.20887e+08	-1.16357e+08	-3.92454e+06	-1.12433e+08					ST 玉源	0	0.343993	8.76564e+08	-0.132742
000408	2009000408	2009	2009-12-31	A	1.42219e+08	1.42219e+08	0	0	-2.6285e+07	-1.28753e+08	-1.50511e+08	1.14324e+07	-1.61943e+08					ST 玉源	0	-0.84247	6.0785e+08	-0.247612
000408	2010000408	2010	2010-12-31	A	2.23116e+08	2.23116e+08	0	0	1.62585e+07	4.81283e+07	3.25033e+07	0	3.25033e+07					*ST 玉源	0	0.568821	4.7743e+08	0.0680796
000408	2011000408	2011	2011-12-31	A	2.18932e+08	2.18932e+08	0	0	9.47944e+06	2.06269e+07	7.13289e+06	1.45671e+06	5.67618e+06					ST 金谷源	0	-0.0187542	4.34426e+08	0.0164191
000408	2012000408	2012	2012-12-31	A	3.32533e+07	3.32533e+07	0	0	3.19891e+06	1.74221e+07	5.78646e+06	946586	4.83987e+06					金谷源	0	-0.848111	4.39456e+08	0.0131673
000408	2013000408	2013	2013-12-31	A	1.92609e+08	1.92609e+08	0	0	-3.26986e+06	-2.3248e+07	1.64743e+07	62500	1.64118e+07					金谷源	0	4.79216	5.13903e+08	0.0320573
000408	2014000408	2014	2014-12-31	A	5.66456e+07	5.66456e+07	0	0	-5.17075e+06	-5.50762e+07	-5.53902e+07	32500	-5.54227e+07					金谷源	0	-0.705903	5.16612e+08	-0.107218
000408	2015000408	2015	2015-12-31	A	1.19904e+08	1.19904e+08	0	0	-3.43065e+06	-5.86899e+07	-6.05832e+07	0	-6.05832e+07					金谷源	0	1.11674	4.60178e+08	-0.131652
000408	2016000408	2016	2016-12-31	A	2.60288e+09	2.60288e+09			1.34317e+07	1.08554e+09	1.08743e+09	1.68182e+08	9.19244e+08					*ST 金源	0	20.7081	3.91231e+09	0.27795
000408	2017000408	2017	2017-12-31	A	3.17318e+09	3.17318e+09			11438613	1.44968e+09	1.4427e+09	2.25757e+08	1.21695e+09				5000000	藏格控股	0	0.219101	7.55267e+09	0.191019
000408	2018000408	2018	2018-12-31	A	2.68057e+09	2.68057e+09			11430000	1.02005e+09	1.00542e+09	1.55249e+08	8.50169e+08	107256	5.59081e+07	1.9091e+07	164527	藏格控股	4.00125e-05	-0.155242	8.56504e+09	0.123914
000408	2019000408	2019	2019-12-31	A	2.01856e+09	2.01856e+09			-1.5712e+08	4.33356e+08	4.07374e+08	9.91145e+07	3.08259e+08	1.67692e+06			4.40776e+06	藏格控股	0.000830749	-0.246966	9.51451e+09	0.0428161
000408	2020000408	2020	2020-12-31	A	1.90349e+09	1.90349e+09			-9.35921e+07	3.39355e+08	3.07439e+08	7.85513e+07	228887517	5.57921e+06	1.02857e+07	2.58613e+07	3.99687e+06	*ST 藏格	0.00293105	-0.0570064	9.1606e+09	0.0346838
000408	2021000408	2021	2021-12-31	A	3.62259e+09	3.62259e+09			2.30991e+08	1.7962e+09	1.69492e+09	2.67583e+08	1.42734e+09	1.73581e+07	48022.2	1.03166e+07	5.64234e+06	藏格矿业	0.00479161	0.903136	9.65108e+09	0.175625
000413	2006000413	2006	2006-12-31	A	6.03128e+07	6.03128e+07			-8.47322e+07	-9.86871e+07	-9.52852e+07		-9.52852e+07					宝石A	0	-0.983351	5.51367e+09	-0.0172816
000413	2007000413	2007	2007-12-31	A	2.28141e+08	2.28141e+08			0	1.8843e+07	1.84663e+07	7.32247e+06	1.11439e+07					*ST 宝石A	0	2.78263	4.18632e+08	0.0441112
000413	2008000413	2008	2008-12-31	A	2.05225e+08	2.05225e+08	0	0	0	5.17705e+06	5.12143e+06	223570	4.89786e+06					宝石A	0	-0.100447	4.20417e+08	0.0121818
000413	2009000413	2009	2009-12-31	A	6.2037e+07	6.2037e+07	0	0	0	-3.24197e+07	-3.24003e+07	382951	-3.27833e+07					宝石A	0	-0.697712	3.85272e+08	-0.0840973
000413	2010000413	2010	2010-12-31	A	7.83532e+07	7.83532e+07	0	0	0	-9.138e+06	5.945e+06	1.87957e+06	4.06543e+06					宝石A	0	0.263007	3.69517e+08	0.0160886
000413	2011000413	2011	2011-12-31	A	1.04425e+08	1.04425e+08	0	0	0	1.48662e+07	1.48335e+07	2.69785e+06	1.21356e+07					宝石A	0	0.332753	3.74493e+08	0.0396094
000413	2012000413	2012	2012-12-31	A	7.78935e+08	7.78935e+08	0	0	0	3.02981e+08	3.26612e+08	8.55843e+07	2.41028e+08					宝石A	0	6.45925	1.21791e+09	0.268175
000413	2013000413	2013	2013-12-31	A	9.31901e+08	9.31901e+08	0	0	0	3.98908e+08	5.47384e+08	1.3784e+08	4.09544e+08					宝石A	0	0.196378	5.54734e+09	0.098675
000413	2014000413	2014	2014-12-31	A	2.1434e+09	2.1434e+09	0	0	0	6.44058e+08	1.0852e+09	1.76032e+08	9.09167e+08					东旭光电	0	1.30003	1.07506e+10	0.100943
000413	2015000413	2015	2015-12-31	A	4.65021e+09	4.65021e+09	0	0	4.14724e+06	1.07321e+09	1.63031e+09	2.37783e+08	1.39252e+09					东旭光电	0	1.16955	2.06334e+10	0.079013
000413	2016000413	2016	2016-12-31	A	6.90132e+09	6.90132e+09			553209	1.17605e+09	1.52522e+09	2.14694e+08	1.31052e+09					东旭光电	0	0.484089	3.78125e+10	0.0403364
000413	2017000413	2017	2017-12-31	A	1.73364e+10	1.73364e+10			6.37049e+07	2.27924e+09	2.2809e+09	3.42028e+08	1.93887e+09				3.51437e+08	东旭光电	0	1.51204	5.72548e+10	0.0398377
000413	2018000413	2018	2018-12-31	A	2.82117e+10	2.82117e+10			8.09252e+07	2.72766e+09	2.73783e+09	4.69004e+08	2.26883e+09	5.7209e+08	1.20429e+09	5.06084e+08	2.51304e+08	东旭光电	0.0202785	0.627314	7.01297e+10	0.0562118
000413	2019000413	2019	2019-12-31	A	1.75288e+10	1.75288e+10			1.03317e+08	-1.24658e+09	-1.27807e+09	280054491	-1.55812e+09	4.83759e+08	1.47702e+09	323922640	4.61826e+08	东旭光电	0.027598	-0.378671	7.01683e+10	0.00283537
000413	2020000413	2020	2020-12-31	A	7.04875e+09	7.04875e+09			-1.44839e+08	-3.06384e+09	-3.49165e+09	-1.90548e+07	-3.47259e+09	2.46737e+08	1.52503e+09	1.12804e+08	2.44327e+08	东旭光电	0.0350044	-0.597875	6.62948e+10	-0.0296647
000413	2021000413	2021	2021-12-31	A	5.63194e+09	5.63194e+09			-1.2261e+08	-3.01195e+09	-3.05996e+09	-1.97945e+08	-2.86201e+09	1.62068e+08	1.51676e+09	4.29089e+08	1.87019e+08	东旭光电	0.0287766	-0.201001	6.36574e+10	-0.0242423
000418	2006000418	2006	2006-12-31	A	4.25634e+09	4.25634e+09			4.4407e+07	4.21523e+07	2.77277e+07	1.62501e+07	3.58456e+07					小天鹅A	0	-0.244251	3.30516e+10	0.00157619
000418	2007000418	2007	2007-12-31	A	5.00069e+09	5.00069e+09	0	0	2.851e+08	4.26691e+08	4.18986e+08	7.20746e+07	3.46911e+08					小天鹅A	0	0.174881	3.70103e+09	0.113208
000418	2008000418	2008	2008-12-31	A	4.29299e+09	4.29299e+09	0	0	6.29137e+07	4.1894e+07	3.96152e+07	1.46073e+07	2.50078e+07					小天鹅A	0	-0.141521	3.5619e+09	0.0111219
000418	2009000418	2009	2009-12-31	A	4.37524e+09	4.37524e+09	0	0	-7.28306e+06	1.99824e+08	2.77622e+08	5.59289e+07	2.21693e+08					小天鹅A	0	0.0191608	3.60896e+09	0.0769259
000418	2010000418	2010	2010-12-31	A	1.12024e+10	1.12024e+10	0	0	4.00448e+06	6.68244e+08	7.21682e+08	1.11944e+08	6.09738e+08					小天鹅A	0	1.5604	5.9401e+09	0.121493
000418	2011000418	2011	2011-12-31	A	1.09756e+10	1.09756e+10	0	0	7.73716e+07	5.93269e+08	6.70373e+08	1.31808e+08	5.38565e+08					小天鹅A	0	-0.0202408	8.57338e+09	0.0781924
000418	2012000418	2012	2012-12-31	A	6.89986e+09	6.89986e+09	0	0	5.56227e+07	4.04456e+08	4.45572e+08	6.67355e+07	3.78836e+08					小天鹅A	0	-0.371346	8.77445e+09	0.0507806
000418	2013000418	2013	2013-12-31	A	8.72796e+09	8.72796e+09	0	0	1.16862e+08	5.21442e+08	5.48621e+08	7.38636e+07	4.74758e+08					小天鹅A	0	0.264946	8.81312e+09	0.0622505
000418	2014000418	2014	2014-12-31	A	1.08042e+10	1.08042e+10	0	0	1.77965e+08	9.08409e+08	9.34003e+08	1.43177e+08	7.90826e+08					小天鹅A	0	0.237886	1.02997e+10	0.0906829
000418	2015000418	2015	2015-12-31	A	1.31316e+10	1.31316e+10	0	0	2.0175e+08	1.2103e+09	1.22542e+09	1.72297e+08	1.05312e+09					小天鹅A	0	0.215417	1.28522e+10	0.095347
000418	2016000418	2016	2016-12-31	A	1.63349e+10	1.63349e+10	0	0	2.00239e+08	1.55403e+09	1.58443e+09	2.41652e+08	1.34278e+09					小天鹅A	0	0.243937	1.66068e+10	0.0954082
000418	2017000418	2017	2017-12-31	A	2.13847e+10	2.13847e+10			3.20623e+08	2.04887e+09	2.06469e+09	3.56275e+08	1.70842e+09				5.38941e+07	小天鹅A	0	0.309141	2.01122e+10	0.102659
000418	2018000418	2018	2018-12-31	A	2.36369e+10	2.36369e+10			1.19819e+08	2.46097e+09	2.47916e+09	3.48163e+08	2.13099e+09	7.33045e+08	8.28967e+07	-5.59311e+08	6.0262e+07	小天鹅A	0.0310127	0.10532	2.24502e+10	0.114122
000420	2006000420	2006	2006-12-31	A	1.468e+09	1.468e+09			243797	2.51397e+07	2.42321e+07	2.96042e+06	2.12717e+07					吉林化纤	0	-0.937894	1.29496e+10	0.00187126
000420	2007000420	2007	2007-12-31	A	2.20854e+09	2.20854e+09	0	0	306546	1.28134e+08	1.08096e+08	3.29446e+07	7.51509e+07					吉林化纤	0	0.504454	2.5197e+09	0.0429001
000420	2008000420	2008	2008-12-31	A	1.7845e+09	1.7845e+09	0	0	646227	-4.52881e+08	-4.24676e+08	-4.75471e+07	-3.77129e+08					吉林化纤	0	-0.192001	2.52588e+09	-0.16813
000420	2009000420	2009	2009-12-31	A	1.8451e+09	1.8451e+09	0	0	516981	-2.1827e+07	4.61875e+07	3.62731e+07	9.91437e+06					吉林化纤	0	0.0339572	2.54023e+09	0.0181824
000420	2010000420	2010	2010-12-31	A	2.33397e+09	2.33397e+09	0	0	38773.6	-8.69246e+07	-7.58129e+07	1.08859e+07	-8.66988e+07					吉林化纤	0	0.264955	2.82353e+09	-0.0268504
000420	2011000420	2011	2011-12-31	A	2.31714e+09	2.31714e+09	0	0	576434	-3.75971e+08	-3.63208e+08	-5.34377e+07	-3.0977e+08					吉林化纤	0	-0.00720925	2.9761e+09	-0.122041
000420	2012000420	2012	2012-12-31	A	1.54959e+09	1.54959e+09	0	0	1.06645e+07	-2.49463e+08	1.11927e+06	-7.39538e+06	8.51465e+06					*ST 吉纤	0	-0.331249	3.24324e+09	0.00034511
000420	2013000420	2013	2013-12-31	A	1.39498e+09	1.39498e+09	0	0	0	-3.71041e+08	-3.61902e+08	6.86749e+07	-4.30577e+08					吉林化纤	0	-0.099772	3.72457e+09	-0.0971661
000420	2014000420	2014	2014-12-31	A	1.03701e+09	1.03701e+09	0	0	1.60348e+08	-6.93028e+07	-626150	1.13016e+06	-1.75631e+06					吉林化纤	0	-0.256614	3.6536e+09	-0.000171379
000420	2015000420	2015	2015-12-31	A	1.03623e+09	1.03623e+09	0	0	4.3159e+06	-4.7086e+07	-282746	-2.78714e+06	2.50439e+06					吉林化纤	0	-0.00075354	2.97936e+09	-9.49016e-05
000420	2016000420	2016	2016-12-31	A	1.39452e+09	1.39452e+09			5.91119e+06	2.10803e+07	25203430	2.05909e+06	2.31443e+07					吉林化纤	0	0.345763	3.63542e+09	0.00693274
000420	2017000420	2017	2017-12-31	A	2.19782e+09	2.19782e+09			5.11946e+06	9.11099e+07	9.0986e+07	5.56461e+06	8.54214e+07				3.98329e+06	吉林化纤	0	0.576043	5.40042e+09	0.016848
000420	2018000420	2018	2018-12-31	A	2.5624e+09	2.5624e+09				1.40265e+08	1.39225e+08	-1.55495e+06	1.4078e+08	5.8901e+06	1.48395e+08	3.61932e+06	2.19638e+06	吉林化纤	0.00229866	0.165882	6.66019e+09	0.043185
000420	2019000420	2019	2019-12-31	A	2.69057e+09	2.69057e+09				9.7171e+07	9.45065e+07	-5.44181e+06	9.99483e+07	5.57933e+06	2.32725e+08	1.38586e+07	2.43872e+06	吉林化纤	0.00207367	0.0500171	7.80935e+09	0.0419025
000420	2020000420	2020	2020-12-31	A	2.49971e+09	2.49971e+09				-2.77357e+08	-2.80032e+08	-4.81078e+07	-2.31924e+08	5.51084e+06	2.78999e+08	1.05288e+07	3.6286e+06	吉林化纤	0.00220459	-0.0709334	8.58336e+09	-0.000120331
000420	2021000420	2021	2021-12-31	A	3.58015e+09	3.58015e+09			9.52515e+06	-135272371	-1.34136e+08	-1.24365e+06	-1.32892e+08	5.16995e+06	2.63697e+08	9.77248e+06	3.48199e+06	吉林化纤	0.00144406	0.432225	8.73041e+09	0.0148402
000422	2006000422	2006	2006-12-31	A	2.98681e+09	2.98681e+09			1.73842e+06	3.15638e+08	3.21588e+08	2.74163e+07	2.94172e+08					湖北宜化	0	-0.165731	7.08609e+09	0.045383
000422	2007000422	2007	2007-12-31	A	5.07496e+09	5.07496e+09	0	0	1.93688e+07	6.3656e+08	6.30606e+08	5.22935e+07	5.78313e+08					湖北宜化	0	0.699123	7.09403e+09	0.0888925
000422	2008000422	2008	2008-12-31	A	7.13072e+09	7.13072e+09	0	0	6.71125e+07	3.98911e+08	4.15544e+08	7.67627e+06	4.07867e+08					湖北宜化	0	0.405078	1.00476e+10	0.0413574
000422	2009000422	2009	2009-12-31	A	8.76062e+09	8.76062e+09	0	0	1.1058e+06	5.14057e+08	5.43986e+08	9.60724e+07	4.47914e+08					湖北宜化	0	0.228574	1.24114e+10	0.0438295
000422	2010000422	2010	2010-12-31	A	1.1545e+10	1.1545e+10	0	0	4.75682e+06	1.09886e+09	1.1597e+09	1.32367e+08	1.02733e+09					湖北宜化	0	0.317824	1.61309e+10	0.0718928
000422	2011000422	2011	2011-12-31	A	1.77649e+10	1.77649e+10	0	0	-1.58656e+06	1.45253e+09	1.49422e+09	2.27995e+08	1.26623e+09					湖北宜化	0	0.538755	2.27626e+10	0.0656438
000422	2012000422	2012	2012-12-31	A	1.93516e+10	1.93516e+10	0	0	77790.1	1.50801e+09	1.60553e+09	1.31579e+08	1.47395e+09					湖北宜化	0	0.0893195	2.82139e+10	0.0569055
000422	2013000422	2013	2013-12-31	A	1.928e+10	1.928e+10	0	0	2.47186e+07	2.1543e+08	3.19082e+08	1.18633e+08	2.00449e+08					湖北宜化	0	-0.00370114	3.25017e+10	0.00981738
000422	2014000422	2014	2014-12-31	A	1.81819e+10	1.81819e+10	0	0	2.61355e+07	2.38089e+07	1.08057e+08	2.90614e+07	7.8996e+07					湖北宜化	0	-0.0569537	3.63648e+10	0.00297149
000422	2015000422	2015	2015-12-31	A	1.83374e+10	1.83374e+10	0	0	20085888	3.42705e+06	9.3013e+07	3.8769e+07	5.4244e+07					湖北宜化	0	0.00854955	3.8677e+10	0.00240487
000422	2016000422	2016	2016-12-31	A	1.51819e+10	1.51819e+10			2.28427e+07	-1.42639e+09	-1.33488e+09	7.33115e+07	-1.40819e+09					湖北宜化	0	-0.172077	3.98761e+10	-0.0334757
000422	2017000422	2017	2017-12-31	A	1.19554e+10	1.19554e+10			-1.2383e+07	-4.9423e+09	-5.11988e+09	3.17374e+07	-5.15162e+09				8.135e+07	湖北宜化	0	-0.212522	3.61621e+10	-0.141581
000422	2018000422	2018	2018-12-31	A	1.28123e+10	1.28123e+10			9.8232e+08	3.55585e+08	3.46339e+08	3.9877e+07	3.06462e+08	1.31004e+08	1.01331e+09	8.34446e+07	4.49314e+07	*ST 宜化	0.0102249	0.0716681	2.82393e+10	0.0481472
000422	2019000422	2019	2019-12-31	A	1.466e+10	1.466e+10			3.69293e+08	3.01024e+07	1.29065e+08	2.80648e+07	1.01e+08	4.84127e+08	8.35681e+08	4.65047e+07	7.44638e+07	ST 宜化	0.0330236	0.144218	2.35263e+10	0.0410072
000422	2020000422	2020	2020-12-31	A	1.38047e+10	1.38047e+10			2.62596e+08	1.13148e+08	2.55286e+08	2.36134e+07	2.31673e+08	3.2618e+08	7.44556e+08	3.71038e+07	8.80688e+07	ST 宜化	0.0236282	-0.058344	22570408551	0.0442988
000422	2021000422	2021	2021-12-31	A	1.85441e+10	1.85441e+10			1.02899e+08	2.29873e+09	2.24382e+09	1.6457e+08	2.07925e+09	7.1064e+08	5.00719e+08	4.38685e+07	7.57964e+07	湖北宜化	0.0383217	0.343315	2.14409e+10	0.128005
000423	2006000423	2006	2006-12-31	A	1.06937e+09	1.06937e+09				2.33879e+08	2.2929e+08	7.06461e+07	1.58631e+08					S 阿胶	0	-0.942333	1.11421e+10	0.0205776
000423	2007000423	2007	2007-12-31	A	1.38136e+09	1.38136e+09			1.51477e+06	2.99295e+08	2.99931e+08	8.93588e+07	2.10573e+08					东阿阿胶	0	0.291748	1.51245e+09	0.198309
000423	2008000423	2008	2008-12-31	A	1.68596e+09	1.68596e+09			3.63479e+06	3.42985e+08	3.41305e+08	4.51653e+07	2.9614e+08					东阿阿胶	0	0.220503	1.75004e+09	0.195027
000423	2009000423	2009	2009-12-31	A	2.07911e+09	2.07911e+09			6.21187e+06	4.70818e+08	4.73425e+08	66363518	4.07061e+08					东阿阿胶	0	0.233192	2.50495e+09	0.188995
000423	2010000423	2010	2010-12-31	A	2.46378e+09	2.46378e+09	0	0	3.99168e+07	6.96968e+08	7.01046e+08	1.06927e+08	5.94119e+08					东阿阿胶	0	0.185021	3.35722e+09	0.208817
000423	2011000423	2011	2011-12-31	A	2.75885e+09	2.75885e+09	0	0	5.73975e+07	1.03054e+09	1.0363e+09	1.66037e+08	8.7026e+08					东阿阿胶	0	0.11976	3.91203e+09	0.2649
000423	2012000423	2012	2012-12-31	A	3.05607e+09	3.05607e+09	0	0	1.1603e+08	1.23303e+09	1.2446e+09	1.91034e+08	1.05356e+09					东阿阿胶	0	0.107736	4.776e+09	0.260594
000423	2013000423	2013	2013-12-31	A	4.0163e+09	4.0163e+09	0	0	4.58057e+07	1.41805e+09	1.43705e+09	2.17338e+08	1.21972e+09					东阿阿胶	0	0.314204	5.65269e+09	0.254225
000423	2014000423	2014	2014-12-31	A	4.00901e+09	4.00901e+09	0	0	1.01706e+08	1.59215e+09	1.61333e+09	2.41058e+08	1.37228e+09					东阿阿胶	0	-0.00181608	6.71983e+09	0.240086
000423	2015000423	2015	2015-12-31	A	5.44966e+09	5.44966e+09	0	0	1.51879e+08	1.92027e+09	1.92719e+09	2.89372e+08	1.63781e+09					东阿阿胶	0	0.359354	8.03447e+09	0.239865
000423	2016000423	2016	2016-12-31	A	6.31714e+09	6.31714e+09	0	0	1.06921e+08	2.16305e+09	2.19618e+09	3.41042e+08	1.85514e+09					东阿阿胶	0	0.159179	9.27929e+09	0.236676
000423	2017000423	2017	2017-12-31	A	7.37234e+09	7.37234e+09			1.19645e+08	2.4097e+09	2.40814e+09	3.64147e+08	2.04399e+09				1.66513e+07	东阿阿胶	0	0.167039	1.11628e+10	0.215729
000423	2018000423	2018	2018-12-31	A	7.33832e+09	7.33832e+09			1.65421e+08	2.44056e+09	2.44387e+09	3.57261e+08	2.08661e+09	2.40803e+08	3.16823e+07	1.86999e+07	2.70524e+07	东阿阿胶	0.0328145	-0.0046151	1.3123e+10	0.188642
000423	2019000423	2019	2019-12-31	A	2.95862e+09	2.95862e+09			6.87251e+07	-5.13059e+08	-5.05209e+08	-5.98242e+07	-4.45385e+08	2.05374e+08	6.13165e+07	2.49386e+07	2.52677e+07	东阿阿胶	0.0694154	-0.596825	1.27618e+10	-0.0347828
000423	2020000423	2020	2020-12-31	A	3.40944e+09	3.40944e+09			1.63823e+07	1.52081e+08	1.65651e+08	1.24682e+08	4.09689e+07	1.53633e+08	1.45791e+07	3.10231e+07	6.24564e+07	东阿阿胶	0.045061	0.152373	1.13018e+10	0.015947
000423	2021000423	2021	2021-12-31	A	3.84899e+09	3.84899e+09			6.41644e+07	5.68754e+08	5.71068e+08	1.32155e+08	4.38914e+08	1.47749e+08	5.70403e+06	39721916	2.94444e+07	东阿阿胶	0.0383866	0.128921	1.1289e+10	0.0510914
000425	2006000425	2006	2006-12-31	A	2.58407e+09	2.58407e+09			-4.52567e+06	7.66193e+06	1.04066e+07	73657.1	1.03329e+07					徐工科技	0	-0.328635	7.44811e+09	0.00139721
000425	2007000425	2007	2007-12-31	A	3.26632e+09	3.26632e+09			2.09169e+06	4.10969e+07	3.95817e+07	1.4975e+07	2.46068e+07					徐工科技	0	0.264019	3.14572e+09	0.0125827
000425	2008000425	2008	2008-12-31	A	3.35421e+09	3.35421e+09			1.85958e+08	1.27498e+08	1.35302e+08	3.34541e+07	1.01848e+08					徐工科技	0	0.0269076	3.33074e+09	0.0406222
000425	2009000425	2009	2009-12-31	A	2.06991e+10	2.06991e+10			8.06562e+06	2.00498e+09	2.07494e+09	3.62673e+08	1.71227e+09					徐工机械	0	5.17108	9.35521e+09	0.221795
000425	2010000425	2010	2010-12-31	A	2.52139e+10	2.52139e+10			3.19516e+07	3.31475e+09	3.39629e+09	4.7789e+08	2.9184e+09					徐工机械	0	0.218117	1.99367e+10	0.170354
000425	2011000425	2011	2011-12-31	A	3.29711e+10	3.29711e+10			999201	3.89849e+09	3.94815e+09	5.69552e+08	3.3786e+09					徐工机械	0	0.307654	2.97573e+10	0.132678
000425	2012000425	2012	2012-12-31	A	3.21324e+10	3.21324e+10	0	0	3.25736e+06	2.5099e+09	2.8194e+09	3.53623e+08	2.46578e+09					徐工机械	0	-0.0254351	4.00362e+10	0.0704213
000425	2013000425	2013	2013-12-31	A	2.69947e+10	2.69947e+10	0	0	1.06385e+07	1.61024e+09	1.77024e+09	2.22247e+08	1.548e+09					徐工机械	0	-0.159891	4.72278e+10	0.0374831
000425	2014000425	2014	2014-12-31	A	2.33063e+10	2.33063e+10	0	0	3.6925e+07	4.51266e+08	5.43274e+08	1.36353e+08	4.06922e+08					徐工机械	0	-0.136636	4.89736e+10	0.0110932
000425	2015000425	2015	2015-12-31	A	1.66578e+10	1.66578e+10	0	0	8.62234e+08	-1.42252e+08	4.62507e+07	1.08932e+08	-6.26815e+07					徐工机械	0	-0.285264	4.57792e+10	0.0010103
000425	2016000425	2016	2016-12-31	A	1.68912e+10	1.68912e+10			1.99059e+08	1.19156e+08	2.39892e+08	2.33011e+07	2.16591e+08					徐工机械	0	0.0140115	4.33425e+10	0.00553479
000425	2017000425	2017	2017-12-31	A	2.91311e+10	2.91311e+10			2.83967e+08	1.14007e+09	1.15417e+09	1.2541e+08	1.02876e+09				5.71428e+07	徐工机械	0	0.724629	4.68735e+10	0.0246231
000425	2018000425	2018	2018-12-31	A	4.441e+10	4.441e+10			3.80315e+08	2.10947e+09	2.21483e+09	1.59179e+08	2.05565e+09	1.77893e+09	3.45467e+08	3.50166e+08	1.4975e+08	徐工机械	0.0400571	0.524488	5.551e+10	0.0461232
000425	2019000425	2019	2019-12-31	A	5.9176e+10	5.9176e+10			6.53322e+08	4.08315e+09	4.10228e+09	4.56905e+08	3.64538e+09	2.12657e+09	3.46239e+08	3.8007e+08	4.67644e+08	徐工机械	0.0359363	0.332492	6.92708e+10	0.0642193
000425	2020000425	2020	2020-12-31	A	7.39681e+10	7.39681e+10			8.06281e+08	4.27485e+09	4.29591e+09	5.50226e+08	3.74568e+09	2.4171e+09	6.0333e+08	5.86544e+08	6.54355e+08	徐工机械	0.0326776	0.249969	8.45444e+10	0.0579487
000425	2021000425	2021	2021-12-31	A	8.43276e+10	8.43276e+10			6.5461e+08	6.18191e+09	6.28766e+09	640433139	5.64722e+09	2.67493e+09	6.1011e+08	8.47165e+08	4.61177e+08	徐工机械	0.0317207	0.140053	1.00913e+11	0.0683535
000488	2006000488	2006	2006-12-31	A	1.18141e+10	1.18141e+10			8.35494e+07	7.34005e+08	8.91269e+08	1.43781e+08	7.47489e+08					晨鸣纸业	0	-0.859902	6.52885e+10	0.0136512
000488	2007000488	2007	2007-12-31	A	1.51647e+10	1.51647e+10	0	0	-9.46155e+06	1.28484e+09	1.48934e+09	2.70795e+08	1.21854e+09					晨鸣纸业	0	0.283615	2.12795e+10	0.0699891
000488	2008000488	2008	2008-12-31	A	1.55296e+10	1.55296e+10			-2.30818e+07	1.29277e+09	1.55534e+09	2.95798e+08	1.25954e+09					晨鸣纸业	0	0.0240592	2.41553e+10	0.0643891
000488	2009000488	2009	2009-12-31	A	1.48846e+10	1.48846e+10			-1.56891e+07	9.82566e+08	1.17292e+09	2.19011e+08	9.53911e+08					晨鸣纸业	0	-0.0415313	2.72563e+10	0.0430331
000488	2010000488	2010	2010-12-31	A	1.72031e+10	1.72031e+10			-1.37628e+07	1.43375e+09	1.56235e+09	2.60696e+08	1.30166e+09					晨鸣纸业	0	0.155764	3.16451e+10	0.0493711
000488	2011000488	2011	2011-12-31	A	1.77475e+10	1.77475e+10			7.87142e+06	3.76047e+08	6.9899e+08	1.10263e+08	5.88727e+08					晨鸣纸业	0	0.0316435	4.0354e+10	0.0173215
000488	2012000488	2012	2012-12-31	A	1.97617e+10	1.97617e+10	0	0	-3.5525e+07	-4.16228e+08	-1.614e+07	-6.28262e+07	4.66863e+07					晨鸣纸业	0	0.113492	4.66781e+10	-0.000345772
000488	2013000488	2013	2013-12-31	A	2.03889e+10	2.03889e+10	0	0	2.3706e+07	4.03541e+08	8.66292e+08	1.75938e+08	6.90353e+08					晨鸣纸业	0	0.0317387	4.76237e+10	0.0181904
000488	2014000488	2014	2014-12-31	A	1.91017e+10	1.91017e+10	0	0	6.90356e+07	1.66039e+08	5.61008e+08	1.07699e+08	4.53309e+08					晨鸣纸业	0	-0.0631331	5.2172e+10	0.0107531
000488	2015000488	2015	2015-12-31	A	2.01926e+10	2.01926e+10	0	0	8.87155e+07	1.10785e+09	1.41017e+09	4.32237e+08	9.77932e+08					晨鸣纸业	0	0.0571136	6.73919e+10	0.0209249
000488	2016000488	2016	2016-12-31	A	2.25669e+10	2.25669e+10	0	0	8.43699e+07	2.0924e+09	2.58317e+09	5.60561e+08	2.02261e+09					晨鸣纸业	0	0.117581	8.01235e+10	0.0322398
000488	2017000488	2017	2017-12-31	A	2.94725e+10	2.94725e+10			1.61009e+08	4.41847e+09	4.53648e+09	7.77516e+08	3.75896e+09				1.3553e+08	晨鸣纸业	0	0.306002	9.39552e+10	0.0482834
000488	2018000488	2018	2018-12-31	A	2.88758e+10	2.88758e+10			2.48963e+08	2.9061e+09	3.20632e+09	6.41577e+08	2.56474e+09	9.29874e+08	3.34861e+09	6.9237e+08	9.78143e+07	晨鸣纸业	0.0322026	-0.0202459	1.05472e+11	0.0621485
000488	2019000488	2019	2019-12-31	A	3.03954e+10	3.03954e+10			1.74001e+08	1.58367e+09	2.04848e+09	2.95181e+08	1.7533e+09	9.92313e+08	3.57387e+09	8.36491e+08	5.61557e+08	晨鸣纸业	0.0326468	0.0526282	1.01639e+11	0.0553169
000488	2020000488	2020	2020-12-31	A	3.07365e+10	3.07365e+10			1.73364e+08	1.58472e+09	2.17227e+09	2.66057e+08	1.90621e+09	1.27436e+09	3125361069	8.87004e+08	3.63884e+08	晨鸣纸业	0.0414606	0.0112216	9.47672e+10	0.0559015
000488	2021000488	2021	2021-12-31	A	3.30198e+10	3.30198e+10			-6.95783e+07	2.28146e+09	2.30618e+09	2.16496e+08	2.08968e+09	1.45377e+09	2.6482e+09	5.87289e+08	2.20601e+08	晨鸣纸业	0.0440271	0.074286	8.72085e+10	0.0568108
000505	2006000505	2006	2006-12-31	A	4.93821e+08	4.93821e+08			4.05801e+07	8.33967e+07	8.34565e+07	1.75209e+07	6.75722e+07					*ST 珠江	0	-0.985045	4.17906e+10	0.00203618
000505	2007000505	2007	2007-12-31	A	1.53716e+08	1.53716e+08			365701	-1.87486e+07	-1.86159e+07	1.17477e+07	-3.03636e+07					珠江控股	0	-0.688721	8.39445e+08	-0.0221765
000505	2008000505	2008	2008-12-31	A	1.01792e+08	1.01792e+08	0	0	47803.3	-8.63673e+07	-7.91746e+07	602521	-7.97771e+07					珠江控股	0	-0.337793	9.57145e+08	-0.0827196
000505	2009000505	2009	2009-12-31	A	2.85106e+08	2.85106e+08	0	0	1.31125e+08	8.12712e+07	8.11821e+07	256025	8.09261e+07					*ST 珠江	0	1.80087	1.50441e+09	0.0539628
000505	2010000505	2010	2010-12-31	A	6.86066e+08	6.86066e+08	0	0	1.26756e+06	5.75633e+07	5.91496e+07	2.29694e+07	3.61802e+07					ST 珠江	0	1.40635	1.74129e+09	0.0339688
000505	2011000505	2011	2011-12-31	A	2.33146e+08	2.33146e+08	0	0	-989818	-4.20062e+07	-4.19838e+07	7.23457e+06	-4.92184e+07					ST 珠江	0	-0.66017	1.38042e+09	-0.0304138
000505	2012000505	2012	2012-12-31	A	2.04015e+08	2.04015e+08	0	0	2.37785e+07	-1.25985e+08	-1.25209e+08	1.7626e+06	-1.26972e+08					ST 珠江	0	-0.124946	1.36836e+09	-0.0915033
000505	2013000505	2013	2013-12-31	A	225308239	225308239	0	0	1.77445e+08	2.40601e+06	1.163e+07	2.96323e+06	8.66678e+06					*ST 珠江	0	0.104371	1.33124e+09	0.00873623
000505	2014000505	2014	2014-12-31	A	2.38904e+08	2.38904e+08	0	0	4.5666e+06	-1.94876e+08	-1.95418e+08	-1.46623e+07	-1.80755e+08					珠江控股	0	0.0603437	1.44158e+09	-0.135558
000505	2015000505	2015	2015-12-31	A	2.67069e+08	2.67069e+08	0	0	1.26095e+08	-1.12529e+08	-1.10417e+08	1.67042e+07	-1.27121e+08					珠江控股	0	0.117891	1.67994e+09	-0.0657268
000505	2016000505	2016	2016-12-31	A	9.69141e+08	9.69141e+08			2.10928e+08	1.26466e+08	1.34653e+08	5.71733e+07	7.74797e+07					*ST 珠江	0	2.62881	1.54996e+09	0.0868753
000505	2017000505	2017	2017-12-31	A	7.91764e+09	7.91764e+09			2.55837e+07	2.77973e+08	2.8465e+08	7.59542e+07	2.08696e+08				1.51399e+07	珠江控股	0	7.16975	3.73393e+09	0.0762335
000505	2018000505	2018	2018-12-31	A	7.40912e+09	7.40912e+09			3.09812e+07	2.52555e+08	2.7731e+08	6.61837e+07	2.11126e+08	2.74256e+06	7.8515e+07	1.11493e+07	1.65485e+07	京粮控股	0.00037016	-0.0642256	5.49977e+09	0.0646982
000505	2019000505	2019	2019-12-31	A	7.44029e+09	7.44029e+09			2.00964e+07	2.50641e+08	2.59708e+08	8.10694e+07	1.78638e+08	7.46169e+06	4.72875e+07	1.4712e+07	2.08095e+07	京粮控股	0.00100288	0.00420592	5.07421e+09	0.0605011
000505	2020000505	2020	2020-12-31	A	8.74175e+09	8.74175e+09			3.78759e+07	2.86481e+08	2.8534e+08	6.61153e+07	2.19224e+08	9.90322e+06	3.1743e+07	1.60359e+07	1.62225e+07	京粮控股	0.00113286	0.174921	5.46339e+09	0.0580378
000505	2021000505	2021	2021-12-31	A	1.17631e+10	1.17631e+10			4.40398e+07	3.13746e+08	3.15485e+08	7.62515e+07	2.39234e+08	1.20499e+07	4.2302e+07	2.62162e+07	1.45351e+07	京粮控股	0.00102439	0.345622	5.87105e+09	0.0609409
000510	2006000510	2006	2006-12-31	A	2.52273e+09	2.52273e+09			-5.3058e+06	1.19729e+08	1.03974e+08	3.38724e+07	7.01017e+07					金路集团	0	-0.785539	4.38623e+09	0.0237047
000510	2007000510	2007	2007-12-31	A	2.20945e+09	2.20945e+09	0	0	955132	1.15924e+08	9.5783e+07	1.48424e+07	8.09406e+07					金路集团	0	-0.124182	2.73548e+09	0.0350151
000510	2008000510	2008	2008-12-31	A	2.01813e+09	2.01813e+09	0	0	-2.41951e+06	-6.16245e+07	-6.61612e+07	-966172	-6.5195e+07					金路集团	0	-0.0865902	2.70803e+09	-0.0244315
000510	2009000510	2009	2009-12-31	A	2.28395e+09	2.28395e+09	0	0	1.6605e+06	-9053187	8.37105e+06	903331	7.46772e+06					金路集团	0	0.131714	2.73899e+09	0.00305625
000510	2010000510	2010	2010-12-31	A	2.70256e+09	2.70256e+09	0	0	5.44973e+07	7.04285e+07	8.39852e+07	837055	8.31482e+07					金路集团	0	0.183283	2.61319e+09	0.032139
000510	2011000510	2011	2011-12-31	A	2.58715e+09	2.58715e+09	0	0	5.59259e+06	-1.27498e+08	-1.12531e+08	3.34302e+06	-1.15874e+08					金路集团	0	-0.0427046	2.38671e+09	-0.0471492
000510	2012000510	2012	2012-12-31	A	2.17267e+09	2.17267e+09	0	0	9.03805e+07	-1.02145e+08	4.69114e+06	368246	4.32289e+06					金路集团	0	-0.160208	2.32768e+09	0.00201537
000510	2013000510	2013	2013-12-31	A	2.00554e+09	2.00554e+09	0	0	231741	-2.11485e+08	-1.90021e+08	1.13453e+06	-1.91155e+08					金路集团	0	-0.0769226	2.07171e+09	-0.0917218
000510	2014000510	2014	2014-12-31	A	2.05219e+09	2.05219e+09	0	0	208033	-1.83785e+08	-1.46238e+08	20672.6	-1.46259e+08					金路集团	0	0.0232599	1.82296e+09	-0.0802203
000510	2015000510	2015	2015-12-31	A	1.62009e+09	1.62009e+09	0	0	8.76332e+07	-6.54993e+07	2.07084e+07	1.41711e+07	6.53726e+06					*ST 金路	0	-0.210555	1.67315e+09	0.0123769
000510	2016000510	2016	2016-12-31	A	1.53415e+09	1.53415e+09			-1.29973e+06	4.73114e+07	5.42867e+07	-34201.2	5.43209e+07					金路集团	0	-0.0530434	1.43212e+09	0.0379066
000510	2017000510	2017	2017-12-31	A	1.72815e+09	1.72815e+09			515444	5.9787e+07	4.25335e+07	245504	4.2288e+07				6.22157e+06	金路集团	0	0.12645	1.41124e+09	0.0301391
000510	2018000510	2018	2018-12-31	A	2.06939e+09	2.06939e+09			3.30095e+06	1.09607e+08	1.05302e+08	2.43557e+06	1.02866e+08	243649	1.83988e+07	330566	5.9962e+06	金路集团	0.00011774	0.197461	1.49262e+09	0.0828744
000510	2019000510	2019	2019-12-31	A	2.31907e+09	2.31907e+09			-5.4367e+06	7.05446e+07	6.65826e+07	1.85238e+06	6.47302e+07	4.75888e+06	1.433e+07	538667	1.11841e+07	新金路	0.00205207	0.120651	1.54749e+09	0.0522864
000510	2020000510	2020	2020-12-31	A	2.20696e+09	2.20696e+09			2.62818e+07	1.21358e+08	1.07011e+08	3.15841e+07	7.54264e+07	7.7764e+06	1.25983e+07	1.84868e+06	1.042e+07	新金路	0.00352358	-0.0483394	1.71346e+09	0.0698055
000510	2021000510	2021	2021-12-31	A	2.9781e+09	2.9781e+09			7.49728e+06	4.35892e+08	4.32606e+08	1.29088e+08	3.03518e+08	1.53433e+07	1.14938e+07	2.73306e+06	1.07127e+07	新金路	0.00515204	0.349411	1.99639e+09	0.222451
000511	2006000511	2006	2006-12-31	A	8.67802e+08	8.67802e+08			-1.39841e+07	1.18461e+08	1.18536e+08	4.46138e+07	7.41941e+07					银基发展	0	-0.708606	2.39006e+09	0.0497091
000511	2007000511	2007	2007-12-31	A	9.73952e+08	9.73952e+08	0	0	-3.05725e+06	2.16022e+08	2.1932e+08	7.76372e+07	1.41683e+08					银基发展	0	0.122321	2.38224e+09	0.0920647
000511	2008000511	2008	2008-12-31	A	6.49399e+08	6.49399e+08	0	0	-2.07403e+06	1.78023e+08	1.76117e+08	4.70031e+07	1.29114e+08					银基发展	0	-0.333233	2.12789e+09	0.0827663
000511	2009000511	2009	2009-12-31	A	6.19523e+08	6.19523e+08	0	0	7.30892e+06	1.7018e+08	1.6562e+08	4.22774e+07	1.23342e+08					银基发展	0	-0.0460064	2.77015e+09	0.0597874
000511	2010000511	2010	2010-12-31	A	4.424e+08	4.424e+08	0	0	-4.01375e+06	6.04982e+07	5.85686e+07	1.87576e+07	3.9811e+07					银基发展	0	-0.285903	3.567e+09	0.0164196
000511	2011000511	2011	2011-12-31	A	5.35709e+08	5.35709e+08	0	0	6.08713e+06	2.05422e+07	1.85541e+07	3.29215e+07	-1.43674e+07					银基发展	0	0.210918	3.62136e+09	0.00512352
000511	2012000511	2012	2012-12-31	A	7.13577e+08	7.13577e+08	0	0	3.82797e+06	8.59015e+07	8.46887e+07	1.06504e+07	7.40382e+07					银基发展	0	0.332023	3.74736e+09	0.0225996
000511	2013000511	2013	2013-12-31	A	6.22151e+08	6.22151e+08	0	0	3.05098e+07	4.1597e+07	6.36836e+07	1.69681e+07	4.67155e+07					银基发展	0	-0.128124	3.66803e+09	0.0173618
000511	2014000511	2014	2014-12-31	A	1.65027e+09	1.65027e+09	0	0	1.83971e+07	-2.74133e+08	-2.76885e+08	-5.52736e+06	-2.71358e+08					烯碳新材	0	1.65253	3.51142e+09	-0.0788527
000511	2015000511	2015	2015-12-31	A	1.11615e+09	1.11615e+09	0	0	1.32362e+08	-1.9674e+07	-1.9099e+07	-1.68913e+06	-1.74099e+07					烯碳新材	0	-0.323657	3.7174e+09	-0.00513774
000511	2016000511	2016	2016-12-31	A	1.41566e+09	1.41566e+09			1.92976e+08	-3.57778e+08	-4.3746e+08	3.74994e+07	-4.74959e+08					*ST 烯碳	0	0.268347	3.72457e+09	-0.117452
000511	2017000511	2017	2017-12-31	A	2.41229e+09	2.41229e+09			4.30401e+07	1.04337e+08	8.4488e+07	2.0067e+07	6.4421e+07				767939	*ST 烯碳	0	0.703997	3.46274e+09	0.0243992
000513	2006000513	2006	2006-12-31	A	1.51005e+09	1.51005e+09			8.09998e+07	2.1841e+08	1.84729e+08	3.5403e+07	1.49326e+08					丽珠集团	0	-0.374017	2.87099e+09	0.0643431
000513	2007000513	2007	2007-12-31	A	1.74811e+09	1.74811e+09			2.22675e+08	6.13756e+08	6.19979e+08	9.65979e+07	5.23381e+08					丽珠集团	0	0.157648	2.70206e+09	0.229447
000513	2008000513	2008	2008-12-31	A	2.05864e+09	2.05864e+09			5.66513e+07	9.96036e+07	1.05654e+08	3.27468e+07	7.29073e+07					丽珠集团	0	0.177639	2.93477e+09	0.0360008
000513	2009000513	2009	2009-12-31	A	2.59585e+09	2.59585e+09			-6.40291e+07	5.83278e+08	5.89418e+08	7.56238e+07	5.13794e+08					丽珠集团	0	0.260952	3.0241e+09	0.194907
000513	2010000513	2010	2010-12-31	A	2.72672e+09	2.72672e+09			-1.27894e+06	5.16415e+08	5.33667e+08	8.11773e+07	4.5249e+08					丽珠集团	0	0.0504159	3.39318e+09	0.157276
000513	2011000513	2011	2011-12-31	A	3.16292e+09	3.16292e+09			-1.48552e+06	4.29745e+08	4.63151e+08	7.53528e+07	3.87798e+08					丽珠集团	0	0.159971	4.13245e+09	0.112077
000513	2012000513	2012	2012-12-31	A	3.94353e+09	3.94353e+09	0	0	4.13656e+06	5.18753e+08	5.60313e+08	8.50896e+07	4.75223e+08					丽珠集团	0	0.246801	5.11833e+09	0.109472
000513	2013000513	2013	2013-12-31	A	4.61868e+09	4.61868e+09	0	0	4.53951e+06	5.90557e+08	6.2894e+08	1.04954e+08	5.23987e+08					丽珠集团	0	0.171206	6.09988e+09	0.103107
000513	2014000513	2014	2014-12-31	A	5.54423e+09	5.54423e+09	0	0	8.22384e+06	5.84509e+08	6.52025e+08	9.84029e+07	5.53622e+08					丽珠集团	0	0.200394	6.93431e+09	0.0940289
000513	2015000513	2015	2015-12-31	A	6.62052e+09	6.62052e+09	0	0	6.77642e+06	6.92799e+08	8.07921e+08	1.48358e+08	6.59563e+08					丽珠集团	0	0.194127	7.69007e+09	0.10506
000513	2016000513	2016	2016-12-31	A	7.65178e+09	7.65178e+09			1.34057e+06	8.7648e+08	1.00506e+09	1.75146e+08	8.29916e+08					丽珠集团	0	0.155767	9.3034e+09	0.108032
000513	2017000513	2017	2017-12-31	A	8.53097e+09	8.53097e+09			4.2971e+09	5.65781e+09	5.72492e+09	1.23722e+09	4.4877e+09				9.19648e+07	丽珠集团	0	0.114901	1.32135e+10	0.433263
000513	2018000513	2018	2018-12-31	A	8.86066e+09	8.86066e+09			-4.24459e+07	1.2745e+09	1.41667e+09	2.3496e+08	1.18171e+09	5.48973e+08	1.67726e+07	2.36175e+08	8.50974e+07	丽珠集团	0.0619562	0.0386459	1.66675e+10	0.0860023
000513	2019000513	2019	2019-12-31	A	9.3847e+09	9.3847e+09			-1.95978e+07	1.72985e+09	1.72754e+09	2.65965e+08	1.46158e+09	7.32892e+08	7.25502e+06	2.26435e+08	1.56195e+08	丽珠集团	0.0780944	0.0591424	1.77069e+10	0.0979729
000513	2020000513	2020	2020-12-31	A	1.05204e+10	1.05204e+10			1.47628e+08	2.50045e+09	2.48944e+09	3.58109e+08	2.13133e+09	8.84095e+08	2.53132e+07	1.75564e+08	2.16183e+08	丽珠集团	0.0840362	0.121018	1.92836e+10	0.130408
000513	2021000513	2021	2021-12-31	A	1.20639e+10	1.20639e+10			8.9625e+07	2.26699e+09	2.24569e+09	2.93588e+08	1.9521e+09	1.1457e+09	8.39972e+07	1.6219e+08	2.08043e+08	丽珠集团	0.0949698	0.14671	2.14814e+10	0.108451
000515	2006000515	2006	2006-12-31	A	6.16643e+08	6.16643e+08			-600000	1.73569e+07	2.23774e+07	2.75663e+06	1.96207e+07					攀渝钛业	0	-0.948885	1.1517e+10	0.00194298
000515	2007000515	2007	2007-12-31	A	7.79934e+08	7.79934e+08	0	0	440000	6.81349e+06	1.5428e+07	2.52714e+06	1.29008e+07					攀渝钛业	0	0.264807	6.73337e+08	0.0229127
000515	2008000515	2008	2008-12-31	A	6.53664e+08	6.53664e+08	0	0	0	-1.09736e+08	-9.98097e+07	2.76002e+06	-1.0257e+08					攀渝钛业	0	-0.161899	6.56779e+08	-0.151968
000518	2006000518	2006	2006-12-31	A	2.81084e+08	2.81084e+08			-815436	1.14815e+07	1.15436e+07	4.91529e+06	6.62827e+06					四环生物	0	-0.569988	9.2878e+08	0.0124287
000518	2007000518	2007	2007-12-31	A	2.81288e+08	2.81288e+08	0	0	-3.63978e+06	-1.1512e+08	-1.78223e+08	0	-1.78223e+08					四环生物	0	0.000728767	1.0559e+09	-0.168788
000518	2008000518	2008	2008-12-31	A	1.7941e+08	1.7941e+08	0	0	5.13289e+06	-1.50417e+08	-1.40904e+08	0	-1.40904e+08					四环生物	0	-0.362183	8.29665e+08	-0.169832
000518	2009000518	2009	2009-12-31	A	1.9408e+08	1.9408e+08	0	0	2.09626e+07	2.35148e+07	2.40873e+07	745932	2.33413e+07					*ST 生物	0	0.0817644	7.64381e+08	0.0315121
000518	2010000518	2010	2010-12-31	A	2.08368e+08	2.08368e+08	0	0	1.14638e+06	6.43283e+06	8.79875e+06	-498560	9.29731e+06					四环生物	0	0.0736223	8.57368e+08	0.0102625
000518	2011000518	2011	2011-12-31	A	2.44142e+08	2.44142e+08	0	0	-5.44134e+06	3.25311e+06	4.69207e+06	2.24034e+06	2.45172e+06					四环生物	0	0.171684	9.65989e+08	0.00485727
000518	2012000518	2012	2012-12-31	A	2.62467e+08	2.62467e+08	0	0	3000000	1.78281e+07	2.11034e+07	6.62308e+06	1.44803e+07					四环生物	0	0.0750586	9.41395e+08	0.0224171
000518	2013000518	2013	2013-12-31	A	2.08745e+08	2.08745e+08	0	0	4854600	-9.12647e+07	-9.4114e+07	5.35071e+06	-9.94647e+07					四环生物	0	-0.20468	8.67719e+08	-0.108461
000518	2014000518	2014	2014-12-31	A	2.41231e+08	2.41231e+08	0	0	7.36094e+06	1.33106e+06	436977	9.62322e+06	-9.18625e+06					四环生物	0	0.155623	8.20333e+08	0.000532682
000518	2015000518	2015	2015-12-31	A	2.37844e+08	2.37844e+08	0	0	2.695e+06	-1.08653e+08	-9.53026e+07	1.76008e+07	-1.12903e+08					四环生物	0	-0.0140401	8.26305e+08	-0.115336
000518	2016000518	2016	2016-12-31	A	3.27313e+08	3.27313e+08	0	0	-1.2137e+07	-1.01742e+06	1.27667e+07	7.15805e+06	5.60866e+06					四环生物	0	0.376169	9.25943e+08	0.0137878
000518	2017000518	2017	2017-12-31	A	3.46055e+08	3.46055e+08			2.28488e+07	1.8504e+07	1.68327e+07	6.18234e+06	1.06503e+07					四环生物	0	0.0572581	9.74493e+08	0.0172733
000518	2018000518	2018	2018-12-31	A	3.95514e+08	3.95514e+08			168926	-2.88079e+07	-3.02893e+07	-572534	-2.97167e+07	1.25839e+07	2.90619e+06	94950.5	1.52842e+06	四环生物	0.0318165	0.142924	9.28752e+08	-0.0294837
000518	2019000518	2019	2019-12-31	A	4.17878e+08	4.17878e+08	0		-17184.8	2.80651e+07	2.78469e+07	1.03507e+07	1.74961e+07	4.29791e+07	3.42868e+06	74938.1	6.08547e+06	四环生物	0.102851	0.0565445	9.20851e+08	0.0339637
000518	2020000518	2020	2020-12-31	A	5.05399e+08	5.05399e+08			-25310.1	3.98465e+07	3.64373e+07	8.78084e+06	2.76565e+07	4.07049e+07	780919	119125	3.56532e+06	四环生物	0.08054	0.209442	8.69767e+08	0.042791
000518	2021000518	2021	2021-12-31	A	3.50962e+08	3.50962e+08			-524779	-3.54594e+07	-3.60365e+07	2.2351e+06	-3.82716e+07	5.18362e+07	2.62602e+06	111635	2.99231e+06	四环生物	0.147698	-0.305575	8.1151e+08	-0.0411708
000519	2006000519	2006	2006-12-31	A	1.85453e+08	1.85453e+08			-1.69384e+06	-2.01257e+07	5.15308e+07	2.05368e+07	3.09939e+07					银河动力	0	-0.471586	6.54341e+08	0.0787522
000519	2007000519	2007	2007-12-31	A	2.34548e+08	2.34548e+08			2.64136e+07	1.62039e+07	2.09474e+07	1.04967e+07	1.04507e+07					银河动力	0	0.264727	5.12267e+08	0.0408915
000519	2008000519	2008	2008-12-31	A	293919242	293919242	0	0	252403	-5.53698e+07	-3.03337e+07	-2.8408e+06	-2.74929e+07					银河动力	0	0.253132	4.90619e+08	-0.0618274
000519	2009000519	2009	2009-12-31	A	2.90778e+08	2.90778e+08	0	0	-3.61841e+06	690684	3.90011e+06	928771	2.97134e+06					银河动力	0	-0.0106888	4.90047e+08	0.00795865
000519	2010000519	2010	2010-12-31	A	3.47846e+08	3.47846e+08	0	0	3.70666e+07	9.59547e+06	1.17008e+07	347440	1.13533e+07					江南红箭	0	0.196263	4.97213e+08	0.0235327
000519	2011000519	2011	2011-12-31	A	3.48096e+08	3.48096e+08	0	0	-3.04132e+06	-15325518	-1.27063e+07	-1.42501e+06	-1.12813e+07					江南红箭	0	0.000716458	4.76241e+08	-0.0266805
000519	2012000519	2012	2012-12-31	A	3.02047e+08	3.02047e+08	0	0	7.87701e+06	-4.90188e+06	5.19596e+06	1.69977e+06	3.49619e+06					江南红箭	0	-0.132289	4.7314e+08	0.0109819
000519	2013000519	2013	2013-12-31	A	2.08029e+09	2.08029e+09	0	0	0	4.53169e+08	4.61255e+08	8.17005e+07	3.79555e+08					江南红箭	0	5.88731	2.6964e+09	0.171063
000519	2014000519	2014	2014-12-31	A	2.03573e+09	2.03573e+09	0	0	9.04549e+06	4.65783e+08	4.76407e+08	8.06602e+07	3.95747e+08					江南红箭	0	-0.0214181	4.91344e+09	0.09696
000519	2015000519	2015	2015-12-31	A	1.52952e+09	1.52952e+09	0	0	1.33878e+07	2.62832e+08	2.77733e+08	5.19711e+07	2.25762e+08					江南红箭	0	-0.248665	5.03199e+09	0.0551935
000519	2016000519	2016	2016-12-31	A	3.80091e+09	3.80091e+09			2707570	1.46885e+08	1.79238e+08	2.39135e+07	1.55325e+08					江南红箭	0	1.48504	7.7082e+09	0.023253
000519	2017000519	2017	2017-12-31	A	4.77537e+09	4.77537e+09			5.26781e+06	1.71427e+08	1.50765e+08	3.05102e+07	1.20255e+08				1.31671e+07	中兵红箭	0	0.256374	9.99466e+09	0.0150845
000519	2018000519	2018	2018-12-31	A	4.95359e+09	4.95359e+09			3.21008e+06	4.18358e+08	4.21937e+08	7.42735e+07	3.47663e+08	2.27274e+08	7.58366e+06	3.01183e+07	2.22804e+07	中兵红箭	0.0458808	0.0373212	1.00756e+10	0.0426299
000519	2019000519	2019	2019-12-31	A	5.32163e+09	5.32163e+09			1.45121e+07	3.30053e+08	3.09863e+08	5.46442e+07	2.55219e+08	2.92495e+08	3.06952e+06	4.07936e+07	2.87956e+07	中兵红箭	0.0549635	0.0742981	1.07169e+10	0.0292
000519	2020000519	2020	2020-12-31	A	6.46302e+09	6.46302e+09			7.3334e+06	4.14954e+08	3.80456e+08	1.05897e+08	2.7456e+08	3.11423e+08	343795	4.71577e+07	7.36961e+07	中兵红箭	0.0481854	0.21448	1.15889e+10	0.0328589
000519	2021000519	2021	2021-12-31	A	7.51366e+09	7.51366e+09			7.14177e+06	6.28175e+08	6.03956e+08	1.18621e+08	4.85335e+08	3.44542e+08	9.26318e+06	7.21756e+07	3.54398e+07	中兵红箭	0.0458553	0.162563	1.30987e+10	0.0468152
000521	2006000521	2006	2006-12-31	A	2.76079e+09	2.76079e+09			738417	1.04134e+07	1.25485e+07		1.25485e+07					S 美菱	0	-0.632564	8.20163e+09	0.00153001
000521	2007000521	2007	2007-12-31	A	3.9049e+09	3.9049e+09	0	0	3.63538e+07	1.52463e+07	2.27806e+07	5.06786e+06	1.77128e+07					美菱电器	0	0.414413	2.65645e+09	0.00857559
000521	2008000521	2008	2008-12-31	A	4.33594e+09	4.33594e+09	0	0	2583543	2.15147e+07	2.99239e+07	4.28783e+06	2.56361e+07					美菱电器	0	0.110383	3.16535e+09	0.00945358
000521	2009000521	2009	2009-12-31	A	6.32418e+09	6.32418e+09	0	0	2.14208e+08	3.03179e+08	3.57888e+08	5.67118e+07	3.01176e+08					美菱电器	0	0.45855	4.08862e+09	0.0875326
000521	2010000521	2010	2010-12-31	A	8.22708e+09	8.22708e+09	0	0	1.41416e+08	1.3584e+08	3.76743e+08	5.02476e+07	3.26495e+08					美菱电器	0	0.300892	5.95155e+09	0.0633017
000521	2011000521	2011	2011-12-31	A	9.004e+09	9.004e+09	0	0	2.54969e+06	-2.70922e+07	1.12341e+08	2.33044e+07	8.90369e+07					美菱电器	0	0.0944352	7.35936e+09	0.0152651
000521	2012000521	2012	2012-12-31	A	9.30688e+09	9.30688e+09	0	0	-248689	1.01066e+08	2.32255e+08	7.1078e+07	1.61177e+08					美菱电器	0	0.0336379	7.74435e+09	0.0299903
000521	2013000521	2013	2013-12-31	A	1.05389e+10	1.05389e+10	0	0	-149451	2.76063e+08	3.06109e+08	2.99726e+07	2.76136e+08					美菱电器	0	0.132381	8.20416e+09	0.0373114
000521	2014000521	2014	2014-12-31	A	10764808259	10764808259	0	0	-1.70392e+06	2.95179e+08	3.47405e+08	6.69981e+07	2.80407e+08					美菱电器	0	0.0214324	8.76559e+09	0.0396328
000521	2015000521	2015	2015-12-31	A	1.04158e+10	1.04158e+10	0	0	-1.20436e+07	1.03565e+08	3.24472e+07	1.1227e+07	2.12202e+07					美菱电器	0	-0.0324185	9.03762e+09	0.00359024
000521	2016000521	2016	2016-12-31	A	1.25267e+10	1.25267e+10			1.43025e+07	1.97245e+08	2.49214e+08	2.9044e+07	2.2017e+08					美菱电器	0	0.202661	1.07869e+10	0.0231034
000521	2017000521	2017	2017-12-31	A	1.67974e+10	1.67974e+10			1.02766e+08	5.11661e+07	5.66149e+07	2.05204e+07	3.60945e+07				7.1747e+07	美菱电器	0	0.34093	1.42345e+10	0.00397729
000521	2018000521	2018	2018-12-31	A	1.74902e+10	1.74902e+10			3.93136e+06	4.9124e+07	3.43419e+07	-533887	3.48758e+07	2.35299e+08	1.01451e+08	1.27986e+08	9.49387e+07	长虹美菱	0.0134532	0.0412407	1.57617e+10	0.0086154
000521	2019000521	2019	2019-12-31	A	1.65533e+10	1.65533e+10			-3.26955e+07	6.87081e+07	6.97782e+07	2.6266e+07	4.35122e+07	3.34219e+08	9.35235e+07	1.33569e+08	1.10281e+08	长虹美菱	0.0201905	-0.0535685	1.4882e+10	0.0109731
000521	2020000521	2020	2020-12-31	A	1.53881e+10	1.53881e+10			7.81272e+07	-8.67023e+07	-8.58783e+07	-6.75623e+06	-7.91221e+07	3.80639e+08	8.82622e+07	1.39603e+08	1.04122e+08	长虹美菱	0.024736	-0.0703912	1.51528e+10	0.000157318
000521	2021000521	2021	2021-12-31	A	1.8033e+10	1.8033e+10			1.28964e+08	8.46476e+07	8.95156e+07	2.42293e+06	8.70927e+07	4.65891e+08	7.12298e+07	1.40025e+08	1.08992e+08	长虹美菱	0.0258355	0.171881	1.56469e+10	0.0102733
000522	2006000522	2006	2006-12-31	A	2.74237e+09	2.74237e+09			-3.45005e+07	4.64358e+07	4.002e+07	2.35127e+07	1.65073e+07					白云山A	0	-0.847924	8.98964e+09	0.00445179
000522	2007000522	2007	2007-12-31	A	2.9335e+09	2.9335e+09			5.9733e+07	1.8022e+08	1.78446e+08	4.17146e+07	1.36731e+08					白云山A	0	0.0696947	2.85117e+09	0.0625868
000522	2008000522	2008	2008-12-31	A	2.63587e+09	2.63587e+09	0	0	3.58551e+07	7.2975e+07	115966090	3.198e+07	8.39861e+07					白云山A	0	-0.10146	2.86393e+09	0.040492
000522	2009000522	2009	2009-12-31	A	2.79511e+09	2.79511e+09			3.0869e+07	8.47182e+07	1.17617e+08	-3.55098e+06	1.21168e+08					白云山A	0	0.0604108	2.87968e+09	0.0408439
000522	2010000522	2010	2010-12-31	A	3.31686e+09	3.31686e+09	0	0	3.99672e+07	2.38507e+08	2.57089e+08	3.80283e+07	2.19061e+08					白云山A	0	0.186668	3.00018e+09	0.0856912
000522	2011000522	2011	2011-12-31	A	3.79913e+09	3.79913e+09			5.39661e+07	3.14058e+08	3.28292e+08	4.80764e+07	2.80216e+08					白云山A	0	0.1454	3.10134e+09	0.105855
000522	2012000522	2012	2012-12-31	A	4.31076e+09	4.31076e+09	0	0	5.38728e+07	4.34209e+08	4.40188e+08	6.65649e+07	3.73623e+08					白云山A	0	0.13467	3.32344e+09	0.13245
000523	2006000523	2006	2006-12-31	A	8.36874e+08	8.36874e+08			28475.6	1.3319e+07	1.60813e+07	5.20843e+06	1.08729e+07					广州浪奇	0	-0.805864	2.07191e+09	0.00776156
000523	2007000523	2007	2007-12-31	A	9.19951e+08	9.19951e+08	0	0	-1.93328e+06	1.62709e+07	1.78668e+07	6.87601e+06	1.09907e+07					广州浪奇	0	0.09927	6.74115e+08	0.026504
000523	2008000523	2008	2008-12-31	A	1.02799e+09	1.02799e+09	0	0	-854226	980084	9.08857e+06	3.08877e+06	5.99979e+06					广州浪奇	0	0.117435	6.87708e+08	0.0132157
000523	2009000523	2009	2009-12-31	A	9.67463e+08	9.67463e+08			-1.06931e+06	1.17724e+07	1.50365e+07	5.89239e+06	9.14414e+06					广州浪奇	0	-0.0588752	7.14998e+08	0.0210302
000523	2010000523	2010	2010-12-31	A	1.28844e+09	1.28844e+09			1.83743e+06	1.27094e+07	1.65034e+07	2.1499e+06	1.43535e+07					广州浪奇	0	0.331772	8.45295e+08	0.0195238
000523	2011000523	2011	2011-12-31	A	2.04586e+09	2.04586e+09			-850664	2.10719e+07	2.56091e+07	7.34641e+06	1.82627e+07					广州浪奇	0	0.587855	1.22508e+09	0.0209041
000523	2012000523	2012	2012-12-31	A	3.2225e+09	3.2225e+09	0	0	-6.3239e+06	2.14193e+07	2.71011e+07	6.87822e+06	2.02228e+07					广州浪奇	0	0.575136	1.67931e+09	0.0161382
000523	2013000523	2013	2013-12-31	A	4.087e+09	4.087e+09	0	0	5.81967e+06	2.88989e+07	3.59334e+07	3.12985e+06	3.28035e+07					广州浪奇	0	0.268269	2.16821e+09	0.0165728
000523	2014000523	2014	2014-12-31	A	5.40883e+09	5.40883e+09	0	0	-1.16334e+06	4.50333e+07	4.80752e+07	8109411	3.99658e+07					广州浪奇	0	0.323422	2.75365e+09	0.0174587
000523	2015000523	2015	2015-12-31	A	7.57042e+09	7.57042e+09	0	0	-2.63739e+06	2.96113e+07	3.55742e+07	5.90409e+06	2.96702e+07					广州浪奇	0	0.399643	3.27069e+09	0.0108767
000523	2016000523	2016	2016-12-31	A	9.84907e+09	9.84907e+09			-2.07651e+06	4.17587e+07	5.40468e+07	1.50548e+07	3.89921e+07					广州浪奇	0	0.300994	3.85011e+09	0.0140377
000523	2017000523	2017	2017-12-31	A	1.1811e+10	1.1811e+10			2.25522e+06	4.55775e+07	4.66347e+07	1.28351e+07	3.37996e+07				24226895	广州浪奇	0	0.199196	4.49145e+09	0.010383
000523	2018000523	2018	2018-12-31	A	5.73989e+09	5.73989e+09	0	0	2.01732e+06	-2.1688e+08	-2.15057e+08	-3.13672e+07	-1.83689e+08	2.20469e+07	7.72087e+07	2.54627e+06	1.72058e+07	广州浪奇	0.00384099	-0.51402	5.51214e+09	-0.025008
000523	2019000523	2019	2019-12-31	A	5.74606e+09	5.74606e+09			2.00304e+07	-1.29674e+08	-1.2278e+08	-1.25898e+07	-1.10191e+08	3.99468e+07	1.26587e+08	2.94286e+06	1.53182e+07	广州浪奇	0.00695203	0.00107406	6.70907e+09	0.000567299
000523	2020000523	2020	2020-12-31	A	3.31521e+09	3.31521e+09			1.19475e+07	-4.22038e+09	-4.30626e+09	4.36455e+08	-4.74271e+09	2.63266e+07	1.78295e+08	5.08255e+06	2.04988e+07	广州浪奇	0.00794115	-0.423046	5.30295e+09	-0.778428
000523	2021000523	2021	2021-12-31	A	2.58555e+09	2.58555e+09	0		2.41878e+09	2.01477e+09	1.82142e+09	3.86974e+08	1.43445e+09	5.44768e+07	136773483	9.57799e+06	2.06827e+07	*ST 浪奇	0.0210698	-0.220096	3.05333e+09	0.64133
000527	2006000527	2006	2006-12-31	A	2.01388e+10	2.01388e+10			1.18411e+07	8.37981e+08	8.27149e+08	5.95274e+07	7.67622e+08					美的电器	0	6.78901	7.57464e+09	0.1092
000527	2007000527	2007	2007-12-31	A	3.32966e+10	3.32966e+10			1.80102e+08	1.81575e+09	1.86975e+09	1.95383e+08	1.67437e+09					美的电器	0	0.653351	1.48841e+10	0.125621
000527	2008000527	2008	2008-12-31	A	4.53135e+10	4.53135e+10			3.91274e+07	1.72731e+09	1.75557e+09	2.04469e+08	1.5511e+09					美的电器	0	0.360906	2.03549e+10	0.0862481
000527	2009000527	2009	2009-12-31	A	47278248260	47278248260			32124940	2519748590	2752828840	238962590	2513866250					美的电器	0	0.0433599	2.75206e+10	0.100028
000527	2010000527	2010	2010-12-31	A	74558886120	74558886120			134312450	2556717790	4963170780	919932160	4043238620					美的电器	0	0.577023	36855832495	0.134664
000527	2011000527	2011	2011-12-31	A	93108058260	93108058260			722312330	5022596070	5560518760	1019558890	4540959870					美的电器	0	0.248786	50802098245	0.109455
000527	2012000527	2012	2012-12-31	A	68071200640	68071200640	0	0	348095700	4743724620	5076346450	947501220	4128845230					美的电器	0	-0.268901	60224878900	0.0842899
000528	2006000528	2006	2006-12-31	A	5.18213e+09	5.18213e+09			-453576	4.18541e+08	4.22832e+08	6.49451e+07	3.57887e+08					柳工	0	-0.923872	3.20168e+10	0.0132066
000528	2007000528	2007	2007-12-31	A	7.59257e+09	7.59257e+09			8.92608e+06	6.63187e+08	6.6491e+08	9.77198e+07	5.67191e+08					柳工	0	0.465146	3.7077e+09	0.179332
000528	2008000528	2008	2008-12-31	A	9.26838e+09	9.26838e+09			3.72866e+07	3.81764e+08	4.11528e+08	6.95049e+07	3.42023e+08					柳工	0	0.220716	5.27695e+09	0.0779859
000528	2009000528	2009	2009-12-31	A	1.0183e+10	1.0183e+10	0	0	-269098	9.72052e+08	1.03229e+09	1.64849e+08	8.67442e+08					柳工	0	0.0986779	7.91879e+09	0.13036
000528	2010000528	2010	2010-12-31	A	1.53661e+10	1.53661e+10	0	0	3.0068e+07	1.81258e+09	1.85727e+09	3.08444e+08	1.54882e+09					柳工	0	0.509004	1.408e+10	0.131908
000528	2011000528	2011	2011-12-31	A	1.78783e+10	1.78783e+10	0	0	-1.10425e+07	1.51238e+09	1.5795e+09	2.53465e+08	1.32603e+09					柳工	0	0.163486	2.06731e+10	0.0764034
000528	2012000528	2012	2012-12-31	A	1.26297e+10	1.26297e+10	0	0	1.69763e+07	1.97019e+08	3.38075e+08	5.92669e+07	2.78809e+08					柳工	0	-0.293575	2.26676e+10	0.0149145
000528	2013000528	2013	2013-12-31	A	1.25847e+10	1.25847e+10	0	0	5.97257e+06	3.27293e+08	4.22872e+08	9.10728e+07	3.31799e+08					柳工	0	-0.00356138	2.23819e+10	0.0188934
000528	2014000528	2014	2014-12-31	A	1.02934e+10	1.02934e+10	0	0	-9.01622e+06	1.52638e+08	2.96774e+08	1.03615e+08	1.93159e+08					柳工	0	-0.182069	2.14909e+10	0.0138093
000528	2015000528	2015	2015-12-31	A	6.65582e+09	6.65582e+09	0	0	-1.91938e+07	-1.14204e+08	5.13072e+07	3.0542e+07	2.07652e+07					柳工	0	-0.35339	2.05932e+10	0.00249147
000528	2016000528	2016	2016-12-31	A	7.0054e+09	7.0054e+09			-3.76066e+07	-7.56444e+07	1.18037e+08	7.04675e+07	4.75696e+07					柳工	0	0.0525225	2.04843e+10	0.00576233
000528	2017000528	2017	2017-12-31	A	1.12642e+10	1.12642e+10			3.73231e+07	4.44542e+08	4.57679e+08	1.35429e+08	3.2225e+08				5.53272e+07	柳工	0	0.607934	2.11211e+10	0.0216693
000528	2018000528	2018	2018-12-31	A	1.80848e+10	1.80848e+10			8.16474e+07	1.02238e+09	1.03354e+09	1.92573e+08	8.40966e+08	4.18465e+08	1.81607e+08	8.0834e+07	9.10187e+07	柳工	0.023139	0.605513	2.3935e+10	0.0507686
000528	2019000528	2019	2019-12-31	A	1.91773e+10	1.91773e+10			6.76168e+07	1.3097e+09	1.30791e+09	2.341e+08	1.07381e+09	4.63906e+08	1.7121e+08	8.99903e+07	1.4678e+08	柳工	0.0241904	0.0604074	2.80367e+10	0.0527566
000528	2020000528	2020	2020-12-31	A	2.30026e+10	2.30026e+10			1.52179e+08	1.56985e+09	1.60242e+09	2.5693e+08	1.34549e+09	5.19611e+08	2.01318e+08	1.10877e+08	2.91474e+08	柳工	0.0225893	0.199468	3.19359e+10	0.0564799
000528	2021000528	2021	2021-12-31	A	2.87007e+10	2.87007e+10			1.79169e+08	1.23258e+09	1.25584e+09	2.38094e+08	1.01775e+09	6.49034e+08	2.24241e+08	1.92973e+08	2.45939e+08	柳工	0.0226138	0.247719	3.72219e+10	0.0397639
000529	2006000529	2006	2006-12-31	A	2.8489e+08	2.8489e+08			-665150	2.68167e+06	5.74478e+06		5.74478e+06					S*ST 美雅	0	-0.990074	2.04922e+10	0.00028034
000529	2007000529	2007	2007-12-31	A	1.89976e+08	1.89976e+08	0	0	-1.03718e+06	-9.37028e+07	4865199	0	4865199					S*ST 美雅	0	-0.333159	5.1799e+08	0.00939245
000529	2008000529	2008	2008-12-31	A	1.65146e+08	1.65146e+08			6.33042e+06	-1.19922e+08	3.37582e+08	0	3.37582e+08					S*ST 美雅	0	-0.130699	7.50599e+08	0.449751
000529	2009000529	2009	2009-12-31	A	1.08779e+09	1.08779e+09			8.32347e+06	5.57541e+07	7.6951e+07	1.81412e+07	5.88098e+07					广弘控股	0	5.58685	9.73863e+08	0.0790163
000529	2010000529	2010	2010-12-31	A	1.23656e+09	1.23656e+09	0	0	2.00919e+07	6.30764e+07	8.93141e+07	2.8968e+07	6.03462e+07					广弘控股	0	0.136762	9.6217e+08	0.0928257
000529	2011000529	2011	2011-12-31	A	1.38775e+09	1.38775e+09	0	0	7.53611e+06	6.8689e+07	9.37975e+07	2.36848e+07	7.01128e+07					广弘控股	0	0.122265	1.05014e+09	0.089319
000529	2012000529	2012	2012-12-31	A	1.56933e+09	1.56933e+09	0	0	6.02279e+06	5.74904e+07	8.99392e+07	2.822e+07	6.17193e+07					广弘控股	0	0.13084	1.15638e+09	0.0777764
000529	2013000529	2013	2013-12-31	A	1.84576e+09	1.84576e+09	0	0	8.22033e+06	7.90831e+07	1.12948e+08	3.26755e+07	8.02722e+07					广弘控股	0	0.176151	1.25501e+09	0.0899971
000529	2014000529	2014	2014-12-31	A	1.87618e+09	1.87618e+09	0	0	9.83766e+07	1.71482e+08	2.00341e+08	4.68475e+07	1.53493e+08					广弘控股	0	0.0164763	1.38874e+09	0.14426
000529	2015000529	2015	2015-12-31	A	1.92716e+09	1.92716e+09	0	0	1.03337e+07	8.59579e+07	1.06323e+08	3.19249e+07	7.4398e+07					广弘控股	0	0.0271737	1.46199e+09	0.0727247
000529	2016000529	2016	2016-12-31	A	2.0675e+09	2.0675e+09			-421697	1.31722e+08	1.4761e+08	3.9997e+07	1.07613e+08					广弘控股	0	0.072822	1.51954e+09	0.0971412
000529	2017000529	2017	2017-12-31	A	2.30588e+09	2.30588e+09			4.49603e+07	1.9813e+08	1.97739e+08	4.18502e+07	1.55889e+08				1.51968e+07	广弘控股	0	0.115302	1.81555e+09	0.108914
000529	2018000529	2018	2018-12-31	A	2.49875e+09	2.49875e+09			3.19112e+06	2.47164e+08	2.47235e+08	5.58648e+07	1.91371e+08		218498	4.20903e+07	1.59284e+07	广弘控股	0	0.0836388	2.07573e+09	0.119213
000529	2019000529	2019	2019-12-31	A	3.01928e+09	3.01928e+09			5.25781e+06	3.46166e+08	3.47813e+08	6.134e+07	2.86473e+08		334273	3.99995e+07	1.86978e+07	广弘控股	0	0.20832	2.33792e+09	0.148913
000529	2020000529	2020	2020-12-31	A	3.39467e+09	3.39467e+09			2.05526e+06	3.84688e+08	3.96723e+08	5.90646e+07	3.37658e+08	9.11924e+06	2.89678e+06	4.88177e+07	3.10269e+07	广弘控股	0.00268634	0.124329	3.1491e+09	0.1269
000529	2021000529	2021	2021-12-31	A	3.63771e+09	3.63771e+09			-1.18707e+06	4.41553e+08	4.88449e+08	1.03658e+08	3.84791e+08	1.12439e+07	1.54137e+07	9.74078e+07	4.61662e+07	广弘控股	0.00309092	0.0715952	4.22065e+09	0.11938
000530	2006000530	2006	2006-12-31	A	1.60209e+09	1.60209e+09			9.77631e+07	1.53987e+08	1.56743e+08	1.79588e+07	1.36373e+08					大冷股份	0	-0.559587	3.46155e+09	0.0445846
000530	2007000530	2007	2007-12-31	A	1.65396e+09	1.65396e+09			9.68299e+07	1.35692e+08	1.50369e+08	8.14872e+06	1.42221e+08					大冷股份	0	0.0323704	2.39772e+09	0.0627135
000530	2008000530	2008	2008-12-31	A	1.51344e+09	1.51344e+09			9.62734e+07	1.14986e+08	1.36451e+08	821834	1.35629e+08					大冷股份	0	-0.0849594	2.65126e+09	0.0514663
000530	2009000530	2009	2009-12-31	A	1.39454e+09	1.39454e+09			6.98751e+07	7.445e+07	9.60083e+07	8291005	8.77173e+07					大冷股份	0	-0.0785594	2.71296e+09	0.0353888
000530	2010000530	2010	2010-12-31	A	1.49553e+09	1.49553e+09			7.83898e+07	1.00908e+08	1.23563e+08	1.39722e+07	1.09591e+08					大冷股份	0	0.0724151	2.80933e+09	0.0439829
000530	2011000530	2011	2011-12-31	A	1.86325e+09	1.86325e+09			5.28075e+07	1.10665e+08	1.30284e+08	3.68233e+07	9.34606e+07					大冷股份	0	0.245884	2.98302e+09	0.0436752
000530	2012000530	2012	2012-12-31	A	1.52198e+09	1.52198e+09	0	0	6.84877e+07	1.15918e+08	1.33285e+08	7.24043e+06	1.26045e+08					大冷股份	0	-0.18316	2.99543e+09	0.0444962
000530	2013000530	2013	2013-12-31	A	1.53571e+09	1.53571e+09	0	0	8.85418e+07	1.32467e+08	1.84745e+08	2.57835e+07	1.58962e+08					大冷股份	0	0.0090196	2.95229e+09	0.0625769
000530	2014000530	2014	2014-12-31	A	1.42572e+09	1.42572e+09	0	0	1.03941e+08	1.09383e+08	1.23988e+08	9.46879e+06	1.14519e+08					大冷股份	0	-0.0716226	3.01066e+09	0.041183
000530	2015000530	2015	2015-12-31	A	1.60752e+09	1.60752e+09	0	0	1.28908e+08	1.29594e+08	1.35948e+08	4.73263e+06	1.31215e+08					大冷股份	0	0.127517	3.56822e+09	0.0380996
000530	2016000530	2016	2016-12-31	A	1.7795e+09	1.7795e+09			1.73737e+08	1.72115e+08	1.88179e+08	6.24899e+06	1.8193e+08					大冷股份	0	0.106985	4.53301e+09	0.041513
000530	2017000530	2017	2017-12-31	A	2.07972e+09	2.07972e+09			1.80132e+08	2.16331e+08	2.18474e+08	1.39177e+07	2.04556e+08				1.77118e+06	大冷股份	0	0.168708	5.30157e+09	0.0412093
000530	2018000530	2018	2018-12-31	A	1.96606e+09	1.96606e+09			2.15559e+08	1.16717e+08	1.18877e+08	6.8583e+06	1.12018e+08	4.69044e+07	1.88053e+07	2.48724e+06	5.70028e+06	大冷股份	0.023857	-0.0546471	5.59395e+09	0.0246127
000530	2019000530	2019	2019-12-31	A	1.83185e+09	1.83185e+09			1.68766e+08	6.42979e+07	6.6716e+07	-1.94087e+07	8.61247e+07	5.06495e+07	1.79998e+07	2.11029e+06	5.12299e+06	大冷股份	0.0276494	-0.068265	5.54689e+09	0.0152727
000530	2020000530	2020	2020-12-31	A	1.72727e+09	1.72727e+09			1.04437e+08	2.09949e+07	1.4265e+07	-8.58477e+06	2.28498e+07	4.91583e+07	2.27954e+07	2.43539e+06	2.01046e+07	冰山冷热	0.0284601	-0.0570916	5.60354e+09	0.00661376
000530	2021000530	2021	2021-12-31	A	2.08921e+09	2.08921e+09			-4.74473e+07	-2.84348e+08	-2.89493e+08	-1.43034e+07	-2.7519e+08	6.52698e+07	1.67183e+07	5.19316e+06	1.07998e+07	冰山冷热	0.0312414	0.209545	5.70857e+09	-0.0477834
000533	2006000533	2006	2006-12-31	A	1.8178e+09	1.8178e+09			5.48831e+07	3.40246e+07	3.77282e+07	1.93506e+07	4.89668e+07					S 万家乐	0	-0.12991	4.22858e+09	0.0161561
000533	2007000533	2007	2007-12-31	A	3.13719e+09	3.13719e+09	0	0	3.09811e+07	1.70007e+08	1.78623e+08	4.95447e+07	1.29078e+08					万家乐	0	0.72582	2.66493e+09	0.0670272
000533	2008000533	2008	2008-12-31	A	2.79724e+09	2.79724e+09			1.47205e+07	6.64631e+07	8.8386e+07	2.27208e+07	6.56651e+07					万家乐	0	-0.108362	2.69632e+09	0.0327802
000533	2009000533	2009	2009-12-31	A	2.75276e+09	2.75276e+09	0	0	3.46775e+07	1.9684e+08	2.27246e+08	3.39233e+07	1.93322e+08					万家乐	0	-0.0159037	2.67825e+09	0.0848485
000533	2010000533	2010	2010-12-31	A	2.83191e+09	2.83191e+09	0	0	1.01088e+07	-8.04102e+06	1.88255e+08	4.4902e+07	1.43353e+08					万家乐	0	0.0287561	2.49108e+09	0.0755715
000533	2011000533	2011	2011-12-31	A	2.02252e+09	2.02252e+09	0	0	8.44143e+06	3.35636e+07	5.58229e+07	-1.4558e+07	7.03809e+07					万家乐	0	-0.285811	2.31048e+09	0.0241607
000533	2012000533	2012	2012-12-31	A	1.97396e+09	1.97396e+09	0	0	6.1998e+07	8.78516e+07	9.41242e+07	1.85066e+07	7.56175e+07					万家乐	0	-0.0240119	2.31399e+09	0.0406761
000533	2013000533	2013	2013-12-31	A	2.31085e+09	2.31085e+09	0	0	1.77223e+08	1.89698e+08	2.25945e+08	4.24367e+07	1.83509e+08					万家乐	0	0.170669	3.12461e+09	0.0723115
000533	2014000533	2014	2014-12-31	A	3.89646e+09	3.89646e+09	0	0	21951118	2.2666e+08	2.38191e+08	7.80287e+07	1.60163e+08					万家乐	0	0.686157	3.86928e+09	0.0615596
000533	2015000533	2015	2015-12-31	A	4130364236	4130364236	0	0	4.41592e+07	2.33711e+08	2.39398e+08	6.74796e+07	1.71919e+08					万家乐	0	0.0600303	4.03585e+09	0.059318
000533	2016000533	2016	2016-12-31	A	4.33847e+09	4.33847e+09			2.40554e+08	2.88091e+08	2.92201e+08	3.04035e+07	2.61798e+08					万家乐	0	0.0503843	3.71208e+09	0.0787164
000533	2017000533	2017	2017-12-31	A	8.26695e+09	8.26695e+09			9.57122e+06	9.41539e+07	9.44286e+07	2.78014e+07	6.66272e+07				3.24772e+07	万家乐	0	0.905499	3.81235e+09	0.0247691
000533	2018000533	2018	2018-12-31	A	9.55944e+09	9.55944e+09			1.3857e+08	-9.80498e+08	-1.16535e+09	6.16325e+07	-1.22699e+09	5.88914e+07	6.44473e+07	2.6136e+06	2.7134e+06	万家乐	0.00616055	0.156344	3.42805e+09	-0.321146
000533	2019000533	2019	2019-12-31	A	1.37371e+09	1.37371e+09			185837	-2.98909e+07	3.76946e+06	1.40215e+07	-1.02521e+07	5.85617e+07	3.48589e+07	472056	3.13326e+06	顺钠股份	0.0426305	-0.856299	2.42978e+09	0.0158979
000533	2020000533	2020	2020-12-31	A	1.47767e+09	1.47767e+09			1.05168e+07	3.69052e+07	9.83954e+07	1.29036e+07	8.54918e+07	5.95111e+07	3.05733e+07	688070	5.14606e+06	顺钠股份	0.0402735	0.0756854	2.40683e+09	0.0535843
000533	2021000533	2021	2021-12-31	A	1.45873e+09	1.45873e+09			7.03431e+06	2.78185e+07	-1.22542e+07	8.08689e+06	-2.03411e+07	6.17064e+07	2.65535e+07	1.3554e+06	6.9076e+06	顺钠股份	0.0423013	-0.0128175	2.40959e+09	0.00593433
000534	2006000534	2006	2006-12-31	A	2.11689e+08	2.11689e+08			3.70435e+07	1.7103e+07	1.46799e+07	5.2427e+06	9.43716e+06					汕电力A	0	-0.854881	1.59063e+09	0.00922896
000534	2007000534	2007	2007-12-31	A	4.86759e+08	4.86759e+08	0	0	3.34868e+08	1.81898e+08	1.8153e+08	4.19057e+07	1.39625e+08					汕电力A	0	1.2994	8.91585e+08	0.203604
000534	2008000534	2008	2008-12-31	A	3.56383e+08	3.56383e+08	0	0	-1.6727e+06	5.64943e+07	5.49963e+07	2.66283e+07	2.83679e+07					汕电力A	0	-0.267845	1.19721e+09	0.0459369
000534	2009000534	2009	2009-12-31	A	5.53857e+08	5.53857e+08	0	0	1.71092e+06	86047571	8.57431e+07	3.77419e+07	48001243					万泽股份	0	0.554105	1.37948e+09	0.0621563
000534	2010000534	2010	2010-12-31	A	3.10943e+08	3.10943e+08	0	0	4.71641e+06	6.40566e+07	5.82277e+07	1.93399e+07	3.88878e+07					万泽股份	0	-0.438587	1.28168e+09	0.0454307
000534	2011000534	2011	2011-12-31	A	1.99209e+08	1.99209e+08	0	0	-5.70436e+06	1.56696e+07	2.57142e+07	1.1063e+07	1.46512e+07					万泽股份	0	-0.359338	1.27707e+09	0.0201353
000534	2012000534	2012	2012-12-31	A	6.3659e+08	6.3659e+08	0	0	-5.81482e+06	1.93844e+08	1.91016e+08	5.9531e+07	1.31485e+08					万泽股份	0	2.19559	2.15418e+09	0.0886724
000534	2013000534	2013	2013-12-31	A	1.12235e+09	1.12235e+09	0	0	-1.98623e+07	2.49757e+08	2.40927e+08	8.94199e+07	1.51507e+08					万泽股份	0	0.763064	3.08756e+09	0.0780315
000534	2014000534	2014	2014-12-31	A	5.2664e+08	5.2664e+08	0	0	-1.40609e+07	8.77165e+07	7.82629e+07	3.69796e+07	4.12833e+07					万泽股份	0	-0.53077	3.34407e+09	0.0234035
000534	2015000534	2015	2015-12-31	A	4.91811e+08	4.91811e+08	0	0	5.23648e+07	7.03751e+07	7.41036e+07	3.63036e+07	3.78e+07					万泽股份	0	-0.0661353	3.38938e+09	0.0218634
000534	2016000534	2016	2016-12-31	A	1.9468e+08	1.9468e+08	0	0	1.82805e+08	7.66722e+07	8.47187e+07	1.31869e+07	7.15318e+07					万泽股份	0	-0.604157	2.82265e+09	0.0300138
000534	2017000534	2017	2017-12-31	A	2.55152e+08	2.55152e+08			2.21362e+08	9.77081e+07	9.71778e+07	1.99772e+07	7.72006e+07				5.31843e+06	万泽股份	0	0.310627	2.38298e+09	0.0407799
000534	2018000534	2018	2018-12-31	A	2.58443e+08	2.58443e+08			7.0781e+07	3.2217e+07	7.31798e+07	3.06028e+07	4.25771e+07	3.17324e+07	1.3815e+07	1.41753e+07	1.11255e+07	万泽股份	0.122783	0.0128968	2.50601e+09	0.0347144
000534	2019000534	2019	2019-12-31	A	5.48735e+08	5.48735e+08			3.0744e+07	7.32517e+07	7.51764e+07	2.32148e+07	5.19617e+07	4.54336e+07	3.0638e+07	1.64253e+07	1.50851e+07	万泽股份	0.0827969	1.12323	2.33202e+09	0.0453746
000534	2020000534	2020	2020-12-31	A	5.52562e+08	5.52562e+08			2.04246e+07	9.97298e+07	9.84411e+07	2.96059e+07	6.88352e+07	7.77921e+07	2.34068e+07	1.25988e+07	2.88832e+07	万泽股份	0.140784	0.00697403	2.09393e+09	0.0581911
000534	2021000534	2021	2021-12-31	A	6.56256e+08	6.56256e+08			4.33579e+07	1.19179e+08	1.19391e+08	3.05206e+07	8.88708e+07	7.6716e+07	2.1404e+07	3.41483e+06	1.98691e+07	万泽股份	0.1169	0.18766	2.12161e+09	0.0663625
000536	2006000536	2006	2006-12-31	A	1.14216e+08	1.14216e+08			1.84805e+07	1.14861e+07	2.47795e+07	3.03635e+06	2.18508e+07					SST 闽东	0	-0.825958	1.15164e+09	0.0216102
000536	2007000536	2007	2007-12-31	A	1.08256e+08	1.08256e+08			1.05082e+07	-4.95156e+06	3.20211e+07	1.24109e+07	1.96103e+07					SST 闽东	0	-0.052181	1.82525e+08	0.175434
000536	2008000536	2008	2008-12-31	A	1.31424e+08	1.31424e+08			1.34488e+07	7.54479e+06	6.75022e+06	223492	6.52673e+06					SST 闽东	0	0.21401	1.76803e+08	0.0381793
000536	2009000536	2009	2009-12-31	A	67374789	67374789			8.16812e+06	-1.30246e+06	2.44141e+07	1.72665e+07	7.14752e+06					闽闽东	0	-0.487349	1.30022e+08	0.187769
000536	2010000536	2010	2010-12-31	A	3.0241e+09	3.0241e+09	0	0	9.37312e+06	5.51679e+08	5.6912e+08	1.01604e+08	4.67516e+08					闽闽东	0	43.8847	2.39994e+09	0.237139
000536	2011000536	2011	2011-12-31	A	2.18254e+09	2.18254e+09	0	0	1.71813e+07	5.42462e+08	5.67279e+08	1.06198e+08	4.61081e+08					华映科技	0	-0.278284	4.63316e+09	0.122439
000536	2012000536	2012	2012-12-31	A	1.82239e+09	1.82239e+09	0	0	3.54319e+07	3.74684e+08	4.39411e+08	7.78256e+07	3.61586e+08					华映科技	0	-0.165013	5.171e+09	0.0849761
000536	2013000536	2013	2013-12-31	A	5.54385e+09	5.54385e+09	0	0	1.29839e+08	8.67647e+08	5.87317e+08	5.99293e+07	5.27388e+08					华映科技	0	2.04208	7.75147e+09	0.0757685
000536	2014000536	2014	2014-12-31	A	7.01819e+09	7.01819e+09	0	0	1794844	4.07247e+08	5.04516e+08	1.3045e+08	3.74065e+08					华映科技	0	0.26594	1.00748e+10	0.0500772
000536	2015000536	2015	2015-12-31	A	5.43357e+09	5.43357e+09	0	0	191284	2.44805e+08	2.95075e+08	9.44749e+07	2.006e+08					华映科技	0	-0.225788	9.70458e+09	0.0304057
000536	2016000536	2016	2016-12-31	A	4.43599e+09	4.43599e+09			5.91373e+08	6.15445e+08	6.34246e+08	2.53523e+08	3.80723e+08					华映科技	0	-0.183595	1.39581e+10	0.0454392
000536	2017000536	2017	2017-12-31	A	4.88905e+09	4.88905e+09			5.76008e+06	2.41909e+08	2.54707e+08	5.62325e+07	1.98474e+08				4.73246e+08	华映科技	0	0.102133	1.9981e+10	0.0127475
000536	2018000536	2018	2018-12-31	A	4.51779e+09	4.51779e+09			87034.3	-4.58785e+09	-4.57646e+09	4.09598e+08	-4.98606e+09	2.91503e+08	3.04513e+08	1.29795e+08	1.09101e+07	华映科技	0.0645235	-0.0759376	2.00542e+10	-0.213021
000536	2019000536	2019	2019-12-31	A	1.47412e+09	1.47412e+09			1.36174e+08	-2594309395	-2.5874e+09	5.28378e+06	-2.59268e+09	3.56442e+08	4.04323e+08	1.00334e+08	3.31553e+08	华映科技	0.241799	-0.673707	1.68568e+10	-0.129507
000536	2020000536	2020	2020-12-31	A	2.19387e+09	2.19387e+09			1.46462e+09	6.06582e+08	6.15632e+08	2.25201e+06	6.1338e+08	2.90616e+08	3.18323e+08	4.24864e+07	3.39794e+08	*ST 华映	0.132467	0.488255	1.33793e+10	0.0698058
000536	2021000536	2021	2021-12-31	A	3.01373e+09	3.01373e+09			33408.2	-4.00938e+08	-1.91681e+08	1.30687e+07	-2.04749e+08	2.81679e+08	2.60124e+08	3.12723e+07	1.25218e+08	华映科技	0.0934654	0.373703	1.18166e+10	0.00579216
000538	2006000538	2006	2006-12-31	A	3.20034e+09	3.20034e+09			778756	3.378e+08	3.37043e+08	5.34631e+07	2.8358e+08					云南白药	0	0.0619187	6.84479e+09	0.0492408
000538	2007000538	2007	2007-12-31	A	4.11572e+09	4.11572e+09	0	0	2.55838e+06	3.93323e+08	3.97158e+08	5.89772e+07	3.38181e+08					云南白药	0	0.286027	2.52727e+09	0.157149
000538	2008000538	2008	2008-12-31	A	5.7232e+09	5.7232e+09	0	0	5.61219e+06	5.28885e+08	5.5525e+08	9.17179e+07	4.63532e+08					云南白药	0	0.390572	3.90016e+09	0.142366
000538	2009000538	2009	2009-12-31	A	7.17178e+09	7.17178e+09	0	0	4.04972e+06	6.91843e+08	7.05649e+08	9.64539e+07	6.09195e+08					云南白药	0	0.253108	5.47126e+09	0.128974
000538	2010000538	2010	2010-12-31	A	1.00754e+10	1.00754e+10	0	0	7.99887e+06	1.0431e+09	1.03974e+09	1.13394e+08	9.26344e+08					云南白药	0	0.404872	6.8192e+09	0.152472
000538	2011000538	2011	2011-12-31	A	1.13123e+10	1.13123e+10	0	0	1.68257e+07	1.37272e+09	1.40697e+09	1.9606e+08	1.21091e+09					云南白药	0	0.122762	8.36199e+09	0.168258
000538	2012000538	2012	2012-12-31	A	1.36868e+10	1.36868e+10	0	0	669973	1.80378e+09	1.82985e+09	2.4733e+08	1.58252e+09					云南白药	0	0.209904	9.87744e+09	0.185255
000538	2013000538	2013	2013-12-31	A	1.58148e+10	1.58148e+10	0	0	6.84865e+08	2.63893e+09	2.70131e+09	3.79857e+08	2.32145e+09					云南白药	0	0.155476	1.17724e+10	0.229461
000538	2014000538	2014	2014-12-31	A	1.88144e+10	1.88144e+10	0	0	1.05535e+08	2.82983e+09	2.91015e+09	4.12818e+08	2.49733e+09					云南白药	0	0.189669	1.46111e+10	0.199173
000538	2015000538	2015	2015-12-31	A	2.07381e+10	2.07381e+10	0	0	1.74993e+08	3.16824e+09	3.21534e+09	4.59754e+08	2.75558e+09					云南白药	0	0.10225	1.78161e+10	0.180473
000538	2016000538	2016	2016-12-31	A	2.24107e+10	2.24107e+10			1.93859e+08	3.31983e+09	3.39751e+09	4.66616e+08	2.93089e+09					云南白药	0	0.0806499	2.19388e+10	0.154863
000538	2017000538	2017	2017-12-31	A	2.43146e+10	2.43146e+10			2.76912e+08	3.62072e+09	3.62185e+09	4.89313e+08	3.13253e+09				7.8369e+07	云南白药	0	0.0849578	2.61446e+10	0.138531
000538	2018000538	2018	2018-12-31	A	2.67082e+10	2.67082e+10			2.82125e+08	3.83199e+09	3.82616e+09	5.36416e+08	3.28975e+09	1.10304e+08	1.94307e+08	6.20293e+07	9.0936e+07	云南白药	0.00412997	0.0984428	2.90401e+10	0.138446
000538	2019000538	2019	2019-12-31	A	2.96647e+10	2.96647e+10			1.47047e+09	4.74298e+09	4.72619e+09	5.53137e+08	4.17305e+09	1.73888e+08	1.25582e+08	2.49053e+08	2.17672e+08	云南白药	0.00586178	0.110695	4.00178e+10	0.12124
000538	2020000538	2020	2020-12-31	A	3.27428e+10	3.27428e+10			3.92173e+08	6.812e+09	6.80114e+09	1.2901e+09	5.51104e+09	1.81082e+08	1.69154e+08	4.19112e+08	1.78561e+08	云南白药	0.00553046	0.103763	5.24387e+10	0.132922
000538	2021000538	2021	2021-12-31	A	3.63739e+10	3.63739e+10			1.0444e+09	3.48517e+09	3.48165e+09	6.8531e+08	2.79634e+09	3.3136e+08	5.16595e+07	3.39375e+08	1.49265e+08	云南白药	0.00910982	0.110899	5.37561e+10	0.0657285
000541	2006000541	2006	2006-12-31	A	1.22958e+09	1.22958e+09			7.86466e+07	2.84104e+08	2.87623e+08	4.92585e+07	2.38365e+08					佛山照明	0	-0.966196	2.74757e+10	0.0104683
000541	2007000541	2007	2007-12-31	A	1.49607e+09	1.49607e+09	0	0	3.29549e+08	4.95425e+08	5.0149e+08	7.25146e+07	4.28976e+08					佛山照明	0	0.216737	3.0258e+09	0.165738
000541	2008000541	2008	2008-12-31	A	1.71871e+09	1.71871e+09	0	0	1.65037e+08	2.71699e+08	2.74541e+08	4.90947e+07	2.25446e+08					佛山照明	0	0.148816	3.11163e+09	0.0882307
000541	2009000541	2009	2009-12-31	A	1.70729e+09	1.70729e+09	0	0	2.99076e+06	2.66214e+08	2.70066e+08	4.38295e+07	2.26237e+08					佛山照明	0	-0.00664427	2.91268e+09	0.0927208
000541	2010000541	2010	2010-12-31	A	1.95607e+09	1.95607e+09	0	0	-1.11304e+06	3.13749e+08	3.24258e+08	5.31608e+07	2.71097e+08					佛山照明	0	0.145713	3.06182e+09	0.105904
000541	2011000541	2011	2011-12-31	A	2.26093e+09	2.26093e+09	0	0	-5.49115e+06	3.61615e+08	3.55147e+08	5.78727e+07	2.97274e+08					佛山照明	0	0.155854	3.14205e+09	0.11303
000541	2012000541	2012	2012-12-31	A	2.20191e+09	2.20191e+09	0	0	2.0769e+08	4.83351e+08	4.72063e+08	7.18332e+07	4.0023e+08					佛山照明	0	-0.0261039	3.30191e+09	0.142966
000541	2013000541	2013	2013-12-31	A	2.52668e+09	2.52668e+09	0	0	-6.87012e+06	2.45424e+08	2.99149e+08	4.68642e+07	2.52285e+08					佛山照明	0	0.147494	3.41103e+09	0.0877006
000541	2014000541	2014	2014-12-31	A	3.06864e+09	3.06864e+09	0	0	1.92146e+07	3.70188e+08	3.19128e+08	5.24625e+07	2.66666e+08					佛山照明	0	0.214495	3.55524e+09	0.0897628
000541	2015000541	2015	2015-12-31	A	2.87666e+09	2.87666e+09	0	0	1.95238e+07	1.79679e+08	4.5993e+07	8.30827e+06	3.76847e+07					佛山照明	0	-0.0625626	4.8925e+09	0.00940071
000541	2016000541	2016	2016-12-31	A	3.36645e+09	3.36645e+09			8.8208e+08	1.28211e+09	1.27323e+09	1.99977e+08	1.07326e+09					佛山照明	0	0.170266	6.07423e+09	0.209612
000541	2017000541	2017	2017-12-31	A	3.80019e+09	3.80019e+09			5.22605e+08	8.77711e+08	8.72803e+08	1.26983e+08	7.4582e+08				6.87639e+06	佛山照明	0	0.12884	5.88799e+09	0.148234
000541	2018000541	2018	2018-12-31	A	3.80196e+09	3.80196e+09			5.33295e+07	4.51089e+08	4.5107e+08	7.19195e+07	3.7915e+08	5.27266e+07	371567	11450858	3.12106e+07	佛山照明	0.0138683	0.000465157	5.63199e+09	0.0801566
000541	2019000541	2019	2019-12-31	A	3.33758e+09	3.33758e+09			6.08784e+07	3.54563e+08	3.52118e+08	4.86652e+07	3.03452e+08	7.94443e+07		2.44186e+07	1.12023e+07	佛山照明	0.023803	-0.122142	5.88168e+09	0.0598668
000541	2020000541	2020	2020-12-31	A	3.74491e+09	3.74491e+09			4.42362e+07	3.69573e+08	3.67883e+08	4.57147e+07	3.22169e+08	1.08885e+08		3.76508e+07	2.89895e+07	佛山照明	0.0290755	0.122046	7.34727e+09	0.0500708
000541	2021000541	2021	2021-12-31	A	4.77269e+09	4.77269e+09			3.61211e+07	2.8035e+08	2.92348e+08	2.50507e+07	2.67297e+08	2.03682e+08	5.79072e+06	16201526	1.63119e+07	佛山照明	0.0426765	0.274446	9.10946e+09	0.0327285
000545	2006000545	2006	2006-12-31	A	8.14564e+07	8.14564e+07			279895	-3.54681e+07	-3.5838e+07		-3.5838e+07					吉林制药	0	-0.982933	5.02284e+09	-0.007135
000545	2007000545	2007	2007-12-31	A	1.22801e+08	1.22801e+08			1212120	8.00382e+06	1.87889e+07	0	1.87889e+07					*ST 吉药	0	0.507566	3.46101e+08	0.0542873
000545	2008000545	2008	2008-12-31	A	1.36398e+08	1.36398e+08			0	3.90768e+06	3.32215e+06	0	3.32215e+06					吉林制药	0	0.110726	3.49715e+08	0.00949961
000545	2009000545	2009	2009-12-31	A	9.40742e+07	9.40742e+07			6.59619e+06	-2.19783e+07	-1.56486e+07	0	-1.56486e+07					吉林制药	0	-0.310297	2.95986e+08	-0.0528695
000545	2010000545	2010	2010-12-31	A	9.3543e+07	9.3543e+07	0	0	0	-5.37003e+07	-4.73391e+07	0	-4.73391e+07					吉林制药	0	-0.00564594	2.31107e+08	-0.204836
000545	2011000545	2011	2011-12-31	A	9.47236e+07	9.47236e+07			0	-5.41189e+06	-5.56033e+06	0	-5.56033e+06					*ST 吉药	0	0.0126204	2.09545e+08	-0.0265353
000545	2012000545	2012	2012-12-31	A	9.86564e+07	9.86564e+07	0	0	0	4.03374e+06	3.1673e+06	0	3.1673e+06					*ST 吉药	0	0.0415188	1.94648e+08	0.0162719
000545	2013000545	2013	2013-12-31	A	8.42142e+08	8.42142e+08	0	0	24422.4	5.80381e+07	1.09627e+08	1.47019e+07	9.4925e+07					金浦钛业	0	7.53611	6.83597e+08	0.160368
000545	2014000545	2014	2014-12-31	A	7.34944e+08	7.34944e+08	0	0	5.38175e+06	1.89571e+07	4.50243e+07	3.32678e+06	4.16975e+07					金浦钛业	0	-0.127292	1.64396e+09	0.0273877
000545	2015000545	2015	2015-12-31	A	7.09872e+08	7.09872e+08	0	0	1.02908e+08	1.09716e+08	1.53394e+08	2.22114e+07	1.31182e+08					金浦钛业	0	-0.0341135	2.31967e+09	0.0661274
000545	2016000545	2016	2016-12-31	A	1.04607e+09	1.04607e+09	0	0	7.94398e+07	1.26411e+08	1.40654e+08	1.985e+07	1.20804e+08					金浦钛业	0	0.473607	2.61039e+09	0.0538823
000545	2017000545	2017	2017-12-31	A	1.74101e+09	1.74101e+09			2.26715e+07	2.03835e+08	2.02981e+08	37153238	1.65828e+08				1.7339e+07	金浦钛业	0	0.664326	2.72409e+09	0.0745132
000545	2018000545	2018	2018-12-31	A	1.85462e+09	1.85462e+09			2.25587e+06	1.12255e+08	1.1205e+08	1.00051e+07	1.02045e+08	6.2339e+07	2.89338e+07	4.33897e+06	1.6672e+07	金浦钛业	0.0336128	0.0652583	2.93943e+09	0.047963
000545	2019000545	2019	2019-12-31	A	1.88488e+09	1.88488e+09			-6.586e+07	4.29883e+07	4.26339e+07	1.76229e+07	2.5011e+07	6.34006e+07	3.26741e+07	1.55462e+06	5.6021e+07	金浦钛业	0.0336365	0.0163138	3.10891e+09	0.0242233
000545	2020000545	2020	2020-12-31	A	1.83409e+09	1.83409e+09			-1.90074e+08	-2.61229e+08	-2.62534e+08	-1.23106e+07	-2.50223e+08	6.66131e+07	2.51401e+07	985470	1.80896e+07	金浦钛业	0.0363194	-0.0269429	2.98945e+09	-0.0794104
000545	2021000545	2021	2021-12-31	A	2.62013e+09	2.62013e+09			-8.75846e+07	1.4683e+08	1.4557e+08	3.82565e+07	1.07313e+08	9.18697e+07	2.39572e+07	3.51612e+06	1.79764e+07	金浦钛业	0.035063	0.428569	2.98306e+09	0.0568299
000547	2006000547	2006	2006-12-31	A	3.63865e+08	3.63865e+08			-1.21513e+06	3.85042e+07	3.98385e+07	7.86342e+06	3.24998e+07					闽福发A	0	-0.861127	2.05467e+09	0.0196446
000547	2007000547	2007	2007-12-31	A	4.37044e+08	4.37044e+08	0	0	2.95966e+06	54864145	5.65584e+07	1.4421e+07	4.21373e+07					闽福发A	0	0.201118	1.62618e+09	0.0347799
000547	2008000547	2008	2008-12-31	A	4.05581e+08	4.05581e+08	0	0	7.79561e+06	6.52925e+07	6.60017e+07	1.23044e+07	5.36972e+07					闽福发A	0	-0.0719927	1.8079e+09	0.0365074
000547	2009000547	2009	2009-12-31	A	3.83935e+08	3.83935e+08	0	0	3.65038e+06	5.11641e+07	118495949	2.60836e+07	9.24123e+07					闽福发A	0	-0.0533699	1.54597e+09	0.0766485
000547	2010000547	2010	2010-12-31	A	4.47049e+08	4.47049e+08	0	0	2.59948e+06	6.15693e+07	6.38936e+07	1.22538e+07	5.16397e+07					闽福发A	0	0.164389	1.78597e+09	0.0357753
000547	2011000547	2011	2011-12-31	A	4.08754e+08	4.08754e+08	0	0	9.1129e+07	1.41678e+08	1.44491e+08	1.03618e+07	1.34129e+08					闽福发A	0	-0.0856631	2.02732e+09	0.071272
000547	2012000547	2012	2012-12-31	A	4.23557e+08	4.23557e+08	0	0	8.88793e+07	1.60685e+08	1.60283e+08	1.36266e+07	1.46656e+08					闽福发A	0	0.036216	2.38264e+09	0.0672712
000547	2013000547	2013	2013-12-31	A	5.3615e+08	5.3615e+08	0	0	1.49579e+08	1.56638e+08	1.62507e+08	5.93542e+06	1.56571e+08					闽福发A	0	0.265828	2.71116e+09	0.0599399
000547	2014000547	2014	2014-12-31	A	855981251	855981251	0	0	1.59776e+08	2.60384e+08	2.61808e+08	3.26007e+07	2.29207e+08					闽福发A	0	0.596533	3.16e+09	0.0828507
000547	2015000547	2015	2015-12-31	A	1.12273e+09	1.12273e+09	0	0	2.70602e+06	2.43247e+08	2.46718e+08	3.05536e+07	2.16165e+08					航天发展	0	0.311624	5.13387e+09	0.048057
000547	2016000547	2016	2016-12-31	A	2.0421e+09	2.0421e+09			8.37002e+06	3.24065e+08	3.29231e+08	4.96607e+07	2.7957e+08					航天发展	0	0.818877	6.86526e+09	0.0479561
000547	2017000547	2017	2017-12-31	A	2.34993e+09	2.34993e+09			2.40381e+07	3.43255e+08	3.5185e+08	4.29561e+07	3.08894e+08				1.32521e+07	航天发展	0	0.150743	7.28385e+09	0.0483054
000547	2018000547	2018	2018-12-31	A	3.5158e+09	3.5158e+09			9.75653e+07	5.69351e+08	5.50562e+08	4.2879e+07	5.07683e+08	3.17045e+08	3.26997e+07	1.56587e+07	3.20605e+07	航天发展	0.0901774	0.496127	8.47495e+09	0.0688219
000547	2019000547	2019	2019-12-31	A	4.03926e+09	4.03926e+09			1.05513e+08	7.94504e+08	7.93337e+08	7.07864e+07	7.22551e+08	4.13887e+08	2.45954e+07	1.96605e+07	8.24839e+07	航天发展	0.102466	0.148888	1.00943e+10	0.081029
000547	2020000547	2020	2020-12-31	A	4.43605e+09	4.43605e+09			1.01116e+08	9.57878e+08	9.56282e+08	8.31325e+07	8.7315e+08	4.31687e+08	2.75009e+07	21757092	7.602e+07	航天发展	0.0973133	0.0982333	1.16482e+10	0.0844577
000547	2021000547	2021	2021-12-31	A	4.14387e+09	4.14387e+09			1.39025e+08	6.74147e+08	6.86982e+08	3.34153e+07	6.53566e+08	4.41703e+08	2.05721e+07	6.21821e+07	8.05729e+07	航天发展	0.106592	-0.0658651	1.31994e+10	0.0536049
000549	2006000549	2006	2006-12-31	A	1.1222e+10	1.1222e+10			9.56351e+07	7.35371e+08	7.77766e+08	1.54501e+08	6.3116e+08					S 湘火炬	0	1.70809	1.22502e+10	0.0641347
000550	2006000550	2006	2006-12-31	A	7368551143	7368551143			5633701	746816970	737561165	109299015	628262150					江铃汽车	0	-0.343381	7.88734e+09	0.0935121
000550	2007000550	2007	2007-12-31	A	8455549041	8455549041			8712630	857217676	860458089	84997961	775460128					江铃汽车	0	0.147519	5681018289	0.151462
000550	2008000550	2008	2008-12-31	A	8587033608	8587033608			5916939	737671647	902396414	105018756	797377658					江铃汽车	0	0.0155501	6.04407e+09	0.149303
000550	2009000550	2009	2009-12-31	A	10433205023	10433205023			5450401	1236400125	1243644395	163492218	1080152177					江铃汽车	0	0.214995	7129062193	0.174447
000550	2010000550	2010	2010-12-31	A	15767896708	15767896708			7109248	2041724088	2033376532	286360794	1747015738					江铃汽车	0	0.511319	9.76603e+09	0.208209
000550	2011000550	2011	2011-12-31	A	17456998864	17456998864			4732671	2029194757	2127250895	226420073	1900830822					江铃汽车	0	0.107123	11528784936	0.184516
000550	2012000550	2012	2012-12-31	A	17474707097	17474707097	0	0	1801353	1717225226	1895243964	355432422	1539811542					江铃汽车	0	0.00101439	1.24656e+10	0.152038
000550	2013000550	2013	2013-12-31	A	20889705715	20889705715	0	0	12350279	1753477239	1927087454	209595567	1717491887					江铃汽车	0	0.195425	1.47976e+10	0.13023
000550	2014000550	2014	2014-12-31	A	25537289610	25537289610	0	0	16859284	1851976842	2429295219	321443144	2107852075					江铃汽车	0	0.222482	1.79901e+10	0.135035
000550	2015000550	2015	2015-12-31	A	24527892839	24527892839	0	0	8723465	1801908037	2509603705	287542610	2222061095					江铃汽车	0	-0.0395264	2.02736e+10	0.123787
000550	2016000550	2016	2016-12-31	A	26633948551	26633948551			16721806	955029749	1481591248	163575123	1318016125					江铃汽车	0	0.0858637	2.27723e+10	0.0650612
000550	2017000550	2017	2017-12-31	A	31345746762	31345746762			8091330	128582676	761822825	70884576	690938249				11660439	江铃汽车	0	0.176909	2.54388e+10	0.0299473
000550	2018000550	2018	2018-12-31	A	28249339672	28249339672			13228800	-198266057	39639787	-52193559	91833346	1663554384	217269	188436361	152601306	江铃汽车	0.0588883	-0.0987824	24890145114	0.00160132
000550	2019000550	2019	2019-12-31	A	29173636262	29173636262			39121245	-110593336	104985427	-42826651	147812078	1776320646	2903955	203950159	246880334	江铃汽车	0.0608879	0.0327192	23847529034	0.00452413
000550	2020000550	2020	2020-12-31	A	33095733665	33095733665			70178856	612776894	451658266	-99040692	550698958	1343812092	19283170	215262461	268222289	江铃汽车	0.0406038	0.13444	2.62419e+10	0.0179462
000550	2021000550	2021	2021-12-31	A	35221306472	35221306472			-568716	566313561	556471446	-17694498	574165944	1709014171	-23640234	300401839	551071245	江铃汽车	0.0485222	0.064225	27272134769	0.0195376
000553	2006000553	2006	2006-12-31	A	1.4023e+09	1.4023e+09			2.79516e+07	4.40859e+07	3.31485e+07	7.63861e+06	2.71168e+07					沙隆达A	0	-0.960186	1.39881e+10	0.00248464
000553	2007000553	2007	2007-12-31	A	1.64835e+09	1.64835e+09	0	0	8.17378e+07	4.58748e+07	4.00616e+07	7.63244e+06	3.24292e+07					沙隆达A	0	0.175466	1.6789e+09	0.0238618
000553	2008000553	2008	2008-12-31	A	2.21734e+09	2.21734e+09	0	0	1.42202e+07	2.61163e+08	2.34354e+08	6.52429e+07	1.69111e+08					沙隆达A	0	0.345189	1.8951e+09	0.123663
000553	2009000553	2009	2009-12-31	A	1.65044e+09	1.65044e+09	0	0	2.09642e+07	3.01939e+07	3.07911e+07	1.15992e+07	1.91919e+07					沙隆达A	0	-0.255666	2.04428e+09	0.0150621
000553	2010000553	2010	2010-12-31	A	1.57011e+09	1.57011e+09	0	0	220704	2.97671e+07	3.18807e+07	8.31148e+06	2.35692e+07					沙隆达A	0	-0.0486718	2.02696e+09	0.0157283
000553	2011000553	2011	2011-12-31	A	1.90108e+09	1.90108e+09	0	0	-439995	7.31622e+07	7.67697e+07	2.29632e+07	5.38065e+07					沙隆达A	0	0.210788	2.15375e+09	0.0356446
000553	2012000553	2012	2012-12-31	A	2.34515e+09	2.34515e+09	0	0	0	1.45865e+08	1.42659e+08	3.82317e+07	1.04427e+08					沙隆达A	0	0.233589	2.34907e+09	0.0607298
000553	2013000553	2013	2013-12-31	A	3.07847e+09	3.07847e+09	0	0	4.65675e+06	4.42172e+08	4.3437e+08	1.1439e+08	3.1998e+08					沙隆达A	0	0.312697	2.55688e+09	0.169883
000553	2014000553	2014	2014-12-31	A	3.13119e+09	3.13119e+09	0	0	1716466	6.66919e+08	6.68666e+08	1.77382e+08	4.91284e+08					沙隆达A	0	0.0171251	2.82129e+09	0.237008
000553	2015000553	2015	2015-12-31	A	2.16994e+09	2.16994e+09	0	0	1.66716e+06	1.83323e+08	1.89025e+08	4.70698e+07	1.41956e+08					沙隆达A	0	-0.306992	2.95578e+09	0.063951
000553	2016000553	2016	2016-12-31	A	1.85473e+09	1.85473e+09			4.40719e+06	-1.20429e+08	-9.69825e+07	-2.24925e+07	-7.449e+07					沙隆达A	0	-0.14526	2.98108e+09	-0.0325327
000553	2017000553	2017	2017-12-31	A	23819568000	23819568000			73858000	1678573000	1668002000	122123000	1545879000					沙隆达A	0	11.8426	2.12994e+10	0.0783121
000553	2018000553	2018	2018-12-31	A	25615119000	25615119000			628257000	3256021000	3235708000	833246000	2402462000	441897000	536971000	81886000		沙隆达A	0.0172514	0.0753813	41213213500	0.0915405
000553	2019000553	2019	2019-12-31	A	27563239000	27563239000			-231205000	529700000	451572000	174531000	277041000	436325000	694350000	81190000		安道麦A	0.01583	0.0760535	44050722500	0.0260137
000553	2020000553	2020	2020-12-31	A	28444833000	28444833000			206502000	538034000	575212000	222459000	352753000	478778000	679225000	64022000		安道麦A	0.0168318	0.0319844	46044987000	0.0272437
000553	2021000553	2021	2021-12-31	A	31038605000	31038605000			928947000	516015000	543802000	380489000	163313000	501377000	659690000	65059000		安道麦A	0.0161533	0.0911861	48518171000	0.024805
000559	2006000559	2006	2006-12-31	A	3374174579	3374174579			1.5497e+07	2.97076e+08	3.00676e+08	8.15288e+07	2.19147e+08					万向钱潮	0	-0.891291	2.77069e+10	0.010852
000559	2007000559	2007	2007-12-31	A	4.23251e+09	4.23251e+09	0	0	4.52844e+07	4.34019e+08	4.78876e+08	9.36946e+07	3.85181e+08					万向钱潮	0	0.254384	5.33448e+09	0.08977
000559	2008000559	2008	2008-12-31	A	4.84829e+09	4.84829e+09	0	0	1.86889e+07	2.90352e+08	3.72619e+08	4.5457e+07	3.27162e+08					万向钱潮	0	0.145488	5649122268	0.0659605
000559	2009000559	2009	2009-12-31	A	5.56989e+09	5.56989e+09	0	0	5140000	3.12612e+08	3.53673e+08	5.28162e+07	3.00857e+08					万向钱潮	0	0.148836	5.80857e+09	0.0608882
000559	2010000559	2010	2010-12-31	A	7.81968e+09	7.81968e+09	0	0	1.78333e+07	4.72813e+08	5.52507e+08	8.01152e+07	4.72392e+08					万向钱潮	0	0.403919	6.94401e+09	0.079566
000559	2011000559	2011	2011-12-31	A	8.17345e+09	8.17345e+09	0	0	3.5172e+07	4.96157e+08	5.82532e+08	7.31226e+07	5.09409e+08					万向钱潮	0	0.0452416	8.44157e+09	0.0690075
000559	2012000559	2012	2012-12-31	A	8.33981e+09	8.33981e+09	0	0	4.01306e+07	3.29887e+08	4.35012e+08	5.32712e+07	3.81741e+08					万向钱潮	0	0.0203532	8.68394e+09	0.0500939
000559	2013000559	2013	2013-12-31	A	9.26216e+09	9.26216e+09	0	0	1.3131e+08	6.34984e+08	6.97963e+08	9.43493e+07	6.03614e+08					万向钱潮	0	0.110596	9.15301e+09	0.076255
000559	2014000559	2014	2014-12-31	A	9.82888e+09	9.82888e+09	0	0	1.81367e+08	8.12154e+08	8.87923e+08	1.05668e+08	7.82255e+08					万向钱潮	0	0.0611863	1.08229e+10	0.0820409
000559	2015000559	2015	2015-12-31	A	1.02414e+10	1.02414e+10	0	0	1.74462e+08	8.7036e+08	9.24638e+08	8.61073e+07	8.38531e+08					万向钱潮	0	0.0419741	1.2325e+10	0.0750214
000559	2016000559	2016	2016-12-31	A	1.07858e+10	1.07858e+10	0	0	1.59407e+08	9.71762e+08	1.00308e+09	1.12566e+08	8.90515e+08					万向钱潮	0	0.0531554	1.21323e+10	0.0826787
000559	2017000559	2017	2017-12-31	A	1.11542e+10	1.11542e+10			1.16697e+08	1.01462e+09	1.02999e+09	1.06451e+08	9.23542e+08				6.89566e+07	万向钱潮	0	0.0341578	1.15235e+10	0.0893815
000559	2018000559	2018	2018-12-31	A	1.13621e+10	1.13621e+10			1.254e+08	8.01758e+08	8.10658e+08	6.21548e+07	7.48503e+08	5.13014e+08	1.04064e+08	2.45267e+07	5.5646e+07	万向钱潮	0.0451514	0.0186329	1.17889e+10	0.077592
000559	2019000559	2019	2019-12-31	A	1.05811e+10	1.05811e+10			9.76341e+07	5.84964e+08	5.92724e+08	4.68506e+07	5.45873e+08	4.53856e+08	8.91033e+07	2.33964e+07	1.19084e+08	万向钱潮	0.042893	-0.0687349	1.20383e+10	0.0566382
000559	2020000559	2020	2020-12-31	A	1.08817e+10	1.08817e+10			8.15658e+07	4.98107e+08	5.03545e+08	5.99508e+07	4.43594e+08	4.4746e+08	7.1443e+07	3.48928e+07	9.15163e+07	万向钱潮	0.0411205	0.0284067	1.37591e+10	0.0417896
000559	2021000559	2021	2021-12-31	A	1.43221e+10	1.43221e+10			5.06248e+07	7.5204e+08	7.59376e+08	5.81471e+07	7.01229e+08	5.10209e+08	1.02544e+08	1.2296e+08	1.12981e+08	万向钱潮	0.0356238	0.31617	1.61554e+10	0.0533517
000561	2006000561	2006	2006-12-31	A	3.30196e+08	3.30196e+08			-466308	4.46009e+07	3.35891e+06	457244	-1.05068e+08					S*ST 长岭	0	-0.976945	8.74233e+09	-0.011966
000561	2007000561	2007	2007-12-31	A	2.53546e+08	2.53546e+08			105713	-4.16237e+07	-4.08983e+08	0	-4.08983e+08					S*ST 长岭	0	-0.232133	5.1318e+08	-0.796958
000561	2008000561	2008	2008-12-31	A	7.14951e+07	7.14951e+07			844375	-1.98195e+07	7.55322e+08	0	7.55322e+08					S*ST 长岭	0	-0.71802	3.28258e+08	2.301
000561	2009000561	2009	2009-12-31	A	7.23202e+07	7.23202e+07			0	-3.23348e+07	-3.18406e+07	147513	-3.19881e+07					*ST 长岭	0	0.0115416	2.60905e+08	-0.122039
000561	2010000561	2010	2010-12-31	A	8.28967e+08	8.28967e+08	0	0	245551	1.08723e+08	1.12116e+08	9.36279e+06	1.02753e+08					烽火电子	0	10.4624	7.55266e+08	0.148446
000561	2011000561	2011	2011-12-31	A	9.45637e+08	9.45637e+08	0	0	-16122.6	1.31611e+08	1.36788e+08	1.4644e+07	1.22144e+08					烽火电子	0	0.140742	1.35626e+09	0.100857
000561	2012000561	2012	2012-12-31	A	9.05065e+08	9.05065e+08	0	0	55.41	3.2092e+07	3.52203e+07	3.03962e+06	3.21807e+07					烽火电子	0	-0.0429046	1.52648e+09	0.0230729
000561	2013000561	2013	2013-12-31	A	7.91389e+08	7.91389e+08	0	0	275451	2.53017e+07	3.21931e+07	2.08962e+06	3.01035e+07					烽火电子	0	-0.125599	1.64488e+09	0.0195717
000561	2014000561	2014	2014-12-31	A	9.26014e+08	9.26014e+08	0	0	564003	4.61874e+07	5.0164e+07	7.21822e+06	4.29458e+07					烽火电子	0	0.170112	1.78625e+09	0.0280835
000561	2015000561	2015	2015-12-31	A	1.07707e+09	1.07707e+09	0	0	595810	9.4794e+07	1.00203e+08	6.84427e+06	9.33592e+07					烽火电子	0	0.163124	2.08616e+09	0.0480324
000561	2016000561	2016	2016-12-31	A	1.1191e+09	1.1191e+09			3506.85	1.07559e+08	1.10883e+08	4.89146e+06	1.05992e+08					烽火电子	0	0.0390245	2.28743e+09	0.0484748
000561	2017000561	2017	2017-12-31	A	1.21672e+09	1.21672e+09			753730	9.28957e+07	9.32816e+07	4.37135e+06	8.89102e+07				5.6322e+06	烽火电子	0	0.0872267	2.54226e+09	0.0366924
000561	2018000561	2018	2018-12-31	A	1.22378e+09	1.22378e+09			4.72227e+06	9.65372e+07	9.80233e+07	-1.16414e+06	9.91875e+07	1.77518e+08	5.43544e+06	1.48604e+06	1.30522e+07	烽火电子	0.145057	0.00580133	2.84223e+09	0.0364006
000561	2019000561	2019	2019-12-31	A	1.34478e+09	1.34478e+09			3.62103e+06	6.06192e+07	9.37977e+07	-3.40923e+06	9.72069e+07	1.92943e+08	2.13815e+06	3.29327e+06	8.11416e+06	烽火电子	0.143475	0.09888	3.06819e+09	0.0312679
000561	2020000561	2020	2020-12-31	A	1.38733e+09	1.38733e+09			1.63594e+06	7.92375e+07	1.09949e+08	-339252	1.10288e+08	2.07007e+08	2.79107e+06	5.38477e+06	1.19159e+07	烽火电子	0.149212	0.0316399	3.40025e+09	0.0331563
000561	2021000561	2021	2021-12-31	A	1.50241e+09	1.50241e+09			1.29997e+07	1.1002e+08	1.10495e+08	-3.7577e+06	1.14253e+08	2.34738e+08	9.6801e+06	2.09138e+06	2.05269e+07	烽火电子	0.156241	0.0829481	3.7308e+09	0.0322118
000565	2006000565	2006	2006-12-31	A	3.08524e+08	3.08524e+08			8.19317e+06	3.68453e+06	5.8304e+06	-85796	6.34513e+06					渝三峡A	0	-0.794647	2.23115e+09	0.00280543
000565	2007000565	2007	2007-12-31	A	3.69652e+08	3.69652e+08	0	0	1.40886e+07	2.59955e+07	3.02777e+07	2.77803e+06	2.74997e+07					渝三峡A	0	0.19813	7.79608e+08	0.0388371
000565	2008000565	2008	2008-12-31	A	3.79657e+08	3.79657e+08	0	0	1.44612e+07	1.98869e+07	2.54246e+07	1.58193e+06	2.38426e+07					渝三峡A	0	0.0270652	1.12228e+09	0.0226544
000565	2009000565	2009	2009-12-31	A	3.91935e+08	3.91935e+08	0	0	1.99316e+07	1.29369e+07	2.15129e+08	2.05772e+07	1.94551e+08					渝三峡A	0	0.0323409	1.36265e+09	0.157876
000565	2010000565	2010	2010-12-31	A	4.36397e+08	4.36397e+08	0	0	2.32236e+08	1.58186e+07	2.13754e+07	3.42083e+07	-1.28329e+07					渝三峡A	0	0.11344	1.4447e+09	0.0147957
000565	2011000565	2011	2011-12-31	A	5.01203e+08	5.01203e+08	0	0	2.00215e+07	-2.43485e+08	-2.04427e+08	6.86366e+06	-2.11291e+08					渝三峡A	0	0.148503	1.20561e+09	-0.169563
000565	2012000565	2012	2012-12-31	A	5.21312e+08	5.21312e+08	0	0	5.64656e+07	2.64659e+07	5.11393e+07	-6.59331e+06	5.77326e+07					渝三峡A	0	0.0401224	1.01885e+09	0.050193
000565	2013000565	2013	2013-12-31	A	5.50578e+08	5.50578e+08	0	0	2.01879e+07	3.42573e+07	4.01483e+07	3.48136e+06	3.66669e+07					渝三峡A	0	0.056138	1.00933e+09	0.0397772
000565	2014000565	2014	2014-12-31	A	5.52825e+08	5.52825e+08	0	0	2.99341e+07	4.43591e+07	5.02484e+07	5.66166e+06	4.45868e+07					渝三峡A	0	0.0040828	9.6135e+08	0.0522686
000565	2015000565	2015	2015-12-31	A	6.48342e+08	6.48342e+08	0	0	1.37267e+08	1.44958e+08	1.46192e+08	1.61837e+06	1.44574e+08					渝三峡A	0	0.172779	1.00702e+09	0.145173
000565	2016000565	2016	2016-12-31	A	2.35732e+09	2.35732e+09	0	0	1.79951e+08	2.25946e+08	2.28285e+08	4.80422e+06	2.23481e+08					渝三峡A	0	2.63591	1.19674e+09	0.190756
000565	2017000565	2017	2017-12-31	A	3.60903e+09	3.60903e+09			2.35096e+07	5.80749e+07	8.83343e+07	7208921	8.11254e+07				2.13039e+06	渝三峡A	0	0.530993	1.45185e+09	0.0608424
000565	2018000565	2018	2018-12-31	A	6.31238e+08	6.31238e+08			2.15937e+07	44112691	5.08474e+07	5.62585e+06	4.52216e+07	8.51023e+06	1.53305e+07	4.7173e+06	2.28501e+06	渝三峡A	0.0134818	-0.825095	1.51988e+09	0.0435415
000565	2019000565	2019	2019-12-31	A	4.7303e+08	4.7303e+08			6.58433e+07	7.45196e+07	7.4581e+07	9.6742e+06	6.49068e+07	7.3716e+06	1.27653e+07	6.95516e+06	7.81672e+06	渝三峡A	0.0155838	-0.250631	1.50376e+09	0.0580852
000565	2020000565	2020	2020-12-31	A	4.32885e+08	4.32885e+08			2.39694e+07	5.17601e+07	6.37386e+07	8.66367e+06	5.50749e+07	7.27542e+06	1.07442e+07	8.6729e+06	5.33425e+06	渝三峡A	0.0168068	-0.0848688	1.56368e+09	0.0476332
000565	2021000565	2021	2021-12-31	A	4.89314e+08	4.89314e+08			7.99437e+07	7.34341e+07	7.30255e+07	1.75746e+06	7.1268e+07	7.01675e+06	8.85071e+06	8.43033e+06	1.33273e+06	渝三峡A	0.01434	0.130357	1.59775e+09	0.0512445
000566	2006000566	2006	2006-12-31	A	2.13588e+08	2.13588e+08				2.95034e+07	3.19396e+07	3.12078e+06	2.88188e+07					海南海药	0	-0.563495	1.08039e+09	0.029563
000566	2007000566	2007	2007-12-31	A	2.41719e+08	2.41719e+08			0	-3.051e+07	-2.62133e+07	3.93229e+06	-3.01456e+07					海南海药	0	0.131708	5.94753e+08	-0.0440743
000566	2008000566	2008	2008-12-31	A	3.86652e+08	3.86652e+08			0	4.55794e+07	5.67282e+07	9.48022e+06	4.7248e+07					海南海药	0	0.599591	6.8512e+08	0.0828005
000566	2009000566	2009	2009-12-31	A	5.17205e+08	5.17205e+08	0	0	23864.7	5.34729e+07	8.42841e+07	1.26059e+07	7.16781e+07					海南海药	0	0.337652	7.89812e+08	0.106714
000566	2010000566	2010	2010-12-31	A	6.1319e+08	6.1319e+08	0	0	237299	5.22649e+07	4.56165e+07	8.03947e+06	3.7577e+07					海南海药	0	0.185583	9.61652e+08	0.0474355
000566	2011000566	2011	2011-12-31	A	7.21847e+08	7.21847e+08	0	0	4.48924e+07	1.1197e+08	1.21388e+08	1.22547e+07	1.09133e+08					海南海药	0	0.177201	1.549e+09	0.0783655
000566	2012000566	2012	2012-12-31	A	9.51387e+08	9.49888e+08	1.49988e+06	0	-204244	7.76672e+07	8.84431e+07	9.31312e+06	7.913e+07					海南海药	0	0.315912	2.39063e+09	0.0369957
000566	2013000566	2013	2013-12-31	A	1.0522e+09	1.01848e+09	3.38044e+07	0	3.43701e+07	1.19078e+08	1.27548e+08	2.5776e+07	1.01772e+08					海南海药	0	0.0722148	3.11671e+09	0.040924
000566	2014000566	2014	2014-12-31	A	1.38474e+09	1.34322e+09	4.14533e+07	0	6.44699e+06	1.77876e+08	2.06235e+08	3.56223e+07	1.70613e+08					海南海药	0	0.318839	3.57264e+09	0.0577261
000566	2015000566	2015	2015-12-31	A	1.67828e+09	1.64382e+09	3.44447e+07	0	2.37117e+07	2.21843e+08	2.37531e+08	3.98387e+07	1.97693e+08					海南海药	0	0.223796	4.27779e+09	0.0555267
000566	2016000566	2016	2016-12-31	A	1.54398e+09	1.50895e+09	3.50269e+07		1.37576e+07	1.58872e+08	1.95594e+08	3.62605e+07	1.59334e+08					海南海药	0	-0.082046	7.24474e+09	0.0269981
000566	2017000566	2017	2017-12-31	A	1.82452e+09	1.82452e+09			5.36605e+07	1.10312e+08	1.05793e+08	2.4586e+07	8.12067e+07				3.84622e+07	海南海药	0	0.20913	1.00773e+10	0.0104981
000566	2018000566	2018	2018-12-31	A	2.47177e+09	2.47177e+09			1.11662e+08	1.58126e+08	1.43069e+08	4.07609e+07	1.02309e+08	1.92472e+07	3.31102e+08	1.29061e+08	2.45729e+07	海南海药	0.0077868	0.35475	1.04419e+10	0.0454105
000566	2019000566	2019	2019-12-31	A	2.44529e+09	2.44529e+09			4.72091e+08	-1.23125e+08	-1.2319e+08	7.14591e+07	-1.94649e+08	9.18869e+07	3.39173e+08	1.22903e+08	2.59583e+07	海南海药	0.0375771	-0.0107133	1.05567e+10	0.0204594
000566	2020000566	2020	2020-12-31	A	2.20031e+09	2.20031e+09			-5.0595e+06	-7.09417e+08	-7.12159e+08	-5.7598e+07	-6.54561e+08	1.26453e+08	2.36246e+08	8.47779e+07	54542741	海南海药	0.0574703	-0.100183	1.05281e+10	-0.0452041
000566	2021000566	2021	2021-12-31	A	2.05906e+09	2.05906e+09			2.88067e+07	-1.55121e+09	-1.55597e+09	4.16521e+07	-1.59763e+09	1.96694e+08	2.48664e+08	5.57275e+07	2.57006e+07	海南海药	0.0955262	-0.0641959	9.32098e+09	-0.140255
000568	2006000568	2006	2006-12-31	A	1.86938e+09	1.86938e+09			7.97783e+06	4.93755e+08	4.92823e+08	1.58581e+08	3.34243e+08					泸州老窖	0	-0.0921231	5.88854e+09	0.0836919
000568	2007000568	2007	2007-12-31	A	2.92685e+09	2.92685e+09			1.5879e+08	1.06263e+09	1.06333e+09	2.91484e+08	7.71843e+08					泸州老窖	0	0.565686	3.95311e+09	0.268985
000568	2008000568	2008	2008-12-31	A	3.79838e+09	3.79838e+09			1.71905e+08	1.67623e+09	1.65356e+09	3.86518e+08	1.26704e+09					泸州老窖	0	0.297768	4.79246e+09	0.345033
000568	2009000568	2009	2009-12-31	A	4.37042e+09	4.37042e+09	0	0	3.56816e+08	2.15456e+09	2.15181e+09	4.60344e+08	1691463413					泸州老窖	0	0.150602	5.53788e+09	0.388562
000568	2010000568	2010	2010-12-31	A	5.37087e+09	5.37087e+09	0	0	3.51042e+08	2.9169e+09	2.91894e+09	6.3824e+08	2.2807e+09					泸州老窖	0	0.228914	7.00448e+09	0.416725
000568	2011000568	2011	2011-12-31	A	8.42791e+09	8.42791e+09	0	0	3.78898e+07	4.03185e+09	4.04473e+09	9.89133e+08	3.0556e+09					泸州老窖	0	0.569188	1.02517e+10	0.394541
000568	2012000568	2012	2012-12-31	A	1.15564e+10	1.15564e+10	0	0	3.78355e+08	6.08936e+09	6.15207e+09	1.60955e+09	4.54252e+09					泸州老窖	0	0.3712	1.40251e+10	0.438647
000568	2013000568	2013	2013-12-31	A	1.04311e+10	1.04311e+10	0	0	9.03467e+07	4.67535e+09	4.6797e+09	1.14218e+09	3.53752e+09					泸州老窖	0	-0.0973689	1.46536e+10	0.319354
000568	2014000568	2014	2014-12-31	A	5.35344e+09	5.35344e+09	0	0	1.4541e+08	1.19235e+09	1.21752e+09	2.41457e+08	9.76066e+08					泸州老窖	0	-0.486782	1.34526e+10	0.090505
000568	2015000568	2015	2015-12-31	A	6.90016e+09	6.90016e+09	0	0	2.98249e+08	1.93361e+09	1967067614	4.16344e+08	1.55072e+09					泸州老窖	0	0.28892	1.31762e+10	0.149289
000568	2016000568	2016	2016-12-31	A	8.304e+09	8.304e+09			2.25054e+08	2.53998e+09	2.52988e+09	5.80181e+08	1.9497e+09					泸州老窖	0	0.20345	1.34279e+10	0.188405
000568	2017000568	2017	2017-12-31	A	1.03949e+10	1.03949e+10			1.38316e+08	3.42821e+09	3.43372e+09	8.31694e+08	2.60202e+09				2.7088e+07	泸州老窖	0	0.251791	1.67149e+10	0.205429
000568	2018000568	2018	2018-12-31	A	1.30555e+10	1.30555e+10			9.79936e+07	4.67698e+09	4.65869e+09	1.14822e+09	3.51047e+09	6.21722e+07	6.4698e+07	2.80805e+08	2.40923e+07	泸州老窖	0.00476216	0.255953	2.11803e+10	0.223008
000568	2019000568	2019	2019-12-31	A	1.58169e+10	1.58169e+10			1.54712e+08	6.11929e+09	6.10382e+09	1.46158e+09	4.64224e+09	7.16431e+07	1.39603e+08	3.44657e+08	4.39693e+07	泸州老窖	0.00452952	0.211518	2.57624e+10	0.242346
000568	2020000568	2020	2020-12-31	A	1.66529e+10	1.66529e+10			2.01499e+08	7.95932e+09	7.93903e+09	1.98051e+09	5.95851e+09	8.58581e+07	1.90368e+08	3.3343e+08	3.20455e+07	泸州老窖	0.00515576	0.0528497	3.19646e+10	0.254325
000568	2021000568	2021	2021-12-31	A	2.06423e+10	2.06423e+10			2.02206e+08	1.05904e+10	1.0551e+10	2.6137e+09	7.93726e+09	1.37712e+08	1.95126e+08	4.19898e+08	5.23192e+07	泸州老窖	0.00667138	0.239563	3.91105e+10	0.274762
000569	2006000569	2006	2006-12-31	A	2.87723e+09	2.87723e+09			4.26439e+06	-1.42093e+08	-2.71992e+08		-2.71992e+08					长城股份	0	-0.860615	2.25633e+10	-0.0120546
000569	2007000569	2007	2007-12-31	A	3.47064e+09	3.47064e+09			-2.15491e+06	3.3011e+07	3.80877e+07	8.42232e+06	2.96654e+07					*ST 长钢	0	0.206247	2.03092e+09	0.018754
000569	2008000569	2008	2008-12-31	A	3567889912	3567889912			2.16422e+07	-2.6347e+08	-3.273e+08	6.5434e+07	-3.92734e+08					长城股份	0	0.0280193	2.04729e+09	-0.15987
000570	2006000570	2006	2006-12-31	A	1.84264e+09	1.84264e+09			3.64113e+06	1.08946e+08	1.01345e+08	-26085.8	1.0388e+08					苏常柴A	0	-0.483548	1.87288e+09	0.0554513
000570	2007000570	2007	2007-12-31	A	2.04203e+09	2.04203e+09	0	0	1.06711e+08	1.88854e+08	2.3396e+08	6.43282e+07	1.69631e+08					苏常柴A	0	0.108206	2.05433e+09	0.113886
000570	2008000570	2008	2008-12-31	A	1.90828e+09	1.90828e+09	0	0	1.46702e+07	-8.80391e+07	-9.43178e+07	-8.92788e+06	-8.53899e+07					苏常柴A	0	-0.0654957	2.10412e+09	-0.0448252
000570	2009000570	2009	2009-12-31	A	2.41266e+09	2.41266e+09	0	0	1.89815e+08	2.74097e+08	2.68221e+08	3.56037e+07	2.32617e+08					苏常柴A	0	0.264312	2.41894e+09	0.110884
000570	2010000570	2010	2010-12-31	A	2.84598e+09	2.84598e+09	0	0	9.60276e+06	1.25369e+08	1.34822e+08	1.28997e+07	1.21922e+08					苏常柴A	0	0.179602	3.18131e+09	0.0423795
000570	2011000570	2011	2011-12-31	A	3.1375e+09	3.1375e+09	0	0	1.34257e+07	5.23631e+07	6.21483e+07	7.87384e+06	5.42745e+07					苏常柴A	0	0.102432	3.14631e+09	0.0197528
000570	2012000570	2012	2012-12-31	A	2.95554e+09	2.95554e+09	0	0	1.21095e+07	4.97552e+07	6.68077e+07	1.12911e+07	5.55166e+07					苏常柴A	0	-0.0579977	2.99329e+09	0.0223192
000570	2013000570	2013	2013-12-31	A	2.92759e+09	2.92759e+09	0	0	1.59695e+07	9.83192e+07	9.89914e+07	2.31903e+07	7.58011e+07					苏常柴A	0	-0.00945447	3.07942e+09	0.0321461
000570	2014000570	2014	2014-12-31	A	2.48979e+09	2.48979e+09	0	0	1.20143e+07	8.32922e+07	8.52572e+07	1.95876e+07	6.56696e+07					苏常柴A	0	-0.149543	3.10457e+09	0.0274619
000570	2015000570	2015	2015-12-31	A	2.5198e+09	2.5198e+09	0	0	9.12011e+06	8.36314e+07	8.91688e+07	1.66845e+07	7.24843e+07					苏常柴A	0	0.0120522	3.19959e+09	0.0278688
000570	2016000570	2016	2016-12-31	A	2.28303e+09	2.28303e+09			4.12875e+06	7.00447e+07	7.49179e+07	1.12012e+07	6.37167e+07					苏常柴A	0	-0.0939641	3.47863e+09	0.0215366
000570	2017000570	2017	2017-12-31	A	2.42907e+09	2.42907e+09			1.31158e+07	3.36053e+07	4.87344e+07	1.68006e+06	4.70544e+07			7.62282e+06	8.45656e+06	苏常柴A	0	0.0639668	3.72576e+09	0.0130804
000570	2018000570	2018	2018-12-31	A	2.13927e+09	2.13927e+09			1.13271e+08	7.56613e+07	7.61445e+07	1.35896e+07	6.25549e+07	7.21828e+07	4.55361e+06	4.67575e+06	6.29169e+06	苏常柴A	0.0337418	-0.119303	3.63637e+09	0.0221919
000570	2019000570	2019	2019-12-31	A	2.04582e+09	2.04582e+09			8.01026e+06	2.6469e+07	2.66994e+07	1.71505e+06	2.49843e+07	6.62214e+07	5.72255e+06	6.73318e+06	5.32436e+06	苏常柴A	0.0323691	-0.0436839	3.51745e+09	0.00921745
000570	2020000570	2020	2020-12-31	A	2.29646e+09	2.29646e+09			6.54583e+06	5.5963e+07	5.43804e+07	2.0856e+06	5.22948e+07	7.22588e+07	8.08443e+06	6.24998e+06	7.80873e+06	苏常柴A	0.0314652	0.122515	3.72089e+09	0.0167876
000570	2021000570	2021	2021-12-31	A	2.45243e+09	2.45243e+09			9.3273e+06	1.129e+08	1.15301e+08	1.23688e+07	1.02932e+08	8.23903e+07	5.90763e+06	7.92154e+06	6.63333e+06	苏常柴A	0.0335954	0.0679156	4.40667e+09	0.0275056
000572	2006000572	2006	2006-12-31	A	3.69461e+09	3.69461e+09			3.01938e+07	1.13807e+08	1.10962e+08	9.62282e+06	1.00478e+08					金盘股份	0	0.506511	3.59354e+09	0.0306384
000572	2007000572	2007	2007-12-31	A	8.47727e+09	8.47727e+09			6.06502e+08	9.17668e+08	9.23727e+08	5.31943e+07	8.70533e+08					海马股份	0	1.29449	5.30163e+09	0.174235
000572	2008000572	2008	2008-12-31	A	6.12637e+09	6.12637e+09			6.05253e+07	-2.67118e+08	5.28717e+07	5.03178e+07	2.55388e+06					海马股份	0	-0.277317	7.28912e+09	0.00725351
000572	2009000572	2009	2009-12-31	A	6.26708e+09	6.26708e+09	0	0	1.99247e+07	-5.66193e+08	-4.85702e+08	2.64385e+07	-5.12141e+08					海马股份	0	0.0229666	7.13414e+09	-0.0680814
000572	2010000572	2010	2010-12-31	A	1.01846e+10	1.01846e+10	0	0	2.23537e+07	2.80306e+08	5.60671e+08	5.11915e+07	5.09479e+08					海马股份	0	0.625102	1.03517e+10	0.0541623
000572	2011000572	2011	2011-12-31	A	1.12143e+10	1.12143e+10	0	0	1.66767e+07	3.20288e+08	5.93288e+08	4.27898e+07	5.50498e+08					海马汽车	0	0.101099	1.29183e+10	0.0459262
000572	2012000572	2012	2012-12-31	A	8461302382	8461302382	0	0	-1.8355e+07	3.14358e+08	3.95204e+08	-1.50063e+07	4.1021e+08					海马汽车	0	-0.24549	1.2895e+10	0.030648
000572	2013000572	2013	2013-12-31	A	1.02352e+10	1.02352e+10	0	0	3.4691e+07	5.21327e+08	6.37837e+08	7.64981e+07	5.61339e+08					海马汽车	0	0.209652	1.32564e+10	0.0481154
000572	2014000572	2014	2014-12-31	A	1.2352e+10	1.2352e+10	0	0	3.83677e+07	2.80481e+08	3.26783e+08	5.81024e+07	2.68681e+08					海马汽车	0	0.20681	1.49659e+10	0.0218352
000572	2015000572	2015	2015-12-31	A	1.2181e+10	1.2181e+10	0	0	-9.60098e+06	5.86979e+07	1.25798e+08	2.37929e+07	1.02005e+08					海马汽车	0	-0.0138459	1.6753e+10	0.00750896
000572	2016000572	2016	2016-12-31	A	1.42064e+10	1.38901e+10	3.49032e+08	1.71019e+07	-4.86947e+07	-3.04488e+07	6.21331e+07	4.91659e+07	1.29672e+07					海马汽车	0	0.14031	1.77975e+10	0.00349111
000572	2017000572	2017	2017-12-31	A	9.99786e+09	9.68319e+09	3.95836e+08	8.12695e+07	-2.29628e+07	-1.45796e+09	-1.44874e+09	-3.34893e+07	-1.41525e+09				8.73326e+07	海马汽车	0	-0.302869	1.69955e+10	-0.0852422
000572	2018000572	2018	2018-12-31	A	5.29815e+09	5.04715e+09	2.50709e+08		6.00014e+07	-2.33461e+09	-2.32314e+09	-4.97945e+07	-2.27335e+09	4.01603e+08	2.29567e+07	6.29953e+06	4.9219e+07	海马汽车	0.0795702	-0.478772	1.36256e+10	-0.168813
000572	2019000572	2019	2019-12-31	A	4.83221e+09	4.69097e+09	1.41129e+08		6.73818e+08	8.75942e+07	1.02946e+08	5.33102e+06	9.76153e+07	2.03056e+08	1.99746e+07	2.8937e+06	9.59387e+07	*ST 海马	0.0432866	-0.070571	1.10936e+10	0.0110803
000572	2020000572	2020	2020-12-31	A	1448218668	1.37509e+09	7.30567e+07		7.64841e+06	-1.18488e+09	-1.18943e+09	9.28431e+07	-1.28227e+09	2.66189e+08	3.15447e+07	9.62759e+06	7.98696e+07	ST 海马	0.193579	-0.706864	9.96864e+09	-0.116153
000572	2021000572	2021	2021-12-31	A	1.81168e+09	1.76257e+09	4.88651e+07		4.53681e+08	1.52643e+06	1.30437e+08	-4.50513e+06	1.34942e+08	2.45885e+08	2.03844e+07	1.88954e+07	3.48777e+07	海马汽车	0.139504	0.28178	8.7078e+09	0.0173203
000576	2006000576	2006	2006-12-31	A	6.50908e+08	6.50908e+08			859552	1.08845e+07	12137827	532666	1.16052e+07					广东甘化	0	-0.630704	4.68135e+09	0.0025928
000576	2007000576	2007	2007-12-31	A	6.96124e+08	6.96124e+08	0	0	-141298	-5.9693e+07	-4.85113e+07	353882	-4.88652e+07					广东甘化	0	0.0694659	1.07747e+09	-0.0450232
000576	2008000576	2008	2008-12-31	A	6.43744e+08	6.43744e+08	0	0	-692887	-1.04483e+08	-5.61396e+07	797185	-5.69368e+07					广东甘化	0	-0.075245	9.79088e+08	-0.0573387
000576	2009000576	2009	2009-12-31	A	4.85773e+08	4.85773e+08	0	0	4.96353e+07	-4.99695e+07	1.38073e+07	1.08626e+06	1.2721e+07					*ST 甘化	0	-0.245395	8.65934e+08	0.015945
000576	2010000576	2010	2010-12-31	A	3.93429e+08	3.93429e+08	0	0	-1.19036e+06	-8.60615e+07	-7.73373e+07	57840.5	-7.73952e+07					ST 甘化	0	-0.190097	7.37458e+08	-0.10487
000576	2011000576	2011	2011-12-31	A	3.87383e+08	3.87383e+08	0	0	-5334.31	-3.12312e+08	-2.45859e+08	-5.00456e+07	-1.95813e+08					ST 甘化	0	-0.0153675	8.06802e+08	-0.304732
000576	2012000576	2012	2012-12-31	A	4.69046e+08	4.69046e+08	0	0	-7354.74	-2.54167e+07	4.76975e+07	578624	4.71189e+07					*ST 甘化	0	0.210808	9.15902e+08	0.0520771
000576	2013000576	2013	2013-12-31	A	4.51117e+08	4.51117e+08	0	0	1.58248e+07	1.80808e+07	3.81634e+07	2.20587e+06	3.59575e+07					广东甘化	0	-0.0382238	1.19836e+09	0.0318464
000576	2014000576	2014	2014-12-31	A	4.76106e+08	4.76106e+08	0	0	1.65723e+07	-1.27268e+07	6.41784e+06	-3.58772e+06	1.00056e+07					广东甘化	0	0.0553924	1.46652e+09	0.00437623
000576	2015000576	2015	2015-12-31	A	3.98142e+08	3.98142e+08	0	0	-52459	-1.00893e+08	2.39017e+08	6.17106e+07	1.77306e+08					广东甘化	0	-0.163752	1.70718e+09	0.140007
000576	2016000576	2016	2016-12-31	A	4.732e+08	4.732e+08	0	0	-828.31	-1.62575e+08	1.49991e+08	4.75984e+07	1.02392e+08					广东甘化	0	0.188519	1.7673e+09	0.08487
000576	2017000576	2017	2017-12-31	A	4.74967e+08	4.74967e+08			8.47517e+06	-4.1579e+08	-4.15742e+08	-1.31906e+08	-2.83836e+08				9.33645e+06	广东甘化	0	0.003734	1.39308e+09	-0.298434
000576	2018000576	2018	2018-12-31	A	4.09189e+08	4.09189e+08			1.90844e+08	9.08683e+07	1.07193e+08	-394499	1.07587e+08	4.03169e+06	363341	1.40697e+06	858791	广东甘化	0.00985289	-0.138489	1.43762e+09	0.0748156
000576	2019000576	2019	2019-12-31	A	4.94554e+08	4.94554e+08			5.34331e+07	1.26316e+08	1.21944e+08	1.38469e+07	1.08097e+08	2.11777e+07	4.19543e+06	1.64923e+06	1.35853e+06	广东甘化	0.0428218	0.20862	1.6256e+09	0.0775953
000576	2020000576	2020	2020-12-31	A	5.14783e+08	5.14783e+08			4.47997e+06	8.86082e+08	8.87725e+08	1.97722e+08	6.90002e+08	3.21611e+07	3.08549e+06	1.46206e+06	1.51773e+07	甘化科工	0.0624751	0.0409038	1.76446e+09	0.504864
000576	2021000576	2021	2021-12-31	A	5.39626e+08	5.39626e+08			2.94003e+07	4.99356e+07	5.06398e+07	1.12898e+07	3.935e+07	5.06433e+07	1.76097e+06	5.77226e+06	1.18651e+07	甘化科工	0.0938489	0.0482595	1.89887e+09	0.0275958
000578	2006000578	2006	2006-12-31	A	9.16344e+08	9.16344e+08			1.86512e+07	-4.03957e+07	-4.76387e+06	456383	1.07754e+06					S*ST 数码	0	0.698109	1.3504e+09	0.0011359
000578	2007000578	2007	2007-12-31	A	5.74821e+08	5.74821e+08			1.82409e+06	-1.61602e+08	-1.63503e+08	6.14624e+06	-1.69649e+08					S*ST 数码	0	-0.372702	8.08585e+08	-0.202208
000578	2008000578	2008	2008-12-31	A	4.92473e+09	4.92473e+09			4.3183e+07	2.9659e+09	3.30278e+09	4.70891e+08	2.83189e+09					ST 盐湖	0	7.56743	8.89372e+09	0.371361
000578	2009000578	2009	2009-12-31	A	5.54159e+09	5.54159e+09			2.5389e+07	2.50939e+09	2.89809e+09	4.87141e+08	2.41095e+09					盐湖集团	0	0.125257	1.90043e+10	0.152497
000578	2010000578	2010	2010-12-31	A	5.89656e+09	5.89656e+09	0	0	4.80657e+06	2.265e+09	2.79993e+09	4.31068e+08	2.36887e+09					盐湖集团	0	0.0640562	2.30838e+10	0.121294
000581	2006000581	2006	2006-12-31	A	2.48116e+09	2.48116e+09			-2.84654e+07	1.39102e+08	1.30774e+08	8.39252e+06	1.22381e+08					威孚高科	0	-0.57922	1.50204e+10	0.00870642
000581	2007000581	2007	2007-12-31	A	3.12134e+09	3.12134e+09	0	0	1.36267e+08	2.86053e+08	2.83105e+08	1.70749e+07	2.6603e+08					威孚高科	0	0.258017	4.9945e+09	0.0566834
000581	2008000581	2008	2008-12-31	A	3.03329e+09	3.03329e+09	0	0	3.6503e+08	2.4519e+08	2.15685e+08	8.87821e+06	2.06807e+08					威孚高科	0	-0.0282089	4.86088e+09	0.0443717
000581	2009000581	2009	2009-12-31	A	3.08062e+09	3.08062e+09	0	0	3.72016e+08	4.64492e+08	4.82763e+08	1.90625e+07	4.63701e+08					威孚高科	0	0.0156024	4.81689e+09	0.100223
000581	2010000581	2010	2010-12-31	A	5.37121e+09	5.37121e+09	0	0	6.90475e+08	1.48629e+09	1.49985e+09	1.18494e+08	1.38136e+09					威孚高科	0	0.743552	5.89875e+09	0.254267
000581	2011000581	2011	2011-12-31	A	5.89811e+09	5.89811e+09	0	0	4.97942e+08	1.36077e+09	1.39681e+09	1.41295e+08	1.25551e+09					威孚高科	0	0.098097	7.34542e+09	0.19016
000581	2012000581	2012	2012-12-31	A	5.01528e+09	5.01528e+09	0	0	3.96219e+08	1.02538e+09	1.03802e+09	1.0378e+08	9.34237e+08					威孚高科	0	-0.14968	9.4926e+09	0.10935
000581	2013000581	2013	2013-12-31	A	5.58931e+09	5.58931e+09	0	0	6.42493e+08	1.23237e+09	1.25731e+09	1.03016e+08	1.15429e+09					威孚高科	0	0.114455	1.20651e+10	0.10421
000581	2014000581	2014	2014-12-31	A	6.35448e+09	6.35448e+09	0	0	1042446193	1.7175e+09	1.71252e+09	1.23444e+08	1.58908e+09					威孚高科	0	0.136899	1.37814e+10	0.124263
000581	2015000581	2015	2015-12-31	A	5.74164e+09	5.74164e+09	0	0	1.33307e+09	1.60281e+09	1.66352e+09	1.10753e+08	1.55276e+09					威孚高科	0	-0.0964416	1.50963e+10	0.110193
000581	2016000581	2016	2016-12-31	A	6.4227e+09	6.4227e+09			1.37795e+09	1.77826e+09	1.81855e+09	9.25419e+07	1.726e+09					威孚高科	0	0.118617	1.64839e+10	0.110322
000581	2017000581	2017	2017-12-31	A	9.01728e+09	9.01728e+09			1.85364e+09	2.82422e+09	2.83042e+09	1.83206e+08	2.64721e+09				4.03947e+07	威孚高科	0	0.40397	1.87474e+10	0.150977
000581	2018000581	2018	2018-12-31	A	8.72167e+09	8.72167e+09			1.95567e+09	2.6109e+09	2.60218e+09	1.35889e+08	2.46629e+09	4.03264e+08	1.75622e+07	3.41564e+07	4.84045e+07	威孚高科	0.046237	-0.0327821	2.05615e+10	0.12741
000581	2019000581	2019	2019-12-31	A	8.78436e+09	8.78436e+09			1.61454e+09	2.45426e+09	2.45054e+09	1.47806e+08	2.30274e+09	4.17925e+08	2.17705e+07	7.92992e+07	9.11707e+07	威孚高科	0.047576	0.00718696	2.24252e+10	0.110247
000581	2020000581	2020	2020-12-31	A	1.28838e+10	1.28838e+10			1.96481e+09	2.94064e+09	3.00295e+09	180215749	2.82274e+09	5.32581e+08	1.14669e+07	5.16222e+07	8.03425e+07	威孚高科	0.0413372	0.466678	2.56545e+10	0.1175
000581	2021000581	2021	2021-12-31	A	1.36824e+10	1.36824e+10			1.95452e+09	2.76521e+09	2.74036e+09	9.09957e+07	2.64936e+09	5.95407e+08	3.86986e+07	4.14788e+07	7.1277e+07	威孚高科	0.0435162	0.0619847	2.76608e+10	0.100469
000584	2006000584	2006	2006-12-31	A	3.58936e+08	3.58936e+08			-2.9183e+06	1.37983e+06	2.16931e+07	8.2645e+06	1.34286e+07					舒卡股份	0	-0.973767	1.45616e+10	0.00148975
000584	2007000584	2007	2007-12-31	A	1.205e+09	1.205e+09	0	0	-118280	3.32516e+08	3.33625e+08	1.04834e+07	3.23142e+08					舒卡股份	0	2.35714	1.68947e+09	0.197474
000584	2008000584	2008	2008-12-31	A	1.14934e+09	1.14934e+09	0	0	9.76471e+07	9.64409e+07	9.58175e+07	2.54605e+07	7.0357e+07					舒卡股份	0	-0.0461928	2.52007e+09	0.0380217
000584	2009000584	2009	2009-12-31	A	8.19319e+08	8.19319e+08	0	0	2.25016e+07	2.5901e+07	3.36974e+07	3.13678e+06	3.05606e+07					友利控股	0	-0.287137	2.7106e+09	0.0124317
000584	2010000584	2010	2010-12-31	A	1.39601e+09	1.39601e+09	0	0	120400	1.82892e+08	1.88618e+08	2.56989e+07	1.62919e+08					友利控股	0	0.703862	3.05397e+09	0.0617614
000584	2011000584	2011	2011-12-31	A	1.15309e+09	1.15309e+09	0	0	1.20268e+07	1.55054e+07	1.45011e+07	2.75547e+06	1.17456e+07					友利控股	0	-0.174005	3.5963e+09	0.00403223
000584	2012000584	2012	2012-12-31	A	1.5535e+09	1.5535e+09	0	0	0	5.75333e+07	6.00912e+07	2.75726e+07	3.25187e+07					友利控股	0	0.34724	3.70779e+09	0.0162067
000584	2013000584	2013	2013-12-31	A	2.7658e+09	2.7658e+09	0	0	0	5.42478e+08	5.43929e+08	1.30291e+08	4.13638e+08					友利控股	0	0.780371	3.6564e+09	0.148761
000584	2014000584	2014	2014-12-31	A	2.01379e+09	2.01379e+09	0	0	128194	2.40256e+08	2.4184e+08	7.84128e+07	1.63427e+08					友利控股	0	-0.271895	3.54022e+09	0.0683122
000584	2015000584	2015	2015-12-31	A	1.07517e+09	1.07517e+09	0	0	8.08992e+06	1.68677e+07	3.15754e+07	1.80047e+07	1.35707e+07					友利控股	0	-0.466098	3.22268e+09	0.00979786
000584	2016000584	2016	2016-12-31	A	7.34172e+08	7.34172e+08			7.32395e+06	-4.75265e+08	-4.94381e+08	7.62251e+06	-5.02004e+08					友利控股	0	-0.317156	2.59882e+09	-0.190233
000584	2017000584	2017	2017-12-31	A	1.57164e+09	1.57164e+09			1.28039e+08	1.46916e+08	1.50453e+08	3.50649e+07	1.15388e+08					哈工智能	0	1.1407	2.95929e+09	0.050841
000584	2018000584	2018	2018-12-31	A	2.3826e+09	2.3826e+09			4.49671e+07	1.98005e+08	1.99354e+08	7.99973e+07	1.19356e+08	4.63097e+07	3.03595e+07	8.40651e+06	1.81598e+06	哈工智能	0.0194366	0.515992	4.08513e+09	0.0562315
000584	2019000584	2019	2019-12-31	A	1.7367e+09	1.7367e+09			8.66676e+06	6.04416e+06	5.53835e+07	7.07227e+06	4.83113e+07	8.86951e+07	4.32354e+07	2.57588e+06	3.8189e+06	哈工智能	0.051071	-0.27109	4.51444e+09	0.0218452
000584	2020000584	2020	2020-12-31	A	1.61787e+09	1.61787e+09			2.86033e+07	-4.99861e+07	8.83313e+06	-483341	9.31647e+06	8.93342e+07	7.2164e+07	2.948e+06	2.31558e+07	哈工智能	0.055217	-0.0684208	4.77529e+09	0.0169617
000584	2021000584	2021	2021-12-31	A	1.72246e+09	1.72246e+09			-9.35035e+07	-6.53129e+08	-6.38405e+08	-3.41191e+07	-6.04286e+08	8.56635e+07	6.49358e+07	2.62021e+06	1.61937e+07	哈工智能	0.0497333	0.0646428	4.91092e+09	-0.116774
000585	2006000585	2006	2006-12-31	A	5.37961e+08	5.37961e+08			3.86571e+07	4.13003e+07	4.18339e+07	2.66959e+06	3.91643e+07					东北电气	0	-0.687678	3.04929e+09	0.0137192
000585	2007000585	2007	2007-12-31	A	6.39701e+08	6.39701e+08	0		8.39329e+07	-8.18842e+07	-3.2179e+08	-2.8844e+06	-3.18906e+08					东北电气	0	0.189121	1.18361e+09	-0.271872
000585	2008000585	2008	2008-12-31	A	5.17718e+08	5.17718e+08	0	0	-6.5621e+07	-6.97607e+07	-6.95493e+07	1.02014e+06	-7.05694e+07					东北电气	0	-0.190688	9.60495e+08	-0.0724098
000585	2009000585	2009	2009-12-31	A	4.23743e+08	4.23743e+08	0	0	-1.67714e+06	6.83985e+06	6.84607e+06	-417597	7.26366e+06					*ST 东电	0	-0.181517	8.41787e+08	0.00813278
000585	2010000585	2010	2010-12-31	A	3.48449e+08	3.48449e+08	0	0	-1.43233e+06	-4.92356e+06	-5.09513e+06	4.11953e+06	-9.21466e+06					东北电气	0	-0.177687	8.40447e+08	-0.0060624
000585	2011000585	2011	2011-12-31	A	2.4868e+08	2.4868e+08	0	0	-1.59566e+06	-3.78928e+07	-2.80552e+07	4.59695e+06	-3.26522e+07					东北电气	0	-0.286325	7.00696e+08	-0.0400391
000585	2012000585	2012	2012-12-31	A	2.17221e+08	2.17221e+08	0	0	-6151.36	6.56242e+06	1.28958e+07	1.85966e+06	1.10361e+07					*ST 东电	0	-0.126504	5.2763e+08	0.0244409
000585	2013000585	2013	2013-12-31	A	1.95974e+08	1.95974e+08	0	0	679028	6.99029e+06	1.27432e+07	3.08237e+06	9.66083e+06					东北电气	0	-0.0978116	4.80468e+08	0.0265225
000585	2014000585	2014	2014-12-31	A	1.97514e+08	1.97514e+08	0	0	566831	9.26142e+06	9.29439e+06	3.23627e+06	6.05812e+06					东北电气	0	0.00785501	4.72663e+08	0.0196639
000585	2015000585	2015	2015-12-31	A	1.5174e+08	1.5174e+08	0	0	859140	7.51897e+06	7.66298e+06	2.80549e+06	4.85749e+06					东北电气	0	-0.231746	4.83021e+08	0.0158647
000585	2016000585	2016	2016-12-31	A	6.35144e+07	6.35144e+07			427115	-9.2316e+07	-9.26317e+07	6.9569e+06	-9.95886e+07					东北电气	0	-0.581427	4.42638e+08	-0.209272
000585	2017000585	2017	2017-12-31	A	3.29859e+07	3.29859e+07			-9396.59	-8.81182e+07	-3.97992e+08	163820	-3.98156e+08				50000	东北电气	0	-0.480656	3.54034e+08	-1.12416
000585	2018000585	2018	2018-12-31	A	3.23115e+07	3.23115e+07			3.46856e+07	1.21246e+07	1.54648e+07	1366600	1.40982e+07	1.24309e+06	508575	896056	1.07068e+06	*ST 东电	0.038472	-0.0204443	4.05675e+08	0.0393748
000585	2019000585	2019	2019-12-31	A	1.02341e+08	1.02341e+08				-4.02542e+07	-3.96825e+07	450649	-4.01332e+07	1.02206e+06	1.27768e+06	3.20317e+06	767306	ST 东电	0.00998676	2.16733	4.91077e+08	-0.0782053
000585	2020000585	2020	2020-12-31	A	7.99909e+07	7.99909e+07			1.2965e+08	6.6005e+07	6.70163e+07	4.35122e+06	6.2665e+07	2.50219e+06	1.68472e+06	1.48787e+06	1.88324e+06	*ST 东电	0.031281	-0.218389	3.17284e+08	0.216529
000585	2021000585	2021	2021-12-31	A	83700725	83700725				-2.03441e+07	1.74656e+07	-133048	1.75987e+07	2.15887e+06	330322	36869.1	1.99196e+06	*ST 东电	0.0257927	0.0463783	1.75977e+08	0.101127
000586	2006000586	2006	2006-12-31	A	7.05971e+08	7.05971e+08			-553366	8.65686e+06	8.85174e+06	4.91651e+06	5.66113e+06					汇源通信	0	7.43447	4.94771e+08	0.0213788
000586	2007000586	2007	2007-12-31	A	5.01306e+08	5.01306e+08	0	0	26273.4	-5.13206e+07	-5.02593e+07	1.65297e+06	-5.19123e+07					汇源通信	0	-0.289906	7.37866e+08	-0.0681145
000586	2008000586	2008	2008-12-31	A	4.12505e+08	4.12505e+08	0	0	-3.94776e+06	-7.68481e+07	-1.27944e+08	-6.65583e+06	-1.21288e+08					汇源通信	0	-0.177139	5.95155e+08	-0.214976
000586	2009000586	2009	2009-12-31	A	3.71997e+08	3.71997e+08	0	0	3.16182e+06	4.64524e+06	9.66939e+06	3.21741e+06	6.45198e+06					*ST 汇源	0	-0.0981992	5.1281e+08	0.0188557
000586	2010000586	2010	2010-12-31	A	3.91606e+08	3.91606e+08	0	0	8.89313e+06	1.2368e+07	6.32526e+07	3.23958e+06	6.00131e+07					ST 汇源	0	0.0527133	5.22482e+08	0.121062
000586	2011000586	2011	2011-12-31	A	4.80698e+08	4.80698e+08	0	0	7.18039e+06	2.05521e+07	2.88543e+07	6.26256e+06	2.25917e+07					汇源通信	0	0.227503	5.23929e+08	0.0550729
000586	2012000586	2012	2012-12-31	A	4.38749e+08	4.38749e+08	0	0	7.46309e+06	2.75919e+06	9.5036e+06	938841	8.56475e+06					汇源通信	0	-0.0872671	5.16488e+08	0.0184004
000586	2013000586	2013	2013-12-31	A	4.12424e+08	4.12424e+08	0	0	1.01197e+07	1.16404e+07	1.85389e+07	1.6084e+06	1.69305e+07					汇源通信	0	-0.0599995	5.01814e+08	0.0369438
000586	2014000586	2014	2014-12-31	A	4.74888e+08	4.74888e+08	0	0	1.02506e+06	5.46346e+06	1.06122e+07	1.68878e+06	8.92338e+06					汇源通信	0	0.151457	5.13523e+08	0.0206654
000586	2015000586	2015	2015-12-31	A	4.34954e+08	4.34954e+08	0	0	44706.3	8.89047e+06	1.94485e+07	1.68967e+06	1.77588e+07					汇源通信	0	-0.0840926	5.34016e+08	0.0364193
000586	2016000586	2016	2016-12-31	A	4.54978e+08	4.54978e+08			-78219	-2.23561e+06	6.45011e+06	2.65628e+06	3.79383e+06					汇源通信	0	0.046038	5.41001e+08	0.0119226
000586	2017000586	2017	2017-12-31	A	3.90334e+08	3.90334e+08			-2.64369e+06	2.0196e+06	2.36657e+06	1.42022e+06	946349				6.0028e+06	汇源通信	0	-0.142082	5.56113e+08	0.00425555
000586	2018000586	2018	2018-12-31	A	4.26707e+08	4.26707e+08			-3.41601e+06	-2.20875e+06	-2.20835e+06	-340580	-1.86777e+06	1.32538e+07	5.66497e+06	1.43796e+06	6.62353e+06	汇源通信	0.0310606	0.0931846	5.80037e+08	0.00595931
000586	2019000586	2019	2019-12-31	A	4.3427e+08	4.3427e+08			1.0415e+06	5.7196e+06	6.05846e+06	195021	5.86344e+06	2.28864e+07	4.97562e+06	830065	3.12591e+06	汇源通信	0.0527009	0.017723	6.12293e+08	0.0180209
000586	2020000586	2020	2020-12-31	A	4.85105e+08	4.85105e+08			5.52326e+06	2.71507e+07	2.73666e+07	4.58718e+06	2.27794e+07	2.68726e+07	5.11753e+06	503212	3.6311e+06	汇源通信	0.0553955	0.11706	5.58021e+08	0.058213
000586	2021000586	2021	2021-12-31	A	4.49639e+08	4.49639e+08			175673	3.33853e+07	3.33588e+07	5.28681e+06	2.8072e+07	2.47857e+07	1.33801e+06	537643	4.08133e+06	汇源通信	0.0551234	-0.0731099	5.03025e+08	0.0689764
000589	2006000589	2006	2006-12-31	A	3.50201e+09	3.50201e+09			-960521	8.20085e+07	8.19071e+07	2.19692e+07	5.99379e+07					黔轮胎A	0	6.78849	1.87844e+09	0.0436038
000589	2007000589	2007	2007-12-31	A	4.04508e+09	4.04508e+09			-1.36401e+06	1.11256e+08	1.1597e+08	2.91535e+07	8.68169e+07					黔轮胎A	0	0.155073	3.38164e+09	0.0342941
000589	2008000589	2008	2008-12-31	A	4.37397e+09	4.37397e+09			1.51929e+07	4.57087e+07	5.41929e+07	5.36818e+06	4.88247e+07					黔轮胎A	0	0.0813066	3.76977e+09	0.0143756
000589	2009000589	2009	2009-12-31	A	4.73741e+09	4.73741e+09			7.5807e+06	4.72514e+08	4.84428e+08	1.2063e+08	3.63798e+08					黔轮胎A	0	0.0830927	4.17671e+09	0.115983
000589	2010000589	2010	2010-12-31	A	6.22675e+09	6.22675e+09			145097	1.56966e+08	1.61815e+08	3.68661e+07	1.24949e+08					黔轮胎A	0	0.314378	4.90713e+09	0.0329755
000589	2011000589	2011	2011-12-31	A	7.53622e+09	7.53622e+09			455339	9.0102e+07	1.33046e+08	3.7071e+07	9.59746e+07					黔轮胎A	0	0.210298	6.2707e+09	0.021217
000589	2012000589	2012	2012-12-31	A	6.5966e+09	6.5966e+09	0	0	1.17507e+07	1.24115e+08	1.66165e+08	3.77102e+07	1.28455e+08					黔轮胎A	0	-0.124681	6.89894e+09	0.0240856
000589	2013000589	2013	2013-12-31	A	6.47767e+09	6.47767e+09	0	0	1.23488e+07	2.07541e+08	2.35546e+08	6.11991e+07	1.74347e+08					黔轮胎A	0	-0.0180294	7.1534e+09	0.0329278
000589	2014000589	2014	2014-12-31	A	5.56348e+09	5.56348e+09	0	0	1.43993e+07	1.52538e+08	1.95739e+08	2.87576e+07	1.66982e+08					黔轮胎A	0	-0.141129	8.65096e+09	0.0226263
000589	2015000589	2015	2015-12-31	A	4.73347e+09	4.73347e+09	0	0	28662000	-3.23793e+08	-3.0351e+08	-4.50071e+07	-2.58503e+08					黔轮胎A	0	-0.14919	1.04531e+10	-0.0290355
000589	2016000589	2016	2016-12-31	A	5.58729e+09	5.58729e+09			2.6588e+07	-2.98864e+08	1.37685e+07	-996978	1.47654e+07					黔轮胎A	0	0.18038	1.0802e+10	0.00127462
000589	2017000589	2017	2017-12-31	A	6.95961e+09	6.95961e+09			19321050	-2.70692e+08	-2.69728e+08	-4.80362e+07	-2.21692e+08				1.59411e+07	黔轮胎A	0	0.245614	1.00719e+10	-0.0267803
000589	2018000589	2018	2018-12-31	A	6.82532e+09	6.82532e+09			22784175	1.03326e+08	1.06578e+08	1.84047e+07	8.81731e+07	1.9283e+08	1.6343e+08	-2.55035e+07	1.71091e+07	黔轮胎A	0.0282521	-0.0192948	1.00984e+10	0.0267378
000589	2019000589	2019	2019-12-31	A	6.45834e+09	6.45834e+09			2340000	1.80389e+08	1.50318e+08	1.48759e+07	1.35443e+08	1.90003e+08	1.443e+08	3.94656e+07	1.58932e+07	贵州轮胎	0.0294198	-0.0537684	1.05012e+10	0.0280558
000589	2020000589	2020	2020-12-31	A	6.80873e+09	6.80873e+09			1.453e+07	1.35372e+09	1.32845e+09	1.89985e+08	1.13847e+09	2.02293e+08	1.20687e+08	3.12665e+07	1.55794e+07	贵州轮胎	0.0297108	0.0542541	1.10186e+10	0.131517
000589	2021000589	2021	2021-12-31	A	7.33928e+09	7.33928e+09			1.28266e+07	3.93221e+08	3.89677e+08	1.98788e+07	3.69798e+08	2.05912e+08	6.82932e+07	4.78159e+07	3.10726e+07	贵州轮胎	0.0280562	0.077922	1.2196e+10	0.0375509
000590	2006000590	2006	2006-12-31	A	2.86825e+08	2.86825e+08			-444537	2.34544e+06	1.66612e+06	68598.3	1.941e+06					紫光古汉	0	-0.960919	6.71055e+09	0.000299469
000590	2007000590	2007	2007-12-31	A	2.07905e+08	2.07905e+08			1.89445e+06	3.5315e+07	3.16415e+07	1.11241e+07	2.05174e+07					紫光古汉	0	-0.27515	5.46971e+08	0.0578486
000590	2008000590	2008	2008-12-31	A	2.36574e+08	2.36574e+08			4.92515e+06	2.26023e+07	2.7434e+07	7.05954e+06	2.03745e+07					紫光古汉	0	0.137892	5.67449e+08	0.0483462
000590	2009000590	2009	2009-12-31	A	2.7409e+08	2.7409e+08	0	0	4.48658e+06	-7.17588e+07	-7.60668e+07	1.21004e+07	-8.81671e+07					紫光古汉	0	0.158582	5.51325e+08	-0.137971
000590	2010000590	2010	2010-12-31	A	3.11625e+08	3.11625e+08	0	0	7.85736e+06	6.16965e+07	5.58568e+07	8.70454e+06	4.71523e+07					紫光古汉	0	0.136944	5.42531e+08	0.102956
000590	2011000590	2011	2011-12-31	A	3.43509e+08	3.43509e+08	0	0	2.0352e+07	8.42123e+07	8.79288e+07	1.57944e+07	7.21344e+07					紫光古汉	0	0.102314	5.8559e+08	0.150154
000590	2012000590	2012	2012-12-31	A	3.6342e+08	3.6342e+08	0	0	1.24541e+08	1.86086e+08	1.84236e+08	4.66293e+07	1.37606e+08					紫光古汉	0	0.0579663	6.53236e+08	0.282035
000590	2013000590	2013	2013-12-31	A	2.56001e+08	2.56001e+08	0	0	0	-1.2847e+08	-1.65507e+08	-1.05614e+06	-1.64451e+08					紫光古汉	0	-0.29558	6.2829e+08	-0.263424
000590	2014000590	2014	2014-12-31	A	2.03122e+08	2.03122e+08	0	0	5.47894e+06	-6.98161e+07	-8.77669e+07	-1.99639e+06	-8.57705e+07					紫光古汉	0	-0.206557	5.69691e+08	-0.15406
000590	2015000590	2015	2015-12-31	A	2.9472e+08	2.9472e+08	0	0	2.76749e+06	2.91419e+07	3.08706e+07	8.49832e+06	2.23723e+07					*ST 古汉	0	0.450948	5.87128e+08	0.052579
000590	2016000590	2016	2016-12-31	A	3.17411e+08	3.17411e+08			20440.4	1.70355e+07	6.62493e+07	1.61411e+07	5.01082e+07					启迪古汉	0	0.0769917	6.09057e+08	0.108774
000590	2017000590	2017	2017-12-31	A	3.43539e+08	3.43539e+08			3.94805e+06	2.23155e+07	2.20714e+07	1.21654e+07	9.90596e+06				2.40654e+06	启迪古汉	0	0.0823183	7.52208e+08	0.0293421
000590	2018000590	2018	2018-12-31	A	1.85811e+08	1.85811e+08			5.27802e+06	-3.52809e+07	-3.59024e+07	2.27802e+06	-3.81804e+07	7.48459e+06	1.49164e+06	1.47361e+06	5.32201e+06	启迪古汉	0.0402806	-0.459127	8.45167e+08	-0.0407147
000590	2019000590	2019	2019-12-31	A	3.15034e+08	3.15034e+08			719100	5.21034e+07	5.34448e+07	1.10025e+07	4.24423e+07	9.45982e+06	1.64995e+06	3.68102e+06	1.38512e+06	启迪古汉	0.0300279	0.695456	8.31672e+08	0.0662458
000590	2020000590	2020	2020-12-31	A	2.7509e+08	2.7509e+08			380166	2.77852e+07	2.76423e+07	4.91992e+06	2.27224e+07	9.59418e+06	13320.6	4.46511e+06	4.25351e+06	启迪药业	0.0348765	-0.126794	8.69451e+08	0.0318082
000590	2021000590	2021	2021-12-31	A	3.00775e+08	3.00775e+08			3.18162e+06	4.23534e+07	4.18359e+07	6.39803e+06	3.54379e+07	8.28952e+06	471696	4.34528e+06	8.80681e+06	启迪药业	0.0275606	0.0933676	9.29992e+08	0.0454924
000595	2006000595	2006	2006-12-31	A	4.51894e+08	4.51894e+08			-197095	1.96453e+07	1.06746e+07	338421	1.03361e+07					西北轴承	0	0.502434	9.62568e+08	0.0110897
000595	2007000595	2007	2007-12-31	A	5.20021e+08	5.20021e+08	0	0	-321464	-1.19807e+07	4.11612e+07	160776	4.10004e+07					西北轴承	0	0.150759	9.431e+08	0.0436446
000595	2008000595	2008	2008-12-31	A	4.61711e+08	4.61711e+08	0	0	0	-1.14233e+07	1.94864e+07	-3.25757e+06	2.2744e+07					西北轴承	0	-0.11213	9.27984e+08	0.0209986
000595	2009000595	2009	2009-12-31	A	2.44655e+08	2.44655e+08	0	0	1.3683e+07	-1.1057e+08	-8.53279e+07	3.54743e+07	-1.20802e+08					西北轴承	0	-0.470112	8.97716e+08	-0.0950499
000595	2010000595	2010	2010-12-31	A	3.81606e+08	3.81606e+08	0	0	0	-1.50136e+08	-1.56325e+08	18395.5	-1.56343e+08					西北轴承	0	0.55977	8.05313e+08	-0.194117
000595	2011000595	2011	2011-12-31	A	4.76223e+08	4.76223e+08	0	0	-2.34473e+06	-2.02614e+07	7.18215e+06	15784.4	7.16637e+06					*ST 西轴	0	0.247943	8.10721e+08	0.00885897
000595	2012000595	2012	2012-12-31	A	3.73677e+08	3.73677e+08	0	0	0	-7.71635e+07	8.11203e+06	324.56	8.11171e+06					*ST 西轴	0	-0.21533	8.60793e+08	0.00942391
000595	2013000595	2013	2013-12-31	A	3.24874e+08	3.24874e+08	0	0	255000	-1.24626e+08	-1.19594e+08	21552.3	-1.19616e+08					西北轴承	0	-0.130604	9.49034e+08	-0.126017
000595	2014000595	2014	2014-12-31	A	4.44996e+08	4.44996e+08	0	0	0	-1.66484e+08	2.13692e+07	782720	20586471					西北轴承	0	0.369751	1.05084e+09	0.0203353
000595	2015000595	2015	2015-12-31	A	2.61572e+08	2.61572e+08	0	0	0	-1.26099e+08	-1.37226e+08	13572.7	-1.3724e+08					宝塔实业	0	-0.412193	1.12759e+09	-0.121699
000595	2016000595	2016	2016-12-31	A	3.55699e+08	3.55699e+08			0	-7.84253e+07	-8.44273e+07	5202.95	-8.44325e+07					宝塔实业	0	0.359853	1.20485e+09	-0.0700727
000595	2017000595	2017	2017-12-31	A	4.35762e+08	4.35762e+08				-1.69935e+07	3.58981e+07	8060177	2.78379e+07					*ST 宝实	0	0.225086	1.53996e+09	0.023311
000595	2018000595	2018	2018-12-31	A	4.32318e+08	4.32318e+08			58.79	-9.69378e+07	-8.49017e+07	1.22265e+07	-9.71282e+07	2.21523e+06	2.98717e+07	208714	225000	宝塔实业	0.00512407	-0.00790384	1.85398e+09	-0.0296821
000595	2019000595	2019	2019-12-31	A	3.11234e+08	3.11234e+08				-3.04584e+08	-3.18734e+08	5.29336e+06	-324026921	2.29664e+06	2.56578e+07	2.04175e+06	410000	宝塔实业	0.00737915	-0.280081	1.67657e+09	-0.174806
000595	2020000595	2020	2020-12-31	A	2.04909e+08	2.04909e+08			2.36957e+08	-9.50065e+06	1.66125e+07	3.16569e+06	1.34468e+07	1.69634e+06	1.78436e+07	1.81154e+06	4.52632e+06	*ST 宝实	0.00827853	-0.341624	1.55376e+09	0.0221759
000595	2021000595	2021	2021-12-31	A	1.74767e+08	1.74767e+08				-1.78573e+08	-1.78026e+08	-1.30158e+06	-1.76725e+08	2.51662e+06	5.42227e+06	4.91386e+06	462587	宝塔实业	0.0143999	-0.147099	1.47301e+09	-0.117178
000596	2006000596	2006	2006-12-31	A	9.20631e+08	9.20631e+08			-230946	2.38217e+07	2.6477e+07	1.33314e+07	1.31456e+07					ST 古井A	0	4.26776	1.36884e+09	0.0193427
000596	2007000596	2007	2007-12-31	A	1.20136e+09	1.20136e+09	0	0	0	4.6907e+07	5.19781e+07	1.81573e+07	3.38207e+07					古井贡酒	0	0.304928	1.37948e+09	0.0376793
000596	2008000596	2008	2008-12-31	A	1.3789e+09	1.3789e+09	0	0	97297.8	7.52564e+07	7.70975e+07	4.26231e+07	3.44744e+07					古井贡酒	0	0.147787	1.45193e+09	0.0530999
000596	2009000596	2009	2009-12-31	A	1.34143e+09	1.34143e+09	0	0	4.11469e+06	1.65137e+08	1.66007e+08	2.5954e+07	1.40053e+08					古井贡酒	0	-0.0271776	1.43088e+09	0.116018
000596	2010000596	2010	2010-12-31	A	1.87916e+09	1.87916e+09	0	0	982590	3.98306e+08	4.08812e+08	9.50539e+07	3.13758e+08					古井贡酒	0	0.400864	1.60008e+09	0.255494
000596	2011000596	2011	2011-12-31	A	3307979236	3307979236	0	0	1.65658e+06	8.35783e+08	8.50075e+08	2.83685e+08	5.6639e+08					古井贡酒	0	0.760354	3.04988e+09	0.278724
000596	2012000596	2012	2012-12-31	A	4.19706e+09	4.19706e+09	0	0	0	9.53902e+08	9.72427e+08	2.46838e+08	7.25589e+08					古井贡酒	0	0.268768	4.77497e+09	0.203651
000596	2013000596	2013	2013-12-31	A	4.58058e+09	4.58058e+09	0	0	1.00504e+07	8.24556e+08	8.51911e+08	2.29906e+08	6.22005e+08					古井贡酒	0	0.0913779	5.56253e+09	0.153152
000596	2014000596	2014	2014-12-31	A	4.65086e+09	4.65086e+09	0	0	1.05143e+08	7.75564e+08	7.96205e+08	1.99163e+08	5.97042e+08					古井贡酒	0	0.0153431	6.11523e+09	0.1302
000596	2015000596	2015	2015-12-31	A	5.25341e+09	5.25341e+09	0	0	6.9256e+07	9.30355e+08	9.66269e+08	2.50691e+08	7.15578e+08					古井贡酒	0	0.129558	6.79833e+09	0.142133
000596	2016000596	2016	2016-12-31	A	6.01714e+09	6.01714e+09			9.78375e+07	1.11739e+09	1.15075e+09	3.00436e+08	8.50318e+08					古井贡酒	0	0.145378	7.95968e+09	0.144573
000596	2017000596	2017	2017-12-31	A	6.96833e+09	6.96833e+09			1.53433e+08	1.59445e+09	1.61222e+09	4.26986e+08	1.18523e+09				3.27201e+07	古井贡酒	0	0.158079	9.44453e+09	0.170704
000596	2018000596	2018	2018-12-31	A	8.68614e+09	8.68614e+09			1.48215e+08	2.3468e+09	2.36893e+09	6.28012e+08	1.74091e+09	2.39668e+07	1.5408e+07	6.89648e+07	3.57017e+07	古井贡酒	0.0027592	0.246518	1.13314e+10	0.210418
000596	2019000596	2019	2019-12-31	A	1.0417e+10	1.0417e+10			1.26427e+08	2.82345e+09	2.87284e+09	7.15037e+08	2.1578e+09	4.2373e+07	3.36528e+07	1.33814e+08	9.82445e+07	古井贡酒	0.00406769	0.199262	1.31906e+10	0.220346
000596	2020000596	2020	2020-12-31	A	1.02921e+10	1.02921e+10			6.78744e+06	2.4345e+09	2.47384e+09	6.25948e+08	1.84789e+09	4.05901e+07	876816	261861342	4.74745e+07	古井贡酒	0.00394383	-0.0119898	1.4529e+10	0.17033
000596	2021000596	2021	2021-12-31	A	1.32698e+10	1.32698e+10			4.69238e+06	3.10161e+09	3.17129e+09	7.96962e+08	2.37433e+09	5.14495e+07	7.03658e+06	2.10634e+08	5.52696e+07	古井贡酒	0.00387718	0.289326	2.03024e+10	0.15655
000597	2006000597	2006	2006-12-31	A	1.91824e+09	1.91824e+09			834583	5.16873e+07	4.86081e+07	2.89823e+07	1.96258e+07					东北制药	0	-0.855444	1.38128e+10	0.00351906
000597	2007000597	2007	2007-12-31	A	3.70607e+09	3.70607e+09	0	0	37554.2	1.01978e+08	1.31923e+08	8.49296e+07	4.69932e+07					东北制药	0	0.93202	2.6294e+09	0.0501723
000597	2008000597	2008	2008-12-31	A	4.60977e+09	4.60977e+09	0	0	2589.99	4.94953e+08	4.99675e+08	1.41738e+08	3.57937e+08					东北制药	0	0.243843	3.57763e+09	0.139666
000597	2009000597	2009	2009-12-31	A	5.09359e+09	5.09359e+09	0	0	387685	5.324e+08	5.84378e+08	1.08295e+08	4.76084e+08					东北制药	0	0.104954	5.09146e+09	0.114776
000597	2010000597	2010	2010-12-31	A	4.82833e+09	4.82833e+09	0	0	12956.8	3.87097e+07	8.0489e+07	2.32165e+07	5.72725e+07					东北制药	0	-0.0520763	5.84215e+09	0.0137773
000597	2011000597	2011	2011-12-31	A	3.88278e+09	3.88278e+09	0	0	37078.5	-4.73898e+08	-3.82992e+08	241481	-3.83234e+08					东北制药	0	-0.195835	5.73887e+09	-0.0667365
000597	2012000597	2012	2012-12-31	A	3.86491e+09	3.86491e+09	0	0	-504536	-3.32399e+08	4.24518e+07	3.70245e+07	5.4273e+06					东北制药	0	-0.00460069	5.93282e+09	0.00715541
000597	2013000597	2013	2013-12-31	A	3.87059e+09	3.87059e+09	0	0	0	-2.02884e+08	-1.58964e+08	6.23636e+06	-1.652e+08					东北制药	0	0.00146915	6.77394e+09	-0.023467
000597	2014000597	2014	2014-12-31	A	4.33332e+09	4.33332e+09	0	0	1.30525e+06	7.14914e+06	1.05748e+08	2.1927e+07	8.38206e+07					东北制药	0	0.11955	8.06373e+09	0.013114
000597	2015000597	2015	2015-12-31	A	3.83443e+09	3.83443e+09	0	0	2.39631e+06	-4.03166e+08	-4.06892e+08	-1.47424e+07	-3.9215e+08					东北制药	0	-0.115129	8.63275e+09	-0.0471336
000597	2016000597	2016	2016-12-31	A	4.8144e+09	4.8144e+09			2.82401e+06	1.59726e+06	3.7428e+07	1.10828e+07	2.63452e+07					东北制药	0	0.255571	9.24131e+09	0.00405008
000597	2017000597	2017	2017-12-31	A	5.67635e+09	5.67635e+09			1.34596e+07	1.14532e+08	1.02173e+08	1.01151e+07	9.20577e+07				3.52202e+07	东北制药	0	0.179036	1.01915e+10	0.0100253
000597	2018000597	2018	2018-12-31	A	7.46656e+09	7.46656e+09			237214	7.59611e+07	2.13736e+08	1.23673e+07	2.01369e+08	1.4467e+08	1.54625e+08	3.09555e+07	4.89464e+07	东北制药	0.0193758	0.315379	1.11559e+10	0.0330194
000597	2019000597	2019	2019-12-31	A	8.2201e+09	8.2201e+09				2.09956e+08	2.24245e+08	5.38051e+07	1.7044e+08	6.39379e+07	1.25582e+08	3.3898e+07	4.75052e+07	东北制药	0.00777823	0.100923	1.21293e+10	0.0288416
000597	2020000597	2020	2020-12-31	A	7.38435e+09	7.38435e+09				1.5315e+08	9.1838e+07	8.10105e+07	1.08275e+07	7.41808e+07	1.20867e+08	5.84311e+07	7.39883e+07	东北制药	0.0100457	-0.101671	1.23528e+10	0.0172193
000597	2021000597	2021	2021-12-31	A	8.14512e+09	8.14512e+09			54324370	1.8735e+08	1.20163e+08	2.47215e+07	9.54414e+07	8.34592e+07	1.20157e+08	5.59231e+07	6.64225e+07	东北制药	0.0102465	0.103024	1.26726e+10	0.0189638
000599	2006000599	2006	2006-12-31	A	3.14223e+09	3.14223e+09			4.60252e+06	4.69724e+07	5.0529e+07	9.3379e+06	4.11911e+07					青岛双星	0	-0.614219	7.98856e+09	0.00632517
000599	2007000599	2007	2007-12-31	A	4.3663e+09	4.3663e+09			80000	1.18448e+08	1.36823e+08	4.6601e+07	9.02217e+07					青岛双星	0	0.389551	3.23964e+09	0.0422339
000599	2008000599	2008	2008-12-31	A	4.33986e+09	4.33986e+09	0	0	76079.8	-3.52873e+08	-3.3756e+08	-1.04367e+07	-3.27123e+08					青岛双星	0	-0.00605525	3.81951e+09	-0.0883779
000599	2009000599	2009	2009-12-31	A	4.20144e+09	4.20144e+09	0	0	100000	2.49374e+08	2.70338e+08	3.06354e+06	2.67275e+08					青岛双星	0	-0.031894	4.13656e+09	0.0653533
000599	2010000599	2010	2010-12-31	A	5.77781e+09	5.77781e+09	0	0	101577	1.37649e+07	4.149e+07	5.04597e+06	3.64441e+07					青岛双星	0	0.375196	4.51245e+09	0.00919457
000599	2011000599	2011	2011-12-31	A	6.31549e+09	6.31549e+09	0	0	0	2.02414e+07	4.00112e+07	3.93585e+06	3.60753e+07					青岛双星	0	0.0930612	4.81243e+09	0.00831413
000599	2012000599	2012	2012-12-31	A	5.90851e+09	5.90851e+09	0	0	150000	1.37219e+07	3.76491e+07	1.66512e+07	2.09979e+07					青岛双星	0	-0.0644421	4.86498e+09	0.00773879
000599	2013000599	2013	2013-12-31	A	5.27177e+09	5.27177e+09	0	0	0	2.76806e+07	5.03998e+07	2.27397e+07	2.76601e+07					青岛双星	0	-0.107766	4.83811e+09	0.0104173
000599	2014000599	2014	2014-12-31	A	3.97799e+09	3.97799e+09	0	0	427397	5.13683e+07	7.88963e+07	2.07264e+07	5.81699e+07					青岛双星	0	-0.245417	4.95673e+09	0.015917
000599	2015000599	2015	2015-12-31	A	2.99371e+09	2.99371e+09	0	0	1.43626e+07	5.59799e+07	7.05377e+07	1.13384e+07	5.91993e+07					青岛双星	0	-0.247433	5.47808e+09	0.0128764
000599	2016000599	2016	2016-12-31	A	4.92773e+09	4.92773e+09			6.41136e+06	6.09209e+07	9.46806e+07	1.67623e+07	7.79183e+07					青岛双星	0	0.646029	6.57654e+09	0.0143967
000599	2017000599	2017	2017-12-31	A	3.99777e+09	3.99777e+09			95540.5	1.30231e+08	1.23848e+08	2.189e+07	1.01958e+08				9.54232e+07	青岛双星	0	-0.18872	7.81407e+09	0.0158493
000599	2018000599	2018	2018-12-31	A	3.74541e+09	3.74541e+09			2.66015e+07	2.14559e+07	19853090	-9.02736e+06	2.88805e+07	1.23063e+08	1.35261e+08	7.3961e+06	3.59152e+08	青岛双星	0.032857	-0.0631235	8.67262e+09	0.0178855
000599	2019000599	2019	2019-12-31	A	4.12379e+09	4.12379e+09			5.42598e+07	-3.17679e+08	-3.33914e+08	-2.23981e+07	-3.11516e+08	1.91109e+08	1.456e+08	12297734	9.70115e+07	青岛双星	0.0463431	0.101024	9.42331e+09	-0.0199838
000599	2020000599	2020	2020-12-31	A	4.42068e+09	4.42068e+09			8.81921e+07	-7.09153e+07	-7.15758e+07	672689	-7.22485e+07	2.05194e+08	1.66977e+08	9.16177e+06	1.84364e+08	青岛双星	0.0464169	0.0719949	9.97018e+09	0.0095687
000599	2021000599	2021	2021-12-31	A	3.92452e+09	3.92452e+09			2.0751e+08	-3.69255e+08	-3.7032e+08	2.45339e+07	-3.94854e+08	2.03036e+08	1.67537e+08	8.18568e+06	1.17958e+08	青岛双星	0.0517351	-0.112236	1.04516e+10	-0.019402
000611	2006000611	2006	2006-12-31	A	2.48471e+08	2.48471e+08			-2.55722e+06	2.91169e+07	2.99316e+07	3.91463e+06	2.6017e+07					时代科技	0	-0.936688	5.75341e+09	0.00520241
000611	2007000611	2007	2007-12-31	A	2.78551e+08	2.78551e+08			-34488.1	4.3341e+07	4.3923e+07	5.04703e+06	3.88759e+07					时代科技	0	0.12106	7.62478e+08	0.0576056
000611	2008000611	2008	2008-12-31	A	2.67753e+08	2.67753e+08			980908	2.10557e+07	2.24619e+07	837975	2.16239e+07					时代科技	0	-0.0387636	8.64261e+08	0.0259897
000611	2009000611	2009	2009-12-31	A	2.82135e+08	2.82135e+08			460636	2.86152e+07	2.85704e+07	7.10471e+06	2.14657e+07					时代科技	0	0.0537146	8.29448e+08	0.0344451
000611	2010000611	2010	2010-12-31	A	3.47623e+08	3.47623e+08	0	0	1.92268e+07	3.87887e+07	3.82685e+07	5.3394e+06	3.29291e+07					时代科技	0	0.232116	8.62107e+08	0.0443895
000611	2011000611	2011	2011-12-31	A	1.6331e+08	1.6331e+08	0	0	2.4378e+06	7.67741e+06	9.16812e+06	3.06859e+06	6.09952e+06					时代科技	0	-0.530211	7.86371e+08	0.0116588
000611	2012000611	2012	2012-12-31	A	1.83101e+08	1.83101e+08	0	0	-4.05564e+07	-4.46224e+07	-4.4594e+07	1.52826e+06	-4.61223e+07					四海股份	0	0.12119	6.79321e+08	-0.065645
000611	2013000611	2013	2013-12-31	A	1.15369e+09	1.15369e+09	0	0	1.24223e+07	1.34339e+07	1.35185e+07	2.1198e+06	1.13987e+07					四海股份	0	5.30083	7.28666e+08	0.0185524
000611	2014000611	2014	2014-12-31	A	6.71771e+07	6.71771e+07	0	0	-9.29014e+06	-4.71731e+07	-4.82739e+07	1.96454e+06	-5.02385e+07					内蒙发展	0	-0.941772	723783540	-0.0666966
000611	2015000611	2015	2015-12-31	A	3.39142e+07	3.39142e+07	0	0	-2.18327e+07	-3.50121e+08	-3.56061e+08	0	-3.56061e+08					*ST 蒙发	0	-0.495151	5.55032e+08	-0.641515
000611	2016000611	2016	2016-12-31	A	2.98293e+07	2.98293e+07			-2.08291e+07	-3.98713e+07	1.15834e+07	6.4545e+06	5.12888e+06					*ST 天首	0	-0.120451	4.09526e+08	0.0282849
000611	2017000611	2017	2017-12-31	A	4.07793e+07	4.07793e+07			-2.81913e+06	-2.10287e+07	-2.15273e+07	567.7	-2.15278e+07					天首发展	0	0.367092	1.16464e+09	-0.0184841
000611	2018000611	2018	2018-12-31	A	1.86701e+07	1.86701e+07			-750333	-1.91474e+08	-1.93124e+08	-3.12122e+07	-1.61911e+08		1.55411e+07	140300	31320	天首发展	0	-0.542168	1.80019e+09	-0.0986468
000611	2019000611	2019	2019-12-31	A	4.65473e+07	4.65473e+07			2.04172e+07	-1.35837e+07	1.66498e+07	-5643.36	1.66554e+07		1.38134e+07	20196.3	8376.17	*ST 天首	0	1.49315	1.69665e+09	0.0179549
000611	2020000611	2020	2020-12-31	A	7.39502e+06	7.39502e+06			7.58805e+06	-2.21631e+07	-4.08032e+07	-438642	-4.03646e+07		1.29819e+07	3.15711e+06	20468.6	ST 天首	0	-0.841129	2.04943e+09	-0.0135751
000611	2021000611	2021	2021-12-31	A	1.32943e+08	1.32943e+08				-2.6757e+07	-3.20702e+07	476697	-3.25469e+07		1.37704e+07	787439	11238.6	*ST 天首	0	16.9774	2.48845e+09	-0.00735388
000612	2006000612	2006	2006-12-31	A	4.04227e+09	4.04227e+09			2.49323e+06	3.95756e+08	3.76405e+08	1.0095e+08	2.75455e+08					焦作万方	0	29.406	2.82395e+09	0.133291
000612	2007000612	2007	2007-12-31	A	5.18478e+09	5.18478e+09			2.89062e+07	1.04031e+09	1.03536e+09	3.5168e+08	6.83676e+08					焦作万方	0	0.282643	3.24724e+09	0.318841
000612	2008000612	2008	2008-12-31	A	6.01908e+09	6.01908e+09			1.73036e+07	4.31318e+08	4.34615e+08	1.01889e+08	3.32727e+08					焦作万方	0	0.160913	3.73375e+09	0.116402
000612	2009000612	2009	2009-12-31	A	5.10307e+09	5.10307e+09	0	0	-2.03162e+06	2.50259e+08	2.51717e+08	5.86073e+07	1.9311e+08					焦作万方	0	-0.152185	3.97597e+09	0.0633095
000612	2010000612	2010	2010-12-31	A	5.59397e+09	5.59397e+09	0	0	2.07012e+08	9.39235e+07	8.89632e+07	-2.67971e+07	1.1576e+08					焦作万方	0	0.0961964	3.93539e+09	0.022606
000612	2011000612	2011	2011-12-31	A	5.96951e+09	5.96951e+09	0	0	4.0137e+08	3.7712e+08	3.82409e+08	1.12549e+06	3.81284e+08					焦作万方	0	0.0671335	4.43919e+09	0.0861439
000612	2012000612	2012	2012-12-31	A	6.1238e+09	6.1238e+09	0	0	2.38698e+08	-1.64897e+08	-9.29543e+07	-7.75958e+07	-1.53586e+07					焦作万方	0	0.0258463	5.53662e+09	-0.016789
000612	2013000612	2013	2013-12-31	A	5.61566e+09	5.61566e+09	0	0	2.30926e+08	2.17802e+08	2.76571e+08	1.64482e+07	2.60123e+08					焦作万方	0	-0.0829781	6.67327e+09	0.0414446
000612	2014000612	2014	2014-12-31	A	5.24965e+09	5.24965e+09	0	0	2.00443e+08	3.96768e+08	4.07154e+08	5.07035e+07	3.5645e+08					焦作万方	0	-0.0651771	8.17114e+09	0.0498283
000612	2015000612	2015	2015-12-31	A	4.65834e+09	4.65834e+09	0	0	3.8902e+07	-2.02206e+08	-9.13316e+07	-2.88086e+07	-6.2523e+07					焦作万方	0	-0.112637	8.88761e+09	-0.0102763
000612	2016000612	2016	2016-12-31	A	3.926e+09	3.926e+09			6.93215e+07	2.45566e+08	1.32945e+08	3.37209e+07	9.92236e+07					焦作万方	0	-0.157211	7.95543e+09	0.0167112
000612	2017000612	2017	2017-12-31	A	5.01676e+09	5.01676e+09			1.60478e+08	7.05822e+07	1.93092e+08	1.73606e+07	1.75731e+08				1.2e+06	焦作万方	0	0.277831	7.37365e+09	0.0261867
000612	2018000612	2018	2018-12-31	A	4.90882e+09	4.90882e+09			1.36414e+08	-4.56887e+08	-4.65833e+08	-2.37273e+07	-4.42106e+08	92810.2	1.13792e+08	5.59701e+06	1e+06	焦作万方	1.89068e-05	-0.0215157	7.45445e+09	-0.0472256
000612	2019000612	2019	2019-12-31	A	4.76118e+09	4.76118e+09			9.28417e+07	1.132e+08	1.05013e+08	-1.63022e+06	1.06643e+08	18755.7	8.99775e+07	1.24892e+07	583333	焦作万方	3.93929e-06	-0.0300767	7.22867e+09	0.0269746
000612	2020000612	2020	2020-12-31	A	4.74406e+09	4.74406e+09			1.01004e+08	6.25124e+08	6.27915e+08	6.00149e+07	5.679e+08	2252.33	6.02036e+07	1.39431e+07		焦作万方	4.74768e-07	-0.00359551	7.07509e+09	0.0972593
000612	2021000612	2021	2021-12-31	A	4.91791e+09	4.91791e+09			1.172e+08	7.52355e+08	4.61433e+08	6.48136e+07	3.96619e+08		5.35737e+07	3.11636e+07	98146.5	焦作万方	0	0.0366447	7.50429e+09	0.0686283
000619	2006000619	2006	2006-12-31	A	3.9554e+09	3.9554e+09				2.29617e+08	2.378e+08	6.85053e+07	1.69295e+08					海螺型材	0	-0.195715	5.22665e+09	0.0454976
000619	2007000619	2007	2007-12-31	A	4.41933e+09	4.41933e+09			0	1.90897e+08	1.95527e+08	6.60464e+07	1.29481e+08					海螺型材	0	0.117289	2.71848e+09	0.0719252
000619	2008000619	2008	2008-12-31	A	4.31433e+09	4.31433e+09			0	1.07749e+08	1.14936e+08	2.76473e+07	8.72891e+07					海螺型材	0	-0.0237574	2.80974e+09	0.0409064
000619	2009000619	2009	2009-12-31	A	4.04563e+09	4.04563e+09			801255	2.98854e+08	3.10455e+08	5.94693e+07	2.50986e+08					海螺型材	0	-0.0622812	2.77792e+09	0.111758
000619	2010000619	2010	2010-12-31	A	3.96265e+09	3.96265e+09			0	1.94627e+08	2.28817e+08	4.53034e+07	1.83513e+08					海螺型材	0	-0.0205113	3.06463e+09	0.0746637
000619	2011000619	2011	2011-12-31	A	4.07304e+09	4.07304e+09			0	9.55473e+07	1.58183e+08	4.26002e+07	1.15583e+08					海螺型材	0	0.0278586	3.69789e+09	0.0427767
000619	2012000619	2012	2012-12-31	A	4.19644e+09	4.19644e+09	0	0	0	2.44934e+08	2.89315e+08	5.81375e+07	2.31177e+08					海螺型材	0	0.0302954	4.27291e+09	0.067709
000619	2013000619	2013	2013-12-31	A	4.05265e+09	4.05265e+09	0	0	0	1.77397e+08	2.00603e+08	3.97871e+07	1.60816e+08					海螺型材	0	-0.0342634	4.41672e+09	0.0454189
000619	2014000619	2014	2014-12-31	A	3.90397e+09	3.90397e+09	0	0	2.59568e+06	1.44522e+08	1.70667e+08	4.86136e+07	1.22053e+08					海螺型材	0	-0.0366894	4.20291e+09	0.0406068
000619	2015000619	2015	2015-12-31	A	3.4291e+09	3.4291e+09	0	0	1.2855e+07	1.23924e+08	1.63751e+08	4.5943e+07	1.17808e+08					海螺型材	0	-0.121638	3.98468e+09	0.0410951
000619	2016000619	2016	2016-12-31	A	3.18451e+09	3.18451e+09			1.98046e+07	8.26438e+07	1.20474e+08	3.33443e+07	8.71298e+07					海螺型材	0	-0.0713254	3.89234e+09	0.0309516
000619	2017000619	2017	2017-12-31	A	3.08766e+09	3.08766e+09			1.87609e+07	2.75195e+07	2.89991e+07	1.42175e+07	1.47816e+07				5.77919e+07	海螺型材	0	-0.030415	3.69696e+09	0.00784404
000619	2018000619	2018	2018-12-31	A	3.09034e+09	3.09034e+09			1.79392e+07	3.2262e+07	3.42533e+07	3.11213e+07	3.13198e+06	9.52126e+06	2.65055e+07	3.96841e+06	4.86695e+07	海螺型材	0.00308098	0.000868729	3.6538e+09	0.0166289
000619	2019000619	2019	2019-12-31	A	3614279528	3614279528			2.69975e+07	2.19305e+07	2.27643e+07	1.16469e+07	1.11173e+07	1.02022e+07	3.22984e+07	5.13343e+06	3.21427e+07	海螺型材	0.00282274	0.169541	3.91965e+09	0.0140479
000619	2020000619	2020	2020-12-31	A	3.90796e+09	3.90796e+09			2.84977e+07	5.75973e+07	5.82939e+07	1.85245e+07	3.97694e+07	1.2018e+07	3.21162e+07	1.01038e+07	3.1038e+07	海螺型材	0.00307527	0.0812566	4.40705e+09	0.0205149
000619	2021000619	2021	2021-12-31	A	4.85359e+09	4.85359e+09			5.12754e+06	-1.53496e+08	-1.51752e+08	2.16912e+06	-1.53921e+08	2.91514e+07	3.66158e+07	9972323	1.93699e+07	海螺型材	0.00600616	0.241973	5133061046	-0.0224303
000622	2006000622	2006	2006-12-31	A	8.68395e+07	8.68395e+07			96816.1	-5.00382e+07	9.4923e+06	310877	9.18142e+06					S*ST 恒立	0	-0.982108	2.90962e+09	0.00326239
000622	2007000622	2007	2007-12-31	A	1.12087e+08	1.12087e+08	0	0	179847	-3.00784e+07	1.35166e+07	9.24102e+06	4.27556e+06					S*ST 恒立	0	0.29074	3.05409e+08	0.0442573
000622	2008000622	2008	2008-12-31	A	1.07637e+08	1.07637e+08	0	0	0	-2.0176e+07	6.43012e+06	1.95106e+06	4.47905e+06					S*ST 恒立	0	-0.0397039	2.81889e+08	0.0228108
000622	2009000622	2009	2009-12-31	A	9.74674e+07	9.74674e+07	0	0	0	-1.09187e+07	9.89131e+06	6.37607e+06	3.51524e+06					S*ST 恒立	0	-0.0944793	2.64711e+08	0.0373664
000622	2010000622	2010	2010-12-31	A	1.22536e+08	1.22536e+08	0	0	52996.7	-1.54884e+07	-1.00014e+07	1.70738e+07	-2.70752e+07					S*ST 恒立	0	0.257196	2.62264e+08	-0.0381348
000622	2011000622	2011	2011-12-31	A	1.20768e+08	1.20768e+08	0	0	0	-3.09278e+07	-3.27434e+07	983997	-3.37274e+07					S*ST 恒立	0	-0.0144225	2.38627e+08	-0.137216
000622	2012000622	2012	2012-12-31	A	1.28858e+08	1.28858e+08	0	0	0	-7.60267e+06	8.05402e+06	113532	7.94049e+06					S*ST 恒立	0	0.0669866	3.21793e+08	0.0250286
000622	2013000622	2013	2013-12-31	A	1.83081e+08	1.83081e+08	0	0	0	-1.18756e+07	1.10467e+07	34254.2	1.10125e+07					岳阳恒立	0	0.420793	4.30694e+08	0.0256486
000622	2014000622	2014	2014-12-31	A	5.47317e+07	5.47317e+07	0	0	166986	-4.10506e+07	-4.02403e+07	-188212	-4.00521e+07					恒立实业	0	-0.701052	4.01964e+08	-0.100109
000622	2015000622	2015	2015-12-31	A	4.7042e+07	4.7042e+07	0	0	1.2461e+06	-5.66286e+07	-5.11373e+07	1.22952e+06	-5.23668e+07					恒立实业	0	-0.140497	3.40051e+08	-0.150381
000622	2016000622	2016	2016-12-31	A	4.18697e+07	4.18697e+07			1.00536e+08	4.51108e+07	4.64828e+07	2.90878e+06	4.3574e+07					*ST 恒立	0	-0.109951	3.86322e+08	0.120321
000622	2017000622	2017	2017-12-31	A	5.87331e+07	5.87331e+07			2.58012e+06	-3.60949e+07	-3.49997e+07	1.69814e+06	-3.66978e+07					恒立实业	0	0.402759	4.30995e+08	-0.0812068
000622	2018000622	2018	2018-12-31	A	1.95407e+08	1.95407e+08			2.51508e+06	8.15363e+06	9.61455e+06	498211	9.11634e+06	401619		4.71393e+06		恒立实业	0.0020553	2.32704	3.68747e+08	0.0260736
000622	2019000622	2019	2019-12-31	A	3.45616e+08	3.45616e+08			60425.3	-1.13057e+07	1.0431e+07	-262469	1.06935e+07	1.08834e+06	363796	970388		恒立实业	0.00314899	0.768698	3.2919e+08	0.0327921
000622	2020000622	2020	2020-12-31	A	3.43192e+08	3.43192e+08			735849	-1.7291e+06	2.89355e+06	-193058	3.08661e+06	1098751	512307	766422	722643	恒立实业	0.00320156	-0.00701378	3.52123e+08	0.00967235
000622	2021000622	2021	2021-12-31	A	3.53714e+08	3.53714e+08			235760	1.1618e+06	1.69711e+06	-65213.8	1.76233e+06	1.63819e+06	577759	324226	2.24676e+06	恒立实业	0.00463141	0.0306592	3.65352e+08	0.00622652
000623	2006000623	2006	2006-12-31	A	7.70229e+08	7.70229e+08			3.28723e+08	4.34016e+08	4.25457e+08	2.59858e+07	3.99471e+08					吉林敖东	0	1.17755	1.67469e+09	0.254051
000623	2007000623	2007	2007-12-31	A	8.45147e+08	8.45147e+08			1.93482e+09	1.99875e+09	2.03394e+09	3.21561e+07	2.00178e+09					吉林敖东	0	0.0972669	4322504614	0.470547
000623	2008000623	2008	2008-12-31	A	9.27822e+08	9.27822e+08			8.0664e+08	8.69467e+08	9.08881e+08	2.26722e+07	8.86209e+08					吉林敖东	0	0.0978235	5.70803e+09	0.159229
000623	2009000623	2009	2009-12-31	A	1.02552e+09	1.02552e+09	0	0	1.26838e+09	1.40281e+09	1.41131e+09	2.58808e+07	1.38543e+09					吉林敖东	0	0.105294	6.46988e+09	0.218135
000623	2010000623	2010	2010-12-31	A	1.11333e+09	1.11333e+09	0	0	1.11714e+09	1.22636e+09	1.28931e+09	3.40443e+07	1.25526e+09					吉林敖东	0	0.0856274	7.5302e+09	0.171218
000623	2011000623	2011	2011-12-31	A	1.14523e+09	1.14523e+09	0	0	2.30571e+09	2.37443e+09	2.46189e+09	4.78939e+08	1.98295e+09					吉林敖东	0	0.0286554	8.98946e+09	0.273864
000623	2012000623	2012	2012-12-31	A	1.44546e+09	1.44546e+09	0	0	4.82753e+08	6.38942e+08	6.82579e+08	3.27079e+07	6.49871e+08					吉林敖东	0	0.262159	1.05211e+10	0.0648771
000623	2013000623	2013	2013-12-31	A	1.95686e+09	1.95686e+09	0	0	9.30897e+08	1.12465e+09	1.19084e+09	1.28634e+08	1.0622e+09					吉林敖东	0	0.353795	1.15339e+10	0.103246
000623	2014000623	2014	2014-12-31	A	2.2401e+09	2.2401e+09	0	0	1.07226e+09	1.42064e+09	1.48527e+09	6.74768e+07	1.41779e+09					吉林敖东	0	0.144741	1.2938e+10	0.114799
000623	2015000623	2015	2015-12-31	A	2.33476e+09	2.33476e+09	0	0	2.24038e+09	2.55451e+09	2.67031e+09	6.84819e+07	2.60183e+09					吉林敖东	0	0.0422577	1.68018e+10	0.15893
000623	2016000623	2016	2016-12-31	A	2.7367e+09	2.7367e+09			1.3152e+09	1.63068e+09	1.74009e+09	8.42449e+07	1.65584e+09					吉林敖东	0	0.172153	2.00873e+10	0.0866264
000623	2017000623	2017	2017-12-31	A	2.97677e+09	2.97677e+09			1.48118e+09	1.92681e+09	1.93303e+09	8.78837e+07	1.84515e+09				1.13224e+08	吉林敖东	0	0.0877242	2.10975e+10	0.0916234
000623	2018000623	2018	2018-12-31	A	3.32408e+09	3.32408e+09			7.21076e+08	9.7759e+08	9.8898e+08	6.43236e+07	9.24656e+08	8.79238e+07	8.74367e+07	4.42734e+07	1.08385e+08	吉林敖东	0.0264506	0.116672	2.32566e+10	0.0462844
000623	2019000623	2019	2019-12-31	A	3.08838e+09	3.08838e+09			1.25895e+09	1.48307e+09	1.47974e+09	8.63466e+07	1.3934e+09	1.42898e+08	1.13081e+08	7.93773e+07	1.1411e+08	吉林敖东	0.0462695	-0.0709065	2.52297e+10	0.0631329
000623	2020000623	2020	2020-12-31	A	2.25165e+09	2.25165e+09			1.8375e+09	1.72041e+09	1.71656e+09	2.51421e+07	1.69141e+09	6.72147e+07	1.26818e+08	7.826e+07	1.03985e+08	吉林敖东	0.0298513	-0.270928	2.65772e+10	0.0693592
000623	2021000623	2021	2021-12-31	A	2.30376e+09	2.30376e+09			2.00747e+09	1.764e+09	1.76667e+09	-4.18871e+06	1.77086e+09	4.94166e+07	1.30491e+08	6.21667e+07	8.89972e+07	吉林敖东	0.0214504	0.0231443	2.82104e+10	0.0672504
000625	2006000625	2006	2006-12-31	A	25675344365	25675344365			240709810	929706610	861099955	167380943	693719012					长安汽车	0	10.145	2.61498e+10	0.0329295
000625	2007000625	2007	2007-12-31	A	1.37223e+10	1.37223e+10			9.32183e+08	6.86914e+08	6.53939e+08	1.99663e+07	6.33973e+08					长安汽车	0	-0.465546	1.87925e+10	0.0347978
000625	2008000625	2008	2008-12-31	A	1.33755e+10	1.33755e+10			5.60845e+08	4.5624e+07	3.40273e+07	1.60962e+07	1.79311e+07					长安汽车	0	-0.0252757	1.48604e+10	0.0022898
000625	2009000625	2009	2009-12-31	A	2.52037e+10	2.52037e+10			8.04156e+08	1.09289e+09	1.08898e+09	3.22795e+06	1.08576e+09					长安汽车	0	0.884324	1.99196e+10	0.054669
000625	2010000625	2010	2010-12-31	A	3.30721e+10	3.30721e+10	0	0	1.63123e+09	1.97765e+09	1.99077e+09	-1.49771e+07	2.00575e+09					长安汽车	0	0.312194	2.74639e+10	0.0724867
000625	2011000625	2011	2011-12-31	A	2.65518e+10	2.65518e+10			1.70223e+09	7.52752e+08	9.48632e+08	2.29823e+07	9.25649e+08					长安汽车	0	-0.197153	3.34943e+10	0.0283222
000625	2012000625	2012	2012-12-31	A	2.94626e+10	2.94626e+10	0	0	1.86854e+09	9.22477e+08	1.32743e+09	-8.75738e+07	1.41501e+09					长安汽车	0	0.109625	4.13249e+10	0.0321219
000625	2013000625	2013	2013-12-31	A	3.84819e+10	3.84819e+10	0	0	4.5066e+09	3.13053e+09	3.31556e+09	-1.52931e+08	3.46849e+09					长安汽车	0	0.306126	4.97411e+10	0.0666563
000625	2014000625	2014	2014-12-31	A	5.29133e+10	5.29133e+10	0	0	8.10212e+09	7.17652e+09	7.53883e+09	2.08507e+07	7.51798e+09					长安汽车	0	0.37502	6.1526e+10	0.122531
000625	2015000625	2015	2015-12-31	A	6.67716e+10	6.67716e+10	0	0	9.49741e+09	9.58746e+09	1.00119e+10	8.93315e+07	9.92255e+09					长安汽车	0	0.261905	7.95507e+10	0.125855
000625	2016000625	2016	2016-12-31	A	7.85424e+10	7.85424e+10			9.61902e+09	9.45817e+09	1.03498e+10	7.32301e+07	1.02766e+10					长安汽车	0	0.176285	9.79622e+10	0.105651
000625	2017000625	2017	2017-12-31	A	8.00122e+10	8.00122e+10			6.90632e+09	7.15163e+09	7.18089e+09	-2.75477e+07	7.20844e+09				1.61334e+09	长安汽车	0	0.018713	1.06318e+11	0.0675417
000625	2018000625	2018	2018-12-31	A	6.62983e+10	6.62983e+10			-7.13068e+07	-2.01438e+08	6.58225e+08	-6.51341e+07	7.23359e+08	2.54327e+09	1.17e+07	4.76923e+08	2.87319e+09	长安汽车	0.038361	-0.171398	9.9807e+10	0.00671221
000625	2019000625	2019	2019-12-31	A	7.05952e+10	7.05952e+10			-2.10937e+09	-2.10711e+09	-2.24237e+09	4.06765e+08	-2.64913e+09	3.16906e+09	4.01097e+07	2.4552e+08	1.53763e+09	长安汽车	0.0448906	0.0648128	9.5553e+10	-0.0230475
000625	2020000625	2020	2020-12-31	A	8.45655e+10	8.45655e+10			3.15361e+09	2.6241e+09	2.59659e+09	-6.91894e+08	3.28848e+09	3.15389e+09	4.66721e+07	3.41543e+08	7.97901e+08	长安汽车	0.0372952	0.197893	1.09266e+11	0.0241909
000625	2021000625	2021	2021-12-31	A	1.05142e+11	1.05142e+11			1.01365e+09	3.73052e+09	3.82061e+09	2.16391e+08	3.60422e+09	3.51503e+09	4.51604e+07	8.68953e+08	3.30175e+08	长安汽车	0.0334313	0.243318	1.2816e+11	0.0301636
000629	2006000629	2006	2006-12-31	A	1.58094e+10	1.58094e+10			4.14349e+06	9.29999e+08	8.9435e+08	5.7948e+07	8.36402e+08					新钢钒	0	-0.849637	7.7857e+10	0.0114871
000629	2007000629	2007	2007-12-31	A	2.11978e+10	2.11978e+10			950776	1.10953e+09	1.05397e+09	5.87136e+07	9.95253e+08					攀钢钢钒	0	0.340832	2.15673e+10	0.0488687
000629	2008000629	2008	2008-12-31	A	2.8116e+10	2.8116e+10			1.77649e+07	-4.69878e+08	-4.66597e+08	-7.23839e+07	-3.94213e+08					攀钢钢钒	0	0.326365	2.40903e+10	-0.0193687
000629	2009000629	2009	2009-12-31	A	3.8508e+10	3.8486e+10	2.15937e+07	0	2.62138e+07	-1.65207e+09	-1.34462e+09	2.9101e+08	-1.63563e+09					攀钢钢钒	0	0.368828	4.06944e+10	-0.033042
000629	2010000629	2010	2010-12-31	A	4.32717e+10	4.32465e+10	2.40545e+07	0	6.69177e+07	750142991	1.09027e+09	2.81641e+07	1.0621e+09					*ST 钒钛	0	0.123696	5.78808e+10	0.0188364
000629	2011000629	2011	2011-12-31	A	5.25585e+10	5.25409e+10	1.43351e+07	0	1.89144e+08	3.21761e+08	4.99711e+08	4.87082e+08	12629198					攀钢钒钛	0	0.214916	4.55304e+10	0.0109753
000629	2012000629	2012	2012-12-31	A	1.56026e+10	1.56026e+10	0	0	-2.85502e+08	8.88421e+08	9.177e+08	3.19187e+08	5.98512e+08					攀钢钒钛	0	-0.703039	3.11968e+10	0.0294165
000629	2013000629	2013	2013-12-31	A	1.56019e+10	1.56019e+10	0	0	1.78643e+08	8.90861e+08	8.98935e+08	3.36846e+08	5.62089e+08					攀钢钒钛	0	-4.59626e-05	3.34052e+10	0.0269101
000629	2014000629	2014	2014-12-31	A	1.67793e+10	1.67793e+10	0	0	-1.40005e+09	-5.7657e+09	-5.72688e+09	2.44815e+08	-5.97169e+09					攀钢钒钛	0	0.0754669	4.40475e+10	-0.130016
000629	2015000629	2015	2015-12-31	A	1.14174e+10	1.14174e+10	0	0	-6.42666e+07	-2.21751e+09	-2.34349e+09	7.89727e+07	-2.42246e+09					攀钢钒钛	0	-0.319552	5.41789e+10	-0.0432546
000629	2016000629	2016	2016-12-31	A	1.061e+10	1.061e+10			-2.80714e+09	-4.69999e+09	-6.52866e+09	4.15682e+07	-6.57023e+09					*ST 钒钛	0	-0.07072	3.28166e+10	-0.198944
000629	2017000629	2017	2017-12-31	A	9.43575e+09	9.43575e+09			5.96265e+07	1.02044e+09	9.88106e+08	6.82033e+07	9.19902e+08					*ST 钒钛	0	-0.110674	1.00472e+10	0.0983466
000629	2018000629	2018	2018-12-31	A	1.51614e+10	1.51614e+10			8.74084e+07	2.97503e+09	2.96825e+09	-1.94815e+08	3163069785	3.37724e+08	1.1436e+08	8.38734e+06		攀钢钒钛	0.0222753	0.606804	1.11694e+10	0.275988
000629	2019000629	2019	2019-12-31	A	1.31587e+10	1.31587e+10			3.32119e+07	1.52105e+09	1.51548e+09	5.89993e+07	1.45648e+09	4.63556e+08	7.32396e+07	4.19793e+07		攀钢钒钛	0.0352282	-0.132094	1.24158e+10	0.127959
000629	2020000629	2020	2020-12-31	A	1.05789e+10	1.05789e+10			32400000	3.973e+08	3.87126e+08	1.44442e+08	2.42684e+08	3.80295e+08	2.87336e+07	5.95864e+07	75515.5	攀钢钒钛	0.0359484	-0.19605	1.23074e+10	0.0337893
000629	2021000629	2021	2021-12-31	A	1.40603e+10	1.40603e+10			34000000	1.72382e+09	1.68825e+09	2.32686e+08	1.45556e+09	6.7279e+08	2.34183e+07	4.84452e+07	54759.6	攀钢钒钛	0.0478504	0.329085	1.09297e+10	0.156607
000630	2006000630	2006	2006-12-31	A	1.86456e+10	1.86456e+10			1.0498e+06	7.62125e+08	7.60301e+08	9.29366e+07	6.67364e+08					铜都铜业	0	0.326118	1.03084e+10	0.0737556
000630	2007000630	2007	2007-12-31	A	3.70384e+10	3.70384e+10			-1.1017e+07	1.50997e+09	1.51787e+09	2.70396e+08	1.24747e+09					铜陵有色	0	0.986445	1.50787e+10	0.100663
000630	2008000630	2008	2008-12-31	A	3.73422e+10	3.73422e+10			-6305686	8.31647e+08	8.41357e+08	2.01998e+08	6.39359e+08					铜陵有色	0	0.00820118	1.95144e+10	0.0431147
000630	2009000630	2009	2009-12-31	A	3.07552e+10	3.07552e+10			-6.67682e+06	7.87602e+08	8.34225e+08	117281694	7.16943e+08					铜陵有色	0	-0.176396	2.15782e+10	0.0386606
000630	2010000630	2010	2010-12-31	A	5.13038e+10	5.13038e+10	0	0	2.39892e+07	1037878853	1.22202e+09	2.14909e+08	1.00711e+09					铜陵有色	0	0.668135	2.80255e+10	0.043604
000630	2011000630	2011	2011-12-31	A	7.07406e+10	7.07406e+10			3.74243e+07	1.72879e+09	1.86626e+09	3.31933e+08	1.53433e+09					铜陵有色	0	0.378858	3.22194e+10	0.0579235
000630	2012000630	2012	2012-12-31	A	7.72588e+10	7.72588e+10	0	0	4.16781e+07	8.35382e+08	1.08056e+09	3.00131e+08	7.80432e+08					铜陵有色	0	0.0921412	3.60797e+10	0.0299493
000630	2013000630	2013	2013-12-31	A	7.61647e+10	7.61647e+10	0	0	3.15056e+07	5.26105e+08	7.05146e+08	1.55057e+08	5.50089e+08					铜陵有色	0	-0.0141607	3.98201e+10	0.0177083
000630	2014000630	2014	2014-12-31	A	8.88185e+10	8.88185e+10	0	0	5.51631e+07	2.62856e+08	4.44281e+08	1.06957e+08	3.37324e+08					铜陵有色	0	0.166137	4.33373e+10	0.0102517
000630	2015000630	2015	2015-12-31	A	8.68966e+10	8.68966e+10	0	0	6.90181e+07	-8.81229e+08	-7.59263e+08	-2.94453e+07	-7.29817e+08					铜陵有色	0	-0.0216383	4.55473e+10	-0.0166697
000630	2016000630	2016	2016-12-31	A	8.66741e+10	8.66741e+10			1.09933e+08	4.2429e+08	5.15654e+08	1.91242e+08	3.24413e+08					铜陵有色	0	-0.00256052	4.43807e+10	0.0116189
000630	2017000630	2017	2017-12-31	A	8.24303e+10	8.24303e+10			8.41974e+07	1.03857e+09	1.03899e+09	2.97789e+08	7.41198e+08				1.04237e+08	铜陵有色	0	-0.0489633	4.61937e+10	0.022492
000630	2018000630	2018	2018-12-31	A	8.45891e+10	8.45891e+10			1.66039e+08	1.35423e+09	1.33802e+09	3.58e+08	9.80016e+08	1.26037e+08	8.33603e+08	7.10608e+07	1.46201e+08	铜陵有色	0.00148999	0.0261903	4.73899e+10	0.0458246
000630	2019000630	2019	2019-12-31	A	9.29152e+10	9.29152e+10			2.9344e+08	1.42469e+09	1.34202e+09	3.24955e+08	1.01706e+09	1.47381e+08	8.43321e+08	7.68021e+07	2.18827e+08	铜陵有色	0.00158619	0.09843	4.74488e+10	0.0460568
000630	2020000630	2020	2020-12-31	A	9.94381e+10	9.94381e+10			9.52068e+07	1.41644e+09	1.43519e+09	4.7411e+08	9.61081e+08	1.23222e+08	6.99925e+08	9.53522e+07	1.96547e+08	铜陵有色	0.00123919	0.070202	5.00473e+10	0.0426619
000630	2021000630	2021	2021-12-31	A	1.31034e+11	1.31034e+11			4.20713e+08	4.52977e+09	4.50806e+09	1.03765e+09	3.47042e+09	1.85001e+08	7.2217e+08	7.27125e+07	2.36995e+08	铜陵有色	0.00141186	0.317741	5.15118e+10	0.101535
000633	2006000633	2006	2006-12-31	A	1.07246e+08	1.07246e+08			3.06373e+07	1.32146e+08	1.31445e+08	175617	7.12002e+07					S*ST 合金	0	-0.999182	2.58255e+10	0.00276377
000633	2007000633	2007	2007-12-31	A	2.22921e+08	2.22921e+08			-1.12058e+07	-6.58741e+07	3.5156e+08	8.60979e+07	2.65462e+08					SST 合金	0	1.07859	7.34716e+08	0.478497
000633	2008000633	2008	2008-12-31	A	1.89398e+08	1.89398e+08			-4.60279e+06	-2.84544e+07	-5.22858e+06	2.09269e+06	-7.32127e+06					SST 合金	0	-0.150379	5.87318e+08	-0.00890247
000633	2009000633	2009	2009-12-31	A	2.31694e+08	2.31694e+08	0	0	2.29699e+07	2.42158e+07	1.80765e+07	9.43996e+06	8.63655e+06					ST 合金	0	0.223316	4.57508e+08	0.0395108
000633	2010000633	2010	2010-12-31	A	8.41021e+07	8.41021e+07	0	0	3.66633e+07	5.03073e+06	4.2549e+06	3.50802e+06	746884					ST 合金	0	-0.637012	3.87785e+08	0.0109723
000633	2011000633	2011	2011-12-31	A	1.3946e+08	1.3946e+08	0	0	3.41237e+07	9.55875e+06	6.62529e+06	342715	6.28258e+06					ST 合金	0	0.658227	3.45804e+08	0.0191591
000633	2012000633	2012	2012-12-31	A	1.61496e+08	1.61496e+08	0	0	2.2135e+06	-1.29169e+07	2.50641e+06	143470	2.36294e+06					ST 合金	0	0.158008	3.16019e+08	0.0079312
000633	2013000633	2013	2013-12-31	A	1.30594e+08	1.30594e+08	0	0	297046	-1.63283e+06	5.57726e+06	46090.2	5.53117e+06					合金投资	0	-0.191348	3.0604e+08	0.0182239
000633	2014000633	2014	2014-12-31	A	8.74969e+07	8.74969e+07	0	0	-102411	-2.93033e+07	-2.89003e+07	0	-2.89003e+07					合金投资	0	-0.330009	2.76539e+08	-0.104507
000633	2015000633	2015	2015-12-31	A	4.48162e+07	4.48162e+07	0	0	-249348	-4.12152e+07	-4.23316e+07	-106830	-4.22248e+07					合金投资	0	-0.487797	2.38807e+08	-0.177263
000633	2016000633	2016	2016-12-31	A	52007023	52007023			6.87897e+07	2.90686e+07	2.98479e+07	4.65879e+06	2.51891e+07					*ST 合金	0	0.160451	5.92726e+08	0.0503569
000633	2017000633	2017	2017-12-31	A	6.64577e+07	6.64577e+07			2.02289e+06	-2.45358e+07	-2.45533e+07	440416	-2.49937e+07				542424	合金投资	0	0.277861	9.77522e+08	-0.0251179
000633	2018000633	2018	2018-12-31	A	1.11082e+08	1.11082e+08			31313.2	1.29745e+06	1.30233e+06		1.30233e+06		308477	294319	962877	合金投资	0	0.671464	1.01775e+09	0.00158271
000633	2019000633	2019	2019-12-31	A	9.96651e+07	9.96651e+07			40728.3	-1.26733e+07	-1.14537e+07		-1.14537e+07		293849	151184	580334	合金投资	0	-0.102777	1.08083e+09	-0.0103253
000633	2020000633	2020	2020-12-31	A	1.31431e+08	1.31431e+08			1.70013e+07	7.27822e+06	7.29394e+06	124927	7.16901e+06		344139	299176	863258	合金投资	0	0.318729	6.75544e+08	0.0113066
000633	2021000633	2021	2021-12-31	A	1.64558e+08	1.64558e+08			766538	3.94758e+06	3.93466e+06	590263	3.34439e+06		287195	140363	758327	合金投资	0	0.252046	2.37071e+08	0.0178084
000635	2006000635	2006	2006-12-31	A	1.11301e+09	1.11301e+09			-2.42845e+06	8.7444e+07	9.10849e+07		9.10849e+07					英力特	0	5.76361	1.70683e+09	0.0533649
000635	2007000635	2007	2007-12-31	A	1.56586e+09	1.56586e+09	0	0	-4.07304e+06	2.03307e+08	2.06322e+08	2.41265e+06	2.03909e+08					英力特	0	0.406872	3.44943e+09	0.0598132
000635	2008000635	2008	2008-12-31	A	2.02612e+09	2.02612e+09	0	0	1.11725e+07	5.55275e+07	7.59627e+07	-3.28989e+06	7.92526e+07					英力特	0	0.293933	3.85119e+09	0.0197245
000635	2009000635	2009	2009-12-31	A	1.87337e+09	1.87337e+09	0	0	7.30189e+06	8.78461e+07	9.20204e+07	1.45698e+07	7.74506e+07					英力特	0	-0.0753906	3.86496e+09	0.0238089
000635	2010000635	2010	2010-12-31	A	2.46763e+09	2.46763e+09			5.92057e+06	1.41264e+08	1.47358e+08	1.65786e+07	1.30779e+08					英力特	0	0.317215	3.71498e+09	0.0396659
000635	2011000635	2011	2011-12-31	A	2.80048e+09	2.80048e+09	0	0	16817910	7.84839e+07	9.9374e+07	-5.04401e+06	1.04418e+08					英力特	0	0.134887	3.71433e+09	0.0267542
000635	2012000635	2012	2012-12-31	A	2.72068e+09	2.72068e+09	0	0	5.43694e+06	2.92194e+07	3.96239e+07	9.25824e+06	3.03656e+07					英力特	0	-0.028492	3.688e+09	0.010744
000635	2013000635	2013	2013-12-31	A	2.73995e+09	2.73995e+09	0	0	3.12131e+06	8.01011e+07	1.05765e+08	2.87532e+07	7.7012e+07					英力特	0	0.00708072	3.58885e+09	0.0294705
000635	2014000635	2014	2014-12-31	A	1.93265e+09	1.93265e+09	0	0	340633	6.55069e+07	7.4967e+07	2.26725e+07	5.22945e+07					英力特	0	-0.294642	3.32443e+09	0.0225503
000635	2015000635	2015	2015-12-31	A	1.69582e+09	1.69582e+09	0	0	0	2.83706e+07	4.04243e+07	1.07151e+07	2.97092e+07					英力特	0	-0.122541	3.12048e+09	0.0129545
000635	2016000635	2016	2016-12-31	A	1.59605e+09	1.59605e+09			-1.48994e+06	1.25507e+08	1.48515e+08	3.87212e+07	1.09794e+08					英力特	0	-0.0588303	3.23695e+09	0.0458811
000635	2017000635	2017	2017-12-31	A	1.96519e+09	1.96519e+09			6.86909e+06	1.36164e+08	1.28307e+08	3.49941e+07	9.3313e+07				6.97582e+06	英力特	0	0.231282	3.38713e+09	0.0378808
000635	2018000635	2018	2018-12-31	A	1.98715e+09	1.98715e+09			9.46902e+06	3.50781e+07	3.52791e+07	8.43275e+06	2.68464e+07	4.09958e+06		3.16971e+06	6.6723e+06	英力特	0.00206304	0.0111767	3.29006e+09	0.0107229
000635	2019000635	2019	2019-12-31	A	2.08721e+09	2.08721e+09				6.72203e+07	7.08632e+07	1.97783e+07	5.1085e+07	1.77844e+06		9.33042e+06	6.59207e+06	英力特	0.000852066	0.0503521	3.11714e+09	0.0227334
000635	2020000635	2020	2020-12-31	A	1.95514e+09	1.95514e+09			76119.4	9.06358e+07	9.58404e+07	2.6252e+07	6.95884e+07	1.38768e+06		7.44605e+06	7.36445e+06	英力特	0.000709761	-0.0632756	3.11626e+09	0.030755
000635	2021000635	2021	2021-12-31	A	2.29498e+09	2.29498e+09				1.23035e+07	1.10385e+07	6.7435e+06	4.29496e+06	598201		1.05914e+07	1.96862e+07	英力特	0.000260656	0.173817	3.09502e+09	0.00356652
000636	2006000636	2006	2006-12-31	A	1.81449e+09	1.81449e+09			2.8571e+07	5.16495e+07	5.15817e+07	4.30145e+06	4.72802e+07					风华高科	0	-0.209364	3.16557e+09	0.0162946
000636	2007000636	2007	2007-12-31	A	1.93343e+09	1.93343e+09			1.18968e+08	1.58213e+08	1.67061e+08	-9.11055e+06	1.76172e+08					风华高科	0	0.06555	3.46734e+09	0.0481814
000636	2008000636	2008	2008-12-31	A	1.92658e+09	1.92658e+09			-1.26647e+08	-4.58624e+08	-4.63873e+08	-3.10334e+07	-4.32839e+08					风华高科	0	-0.0035432	3.27814e+09	-0.141505
000636	2009000636	2009	2009-12-31	A	1.66839e+09	1.66839e+09			6.73614e+06	4.42494e+07	6.04615e+07	4.75101e+06	5.57105e+07					风华高科	0	-0.134017	2.79317e+09	0.0216462
000636	2010000636	2010	2010-12-31	A	2.03394e+09	2.03394e+09			3.85679e+07	2.38853e+08	2.44636e+08	2.23967e+07	2.2224e+08					风华高科	0	0.219106	2.99274e+09	0.0817433
000636	2011000636	2011	2011-12-31	A	2.08189e+09	2.08189e+09			7.01479e+07	1.65764e+08	1.9069e+08	2.56271e+07	1.65063e+08					风华高科	0	0.0235754	3.30278e+09	0.0577362
000636	2012000636	2012	2012-12-31	A	2.08457e+09	2.08457e+09	0	0	6.08225e+07	5.94521e+07	8.06627e+07	1.03845e+07	7.02782e+07					风华高科	0	0.00128455	3.2942e+09	0.0244863
000636	2013000636	2013	2013-12-31	A	2.2307e+09	2.2307e+09	0	0	4.28481e+07	5.82612e+07	1.0802e+08	1.91804e+07	8.88396e+07					风华高科	0	0.0701025	3.57389e+09	0.0302248
000636	2014000636	2014	2014-12-31	A	2.24792e+09	2.24792e+09	0	0	6.64571e+07	9.52329e+07	1.15556e+08	2.04446e+07	9.51114e+07					风华高科	0	0.00771868	4.47603e+09	0.0258167
000636	2015000636	2015	2015-12-31	A	1.93957e+09	1.93957e+09	0	0	4.84218e+07	3.70071e+07	8.83092e+07	2.35287e+07	6.47805e+07					风华高科	0	-0.13717	5.83566e+09	0.0151327
000636	2016000636	2016	2016-12-31	A	2.77435e+09	2.77435e+09			1.71384e+08	90750288	1.25449e+08	3.20355e+07	9.34139e+07					风华高科	0	0.430391	6.61533e+09	0.0189634
000636	2017000636	2017	2017-12-31	A	3.35519e+09	3.35519e+09			9.68942e+07	3.17613e+08	3.10984e+08	4.89449e+07	2.62039e+08				3.11393e+07	风华高科	0	0.209362	6.48567e+09	0.0479494
000636	2018000636	2018	2018-12-31	A	4.5802e+09	4.5802e+09			5.97189e+07	1.22746e+09	1.2239e+09	1.95082e+08	1.02882e+09	1.77078e+08	8.9397e+06	6.85754e+06	5.57949e+07	风华高科	0.0386616	0.365109	6.6861e+09	0.184389
000636	2019000636	2019	2019-12-31	A	3.29317e+09	3.29317e+09			7.07408e+07	3.92844e+08	3.909e+08	4.2674e+07	3.48226e+08	1.43628e+08	4.54941e+06	3.38425e+07	6.22272e+07	风华高科	0.043614	-0.280998	7.02242e+09	0.0563124
000636	2020000636	2020	2020-12-31	A	4.33198e+09	4.33198e+09			4.89833e+07	6.95899e+08	4.66847e+08	9.43559e+07	3.72491e+08	2.3027e+08	1.39313e+07	5.79262e+07	1.24126e+08	风华高科	0.0531558	0.315442	7.89022e+09	0.0609334
000636	2021000636	2021	2021-12-31	A	5.05506e+09	5.05506e+09			1.24195e+08	1.0878e+09	1.07892e+09	1.2802e+08	9.50902e+08	2.94838e+08	2.59469e+07	4.76127e+07	6.89072e+07	风华高科	0.0583254	0.166917	9.80325e+09	0.112704
000637	2006000637	2006	2006-12-31	A	3.76113e+09	3.76113e+09			4.12522e+07	1.58967e+08	1.58275e+08	3.735e+07	1.20925e+08					S 茂实华	0	-0.255967	5.79489e+09	0.0273129
000637	2007000637	2007	2007-12-31	A	3.27471e+09	3.27471e+09	0		6.9293e+07	1.54565e+08	1.54744e+08	2.82028e+07	1.26541e+08					S 茂实华	0	-0.129329	8.04231e+08	0.192413
000637	2008000637	2008	2008-12-31	A	3.78336e+09	3.78336e+09			3.78796e+06	1.24688e+07	1.38662e+07	2.70655e+06	1.11597e+07					茂化实华	0	0.155328	7.75515e+08	0.01788
000637	2009000637	2009	2009-12-31	A	2.71275e+09	2.71275e+09			5.80573e+07	1.89976e+08	1.94703e+08	4.27813e+07	1.51922e+08					茂化实华	0	-0.28298	8.15139e+08	0.238859
000637	2010000637	2010	2010-12-31	A	3.58947e+09	3.58947e+09	0	0	1.16719e+07	1.01907e+08	1.02463e+08	1.32647e+07	8.9198e+07					茂化实华	0	0.323185	8.79512e+08	0.116499
000637	2011000637	2011	2011-12-31	A	4.13929e+09	4.13929e+09			-3.70051e+07	1.70466e+07	1.70207e+07	9.62938e+06	7.39131e+06					茂化实华	0	0.153176	7.8107e+08	0.0217915
000637	2012000637	2012	2012-12-31	A	3.53816e+09	3.53816e+09	0	0	-1.1563e+06	4.88816e+07	4.9042e+07	9.54007e+06	3.95019e+07					茂化实华	0	-0.145224	8.34951e+08	0.0587364
000637	2013000637	2013	2013-12-31	A	3.2445e+09	3.2445e+09	0	0	1.05012e+07	9.39812e+07	9.55603e+07	2.38787e+07	7.16815e+07					茂化实华	0	-0.0829978	9.90544e+08	0.0964726
000637	2014000637	2014	2014-12-31	A	4.01469e+09	4.01469e+09	0	0	5.72758e+06	1.46452e+08	1.46026e+08	3.35688e+07	1.12457e+08					茂化实华	0	0.237383	1.12608e+09	0.129677
000637	2015000637	2015	2015-12-31	A	3.06697e+09	3.06697e+09	0	0	2.74327e+06	1.67726e+08	1.68314e+08	3.30487e+07	1.35265e+08					茂化实华	0	-0.236063	1.24207e+09	0.135511
000637	2016000637	2016	2016-12-31	A	2.96025e+09	2.96025e+09			-3.74964e+06	9.94586e+07	1.00945e+08	2.73603e+07	7.35851e+07					茂化实华	0	-0.0347975	1.27582e+09	0.0791221
000637	2017000637	2017	2017-12-31	A	4.40769e+09	4.40769e+09			1.06281e+07	1.46221e+08	1.46229e+08	2.84301e+07	1.17799e+08				358150	茂化实华	0	0.488957	1.24447e+09	0.117503
000637	2018000637	2018	2018-12-31	A	4.3199e+09	4.3199e+09			93286	5.2444e+07	5.02027e+07	9.91697e+06	4.02858e+07	9.77246e+06	4.7949e+06	1.94083e+06	857390	茂化实华	0.0022622	-0.0199169	1.22442e+09	0.0449173
000637	2019000637	2019	2019-12-31	A	4.29816e+09	4.29816e+09			4.73421e+07	1.41984e+08	1.41605e+08	2.84639e+07	1.13141e+08	1.49643e+07	1.21579e+06	816136	2.04197e+06	茂化实华	0.00348155	-0.00503185	1.37151e+09	0.104134
000637	2020000637	2020	2020-12-31	A	3.99792e+09	3.99792e+09			1.76335e+07	-4.12822e+06	-6.49279e+06	-6.11396e+06	-378838	1.44104e+07	9.87954e+06	719265	2.60343e+06	茂化实华	0.00360447	-0.0698531	1.71223e+09	0.00197798
000637	2021000637	2021	2021-12-31	A	5.57242e+09	5.57242e+09			1.29868e+07	1.13237e+08	1.16954e+08	3.38314e+07	8.31227e+07	13732730	3.56388e+07	1.1528e+06	1.17672e+06	茂化实华	0.00246441	0.39383	2.40443e+09	0.0634632
000639	2006000639	2006	2006-12-31	A	1.50966e+08	1.50966e+08			-165912	1.63909e+07	1.6379e+07	7.0731e+06	9.30589e+06					金德发展	0	-0.972908	1.57677e+09	0.0103877
000639	2007000639	2007	2007-12-31	A	1.29781e+08	1.29781e+08	0	0	0	7.52387e+06	8.61387e+06	4.45846e+06	4.15541e+06					金德发展	0	-0.140329	2.68096e+08	0.0321298
000639	2008000639	2008	2008-12-31	A	1.06262e+08	1.06262e+08	0	0	-16000	3.2109e+06	3.89759e+06	2.51278e+06	1.38481e+06					金德发展	0	-0.181222	2.6558e+08	0.0146758
000639	2009000639	2009	2009-12-31	A	7.03618e+07	7.03618e+07	0	0	0	-1.8832e+06	-1.88628e+06	1.25795e+06	-3.14423e+06					金德发展	0	-0.337846	2.23818e+08	-0.00842774
000639	2010000639	2010	2010-12-31	A	1.2029e+09	1.2029e+09	0	0	0	9.94678e+07	9.94364e+07	1.57014e+07	8.3735e+07					金德发展	0	16.0959	5.43234e+08	0.183045
000639	2011000639	2011	2011-12-31	A	1.84055e+09	1.84055e+09	0	0	0	1.31418e+08	1.29898e+08	1.58019e+07	1.14096e+08					西王食品	0	0.530099	1.15465e+09	0.1125
000639	2012000639	2012	2012-12-31	A	2.48046e+09	2.48046e+09	0	0	232779	1.55676e+08	1.56625e+08	1.35589e+07	1.43066e+08					西王食品	0	0.347674	1.42024e+09	0.110281
000639	2013000639	2013	2013-12-31	A	2.42733e+09	2.42733e+09	0	0	0	1.95327e+08	1.96039e+08	1.50903e+07	1.80949e+08					西王食品	0	-0.0214194	1.4336e+09	0.136746
000639	2014000639	2014	2014-12-31	A	1.87032e+09	1.87032e+09	0	0	0	1.43892e+08	1.3278e+08	1.52861e+07	1.17494e+08					西王食品	0	-0.229473	1.64798e+09	0.0805715
000639	2015000639	2015	2015-12-31	A	2.24378e+09	2.24378e+09	0	0	0	1.63594e+08	1.66279e+08	1.99994e+07	1.4628e+08					西王食品	0	0.199676	1.80104e+09	0.0923239
000639	2016000639	2016	2016-12-31	A	3.37522e+09	3.37522e+09			-423560	1.66075e+08	1.80971e+08	5.22773e+07	1.28694e+08					西王食品	0	0.504257	5.03933e+09	0.0359117
000639	2017000639	2017	2017-12-31	A	5.61834e+09	5.61834e+09			157366	4.73103e+08	4.7709e+08	8.11186e+07	3.95971e+08				1.94368e+06	西王食品	0	0.664584	8.02152e+09	0.0594763
000639	2018000639	2018	2018-12-31	A	5.84504e+09	5.84504e+09			-137190	6.53986e+08	6.56547e+08	1.2445e+08	5.32097e+08	9.00396e+07	2.20863e+08	1.15358e+07	8.35824e+06	西王食品	0.0154044	0.0403498	8.9933e+09	0.0975627
000639	2019000639	2019	2019-12-31	A	5.727e+09	5.727e+09			40557.4	-1.10697e+09	-1.12598e+09	-1.6295e+08	-9.63027e+08	9.51388e+07	2.36188e+08	4.18722e+07	6.62163e+06	西王食品	0.0166123	-0.0201942	9.20994e+09	-0.0966119
000639	2020000639	2020	2020-12-31	A	5.77967e+09	5.77967e+09			412313	3.97046e+08	4.14614e+08	7.48819e+07	3.39732e+08	1.03052e+08	1.26987e+08	2.99442e+07	6.70864e+06	西王食品	0.0178301	0.00919689	7.93203e+09	0.0682803
000639	2021000639	2021	2021-12-31	A	6.35473e+09	6.35473e+09			7.95893e+06	2.7581e+08	2.72395e+08	4.79312e+07	2.24464e+08	1.0536e+08	8.05444e+07	3.20828e+07	548809	西王食品	0.0165797	0.099497	7.71893e+09	0.0457238
000650	2006000650	2006	2006-12-31	A	2.49434e+07	2.49434e+07			186249	1.79628e+08	1.30302e+08		1.30302e+08					S*ST 九化	0	-0.996075	3.99283e+09	0.0326339
000650	2007000650	2007	2007-12-31	A	7.78665e+08	7.78665e+08			0	5.10713e+07	5.79119e+07	1.87415e+07	3.91704e+07					ST 仁和	0	30.2173	2.90102e+08	0.199626
000650	2008000650	2008	2008-12-31	A	8.76461e+08	8.76461e+08			0	9.59839e+07	9.73546e+07	2.71936e+07	7.0161e+07					仁和药业	0	0.125594	3.73143e+08	0.260904
000650	2009000650	2009	2009-12-31	A	9.82737e+08	9.82737e+08			1.79988e+06	2.13683e+08	2.12794e+08	4.72691e+07	1.65525e+08					仁和药业	0	0.121256	7.49342e+08	0.283975
000650	2010000650	2010	2010-12-31	A	1.36678e+09	1.36678e+09	0	0	-1.38327e+06	2.88198e+08	2.8963e+08	6.3934e+07	2.25696e+08					仁和药业	0	0.390791	1.26953e+09	0.228139
000650	2011000650	2011	2011-12-31	A	2.20771e+09	2.20771e+09	0	0	513807	3.81399e+08	3.90669e+08	8.48564e+07	3.05813e+08					仁和药业	0	0.615261	1.54049e+09	0.253601
000650	2012000650	2012	2012-12-31	A	2.08752e+09	2.08752e+09	0	0	2.75159e+06	3.09014e+08	3.45056e+08	6.89163e+07	2.7614e+08					仁和药业	0	-0.0544408	1.84883e+09	0.186635
000650	2013000650	2013	2013-12-31	A	1.79938e+09	1.79938e+09	0	0	6.46139e+06	2.6227e+08	2.76478e+08	6.04757e+07	2.16002e+08					仁和药业	0	-0.138031	2.21179e+09	0.125002
000650	2014000650	2014	2014-12-31	A	2.25321e+09	2.25321e+09	0	0	1.35103e+07	4.15337e+08	4.22338e+08	9.84845e+07	3.23854e+08					仁和药业	0	0.252219	2.46291e+09	0.171479
000650	2015000650	2015	2015-12-31	A	2.52384e+09	2.52384e+09	0	0	2.25534e+07	5.60209e+08	5.7224e+08	1.36651e+08	4.35589e+08					仁和药业	0	0.120109	2.87669e+09	0.198923
000650	2016000650	2016	2016-12-31	A	3.56708e+09	3.56708e+09			2.59309e+07	5.50222e+08	5.58864e+08	1.28073e+08	4.30792e+08					仁和药业	0	0.413352	3.51058e+09	0.159194
000650	2017000650	2017	2017-12-31	A	3.84377e+09	3.84377e+09			1.85719e+07	5.69841e+08	5.70613e+08	1.29461e+08	4.41151e+08				5.61567e+06	仁和药业	0	0.0775686	4.01614e+09	0.14208
000650	2018000650	2018	2018-12-31	A	4.40342e+09	4.40342e+09			1.19636e+07	7.52864e+08	7.55302e+08	1.71216e+08	5.84086e+08	3.10773e+07	528194	3.32178e+07	6.70749e+06	仁和药业	0.00705754	0.1456	4.39202e+09	0.172091
000650	2019000650	2019	2019-12-31	A	4.58117e+09	4.58117e+09			-1.11324e+07	8.26174e+08	8.23874e+08	2.04572e+08	6.19302e+08	3.80416e+07	50288.9	3.78522e+07	1.15603e+07	仁和药业	0.0083039	0.0403659	4.80054e+09	0.171632
000650	2020000650	2020	2020-12-31	A	4.1061e+09	4.1061e+09			7.1386e+07	8.60514e+08	8.47618e+08	1.89961e+08	6.57657e+08	3.97941e+07	1.41976e+06	1.06165e+07	1.07776e+07	仁和药业	0.00969144	-0.1037	5.64474e+09	0.150412
000650	2021000650	2021	2021-12-31	A	4.93576e+09	4.93576e+09			3.14755e+07	1.03693e+09	1.03442e+09	2.34545e+08	7.99874e+08	5.21438e+07	978575	5.67084e+07	1.23803e+07	仁和药业	0.0105645	0.202053	6.60647e+09	0.156725
000651	2006000651	2006	2006-12-31	A	2.38029e+10	2.38029e+10			2.12638e+07	7.82139e+08	7.9248e+08	1.55072e+08	6.32785e+08					格力电器	0	3.82254	1.1451e+10	0.0688026
000651	2007000651	2007	2007-12-31	A	3.80337e+10	3.80092e+10	3.20295e+07	7.63103e+06	-938460	1.37481e+09	1.42637e+09	1.39127e+08	1.28724e+09					格力电器	0	0.596831	2.0771e+10	0.068671
000651	2008000651	2008	2008-12-31	A	4.21874e+10	4.20324e+10	1.67242e+08	1.21984e+07	9.41742e+06	2.33919e+09	2.40625e+09	4.14405e+08	1.99185e+09					格力电器	0	0.105848	2.80563e+10	0.0857651
000651	2009000651	2009	2009-12-31	A	4.26213e+10	4.24578e+10	1.77767e+08	1.57649e+07	6.77019e+06	2.97453e+09	3.38028e+09	4.48612e+08	2.93166e+09					格力电器	0	0.0101204	4.10475e+10	0.0823504
000651	2010000651	2010	2010-12-31	A	6.07423e+10	6.04316e+10	3.72934e+08	6.48233e+07	6.21977e+07	2.74678e+09	5.05632e+09	7.53117e+08	4.30321e+09					格力电器	0	0.423335	5.85673e+10	0.0863335
000651	2011000651	2011	2011-12-31	A	8.34992e+10	8.31555e+10	3.61748e+08	1.78675e+07	9.10941e+07	4.54231e+09	6.32856e+09	1.03122e+09	5.29734e+09					格力电器	0	0.376026	7.5408e+10	0.0839243
000651	2012000651	2012	2012-12-31	A	9.98792e+10	9.93162e+10	7.93748e+08	2.30659e+08	-2.04944e+07	8.02631e+09	8.76271e+09	1.31678e+09	7.44593e+09					格力电器	0	0.194343	9.63892e+10	0.0909096
000651	2013000651	2013	2013-12-31	A	1.19551e+11	1.18628e+11	1.41477e+09	4.91964e+08	7.17337e+08	1.2263e+10	1.28919e+10	1.95617e+09	1.09358e+10					格力电器	0	0.194447	1.20635e+11	0.106868
000651	2014000651	2014	2014-12-31	A	1.39295e+11	1.3775e+11	2.25405e+09	7.09765e+08	7.24364e+08	1.60892e+10	1.67524e+10	2.49948e+09	1.4253e+10					格力电器	0	0.161197	1.44967e+11	0.115561
000651	2015000651	2015	2015-12-31	A	9.99117e+10	9.77451e+10	2.81622e+09	6.52352e+08	9.66549e+07	1.35162e+10	1.49094e+10	2.28569e+09	1.26237e+10					格力电器	0	-0.290418	1.58964e+11	0.0937909
000651	2016000651	2016	2016-12-31	A	1.10019e+11	1.08303e+11	1.80958e+09	9.33175e+07	-2.22136e+09	1.74557e+10	1.85312e+10	3.00656e+09	1.55246e+10					格力电器	0	0.10801	1.72034e+11	0.107718
000651	2017000651	2017	2017-12-31	A	1.49824e+11	1.48286e+11	1.73181e+09	1.95891e+08	3.96648e+08	2.61267e+10	2.66172e+10	4.10859e+09	2.25086e+10				4.01089e+08	格力电器	0	0.369187	1.98669e+11	0.133978
000651	2018000651	2018	2018-12-31	A	2.00024e+11	1.98123e+11	1.89929e+09		1.06769e+08	3.09969e+10	3.12735e+10	4.89448e+09	2.6379e+10	6.98837e+09	1.06831e+09	2.38449e+09	4.08553e+08	格力电器	0.0352728	0.336084	2.33101e+11	0.138746
000651	2019000651	2019	2019-12-31	A	2.00508e+11	1.98153e+11	2.35147e+09		-2.26635e+08	2.96051e+10	2.93527e+10	4.52546e+09	2.48272e+10	5.89122e+09	1.59828e+09	3.69839e+09	9.36149e+08	格力电器	0.0297307	0.000150666	2.67103e+11	0.115877
000651	2020000651	2020	2020-12-31	A	1.70497e+11	1.68199e+11	2.29597e+09		7.1301e+08	2.60435e+10	2.63089e+10	4.0297e+09	2.22792e+10	6.05256e+09	1.08837e+09	3.70831e+09	1.16412e+09	格力电器	0.0359845	-0.151165	2.81095e+11	0.0974663
000651	2021000651	2021	2021-12-31	A	1.89654e+11	1.87869e+11	1.78506e+09		5.22063e+08	26677365292	2.68032e+10	3.97134e+09	2.28319e+10	6.29672e+09	1.75211e+09	4.24245e+09	8.32177e+08	格力电器	0.0335165	0.116943	2.99408e+11	0.0953727
000657	2006000657	2006	2006-12-31	A	1.3518e+09	1.3518e+09			-2.01742e+06	-8.87381e+07	-1.0006e+08	719911	-1.0078e+08					中钨高新	0	-0.992805	1.60335e+11	-0.00062407
000657	2007000657	2007	2007-12-31	A	1.52094e+09	1.52094e+09			5.21355e+06	-2.10709e+08	-2.27096e+08	-1.60413e+06	-2.25492e+08					中钨高新	0	0.125123	9.80041e+08	-0.231721
000657	2008000657	2008	2008-12-31	A	1.32354e+09	1.32354e+09	0	0		-1.22814e+07	-1.26629e+07	1.33188e+06	-1.39948e+07					*ST 中钨	0	-0.129787	6.67636e+08	-0.0189668
000657	2009000657	2009	2009-12-31	A	7.9976e+08	7.9976e+08			0	-1.63088e+07	-9.86371e+06	699282	-1.0563e+07					*ST 中钨	0	-0.395743	4.5232e+08	-0.0218069
000657	2010000657	2010	2010-12-31	A	1.1577e+09	1.1577e+09	0	0	0	1.11032e+07	8.01419e+06	357659	7.65653e+06					*ST 中钨	0	0.447556	4.16696e+08	0.0192327
000657	2011000657	2011	2011-12-31	A	1.4488e+09	1.4488e+09			0	4.88964e+06	5.12553e+06	503379	4.62215e+06					*ST 中钨	0	0.251452	3.84133e+08	0.0133431
000657	2012000657	2012	2012-12-31	A	1.59563e+09	1.59563e+09	0	0	0	-5.52592e+07	-5.10271e+07	117392	-5.11445e+07					*ST 中钨	0	0.101344	3.81795e+08	-0.13365
000657	2013000657	2013	2013-12-31	A	1.12373e+10	1.12373e+10	0	0	311859	1.15425e+08	2.22901e+08	1.9656e+07	2.03245e+08					中钨高新	0	6.04254	4.99441e+09	0.0446301
000657	2014000657	2014	2014-12-31	A	8.37979e+09	8.37979e+09	0	0	7.46048e+07	-2.65811e+07	1.04406e+08	5.76638e+07	4.67417e+07					中钨高新	0	-0.254288	8.71841e+09	0.0119753
000657	2015000657	2015	2015-12-31	A	5.8574e+09	5.8574e+09	0	0	210000	-5.71262e+08	-5.30131e+08	-2.00584e+06	-5.28125e+08					中钨高新	0	-0.301009	7.32409e+09	-0.0723818
000657	2016000657	2016	2016-12-31	A	5196045095	5196045095			1.13345e+06	2.72446e+07	1.045e+08	5.09829e+07	5.35172e+07					中钨高新	0	-0.112909	6.85511e+09	0.0152441
000657	2017000657	2017	2017-12-31	A	6.54081e+09	6.54081e+09			212690	2.28251e+08	2.12865e+08	3.16121e+07	1.81253e+08				3.89496e+07	中钨高新	0	0.258806	7.14834e+09	0.0297783
000657	2018000657	2018	2018-12-31	A	8.17652e+09	8.17652e+09			226915	3.56179e+08	2.68747e+08	6.55016e+07	2.03245e+08	1.75382e+08	9.28167e+07	7.22179e+06	4.72603e+07	中钨高新	0.0214495	0.250077	7.42662e+09	0.0486848
000657	2019000657	2019	2019-12-31	A	8.08464e+09	8.08464e+09				2.9586e+08	2.49928e+08	5.06731e+07	1.99255e+08	3.07486e+08	9.23373e+07	4.65571e+06	6.35281e+07	中钨高新	0.0380333	-0.0112368	7.37621e+09	0.0464012
000657	2020000657	2020	2020-12-31	A	9.91946e+09	9.91946e+09			1.1074e+06	3.30285e+08	3.36967e+08	4.04767e+07	2.9649e+08	3.66813e+08	1.00527e+08	7.30559e+06	7.62625e+07	中钨高新	0.0369791	0.226951	8.25942e+09	0.0529691
000657	2021000657	2021	2021-12-31	A	1.20936e+10	1.20936e+10			-3.78537e+06	7.32413e+08	7.25038e+08	8.64623e+07	6.38575e+08	4.1208e+08	1.052e+08	3.83415e+06	5.67519e+07	中钨高新	0.0340743	0.219178	9.51063e+09	0.0872957
000659	2006000659	2006	2006-12-31	A	2.25605e+09	2.25605e+09			-158983	1.78752e+08	1.76941e+08	2.28805e+07	1.58007e+08					珠海中富	0	-0.813451	7.75465e+09	0.0233263
000659	2007000659	2007	2007-12-31	A	2.66156e+09	2.66156e+09			-332396	1.63079e+08	1.63485e+08	3.17806e+07	1.31705e+08					珠海中富	0	0.179746	5.40149e+09	0.0302667
000659	2008000659	2008	2008-12-31	A	3.05348e+09	3.05348e+09			1.0713e+06	121717253	1.25036e+08	3.15113e+07	9.3525e+07					珠海中富	0	0.147252	5.00371e+09	0.0249887
000659	2009000659	2009	2009-12-31	A	2779886529	2779886529			2.33705e+06	2.83926e+08	2.57902e+08	6.59043e+07	1.91998e+08					珠海中富	0	-0.0896014	5.04245e+09	0.0511462
000659	2010000659	2010	2010-12-31	A	3.34769e+09	3.34769e+09	0	0	364433	2.59983e+08	2.62801e+08	5.65182e+07	2.06283e+08					珠海中富	0	0.204254	5.57191e+09	0.0471654
000659	2011000659	2011	2011-12-31	A	3.61111e+09	3.61111e+09			-1.93482e+06	1.12753e+08	1.26228e+08	5.30915e+07	7.31361e+07					珠海中富	0	0.0786884	5.95921e+09	0.0211819
000659	2012000659	2012	2012-12-31	A	3.11359e+09	3.11359e+09	0	0	-195349	-1.50743e+08	-1.56278e+08	4.73062e+07	-2.03584e+08					珠海中富	0	-0.137776	5.95348e+09	-0.0262498
000659	2013000659	2013	2013-12-31	A	2.79562e+09	2.79562e+09	0	0	1.36176e+07	-1.14858e+09	-1.15361e+09	3.3145e+07	-1.18676e+09					珠海中富	0	-0.102122	5.24852e+09	-0.219798
000659	2014000659	2014	2014-12-31	A	2370808855	2370808855	0	0	5.04434e+07	-3.79456e+06	5.87795e+07	2.12592e+07	3.75204e+07					*ST 中富	0	-0.151957	4.13716e+09	0.0142077
000659	2015000659	2015	2015-12-31	A	1.87498e+09	1.87498e+09	0	0	77822.4	-5.1071e+07	-4.6919e+07	2.47458e+07	-7.16649e+07					*ST 中富	0	-0.209139	3.44781e+09	-0.0136084
000659	2016000659	2016	2016-12-31	A	1.61957e+09	1.61957e+09			51654.6	-5.49661e+08	-5.72946e+08	1.54007e+07	-5.88347e+08					珠海中富	0	-0.136222	2.89633e+09	-0.197818
000659	2017000659	2017	2017-12-31	A	1.61485e+09	1.61485e+09			3.64349e+07	1.50425e+08	1.40726e+08	4.98061e+07	9.09202e+07				389667	*ST 中富	0	-0.00291391	2.63222e+09	0.0534629
000659	2018000659	2018	2018-12-31	A	1.6187e+09	1.6187e+09			2.61394e+07	6.07949e+07	4.87958e+07	2.85755e+07	2.02203e+07	3.36395e+06	1.21363e+08	301458	3.12373e+06	珠海中富	0.00207818	0.00238534	2.56508e+09	0.0663368
000659	2019000659	2019	2019-12-31	A	1.55803e+09	1.55803e+09				9.4912e+07	6.96385e+07	5.3579e+07	16059486	5.27347e+06	1.04437e+08	192115	2.06948e+06	珠海中富	0.0033847	-0.0374808	2.42973e+09	0.0716439
000659	2020000659	2020	2020-12-31	A	1.26054e+09	1.26054e+09				-1.12834e+08	-1.44203e+08	3.62405e+07	-1.80443e+08	2691164	9.99736e+07	173865	3.47589e+06	珠海中富	0.00213493	-0.19094	2.28733e+09	-0.0193365
000659	2021000659	2021	2021-12-31	A	1.4463e+09	1.4463e+09				8.05851e+07	5.77859e+07	3.33637e+07	2.44222e+07	4.31448e+06	9.84806e+07	322425	2.44169e+06	珠海中富	0.00298311	0.147369	2.25825e+09	0.069198
000661	2006000661	2006	2006-12-31	A	5.80455e+08	5.80455e+08			-899338	3.29409e+07	3.29944e+07	1.39475e+07	2.09889e+07					S 长高新	0	-0.598664	1.88621e+09	0.018522
000661	2007000661	2007	2007-12-31	A	6.62057e+08	6.60525e+08			-842230	4.1437e+07	4.10185e+07	2.50831e+07	1.59355e+07					长春高新	0	0.137945	1.48302e+09	0.0276589
000661	2008000661	2008	2008-12-31	A	8.04156e+08	8.04156e+08	0	0	-1.0849e+06	6.42419e+07	6.85266e+07	1.74126e+07	5.1114e+07					长春高新	0	0.217449	1.52965e+09	0.044799
000661	2009000661	2009	2009-12-31	A	1.02359e+09	1.02359e+09	0	0	-4.80956e+06	1.93377e+08	1.77458e+08	4.63552e+07	1.31103e+08					长春高新	0	0.272872	1.54917e+09	0.114551
000661	2010000661	2010	2010-12-31	A	1.16596e+09	1.16596e+09			2.96374e+06	2.12664e+08	1.78109e+08	5.15172e+07	1.26592e+08					长春高新	0	0.139095	1.65622e+09	0.10754
000661	2011000661	2011	2011-12-31	A	1.29459e+09	1.29459e+09			-437203	1.98646e+08	2.1527e+08	5.04185e+07	1.64852e+08					长春高新	0	0.110318	1.91008e+09	0.112703
000661	2012000661	2012	2012-12-31	A	1.76119e+09	1.76119e+09	0	0	70664.7	469407884	4.75715e+08	7.40861e+07	4.01628e+08					长春高新	0	0.360422	2.18645e+09	0.217574
000661	2013000661	2013	2013-12-31	A	2.04869e+09	2.04869e+09	0	0	-148281	5.51886e+08	5.18029e+08	9.70244e+07	4.21005e+08					长春高新	0	0.163245	2.55951e+09	0.202394
000661	2014000661	2014	2014-12-31	A	2.2623e+09	2.2623e+09	0	0	672854	5.3676e+08	5.26325e+08	8.21107e+07	4.44214e+08					长春高新	0	0.104268	2.97653e+09	0.176825
000661	2015000661	2015	2015-12-31	A	2.40209e+09	2.40209e+09	0	0	-1.12766e+06	6.24435e+08	6.526e+08	1.14102e+08	5.38498e+08					长春高新	0	0.0617889	3.48196e+09	0.187423
000661	2016000661	2016	2016-12-31	A	2.89744e+09	2.89744e+09	0	0	1.42476e+07	8.09908e+08	8.17094e+08	1.40175e+08	6.7692e+08					长春高新	0	0.206216	5.00951e+09	0.163109
000661	2017000661	2017	2017-12-31	A	4.10226e+09	4.10226e+09			5.19977e+07	1.13839e+09	1.11867e+09	1.91061e+08	9.27612e+08				1.82989e+07	长春高新	0	0.415823	6.77748e+09	0.165057
000661	2018000661	2018	2018-12-31	A	5.37499e+09	5.37499e+09			6.47967e+07	1.8064e+09	1.73292e+09	2.70107e+08	1.46282e+09	3.28065e+08	8.92527e+06	3.9471e+07	2.57949e+07	长春高新	0.0610354	0.310252	8.38224e+09	0.207802
000661	2019000661	2019	2019-12-31	A	7.3737e+09	7.3737e+09			4.87446e+07	2.87618e+09	2.82004e+09	4.70858e+08	2.34918e+09	3.70438e+08	7.18709e+06	5.81011e+07	2.03108e+07	长春高新	0.0502377	0.371853	1.10672e+10	0.25546
000661	2020000661	2020	2020-12-31	A	8.5766e+09	8.5766e+09			-3.43577e+07	3.93596e+09	3.9133e+09	6.05643e+08	3.30765e+09	4.74606e+08	3.39996e+07	1.00556e+08	6.85161e+07	长春高新	0.0553373	0.163134	1.4783e+10	0.267016
000661	2021000661	2021	2021-12-31	A	1.07467e+10	1.07467e+10			-3.47809e+07	4.71544e+09	4.6167e+09	7.19234e+08	3.89746e+09	8.84505e+08	3.36904e+07	1.24033e+08	8.55681e+07	长春高新	0.0823046	0.253028	1.96802e+10	0.236298
000663	2006000663	2006	2006-12-31	A	3.45825e+08	3.45825e+08			-1.93802e+07	-2.5224e+07	-1.68984e+07	264503	-1.71629e+07					永安林业	0	-0.96782	1.17851e+10	-0.00143388
000663	2007000663	2007	2007-12-31	A	4.64646e+08	4.64646e+08	0	0	1.81408e+07	1.79474e+07	2.87638e+07	213646	2.85501e+07					永安林业	0	0.343584	1.17087e+09	0.024566
000663	2008000663	2008	2008-12-31	A	4.34465e+08	4.34465e+08			-868042	-8.90858e+06	6.00459e+06	89552.1	5.91504e+06					永安林业	0	-0.0649533	1.19168e+09	0.00503878
000663	2009000663	2009	2009-12-31	A	3.54669e+08	3.54669e+08			5.95051e+06	-1.18293e+07	-4.50443e+06	30280.5	-4.53471e+06					永安林业	0	-0.183666	1.20996e+09	-0.00372279
000663	2010000663	2010	2010-12-31	A	2.9693e+08	2.9693e+08	0	0	1.25739e+07	-4.26913e+06	1.14965e+07	48463.5	1.1448e+07					永安林业	0	-0.162796	1.42275e+09	0.00808044
000663	2011000663	2011	2011-12-31	A	3.82744e+08	3.82744e+08	0	0	2.87497e+06	-4.52795e+07	-4.40834e+07	46909.8	-4.41303e+07					永安林业	0	0.289005	1.51658e+09	-0.0290676
000663	2012000663	2012	2012-12-31	A	4.56898e+08	4.56898e+08	0	0	4.44013e+07	-1.96808e+06	1.38265e+07	61564.2	1.3765e+07					永安林业	0	0.193744	1.48575e+09	0.00930611
000663	2013000663	2013	2013-12-31	A	4.58932e+08	4.58932e+08	0	0	3.52162e+07	-1.64875e+07	1.37859e+07	11166.3	1.37748e+07					永安林业	0	0.00445089	1.40732e+09	0.0097959
000663	2014000663	2014	2014-12-31	A	4.60006e+08	4.60006e+08	0	0	1.85361e+07	-3.82057e+07	-1.79461e+07	87537.3	-1.80336e+07					永安林业	0	0.00234085	1.36279e+09	-0.0131687
000663	2015000663	2015	2015-12-31	A	8.91661e+08	8.91661e+08	0	0	1.45731e+07	4.48013e+07	6.50661e+07	1.75709e+07	4.74952e+07					永安林业	0	0.938368	2.67726e+09	0.0243032
000663	2016000663	2016	2016-12-31	A	1.55398e+09	1.55398e+09			9.66631e+07	1.07772e+08	1.81357e+08	5.22393e+07	1.29118e+08					永安林业	0	0.742796	4.15381e+09	0.0436605
000663	2017000663	2017	2017-12-31	A	1.24003e+09	1.24003e+09			2.47254e+07	1.18491e+08	1.17798e+08	4.65181e+07	7.128e+07				1.21279e+08	永安林业	0	-0.202029	4.2436e+09	0.027759
000663	2018000663	2018	2018-12-31	A	7.54832e+08	7.54832e+08			-672309	-1.35849e+09	-1.36286e+09	-2.31941e+07	-1.33966e+09		6.13606e+07	7.05913e+06	1.58683e+07	永安林业	0	-0.391281	3.47593e+09	-0.374431
000663	2019000663	2019	2019-12-31	A	7.02153e+08	7.02153e+08			193435	-2.57633e+08	-2.58174e+08	-2.13735e+07	-2.36801e+08		7.02044e+07	2.74623e+06	9.33555e+06	永安林业	0	-0.0697889	2.68292e+09	-0.0700617
000663	2020000663	2020	2020-12-31	A	5.80792e+08	5.80792e+08			9.823e+07	2.85944e+07	3.07882e+07	-5.9335e+06	3.67217e+07		6.75955e+07	4.23567e+06	3.24236e+07	*ST 永林	0	-0.172842	2.04805e+09	0.0480378
000663	2021000663	2021	2021-12-31	A	5.06311e+08	5.06311e+08			-5.70464e+06	5.32948e+07	5.36877e+07	-967185	5.46549e+07		2.87142e+07	1.79885e+07	8.61598e+06	永安林业	0	-0.12824	1.4422e+09	0.0571362
000670	2006000670	2006	2006-12-31	A	6.81986e+08	6.81986e+08				-1.26514e+08	-1.5404e+08	17633.6	-1.24945e+08					S*ST 天发	0	0.346971	1.36919e+09	-0.0912418
000670	2007000670	2007	2007-12-31	A	7.44472e+08	7.44472e+08			0	-1.63517e+08	1.0666e+08	3.52113e+07	7.14492e+07					S*ST 天发	0	0.0916238	7.86423e+08	0.135627
000670	2008000670	2008	2008-12-31	A	1.13873e+08	1.13873e+08			2.2828e+06	1.2958e+07	1.32791e+07	7.6745e+06	5.60461e+06					S*ST 天发	0	-0.847041	2.20963e+08	0.0600966
000670	2009000670	2009	2009-12-31	A	1.26666e+08	1.26666e+08	0	0	0	1.5647e+07	1.56085e+07	8.85688e+06	6.75166e+06					S*ST 天发	0	0.112345	2.54433e+08	0.0613465
000670	2010000670	2010	2010-12-31	A	1.03676e+08	1.03676e+08	0	0	0	2.31069e+07	2.31068e+07	1.19225e+07	1.11844e+07					S*ST 天发	0	-0.181501	2.85917e+08	0.0808167
000670	2011000670	2011	2011-12-31	A	5.5683e+07	5.5683e+07	0	0	0	5.10367e+06	4.84096e+06	2.69291e+06	2.14805e+06					S*ST 天发	0	-0.462915	3.00184e+08	0.0161267
000670	2012000670	2012	2012-12-31	A	1.17778e+08	1.17778e+08	0	0	0	7.28373e+06	7.49449e+06	5.04716e+06	2.44733e+06					S*ST 天发	0	1.11515	2.97529e+08	0.0251891
000670	2013000670	2013	2013-12-31	A	107147449	107147449	0	0	0	1.13015e+07	1.1332e+07	6.87458e+06	4.45739e+06					S 舜元	0	-0.09026	3.53018e+08	0.0321003
000670	2014000670	2014	2014-12-31	A	1.74916e+08	1.74916e+08	0	0	3013.7	344513	7.09114e+06	2.20624e+06	4.8849e+06					盈方微	0	0.632476	5.8379e+08	0.0121467
000670	2015000670	2015	2015-12-31	A	3.44869e+08	3.44869e+08	0	0	-6.5774e+06	-1.91653e+07	-1.30494e+07	365931	-1.34153e+07					盈方微	0	0.97163	7.25816e+08	-0.0179789
000670	2016000670	2016	2016-12-31	A	4.76364e+08	4.76364e+08			0	1.07311e+07	2.2312e+07	252433	2.20596e+07	5.4986e+07		168833		*ST 盈方	0.115429	0.38129	7.32736e+08	0.0304503
000670	2017000670	2017	2017-12-31	A	2.41074e+08	2.41074e+08				-3.24813e+08	-3.3495e+08	-2.43503e+07	-3.10599e+08				4.35607e+06	盈方微	0	-0.493929	6.10908e+08	-0.548282
000670	2018000670	2018	2018-12-31	A	1.02577e+08	1.02577e+08			-219487	-1.53867e+08	-1.3188e+08	4.00687e+07	-1.71948e+08	2.34897e+07		122443	1.20463e+06	盈方微	0.228995	-0.574499	3.49912e+08	-0.376893
000670	2019000670	2019	2019-12-31	A	4.12963e+06	4.12963e+06				-2.04426e+08	-2.07569e+08	-199798	-2.0737e+08	1.27076e+07		46938.3	96365.4	*ST 盈方	3.07717	-0.959741	1.55561e+08	-1.33433
000670	2020000670	2020	2020-12-31	A	6.99966e+08	6.99966e+08			1.3408e+06	3.17495e+07	3.24758e+07	7.61422e+06	2.48616e+07	4.71768e+06	6973068	9.5909e+06	2.06184e+06	*ST 盈方	0.00673986	168.498	7.63291e+08	0.0516826
000670	2021000670	2021	2021-12-31	A	2.89003e+09	2.89003e+09			-3.17152e+06	8.48645e+07	8.46709e+07	2.88418e+07	5.58292e+07	1.93484e+07	2.37488e+07	1.41716e+06	1.23051e+06	*ST 盈方	0.00669487	3.12881	1.49138e+09	0.0726976
000672	2006000672	2006	2006-12-31	A	7.40668e+06	7.40668e+06			-5970000	-4.72418e+07	-5.12943e+07		-5.12634e+07					S*ST 铜城	0	-0.997437	8.52646e+08	-0.0601227
000672	2007000672	2007	2007-12-31	A	9.34553e+06	9.34553e+06	0	0	1.15211e+06	-3.03742e+07	3.04284e+07	0	3.04284e+07					*ST 铜城	0	0.26177	1.64657e+08	0.184799
000672	2008000672	2008	2008-12-31	A	9.63692e+06	9.63692e+06	0	0	1000000	-1.09314e+07	5.63889e+06	0	5.63889e+06					*ST 铜城	0	0.0311801	1.4417e+08	0.0391127
000672	2009000672	2009	2009-12-31	A	1.35757e+07	1.35757e+07	0	0	0	-8.87946e+06	3.57332e+06	0	3.57332e+06					*ST 铜城	0	0.408714	1.36851e+08	0.026111
000672	2010000672	2010	2010-12-31	A	2.05472e+07	2.05472e+07	0	0	0	-5.43127e+06	4.63607e+06	0	4.63607e+06					*ST 铜城	0	0.513529	1.09235e+08	0.0424412
000672	2011000672	2011	2011-12-31	A	2.02781e+07	2.02781e+07			0	-5.7234e+06	3.12115e+06	0	3.12115e+06					*ST 铜城	0	-0.0130943	9.55646e+07	0.0326601
000672	2012000672	2012	2012-12-31	A	7.40111e+07	7.40111e+07	0	0	0	712002	913564	0	913564					*ST 铜城	0	2.6498	9.64499e+07	0.0094719
000672	2013000672	2013	2013-12-31	A	2.54373e+09	2.54373e+09	0	0	-5.0569e+06	3.08818e+08	3.49741e+08	8.90774e+07	2.60663e+08					上峰水泥	0	33.3695	1.70375e+09	0.205277
000672	2014000672	2014	2014-12-31	A	2.73664e+09	2.73664e+09	0	0	-2.66079e+06	4.6074e+08	4.98477e+08	1.29039e+08	3.69438e+08					上峰水泥	0	0.075839	3.58067e+09	0.139213
000672	2015000672	2015	2015-12-31	A	2.02554e+09	2.02554e+09	0	0	-3.48929e+06	1.51022e+07	8.54137e+07	2.534e+07	6.00737e+07					上峰水泥	0	-0.259843	4.26422e+09	0.0200303
000672	2016000672	2016	2016-12-31	A	2.91606e+09	2.91606e+09			2.13083e+07	1.61125e+08	1.91699e+08	5.26511e+07	1.39048e+08					上峰水泥	0	0.439645	5.24556e+09	0.036545
000672	2017000672	2017	2017-12-31	A	4.58753e+09	4.58753e+09			-7.90152e+06	1.05834e+09	1.05548e+09	2.87645e+08	7.67836e+08				4.45605e+07	上峰水泥	0	0.573193	5.9004e+09	0.178883
000672	2018000672	2018	2018-12-31	A	5.30458e+09	5.30458e+09			3.44749e+07	1.98179e+09	1.97494e+09	4.87937e+08	1.487e+09		8.44123e+07	8.94619e+06	3.81552e+07	上峰水泥	0	0.156302	6.49509e+09	0.317062
000672	2019000672	2019	2019-12-31	A	7.41206e+09	7.41206e+09			2.35682e+06	3.16013e+09	3.15204e+09	7.7392e+08	2.37812e+09	5.7438e+07	8.56324e+07	2.20837e+07	1.10544e+08	上峰水泥	0.00774926	0.397296	8.45095e+09	0.383114
000672	2020000672	2020	2020-12-31	A	6.43229e+09	6.43229e+09			1.96411e+08	2.72124e+09	2.71844e+09	6.71724e+08	2.04672e+09	7.20562e+07	6.73121e+07	7.62851e+07	1.24931e+08	上峰水泥	0.0112023	-0.132186	1.06016e+10	0.262767
000672	2021000672	2021	2021-12-31	A	8.31453e+09	8.31453e+09			1.69167e+08	2.78365e+09	2.77497e+09	5.21203e+08	2.25377e+09	1.80664e+08	1.19391e+08	6.19889e+07	1.08503e+08	上峰水泥	0.0217287	0.292623	1.32146e+10	0.219028
000677	2006000677	2006	2006-12-31	A	2.47514e+09	2.47514e+09			581842	9.59806e+07	9.53179e+07	2.43496e+07	7.09683e+07					山东海龙	0	-0.702312	9.38237e+09	0.0101593
000677	2007000677	2007	2007-12-31	A	3.11975e+09	3.11975e+09	0	0	9.72712e+06	3.28588e+08	3.60719e+08	8.39409e+07	2.76778e+08					山东海龙	0	0.260433	3.89574e+09	0.0925933
000677	2008000677	2008	2008-12-31	A	2.79363e+09	2.79363e+09	0	0	-3.4956e+07	-7.93638e+08	-8.62199e+08	-3.22028e+07	-8.29996e+08					山东海龙	0	-0.104534	4.98977e+09	-0.172793
000677	2009000677	2009	2009-12-31	A	3.51449e+09	3.51449e+09	0	0	2.63922e+07	8.67693e+07	1.36211e+08	3.04215e+07	1.05789e+08					山东海龙	0	0.25804	6.24128e+09	0.0218242
000677	2010000677	2010	2010-12-31	A	4.72041e+09	4.72041e+09	0	0	1.97027e+07	-5.94084e+08	-5.22524e+08	-7.66094e+07	-4.45915e+08					山东海龙	0	0.343125	7.11616e+09	-0.0734278
000677	2011000677	2011	2011-12-31	A	3.81349e+09	3.81349e+09	0	0	-7.36353e+07	-1.14681e+09	-1.13129e+09	7.65348e+06	-1.13894e+09					ST 海龙	0	-0.192127	6.73633e+09	-0.167939
000677	2012000677	2012	2012-12-31	A	1.06006e+09	1.06006e+09	0	0	6.62087e+08	-7.04316e+08	1.10043e+09	8.728e+07	1.01315e+09					*ST 海龙	0	-0.722024	4.7688e+09	0.230756
000677	2013000677	2013	2013-12-31	A	2.35925e+09	2.35925e+09	0	0	2.21758e+07	-3.81492e+08	-2.97091e+08	4.44704e+06	-3.01538e+08					恒天海龙	0	1.22558	3.48506e+09	-0.0852471
000677	2014000677	2014	2014-12-31	A	1.80343e+09	1.80343e+09	0	0	66783.9	-4.27543e+08	-4.27675e+08	1.93831e+06	-4.29614e+08					恒天海龙	0	-0.235592	3.17044e+09	-0.134895
000677	2015000677	2015	2015-12-31	A	2.07053e+09	2.07053e+09	0	0	603833	-3.16861e+08	6.37119e+07	4.90944e+06	5.88025e+07					*ST 海龙	0	0.148106	1.9202e+09	0.0331799
000677	2016000677	2016	2016-12-31	A	4.86099e+08	4.86099e+08	0	0	153473	1.04684e+07	1.53111e+07	-954811	1.62659e+07					恒天海龙	0	-0.765229	8.35973e+08	0.0183153
000677	2017000677	2017	2017-12-31	A	5.54309e+08	5.54309e+08			206073	8.46659e+06	1.21678e+07	4.43497e+06	7.73285e+06				839857	恒天海龙	0	0.140321	8.44568e+08	0.0144072
000677	2018000677	2018	2018-12-31	A	7.0682e+08	7.0682e+08			220498	2.47604e+07	2.29362e+07	1.65325e+07	6.40369e+06	351498	5.23436e+06	125440	1157100	恒天海龙	0.000497296	0.275136	8.58731e+08	0.0328048
000677	2019000677	2019	2019-12-31	A	7.90674e+08	7.90674e+08			438161	3.23712e+07	3.17042e+07	1.37238e+07	1.79804e+07	5.08929e+06	1.02875e+07	143689	1.90708e+06	恒天海龙	0.00643665	0.118636	8.68244e+08	0.0483639
000677	2020000677	2020	2020-12-31	A	6.80253e+08	6.80253e+08			404456	2.65209e+07	2.65089e+07	9.79011e+06	1.67188e+07	8.569e+06	2.43859e+06	224425	1.86835e+06	恒天海龙	0.0125968	-0.139655	8.65502e+08	0.0334459
000677	2021000677	2021	2021-12-31	A	1.06752e+09	1.06752e+09			151671	2.12425e+08	2.10432e+08	5.53744e+07	1.55057e+08	1.75087e+06	2.46808e+06	1.47437e+06	1.97633e+06	恒天海龙	0.00164013	0.569292	9.6589e+08	0.220418
000678	2006000678	2006	2006-12-31	A	2.74193e+08	2.74193e+08			623772	1.59056e+07	2.16402e+07		2.16402e+07					襄阳轴承	0	-0.743149	8.49223e+08	0.0254823
000678	2007000678	2007	2007-12-31	A	3.92188e+08	3.92188e+08			8.3646e+06	3.95249e+07	4.54751e+07	1.49918e+07	3.04833e+07					襄阳轴承	0	0.430337	7.2e+08	0.0631598
000678	2008000678	2008	2008-12-31	A	4.90152e+08	4.90152e+08	0	0	2.59265e+07	1.74415e+07	2.47431e+07	1.15383e+07	1.32048e+07					襄阳轴承	0	0.249787	7.92173e+08	0.0312345
000678	2009000678	2009	2009-12-31	A	4.9248e+08	4.9248e+08	0	0	2.54165e+07	1.64821e+07	2.03676e+07	5.58287e+06	1.47847e+07					襄阳轴承	0	0.00475084	7.78371e+08	0.0261669
000678	2010000678	2010	2010-12-31	A	7.87606e+08	7.87606e+08	0	0	-2.82468e+06	2.15887e+07	2.60668e+07	643278	2.54235e+07					襄阳轴承	0	0.599264	8.48842e+08	0.0307086
000678	2011000678	2011	2011-12-31	A	8.73149e+08	8.73149e+08	0	0	2.13512e+06	2.09615e+07	2.69411e+07	1.09897e+06	2.58421e+07					襄阳轴承	0	0.108612	9.82669e+08	0.0274162
000678	2012000678	2012	2012-12-31	A	7.61356e+08	7.61356e+08	0	0	-5.44692e+06	-1.56734e+07	7.47676e+06	1.90439e+06	5.57237e+06					襄阳轴承	0	-0.128035	1.1826e+09	0.00632229
000678	2013000678	2013	2013-12-31	A	9.19038e+08	9.19038e+08	0	0	130497	-2.48049e+07	6.73994e+06	2.59613e+06	4.14382e+06					襄阳轴承	0	0.207107	1.73645e+09	0.00388146
000678	2014000678	2014	2014-12-31	A	1.26675e+09	1.26675e+09	0	0	68750	-1.30177e+07	6.16303e+06	-1.53537e+06	7.6984e+06					襄阳轴承	0	0.378343	2.19794e+09	0.00280401
000678	2015000678	2015	2015-12-31	A	1252523366	1252523366	0	0	72650	-9.00856e+07	-7.03411e+07	3.73494e+06	-7.40761e+07					襄阳轴承	0	-0.0112301	2.2961e+09	-0.030635
000678	2016000678	2016	2016-12-31	A	1.3951e+09	1.3951e+09			21058.1	-7.22375e+06	2.17015e+07	5.09138e+06	1.66101e+07					襄阳轴承	0	0.113831	2.46424e+09	0.00880656
000678	2017000678	2017	2017-12-31	A	1.52231e+09	1.52231e+09				1.48377e+07	1.73767e+07	3.15551e+06	1.42212e+07				1.80648e+07	襄阳轴承	0	0.091187	2.68995e+09	0.00645986
000678	2018000678	2018	2018-12-31	A	1.49078e+09	1.49078e+09			3750	-5.48601e+07	-5.31041e+07	2.91598e+06	-5.602e+07	7.39374e+06	2.19708e+07	735201	1.23492e+07	襄阳轴承	0.00495965	-0.0207156	2.77868e+09	-0.0112043
000678	2019000678	2019	2019-12-31	A	1.24131e+09	1.24131e+09			60238.2	11297429	1.3327e+07	73372.8	1.32536e+07	3.74756e+07	2.7398e+07		3.43796e+07	襄阳轴承	0.0301903	-0.16734	2.72547e+09	0.0149424
000678	2020000678	2020	2020-12-31	A	1.19153e+09	1.19153e+09			-991924	-9.59961e+07	-9.83208e+07	-4.79304e+06	-9.35277e+07	3.99237e+07	2.48162e+07		29907866	襄阳轴承	0.0335062	-0.0401026	2.64594e+09	-0.0277802
000678	2021000678	2021	2021-12-31	A	1.31769e+09	1.31769e+09			-51052.4	-4.90749e+07	-4.7398e+07	1.44137e+06	-4.88394e+07	4.19466e+07	2.71687e+07	746512	6.61878e+06	襄阳轴承	0.0318333	0.105883	2.52539e+09	-0.00801036
000680	2006000680	2006	2006-12-31	A	3.0626e+09	3.0626e+09			1.24523e+08	3.22343e+08	3.25927e+08	7.33056e+07	2.52621e+08					山推股份	0	1.32421	2.678e+09	0.121705
000680	2007000680	2007	2007-12-31	A	4.8181e+09	4.8181e+09			1.87468e+08	5.6823e+08	5.67011e+08	9.49147e+07	4.72096e+08					山推股份	0	0.573204	3.37641e+09	0.167933
000680	2008000680	2008	2008-12-31	A	6.58185e+09	6.58185e+09	0	0	1.67709e+08	6.21529e+08	6.35968e+08	9.41153e+07	5.41853e+08					山推股份	0	0.366066	4.44425e+09	0.143099
000680	2009000680	2009	2009-12-31	A	6.95623e+09	6.95623e+09	0	0	1.5001e+08	5.19306e+08	5.40038e+08	7.98423e+07	4.60196e+08					山推股份	0	0.0568812	5.68793e+09	0.0949445
000680	2010000680	2010	2010-12-31	A	1.33991e+10	1.33991e+10	0	0	2.29231e+08	1.07856e+09	1.11065e+09	1.57036e+08	9.53617e+08					山推股份	0	0.926197	8.51817e+09	0.130386
000680	2011000680	2011	2011-12-31	A	1.4702e+10	1.4702e+10	0	0	3.4506e+07	6.36817e+08	6.86749e+08	1.34758e+08	5.51991e+08					山推股份	0	0.0972438	1.22536e+10	0.0560445
000680	2012000680	2012	2012-12-31	A	1.04847e+10	1.04847e+10	0	0	5.45081e+06	-5.26998e+07	5.41746e+07	3.11327e+07	2.30418e+07					山推股份	0	-0.286851	1.35574e+10	0.00399593
000680	2013000680	2013	2013-12-31	A	1.01354e+10	1.01354e+10	0	0	1.23821e+08	-4.29987e+08	-3.79293e+08	1.03783e+07	-3.89671e+08					山推股份	0	-0.0333223	1.29429e+10	-0.0293051
000680	2014000680	2014	2014-12-31	A	7.26945e+09	7.26945e+09	0	0	8.40827e+07	-5.5232e+07	1.31116e+07	4.09991e+07	-2.78874e+07					山推股份	0	-0.282764	1.18954e+10	0.00110224
000680	2015000680	2015	2015-12-31	A	3.77074e+09	3.77074e+09	0	0	4.31825e+07	-9.62092e+08	-9.4797e+08	2.01746e+07	-9.68145e+08					山推股份	0	-0.48129	1.03048e+10	-0.091993
000680	2016000680	2016	2016-12-31	A	4.40446e+09	4.40446e+09			7.8028e+07	-1.50597e+08	1.58757e+07	-1.77274e+06	1.76484e+07					山推股份	0	0.168063	9.33044e+09	0.00170149
000680	2017000680	2017	2017-12-31	A	6.3508e+09	6.3508e+09			2.03429e+08	3.09334e+07	5.02161e+07	-1.18983e+07	6.21144e+07				1.85962e+07	山推股份	0	0.441902	9.41154e+09	0.00533559
000680	2018000680	2018	2018-12-31	A	8.00173e+09	8.00173e+09			1.21722e+08	1.22969e+08	9.78128e+07	1.27775e+07	8.50353e+07	2.2864e+08	1.15902e+08	1.39644e+07	1.54594e+07	山推股份	0.0285739	0.259956	9.46644e+09	0.022576
000680	2019000680	2019	2019-12-31	A	6.40311e+09	6.40311e+09			1.27651e+08	5.80875e+07	6.70089e+07	5.0906e+06	6.19183e+07	2.30112e+08	1.02522e+08	1.56001e+07	7.26463e+07	山推股份	0.0359376	-0.199783	9.15133e+09	0.0185253
000680	2020000680	2020	2020-12-31	A	7.09816e+09	7.09816e+09			1.03475e+08	1.07172e+08	1.05162e+08	-78650.4	1.05241e+08	2.51572e+08	8.10708e+07	1.6852e+07	4.60626e+07	山推股份	0.0354418	0.108548	9.31674e+09	0.019989
000680	2021000680	2021	2021-12-31	A	9.15994e+09	9.15994e+09			8.17032e+07	2.13611e+08	2.07829e+08	-3.11474e+06	2.10944e+08	3.39883e+08	5.09593e+07	2.67062e+07	6.72227e+07	山推股份	0.0371053	0.290467	1.02245e+10	0.0253106
000683	2006000683	2006	2006-12-31	A	1.08886e+09	1.08886e+09			1.20566e+08	1.82978e+08	1.78256e+08	772111	1.77484e+08					天然碱	0	-0.881128	6.58108e+09	0.0270862
000683	2007000683	2007	2007-12-31	A	1.37866e+09	1.37866e+09	0	0	-37257.5	1.27039e+08	1.91659e+08	5.51359e+07	1.36523e+08					远兴能源	0	0.266157	3.02477e+09	0.063363
000683	2008000683	2008	2008-12-31	A	2.04694e+09	2.04694e+09	0	0	9.3947e+07	1.34741e+08	1.76275e+08	4.77956e+07	1.2848e+08					远兴能源	0	0.48473	4.10002e+09	0.0429938
000683	2009000683	2009	2009-12-31	A	1.73973e+09	1.73973e+09	0	0	1.39219e+09	1.18751e+09	1.18541e+09	3.06774e+08	8.78637e+08					远兴能源	0	-0.150083	5.51432e+09	0.21497
000683	2010000683	2010	2010-12-31	A	2.33336e+09	2.33336e+09	0	0	1.61104e+07	2.19195e+08	2.24855e+08	4.26687e+07	1.82187e+08					远兴能源	0	0.341219	6.06681e+09	0.0370632
000683	2011000683	2011	2011-12-31	A	3.13515e+09	3.13515e+09	0	0	-5.18575e+07	5.18005e+08	5.29654e+08	1.46707e+08	3.82947e+08					远兴能源	0	0.34362	5.84238e+09	0.0906572
000683	2012000683	2012	2012-12-31	A	3.6623e+09	3.6623e+09	0	0	1.0633e+07	3.59894e+08	3.72676e+08	7.5744e+07	2.96932e+08					远兴能源	0	0.168142	7.98976e+09	0.0466442
000683	2013000683	2013	2013-12-31	A	3.39935e+09	3.39935e+09	0	0	-2.05158e+07	-1.0674e+08	1.07146e+08	6.65222e+07	4.0624e+07					远兴能源	0	-0.0718011	1.08608e+10	0.00986541
000683	2014000683	2014	2014-12-31	A	7.19973e+09	7.19973e+09	0	0	1.1138e+06	4.76562e+08	4.85608e+08	2.08907e+08	2.767e+08					远兴能源	0	1.11797	1.56428e+10	0.0310436
000683	2015000683	2015	2015-12-31	A	7.31809e+09	7.31809e+09	0	0	1.24078e+07	2.75993e+08	2.96699e+08	1.91973e+08	1.04726e+08					远兴能源	0	0.0164403	1.94559e+10	0.0152499
000683	2016000683	2016	2016-12-31	A	9.13594e+09	9.13594e+09			-3.68152e+07	-5.1718e+08	-5.15216e+08	1.18385e+08	-6.33601e+08					远兴能源	0	0.248405	2.08076e+10	-0.024761
000683	2017000683	2017	2017-12-31	A	1.03039e+10	1.03039e+10			4.40926e+07	1.23603e+09	1.15933e+09	2.19927e+08	9.394e+08				1.86315e+07	远兴能源	0	0.127847	2.21359e+10	0.0523731
000683	2018000683	2018	2018-12-31	A	8.92358e+09	8.92358e+09			1.42698e+08	1.99772e+09	1.89455e+09	2.56088e+08	1.63846e+09	1.29968e+08	3.0649e+08	5.76747e+07	1.94882e+07	远兴能源	0.0145646	-0.133965	2.2826e+10	0.0964265
000683	2019000683	2019	2019-12-31	A	7.69322e+09	7.69322e+09			2.14163e+08	1.12393e+09	1.10454e+09	2.316e+08	8.72943e+08	1.28114e+08	3.62094e+08	1.15434e+08	1.48114e+07	远兴能源	0.0166528	-0.137878	2.35665e+10	0.0622341
000683	2020000683	2020	2020-12-31	A	7.69806e+09	7.69806e+09			1.10621e+08	2.46698e+08	2.4656e+08	120141600	1.26419e+08	1.2316e+08	3.21527e+08	5.83081e+07	2.45998e+07	远兴能源	0.0159988	0.000628805	2.3387e+10	0.0242907
000683	2021000683	2021	2021-12-31	A	1.21485e+10	1.21485e+10			3.9051e+09	6.64988e+09	6.31683e+09	6.30779e+08	5.68605e+09	1.56524e+08	2.48718e+08	5.34406e+07	1.89333e+07	远兴能源	0.0128842	0.57813	2.47465e+10	0.265312
000687	2006000687	2006	2006-12-31	A	8.12704e+08	8.12704e+08			1.5185e+07	2.67165e+07	2.76409e+07		2.76409e+07					保定天鹅	0	-0.933103	1.36637e+10	0.00202294
000687	2007000687	2007	2007-12-31	A	8.40205e+08	8.40205e+08			-154.77	8.19204e+07	7.88856e+07	7002162	7.18835e+07					保定天鹅	0	0.0338382	1.89821e+09	0.0415579
000687	2008000687	2008	2008-12-31	A	7.5363e+08	7.5363e+08	0	0	2.0424e+07	-1.39619e+08	-1.37906e+08	-1.9372e+06	-1.35968e+08					保定天鹅	0	-0.10304	2.05641e+09	-0.0670615
000687	2009000687	2009	2009-12-31	A	7.84118e+08	7.84118e+08	0	0	1.61658e+08	8.4408e+07	7.68638e+07	1.08614e+07	6.60024e+07					保定天鹅	0	0.0404558	1.56857e+09	0.0490025
000687	2010000687	2010	2010-12-31	A	8.48824e+08	8.48824e+08	0	0	8.25105e+07	3.71724e+07	5.6448e+07	-71760.6	5.65198e+07					保定天鹅	0	0.0825206	1.6368e+09	0.0344868
000687	2011000687	2011	2011-12-31	A	9.66298e+08	9.66298e+08	0	0	7.64678e+07	7.18323e+07	8.07835e+07	1.08966e+07	6.98868e+07					保定天鹅	0	0.138396	1.69567e+09	0.0476409
000687	2012000687	2012	2012-12-31	A	8.66589e+08	8.66589e+08	0	0	1.12468e+08	1.249e+07	1.54288e+07	5.38926e+06	1.00395e+07					保定天鹅	0	-0.103187	2.36989e+09	0.00651032
000687	2013000687	2013	2013-12-31	A	7.84873e+08	7.84873e+08	0	0	9.27141e+06	-1.6517e+08	-1.62662e+08	-3.89101e+06	-1.58771e+08					恒天天鹅	0	-0.0942961	2.78995e+09	-0.0583029
000687	2014000687	2014	2014-12-31	A	7.22567e+08	7.22567e+08	0	0	9.71597e+07	-4.44592e+07	1.14819e+07	-3.00076e+06	1.44826e+07					恒天天鹅	0	-0.079384	2.61691e+09	0.00438756
000687	2015000687	2015	2015-12-31	A	8.77868e+08	8.77868e+08	0	0	1.28957e+08	-2.71764e+08	-2.62429e+08	1.05122e+07	-2.72941e+08					华讯方舟	0	0.21493	2.58592e+09	-0.101484
000687	2016000687	2016	2016-12-31	A	1.50522e+09	1.50522e+09			108060	1.33907e+08	1.70784e+08	4.22181e+07	1.28565e+08	6.78415e+07	8.58912e+07	1.30371e+07		华讯方舟	0.0450709	0.714629	3.24922e+09	0.0789958
000687	2017000687	2017	2017-12-31	A	1.34656e+09	1.34656e+09			714446	4.71853e+07	6.20091e+07	2.42415e+07	3.77676e+07	1.47694e+08			4.2277e+07	华讯方舟	0.109683	-0.105407	3.99708e+09	0.0155136
000687	2018000687	2018	2018-12-31	A	1.51813e+09	1.51813e+09			7.86091e+06	-4.79617e+08	-4.66389e+08	1.64494e+06	-4.68034e+08	1.5737e+08	2.00119e+08	1.58949e+07	2.51436e+07	华讯方舟	0.10366	0.127415	4.11518e+09	-0.0647043
000687	2019000687	2019	2019-12-31	A	2.69478e+08	2.69478e+08			-5.66288e+06	-1.53846e+09	-1.54157e+09	3.16952e+06	-1.54474e+09	8.77156e+07	1.2237e+08	5.91092e+06	1.68802e+07	华讯方舟	0.325501	-0.822493	2.94181e+09	-0.482424
000687	2020000687	2020	2020-12-31	A	4.66957e+07	4.66957e+07			-4.33119e+06	-6.32475e+08	-1.08487e+09	7235.37	-1.08487e+09	1.07095e+07	1.14422e+08	170736	4.05325e+06	*ST 华讯	0.229346	-0.826718	1.38756e+09	-0.699387
000687	2021000687	2021	2021-12-31	A	3.50313e+07	3.50313e+07			-1.94656e+06	-6.42359e+08	-7.21349e+08	4637.15	-7.21353e+08	8.59721e+06	1.19486e+08	91360.8	7.35881e+06	*ST 华讯	0.245415	-0.249795	7.14484e+08	-0.842374
000691	2006000691	2006	2006-12-31	A	2.0432e+08	2.0432e+08			-6.18699e+07	-8.91619e+07	-8.98027e+07		-8.98027e+07					ST 寰岛	0	4.83249	5.09746e+08	-0.176171
000691	2007000691	2007	2007-12-31	A	1.60042e+08	1.60042e+08	0	0	4.02662e+07	3.61966e+06	1.01413e+07	667555	9.47371e+06					ST 寰岛	0	-0.216707	6.26379e+08	0.0161903
000691	2008000691	2008	2008-12-31	A	7.06299e+07	7.06299e+07	0	0	99864.4	-2.24047e+08	-2.18583e+08	2.58508e+06	-2.21168e+08					ST 联油	0	-0.55868	5.61535e+08	-0.389259
000691	2009000691	2009	2009-12-31	A	0		0	0	3.83237e+07	1.20203e+06	6.5335e+06	0	6.5335e+06					*ST 联油	#DIV/0!	-1	4.52896e+08	0.0144261
000691	2010000691	2010	2010-12-31	A	0	0	0	0	3.91757e+07	2.78051e+07	6.1147e+06	488350	5.62635e+06					*ST 亚太	#DIV/0!	#DIV/0!	3.34321e+08	0.0182899
000691	2011000691	2011	2011-12-31	A	0	0	0	0	-838188	-3.78381e+07	-3.81547e+07	2.94757e+06	-4.11023e+07					*ST 亚太	#DIV/0!	#DIV/0!	2.35321e+08	-0.162139
000691	2012000691	2012	2012-12-31	A	37259226	37259226	0	0	-3.477e+06	-3.24305e+06	-4.0721e+06	3.88101e+06	-7.95311e+06					亚太实业	0	#DIV/0!	2.54349e+08	-0.0160099
000691	2013000691	2013	2013-12-31	A	32384477	32384477	0	0	-210098	-3.85391e+06	-3.90576e+06	1.06208e+06	-4.96783e+06					亚太实业	0	-0.130833	2.70388e+08	-0.014445
000691	2014000691	2014	2014-12-31	A	1.31289e+07	1.31289e+07	0	0	-119323	-1.50378e+07	-43510027	-13518.1	-4.35235e+07					亚太实业	0	-0.594593	3.15183e+08	-0.138133
000691	2015000691	2015	2015-12-31	A	1.04716e+08	1.04716e+08	0	0	9.26991e+06	1.4114e+07	1.42094e+07	0	1.42094e+07					亚太实业	0	6.976	3.18452e+08	0.0446203
000691	2016000691	2016	2016-12-31	A	4.6243e+07	4.6243e+07			165389	2.99523e+06	2.39537e+06		2.39537e+06					ST 亚太	0	-0.558396	3.14242e+08	0.00762271
000691	2017000691	2017	2017-12-31	A	4.61478e+07	4.61478e+07				-7.22805e+06	-7.23643e+06	1.72694e+06	-8.96336e+06					亚太实业	0	-0.00205916	2.97284e+08	-0.0243418
000691	2018000691	2018	2018-12-31	A	3.77215e+07	3.77215e+07				-7.73676e+06	1.07599e+07		1.07599e+07				546900	亚太实业	0	-0.182594	2.25731e+08	0.0476668
000691	2019000691	2019	2019-12-31	A	1.39119e+07	1.39119e+07				-1.03065e+07	-1.03144e+07	400095	-1.07145e+07		1.94308e+06	12955		亚太实业	0	-0.631195	2.19433e+08	-0.0381498
000691	2020000691	2020	2020-12-31	A	2.65757e+08	2.65757e+08			1.08563e+07	2.92866e+07	3.45414e+07	3.21209e+06	3.13293e+07	8.49853e+06	8.30541e+06	39678.3	174362	亚太实业	0.0319786	18.1029	4.83894e+08	0.0885458
000691	2021000691	2021	2021-12-31	A	5.2156e+08	5.2156e+08				4.87645e+07	5.01579e+07	7.11645e+06	4.30414e+07	1.64111e+07	1.50754e+07	544727	1.3342e+06	亚太实业	0.0314654	0.962547	7.29991e+08	0.0893618
000695	2006000695	2006	2006-12-31	A	3.57852e+08	3.57852e+08			-7.04363e+06	4.05556e+07	4.04528e+07	3.19063e+06	3.72621e+07					滨海能源	0	-0.313881	8.76292e+08	0.0461636
000695	2007000695	2007	2007-12-31	A	3.89205e+08	3.89205e+08			-304266	1.16261e+07	1.38973e+07	8.07379e+06	5.82355e+06					滨海能源	0	0.0876148	1.01837e+09	0.0136466
000695	2008000695	2008	2008-12-31	A	4.90987e+08	4.90987e+08			-57554.6	-6.38392e+06	4.06083e+06	1.04423e+06	3.01661e+06					滨海能源	0	0.261512	1.00121e+09	0.00405594
000695	2009000695	2009	2009-12-31	A	5.73419e+08	5.73419e+08			-92872.1	-6.30245e+07	-4.54395e+07	570141	-4.60096e+07					滨海能源	0	0.16789	9.73795e+08	-0.0466623
000695	2010000695	2010	2010-12-31	A	6.73444e+08	6.73444e+08	0	0	-181523	-6.31929e+07	9.24353e+06	1.81376e+06	7.42976e+06					滨海能源	0	0.174437	9.93488e+08	0.00930411
000695	2011000695	2011	2011-12-31	A	7.33964e+08	7.33964e+08			-182539	-2.77288e+07	8.21597e+06	1.66315e+06	6.55282e+06					滨海能源	0	0.0898672	1.14611e+09	0.00716857
000695	2012000695	2012	2012-12-31	A	7.82878e+08	7.82878e+08	0	0	177850	-2.46691e+07	7.745e+06	2.49783e+06	5.24717e+06					滨海能源	0	0.0666427	1.22856e+09	0.00630413
000695	2013000695	2013	2013-12-31	A	7.28582e+08	7.28582e+08	0	0	26388	-2.74182e+07	4.92353e+06	1.3104e+06	3.61313e+06					滨海能源	0	-0.0693535	1.17243e+09	0.00419942
000695	2014000695	2014	2014-12-31	A	6.5763e+08	6.5763e+08	0	0	-130135	-2.61055e+07	6.58324e+06	3.21656e+06	3.36667e+06					滨海能源	0	-0.0973844	1.13413e+09	0.00580468
000695	2015000695	2015	2015-12-31	A	6.07393e+08	6.07393e+08	0	0	-106788	-2.76156e+07	5.20189e+06	1.77478e+06	3.42711e+06					滨海能源	0	-0.0763901	1.11488e+09	0.00466589
000695	2016000695	2016	2016-12-31	A	6.0456e+08	6.0456e+08			-32254.4	-4.92818e+07	8.17104e+06	4.28775e+06	3.8833e+06					滨海能源	0	-0.00466411	1.12574e+09	0.00725839
000695	2017000695	2017	2017-12-31	A	1.0067e+09	1.0067e+09			-300455	1.84076e+07	2.84668e+07	7.74921e+06	2.07176e+07				2.59338e+06	滨海能源	0	0.665183	1.43139e+09	0.0198875
000695	2018000695	2018	2018-12-31	A	1.04649e+09	1.04649e+09			8.52777e+07	6.92741e+07	6.77443e+07	1.1491e+07	5.62533e+07	1.58859e+07	2.35373e+07	-1.602e+06	3624443	滨海能源	0.0151801	0.0395264	1.29213e+09	0.0706443
000695	2019000695	2019	2019-12-31	A	5.79423e+08	5.79423e+08				4.78813e+07	4.71519e+07	1.09475e+07	3.62044e+07	1.92617e+07	1.39896e+07	1.37212e+06	4.49343e+06	滨海能源	0.0332429	-0.446321	9.1733e+08	0.0666515
000695	2020000695	2020	2020-12-31	A	5.35218e+08	5.35218e+08				-2.19157e+07	-2.5259e+07	542724	-2.58018e+07	1.42157e+07	1.40945e+07	524074	3.71729e+06	滨海能源	0.0265605	-0.0762905	1.02743e+09	-0.0108665
000695	2021000695	2021	2021-12-31	A	4.91617e+08	4.91617e+08			-506450	-1.14271e+08	-1.15229e+08	-1.79265e+07	-9.73025e+07	1.88841e+07	1.50358e+07	551950	4.62087e+06	滨海能源	0.0384121	-0.0814641	1.04553e+09	-0.0958296
000697	2006000697	2006	2006-12-31	A	1.18517e+09	1.18517e+09			310978	4.53946e+07	3.67108e+07		5.49329e+07					咸阳偏转	0	1.41076	1.07411e+09	0.0511426
000697	2007000697	2007	2007-12-31	A	1.02951e+09	1.02951e+09	0	0	-2.37908e+06	-6.2196e+07	-6.33168e+07	0	-6.33168e+07					咸阳偏转	0	-0.131339	1.06509e+09	-0.0594473
000697	2008000697	2008	2008-12-31	A	9.68887e+08	9.68887e+08	0	0	-1.35832e+06	-6.52202e+07	-6.1865e+07	296526	-6.21616e+07					咸阳偏转	0	-0.0588859	8.90605e+08	-0.0694641
000697	2009000697	2009	2009-12-31	A	7.4363e+08	7.4363e+08	0	0	1.18042e+07	-9.87248e+07	3.39695e+06	80150.6	3.3168e+06					*ST 偏转	0	-0.23249	7.98017e+08	0.00425675
000697	2010000697	2010	2010-12-31	A	7.67224e+08	7.67224e+08	0	0	1.25539e+06	-8.07608e+07	-7.94353e+07	64457.6	-7.94998e+07					*ST 偏转	0	0.0317284	7.73586e+08	-0.102684
000697	2011000697	2011	2011-12-31	A	7.31405e+08	7.31405e+08	0	0	128163	-5.16589e+07	-5.08373e+07	220881	-5.10582e+07					*ST 偏转	0	-0.046687	6.7708e+08	-0.0750831
000697	2012000697	2012	2012-12-31	A	2.12032e+08	2.12032e+08	0	0	0	5.71922e+07	5.768e+07	1.25311e+07	4.51489e+07					炼石有色	0	-0.710103	6.08847e+08	0.0947365
000697	2013000697	2013	2013-12-31	A	2.26201e+08	2.26201e+08	0	0	0	7.88437e+07	7.89865e+07	1.42082e+07	6.47783e+07					炼石有色	0	0.0668228	6.62628e+08	0.119202
000697	2014000697	2014	2014-12-31	A	2.4374e+08	2.4374e+08	0	0	8.99705e+06	9.80757e+07	9.91741e+07	1.60596e+07	8.31145e+07					炼石有色	0	0.0775381	1.14938e+09	0.0862847
000697	2015000697	2015	2015-12-31	A	1.5496e+08	1.5496e+08	0	0	3.03571e+07	6.78938e+07	6.97088e+07	9.12255e+06	6.05862e+07					炼石有色	0	-0.364243	1.63027e+09	0.0427591
000697	2016000697	2016	2016-12-31	A	1.26538e+07	1.26538e+07			7.91517e+06	-4.33621e+07	-4.11947e+07	1.25301e+06	-4.24477e+07					炼石有色	0	-0.918341	1.66292e+09	-0.0247726
000697	2017000697	2017	2017-12-31	A	7.52738e+08	7.52738e+08			1.10112e+06	-9.9652e+06	6.73139e+07	1.40551e+07	5.32588e+07				8.44674e+07	炼石有色	0	58.4869	3.42957e+09	0.0196275
000697	2018000697	2018	2018-12-31	A	1.60252e+09	1.60252e+09			2.50291e+08	2.22406e+07	7.07537e+07	4.88288e+07	2.19249e+07	2.44709e+07	1.7822e+08	7.45531e+06	1.08282e+07	炼石航空	0.0152703	1.12892	5.21402e+09	0.0477509
000697	2019000697	2019	2019-12-31	A	1.97986e+09	1.97986e+09			-1.41827e+07	-1.5689e+09	-1.5481e+09	1.27402e+07	-1.56084e+09	1.51171e+07	8.7095e+07	2.09617e+06	1.09268e+07	炼石航空	0.00763541	0.235468	4.4217e+09	-0.330416
000697	2020000697	2020	2020-12-31	A	1.13148e+09	1.13148e+09			-2.10254e+06	-5.04418e+08	-5.0441e+08	-2.33526e+07	-4.81057e+08	7.06931e+06	9.22646e+07	864813	1.32088e+07	炼石航空	0.00624782	-0.428504	3.50039e+09	-0.117743
000697	2021000697	2021	2021-12-31	A	9.86011e+08	9.86011e+08			-1.72678e+06	-5.35574e+08	-541430575	1.42203e+07	-5.55651e+08	8.86512e+06	1.26182e+08	301122	1.62269e+07	炼石航空	0.00899089	-0.128569	3.30525e+09	-0.125633
000698	2006000698	2006	2006-12-31	A	4.14456e+09	4.14456e+09			10923.6	1.61871e+08	1.53282e+08	6.16292e+07	9.16683e+07					沈阳化工	0	3.20336	3.61405e+09	0.0424172
000698	2007000698	2007	2007-12-31	A	5.48679e+09	5.48679e+09	0	0	-215718	1.85265e+08	2.39081e+08	8.49756e+07	1.54106e+08					沈阳化工	0	0.323854	4.29886e+09	0.0556151
000698	2008000698	2008	2008-12-31	A	5.91145e+09	5.91145e+09	0	0	0	1.10467e+08	1.31661e+08	4.43721e+07	8.72892e+07					沈阳化工	0	0.077397	5.61265e+09	0.023458
000698	2009000698	2009	2009-12-31	A	4.50581e+09	4.50581e+09	0	0	-3.46736e+06	3.91743e+07	5.63811e+07	-6.09708e+06	6.24782e+07					沈阳化工	0	-0.237782	6.82742e+09	0.00825804
000698	2010000698	2010	2010-12-31	A	7.48408e+09	7.48408e+09	0	0	0	1.91642e+08	2.16282e+08	5.47769e+06	2.10804e+08					沈阳化工	0	0.660984	6.95922e+09	0.0310785
000698	2011000698	2011	2011-12-31	A	1.00922e+10	1.00922e+10	0	0	1.30052e+07	1.41055e+08	2.51467e+08	4.06542e+07	2.10813e+08					沈阳化工	0	0.348488	6.85506e+09	0.0366835
000698	2012000698	2012	2012-12-31	A	1.02607e+10	1.02607e+10	0	0	0	-2.52422e+08	-1.78905e+08	-1.53546e+07	-1.63551e+08					沈阳化工	0	0.0166919	6.92697e+09	-0.0258273
000698	2013000698	2013	2013-12-31	A	1.05311e+10	1.05311e+10	0	0	0	-2.05116e+08	4.02309e+07	1.0107e+07	3.01238e+07					沈阳化工	0	0.0263608	7.0191e+09	0.00573162
000698	2014000698	2014	2014-12-31	A	1.05344e+10	1.05344e+10	0	0	0	-2.34352e+08	3.69115e+07	2.04246e+07	1.64868e+07					沈阳化工	0	0.000309807	7.28088e+09	0.00506965
000698	2015000698	2015	2015-12-31	A	9.6639e+09	9.6639e+09	0	0	0	-1.64621e+08	1.93973e+08	7.93922e+06	1.86034e+08					沈阳化工	0	-0.0826334	8.58571e+09	0.0225926
000698	2016000698	2016	2016-12-31	A	8.84677e+09	8.84677e+09			0	4.11383e+07	3.83302e+08	4.41761e+07	3.39126e+08					沈阳化工	0	-0.0845554	1.01143e+10	0.0378972
000698	2017000698	2017	2017-12-31	A	1.19082e+10	1.19082e+10				2.86505e+08	2.68311e+08	4.03876e+07	2.27923e+08				4.8758e+07	沈阳化工	0	0.346047	1.02289e+10	0.0262307
000698	2018000698	2018	2018-12-31	A	1.07908e+10	1.07908e+10				1.58595e+08	1.61498e+08	4.28921e+07	1.18606e+08	1.46988e+08	1.55732e+08	2.59254e+07	5.87576e+07	沈阳化工	0.0136217	-0.0938332	9.50178e+09	0.0333864
000698	2019000698	2019	2019-12-31	A	1.102e+10	1.102e+10			-5.91166e+06	-6.93258e+08	-6.95639e+08	4.96557e+07	-7.45295e+08	1.50836e+08	1.5944e+08	3.66296e+07	5.78094e+07	沈阳化工	0.0136875	0.0212377	9.0069e+09	-0.059532
000698	2020000698	2020	2020-12-31	A	9.57185e+09	9.57185e+09				5.383e+08	5.44662e+08	1.86427e+08	3.58236e+08	1.85197e+08	1.63717e+08	5.26895e+07	1.19024e+08	沈阳化工	0.0193481	-0.131407	9.66269e+09	0.0733108
000698	2021000698	2021	2021-12-31	A	1.01317e+10	1.01317e+10				2.11033e+08	2.10743e+08	1.03746e+08	1.06998e+08	2.2459e+08	1.36936e+08	5.22169e+07	3.91828e+07	沈阳化工	0.0221671	0.0584897	1.02729e+10	0.0338445
000700	2006000700	2006	2006-12-31	A	9.79793e+08	9.79793e+08			1.68808e+07	3.9442e+07	4.22228e+07	7.33209e+06	3.48907e+07					模塑科技	0	-0.903294	6.29344e+09	0.00670902
000700	2007000700	2007	2007-12-31	A	1.12692e+09	1.12692e+09	0	0	1.96562e+07	6.04405e+07	5.86613e+07	2.42576e+07	3.44037e+07					模塑科技	0	0.150159	2.4721e+09	0.0237294
000700	2008000700	2008	2008-12-31	A	1.43615e+09	1.43615e+09	0	0	1.39389e+07	7.09714e+07	9.71832e+07	2.98567e+07	6.73266e+07					模塑科技	0	0.274408	2.90967e+09	0.0334
000700	2009000700	2009	2009-12-31	A	1727352982	1727352982	0	0	6.89533e+06	1.30888e+08	1.36006e+08	5.71282e+07	7.88781e+07					模塑科技	0	0.202764	3.41324e+09	0.0398467
000700	2010000700	2010	2010-12-31	A	1.97085e+09	1.97085e+09	0	0	-578537	9.12227e+07	9.4269e+07	3.19701e+07	6.22989e+07					模塑科技	0	0.140966	3.67455e+09	0.0256545
000700	2011000700	2011	2011-12-31	A	1.96425e+09	1.96425e+09	0	0	4.47456e+06	1.03047e+08	1.09211e+08	8.86186e+06	1.00349e+08					模塑科技	0	-0.00334804	3.90743e+09	0.0279495
000700	2012000700	2012	2012-12-31	A	2.46439e+09	2.46439e+09	0	0	7.81108e+06	1.80777e+08	2.07713e+08	2.40795e+07	1.83633e+08					模塑科技	0	0.254618	3.97599e+09	0.0522417
000700	2013000700	2013	2013-12-31	A	2.90114e+09	2.90114e+09	0	0	5.63077e+07	2.57883e+08	2.50611e+08	3.21167e+07	2.18494e+08					模塑科技	0	0.177224	3.95959e+09	0.0632922
000700	2014000700	2014	2014-12-31	A	3.3954e+09	3.3954e+09	0	0	5.44395e+07	2.86545e+08	2.9308e+08	4.42421e+07	2.48838e+08					模塑科技	0	0.170369	3.90819e+09	0.0749911
000700	2015000700	2015	2015-12-31	A	3.13635e+09	3.13635e+09	0	0	1.4418e+08	3.33925e+08	3.43723e+08	4.73145e+07	2.96408e+08					模塑科技	0	-0.0762931	4.24315e+09	0.0810065
000700	2016000700	2016	2016-12-31	A	3.19102e+09	3.19102e+09			1.68647e+08	2.3531e+08	2.33121e+08	4.69479e+07	1.86173e+08					模塑科技	0	0.0174303	5.24605e+09	0.0444374
000700	2017000700	2017	2017-12-31	A	4.34015e+09	4.34015e+09			1.94723e+08	1.75271e+08	1.70625e+08	3.61596e+07	1.34465e+08				1.14797e+07	模塑科技	0	0.360113	6.73343e+09	0.0253399
000700	2018000700	2018	2018-12-31	A	4.96565e+09	4.96565e+09			3.66411e+08	7.39131e+07	5.88827e+07	4.8694e+07	1.01887e+07	1.94965e+08	1.07334e+08	4.78755e+06	2.41362e+07	模塑科技	0.0392628	0.144119	7.46502e+09	0.0222661
000700	2019000700	2019	2019-12-31	A	5.48953e+09	5.48953e+09			2.03891e+08	1.31695e+08	1.3217e+08	3.05069e+07	1.01663e+08	2.09118e+08	1.59852e+08	3.76304e+06	2.34543e+07	模塑科技	0.0380941	0.105501	7.62161e+09	0.038315
000700	2020000700	2020	2020-12-31	A	6.12445e+09	6.12445e+09			2.20659e+08	4.82893e+07	3.89743e+07	2.23663e+07	1.6608e+07	2.10924e+08	1.55306e+08	4.43054e+06	3.93351e+07	模塑科技	0.0344396	0.115661	8.09266e+09	0.0240069
000700	2021000700	2021	2021-12-31	A	7.38987e+09	7.38987e+09			-2.01299e+08	-1.66388e+08	-1.75347e+08	2.8339e+07	-2.03686e+08	2.7498e+08	1.57448e+08	4.15345e+06	3.36751e+07	模塑科技	0.0372104	0.206617	8.32832e+09	-0.00214922
000702	2006000702	2006	2006-12-31	A	1.6201e+09	1.6201e+09			5.52804e+07	3.63744e+07	3.96835e+07	8.79406e+06	3.08895e+07					正虹科技	0	-0.780767	4.71885e+09	0.00840957
000702	2007000702	2007	2007-12-31	A	1.39075e+09	1.39075e+09	0	0	3.03211e+06	-9.34513e+07	-9.70804e+07	6.38194e+06	-1.03462e+08					正虹科技	0	-0.141563	1.06442e+09	-0.0912049
000702	2008000702	2008	2008-12-31	A	1.59317e+09	1.59317e+09	0	0	2.34774e+06	3.10784e+07	30547392	1.11971e+07	1.93503e+07					正虹科技	0	0.145546	9.17043e+08	0.0333108
000702	2009000702	2009	2009-12-31	A	1.65883e+09	1.65883e+09	0	0	164959	2.30612e+07	2.4546e+07	9.83199e+06	1.4714e+07					正虹科技	0	0.0412134	8.26208e+08	0.0297092
000702	2010000702	2010	2010-12-31	A	1.70562e+09	1.70562e+09	0	0	3.36339e+06	1.44848e+07	1.79389e+07	7.15804e+06	1.07809e+07					正虹科技	0	0.0282072	8.79088e+08	0.0204063
000702	2011000702	2011	2011-12-31	A	1.91193e+09	1.91193e+09	0	0	-1.58551e+06	3.22171e+06	1.23704e+07	5.84587e+06	6.52452e+06					正虹科技	0	0.120954	8.81837e+08	0.014028
000702	2012000702	2012	2012-12-31	A	1.96603e+09	1.96603e+09	0	0	251428	4.15977e+06	8.27135e+06	3.60394e+06	4.66741e+06					正虹科技	0	0.0282991	8.7199e+08	0.0094856
000702	2013000702	2013	2013-12-31	A	2.0241e+09	2.0241e+09	0	0	4.31892e+06	-2.50953e+07	-1.8087e+07	7.05954e+06	-2.51465e+07					正虹科技	0	0.0295345	8.20358e+08	-0.0220477
000702	2014000702	2014	2014-12-31	A	1.80132e+09	1.80132e+09	0	0	2.43318e+07	2.27855e+07	3.58083e+07	9.23572e+06	2.65725e+07					正虹科技	0	-0.110065	7.19963e+08	0.0497362
000702	2015000702	2015	2015-12-31	A	1.31688e+09	1.31688e+09	0	0	1.08372e+07	2.58679e+06	6.98764e+06	2.43439e+06	4.55325e+06					正虹科技	0	-0.268935	6.69856e+08	0.0104315
000702	2016000702	2016	2016-12-31	A	1.22999e+09	1.22999e+09			2.21121e+06	-2.35705e+06	3.40226e+06	2.131e+06	1.27126e+06					正虹科技	0	-0.0659816	6.37299e+08	0.00533856
000702	2017000702	2017	2017-12-31	A	1.3484e+09	1.3484e+09			1.26418e+06	1.88e+07	1.84116e+07	3.58619e+06	1.48254e+07				2.56449e+06	正虹科技	0	0.0962722	6.76049e+08	0.0272341
000702	2018000702	2018	2018-12-31	A	1.34188e+09	1.34188e+09			-1.35261e+06	6.07854e+07	6.95741e+07	1.67966e+07	5.27775e+07	8.18771e+06	2.62959e+06	1.09713e+06	2.60243e+06	正虹科技	0.00610168	-0.00484042	7.12591e+08	0.101326
000702	2019000702	2019	2019-12-31	A	1.12301e+09	1.12301e+09			4.90581e+06	3.24442e+07	1.72522e+07	1.91194e+06	1.53403e+07	5.59366e+06	1.99311e+06	311260	3.47141e+06	正虹科技	0.00498094	-0.163103	6.9895e+08	0.0275346
000702	2020000702	2020	2020-12-31	A	1.0683e+09	1.0683e+09			4.49932e+06	6.19222e+07	4.22996e+07	9.20727e+06	3.30923e+07	5.68621e+06	1.02325e+06	355298	2.52241e+06	正虹科技	0.00532269	-0.0487233	8.02e+08	0.0540185
000702	2021000702	2021	2021-12-31	A	1.43156e+09	1.43156e+09			4.98694e+06	-3.15391e+08	-3.2974e+08	2.87442e+06	-3.32615e+08	3.13321e+06	1.91346e+07	1.12772e+06	2.80281e+06	正虹科技	0.00218866	0.340046	9.13204e+08	-0.340127
000703	2006000703	2006	2006-12-31	A	2.92312e+08	2.92312e+08			-4.17146e+06	5.24667e+06	7.40358e+06	4.6117e+06	2.79188e+06					世纪光华	0	-0.79581	6.42825e+08	0.0115173
000703	2007000703	2007	2007-12-31	A	2.88901e+08	2.88901e+08	0	0	2.62388e+06	-7.01853e+06	4.59905e+07	7.02836e+06	3.89622e+07					世纪光华	0	-0.0116673	3.83047e+08	0.120065
000703	2008000703	2008	2008-12-31	A	2.48501e+08	2.48501e+08			-4.36332e+06	-1.93718e+07	-1.49388e+07	1.00924e+06	-1.59481e+07					世纪光华	0	-0.139843	3.66811e+08	-0.0407262
000703	2009000703	2009	2009-12-31	A	1.83895e+08	1.83895e+08	0	0	0	-2.23361e+07	-2.21928e+07	-1.96239e+06	-2.02304e+07					世纪光华	0	-0.259981	3.27762e+08	-0.0677099
000703	2010000703	2010	2010-12-31	A	2.23114e+08	2.23114e+08	0	0	115000	-289784	1.22884e+06	-1.2322e+06	2.46104e+06					*ST 光华	0	0.21327	3.00449e+08	0.00409001
000703	2011000703	2011	2011-12-31	A	3.1513e+10	3.1513e+10	0	0	3.91873e+08	2.78913e+09	2.92078e+09	4.08854e+08	2.51193e+09					恒逸石化	0	140.241	1.13587e+10	0.25714
000703	2012000703	2012	2012-12-31	A	3.26716e+10	3.26716e+10	0	0	1.14537e+08	3.01829e+08	495273478	4.17109e+07	4.53563e+08					恒逸石化	0	0.0367666	21830272893	0.0226875
000703	2013000703	2013	2013-12-31	A	3.07506e+10	3.07506e+10	0	0	2.63854e+08	4.83758e+08	550340221	4.82233e+07	5.02117e+08					恒逸石化	0	-0.0587978	2.2523e+10	0.0244346
000703	2014000703	2014	2014-12-31	A	2.80625e+10	2.80625e+10	0	0	-3.79222e+08	-4.5391e+08	-4.17998e+08	-2.15383e+07	-3.96459e+08					恒逸石化	0	-0.0874151	2.5269e+10	-0.0165419
000703	2015000703	2015	2015-12-31	A	3.03177e+10	3.03177e+10	0	0	5.02606e+08	1.66918e+08	2.14423e+08	5.22845e+07	1.62139e+08					恒逸石化	0	0.0803621	2.59706e+10	0.00825638
000703	2016000703	2016	2016-12-31	A	3.24193e+10	3.24193e+10			6.05259e+08	7.8065e+08	9.92112e+08	1.03466e+08	8.88645e+08					恒逸石化	0	0.0693203	2.63715e+10	0.0376206
000703	2017000703	2017	2017-12-31	A	6.42838e+10	6.42838e+10			5.76952e+08	1.95024e+09	1.96258e+09	1.18597e+08	1.84398e+09		3.5282e+08	4.54372e+07	6.74421e+07	恒逸石化	0	0.982886	3.04011e+10	0.0761616
000703	2018000703	2018	2018-12-31	A	8.49477e+10	8.49477e+10			1.09581e+09	2.60454e+09	2.61961e+09	3.76189e+08	2.24342e+09	2.79482e+08	6.21653e+08	9.69965e+07	1.48988e+08	恒逸石化	0.00329005	0.321447	4.64463e+10	0.0697852
000703	2019000703	2019	2019-12-31	A	7.96205e+10	7.96205e+10			1.50467e+09	4.78911e+09	4.77107e+09	7.50384e+08	4.02068e+09	4.9274e+08	1.02701e+09	1.49594e+08	4.75316e+08	恒逸石化	0.00618861	-0.0627109	7.24277e+10	0.0800532
000703	2020000703	2020	2020-12-31	A	8.64296e+10	8.64296e+10			1.69162e+09	4.52628e+09	4.51957e+09	7.04967e+08	3.8146e+09	3.51969e+08	1.85737e+09	1.85855e+08	3.71817e+08	恒逸石化	0.00407232	0.0855192	8.87455e+10	0.0718565
000703	2021000703	2021	2021-12-31	A	1.2898e+11	1.2898e+11			1.0694e+09	4.29057e+09	4.30289e+09	3.4459e+08	3.9583e+09	6.8698e+08	2.09878e+09	1.66561e+08	3.32264e+08	恒逸石化	0.00532627	0.492307	9.89046e+10	0.0647257
000707	2006000707	2006	2006-12-31	A	9.94562e+08	9.94562e+08			-2.9982e+06	-8.09281e+07	-8.25914e+07		-8.25914e+07					双环科技	0	-0.992289	5.40258e+10	-0.00152874
000707	2007000707	2007	2007-12-31	A	1.30282e+09	1.30282e+09	0	0	2.29749e+06	9.89494e+07	1.06939e+08	1.33778e+07	9.35613e+07					双环科技	0	0.309941	2.56258e+09	0.041731
000707	2008000707	2008	2008-12-31	A	3.44497e+09	3.44497e+09	0	0	-95841.8	3.43356e+08	3.44708e+08	1.18506e+07	3.32857e+08					双环科技	0	1.64424	3.95084e+09	0.0872493
000707	2009000707	2009	2009-12-31	A	2.96664e+09	2.96664e+09	0	0	1.0931e+06	-2.05605e+07	1.30076e+07	2.68288e+06	1.03247e+07					双环科技	0	-0.138849	5.34437e+09	0.00243388
000707	2010000707	2010	2010-12-31	A	3.76789e+09	3.76789e+09	0	0	2.21985e+06	4.37987e+07	6.37899e+07	8.2188e+06	5.55711e+07					双环科技	0	0.270088	6.21281e+09	0.0102675
000707	2011000707	2011	2011-12-31	A	5.23187e+09	5.23187e+09	0	0	-8.69715e+06	4.2806e+08	4.45521e+08	9.22723e+07	3.53248e+08					双环科技	0	0.388541	7.52141e+09	0.0592337
000707	2012000707	2012	2012-12-31	A	4.59725e+09	4.59725e+09	0	0	5.30328e+07	-6.91101e+07	1.56967e+07	7.08713e+06	8.60959e+06					双环科技	0	-0.121299	8.23322e+09	0.00190651
000707	2013000707	2013	2013-12-31	A	3.72207e+09	3.72207e+09	0	0	-7.53862e+06	-7.12444e+08	-6.73832e+08	-5.18521e+06	-6.68647e+08					双环科技	0	-0.19037	8.70228e+09	-0.0774316
000707	2014000707	2014	2014-12-31	A	4.00061e+09	4.00061e+09	0	0	4085040	-6.53571e+07	1.47936e+07	1.14439e+07	3.34963e+06					双环科技	0	0.0748349	9.50535e+09	0.00155634
000707	2015000707	2015	2015-12-31	A	3.88279e+09	3.88279e+09	0	0	3.00385e+07	-5.00622e+07	9.66838e+06	-5.69892e+06	1.53673e+07					双环科技	0	-0.0294516	1.05642e+10	0.000915199
000707	2016000707	2016	2016-12-31	A	3.97063e+09	3.97063e+09			-2.75507e+07	-6.44089e+08	-6.21416e+08	3.49852e+06	-6.24915e+08					双环科技	0	0.0226234	1.08415e+10	-0.0573181
000707	2017000707	2017	2017-12-31	A	4.28161e+09	4.28161e+09			-296588	-7.49685e+08	-7.3879e+08	1.48376e+07	-7.53628e+08				1.111e+07	双环科技	0	0.0783201	1.01187e+10	-0.0730121
000707	2018000707	2018	2018-12-31	A	3.76995e+09	3.76995e+09			1.23418e+09	8.03845e+07	8.80613e+07	9.38939e+06	7.86719e+07	1.46616e+07	3.42586e+08	4.09224e+07	3.59478e+07	*ST 双环	0.00388907	-0.119502	6.98334e+09	0.0616678
000707	2019000707	2019	2019-12-31	A	2.30459e+09	2.30459e+09			1.7962e+07	-4.19714e+06	3.14423e+07	4.90931e+06	2.6533e+07	6.18684e+07	1.46048e+08	4.08916e+06	1.1559e+07	ST 双环	0.0268457	-0.388694	3.98289e+09	0.0445631
000707	2020000707	2020	2020-12-31	A	1.78482e+09	1.78482e+09			-1.40718e+07	-4.95466e+08	-4.80794e+08	31743.2	-4.80826e+08	1.08487e+08	1.39829e+08	2.6076e+06	1.01588e+07	ST 双环	0.060783	-0.225538	3.33435e+09	-0.102258
000707	2021000707	2021	2021-12-31	A	3.06376e+09	3.06376e+09			-4686586	4.24571e+08	4.19931e+08	-2.67361e+06	4.22605e+08	6.14741e+07	6.82891e+07	1.88177e+06	6.72109e+06	*ST 双环	0.0200649	0.716567	2.60979e+09	0.187073
000708	2006000708	2006	2006-12-31	A	4543900208	4543900208			145221	348679431	317659280		317659280					大冶特钢	0	0.483112	2.57271e+09	0.123472
000708	2007000708	2007	2007-12-31	A	5908041853	5908041853			0	302954580	323626851	0	323626851					大冶特钢	0	0.300214	3.19939e+09	0.101153
000708	2008000708	2008	2008-12-31	A	7501771046	7501771046			0	113542043	178921613	-21959223	200880836					大冶特钢	0	0.269756	3419337329	0.0523264
000708	2009000708	2009	2009-12-31	A	5561184680	5561184680			0	378543190	380435870	47644912	332790958					大冶特钢	0	-0.258684	3590928783	0.105944
000708	2010000708	2010	2010-12-31	A	7893023475	7893023475			0	613786529	642152347	80269044	561883303					大冶特钢	0	0.419306	4160279802	0.154353
000708	2011000708	2011	2011-12-31	A	9261828248	9261828248			0	555255167	654238774	69307332	584931442					大冶特钢	0	0.17342	4.61922e+09	0.141634
000708	2012000708	2012	2012-12-31	A	8122734464	8122734464	0	0	0	203554152	261828634	43607749	218220885					大冶特钢	0	-0.122988	4477784469	0.0584728
000708	2013000708	2013	2013-12-31	A	7437710318	7437710318	0	0	0	230832538	235775630	34114140	201661490					大冶特钢	0	-0.0843342	4.37796e+09	0.0538552
000708	2014000708	2014	2014-12-31	A	7.35254e+09	7.35254e+09	0	0	0	2.93417e+08	2.96757e+08	2.87e+07	2.68057e+08					大冶特钢	0	-0.0114507	4.76462e+09	0.0622835
000708	2015000708	2015	2015-12-31	A	6.19718e+09	6.19718e+09	0	0	0	2.7548e+08	3.18268e+08	4.78747e+07	2.70393e+08					大冶特钢	0	-0.157138	5.08253e+09	0.0626199
000708	2016000708	2016	2016-12-31	A	6.39269e+09	6.39269e+09	0	0	0	3.43473e+08	3.40665e+08	4.79842e+07	2.92681e+08					大冶特钢	0	0.0315473	5.49235e+09	0.0620254
000708	2017000708	2017	2017-12-31	A	1.02271e+10	1.02271e+10				5.18646e+08	4.58156e+08	6.32555e+07	3.94901e+08				6372000	大冶特钢	0	0.599808	6.21294e+09	0.0737423
000708	2018000708	2018	2018-12-31	A	1.25731e+10	1.25731e+10				6.22856e+08	6.00822e+08	9.06436e+07	5.10178e+08	5.62929e+08	8.11659e+06	-3.84874e+07	4333314	大冶特钢	0.0447726	0.229391	7.12832e+09	0.0854252
000708	2019000708	2019	2019-12-31	A	7.26199e+10	7.26199e+10			-1.09429e+08	6.49242e+09	6.57863e+09	1.18963e+09	5.389e+09	2.78576e+09	6.75353e+08	-1.81915e+08	1.0168e+08	中信特钢	0.0383609	4.77583	4.01315e+10	0.180755
000708	2020000708	2020	2020-12-31	A	7.47284e+10	7.47284e+10			-1.99747e+08	7.51913e+09	7.50475e+09	1.47666e+09	6.02809e+09	2.70671e+09	5.01971e+08	1.78327e+08	3.1014e+08	中信特钢	0.0362207	0.0290347	7.5013e+10	0.106738
000708	2021000708	2021	2021-12-31	A	9.73323e+10	9.73323e+10			-2.16087e+08	9.54849e+09	9.50394e+09	1.54342e+09	7.96053e+09	3.48729e+09	6.09492e+08	1.68659e+08	2.30536e+08	中信特钢	0.0358286	0.302482	8.11586e+10	0.124613
000709	2006000709	2006	2006-12-31	A	2.76878e+10	2.76878e+10			9.14531e+06	1.98441e+09	1.94649e+09	5.29615e+08	1.41687e+09					唐钢股份	0	-0.715533	5.67511e+10	0.0342987
000709	2007000709	2007	2007-12-31	A	4.17923e+10	4.17923e+10			-8.21126e+06	3.0515e+09	3.16463e+09	7.38575e+08	2.42605e+09					唐钢股份	0	0.509412	3.21199e+10	0.0985254
000709	2008000709	2008	2008-12-31	A	5.76973e+10	5.76973e+10			1.68548e+08	2.4161e+09	2.45626e+09	3.93316e+08	2.06294e+09					唐钢股份	0	0.380572	3.85666e+10	0.0636887
000709	2009000709	2009	2009-12-31	A	8.71859e+10	8.71859e+10			1.89126e+08	1.16965e+09	1.10698e+09	1.02712e+08	1.00427e+09					唐钢股份	0	0.511092	7.21265e+10	0.0153478
000709	2010000709	2010	2010-12-31	A	1.16919e+11	1.16919e+11	0	0	3.28861e+08	1.63865e+09	1.66397e+09	1.7968e+08	1.48429e+09					河北钢铁	0	0.341031	1.03836e+11	0.016025
000709	2011000709	2011	2011-12-31	A	1.33344e+11	1.33344e+11			3.37878e+08	1.73518e+09	1.77744e+09	3.24785e+08	1.45265e+09					河北钢铁	0	0.140479	1.22989e+11	0.014452
000709	2012000709	2012	2012-12-31	A	1.1163e+11	1.1163e+11	0	0	2.22263e+08	2.05556e+08	2.31105e+08	9.21962e+07	1.38909e+08					河北钢铁	0	-0.162842	1.47912e+11	0.00156245
000709	2013000709	2013	2013-12-31	A	1.10255e+11	1.10255e+11	0	0	3.1553e+08	1.50622e+08	2.3111e+08	9.39823e+07	1.37128e+08					河北钢铁	0	-0.0123157	1.60841e+11	0.00143689
000709	2014000709	2014	2014-12-31	A	9.82574e+10	9.82574e+10	0	0	2.95095e+08	8.98859e+08	9.37427e+08	2.20136e+08	7.17291e+08					河北钢铁	0	-0.108816	1.68633e+11	0.00555897
000709	2015000709	2015	2015-12-31	A	7.31034e+10	7.31034e+10	0	0	9.11972e+07	5.39327e+08	5.6012e+08	1.58369e+08	4.01752e+08					河北钢铁	0	-0.256001	1.7459e+11	0.00320821
000709	2016000709	2016	2016-12-31	A	7.4551e+10	7.4551e+10			1.89623e+08	1.57972e+09	1.61606e+09	1.86305e+08	1.42975e+09					河钢股份	0	0.0198017	1.82401e+11	0.00885994
000709	2017000709	2017	2017-12-31	A	1.08983e+11	1.08983e+11			1.40021e+08	3.0955e+09	3.05529e+09	9.29448e+08	2.12584e+09				1.29368e+07	河钢股份	0	0.461859	1.88069e+11	0.0162456
000709	2018000709	2018	2018-12-31	A	1.20957e+11	1.20957e+11			2.16512e+08	5.37358e+09	5.42847e+09	1.04719e+09	4.38128e+09	3.34867e+09	3.22645e+09	3.20915e+08	2.48787e+07	河钢股份	0.0276848	0.10987	1.99447e+11	0.0433946
000709	2019000709	2019	2019-12-31	A	1.21495e+11	1.21495e+11			1.94357e+08	3.62117e+09	3.6186e+09	7.4548e+08	2.87312e+09	3.28689e+09	3.65752e+09	4.73016e+08	8.55468e+07	河钢股份	0.0270536	0.00445135	2.10341e+11	0.034592
000709	2020000709	2020	2020-12-31	A	1.07657e+11	1.07657e+11			4.36757e+08	2.42619e+09	2.41583e+09	3.86428e+08	2.0294e+09	2.82073e+09	4.33924e+09	4.17009e+08	8.39501e+07	河钢股份	0.0262011	-0.1139	2.26583e+11	0.0298128
000709	2021000709	2021	2021-12-31	A	1.49626e+11	1.49626e+11			5.29416e+08	3.26902e+09	3.66799e+09	6.68818e+08	2.99917e+09	3.70074e+09	5.47668e+09	6.27804e+08	2.53517e+08	河钢股份	0.0247332	0.389841	2.42325e+11	0.0377373
000716	2006000716	2006	2006-12-31	A	1.85657e+08	1.85657e+08			7.6561e+06	2.46696e+06	-918372		-478051					南方控股	0	-0.998759	1.22044e+11	-3.91703e-06
000716	2007000716	2007	2007-12-31	A	2.95856e+08	2.95856e+08			3.83057e+07	2.33829e+07	2.81181e+06	-1.16131e+06	3.97312e+06					*ST 南控	0	0.593565	6.87391e+08	0.00409055
000716	2008000716	2008	2008-12-31	A	3.71957e+08	3.71957e+08			1.28562e+06	-434742	-39358568	-710101	-3.86485e+07					ST 南方	0	0.257222	6.84955e+08	-0.0574616
000716	2009000716	2009	2009-12-31	A	3.40958e+08	3.40958e+08	0	0	0	873266	-1.09727e+07	2.05354e+06	-1.30262e+07					ST 南方	0	-0.0833403	7.46811e+08	-0.0146927
000716	2010000716	2010	2010-12-31	A	4.21702e+08	4.21702e+08			1.78708e+08	1.6017e+08	1.77218e+08	2.33993e+07	1.53818e+08					*ST 南方	0	0.236816	8.29715e+08	0.213589
000716	2011000716	2011	2011-12-31	A	5.81522e+08	5.81522e+08			29500	1.17176e+07	5.95297e+06	-2.12415e+06	8.07712e+06					南方食品	0	0.378987	8.2651e+08	0.00720254
000716	2012000716	2012	2012-12-31	A	6.41466e+08	6.41466e+08	0	0	-265587	-1.67691e+06	2.1241e+07	3.72459e+06	1.75164e+07					南方食品	0	0.103081	8.8854e+08	0.0239055
000716	2013000716	2013	2013-12-31	A	1.30553e+09	1.30553e+09	0	0	1.1455e+07	4.10133e+07	4.60404e+07	4.97326e+06	4.10671e+07					南方食品	0	1.03523	1.20641e+09	0.038163
000716	2014000716	2014	2014-12-31	A	1.49753e+09	1.49753e+09	0	0	2.8703e+06	4.81529e+07	6.2889e+07	1.08886e+06	6.18002e+07					黑芝麻	0	0.147064	1.89383e+09	0.0332073
000716	2015000716	2015	2015-12-31	A	1.88761e+09	1.88761e+09	0	0	35053.4	1.47839e+08	1.52595e+08	3.50275e+06	1.49092e+08					黑芝麻	0	0.260481	2.57667e+09	0.0592215
000716	2016000716	2016	2016-12-31	A	2.31448e+09	2.31448e+09			439122	-1.33503e+07	-2.11331e+07	-4.62982e+07	2.51651e+07					黑芝麻	0	0.226146	2.97022e+09	-0.00711499
000716	2017000716	2017	2017-12-31	A	2.77178e+09	2.77178e+09			-3.01939e+06	9.96376e+07	1.17447e+08	1.26807e+07	1.04766e+08				2.6927e+07	黑芝麻	0	0.197582	4.08124e+09	0.0287772
000716	2018000716	2018	2018-12-31	A	3.9644e+09	3.9644e+09			-2.7221e+06	2.42744e+07	4.63586e+07	2.21497e+07	2.42089e+07	6.60724e+06	8.85802e+07	8.4891e+06	1.5127e+07	黑芝麻	0.00166664	0.430273	5.22324e+09	0.0258343
000716	2019000716	2019	2019-12-31	A	4.47564e+09	4.47564e+09			1.3154e+06	3.151e+07	4.9108e+07	3.51642e+07	1.39438e+07	4.25905e+06	1.01436e+08	1.34795e+06	1.71971e+07	黑芝麻	0.000951606	0.128957	5.34937e+09	0.0281423
000716	2020000716	2020	2020-12-31	A	3.84092e+09	3.84092e+09			-2.55682e+06	1.7919e+07	1.58295e+07	1.4857e+07	972414	3.82582e+06	1.11401e+08	1.87421e+06	1.85732e+07	黑芝麻	0.000996069	-0.141816	5.25658e+09	0.0242041
000716	2021000716	2021	2021-12-31	A	4.02479e+09	4.02479e+09			-3.94615e+06	-7.72963e+07	-7.4474e+07	3.4107e+07	-1.08581e+08	1.32161e+07	1.04138e+08	2.00612e+06	1.89879e+07	黑芝麻	0.00328367	0.0478706	5.15568e+09	0.00575369
000717	2006000717	2006	2006-12-31	A	1.24065e+10	1.24065e+10			458209	5.83742e+08	5.88122e+08	1.71394e+08	4.16728e+08					韶钢松山	0	2.08252	8.68182e+09	0.0677418
000717	2007000717	2007	2007-12-31	A	1.49612e+10	1.49612e+10	0	0	0	9.13963e+08	8.66393e+08	3.90147e+07	827378272					韶钢松山	0	0.205921	1.45524e+10	0.0595361
000717	2008000717	2008	2008-12-31	A	1.91084e+10	1.91084e+10	0	0	0	-1.80412e+09	-1.81578e+09	-2.04281e+08	-1.6115e+09					韶钢松山	0	0.277195	1.70598e+10	-0.106436
000717	2009000717	2009	2009-12-31	A	1.33497e+10	1.33497e+10	0	0	0	8.65953e+07	1.09518e+08	1.68219e+07	9.2696e+07					韶钢松山	0	-0.301372	1.7811e+10	0.0061489
000717	2010000717	2010	2010-12-31	A	1.8836e+10	1.8836e+10	0	0	0	2.65932e+07	2.48147e+07	3.86978e+06	2.0945e+07					韶钢松山	0	0.410967	2.07199e+10	0.00119763
000717	2011000717	2011	2011-12-31	A	2.28743e+10	2.28743e+10			3.02473e+06	-1.00519e+09	-1.03911e+09	9.91056e+07	-1.13822e+09					韶钢松山	0	0.214397	2.37301e+10	-0.0437886
000717	2012000717	2012	2012-12-31	A	1.92598e+10	1.92598e+10	0	0	0	-1.80562e+09	-1.81591e+09	1.35685e+08	-1.95159e+09					韶钢松山	0	-0.158015	2.24246e+10	-0.0809785
000717	2013000717	2013	2013-12-31	A	1.9171e+10	1.9171e+10	0	0	-5.01123e+06	583462	1.36237e+08	3.47664e+07	1.0147e+08					*ST 韶钢	0	-0.00461118	2.10675e+10	0.00646667
000717	2014000717	2014	2014-12-31	A	1.94966e+10	1.94966e+10	0	0	4.14687e+07	-1.37216e+09	-1.3847e+09	3.56864e+06	-1.38827e+09					韶钢松山	0	0.0169831	2.01087e+10	-0.0688608
000717	2015000717	2015	2015-12-31	A	11144587539	11144587539	0	0	3.20772e+06	-2.55967e+09	-2.50757e+09	8.79279e+07	-2.5955e+09					韶钢松山	0	-0.428384	1.75653e+10	-0.142757
000717	2016000717	2016	2016-12-31	A	1.39729e+10	1.39729e+10	0	0	1.76585e+07	-2.18492e+08	1.01427e+08	0	1.01427e+08					*ST 韶钢	0	0.253781	1.57679e+10	0.00643251
000717	2017000717	2017	2017-12-31	A	26038268339	26038268339			6.94354e+07	2.80605e+09	2.51655e+09		2.51655e+09				3.85806e+07	韶钢松山	0	0.863488	1.46955e+10	0.171246
000717	2018000717	2018	2018-12-31	A	2.71125e+10	2.71125e+10			2.12181e+07	3.40466e+09	3.30644e+09		3.30644e+09	6.17154e+08	2.25017e+08	1.032e+07	3.36584e+07	韶钢松山	0.0227627	0.0412553	1.54211e+10	0.229002
000717	2019000717	2019	2019-12-31	A	2.91432e+10	2.91432e+10			7.07436e+07	1.95036e+09	1.94163e+09	1.18097e+08	1.82354e+09	1.02735e+09	1.28946e+08	1.81451e+07	1.24141e+08	韶钢松山	0.035252	0.0748991	1.67991e+10	0.123255
000717	2020000717	2020	2020-12-31	A	3.15555e+10	3.15555e+10			2.50605e+07	2258941998	2.22328e+09	3.62086e+08	1.86119e+09	1.07167e+09	1.11136e+08	3.58199e+07	5.38156e+07	韶钢松山	0.0339612	0.0827759	1.74639e+10	0.13367
000717	2021000717	2021	2021-12-31	A	4.54824e+10	4.54824e+10			-1.86288e+07	2.28614e+09	2.26107e+09	3.38997e+08	1.92207e+09	1.42972e+09	6.47377e+07	7.53941e+07	3.206e+07	韶钢松山	0.0314347	0.441344	1.91758e+10	0.121288
000723	2006000723	2006	2006-12-31	A	6.04799e+08	6.04799e+08			546864	1.75706e+07	1.92744e+07	1.4187e+06	1.78557e+07					S 天宇	0	-0.986703	1.06406e+10	0.0018114
000723	2007000723	2007	2007-12-31	A	8.0703e+08	8.0703e+08			0	1.16744e+08	1.16817e+08	3.97698e+07	7.70471e+07					美锦能源	0	0.334377	8.74365e+08	0.133602
000723	2008000723	2008	2008-12-31	A	1.71149e+09	1.71149e+09			0	1.25998e+08	1.25754e+08	3.16222e+07	9.41317e+07					美锦能源	0	1.12073	1.14474e+09	0.109854
000723	2009000723	2009	2009-12-31	A	8.68898e+08	8.68898e+08			0	-4.66085e+06	-5.2895e+06	-980177	-4.30932e+06					美锦能源	0	-0.492315	1.10971e+09	-0.00476657
000723	2010000723	2010	2010-12-31	A	1.36785e+09	1.36785e+09			237419	1.16996e+07	1.28778e+07	3.43946e+06	9.43835e+06					美锦能源	0	0.574238	9.58328e+08	0.0134378
000723	2011000723	2011	2011-12-31	A	1.53115e+09	1.53115e+09			47265.8	2.9059e+07	2.90076e+07	7.88034e+06	2.11272e+07					美锦能源	0	0.119384	9.26721e+08	0.0313013
000723	2012000723	2012	2012-12-31	A	1.19316e+09	1.19316e+09	0	0	30137	-4.26222e+07	-4.35728e+07	-1.02424e+07	-3.33304e+07					美锦能源	0	-0.220742	8.56575e+08	-0.0508686
000723	2013000723	2013	2013-12-31	A	1.26337e+09	1.26337e+09	0	0	0	5.7598e+07	57631272	1.62625e+07	4.13688e+07					美锦能源	0	0.0588386	8.37172e+08	0.0688404
000723	2014000723	2014	2014-12-31	A	9.98107e+08	9.98107e+08	0	0	0	1.53821e+07	1.60151e+07	6.02032e+06	9.99474e+06					美锦能源	0	-0.209962	8.63793e+08	0.0185404
000723	2015000723	2015	2015-12-31	A	5.70168e+09	5.70168e+09	0	0	-13637.1	-5.83392e+08	-5.38618e+08	-1.30669e+08	-4.07949e+08					美锦能源	0	4.7125	7.84877e+09	-0.0686245
000723	2016000723	2016	2016-12-31	A	7.10992e+09	7.10992e+09			-1.93112e+06	1.04064e+09	1.03194e+09	2.65251e+08	7.66692e+08					美锦能源	0	0.246986	1.37285e+10	0.075168
000723	2017000723	2017	2017-12-31	A	1.22378e+10	1.22378e+10			8.70047e+06	1.64478e+09	1.62626e+09	4.01149e+08	1.22511e+09				664663	美锦能源	0	0.721228	1.3207e+10	0.123137
000723	2018000723	2018	2018-12-31	A	1.51466e+10	1.51466e+10			-9.89467e+06	2.79052e+09	2.75992e+09	6.91138e+08	2.06878e+09	2.24571e+07	2.11321e+08	1.7447e+07	2.65677e+06	美锦能源	0.00148265	0.237688	1.62513e+10	0.182831
000723	2019000723	2019	2019-12-31	A	1.40901e+10	1.40901e+10			8.23406e+06	1.49433e+09	1.47616e+09	3.94039e+08	1.08212e+09	2.43639e+07	2.59878e+08	8.82687e+06	1.23325e+07	美锦能源	0.00172916	-0.0697516	1.91625e+10	0.0905956
000723	2020000723	2020	2020-12-31	A	1.28463e+10	1.28463e+10			2.11086e+07	1.17733e+09	1.13988e+09	2.7959e+08	8.60291e+08	3.26019e+07	2.66093e+08	1.39388e+07	4.82033e+06	美锦能源	0.00253784	-0.088274	2.24765e+10	0.062553
000723	2021000723	2021	2021-12-31	A	2.12877e+10	2.12877e+10			1.95645e+07	4.12095e+09	4.0818e+09	9.56777e+08	3.12502e+09	2.66725e+08	2.52237e+08	2.81038e+07	3.47079e+07	美锦能源	0.0125295	0.657109	2.7359e+10	0.158414
000725	2006000725	2006	2006-12-31	A	8781394325	8781394325			157168368	-2881306406	-2948023370	13333832	-1740617968					京东方A	0	-0.587489	2.28085e+10	-0.07573
000725	2007000725	2007	2007-12-31	A	11170448855	11170448855			-128315862	594518842	840799064	-56307888	897106952					*ST 东方A	0	0.272059	14796678506	0.0568235
000725	2008000725	2008	2008-12-31	A	8334015771	8334015771			-206027654	-1060303372	-929351296	67419800	-996771096					京东方A	0	-0.253923	1.36612e+10	-0.0680285
000725	2009000725	2009	2009-12-31	A	6249194126	6249194126			-115557757	-1305340544	-81947276	-16683383	-65263893					京东方A	0	-0.250158	22277550401	-0.00367847
000725	2010000725	2010	2010-12-31	A	8025290848	8025290848			-3317014	-2320259514	-2241360223	26672583	-2268032806					京东方A	0	0.284212	4.2422e+10	-0.0528349
000725	2011000725	2011	2011-12-31	A	12741413562	12741413562			4604475126	156906033	846087296	152409979	693677317					京东方A	0	0.587658	6.14997e+10	0.0137576
000725	2012000725	2012	2012-12-31	A	25771583386	25771583386	0	0	-5475255	-724174868	186051963	1668895	184383068					京东方A	0	1.02266	6.79374e+10	0.00273858
000725	2013000725	2013	2013-12-31	A	33774285620	33774285620	0	0	7600526	2257844093	3022413425	50284234	2972129191					京东方A	0	0.310524	7.98219e+10	0.0378645
000725	2014000725	2014	2014-12-31	A	36816316676	36816316676	0	0	13447378	2307625716	3175907165	459993195	2715913970					京东方A	0	0.0900694	1.14389e+11	0.027764
000725	2015000725	2015	2015-12-31	A	48623732312	48623732312	0	0	187191686	953704699	2013243117	375133185	1638109932					京东方A	0	0.320711	1.44417e+11	0.0139405
000725	2016000725	2016	2016-12-31	A	68895658963	68895658963			151006609	505294525	2512399075	467228316	2045170759					京东方A	0	0.416914	178863952742	0.0140464
000725	2017000725	2017	2017-12-31	A	93800479215	93800479215			115602683	9673733282	9741071539	1880659980	7860411559				732550112	京东方A	0	0.361486	2.30622e+11	0.0422383
000725	2018000725	2018	2018-12-31	A	97108864935	97108864935			306887579	4008170903	4122290167	1242416094	2879874073	5039927435	3265732314	748004557	2000573631	京东方A	0.0518998	0.0352705	280068616617	0.0263793
000725	2019000725	2019	2019-12-31	A	116059590164	116059590164			342620691	398668981	503750101	979991504	-476241403	6699973240	2525136209	840190118	2605658711	京东方A	0.0577287	0.195149	3.2222e+11	0.00940005
000725	2020000725	2020	2020-12-31	A	135552569729	135552569729			897891109	6044472700	6092836662	1564566246	4528270416	7622597925	3497697709	873376712	2337705817	京东方A	0.0562335	0.167957	3.82335e+11	0.0250841
000725	2021000725	2021	2021-12-31	A	219309799505	219309799505			1347489345	34543247534	34619640378	4187971404	30431668974	10668844187	4866778333	1050431325	2092765728	京东方A	0.0486474	0.617895	436991893343	0.0903596
000726	2006000726	2006	2006-12-31	A	2.85793e+09	2.85793e+09			2.90934e+06	3.74623e+08	3.92868e+08	4.16013e+07	3.51267e+08					鲁泰A	0	-0.986969	2.27359e+11	0.00172796
000726	2007000726	2007	2007-12-31	A	3.81067e+09	3.81067e+09			8.5987e+06	5.06929e+08	5.24344e+08	4.06206e+07	4.83723e+08					鲁泰A	0	0.333368	5.43038e+09	0.0965574
000726	2008000726	2008	2008-12-31	A	3.92184e+09	3.92184e+09			4.69873e+06	5.59465e+08	6.0862e+08	9.38057e+07	5.14815e+08					鲁泰A	0	0.0291723	6.48074e+09	0.0939121
000726	2009000726	2009	2009-12-31	A	4.03622e+09	4.03622e+09			7995260	6.52316e+08	6.801e+08	7.63635e+07	6.03736e+08					鲁泰A	0	0.0291655	6.69746e+09	0.101546
000726	2010000726	2010	2010-12-31	A	5.02562e+09	5.02562e+09	0	0	-5.19578e+07	9.07818e+08	9.34861e+08	1.19808e+08	8.15053e+08					鲁泰A	0	0.245131	6.65948e+09	0.140381
000726	2011000726	2011	2011-12-31	A	6.07866e+09	6.07866e+09	0	0	7.32145e+07	1.03483e+09	1.07432e+09	1.82253e+08	8.92071e+08					鲁泰A	0	0.209533	7.38388e+09	0.145496
000726	2012000726	2012	2012-12-31	A	5.90105e+09	5.90105e+09	0	0	2.00541e+07	7.6781e+08	7.98797e+08	8.29469e+07	7.1585e+08					鲁泰A	0	-0.0292185	7.95258e+09	0.100445
000726	2013000726	2013	2013-12-31	A	6.47825e+09	6.47825e+09	0	0	2.21863e+07	1.16994e+09	1.22436e+09	1.84544e+08	1.03981e+09					鲁泰A	0	0.0978123	8.28261e+09	0.147822
000726	2014000726	2014	2014-12-31	A	6.16969e+09	6.16969e+09	0	0	2.80559e+07	1.03999e+09	1.15697e+09	1.77598e+08	9.79377e+08					鲁泰A	0	-0.0476296	8.51981e+09	0.135798
000726	2015000726	2015	2015-12-31	A	6.17332e+09	6.17332e+09	0	0	3.154e+07	8.41416e+08	8.83449e+08	1.47906e+08	7.35543e+08					鲁泰A	0	0.000589006	8.85942e+09	0.0997186
000726	2016000726	2016	2016-12-31	A	5.98175e+09	5.98175e+09			-6.07797e+07	9.65623e+08	1.02535e+09	1.72275e+08	8.53073e+08					鲁泰A	0	-0.0310321	9.24914e+09	0.110859
000726	2017000726	2017	2017-12-31	A	6.40922e+09	6.40922e+09			2.33133e+06	1.00135e+09	1.00445e+09	1.21133e+08	8.83319e+08				5.80998e+07	鲁泰A	0	0.0714628	9.78886e+09	0.102612
000726	2018000726	2018	2018-12-31	A	6.87906e+09	6.87906e+09			-6.02733e+07	9.69453e+08	9.69507e+08	1.11313e+08	8.58194e+08	2.89395e+08	5.73007e+07	1.79258e+07	6.08464e+07	鲁泰A	0.042069	0.073306	1.03542e+10	0.0991683
000726	2019000726	2019	2019-12-31	A	6.80138e+09	6.80138e+09			2.17839e+07	1.13161e+09	1.1275e+09	1.38178e+08	9.89327e+08	3.16575e+08	9.16431e+07	1.01469e+07	6.20849e+07	鲁泰A	0.0465458	-0.0112919	1.12116e+10	0.10874
000726	2020000726	2020	2020-12-31	A	4.75122e+09	4.75122e+09			1.45968e+08	8.28199e+07	8.4817e+07	-4.27303e+06	8.90901e+07	2.31265e+08	6.79141e+07	2.51749e+07	5.97113e+07	鲁泰A	0.0486748	-0.301433	1.20077e+10	0.0127195
000726	2021000726	2021	2021-12-31	A	5.23826e+09	5.23826e+09			5.04499e+07	3.71323e+08	3.63316e+08	3.59931e+07	3.27323e+08	2.52913e+08	6.55268e+07	4.06861e+07	5.8686e+07	鲁泰A	0.0482818	0.102508	1.25586e+10	0.0341474
000727	2006000727	2006	2006-12-31	A	4.35755e+08	4.35755e+08			6.37852e+07	-332181	1.93763e+06	2.98788e+06	3.43045e+06					华东科技	0	-0.916813	7.44188e+09	0.000862461
000727	2007000727	2007	2007-12-31	A	7.13176e+08	7.13176e+08	0	0	4.22716e+07	-4.43105e+08	-4.40612e+08	4.64924e+06	-4.45261e+08					华东科技	0	0.636646	1.61212e+09	-0.273313
000727	2008000727	2008	2008-12-31	A	6.38156e+08	6.38156e+08			-1.64741e+07	-1.93667e+07	2.67396e+07	1.04944e+07	1.62452e+07					华东科技	0	-0.105192	1.25119e+09	0.0213713
000727	2009000727	2009	2009-12-31	A	5.5226e+08	5.5226e+08			-1.78389e+06	-6.74596e+07	4.30654e+06	-3.04979e+06	7.35632e+06					华东科技	0	-0.1346	1.12998e+09	0.00381115
000727	2010000727	2010	2010-12-31	A	662376700	662376700	0	0	1.24555e+07	-6.0255e+07	-3.46422e+07	4.33607e+06	-3.89783e+07					华东科技	0	0.199393	1.05749e+09	-0.0327589
000727	2011000727	2011	2011-12-31	A	6.93688e+08	6.93688e+08	0	0	62347.3	-8.54146e+07	-1.25999e+07	3.68508e+06	-1.6285e+07					华东科技	0	0.0472707	1.03804e+09	-0.0121382
000727	2012000727	2012	2012-12-31	A	8.08654e+08	8.08654e+08	0	0	3.16085e+07	-9.78474e+07	-6.99812e+07	2.48229e+06	-7.24635e+07					华东科技	0	0.165733	1.11824e+09	-0.0625813
000727	2013000727	2013	2013-12-31	A	8.19774e+08	8.19774e+08	0	0	5.37058e+07	-9.61607e+07	-1.33451e+07	1.17585e+06	-1.4521e+07					华东科技	0	0.0137511	1.05891e+09	-0.0126027
000727	2014000727	2014	2014-12-31	A	9.88545e+08	9.88545e+08	0	0	103536	-3.32978e+07	1.83789e+07	3.49342e+06	1.48855e+07					华东科技	0	0.205875	6.23576e+09	0.00294734
000727	2015000727	2015	2015-12-31	A	1.15633e+09	1.15633e+09	0	0	1.03562e+08	-2.94628e+07	2.68963e+07	9.53862e+06	1.73577e+07					华东科技	0	0.169732	2.17542e+10	0.00123637
000727	2016000727	2016	2016-12-31	A	1.57659e+09	1.57659e+09			1.16069e+08	-4.93959e+08	1.611e+08	7.7645e+07	8.34549e+07					华东科技	0	0.36344	3.28783e+10	0.00489988
000727	2017000727	2017	2017-12-31	A	5.99499e+09	5.99499e+09			-1.37418e+07	4.3731e+07	5.41796e+07	-8.49599e+06	6.26756e+07				9.05225e+08	华东科技	0	2.8025	3.37843e+10	0.00160369
000727	2018000727	2018	2018-12-31	A	5.70278e+09	5.70278e+09			-7.91431e+06	-1.63063e+09	-1.62989e+09	-58030.1	-1.62983e+09	1.16086e+08	6.09124e+08	3.12954e+07	1.13985e+09	华东科技	0.020356	-0.0487419	3.2985e+10	-0.0309463
000727	2019000727	2019	2019-12-31	A	5.26654e+09	5.26654e+09			-8.3936e+07	-9.68978e+09	-9.67827e+09	1.55757e+06	-9.67983e+09	2.10066e+08	6.752e+08	4.13647e+07	4.56654e+07	华东科技	0.0398869	-0.0764959	2.68315e+10	-0.335542
000727	2020000727	2020	2020-12-31	A	6.85555e+10	6.85555e+10			1.24565e+09	1.67027e+09	1.65839e+09	6.40832e+08	1.01755e+09	1.9528e+09			2.80193e+08	*ST 东科	0.0284849	12.0172	2.87508e+10	0.0576813
000727	2021000727	2021	2021-12-31	A	7.06102e+10	7.06102e+10			3.20397e+08	1.76611e+09	1.70291e+09	3.86778e+08	1.31613e+09	1.31636e+09	3.51844e+08	-2.54488e+07	1.96954e+08	冠捷科技	0.0186426	0.0299719	3.8713e+10	0.0530766
000729	2006000729	2006	2006-12-31	A	6.12242e+09	6.12242e+09			8.01842e+06	4.00299e+08	4.36378e+08	6.55967e+07	3.70781e+08					燕京啤酒	0	-0.913293	2.50841e+10	0.0173966
000729	2007000729	2007	2007-12-31	A	7.43622e+09	7.43622e+09			1.18846e+07	5.29803e+08	5.78445e+08	8.51017e+07	4.93343e+08					燕京啤酒	0	0.214589	9.82996e+09	0.0588451
000729	2008000729	2008	2008-12-31	A	8.24648e+09	8.24648e+09			3.07424e+07	4.93427e+08	6.41888e+08	1.01044e+08	5.40843e+08					燕京啤酒	0	0.108961	1.12514e+10	0.0570497
000729	2009000729	2009	2009-12-31	A	9.49012e+09	9.49012e+09			465942	8.18655e+08	9.28346e+08	1.76036e+08	7.52309e+08					燕京啤酒	0	0.150808	1.17366e+10	0.0790983
000729	2010000729	2010	2010-12-31	A	1.02984e+10	1.02984e+10	0	0	571841	9.84104e+08	1.0879e+09	2.19648e+08	8.68252e+08					燕京啤酒	0	0.08517	1.32633e+10	0.0820232
000729	2011000729	2011	2011-12-31	A	1.21368e+10	1.21368e+10			6.74926e+06	8.99563e+08	1.188e+09	2.70652e+08	9.17344e+08					燕京啤酒	0	0.178518	1.56749e+10	0.0757897
000729	2012000729	2012	2012-12-31	A	1.30333e+10	1.30333e+10	0	0	4.96052e+07	6.93085e+08	8.55516e+08	2.01796e+08	6.5372e+08					燕京啤酒	0	0.0738668	1.74514e+10	0.0490228
000729	2013000729	2013	2013-12-31	A	1.37484e+10	1.37484e+10	0	0	9.29578e+07	8.93503e+08	1015744181	2.34486e+08	7.81258e+08					燕京啤酒	0	0.0548621	1.85645e+10	0.0547142
000729	2014000729	2014	2014-12-31	A	1.35038e+10	1.35038e+10	0	0	1.1966e+07	9.09084e+08	1.04883e+09	2.57192e+08	7.91634e+08					燕京啤酒	0	-0.0177933	1.8918e+10	0.0554407
000729	2015000729	2015	2015-12-31	A	1.25383e+10	1.25383e+10	0	0	3.47176e+07	5.91281e+08	8.40235e+08	2.12795e+08	6.27441e+08					燕京啤酒	0	-0.0714977	1.85867e+10	0.0452062
000729	2016000729	2016	2016-12-31	A	1.15732e+10	1.15732e+10			2.16229e+07	3.57543e+08	5.13992e+08	1.95144e+08	3.18848e+08					燕京啤酒	0	-0.0769701	1.8249e+10	0.0281655
000729	2017000729	2017	2017-12-31	A	1.11956e+10	1.11956e+10			3.48216e+07	3.64994e+08	3.58169e+08	1.85656e+08	1.72513e+08				1.2668e+08	燕京啤酒	0	-0.0326283	1.81765e+10	0.0197051
000729	2018000729	2018	2018-12-31	A	1.13438e+10	1.13438e+10			4.43798e+07	3.83572e+08	3.81099e+08	1.57054e+08	2.24046e+08	1.41063e+08	1.3062e+07	2.74535e+07	2.14428e+07	燕京啤酒	0.0124353	0.0132368	1.78933e+10	0.0220285
000729	2019000729	2019	2019-12-31	A	1.14685e+10	1.14685e+10			3.91659e+07	4.20588e+08	4.2174e+08	1.58248e+08	2.63492e+08	2.00638e+08	2.18162e+06	3.10621e+07	4.51315e+07	燕京啤酒	0.0174947	0.0109936	1.79251e+10	0.0236496
000729	2020000729	2020	2020-12-31	A	1.09284e+10	1.09284e+10			3.9014e+07	4.77088e+08	4.60342e+08	1.75469e+08	2.84874e+08	2.13597e+08	70687.5	8.26441e+07	5.80027e+07	燕京啤酒	0.0195452	-0.0470944	1.83267e+10	0.0251225
000729	2021000729	2021	2021-12-31	A	1.1961e+10	1.1961e+10			3.63452e+07	4.34633e+08	4.4458e+08	1.51733e+08	2.92846e+08	2.08925e+08	2.22374e+06	1.23852e+08	5.44497e+07	燕京啤酒	0.0174672	0.0944885	1.89559e+10	0.0235707
000731	2006000731	2006	2006-12-31	A	1.36376e+09	1.36376e+09			9.82563e+06	2.91577e+08	3.06947e+08	5.22493e+07	2.54698e+08					S 川美丰	0	-0.885983	1.08401e+10	0.0283158
000731	2007000731	2007	2007-12-31	A	2.0532e+09	2.0532e+09	0	0	2.51395e+07	3.90833e+08	3.91359e+08	6.79007e+07	3.23458e+08					四川美丰	0	0.505548	2.37555e+09	0.164745
000731	2008000731	2008	2008-12-31	A	3.43589e+09	3.43589e+09	0	0	3.09425e+07	2.26204e+08	2.06267e+08	4.4045e+07	1.62222e+08					四川美丰	0	0.673429	3.18526e+09	0.0647567
000731	2009000731	2009	2009-12-31	A	3.66317e+09	3.66317e+09	0	0	4.78203e+06	9.25293e+07	9.28949e+07	2.68823e+07	6.60126e+07					四川美丰	0	0.0661476	3.38811e+09	0.027418
000731	2010000731	2010	2010-12-31	A	3.36556e+09	3.36556e+09	0	0	-2.06539e+07	9.23551e+07	112799296	2.24458e+07	9.03535e+07					四川美丰	0	-0.0812434	3.272e+09	0.0344741
000731	2011000731	2011	2011-12-31	A	5.24666e+09	5.24666e+09	0	0	2.12515e+07	3.05056e+08	3.27947e+08	6.03071e+07	2.6764e+08					四川美丰	0	0.558928	3.74895e+09	0.087477
000731	2012000731	2012	2012-12-31	A	6.50659e+09	6.50659e+09	0	0	2.90409e+07	3.7037e+08	3.17412e+08	5.01451e+07	2.67267e+08					四川美丰	0	0.240138	4.152e+09	0.076448
000731	2013000731	2013	2013-12-31	A	5.7679e+09	5.7679e+09	0	0	9.69776e+07	2.00786e+08	2.03548e+08	3.43661e+07	1.69182e+08					四川美丰	0	-0.113529	4.63841e+09	0.0438831
000731	2014000731	2014	2014-12-31	A	4.76901e+09	4.76901e+09	0	0	-1.30621e+06	-2.31365e+08	-2.37356e+08	8.02548e+06	-2.45381e+08					四川美丰	0	-0.173181	4.67413e+09	-0.0507807
000731	2015000731	2015	2015-12-31	A	3.92827e+09	3.92827e+09	0	0	-4.60013e+06	5.65359e+07	6.71172e+07	1.01848e+07	5.69324e+07					四川美丰	0	-0.176292	4.80383e+09	0.0139716
000731	2016000731	2016	2016-12-31	A	2.37006e+09	2.37006e+09			-1.67442e+07	-2.65361e+08	-2.48098e+08	1.36914e+07	-2.61789e+08					四川美丰	0	-0.396665	4.91228e+09	-0.0505055
000731	2017000731	2017	2017-12-31	A	2.528e+09	2.528e+09			-4.00555e+07	1.71692e+08	1.78818e+08	3.10536e+07	1.47764e+08				2.65825e+06	四川美丰	0	0.0666382	4.55778e+09	0.0392335
000731	2018000731	2018	2018-12-31	A	2.63992e+09	2.63992e+09			4.46751e+06	2.51858e+08	2.46213e+08	2.33512e+07	2.22862e+08	1.65355e+06	4.65819e+07	9.26652e+06	3.47737e+06	四川美丰	0.000626362	0.0442718	4.2613e+09	0.0687102
000731	2019000731	2019	2019-12-31	A	2.92913e+09	2.92913e+09			4.87017e+06	9.75795e+07	1.00904e+08	1.43391e+07	8.65647e+07	2.09606e+06	3.13625e+07	1.30983e+07	3.73298e+06	四川美丰	0.000715589	0.109553	3.98533e+09	0.0331883
000731	2020000731	2020	2020-12-31	A	2.91241e+09	2.91241e+09			1.33352e+07	1.151e+08	1.12007e+08	1.33075e+07	9.86996e+07	6.20477e+06	2.02224e+07	4.75507e+06	7.49337e+06	四川美丰	0.00213046	-0.00570736	3.91287e+09	0.0337935
000731	2021000731	2021	2021-12-31	A	4.09096e+09	4.09096e+09			3.38804e+07	7.43787e+08	7.40696e+08	8.18827e+07	6.58813e+08	8.67691e+06	1.53674e+07	7.56629e+06	5.45537e+06	四川美丰	0.002121	0.404662	4.20799e+09	0.179673
000733	2006000733	2006	2006-12-31	A	1.66269e+09	1.66269e+09			-2.47362e+07	6.45897e+07	5.32012e+07	1.61124e+07	3.70888e+07					振华科技	0	-0.59357	3.56764e+09	0.0149122
000733	2007000733	2007	2007-12-31	A	1.8963e+09	1.8963e+09	0	0	-8.91731e+06	5.37475e+07	5.54739e+07	1.36312e+07	4.18427e+07					振华科技	0	0.140502	2.76701e+09	0.0200483
000733	2008000733	2008	2008-12-31	A	2.03547e+09	2.03547e+09	0	0	1.47905e+07	3.46112e+07	5.59618e+07	1.83946e+07	3.75672e+07					振华科技	0	0.0733911	2.89313e+09	0.019343
000733	2009000733	2009	2009-12-31	A	2.20714e+09	2.20714e+09	0	0	9.25235e+06	4.96214e+07	6.13319e+07	1.86093e+07	4.27226e+07					振华科技	0	0.0843362	3.07402e+09	0.0199517
000733	2010000733	2010	2010-12-31	A	2.90908e+09	2.90908e+09	0	0	1.0965e+07	3.98145e+07	6.05123e+07	1.39062e+07	4.66062e+07					振华科技	0	0.318035	3.29969e+09	0.0183388
000733	2011000733	2011	2011-12-31	A	3.3394e+09	3.3394e+09	0	0	1.20645e+07	4.65272e+07	7.05665e+07	2.14873e+07	4.90792e+07					振华科技	0	0.147921	3.54873e+09	0.019885
000733	2012000733	2012	2012-12-31	A	2.97389e+09	2.97389e+09	0	0	2.98114e+07	8.21914e+07	1.13394e+08	2.07859e+07	9.26081e+07					振华科技	0	-0.109452	3.6875e+09	0.0307509
000733	2013000733	2013	2013-12-31	A	2.97274e+09	2.97274e+09	0	0	4.98107e+07	9.51903e+07	1.21374e+08	1.96607e+07	1.01713e+08					振华科技	0	-0.00038721	3.73932e+09	0.0324588
000733	2014000733	2014	2014-12-31	A	4.17002e+09	4.17002e+09	0	0	5.35971e+07	1.35166e+08	1.74342e+08	4.07499e+07	1.33592e+08					振华科技	0	0.40275	4.52208e+09	0.0385535
000733	2015000733	2015	2015-12-31	A	5.06357e+09	5.06357e+09	0	0	1.91725e+07	1.98499e+08	2.24317e+08	3.80787e+07	1.86238e+08					振华科技	0	0.214281	5.96308e+09	0.0376176
000733	2016000733	2016	2016-12-31	A	6.58905e+09	6.58905e+09			1.88767e+07	1.70579e+08	2.25914e+08	3.79618e+07	1.87952e+08					振华科技	0	0.301265	7.41923e+09	0.0304498
000733	2017000733	2017	2017-12-31	A	8.01783e+09	8.01783e+09			5.6782e+07	2.37285e+08	2.53805e+08	4.61332e+07	2.07672e+08				5.04361e+07	振华科技	0	0.216842	8.58956e+09	0.0295481
000733	2018000733	2018	2018-12-31	A	5.33757e+09	5.33757e+09			3.32572e+07	3.13723e+08	3.06024e+08	4.89118e+07	2.57112e+08	2.17668e+08	8.0852e+07	7.62687e+06	9.93319e+07	振华科技	0.0407804	-0.334287	9.5669e+09	0.040439
000733	2019000733	2019	2019-12-31	A	3.66828e+09	3.66828e+09			-1.12109e+08	3.97439e+08	3.96758e+08	1.01447e+08	2.95311e+08	2.32444e+08	6.65614e+07	1.14839e+07	1.14071e+08	振华科技	0.063366	-0.312743	9.45185e+09	0.0490189
000733	2020000733	2020	2020-12-31	A	3.94973e+09	3.94973e+09			2.3337e+07	7.29046e+08	729340028	1.26842e+08	6.02498e+08	3.31809e+08	5.53438e+07	1.44138e+07	1.07609e+08	振华科技	0.0840079	0.0767251	8.86232e+09	0.0885416
000733	2021000733	2021	2021-12-31	A	5.65597e+09	5.65597e+09			2.59569e+07	1.75733e+09	1.75942e+09	2.62457e+08	1.49696e+09	3.69816e+08	4.90549e+07	1.04681e+07	1.06155e+08	振华科技	0.0653851	0.431989	1.00404e+10	0.18012
000737	2006000737	2006	2006-12-31	A	2.78398e+09	2.78398e+09			-904078	9.69772e+07	9.78681e+07	3.23916e+07	6.54765e+07					南风化工	0	-0.50778	7.40123e+09	0.0132232
000737	2007000737	2007	2007-12-31	A	3.00144e+09	3.00144e+09	0	0	995865	1.40944e+08	1.39021e+08	3.90578e+07	99963709					南风化工	0	0.0781093	3.76835e+09	0.0368919
000737	2008000737	2008	2008-12-31	A	2.87943e+09	2.87943e+09	0	0	5319000	1.21247e+08	1.26712e+08	4.07616e+07	8.59503e+07					南风化工	0	-0.0406497	3.97296e+09	0.0318936
000737	2009000737	2009	2009-12-31	A	2.38949e+09	2.38949e+09	0	0	1.08815e+06	-6.12407e+08	-6.69889e+08	2.28541e+07	-6.92743e+08					南风化工	0	-0.17015	3.90892e+09	-0.171374
000737	2010000737	2010	2010-12-31	A	2.76917e+09	2.76917e+09	0	0	1.72956e+06	-4.55606e+08	-4.64344e+08	2.8652e+07	-4.92996e+08					南风化工	0	0.158895	3.59854e+09	-0.129037
000737	2011000737	2011	2011-12-31	A	2.97887e+09	2.97887e+09	0	0	2.36637e+06	1.26755e+08	1.69481e+08	4.59962e+07	1.23484e+08					*ST 南风	0	0.0757238	3.57913e+09	0.0473525
000737	2012000737	2012	2012-12-31	A	2.57219e+09	2.57219e+09	0	0	4.54804e+08	1.37511e+08	1.58253e+08	1.43558e+07	1.43897e+08					南风化工	0	-0.136521	3.51954e+09	0.044964
000737	2013000737	2013	2013-12-31	A	2.74604e+09	2.74604e+09	0	0	-2.0592e+07	-1.55135e+08	-1.14709e+08	1.46345e+07	-1.29344e+08					南风化工	0	0.0675898	3.29793e+09	-0.0347822
000737	2014000737	2014	2014-12-31	A	2518914771	2518914771	0	0	2.349e+08	-2.88837e+06	5.61043e+07	6.25321e+06	4.98511e+07					南风化工	0	-0.0827112	3.15116e+09	0.0178044
000737	2015000737	2015	2015-12-31	A	2.1518e+09	2.1518e+09	0	0	3.5783e+06	-2.41114e+08	-2.19962e+08	2.60036e+06	-2.22563e+08					南风化工	0	-0.145745	3.03427e+09	-0.0724928
000737	2016000737	2016	2016-12-31	A	2.1352e+09	2.1352e+09			8.98006e+07	1.1871e+07	2.9333e+07	1.13069e+07	1.80262e+07					南风化工	0	-0.00771375	2.90481e+09	0.0100981
000737	2017000737	2017	2017-12-31	A	1.87266e+09	1.87266e+09			1.8182e+06	-4.08128e+08	-4.12245e+08	18562258	-4.30807e+08				2.69204e+06	南风化工	0	-0.122957	2.70647e+09	-0.152318
000737	2018000737	2018	2018-12-31	A	1.82727e+09	1.82727e+09			3.45e+08	2.88685e+08	2.83774e+08	2.32069e+07	2.60567e+08	6.70211e+06	9.07783e+07	4.61587e+06	6.96701e+06	*ST 南风	0.00366782	-0.0242378	2.09438e+09	0.178837
000737	2019000737	2019	2019-12-31	A	1.21465e+09	1.21465e+09			2.12381e+06	-2.76079e+07	-3.3045e+07	1.38086e+07	-4.68536e+07	6.65604e+06	4.61907e+07	1.03239e+06	8.16132e+06	ST 南风	0.00547978	-0.335263	1.57368e+09	0.00835347
000737	2020000737	2020	2020-12-31	A	1.12546e+09	1.12546e+09			851372	1.04112e+08	9.98974e+07	8.05988e+06	9.18376e+07	5.82824e+06	2.85045e+07	3.41282e+06	9.80543e+06	ST 南风	0.00517856	-0.0734356	1.41549e+09	0.0907121
000737	2021000737	2021	2021-12-31	A	9.96458e+09	9.96458e+09			-2.35681e+07	1.10511e+09	1.09416e+09	2.56441e+08	8.3772e+08	4.34831e+06	1.98925e+08	1.88641e+07	4.5893e+06	南风化工	0.000436377	7.85382	4.77787e+09	0.27064
000738	2006000738	2006	2006-12-31	A	3.44044e+08	3.44044e+08			-772515	1.54362e+07	1.52232e+07	11948	1.88673e+07					*ST 宇航	0	-0.965473	4.45344e+09	0.00423926
000738	2007000738	2007	2007-12-31	A	2.85073e+08	2.85073e+08			4.62131e+06	89884.5	4.39625e+06	1.46431e+06	2.93194e+06					ST 宇航	0	-0.171404	6.16163e+08	0.00713488
000738	2008000738	2008	2008-12-31	A	3.59333e+08	3.59333e+08	0	0	6.88184e+06	-4.12862e+07	-3.69637e+07	1.68941e+07	-5.38578e+07					ST 宇航	0	0.260492	5.93418e+08	-0.0622894
000738	2009000738	2009	2009-12-31	A	1.60969e+09	1.60969e+09	0	0	3.83513e+06	1.64858e+08	1.78947e+08	3.3621e+07	1.45326e+08					ST 宇航	0	3.47967	2.15319e+09	0.0831078
000738	2010000738	2010	2010-12-31	A	1.51436e+09	1.51436e+09			-43742.3	1.84794e+08	2.09086e+08	3.7691e+07	1.71395e+08					中航动控	0	-0.0592253	3.7965e+09	0.0550734
000738	2011000738	2011	2011-12-31	A	1.9587e+09	1.9587e+09	0	0	455969	2.00589e+08	2.27379e+08	3.74714e+07	1.89908e+08					中航动控	0	0.293421	4.25065e+09	0.0534928
000738	2012000738	2012	2012-12-31	A	2.22139e+09	2.22139e+09	0	0	-183585	2.19086e+08	2.40307e+08	3.89892e+07	2.01317e+08					中航动控	0	0.134111	4.69446e+09	0.0511894
000738	2013000738	2013	2013-12-31	A	2.61213e+09	2.61213e+09	0	0	-1.30448e+06	2.17171e+08	2.50229e+08	4.18937e+07	2.08335e+08					中航动控	0	0.175899	5.60189e+09	0.0446686
000738	2014000738	2014	2014-12-31	A	2.57588e+09	2.57588e+09	0	0	1.99661e+07	2.04475e+08	2.19687e+08	3.05133e+07	1.89174e+08					中航动控	0	-0.0138748	6.49104e+09	0.0338447
000738	2015000738	2015	2015-12-31	A	2.59843e+09	2.59843e+09	0	0	5.8392e+06	1.91869e+08	2.31739e+08	3.23639e+07	1.99375e+08					中航动控	0	0.00875455	6.73128e+09	0.0344272
000738	2016000738	2016	2016-12-31	A	2.50391e+09	2.50391e+09			2.6689e+06	1.45293e+08	2.46152e+08	3.54547e+07	2.10698e+08					中航动控	0	-0.0363762	6.89779e+09	0.0356857
000738	2017000738	2017	2017-12-31	A	2.55346e+09	2.55346e+09			2.44866e+06	2.55109e+08	2.57399e+08	4.03278e+07	2.17071e+08				2.32084e+07	航发控制	0	0.0197893	7.01165e+09	0.0367102
000738	2018000738	2018	2018-12-31	A	2.74641e+09	2.74641e+09			863505	2.96676e+08	2.99158e+08	4.17829e+07	2.57375e+08	1.08247e+08	2.99716e+07	1.95193e+07	1.51292e+07	航发控制	0.0394141	0.0755622	7.21708e+09	0.0456042
000738	2019000738	2019	2019-12-31	A	3.09249e+09	3.09249e+09				3.11201e+08	3.10568e+08	4.79622e+07	2.62606e+08	1.36344e+08	2.53474e+07	1.06928e+07	6.49059e+07	航发控制	0.0440886	0.126013	7.57669e+09	0.0443354
000738	2020000738	2020	2020-12-31	A	3.49872e+09	3.49872e+09			1.60136e+06	4.39157e+08	4.39986e+08	6.84537e+07	3.71532e+08	1.45929e+08	1.66096e+07	1.89418e+07	6.9297e+07	航发控制	0.0417093	0.131359	8.3615e+09	0.0546069
000738	2021000738	2021	2021-12-31	A	4.15678e+09	4.15678e+09				6.00314e+08	5.95701e+08	8.07053e+07	5.14996e+08	1.51894e+08	1.74366e+07	2.22987e+07	3.09242e+07	航发控制	0.0365414	0.188086	1.15016e+10	0.053309
000739	2006000739	2006	2006-12-31	A	1.14856e+09	1.14856e+09			-3.96072e+06	6.13598e+07	6.09662e+07	9.83459e+06	5.11316e+07					普洛康裕	0	-0.723691	7.73001e+09	0.00788695
000739	2007000739	2007	2007-12-31	A	1.04152e+09	1.04152e+09			0	2.53577e+07	3.12607e+07	3.43622e+06	2.78245e+07					普洛康裕	0	-0.0931913	1.44929e+09	0.0215697
000739	2008000739	2008	2008-12-31	A	1.25045e+09	1.25045e+09			0	2.66713e+07	2.74303e+07	1.42641e+06	2.60039e+07					普洛股份	0	0.200597	1.67762e+09	0.0163507
000739	2009000739	2009	2009-12-31	A	1.36785e+09	1.36785e+09			0	3.45659e+07	3.77701e+07	4.90714e+06	3.2863e+07					普洛股份	0	0.0938928	1.7454e+09	0.0216398
000739	2010000739	2010	2010-12-31	A	1.52099e+09	1.52099e+09			507864	2.11728e+07	2.73451e+07	7332598	2.00125e+07					普洛股份	0	0.11195	1.79713e+09	0.0152159
000739	2011000739	2011	2011-12-31	A	1.53448e+09	1.53448e+09			0	-1.13914e+07	3845118	614746	3.23037e+06					普洛股份	0	0.00886956	1.95316e+09	0.00196866
000739	2012000739	2012	2012-12-31	A	3.48009e+09	3.48009e+09	0	0	147161	1.43552e+08	1.6828e+08	3.3729e+07	1.34551e+08					普洛股份	0	1.26793	3.08449e+09	0.0545567
000739	2013000739	2013	2013-12-31	A	3.85529e+09	3.85529e+09	0	0	-89385	1.85482e+08	2.05742e+08	4.47566e+07	1.60986e+08					普洛药业	0	0.107814	4.38474e+09	0.0469224
000739	2014000739	2014	2014-12-31	A	4.23276e+09	4.23276e+09	0	0	9.12017e+07	3.43065e+08	3.77207e+08	5.04903e+07	3.26717e+08					普洛药业	0	0.0979096	4.86203e+09	0.0775822
000739	2015000739	2015	2015-12-31	A	4.33794e+09	4.33794e+09	0	0	-1.58947e+07	2.02342e+08	2.47006e+08	3.87756e+07	2.0823e+08					普洛药业	0	0.0248493	5.22838e+09	0.0472433
000739	2016000739	2016	2016-12-31	A	4.77219e+09	4.77219e+09			1.69188e+07	2.73636e+08	3.35327e+08	7.24296e+07	2.62897e+08					普洛药业	0	0.100105	5.50695e+09	0.0608916
000739	2017000739	2017	2017-12-31	A	5.55176e+09	5.55176e+09			653620	3.35693e+08	3.39619e+08	8.30273e+07	2.56592e+08				4.71414e+07	普洛药业	0	0.163358	5.65504e+09	0.060056
000739	2018000739	2018	2018-12-31	A	6.3764e+09	6.3764e+09			1.34661e+07	4.90539e+08	4.62197e+08	9.16302e+07	3.70567e+08	2.69651e+08	4.20065e+07	5.36336e+06	6.92858e+07	普洛药业	0.0422889	0.148536	5.72095e+09	0.0881329
000739	2019000739	2019	2019-12-31	A	7.21071e+09	7.21071e+09			-2.07332e+07	6.44154e+08	6.33726e+08	8.03255e+07	5.53401e+08	3.59893e+08	1.31437e+07	7.29038e+06	8.94088e+07	普洛药业	0.0499109	0.130844	6.13668e+09	0.10541
000739	2020000739	2020	2020-12-31	A	7.87967e+09	7.87967e+09			6.20181e+07	9.69706e+08	9.61153e+08	1.44423e+08	8.1673e+08	3.50055e+08	5.18318e+06	2.48837e+07	9.52016e+07	普洛药业	0.0444251	0.0927733	7.00869e+09	0.137877
000739	2021000739	2021	2021-12-31	A	8.94262e+09	8.94262e+09			9.03517e+07	1.11936e+09	1.11408e+09	1.5853e+08	9.5555e+08	4.46219e+08	1.63188e+07	7.53465e+07	9.89345e+07	普洛药业	0.049898	0.134897	8.32906e+09	0.135717
000748	2006000748	2006	2006-12-31	A	5.88225e+08	5.88225e+08			3.19253e+07	2.2285e+07	3.03095e+07	3.55504e+06	3.1948e+07					*ST 信息	0	-0.934222	5.22307e+09	0.00679735
000748	2007000748	2007	2007-12-31	A	7.6954e+08	7.6954e+08	0	0	1.6493e+07	6.58919e+07	7.15676e+07	6.73756e+06	6.48301e+07					长城信息	0	0.308241	1.42006e+09	0.0503978
000748	2008000748	2008	2008-12-31	A	7.76876e+08	7.76876e+08	0	0	1.45062e+07	-1.44787e+07	8.65986e+07	1.9694e+07	6.69045e+07					长城信息	0	0.00953238	1.49213e+09	0.058037
000748	2009000748	2009	2009-12-31	A	1.1181e+09	1.1181e+09	0	0	3.06398e+08	2.59068e+08	2.81379e+08	5.87681e+07	2.22611e+08					长城信息	0	0.439221	1.5995e+09	0.175917
000748	2010000748	2010	2010-12-31	A	1.03287e+09	1.03287e+09	0	0	2.98343e+07	6.27837e+07	5.09179e+07	1.18545e+07	3.90635e+07					长城信息	0	-0.0762208	1.82258e+09	0.0279372
000748	2011000748	2011	2011-12-31	A	1177250421	1177250421	0	0	8.69638e+06	4.44893e+07	5.34976e+07	1.164e+07	4.18576e+07					长城信息	0	0.139782	2.00178e+09	0.026725
000748	2012000748	2012	2012-12-31	A	1.5024e+09	1.5024e+09	0	0	9.4787e+06	27526388	9.03013e+07	8.8771e+06	8.14242e+07					长城信息	0	0.276193	2.24463e+09	0.0402299
000748	2013000748	2013	2013-12-31	A	1.65741e+09	1.65741e+09	0	0	3.01984e+07	5.88445e+07	1.0237e+08	1.4854e+07	8.75159e+07					长城信息	0	0.103178	2.59886e+09	0.0393903
000748	2014000748	2014	2014-12-31	A	1.70983e+09	1.70983e+09	0	0	2.76416e+07	3.42745e+07	1.1543e+08	1.73355e+07	9.80948e+07					长城信息	0	0.0316237	3.43413e+09	0.0336127
000748	2015000748	2015	2015-12-31	A	2.12393e+09	2.12393e+09	0	0	3.83956e+07	8.36831e+07	1.58967e+08	1.59247e+07	1.43043e+08					长城信息	0	0.242192	5.24215e+09	0.0303248
000751	2006000751	2006	2006-12-31	A	6.70182e+09	6.70182e+09			529112	2.64527e+08	2.61708e+08	2.09028e+07	2.40806e+08					锌业股份	0	2.15539	7.05227e+09	0.0371098
000751	2007000751	2007	2007-12-31	A	9.38808e+09	9.38808e+09			873300	-3.59969e+08	-3.64267e+08	-7.65922e+07	-2.87674e+08					锌业股份	0	0.400824	8.17212e+09	-0.0445743
000751	2008000751	2008	2008-12-31	A	6.1291e+09	6.1291e+09	0	0	1.17687e+08	-1.31495e+09	-1.31619e+09	-3.35734e+08	-9.80458e+08					锌业股份	0	-0.34714	7.98857e+09	-0.164759
000751	2009000751	2009	2009-12-31	A	4.8561e+09	4.8561e+09	0	0	3.24362e+06	4.99052e+07	9.08997e+07	2.76735e+07	6.32262e+07					*ST 锌业	0	-0.207698	7.71439e+09	0.0117831
000751	2010000751	2010	2010-12-31	A	7.8281e+09	7.8281e+09	0	0	3060000	-3.0344e+08	-2.40002e+08	3.43148e+08	-5.8315e+08					锌业股份	0	0.612014	8.80625e+09	-0.0272536
000751	2011000751	2011	2011-12-31	A	6.89918e+09	6.89918e+09			394258	-1.04978e+09	-1.0796e+09	5.51741e+06	-1.08512e+09					锌业股份	0	-0.118665	8.4115e+09	-0.128349
000751	2012000751	2012	2012-12-31	A	4.44243e+09	4.44243e+09	0	0	59149490	-2.98533e+09	-3.31193e+09	8.0564e+07	-3.3925e+09					*ST 锌业	0	-0.356093	5.31329e+09	-0.62333
000751	2013000751	2013	2013-12-31	A	4.18681e+09	4.18681e+09	0	0	0	9.24257e+07	4.14549e+09	0	4.14549e+09					*ST 锌业	0	-0.0575414	3.47551e+09	1.19277
[truncated: 24,257 more rows]
