# Supplementary material for: How does equity restriction affect innovation quality? Evidence from listed manufacturing companies in China
Source: PLoS One. 2023 Dec 7;18(12):e0295553. doi: 10.1371/journal.pone.0295553 (PMC10703261; doi:10.1371/journal.pone.0295553)
Supplement: S1 Dataset — (ZIP) [file pone.0295553.s001.zip › Supporting information/S1 Dataset/└√╚≤▒φ/FS_Comins[DES][xlsx].txt]

Stkcd [证券代码] - 以沪、深、北证券交易所公布的证券代码为准。
Accper [统计截止日期] - 指会计报表日，统一用10位字符表示，如1999-12-31。
Typrep [报表类型] - 指上市公司的财务报表中反映的是合并报表或者母公司报表。“A＝合并报表”、“B＝母公司报表”。
B001100000 [营业总收入] - 企业经营过程中所有收入之和。 计算公式为：营业总收入=营业收入+利息净收入+已赚保费+手续费及佣金净收入+其他业务收入。
B001101000 [营业收入] - 企业经营过程中确认的营业收入。
Bbd1102101 [利息收入] - 企业（金融）确认的利息收入，包括发放的各类贷款（银团贷款、贸易融资、贴现和转贴现融出资金、协议透支、信用卡透支、转贷款、垫款等）、与其他金融机构（中央银行、同业等）之间发生资金往来业务、买入返售金融资产等实现的利息收入等。
Bbd1102203 [利息支出] - 企业（金融）发生的利息支出，包括吸收的各种存款（单位存款、个人存款、信用卡存款、特种存款、转贷款资金等）、与其他金融机构（中央银行、同业等）之间发生资金往来业务、卖出回购金融资产等产生的利息支出。
B001302000 [投资收益] - 公司以各种方式对外投资所取得的收益。2007年新准则后原投资收益的资产减值损失列入“资产减值损失”科目核算。1991年起使用
B001300000 [营业利润] - 与经营业务有关的利润。2019.06.30之前，计算公式为：营业利润=营业总收入-营业总成本+公允价值变动收益+投资收益+汇兑收益+其他业务利润+其他收益+净敞口套期收益+资产处置收益。2019.06.30之后计算公式为：营业利润=营业总收入-营业总成本+公允价值变动收益+投资收益+汇兑收益+其他业务利润+其他收益+净敞口套期收益+资产处置收益+资产减值损失+信用减值损失。其中，2019.01.01的数据因提取的是2019.12.31的期初数据，所以计算公式符合2019.06.30之后的计算公式。
B001000000 [利润总额] - 公司实现的利润总额。1990年起使用。计算公式为：利润总额=营业利润+营业外收入-营业外支出
B002100000 [减：所得税费用] - 企业确认的应从当期利润总额中扣除的所得税费用。
B002000000 [净利润] - 公司实现的净利润。注：1990年起使用，1994年前部分公司无此项。
B001216000 [研发费用] - 研发费用也就是研究开发成本支出。2018年起使用。
B001211101 [其中：利息费用(财务费用)] - 企业在生产经营中进行债权性融资支付的资金占用费用。2018年起使用。
B001211203 [其中：利息收入(财务费用)] - 企业将资金提供给他人使用但不构成权益性投资，或者因他人占用本企业资金取得的收入，包括存款利息、贷款利息、债券利息、欠款利息等收入。2018年起使用。
B001305000 [其他收益] - 用于核算与企业日常活动相关、但不宜确认收入或冲减成本费用的政府补助。2017年起使用。
ShortName [证券简称] - 以沪、深、北证券交易所公布的证券简称为准。
