# Supplementary material for: How does equity restriction affect innovation quality? Evidence from listed manufacturing companies in China
Source: PLoS One. 2023 Dec 7;18(12):e0295553. doi: 10.1371/journal.pone.0295553 (PMC10703261; doi:10.1371/journal.pone.0295553)
Supplement: S1 Dataset — (ZIP) [file pone.0295553.s001.zip › Supporting information/S1 Dataset/╩«┤≤╣╔╢1⁄2╬─╝■222856520-PSMDID─┌╔·╨╘/HLD_Shareholders.xlsx]

## Sheet: sheet1
Stkcd	Reptdt	S0301a	S0304a	S0306a	ChangeType	ChangeNumPercentage	year	ChangeStartDate
证券代码	统计截止日期	股东名称	持股比例(%)	持股排名	变动方向	变动数量占总股本比例(%)	政策时点	变动起始日期
没有单位	没有单位	没有单位	没有单位	没有单位	1=新进；2=增加；3=减少；4=不变	没有单位		没有单位
000008	2006-12-31	深圳市宝安宝利来实业有限公司	22.19	1	4	0	2006	2006-06-30
000008	2007-12-31	深圳市宝安宝利来实业有限公司	22.19	1	4	0	2007	2007-06-30
000008	2008-12-31	深圳市宝安宝利来实业有限公司	22.19	1	4	0	2008	2008-06-30
000008	2009-12-31	深圳市宝安宝利来实业有限公司	23.15	1	2	0.958	2009	2009-06-30
000008	2010-12-31	深圳市宝安宝利来实业有限公司	23.15	1	4	0	2010	2010-06-30
000008	2011-12-31	深圳市宝安宝利来实业有限公司	23.15	1	4	0	2011	2011-06-30
000008	2012-12-31	深圳市宝安宝利来实业有限公司	62.71	1	2	51.4804	2012	2012-06-30
000008	2013-12-31	深圳市宝安宝利来实业有限公司	62.71	1	4	0	2013	2013-09-30
000008	2014-12-31	深圳市宝安宝利来实业有限公司	51.48	1	4	0	2014	2014-09-30
000008	2015-12-31	深圳市宝安宝利来实业有限公司	28.22	1	4	0	2015	2015-09-30
000008	2016-12-31	北京市海淀区国有资产投资经营有限公司	12.46	1	1
000008	2017-12-31	北京市海淀区国有资产投资经营有限公司	12.42	1	4	0	2017	2017-09-30
000008	2018-12-31	中国国投高新产业投资有限公司	20	1	1
000008	2019-12-31	中国国投高新产业投资有限公司	22.92	1	2	2.6531	2019	2019-09-30
000008	2020-12-31	中国国投高新产业投资有限公司	25.62	1	4	0	2020	2020-09-30
000008	2021-12-31	中国国投高新产业投资有限公司	25.62	1	4	0	2021	2021-09-30
000012	2006-12-31	怡万实业发展(深圳)有限公司	11.15	1	4	0	2006	2006-06-30
000012	2007-12-31	平安信托投资有限责任公司	6.74	1	1
000012	2008-12-31	平安信托投资有限责任公司	6.47	1	4	0	2008	2008-06-30
000012	2009-12-31	平安信托投资有限责任公司	6.54	1	4	0	2009	2009-06-30
000012	2010-12-31	深国际控股（深圳）有限公司	3.69	1	3	-0.0491	2010	2010-06-30
000012	2011-12-31	中国北方工业公司	3.62	1	4	0	2011	2011-06-30
000012	2012-12-31	中国北方工业公司	3.62	1	4	0	2012	2012-06-30
000012	2013-12-31	中国北方工业公司	3.62	1	4	0	2013	2013-09-30
000012	2014-12-31	中国北方工业公司	3.62	1	4	0	2014	2014-09-30
000012	2015-12-31	前海人寿保险股份有限公司-海利年年	11.08	1	2	1.826	2015	2015-09-30
000012	2016-12-31	前海人寿保险股份有限公司-海利年年	15.45	1	4	0	2016	2016-09-30
000012	2017-12-31	前海人寿保险股份有限公司-海利年年	14.84	1	4	0	2017	2017-09-30
000012	2018-12-31	前海人寿保险股份有限公司-海利年年	14.81	1	4	0	2018	2018-09-30
000012	2019-12-31	前海人寿保险股份有限公司-海利年年	15.01	1	4	0	2019	2019-09-30
000012	2020-12-31	前海人寿保险股份有限公司-海利年年	15.19	1	4	0	2020	2020-09-30
000012	2021-12-31	前海人寿保险股份有限公司-海利年年	15.19	1	4	0	2021	2021-09-30
000016	2006-12-31	华侨城集团公司	8.7	1	4	0	2006	2006-06-30
000016	2007-12-31	华侨城集团公司	8.7	1	4	0	2007	2007-06-30
000016	2008-12-31	华侨城集团公司	16.68	1	2	0.2002	2008	2008-06-30
000016	2009-12-31	华侨城集团公司	19	1	2	1.5198	2009	2009-06-30
000016	2010-12-31	华侨城集团公司	19	1	4	0	2010	2010-06-30
000016	2011-12-31	华侨城集团公司	19	1	4	0	2011	2011-06-30
000016	2012-12-31	华侨城集团公司	19	1	4	0	2012	2012-06-30
000016	2013-12-31	华侨城集团公司	19	1	4	0	2013	2013-09-30
000016	2014-12-31	华侨城集团公司	21.75	1	4	0	2014	2014-09-30
000016	2015-12-31	华侨城集团公司	21.75	1	4	0	2015	2015-09-30
000016	2016-12-31	华侨城集团公司	21.75	1	4	0	2016	2016-09-30
000016	2017-12-31	华侨城集团有限公司	21.75	1	4	0	2017	2017-09-30
000016	2018-12-31	华侨城集团有限公司	21.75	1	4	0	2018	2018-09-30
000016	2019-12-31	华侨城集团有限公司	21.75	1	4	0	2019	2019-09-30
000016	2020-12-31	华侨城集团有限公司	21.75	1	4	0	2020	2020-09-30
000016	2021-12-31	华侨城集团有限公司	21.75	1	4	0	2021	2021-09-30
000017	2006-12-31	中国华融资产管理公司	13.58	1	4	0	2006	2006-06-30
000017	2007-12-31	深圳市国晟能源投资发展有限公司	13.58	1	4	0	2007	2007-06-30
000017	2008-12-31	深圳市国晟能源投资发展有限公司	13.58	1	4	0	2008	2008-06-30
000017	2009-12-31	深圳市国晟能源投资发展有限公司	13.58	1	4	0	2009	2009-06-30
000017	2010-12-31	深圳市国晟能源投资发展有限公司	11.81	1	4	0	2010	2010-06-30
000017	2011-12-31	深圳市国晟能源投资发展有限公司	11.81	1	4	0	2011	2011-06-30
000017	2012-12-31	深圳市国晟能源投资发展有限公司	11.81	1	4	0	2012	2012-06-30
000017	2013-12-31	深圳市国晟能源投资发展有限公司	11.52	1	3	-0.2883	2013	2013-09-30
000017	2014-12-31	深圳市国晟能源投资发展有限公司	11.52	1	4	0	2014	2014-09-30
000017	2015-12-31	深圳市国晟能源投资发展有限公司	11.52	1	4	0	2015	2015-09-30
000017	2016-12-31	深圳市国晟能源投资发展有限公司	11.52	1	4	0	2016	2016-09-30
000017	2017-12-31	深圳市国晟能源投资发展有限公司	11.52	1	4	0	2017	2017-09-30
000017	2018-12-31	深圳市国晟能源投资发展有限公司	11.52	1	4	0	2018	2018-09-30
000017	2019-12-31	深圳市国晟能源投资发展有限公司	11.52	1	4	0	2019	2019-09-30
000017	2020-12-31	深圳市国晟能源投资发展有限公司	11.52	1	4	0	2020	2020-09-30
000017	2021-12-31	深圳市国晟能源投资发展有限公司	11.52	1	4	0	2021	2021-09-30
000020	2006-12-31	深圳市赛格集团有限公司	22.06	1	4	0	2006	2006-06-30
000020	2007-12-31	武汉中恒新科技产业集团有限公司	41.14	1	4	0	2007	2007-06-30
000020	2008-12-31	武汉中恒新科技产业集团有限公司	41.14	1	4	0	2008	2008-06-30
000020	2009-12-31	武汉中恒新科技产业集团有限公司	41.14	1	4	0	2009	2009-06-30
000020	2010-12-31	武汉中恒新科技产业集团有限公司	41.14	1	4	0	2010	2010-06-30
000020	2011-12-31	武汉中恒新科技产业集团有限公司	41.14	1	4	0	2011	2011-06-30
000020	2012-12-31	武汉中恒新科技产业集团有限公司	41.14	1	4	0	2012	2012-06-30
000020	2013-12-31	武汉中恒新科技产业集团有限公司	41.14	1	4	0	2013	2013-09-30
000020	2014-12-31	武汉中恒集团	41.14	1	4	0	2014	2014-09-30
000020	2015-12-31	武汉中恒新科技产业集团有限公司	41.14	1	4	0	2015	2015-09-30
000020	2016-12-31	武汉中恒集团	41.14	1	4	0	2016	2016-09-30
000020	2017-12-31	武汉中恒新科技产业集团有限公司	41.14	1	4	0	2017	2017-09-30
000020	2018-12-31	武汉中恒新科技产业集团有限公司	41.21	1	2	0.0675	2018	2018-09-30
000020	2019-12-31	武汉中恒新科技产业集团有限公司	42.13	1	4	0	2019	2019-09-30
000020	2020-12-31	武汉中恒新科技产业集团有限公司	42.13	1	4	0	2020	2020-09-30
000020	2021-12-31	武汉中恒集团	42.13	1	4	0	2021	2021-09-30
000021	2006-12-31	长城科技股份有限公司	49.54	1	4	0	2006	2006-06-30
000021	2007-12-31	长城科技股份有限公司	49.64	1	4	0	2007	2007-06-30
000021	2008-12-31	长城科技股份有限公司	49.64	1	4	0	2008	2008-06-30
000021	2009-12-31	长城科技股份有限公司	49.64	1	4	0	2009	2009-06-30
000021	2010-12-31	长城科技股份有限公司	49.64	1	4	0	2010	2010-06-30
000021	2011-12-31	长城科技股份有限公司	49.64	1	4	0	2011	2011-06-30
000021	2012-12-31	长城科技股份有限公司	49.64	1	4	0	2012	2012-06-30
000021	2013-12-31	长城科技股份有限公司	44.51	1	4	0	2013	2013-09-30
000021	2014-12-31	长城科技股份有限公司	44.51	1	4	0	2014	2014-09-30
000021	2015-12-31	长城科技股份有限公司	44.51	1	4	0	2015	2015-09-30
000021	2016-12-31	长城科技股份有限公司	44.51	1	4	0	2016	2016-09-30
000021	2017-12-31	中国电子信息产业集团有限公司	44.51	1	4	0	2017	2017-09-30
000021	2018-12-31	中国电子信息产业集团有限公司	44.51	1	4	0	2018	2018-09-30
000021	2019-12-31	中国电子信息产业集团有限公司	43.51	1	4	0	2019	2019-09-30
000021	2020-12-31	中国电子有限公司	36.61	1	1
000021	2021-12-31	中国电子有限公司	34.51	1	4	0	2021	2021-09-30
000023	2006-12-31	深圳市东部开发（集团）有限公司	33.81	1	4	0	2006	2006-06-30
000023	2007-12-31	深圳市东部开发(集团)有限公司	33.81	1	4	0	2007	2007-06-30
000023	2008-12-31	深圳市东部开发(集团)有限公司	33.81	1	4	0	2008	2008-06-30
000023	2009-12-31	深圳市东部开发（集团）有限公司	33.81	1	4	0	2009	2009-06-30
000023	2010-12-31	深圳市东部开发（集团）有限公司	31.31	1	3	-1.2402	2010	2010-06-30
000023	2011-12-31	深圳市东部开发(集团)有限公司	31.44	1	2	0.1297	2011	2011-06-30
000023	2012-12-31	深圳市东部开发(集团)有限公司	29.99	1	3	-1.3519	2012	2012-06-30
000023	2013-12-31	深圳市东部开发(集团)有限公司	30.13	1	2	0.139	2013	2013-09-30
000023	2014-12-31	深圳市东部开发(集团)有限公司	30.13	1	4	0	2014	2014-09-30
000023	2015-12-31	宁波华旗同德投资管理合伙企业(有限合伙)	15.13	1	1
000023	2016-12-31	宁波华旗同德投资管理合伙企业(有限合伙)	15.13	1	4	0	2016	2016-09-30
000023	2017-12-31	宁波华旗同德投资管理合伙企业(有限合伙)	15.13	1	4	0	2017	2017-09-30
000023	2018-12-31	宁波华旗同德投资管理合伙企业(有限合伙)	15.13	1	4	0	2018	2018-09-30
000023	2019-12-31	广东君浩股权投资控股有限公司	27.39	1	4	0	2019	2019-09-30
000023	2020-12-31	广东君浩股权投资控股有限公司	27.39	1	4	0	2020	2020-09-30
000023	2021-12-31	广东君浩股权投资控股有限公司	27.39	1	4	0	2021	2021-09-30
000030	2006-12-31	深圳市莱英达集团有限责任公司	66.36	1	4	0	2006	2006-06-30
000030	2007-12-31	深圳市莱英达集团有限责任公司	66.36	1	4	0	2007	2007-06-30
000030	2008-12-31	深圳市莱英达集团有限责任公司	59.82	1	3	-39.7184	2008	2008-06-30
000030	2009-12-31	深圳市莱英达集团有限责任公司	59.82	1	4	0	2009	2009-06-30
000030	2010-12-31	深圳市莱英达集团有限责任公司	59.82	1	4	0	2010	2010-06-30
000030	2011-12-31	广东盛润集团股份有限公司破产企业财产处置专用帐户	23.87	1	4	0	2011	2011-06-30
000030	2012-12-31	广东盛润集团股份有限公司破产企业财产处置专用帐户	22.54	1	3	-1.3332	2012	2012-06-30
000030	2013-12-31	中国第一汽车集团公司	24.31	1	4	0	2013	2013-09-30
000030	2014-12-31	中国第一汽车集团公司	24.31	1	4	0	2014	2014-09-30
000030	2015-12-31	中国第一汽车集团公司	24.41	1	4	0	2015	2015-09-30
000030	2016-12-31	中国第一汽车集团公司	24.41	1	4	0	2016	2016-09-30
000030	2017-12-31	中国第一汽车集团公司	24.41	1	4	0	2017	2017-09-30
000030	2018-12-31	一汽股权投资(天津)有限公司	24.41	1	1
000030	2019-12-31	一汽股权投资(天津)有限公司	24.41	1	4	0	2019	2019-09-30
000030	2020-12-31	一汽股权投资(天津)有限公司	24.41	1	4	0	2020	2020-09-30
000030	2021-12-31	一汽股权投资(天津)有限公司	24.41	1	4	0	2021	2021-09-30
000039	2006-12-31	COSCO Container Industries Limited	16.23	1	3	0	2006	2006-06-30
000039	2007-12-31	COSCO Container Industries Limited	16.54	1	2	0.3133	2007	2007-06-30
000039	2008-12-31	COSCO Container Industries Limited	21.8	1	4	0	2008	2008-06-30
000039	2009-12-31	招商局国际(中集)投资有限公司	24.82	1	2	8.5844	2009	2009-06-30
000039	2010-12-31	招商局国际(中集)投资有限公司	25	1	4	0	2010	2010-06-30
000039	2011-12-31	招商局国际(中集)投资有限公司	25.54	1	2	0.5382	2011	2011-06-30
000039	2012-12-31	HKSCC NOMINEES LIMITED	53.73	1	1
000039	2013-12-31	香港中央结算(代理人)有限公司	53.73	1	2	0.0002	2013	2013-09-30
000039	2014-12-31	香港中央结算(代理人)有限公司	53.52	1	3	-0.0019	2014	2014-09-30
000039	2015-12-31	香港中央结算(代理人)有限公司	48.03	1	4	0	2015	2015-09-30
000039	2016-12-31	香港中央结算(代理人)有限公司	55.44	1	4	0	2016	2016-09-30
000039	2017-12-31	香港中央结算(代理人)有限公司	58.02	1	2	0.016	2017	2017-09-30
000039	2018-12-31	香港中央结算(代理人)有限公司	58	1	2	0.1574	2018	2018-09-30
000039	2019-12-31	香港中央结算(代理人)有限公司	58.12	1	2	0.117	2019	2019-06-30
000039	2020-12-31	香港中央结算(代理人)有限公司	58.2	1	2	0.5182	2020	2020-09-30
000039	2021-12-31	香港中央结算(代理人)有限公司	59.31	1	3	-0.9715	2021	2021-09-30
000045	2006-12-31	深圳市投资管理公司	60.67	1	3	-32.7205	2006	2006-06-30
000045	2007-12-31	深圳市投资控股有限公司	60.67	1	1
000045	2008-12-31	深圳市投资控股有限公司	60.67	1	4	0	2008	2008-06-30
000045	2009-12-31	深圳市投资控股有限公司	59.14	1	3	-0.102	2009	2009-06-30
000045	2010-12-31	深圳市投资控股有限公司	54.27	1	2	11.1833	2010	2010-06-30
000045	2011-12-31	深圳市投资控股有限公司	54.26	1	4	0	2011	2011-06-30
000045	2012-12-31	深圳市投资控股有限公司	54.26	1	4	0	2012	2012-06-30
000045	2013-12-31	深圳市投资控股有限公司	46.21	1	4	0	2013	2013-09-30
000045	2014-12-31	深圳市投资控股有限公司	46.21	1	4	0	2014	2014-09-30
000045	2015-12-31	深圳市投资控股有限公司	46.21	1	4	0	2015	2015-09-30
000045	2016-12-31	深圳市投资控股有限公司	46.21	1	4	0	2016	2016-09-30
000045	2017-12-31	深圳市投资控股有限公司	45.78	1	4	0	2017	2017-09-30
000045	2018-12-31	深圳市投资控股有限公司	45.78	1	4	0	2018	2018-09-30
000045	2019-12-31	深圳市投资控股有限公司	45.96	1	4	0	2019	2019-09-30
000045	2020-12-31	深圳市投资控股有限公司	46.1	1	4	0	2020	2020-09-30
000045	2021-12-31	深圳市投资控股有限公司	46.21	1	4	0	2021	2021-09-30
000048	2006-12-31	深圳市华超投资发展有限公司	26.36	1	4	0	2006	2006-06-30
000048	2007-12-31	深圳市华超投资发展有限公司	26.36	1	4	0	2007	2007-06-30
000048	2008-12-31	深圳市华超投资发展有限公司	26.36	1	4	0	2008	2008-06-30
000048	2009-12-31	深圳市华超投资发展有限公司	26.36	1	4	0	2009	2009-06-30
000048	2010-12-31	深圳市华超投资发展有限公司	26.36	1	4	0	2010	2010-06-30
000048	2011-12-31	深圳市华超投资发展有限公司	26.36	1	4	0	2011	2011-06-30
000048	2012-12-31	深圳市华超投资集团有限公司	24.1	1	3	-2.2264	2012	2012-06-30
000048	2013-12-31	深圳市华超投资集团有限公司	26.36	1	4	0	2013	2013-09-30
000048	2014-12-31	深圳市华超投资集团有限公司	26.36	1	4	0	2014	2014-09-30
000048	2015-12-31	深圳市华超投资控股集团有限公司	28.54	1	4	0	2015	2015-09-30
000048	2016-12-31	京基集团有限公司	31.65	1	4	0	2016	2016-09-30
000048	2017-12-31	京基集团有限公司	31.65	1	4	0	2017	2017-09-30
000048	2018-12-31	京基集团有限公司	41.65	1	2	10	2018	2018-09-30
000048	2019-12-31	京基集团有限公司	41.65	1	2	0.0002	2019	2019-09-30
000048	2020-12-31	京基集团有限公司	42.88	1	2	1.2324	2020	2020-09-30
000048	2021-12-31	京基集团有限公司	43.04	1	4	0	2021	2021-09-30
000049	2006-12-31	惠州市德赛工业发展有限公司	53.04	1	4	0	2006	2006-06-30
000049	2007-12-31	惠州市德赛工业发展有限公司	53.15	1	2	0.1074	2007	2007-06-30
000049	2008-12-31	惠州市德赛工业发展有限公司	53.15	1	4	0	2008	2008-06-30
000049	2009-12-31	惠州市德赛工业发展有限公司	50.45	1	3	-1.8	2009	2009-06-30
000049	2010-12-31	惠州市德赛工业发展有限公司	48.65	1	3	-0.9	2010	2010-06-30
000049	2011-12-31	惠州市德赛工业发展有限公司	48.65	1	4	0	2011	2011-06-30
000049	2012-12-31	惠州市德赛工业发展有限公司	47.31	1	3	-0.4396	2012	2012-06-30
000049	2013-12-31	惠州市德赛工业发展有限公司	45.68	1	4	0	2013	2013-09-30
000049	2014-12-31	惠州市德赛工业发展有限公司	45.23	1	3	-0.4482	2014	2014-09-30
000049	2015-12-31	惠州市德赛工业发展有限公司	45.23	1	4	0	2015	2015-09-30
000049	2016-12-31	惠州市德赛工业发展有限公司	45.23	1	4	0	2016	2016-09-30
000049	2017-12-31	惠州市德赛工业发展有限公司	45.23	1	4	0	2017	2017-09-30
000049	2018-12-31	广东德赛集团有限公司	45.23	1	4	0	2018	2018-09-30
000049	2019-12-31	广东德赛集团有限公司	44.8	1	4	0	2019	2019-09-30
000049	2020-12-31	广东德赛集团有限公司	44.8	1	4	0	2020	2020-09-30
000049	2021-12-31	惠州市创新投资有限公司	22.86	1	4	0	2021	2021-09-30
000050	2006-12-31	深圳中航实业股份有限公司	52.62	1	4	0	2006	2006-06-30
000050	2007-12-31	深圳中航集团股份有限公司	45.62	1	1
000050	2008-12-31	深圳中航集团股份有限公司	45.62	1	3	0	2008	2008-06-30
000050	2009-12-31	深圳中航集团股份有限公司	45.62	1	4	0	2009	2009-06-30
000050	2010-12-31	深圳中航集团股份有限公司	45.62	1	4	0	2010	2010-06-30
000050	2011-12-31	深圳中航集团股份有限公司	45.62	1	4	0	2011	2011-06-30
000050	2012-12-31	中航国际控股股份有限公司	45.62	1	1
000050	2013-12-31	中航国际控股股份有限公司	45.62	1	4	0	2013	2013-09-30
000050	2014-12-31	中航国际控股股份有限公司	25.76	1	4	0	2014	2014-09-30
000050	2015-12-31	中航国际控股股份有限公司	25.76	1	4	0	2015	2015-09-30
000050	2016-12-31	中航国际控股股份有限公司	20.81	1	4	0	2016	2016-09-30
000050	2017-12-31	中航国际控股股份有限公司	20.81	1	4	0	2017	2017-09-30
000050	2018-12-31	厦门金财产业发展有限公司	19.02	1	4	0	2018	2018-09-30
000050	2019-12-31	厦门金财产业发展有限公司	19.02	1	4	0	2019	2019-09-30
000050	2020-12-31	厦门金财产业发展有限公司	15.85	1	4	0	2020	2020-09-30
000050	2021-12-31	厦门金财产业发展有限公司	15.85	1	2	0.7657	2021	2021-09-30
000055	2006-12-31	深圳市邦林科技发展有限公司	17.01	1	4	0	2006	2006-06-30
000055	2007-12-31	深圳市邦林科技发展有限公司	12.5	1	3	-1.0619	2007	2007-06-30
000055	2008-12-31	深圳市邦林科技发展有限公司	10.92	1	3	-0.6033	2008	2008-06-30
000055	2009-12-31	深圳市邦林科技发展有限公司	10.04	1	3	-0.0351	2009	2009-06-30
000055	2010-12-31	深圳市邦林科技发展有限公司	9.09	1	4	0	2010	2010-06-30
000055	2011-12-31	深圳市邦林科技发展有限公司	9.09	1	4	0	2011	2011-06-30
000055	2012-12-31	深圳市邦林科技发展有限公司	9.09	1	4	0	2012	2012-06-30
000055	2013-12-31	深圳市邦林科技发展有限公司	9.09	1	4	0	2013	2013-09-30
000055	2014-12-31	深圳市邦林科技发展有限公司	9.09	1	4	0	2014	2014-09-30
000055	2015-12-31	深圳市邦林科技发展有限公司	9.09	1	4	0	2015	2015-09-30
000055	2016-12-31	深圳市邦林科技发展有限公司	8.72	1	4	0	2016	2016-09-30
000055	2017-12-31	深圳市邦林科技发展有限公司	8.72	1	4	0	2017	2017-09-30
000055	2018-12-31	深圳市邦林科技发展有限公司	10.08	1	4	0	2018	2018-09-30
000055	2019-12-31	深圳市邦林科技发展有限公司	10.22	1	2	0.146	2019	2019-09-30
000055	2020-12-31	深圳市邦林科技发展有限公司	10.87	1	2	0.1033	2020	2020-09-30
000055	2021-12-31	深圳市邦林科技发展有限公司	11.11	1	4	0	2021	2021-09-30
000059	2006-12-31	华锦集团	60.26	1	4	0	2006	2006-06-30
000059	2007-12-31	辽宁华锦化工（集团）有限责任公司	60.26	1	4	0	2007	2007-06-30
000059	2008-12-31	辽宁华锦化工（集团）有限责任公司	51.14	1	4	0	2008	2008-06-30
000059	2009-12-31	辽宁华锦化工（集团）有限责任公司	51.14	1	4	0	2009	2009-06-30
000059	2010-12-31	北方华锦化学工业集团有限公司（原名辽宁华锦化工（集团）有限责任公司）	51.14	1	1
000059	2011-12-31	北方华锦化学工业集团有限公司	51.14	1	4	0	2011	2011-06-30
000059	2012-12-31	北方华锦化学工业集团有限公司	51.14	1	4	0	2012	2012-06-30
000059	2013-12-31	北方华锦化学工业集团有限公司	51.14	1	4	0	2013	2013-09-30
000059	2014-12-31	北方华锦化学工业集团有限公司	50.86	1	2	12.4711	2014	2014-09-30
000059	2015-12-31	北方华锦化学工业集团有限公司	47.54	1	4	0	2015	2015-09-30
000059	2016-12-31	北方华锦化学工业集团有限公司	32.16	1	4	0	2016	2016-09-30
000059	2017-12-31	北方华锦化学工业集团有限公司	32.16	1	4	0	2017	2017-09-30
000059	2018-12-31	北方华锦化学工业集团有限公司	32.16	1	4	0	2018	2018-09-30
000059	2019-12-31	北方华锦化学工业集团有限公司	32.16	1	4	0	2019	2019-09-30
000059	2020-12-31	北方华锦化学工业集团有限公司	27.16	1	4	0	2020	2020-09-30
000059	2021-12-31	北方华锦化学工业集团有限公司	27.16	1	4	0	2021	2021-09-30
000060	2006-12-31	广东省广晟资产经营有限公司	31.63	1	4	0	2006	2006-06-30
000060	2007-12-31	广东省广晟资产经营有限公司	31.73	1	2	0.0016	2007	2007-06-30
000060	2008-12-31	广东省广晟资产经营有限公司	31.73	1	4	0	2008	2008-06-30
000060	2009-12-31	广东省广晟资产经营有限公司	31.73	1	4	0	2009	2009-06-30
000060	2010-12-31	广东省广晟资产经营有限公司	31.73	1	4	0	2010	2010-06-30
000060	2011-12-31	广东省广晟资产经营有限公司	31.73	1	4	0	2011	2011-06-30
000060	2012-12-31	广东省广晟资产经营有限公司	31.73	1	4	0	2012	2012-06-30
000060	2013-12-31	广东省广晟资产经营有限公司	31.73	1	4	0	2013	2013-09-30
000060	2014-12-31	广东省广晟资产经营有限公司	31.73	1	4	0	2014	2014-09-30
000060	2015-12-31	广东省广晟资产经营有限公司	29.58	1	4	0	2015	2015-09-30
000060	2016-12-31	广东省广晟资产经营有限公司	29.58	1	4	0	2016	2016-09-30
000060	2017-12-31	广东省广晟资产经营有限公司	27.51	1	4	0	2017	2017-09-30
000060	2018-12-31	广东省广晟资产经营有限公司	27.51	1	4	0	2018	2018-09-30
000060	2019-12-31	广东省广晟资产经营有限公司	27.51	1	4	0	2019	2019-09-30
000060	2020-12-31	广东省广晟资产经营有限公司	27.51	1	4	0	2020	2020-09-30
000060	2021-12-31	广东省广晟控股集团有限公司	32.88	1	2	5.9798	2021	2021-09-30
000063	2006-12-31	深圳市中兴新通讯设备有限公司	37.41	1	4	0	2006	2006-06-30
000063	2007-12-31	深圳市中兴新通讯设备有限公司	35.08	1	3	-0.4137	2007	2007-06-30
000063	2008-12-31	深圳市中兴新通讯设备有限公司	35.52	1	2	0.438	2008	2008-06-30
000063	2009-12-31	深圳市中兴新通讯设备有限公司	33.87	1	4	0	2009	2009-06-30
000063	2010-12-31	深圳市中兴新通讯设备有限公司	32.45	1	4	0	2010	2010-06-30
000063	2011-12-31	深圳市中兴新通讯设备有限公司	30.76	1	4	0	2011	2011-06-30
000063	2012-12-31	深圳市中兴新通讯设备有限公司	30.76	1	4	0	2012	2012-06-30
000063	2013-12-31	深圳市中兴新通讯设备有限公司	30.78	1	4	0	2013	2013-09-30
000063	2014-12-31	深圳市中兴新通讯设备有限公司	30.78	1	4	0	2014	2014-09-30
000063	2015-12-31	深圳市中兴新通讯设备有限公司	30.59	1	4	0	2015	2015-09-30
000063	2016-12-31	深圳市中兴新通讯设备有限公司	30.35	1	4	0	2016	2016-09-30
000063	2017-12-31	深圳市中兴新通讯设备有限公司	30.34	1	4	0	2017	2017-09-30
000063	2018-12-31	深圳市中兴新通讯设备有限公司	30.34	1	4	0	2018	2018-09-30
000063	2019-12-31	中兴新通讯有限公司	27.18	1	4	0	2019	2019-09-30
000063	2020-12-31	中兴新通讯有限公司	22.44	1	4	0	2020	2020-09-30
000063	2021-12-31	中兴新通讯有限公司	21.3	1	4	0	2021	2021-09-30
000066	2006-12-31	长城科技股份有限公司	47.82	1	4	0	2006	2006-06-30
000066	2007-12-31	长城科技股份有限公司	47.815	1	4	0	2007	2007-06-30
000066	2008-12-31	长城科技股份有限公司	47.82	1	4	0	2008	2008-06-30
000066	2009-12-31	长城科技股份有限公司	47.82	1	4	0	2009	2009-06-30
000066	2010-12-31	长城科技股份有限公司	53.92	1	2	14.166	2010	2010-06-30
000066	2011-12-31	长城科技股份有限公司	53.92	1	4	0	2011	2011-06-30
000066	2012-12-31	长城科技股份有限公司	53.92	1	4	0	2012	2012-06-30
000066	2013-12-31	长城科技股份有限公司	53.92	1	4	0	2013	2013-09-30
000066	2014-12-31	长城科技股份有限公司	53.92	1	4	0	2014	2014-09-30
000066	2015-12-31	长城科技股份有限公司	53.92	1	4	0	2015	2015-09-30
000066	2016-12-31	长城科技股份有限公司	53.92	1	4	0	2016	2016-09-30
000066	2017-12-31	中国电子信息产业集团有限公司	40.91	1	4	0	2017	2017-09-30
000066	2018-12-31	中国电子信息产业集团有限公司	40.75	1	4	0	2018	2018-09-30
000066	2019-12-31	中国电子信息产业集团有限公司	40.59	1	4	0	2019	2019-09-30
000066	2020-12-31	中国电子有限公司	41.51	1	2	40.5877	2020	2020-09-30
000066	2021-12-31	中国电子有限公司	41.34	1	4	0	2021	2021-09-30
000070	2006-12-31	深圳市特发集团有限公司	49.14	1	4	0	2006	2006-06-30
000070	2007-12-31	深圳市特发集团有限公司	49.14	1	4	0	2007	2007-06-30
000070	2008-12-31	深圳市特发集团有限公司	49.14	1	4	0	2008	2008-06-30
000070	2009-12-31	深圳市特发集团有限公司	49.14	1	4	0	2009	2009-06-30
000070	2010-12-31	深圳市特发集团有限公司	49.14	1	4	0	2010	2010-06-30
000070	2011-12-31	深圳市特发集团有限公司	49.14	1	4	0	2011	2011-06-30
000070	2012-12-31	深圳市特发集团有限公司	49.14	1	4	0	2012	2012-06-30
000070	2013-12-31	深圳市特发集团有限公司	45.33	1	4	0	2013	2013-09-30
000070	2014-12-31	深圳市特发集团有限公司	45.33	1	4	0	2014	2014-09-30
000070	2015-12-31	深圳市特发集团有限公司	39.18	1	4	0	2015	2015-09-30
000070	2016-12-31	深圳市特发集团有限公司	39.18	1	4	0	2016	2016-09-30
000070	2017-12-31	深圳市特发集团有限公司	39.18	1	4	0	2017	2017-09-30
000070	2018-12-31	深圳市特发集团有限公司	39.18	1	4	0	2018	2018-09-30
000070	2019-12-31	深圳市特发集团有限公司	36.17	1	4	0	2019	2019-09-30
000070	2020-12-31	深圳市特发集团有限公司	36.1	1	4	0	2020	2020-09-30
000070	2021-12-31	深圳市特发集团有限公司	37.07	1	2	2.163	2021	2021-09-30
000100	2006-12-31	惠州市投资控股有限公司	12.84	1	4	0	2006	2006-06-30
000100	2007-12-31	惠州市投资控股有限公司	12.74	1	3	-0.1083	2007	2007-06-30
000100	2008-12-31	惠州市投资控股有限公司	12.7	1	4	0	2008	2008-06-30
000100	2009-12-31	惠州市投资控股有限公司	11.19	1	4	0	2009	2009-06-30
000100	2010-12-31	惠州市投资控股有限公司	9.8	1	2	2.0462	2010	2010-06-30
000100	2011-12-31	惠州市投资控股有限公司	9.8	1	4	0	2011	2011-06-30
000100	2012-12-31	惠州市投资控股有限公司	9.8	1	4	0	2012	2012-06-30
000100	2013-12-31	惠州市投资控股有限公司	9.74	1	4	0	2013	2013-09-30
000100	2014-12-31	惠州市投资控股有限公司	8.79	1	4	0	2014	2014-09-30
000100	2015-12-31	惠州市投资控股有限公司	7.18	1	4	0	2015	2015-09-30
000100	2016-12-31	惠州市投资控股有限公司	7.19	1	4	0	2016	2016-09-30
000100	2017-12-31	湖北省长江合志汉翼股权投资基金合伙企业(有限合伙)	7.84	1	1
000100	2018-12-31	湖北省长江合志汉翼股权投资基金合伙企业(有限合伙)	7.82	1	4	0	2018	2018-09-30
000100	2019-12-31	李东生及其一致行动人	9.03	1	4	0	2019	2019-09-30
000100	2020-12-31	李东生及其一致行动人	8.26	1	4	0	2020	2020-09-30
000100	2021-12-31	李东生及其一致行动人	8.26	1	4	0	2021	2021-09-30
000153	2006-12-31	安徽省无为制药厂	14.75	1	4	0	2006	2006-06-30
000153	2007-12-31	安徽省无为制药厂	14.75	1	4	0	2007	2007-06-30
000153	2008-12-31	安徽省无为制药厂	14.75	1	4	0	2008	2008-06-30
000153	2009-12-31	安徽省无为制药厂	14.75	1	4	0	2009	2009-06-30
000153	2010-12-31	安徽省无为制药厂	14.75	1	4	0	2010	2010-06-30
000153	2011-12-31	安徽省无为制药厂	14.75	1	4	0	2011	2011-06-30
000153	2012-12-31	安徽省无为制药厂	14.75	1	4	0	2012	2012-06-30
000153	2013-12-31	安徽省无为制药厂	7.64	1	4	0	2013	2013-09-30
000153	2014-12-31	安徽省无为制药厂	11.48	1	3	-0.8046	2014	2014-09-30
000153	2015-12-31	安徽省无为制药厂	11.48	1	4	0	2015	2015-09-30
000153	2016-12-31	安徽省无为制药厂	11.48	1	4	0	2016	2016-09-30
000153	2017-12-31	安徽省无为制药厂	11.3	1	4	0	2017	2017-09-30
000153	2018-12-31	安徽省无为制药厂	11.3	1	4	0	2018	2018-09-30
000153	2019-12-31	安徽省无为制药厂	11.48	1	4	0	2019	2019-09-30
000153	2020-12-31	安徽省无为制药厂	11.48	1	4	0	2020	2020-09-30
000153	2021-12-31	安徽省无为制药厂	11.48	1	4	0	2021	2021-09-30
000157	2006-12-31	长沙建设机械研究院有限责任公司	41.86	1	3	-23.9208	2006	2006-06-30
000157	2007-12-31	长沙建设机械研究院有限责任公司	41.8614	1	4	0	2007	2007-06-30
000157	2008-12-31	长沙建设机械研究院有限责任公司	41.86	1	4	0	2008	2008-06-30
000157	2009-12-31	湖南省人民政府国有资产监督管理委员会	24.99	1	4	0	2009	2009-06-30
000157	2010-12-31	湖南省人民政府国有资产监督管理委员会	16.77	1	3	-1.2633	2010	2010-06-30
000157	2011-12-31	香港中央结算(代理人)有限公司(HKSCC NOMINEES LIMITED)	18.53	1	2	0.0019	2011	2011-06-30
000157	2012-12-31	香港中央结算(代理人)有限公司(HKSCC NOMINEES LIMITED)	18.53	1	3	-0.0001	2012	2012-06-30
000157	2013-12-31	香港中央结算(代理人)有限公司(HKSCC NOMINEES LIMITED)	18.53	1	2	0.0007	2013	2013-09-30
000157	2014-12-31	香港中央结算(代理人)有限公司(HKSCC NOMINEES LIMITED)	18.53	1	2	0.0004	2014	2014-09-30
000157	2015-12-31	香港中央结算(代理人)有限公司	18.08	1	3	-0.546	2015	2015-09-30
000157	2016-12-31	香港中央结算(代理人)有限公司	18.08	1	3	-0.0002	2016	2016-09-30
000157	2017-12-31	香港中央结算(代理人)有限公司	17.78	1	3	-0.0002	2017	2017-09-30
000157	2018-12-31	香港中央结算(代理人)有限公司(HKSCCNOMINEESLIMITED)	17.74	1	3	-0.0012	2018	2018-09-30
000157	2019-12-31	香港中央结算(代理人)有限公司(HKSCCNOMINEESLIMITED)	17.59	1	2	0.0002	2019	2019-09-30
000157	2020-12-31	香港中央结算(代理人)有限公司	17.45	1	2	0.0007	2020	2020-09-30
000157	2021-12-31	香港中央结算(代理人)有限公司(HKSCCNOMINEESLIMITED)	18.2	1	3	-0.0031	2021	2021-09-30
000301	2006-12-31	江苏吴江丝绸集团有限公司	40.77	1	4	0	2006	2006-06-30
000301	2007-12-31	江苏吴江丝绸集团有限公司	36.69	1	4	0	2007	2007-06-30
000301	2008-12-31	江苏吴江丝绸集团有限公司	36.69	1	4	0	2008	2008-06-30
000301	2009-12-31	江苏吴江丝绸集团有限公司	36.69	1	4	0	2009	2009-06-30
000301	2010-12-31	江苏吴江丝绸集团有限公司	36.69	1	4	0	2010	2010-06-30
000301	2011-12-31	江苏吴江丝绸集团有限公司	36.69	1	4	0	2011	2011-06-30
000301	2012-12-31	江苏吴江丝绸集团有限公司	36.69	1	4	0	2012	2012-06-30
000301	2013-12-31	江苏吴江丝绸集团有限公司	36.69	1	4	0	2013	2013-09-30
000301	2014-12-31	江苏吴江丝绸集团有限公司	36.69	1	4	0	2014	2014-09-30
000301	2015-12-31	江苏吴江丝绸集团有限公司	37.45	1	2	0.4268	2015	2015-09-30
000301	2016-12-31	江苏吴江丝绸集团有限公司	26.51	1	3	-11.0081	2016	2016-09-30
000301	2017-12-31	江苏吴江丝绸集团有限公司	26.51	1	4	0	2017	2017-09-30
000301	2018-12-31	江苏盛虹科技股份有限公司	68.71	1	4	0	2018	2018-09-30
000301	2019-12-31	江苏盛虹科技股份有限公司	68.71	1	4	0	2019	2019-09-30
000301	2020-12-31	江苏盛虹科技股份有限公司	57.26	1	4	0	2020	2020-09-30
000301	2021-12-31	江苏盛虹科技股份有限公司	57.25	1	4	0	2021	2021-09-30
000333	2013-12-31	美的控股有限公司	35.49	1	4	0	2013	2013-09-30
000333	2014-12-31	美的控股有限公司	35.49	1	4	0	2014	2014-09-30
000333	2015-12-31	美的控股有限公司	35.07	1	4	0	2015	2015-09-30
000333	2016-12-31	美的控股有限公司	34.75	1	4	0	2016	2016-09-30
000333	2017-12-31	美的控股有限公司	33.71	1	4	0	2017	2017-09-30
000333	2018-12-31	美的控股有限公司	33.2	1	4	0	2018	2018-09-30
000333	2019-12-31	美的控股有限公司	31.73	1	4	0	2019	2019-09-30
000333	2020-12-31	美的控股有限公司	30.86	1	3	-0.2282	2020	2020-09-30
000333	2021-12-31	美的控股有限公司	31.05	1	4	0	2021	2021-09-30
000338	2007-12-31	香港中央结算代理人有限公司	24.23	1	2	0.0384	2007	2007-06-30
000338	2008-12-31	香港中央结算代理人有限公司	24.19	1	3	-0.0404	2008	2008-06-30
000338	2009-12-31	香港中央结算代理人有限公司	24.23	1	2	0.0051	2009	2009-06-30
000338	2010-12-31	香港中央结算代理人有限公司	24.15	1	2	0.0005	2010	2010-06-30
000338	2011-12-31	香港中央结算代理人有限公司	24.16	1	3	-0.0002	2011	2011-06-30
000338	2012-12-31	香港中央结算代理人有限公司	24.3	1	2	0.1338	2012	2012-06-30
000338	2013-12-31	香港中央结算代理人有限公司	24.22	1	2	0.0019	2013	2013-09-30
000338	2014-12-31	香港中央结算代理人有限公司	24.22	1	2	0.0013	2014	2014-09-30
000338	2015-12-31	香港中央结算代理人有限公司	24.23	1	3	0	2015	2015-09-30
000338	2016-12-31	香港中央结算代理人有限公司	24.22	1	2	0.0005	2016	2016-09-30
000338	2017-12-31	香港中央结算代理人有限公司	24.23	1	2	0.0042	2017	2017-09-30
000338	2018-12-31	香港中央结算代理人有限公司	24.23	1	2	0.0001	2018	2018-09-30
000338	2019-12-31	香港中央结算代理人有限公司	24.43	1	3	-0.0001	2019	2019-09-30
000338	2020-12-31	香港中央结算代理人有限公司	24.43	1	2	0.0007	2020	2020-09-30
000338	2021-12-31	香港中央结算代理人有限公司	22.22	1	2	0.0002	2021	2021-09-30
000400	2006-12-31	许继集团有限公司	30.2	1	4	0	2006	2006-06-30
000400	2007-12-31	许继集团有限公司	29.9	1	3	-0.3	2007	2007-06-30
000400	2008-12-31	许继集团有限公司	29.9	1	4	0	2008	2008-06-30
000400	2009-12-31	许继集团有限公司	29.9	1	4	0	2009	2009-06-30
000400	2010-12-31	许继集团有限公司	29.9	1	4	0	2010	2010-06-30
000400	2011-12-31	许继集团有限公司	19.38	1	3	-10.5162	2011	2011-06-30
000400	2012-12-31	许继集团有限公司	19.38	1	4	0	2012	2012-06-30
000400	2013-12-31	许继集团有限公司	19.38	1	4	0	2013	2013-09-30
000400	2014-12-31	许继集团有限公司	41.02	1	4	0	2014	2014-09-30
000400	2015-12-31	许继集团有限公司	40.95	1	4	0	2015	2015-09-30
000400	2016-12-31	许继集团有限公司	41.28	1	4	0	2016	2016-09-30
000400	2017-12-31	许继集团有限公司	41.28	1	4	0	2017	2017-09-30
000400	2018-12-31	许继集团有限公司	41.28	1	4	0	2018	2018-09-30
000400	2019-12-31	许继集团有限公司	43.26	1	2	1.9801	2019	2019-09-30
000400	2020-12-31	许继集团有限公司	43.26	1	4	0	2020	2020-09-30
000400	2021-12-31	许继集团有限公司	38.47	1	3	-3.4264	2021	2021-09-30
000401	2006-12-31	河北省冀东水泥集团有限责任公司	52.82	1	2	0.2961	2006	2006-06-30
000401	2007-12-31	河北省冀东水泥集团有限责任公司	51.37	1	3	-0.7775	2007	2007-06-30
000401	2008-12-31	河北省冀东水泥集团有限责任公司	40.78	1	4	0	2008	2008-06-30
000401	2009-12-31	冀东发展集团有限责任公司	40.78	1	1
000401	2010-12-31	冀东发展集团有限责任公司	41.42	1	2	0.0057	2010	2010-06-30
000401	2011-12-31	冀东发展集团有限责任公司	37.28	1	4	0	2011	2011-06-30
000401	2012-12-31	冀东发展集团有限责任公司	38.63	1	2	1.345	2012	2012-06-30
000401	2013-12-31	冀东发展集团有限责任公司	38.63	1	2	0.0008	2013	2013-09-30
000401	2014-12-31	冀东发展集团有限责任公司	38.63	1	4	0	2014	2014-09-30
000401	2015-12-31	冀东发展集团有限责任公司	37.48	1	2	0.001	2015	2015-09-30
000401	2016-12-31	冀东发展集团有限责任公司	30	1	4	0	2016	2016-09-30
000401	2017-12-31	冀东发展集团有限责任公司	30	1	4	0	2017	2017-09-30
000401	2018-12-31	冀东发展集团有限责任公司	30	1	4	0	2018	2018-09-30
000401	2019-12-31	冀东发展集团有限责任公司	30	1	4	0	2019	2019-09-30
000401	2020-12-31	冀东发展集团有限责任公司	30	1	4	0	2020	2020-09-30
000401	2021-12-31	北京金隅集团股份有限公司	44.34	1	2	43.2244	2021	2021-09-30
000403	2006-12-31	三九医药股份有限公司	38.11	1	4	0	2006	2006-06-30
000403	2007-12-31	振兴集团有限公司	29.11	1	1
000403	2008-12-31	振兴集团有限公司	29.11	1	4	0	2008	2008-06-30
000403	2009-12-31	振兴集团有限公司	29.11	1	4	0	2009	2009-06-30
000403	2010-12-31	振兴集团有限公司	29.11	1	4	0	2010	2010-06-30
000403	2011-12-31	振兴集团有限公司	29.11	1	4	0	2011	2011-06-30
000403	2012-12-31	振兴集团有限公司	29.11	1	4	0	2012	2012-06-30
000403	2013-12-31	振兴集团有限公司	22.61	1	4	0	2013	2013-09-30
000403	2014-12-31	振兴集团有限公司	22.61	1	4	0	2014	2014-09-30
000403	2015-12-31	振兴集团有限公司	22.61	1	4	0	2015	2015-09-30
000403	2016-12-31	振兴集团有限公司	22.61	1	4	0	2016	2016-09-30
000403	2017-12-31	杭州浙民投天弘投资合伙企业(有限合伙)	27.49	1	1
000403	2018-12-31	杭州浙民投天弘投资合伙企业(有限合伙)	27.49	1	4	0	2018	2018-09-30
000403	2019-12-31	杭州浙民投天弘投资合伙企业(有限合伙)	27.49	1	4	0	2019	2019-09-30
000403	2020-12-31	杭州浙民投天弘投资合伙企业(有限合伙)	27.31	1	4	0	2020	2020-09-30
000403	2021-12-31	杭州浙民投天弘投资合伙企业(有限合伙)	18.35	1	4	0	2021	2021-09-30
000404	2006-12-31	景德镇华意电器总公司	32.69	1	3	-21.8136	2006	2006-06-30
000404	2007-12-31	四川长虹电器股份有限公司	29.92	1	1
000404	2008-12-31	四川长虹电器股份有限公司	29.92	1	4	0	2008	2008-06-30
000404	2009-12-31	四川长虹电器股份有限公司	29.92	1	4	0	2009	2009-06-30
000404	2010-12-31	四川长虹电器股份有限公司	29.92	1	4	0	2010	2010-06-30
000404	2011-12-31	四川长虹电器股份有限公司	29.92	1	4	0	2011	2011-06-30
000404	2012-12-31	四川长虹电器股份有限公司	29.92	1	4	0	2012	2012-06-30
000404	2013-12-31	四川长虹电器股份有限公司	28.81	1	4	0	2013	2013-09-30
000404	2014-12-31	四川长虹电器股份有限公司	28.81	1	4	0	2014	2014-09-30
000404	2015-12-31	四川长虹电器股份有限公司	28.81	1	4	0	2015	2015-09-30
000404	2016-12-31	四川长虹电器股份有限公司	28.81	1	4	0	2016	2016-09-30
000404	2017-12-31	四川长虹电器股份有限公司	28.95	1	4	0	2017	2017-09-30
000404	2018-12-31	四川长虹电器股份有限公司	29.98	1	2	1.0256	2018	2018-09-30
000404	2019-12-31	四川长虹电器股份有限公司	30.6	1	4	0	2019	2019-09-30
000404	2020-12-31	四川长虹电器股份有限公司	30.6	1	4	0	2020	2020-09-30
000404	2021-12-31	四川长虹电器股份有限公司	30.6	1	4	0	2021	2021-09-30
000408	2006-12-31	北京路源世纪投资管理有限公司	23.26	1	3	-14.5362	2006	2006-06-30
000408	2007-12-31	北京路源世纪投资管理有限公司	23.26	1	4	0	2007	2007-06-30
000408	2008-12-31	北京路源世纪投资管理有限公司	23.26	1	4	0	2008	2008-06-30
000408	2009-12-31	北京路源世纪投资管理有限公司	23.26	1	4	0	2009	2009-06-30
000408	2010-12-31	北京路源世纪投资管理有限公司	22.78	1	3	-0.4756	2010	2010-06-30
000408	2011-12-31	北京路源世纪投资管理有限公司	22.78	1	4	0	2011	2011-06-30
000408	2012-12-31	北京路源世纪投资管理有限公司	21.48	1	3	-1.1722	2012	2012-06-30
000408	2013-12-31	北京路源世纪投资管理有限公司	19.69	1	3	-1.7866	2013	2013-09-30
000408	2014-12-31	北京路源世纪投资管理有限公司	19.69	1	4	0	2014	2014-09-30
000408	2015-12-31	北京路源世纪投资管理有限公司	19.69	1	4	0	2015	2015-09-30
000408	2016-12-31	青海藏格投资有限公司	43.67	1	4	0	2016	2016-09-30
000408	2017-12-31	西藏藏格创业投资有限公司	43.08	1	3	-2.3065	2017	2017-09-30
000408	2018-12-31	西藏藏格创业投资集团有限公司	43.08	1	4	0	2018	2018-09-30
000408	2019-12-31	西藏藏格创业投资集团有限公司	43.08	1	4	0	2019	2019-09-30
000408	2020-12-31	西藏藏格创业投资集团有限公司	43.08	1	4	0	2020	2020-09-30
000408	2021-12-31	西藏藏格创业投资集团有限公司	40.79	1	3	-2.7906	2021	2021-09-30
000413	2006-12-31	石家庄宝石电子集团有限责任公司	55.17	1	4	0	2006	2006-06-30
000413	2007-12-31	石家庄宝石电子集团有限责任公司	51.74	1	2	0.0143	2007	2007-06-30
000413	2008-12-31	石家庄宝石电子集团有限责任公司	51.74	1	2	0.0033	2008	2008-06-30
000413	2009-12-31	石家庄宝石电子集团有限责任公司	47.64	1	3	-2.6249	2009	2009-06-30
000413	2010-12-31	石家庄宝石电子集团有限责任公司	28.93	1	3	-10.4029	2010	2010-06-30
000413	2011-12-31	石家庄宝石电子集团有限责任公司	28.93	1	4	0	2011	2011-06-30
000413	2012-12-31	石家庄宝石电子集团有限责任公司	28.93	1	4	0	2012	2012-06-30
000413	2013-12-31	东旭集团有限公司	14.4	1	4	0	2013	2013-09-30
000413	2014-12-31	东旭集团有限公司	14.65	1	4	0	2014	2014-09-30
000413	2015-12-31	东旭集团有限公司	21.64	1	2	11.4699	2015	2015-09-30
000413	2016-12-31	东旭集团有限公司	11.32	1	3	-0.0509	2016	2016-09-30
000413	2017-12-31	东旭集团有限公司	15.9	1	2	6.143	2017	2017-09-30
000413	2018-12-31	东旭集团有限公司	15.97	1	4	0	2018	2018-09-30
000413	2019-12-31	东旭集团有限公司	15.97	1	4	0	2019	2019-09-30
000413	2020-12-31	东旭集团有限公司	15.97	1	4	0	2020	2020-09-30
000413	2021-12-31	东旭集团有限公司	15.97	1	4	0	2021	2021-09-30
000418	2006-12-31	江苏小天鹅集团有限公司	23.21	1	3	-5.8029	2006	2006-06-30
000418	2007-12-31	无锡国联发展（集团）有限公司	24.01	1	1
000418	2008-12-31	广东美的电器股份有限公司	24.01	1	4	0	2008	2008-06-30
000418	2009-12-31	广东美的电器股份有限公司	24.01	1	4	0	2009	2009-06-30
000418	2010-12-31	广东美的电器股份有限公司	34.2	1	2	13.4124	2010	2010-06-30
000418	2011-12-31	广东美的电器股份有限公司	34.65	1	2	0.4489	2011	2011-06-30
000418	2012-12-31	广东美的电器股份有限公司	35.2	1	4	0	2012	2012-06-30
000418	2013-12-31	美的集团股份有限公司	35.2	1	1
000418	2014-12-31	美的集团股份有限公司	37.78	1	4	0	2014	2014-09-30
000418	2015-12-31	美的集团股份有限公司	37.78	1	4	0	2015	2015-09-30
000418	2016-12-31	美的集团股份有限公司	37.78	1	4	0	2016	2016-09-30
000418	2017-12-31	美的集团股份有限公司	37.78	1	4	0	2017	2017-09-30
000418	2018-12-31	美的集团股份有限公司	37.78	1	4	0	2018	2018-09-30
000420	2006-12-31	吉林化纤集团有限责任公司	23.84	1	4	0	2006	2006-06-30
000420	2007-12-31	吉林化纤集团有限责任公司	20.74	1	3	-1.9531	2007	2007-06-30
000420	2008-12-31	吉林化纤集团有限责任公司	20.74	1	4	0	2008	2008-06-30
000420	2009-12-31	吉林化纤集团有限责任公司	20.74	1	4	0	2009	2009-06-30
000420	2010-12-31	吉林化纤集团有限责任公司	21.26	1	2	0.5101	2010	2010-06-30
000420	2011-12-31	吉林化纤集团有限责任公司	21.26	1	4	0	2011	2011-06-30
000420	2012-12-31	吉林化纤集团有限责任公司	21.26	1	4	0	2012	2012-06-30
000420	2013-12-31	吉林化纤集团有限责任公司	21.26	1	4	0	2013	2013-09-30
000420	2014-12-31	吉林化纤集团有限责任公司	11.22	1	4	0	2014	2014-09-30
000420	2015-12-31	吉林化纤集团有限责任公司	11.22	1	4	0	2015	2015-09-30
000420	2016-12-31	吉林化纤集团有限责任公司	14.5	1	4	0	2016	2016-09-30
000420	2017-12-31	吉林化纤集团有限责任公司	15.59	1	2	0.0766	2017	2017-09-30
000420	2018-12-31	吉林化纤集团有限责任公司	16.14	1	4	0	2018	2018-09-30
000420	2019-12-31	上海方大投资管理有限责任公司	16.25	1	4	0	2019	2019-09-30
000420	2020-12-31	上海方大投资管理有限责任公司	16.25	1	4	0	2020	2020-09-30
000420	2021-12-31	吉林化纤集团有限责任公司	14.67	1	4	0	2021	2021-09-30
000422	2006-12-31	湖北宜化集团有限责任公司	15.97	1	3	-0.2357	2006	2006-06-30
000422	2007-12-31	湖北宜化集团有限责任公司	16.2	1	4	0	2007	2007-06-30
000422	2008-12-31	湖北宜化集团有限责任公司	16.2	1	4	0	2008	2008-06-30
000422	2009-12-31	湖北宜化集团有限责任公司	16.2	1	4	0	2009	2009-06-30
000422	2010-12-31	湖北宜化集团有限责任公司	16.41	1	2	0.2106	2010	2010-06-30
000422	2011-12-31	湖北宜化集团有限责任公司	16.41	1	4	0	2011	2011-06-30
000422	2012-12-31	湖北宜化集团有限责任公司	16.85	1	4	0	2012	2012-06-30
000422	2013-12-31	湖北宜化集团有限责任公司	16.85	1	4	0	2013	2013-09-30
000422	2014-12-31	湖北宜化集团有限责任公司	16.85	1	4	0	2014	2014-09-30
000422	2015-12-31	湖北宜化集团有限责任公司	17.08	1	4	0	2015	2015-09-30
000422	2016-12-31	湖北宜化集团有限责任公司	17.08	1	4	0	2016	2016-09-30
000422	2017-12-31	湖北宜化集团有限责任公司	17.08	1	2	0.0167	2017	2017-09-30
000422	2018-12-31	湖北宜化集团有限责任公司	17.08	1	4	0	2018	2018-09-30
000422	2019-12-31	湖北宜化集团有限责任公司	17.08	1	4	0	2019	2019-09-30
000422	2020-12-31	湖北宜化集团有限责任公司	17.08	1	4	0	2020	2020-09-30
000422	2021-12-31	湖北宜化集团有限责任公司	17.08	1	4	0	2021	2021-09-30
000423	2006-12-31	华润东阿阿胶有限公司	29.62	1	4	0	2006	2006-06-30
000423	2007-12-31	华润东阿阿胶有限公司	23.12	1	4	0	2007	2007-06-30
000423	2008-12-31	华润东阿阿胶有限公司	23.12	1	4	0	2008	2008-06-30
000423	2009-12-31	华润东阿阿胶有限公司	23.14	1	2	4.6283	2009	2009-06-30
000423	2010-12-31	华润东阿阿胶有限公司	23.14	1	4	0	2010	2010-06-30
000423	2011-12-31	华润东阿阿胶有限公司	23.14	1	4	0	2011	2011-06-30
000423	2012-12-31	华润东阿阿胶有限公司	23.14	1	4	0	2012	2012-06-30
000423	2013-12-31	华润东阿阿胶有限公司	23.14	1	4	0	2013	2013-09-30
000423	2014-12-31	华润东阿阿胶有限公司	23.14	1	4	0	2014	2014-09-30
000423	2015-12-31	华润东阿阿胶有限公司	23.14	1	4	0	2015	2015-09-30
000423	2016-12-31	华润东阿阿胶有限公司	23.14	1	4	0	2016	2016-09-30
000423	2017-12-31	华润东阿阿胶有限公司	23.14	1	4	0	2017	2017-09-30
000423	2018-12-31	华润东阿阿胶有限公司	23.14	1	4	0	2018	2018-09-30
000423	2019-12-31	华润东阿阿胶有限公司	23.14	1	4	0	2019	2019-09-30
000423	2020-12-31	华润东阿阿胶有限公司	23.14	1	4	0	2020	2020-09-30
000423	2021-12-31	华润东阿阿胶有限公司	23.14	1	4	0	2021	2021-09-30
000425	2006-12-31	徐工集团工程机械有限公司	27.47	1	3	-19.434	2006	2006-06-30
000425	2007-12-31	徐工集团工程机械有限公司	27.47	1	2	0.2683	2007	2007-06-30
000425	2008-12-31	徐工集团工程机械有限公司	33.912	1	2	6.0887	2008	2008-06-30
000425	2009-12-31	徐工集团工程机械有限公司	58.472	1	2	37.1617	2009	2009-06-30
000425	2010-12-31	徐工集团工程机械有限公司	49.2	1	4	0	2010	2010-06-30
000425	2011-12-31	徐工集团工程机械有限公司	49.2	1	4	0	2011	2011-06-30
000425	2012-12-31	徐工集团工程机械有限公司	49.26	1	2	0.0567	2012	2012-06-30
000425	2013-12-31	徐工集团工程机械有限公司	49.26	1	4	0	2013	2013-09-30
000425	2014-12-31	徐工集团工程机械有限公司	46.93	1	2	0.026	2014	2014-09-30
000425	2015-12-31	徐工集团工程机械有限公司	42.13	1	2	0.2494	2015	2015-09-30
000425	2016-12-31	徐工集团工程机械有限公司	42.6	1	4	0	2016	2016-09-30
000425	2017-12-31	徐工集团工程机械有限公司	42.6	1	4	0	2017	2017-09-30
000425	2018-12-31	徐工集团工程机械有限公司	38.11	1	4	0	2018	2018-09-30
000425	2019-12-31	徐工集团工程机械有限公司	38.11	1	2	0.0035	2019	2019-09-30
000425	2020-12-31	徐工集团工程机械有限公司	38.11	1	4	0	2020	2020-09-30
000425	2021-12-31	徐工集团工程机械有限公司	38.11	1	2	0.0009	2021	2021-09-30
000488	2006-12-31	寿光晨鸣控股有限公司	24.06	1	1
000488	2007-12-31	寿光晨鸣控股有限公司	19.26	1	4	0	2007	2007-06-30
000488	2008-12-31	香港中央结算代理人有限公司	18.89	1	2	0.0161	2008	2008-06-30
000488	2009-12-31	香港中央结算代理人有限公司	18.91	1	2	0.0096	2009	2009-06-30
000488	2010-12-31	香港中央结算代理人有限公司	18.91	1	2	0.0002	2010	2010-06-30
000488	2011-12-31	香港中央结算代理人有限公司	18.89	1	2	0.0042	2011	2011-06-30
000488	2012-12-31	香港中央结算代理人有限公司	18.9	1	2	0.0019	2012	2012-06-30
000488	2013-12-31	香港中央结算代理人有限公司	19.73	1	2	0.0008	2013	2013-09-30
000488	2014-12-31	香港中央结算代理人有限公司	18.11	1	3	-0.0029	2014	2014-09-30
000488	2015-12-31	寿光晨鸣控股有限公司	15.13	1	4	0	2015	2015-09-30
000488	2016-12-31	寿光晨鸣控股有限公司	15.13	1	4	0	2016	2016-09-30
000488	2017-12-31	寿光晨鸣控股有限公司	15.13	1	4	0	2017	2017-09-30
000488	2018-12-31	晨鸣控股有限公司	15.29	1	2	0.1222	2018	2018-09-30
000488	2019-12-31	晨鸣控股有限公司	15.33	1	4	0	2019	2019-09-30
000488	2020-12-31	晨鸣控股有限公司	15.32	1	4	0	2020	2020-09-30
000488	2021-12-31	晨鸣控股有限公司	15.32	1	4	0	2021	2021-09-30
000505	2006-12-31	北京市万发房地产开发股份有限公司	25.31	1	3	-10.7722	2006	2006-06-30
000505	2007-12-31	北京市万发房地产开发股份有限公司	26.08	1	2	0.7709	2007	2007-06-30
000505	2008-12-31	北京市万发房地产开发股份有限公司	26.08	1	4	0	2008	2008-06-30
000505	2009-12-31	北京市万发房地产开发股份有限公司	26.36	1	2	0.2452	2009	2009-06-30
000505	2010-12-31	北京市万发房地产开发有限责任公司	26.36	1	4	0	2010	2010-06-30
000505	2011-12-31	北京市万发房地产开发有限责任公司	26.36	1	4	0	2011	2011-06-30
000505	2012-12-31	北京市万发房地产开发有限责任公司	26.36	1	4	0	2012	2012-06-30
000505	2013-12-31	北京市万发房地产开发有限责任公司	26.36	1	4	0	2013	2013-09-30
000505	2014-12-31	北京市万发房地产开发有限责任公司	26.36	1	4	0	2014	2014-09-30
000505	2015-12-31	北京市万发房地产开发有限责任公司	26.36	1	4	0	2015	2015-09-30
000505	2016-12-31	北京粮食集团有限责任公司	28.95	1	2	2.597	2016	2016-09-30
000505	2017-12-31	北京粮食集团有限责任公司	42.06	1	2	24.042	2017	2017-09-30
000505	2018-12-31	北京粮食集团有限责任公司	42.06	1	4	0	2018	2018-09-30
000505	2019-12-31	北京粮食集团有限责任公司	42.06	1	4	0	2019	2019-09-30
000505	2020-12-31	北京粮食集团有限责任公司	39.68	1	4	0	2020	2020-09-30
000505	2021-12-31	北京粮食集团有限责任公司	39.68	1	4	0	2021	2021-09-30
000510	2006-12-31	汉龙实业发展有限公司	9.45	1	3	-1.8905	2006	2006-06-30
000510	2007-12-31	汉龙实业发展有限公司	9.45	1	4	0	2007	2007-06-30
000510	2008-12-31	汉龙实业发展有限公司	9.45	1	4	0	2008	2008-06-30
000510	2009-12-31	四川宏达（集团）有限公司	5.14	1	4	0	2009	2009-06-30
000510	2010-12-31	四川宏达（集团）有限公司	5.14	1	4	0	2010	2010-06-30
000510	2011-12-31	四川宏达（集团）有限公司	5.14	1	4	0	2011	2011-06-30
000510	2012-12-31	四川宏达(集团)有限公司	5.14	1	4	0	2012	2012-06-30
000510	2013-12-31	四川宏达(集团)有限公司	5.14	1	4	0	2013	2013-09-30
000510	2014-12-31	四川宏达(集团)有限公司	4.16	1	4	0	2014	2014-09-30
000510	2015-12-31	刘江东	10	1	4	0	2015	2015-09-30
000510	2016-12-31	刘江东	10	1	4	0	2016	2016-09-30
000510	2017-12-31	刘江东	13.05	1	4	0	2017	2017-09-30
000510	2018-12-31	刘江东	13.05	1	4	0	2018	2018-09-30
000510	2019-12-31	刘江东	13.05	1	4	0	2019	2019-09-30
000510	2020-12-31	刘江东	10.05	1	3	-1	2020	2020-09-30
000510	2021-12-31	刘江东	8.82	1	4	0	2021	2021-09-30
000511	2006-12-31	沈阳银基企业有限公司	20.72	1	4	0	2006	2006-06-30
000511	2007-12-31	沈阳银基企业有限公司	20.34	1	3	-0.3725	2007	2007-06-30
000511	2008-12-31	沈阳银基企业有限公司	20.34	1	4	0	2008	2008-06-30
000511	2009-12-31	沈阳银基企业有限公司	20.34	1	4	0	2009	2009-06-30
000511	2010-12-31	沈阳银基企业有限公司	20.34	1	4	0	2010	2010-06-30
000511	2011-12-31	沈阳银基集团有限责任公司	21.98	1	1
000511	2012-12-31	沈阳银基集团有限责任公司	22.08	1	4	0	2012	2012-06-30
000511	2013-12-31	沈阳银基集团有限责任公司	14.63	1	4	0	2013	2013-09-30
000511	2014-12-31	沈阳银基集团有限责任公司	13.69	1	4	0	2014	2014-09-30
000511	2015-12-31	沈阳银基集团有限责任公司	11.27	1	4	0	2015	2015-09-30
000511	2016-12-31	沈阳银基集团有限责任公司	11.27	1	4	0	2016	2016-09-30
000511	2017-12-31	沈阳银基集团有限责任公司	11.27	1	4	0	2017	2017-09-30
000513	2006-12-31	健康元药业集团股份有限公司	20.71	1	2	9.1035	2006	2006-06-30
000513	2007-12-31	健康元药业集团股份有限公司	25.33	1	4	0	2007	2007-06-30
000513	2008-12-31	健康元药业集团股份有限公司	25.33	1	4	0	2008	2008-06-30
000513	2009-12-31	健康元药业集团股份有限公司	26.21	1	4	0	2009	2009-06-30
000513	2010-12-31	健康元药业集团股份有限公司	26.21	1	4	0	2010	2010-06-30
000513	2011-12-31	健康元药业集团股份有限公司	26.21	1	4	0	2011	2011-06-30
000513	2012-12-31	健康元药业集团股份有限公司	26.21	1	4	0	2012	2012-06-30
000513	2013-12-31	健康元药业集团股份有限公司	26.21	1	4	0	2013	2013-09-30
000513	2014-12-31	香港中央结算(代理人)有限公司	37.87	1	4	0	2014	2014-09-30
000513	2015-12-31	香港中央结算(代理人)有限公司	36.68	1	4	0	2015	2015-09-30
000513	2016-12-31	香港中央结算(代理人)有限公司	34.2	1	4	0	2016	2016-09-30
000513	2017-12-31	香港中央结算(代理人)有限公司	34.2	1	3	0	2017	2017-09-30
000513	2018-12-31	香港中央结算(代理人)有限公司	34.21	1	3	-0.0106	2018	2018-09-30
000513	2019-12-31	香港中央结算(代理人)有限公司	34.2	1	3	-0.0005	2019	2019-09-30
000513	2020-12-31	香港中央结算(代理人)有限公司	33.84	1	2	0	2020	2020-09-30
000513	2021-12-31	香港中央结算(代理人)有限公司	33.37	1	4	0	2021	2021-09-30
000515	2006-12-31	攀枝花钢铁（集团）公司	25.37	1	3	-10.3936	2006	2006-06-30
000515	2007-12-31	攀枝花钢铁（集团）公司	25.37	1	4	0	2007	2007-06-30
000515	2008-12-31	攀枝花钢铁（集团）公司	25.37	1	4	0	2008	2008-06-30
000518	2006-12-31	江阴市振新毛纺织厂	12.46	1	3	-3.6988	2006	2006-06-30
000518	2007-12-31	江阴市振新毛纺织厂	12.46	1	4	0	2007	2007-06-30
000518	2008-12-31	江阴市振新毛纺织厂	12.46	1	4	0	2008	2008-06-30
000518	2009-12-31	江阴市振新毛纺织厂	12.46	1	4	0	2009	2009-06-30
000518	2010-12-31	江阴市振新毛纺织厂	5.83	1	3	-6.632	2010	2010-06-30
000518	2011-12-31	广州盛景投资有限公司	3.89	1	1
000518	2012-12-31	广州盛景投资有限公司	3.89	1	4	0	2012	2012-06-30
000518	2013-12-31	广州盛景投资有限公司	3.89	1	4	0	2013	2013-09-30
000518	2014-12-31	广州盛景投资有限公司	3.89	1	4	0	2014	2014-09-30
000518	2015-12-31	昆山市创业投资有限公司	6.25	1	2	2.3018	2015	2015-09-30
000518	2016-12-31	昆山市创业投资有限公司	8.6	1	2	1.5464	2016	2016-09-30
000518	2017-12-31	王洪明	14	1	2	4.0003	2017	2017-09-30
000518	2018-12-31	王洪明	14	1	4	0	2018	2018-09-30
000518	2019-12-31	王洪明	14	1	4	0	2019	2019-09-30
000518	2020-12-31	王洪明	14	1	4	0	2020	2020-09-30
000518	2021-12-31	王洪明	14	1	4	0	2021	2021-09-30
000519	2006-12-31	银河(长沙)高科技实业有限公司	20.23	1	3	0	2006	2006-06-30
000519	2007-12-31	银河（长沙）高科技实业有限公司	20.6	1	2	0.3742	2007	2007-06-30
000519	2008-12-31	银河（长沙）高科技实业有限公司	20.6	1	4	0	2008	2008-06-30
000519	2009-12-31	银河（长沙）高科技实业有限公司	20.6	1	4	0	2009	2009-06-30
000519	2010-12-31	江南机器（集团）有限公司	21.58	1	4	0	2010	2010-06-30
000519	2011-12-31	江南工业集团有限公司	21.58	1	1
000519	2012-12-31	江南工业集团有限公司	21.58	1	4	0	2012	2012-06-30
000519	2013-12-31	豫西工业集团有限公司	36.04	1	4	0	2013	2013-09-30
000519	2014-12-31	豫西工业集团有限公司	36.04	1	4	0	2014	2014-09-30
000519	2015-12-31	豫西工业集团有限公司	36.04	1	4	0	2015	2015-09-30
000519	2016-12-31	豫西工业集团有限公司	33.68	1	4	0	2016	2016-09-30
000519	2017-12-31	豫西工业集团有限公司	23.3	1	4	0	2017	2017-09-30
000519	2018-12-31	豫西工业集团有限公司	23.3	1	4	0	2018	2018-09-30
000519	2019-12-31	豫西工业集团有限公司	22.97	1	4	0	2019	2019-09-30
000519	2020-12-31	中兵投资管理有限责任公司	18.97	1	4	0	2020	2020-09-30
000519	2021-12-31	豫西工业集团有限公司	15.97	1	4	0	2021	2021-09-30
000521	2006-12-31	合肥美菱集团控股有限公司	29.83	1	2	20.03	2006	2006-06-30
000521	2007-12-31	四川长虹电器股份有限公司	9.22	1	1
000521	2008-12-31	四川长虹电器股份有限公司	10.25	1	2	1.034	2008	2008-06-30
000521	2009-12-31	四川长虹电器股份有限公司	18.01	1	4	0	2009	2009-06-30
000521	2010-12-31	四川长虹电器股份有限公司	21.38	1	2	7.3364	2010	2010-06-30
000521	2011-12-31	四川长虹电器股份有限公司	21.38	1	3	0	2011	2011-06-30
000521	2012-12-31	四川长虹电器股份有限公司	21.58	1	3	0	2012	2012-06-30
000521	2013-12-31	四川长虹电器股份有限公司	21.58	1	4	0	2013	2013-09-30
000521	2014-12-31	四川长虹电器股份有限公司	21.58	1	4	0	2014	2014-09-30
000521	2015-12-31	四川长虹电器股份有限公司	21.58	1	4	0	2015	2015-09-30
000521	2016-12-31	四川长虹电器股份有限公司	22.47	1	2	6.6894	2016	2016-09-30
000521	2017-12-31	四川长虹电器股份有限公司	22.47	1	4	0	2017	2017-09-30
000521	2018-12-31	四川长虹电器股份有限公司	23.58	1	2	1.11	2018	2018-09-30
000521	2019-12-31	四川长虹电器股份有限公司	23.79	1	4	0	2019	2019-09-30
000521	2020-12-31	四川长虹电器股份有限公司	23.79	1	4	0	2020	2020-09-30
000521	2021-12-31	四川长虹电器股份有限公司	23.79	1	4	0	2021	2021-09-30
000522	2006-12-31	广州医药集团有限公司	35.37	1	4	0	2006	2006-06-30
000522	2007-12-31	广州医药集团有限公司	35.37	1	4	0	2007	2007-06-30
000522	2008-12-31	广州医药集团有限公司	35.58	1	2	0.2132	2008	2008-06-30
000522	2009-12-31	广州医药集团有限公司	35.58	1	4	0	2009	2009-06-30
000522	2010-12-31	广州医药集团有限公司	35.58	1	4	0	2010	2010-06-30
000522	2011-12-31	广州医药集团有限公司	35.58	1	4	0	2011	2011-06-30
000522	2012-12-31	广州医药集团有限公司	35.58	1	4	0	2012	2012-06-30
000523	2006-12-31	广州轻工工贸集团有限公司	45.43	1	4	0	2006	2006-06-30
000523	2007-12-31	广州轻工工贸集团有限公司	45.425	1	4	0	2007	2007-06-30
000523	2008-12-31	广州轻工工贸集团有限公司	45.425	1	4	0	2008	2008-06-30
000523	2009-12-31	广州轻工工贸集团有限公司	45.425	1	4	0	2009	2009-06-30
000523	2010-12-31	广州轻工工贸集团有限公司	45.425	1	4	0	2010	2010-06-30
000523	2011-12-31	广州轻工工贸集团有限公司	35.22	1	4	0	2011	2011-06-30
000523	2012-12-31	广州轻工工贸集团有限公司	35.22	1	4	0	2012	2012-06-30
000523	2013-12-31	广州轻工工贸集团有限公司	35.22	1	4	0	2013	2013-09-30
000523	2014-12-31	广州轻工工贸集团有限公司	35.22	1	4	0	2014	2014-09-30
000523	2015-12-31	广州轻工工贸集团有限公司	35.23	1	2	0.0673	2015	2015-09-30
000523	2016-12-31	广州轻工工贸集团有限公司	30.04	1	4	0	2016	2016-09-30
000523	2017-12-31	广州轻工工贸集团有限公司	30.04	1	4	0	2017	2017-09-30
000523	2018-12-31	广州轻工工贸集团有限公司	30.04	1	4	0	2018	2018-09-30
000523	2019-12-31	广州轻工工贸集团有限公司	31.04	1	4	0	2019	2019-09-30
000523	2020-12-31	广州轻工工贸集团有限公司	31.04	1	4	0	2020	2020-09-30
000523	2021-12-31	广州市浪奇实业股份有限公司破产企业财产处置专用账户	30.86	1	1
000527	2006-12-31	美的集团有限公司	46.74	1	2	0.3396	2006	2006-06-30
000527	2007-12-31	美的集团有限公司	46.74	1	4	0	2007	2007-06-30
000527	2008-12-31	美的集团有限公司	46.74	1	4	0	2008	2008-06-30
000527	2009-12-31	美的集团有限公司	42.49	1	3	-3.8658	2009	2009-06-30
000527	2010-12-31	美的集团有限公司	42.49	1	4	0	2010	2010-06-30
000527	2011-12-31	美的集团有限公司	41.17	1	2	1.9966	2011	2011-06-30
000527	2012-12-31	美的集团股份有限公司	41.17	1	4	0	2012	2012-06-30
000528	2006-12-31	广西柳工集团有限公司	44.37	1	4	0	2006	2006-06-30
000528	2007-12-31	广西柳工集团有限公司	44.37	1	4	0	2007	2007-06-30
000528	2008-12-31	广西柳工集团有限公司	44.37	1	4	0	2008	2008-06-30
000528	2009-12-31	广西柳工集团有限公司	38.69	1	4	0	2009	2009-06-30
000528	2010-12-31	广西柳工集团有限公司	38.69	1	4	0	2010	2010-06-30
000528	2011-12-31	广西柳工集团有限公司	34.98	1	2	0.1117	2011	2011-06-30
000528	2012-12-31	广西柳工集团有限公司	34.98	1	4	0	2012	2012-06-30
000528	2013-12-31	广西柳工集团有限公司	34.98	1	4	0	2013	2013-09-30
000528	2014-12-31	广西柳工集团有限公司	34.98	1	4	0	2014	2014-09-30
000528	2015-12-31	广西柳工集团有限公司	34.98	1	4	0	2015	2015-09-30
000528	2016-12-31	广西柳工集团有限公司	34.98	1	4	0	2016	2016-09-30
000528	2017-12-31	广西柳工集团有限公司	34.98	1	4	0	2017	2017-09-30
000528	2018-12-31	广西柳工集团有限公司	34.98	1	3	0	2018	2018-09-30
000528	2019-12-31	广西柳工集团有限公司	34.67	1	4	0	2019	2019-09-30
000528	2020-12-31	广西柳工集团机械有限公司	34.67	1	4	0	2020	2020-09-30
000528	2021-12-31	广西柳工集团机械有限公司	34.68	1	4	0	2021	2021-09-30
000529	2006-12-31	广东省广新外贸轻纺（控股）公司	29.68	1	4	0	2006	2006-06-30
000529	2007-12-31	广东省广新外贸轻纺（控股）公司	29.68	1	4	0	2007	2007-06-30
000529	2008-12-31	广东省广弘资产经营有限公司	29.68	1	1
000529	2009-12-31	广东省广弘资产经营有限公司	49.4	1	4	0	2009	2009-06-30
000529	2010-12-31	广东省广弘资产经营有限公司	50.18	1	2	0.7798	2010	2010-06-30
000529	2011-12-31	广东省广弘资产经营有限公司	50.18	1	4	0	2011	2011-06-30
000529	2012-12-31	广东省广弘资产经营有限公司	51.19	1	4	0	2012	2012-06-30
000529	2013-12-31	广东省广弘资产经营有限公司	51.26	1	4	0	2013	2013-09-30
000529	2014-12-31	广东省广弘资产经营有限公司	51.26	1	4	0	2014	2014-09-30
000529	2015-12-31	广东省广弘资产经营有限公司	51.26	1	4	0	2015	2015-09-30
000529	2016-12-31	广东省广弘资产经营有限公司	51.5	1	4	0	2016	2016-09-30
000529	2017-12-31	广东省广弘资产经营有限公司	51.5	1	4	0	2017	2017-09-30
000529	2018-12-31	广东省广弘资产经营有限公司	51.5	1	4	0	2018	2018-09-30
000529	2019-12-31	广东省广弘资产经营有限公司	51.5	1	4	0	2019	2019-09-30
000529	2020-12-31	广东省广弘资产经营有限公司	51.5	1	4	0	2020	2020-09-30
000529	2021-12-31	广东省广弘资产经营有限公司	51.5	1	4	0	2021	2021-09-30
000530	2006-12-31	大连冰山集团有限公司	21.96	1	4	0	2006	2006-06-30
000530	2007-12-31	大连冰山集团有限公司	21.96	1	4	0	2007	2007-06-30
000530	2008-12-31	大连冰山集团有限公司	21.96	1	4	0	2008	2008-06-30
000530	2009-12-31	大连冰山集团有限公司	21.96	1	4	0	2009	2009-06-30
000530	2010-12-31	大连冰山集团有限公司	21.96	1	4	0	2010	2010-06-30
000530	2011-12-31	大连冰山集团有限公司	21.96	1	4	0	2011	2011-06-30
000530	2012-12-31	大连冰山集团有限公司	21.96	1	4	0	2012	2012-06-30
000530	2013-12-31	大连冰山集团有限公司	21.96	1	4	0	2013	2013-09-30
000530	2014-12-31	大连冰山集团有限公司	21.96	1	4	0	2014	2014-09-30
000530	2015-12-31	大连冰山集团有限公司	21.34	1	4	0	2015	2015-09-30
000530	2016-12-31	大连冰山集团有限公司	19.96	1	4	0	2016	2016-09-30
000530	2017-12-31	大连冰山集团有限公司	19.96	1	4	0	2017	2017-09-30
000530	2018-12-31	大连冰山集团有限公司	19.98	1	4	0	2018	2018-09-30
000530	2019-12-31	大连冰山集团有限公司	20.27	1	4	0	2019	2019-09-30
000530	2020-12-31	大连冰山集团有限公司	20.27	1	4	0	2020	2020-09-30
000530	2021-12-31	大连冰山集团有限公司	20.27	1	4	0	2021	2021-09-30
000533	2006-12-31	广州汇顺投资有限公司	24.94	1	4	0	2006	2006-06-30
000533	2007-12-31	广州汇顺投资有限公司	24.25	1	4	0	2007	2007-06-30
000533	2008-12-31	广州汇顺投资有限公司	24.59	1	2	0.3279	2008	2008-06-30
000533	2009-12-31	广州汇顺投资有限公司	24.7	1	4	0	2009	2009-06-30
000533	2010-12-31	广州汇顺投资有限公司	24.7	1	4	0	2010	2010-06-30
000533	2011-12-31	广州汇顺投资有限公司	24.85	1	2	0.1448	2011	2011-06-30
000533	2012-12-31	广州汇顺投资有限公司	24.85	1	4	0	2012	2012-06-30
000533	2013-12-31	广州汇顺投资有限公司	24.97	1	4	0	2013	2013-09-30
000533	2014-12-31	广州汇顺投资有限公司	24.97	1	4	0	2014	2014-09-30
000533	2015-12-31	西藏汇顺投资有限公司	24.97	1	4	0	2015	2015-09-30
000533	2016-12-31	广州蕙富博衍投资合伙企业(有限合伙)	17.37	1	4	0	2016	2016-09-30
000533	2017-12-31	广州蕙富博衍投资合伙企业(有限合伙)	17.37	1	4	0	2017	2017-09-30
000533	2018-12-31	广州蕙富博衍投资合伙企业(有限合伙)	17.37	1	4	0	2018	2018-09-30
000533	2019-12-31	广州蕙富博衍投资合伙企业(有限合伙)	17.37	1	4	0	2019	2019-09-30
000533	2020-12-31	广州蕙富博衍投资合伙企业(有限合伙)	17.37	1	4	0	2020	2020-09-30
000533	2021-12-31	广州蕙富博衍投资合伙企业(有限合伙)	17.37	1	4	0	2021	2021-09-30
000534	2006-12-31	万泽集团有限公司	23.68	1	1
000534	2007-12-31	万泽集团有限公司	18.677	1	3	-4.9978	2007	2007-06-30
000534	2008-12-31	万泽集团有限公司	18.68	1	4	0	2008	2008-06-30
000534	2009-12-31	万泽集团有限公司	18.68	1	4	0	2009	2009-06-30
000534	2010-12-31	万泽集团有限公司	18.68	1	4	0	2010	2010-06-30
000534	2011-12-31	万泽集团有限公司	18.78	1	2	0.1068	2011	2011-06-30
000534	2012-12-31	万泽集团有限公司	56.09	1	4	0	2012	2012-06-30
000534	2013-12-31	万泽集团有限公司	56.09	1	4	0	2013	2013-09-30
000534	2014-12-31	万泽集团有限公司	56.17	1	4	0	2014	2014-09-30
000534	2015-12-31	万泽集团有限公司	52.4	1	4	0	2015	2015-09-30
000534	2016-12-31	万泽集团有限公司	52.38	1	3	-0.0135	2016	2016-09-30
000534	2017-12-31	万泽集团有限公司	52.28	1	4	0	2017	2017-09-30
000534	2018-12-31	万泽集团有限公司	52.28	1	4	0	2018	2018-09-30
000534	2019-12-31	万泽集团有限公司	42.28	1	4	0	2019	2019-09-30
000534	2020-12-31	万泽集团有限公司	42.28	1	4	0	2020	2020-09-30
000534	2021-12-31	万泽集团有限公司	39.86	1	4	0	2021	2021-09-30
000536	2006-12-31	福建省电子信息(集团)有限责任公司	36.32	1	4	0	2006	2006-06-30
000536	2007-12-31	福建省电子信息(集团)有限责任公司	36.32	1	4	0	2007	2007-06-30
000536	2008-12-31	福建省电子信息(集团)有限责任公司	36.32	1	4	0	2008	2008-06-30
000536	2009-12-31	福建省电子信息(集团)有限责任公司	30.62	1	4	0	2009	2009-06-30
000536	2010-12-31	中华映管(百慕大)股份有限公司	71.42	1	4	0	2010	2010-06-30
000536	2011-12-31	中华映管(百慕大)股份有限公司	70.77	1	4	0	2011	2011-06-30
000536	2012-12-31	中华映管(百慕大)股份有限公司	70.77	1	4	0	2012	2012-06-30
000536	2013-12-31	中华映管(百慕大)股份有限公司	70.77	1	4	0	2013	2013-09-30
000536	2014-12-31	中华映管(百慕大)股份有限公司	63.63	1	4	0	2014	2014-09-30
000536	2015-12-31	中华映管(百慕大)股份有限公司	63.63	1	4	0	2015	2015-09-30
000536	2016-12-31	中华映管(百慕大)股份有限公司	28.68	1	4	0	2016	2016-09-30
000536	2017-12-31	中华映管(百慕大)股份有限公司	26.37	1	4	0	2017	2017-09-30
000536	2018-12-31	中华映管(百慕大)股份有限公司	26.37	1	4	0	2018	2018-09-30
000536	2019-12-31	中华映管(百慕大)股份有限公司	25.37	1	3	-0.9993	2019	2019-09-30
000536	2020-12-31	中华映管(百慕大)股份有限公司	14.09	1	3	-10.7591	2020	2020-09-30
000536	2021-12-31	福建省电子信息产业创业投资合伙企业(有限合伙)	13.73	1	4	0	2021	2021-09-30
000538	2006-12-31	云南云药有限公司	45.81	1	3	0	2006	2006-06-30
000538	2007-12-31	云南云药有限公司	45.81	1	4	0	2007	2007-06-30
000538	2008-12-31	云南云药有限公司	41.52	1	4	0	2008	2008-06-30
000538	2009-12-31	云南云药有限公司	41.52	1	4	0	2009	2009-06-30
000538	2010-12-31	云南白药控股有限公司	41.52	1	2	0	2010	2010-06-30
000538	2011-12-31	云南白药控股有限公司	41.52	1	4	0	2011	2011-06-30
000538	2012-12-31	云南白药控股有限公司	41.52	1	4	0	2012	2012-06-30
000538	2013-12-31	云南白药控股有限公司	41.52	1	4	0	2013	2013-09-30
000538	2014-12-31	云南白药控股有限公司	41.52	1	4	0	2014	2014-09-30
000538	2015-12-31	云南白药控股有限公司	41.52	1	4	0	2015	2015-09-30
000538	2016-12-31	云南白药控股有限公司	41.52	1	4	0	2016	2016-09-30
000538	2017-12-31	云南白药控股有限公司	41.52	1	4	0	2017	2017-09-30
000538	2018-12-31	云南白药控股有限公司	41.52	1	4	0	2018	2018-09-30
000538	2019-12-31	云南省人民政府国有资产监督管理委员会	25.14	1	4	0	2019	2019-09-30
000538	2020-12-31	云南省国有股权运营管理有限公司	25.14	1	4	0	2020	2020-09-30
000538	2021-12-31	云南省国有股权运营管理有限公司	25.04	1	4	0	2021	2021-09-30
000541	2006-12-31	欧司朗佑昌控股有限公司	13.47	1	4	0	2006	2006-06-30
000541	2007-12-31	欧司朗佑昌控股有限公司	13.47	1	4	0	2007	2007-06-30
000541	2008-12-31	欧司朗控股有限公司	13.47	1	4	0	2008	2008-06-30
000541	2009-12-31	欧司朗控股有限公司	13.47	1	4	0	2009	2009-06-30
000541	2010-12-31	欧司朗控股有限公司	13.47	1	4	0	2010	2010-06-30
000541	2011-12-31	欧司朗控股有限公司	13.47	1	4	0	2011	2011-06-30
000541	2012-12-31	欧司朗控股有限公司	13.47	1	4	0	2012	2012-06-30
000541	2013-12-31	欧司朗控股有限公司	13.47	1	4	0	2013	2013-09-30
000541	2014-12-31	欧司朗控股有限公司	13.47	1	4	0	2014	2014-09-30
000541	2015-12-31	香港华晟控股有限公司	13.47	1	1
000541	2016-12-31	香港华晟控股有限公司	13.47	1	4	0	2016	2016-09-30
000541	2017-12-31	香港华晟控股有限公司	13.47	1	4	0	2017	2017-09-30
000541	2018-12-31	香港华晟控股有限公司	13.47	1	4	0	2018	2018-09-30
000541	2019-12-31	香港华晟控股有限公司	13.47	1	4	0	2019	2019-09-30
000541	2020-12-31	香港华晟控股有限公司	13.47	1	4	0	2020	2020-09-30
000541	2021-12-31	香港华晟控股有限公司	13.47	1	4	0	2021	2021-09-30
000545	2006-12-31	吉林金泉宝山药业集团股份有限公司	25.51	1	3	-9.9986	2006	2006-06-30
000545	2007-12-31	吉林金泉宝山药业集团股份有限公司	25.51	1	4	0	2007	2007-06-30
000545	2008-12-31	吉林金泉宝山药业集团股份有限公司	25.51	1	4	0	2008	2008-06-30
000545	2009-12-31	吉林金泉宝山药业集团股份有限公司	25.51	1	4	0	2009	2009-06-30
000545	2010-12-31	广州无线电集团有限公司	19.19	1	4	0	2010	2010-06-30
000545	2011-12-31	广州无线电集团有限公司	19.19	1	4	0	2011	2011-06-30
000545	2012-12-31	广州无线电集团有限公司	19.19	1	4	0	2012	2012-06-30
000545	2013-12-31	江苏金浦集团有限公司	46.16	1	4	0	2013	2013-09-30
000545	2014-12-31	金浦投资控股集团有限公司	37.3	1	1
000545	2015-12-31	金浦投资控股集团有限公司	37.3	1	4	0	2015	2015-09-30
000545	2016-12-31	金浦投资控股集团有限公司	37.3	1	4	0	2016	2016-09-30
000545	2017-12-31	金浦投资控股集团有限公司	37.3	1	4	0	2017	2017-09-30
000545	2018-12-31	金浦投资控股集团有限公司	37.3	1	4	0	2018	2018-09-30
000545	2019-12-31	金浦投资控股集团有限公司	37.3	1	4	0	2019	2019-09-30
000545	2020-12-31	金浦投资控股集团有限公司	34.26	1	3	-1.3446	2020	2020-09-30
000545	2021-12-31	金浦投资控股集团有限公司	34.26	1	4	0	2021	2021-09-30
000547	2006-12-31	福建国力民生科技投资有限公司	19.96	1	3	0	2006	2006-06-30
000547	2007-12-31	福建国力民生科技投资有限公司	19.96	1	4	0	2007	2007-06-30
000547	2008-12-31	福建国力民生科技投资有限公司	19.96	1	4	0	2008	2008-06-30
000547	2009-12-31	福建国力民生科技投资有限公司	19.96	1	4	0	2009	2009-06-30
000547	2010-12-31	福建国力民生科技投资有限公司	19.96	1	4	0	2010	2010-06-30
000547	2011-12-31	福建国力民生科技投资有限公司	24.54	1	3	-2.5872	2011	2011-06-30
000547	2012-12-31	福建国力民生科技投资有限公司	22.15	1	3	-2.3894	2012	2012-06-30
000547	2013-12-31	福建国力民生科技投资有限公司	21.64	1	3	-0.5085	2013	2013-09-30
000547	2014-12-31	新疆国力民生股权投资有限公司	19.05	1	4	0	2014	2014-09-30
000547	2015-12-31	中国航天科工防御技术研究院(中国长峰机电技术研究设计院)	8.12	1	4	0	2015	2015-09-30
000547	2016-12-31	中国航天科工防御技术研究院(中国长峰机电技术研究设计院)	8.12	1	4	0	2016	2016-09-30
000547	2017-12-31	中国航天科工防御技术研究院(中国长峰机电技术研究设计院)	8.12	1	4	0	2017	2017-09-30
000547	2018-12-31	中国航天科工防御技术研究院(中国长峰机电技术研究设计院)	7.42	1	4	0	2018	2018-09-30
000547	2019-12-31	中国航天科工集团有限公司	8.99	1	4	0	2019	2019-09-30
000547	2020-12-31	中国航天科工集团有限公司	9.43	1	4	0	2020	2020-09-30
000547	2021-12-31	中国航天科工集团有限公司	9.44	1	4	0	2021	2021-09-30
000549	2006-12-31	潍柴动力（潍坊）投资有限公司	28.12	1	4	0	2006	2006-06-30
000550	2006-12-31	江铃控股有限公司	41.03	1	4	0	2006	2006-06-30
000550	2007-12-31	江铃控股有限公司	41.03	1	4	0	2007	2007-06-30
000550	2008-12-31	江铃控股有限公司	41.03	1	4	0	2008	2008-06-30
000550	2009-12-31	江铃控股有限公司	41.03	1	4	0	2009	2009-06-30
000550	2010-12-31	江铃控股有限公司	41.03	1	4	0	2010	2010-06-30
000550	2011-12-31	江铃控股有限公司	41.03	1	4	0	2011	2011-06-30
000550	2012-12-31	江铃控股有限公司	41.03	1	4	0	2012	2012-06-30
000550	2013-12-31	江铃控股有限公司	41.03	1	4	0	2013	2013-09-30
000550	2014-12-31	江铃控股有限公司	41.03	1	4	0	2014	2014-09-30
000550	2015-12-31	江铃控股有限公司	41.03	1	4	0	2015	2015-09-30
000550	2016-12-31	江铃控股有限公司	41.03	1	4	0	2016	2016-09-30
000550	2017-12-31	江铃控股有限公司	41.03	1	4	0	2017	2017-09-30
000550	2018-12-31	江铃控股有限公司	41.03	1	4	0	2018	2018-09-30
000550	2019-12-31	南昌市江铃投资有限公司	41.03	1	4	0	2019	2019-09-30
000550	2020-12-31	南昌市江铃投资有限公司	41.03	1	4	0	2020	2020-09-30
000550	2021-12-31	南昌市江铃投资有限公司	41.03	1	4	0	2021	2021-09-30
000553	2006-12-31	沙隆达集团公司	20.15	1	3	-13.4236	2006	2006-06-30
000553	2007-12-31	沙隆达集团公司	20.02	1	4	0	2007	2007-06-30
000553	2008-12-31	沙隆达集团公司	20.02	1	4	0	2008	2008-06-30
000553	2009-12-31	沙隆达集团公司	20.02	1	4	0	2009	2009-06-30
000553	2010-12-31	沙隆达集团公司	20.02	1	4	0	2010	2010-06-30
000553	2011-12-31	沙隆达集团公司	20.02	1	4	0	2011	2011-06-30
000553	2012-12-31	沙隆达集团公司	20.15	1	2	0.1347	2012	2012-06-30
000553	2013-12-31	沙隆达集团公司	20.15	1	4	0	2013	2013-09-30
000553	2014-12-31	荆州沙隆达控股有限公司	20.15	1	4	0	2014	2014-09-30
000553	2015-12-31	沙隆达集团公司	20.15	1	4	0	2015	2015-09-30
000553	2016-12-31	荆州沙隆达控股有限公司	20.15	1	4	0	2016	2016-09-30
000553	2017-12-31	中国化工农化有限公司	77.33	1	4	0	2017	2017-09-30
000553	2018-12-31	中国化工农化有限公司	74.02	1	4	0	2018	2018-09-30
000553	2019-12-31	中国化工农化有限公司	74.02	1	4	0	2019	2019-09-30
000553	2020-12-31	先正达集团股份有限公司	72.88	1	4	0	2020	2020-09-30
000553	2021-12-31	先正达集团股份有限公司	78.47	1	4	0	2021	2021-09-30
000559	2006-12-31	万向集团公司	61.05	1	4	0	2006	2006-06-30
000559	2007-12-31	万向集团公司	61.05	1	4	0	2007	2007-06-30
000559	2008-12-31	万向集团公司	61.05	1	4	0	2008	2008-06-30
000559	2009-12-31	万向集团公司	61.05	1	4	0	2009	2009-06-30
000559	2010-12-31	万向集团公司	51.53	1	4	0	2010	2010-06-30
000559	2011-12-31	万向集团公司	51.53	1	4	0	2011	2011-06-30
000559	2012-12-31	万向集团公司	51.53	1	4	0	2012	2012-06-30
000559	2013-12-31	万向集团公司	51.53	1	4	0	2013	2013-09-30
000559	2014-12-31	万向集团公司	51.53	1	4	0	2014	2014-09-30
000559	2015-12-31	万向集团公司	51.53	1	4	0	2015	2015-09-30
000559	2016-12-31	万向集团公司	51.53	1	4	0	2016	2016-09-30
000559	2017-12-31	万向集团公司	56.5	1	2	0.9794	2017	2017-09-30
000559	2018-12-31	万向集团公司	56.51	1	2	0.0066	2018	2018-09-30
000559	2019-12-31	万向集团公司	56.51	1	4	0	2019	2019-09-30
000559	2020-12-31	万向集团公司	63.76	1	4	0	2020	2020-09-30
000559	2021-12-31	万向集团公司	63.97	1	4	0	2021	2021-09-30
000561	2006-12-31	陕西省国有资产管理局	29.98	1	4	0	2006	2006-06-30
000561	2007-12-31	陕西省国有资产管理局	29.98	1	4	0	2007	2007-06-30
000561	2008-12-31	陕西省国有资产管理局	29.98	1	4	0	2008	2008-06-30
000561	2009-12-31	宝鸡市人民政府国有资产监督管理委员会	14.28	1	1
000561	2010-12-31	陕西烽火通信集团有限公司	42.31	1	1
000561	2011-12-31	陕西烽火通信集团有限公司	42.31	1	4	0	2011	2011-06-30
000561	2012-12-31	陕西烽火通信集团有限公司	42.31	1	4	0	2012	2012-06-30
000561	2013-12-31	陕西烽火通信集团有限公司	42.31	1	4	0	2013	2013-09-30
000561	2014-12-31	陕西烽火通信集团有限公司	42.31	1	4	0	2014	2014-09-30
000561	2015-12-31	陕西烽火通信集团有限公司	42.31	1	4	0	2015	2015-09-30
000561	2016-12-31	陕西烽火通信集团有限公司	42.31	1	4	0	2016	2016-09-30
000561	2017-12-31	陕西烽火通信集团有限公司	41.73	1	4	0	2017	2017-09-30
000561	2018-12-31	陕西烽火通信集团有限公司	41.68	1	4	0	2018	2018-09-30
000561	2019-12-31	陕西烽火通信集团有限公司	41.69	1	4	0	2019	2019-09-30
000561	2020-12-31	陕西烽火通信集团有限公司	41.69	1	4	0	2020	2020-09-30
000561	2021-12-31	陕西烽火通信集团有限公司	40.64	1	4	0	2021	2021-09-30
000565	2006-12-31	重庆化医控股（集团）公司	40.53	1	4	0	2006	2006-06-30
000565	2007-12-31	重庆化医控股（集团）公司	40.53	1	4	0	2007	2007-06-30
000565	2008-12-31	重庆化医控股（集团）公司	40.53	1	4	0	2008	2008-06-30
000565	2009-12-31	重庆化医控股（集团）公司	40.53	1	4	0	2009	2009-06-30
000565	2010-12-31	重庆化医控股（集团）公司	40.53	1	4	0	2010	2010-06-30
000565	2011-12-31	重庆化医控股(集团)公司	40.53	1	4	0	2011	2011-06-30
000565	2012-12-31	重庆化医控股(集团)公司	40.54	1	4	0	2012	2012-06-30
000565	2013-12-31	重庆化医控股(集团)公司	40.54	1	4	0	2013	2013-09-30
000565	2014-12-31	重庆化医控股(集团)公司	40.54	1	4	0	2014	2014-09-30
000565	2015-12-31	重庆化医控股(集团)公司	40.55	1	4	0	2015	2015-09-30
000565	2016-12-31	重庆化医控股(集团)公司	40.55	1	4	0	2016	2016-09-30
000565	2017-12-31	重庆化医控股(集团)公司	40.55	1	4	0	2017	2017-09-30
000565	2018-12-31	重庆化医控股(集团)公司	40.55	1	4	0	2018	2018-09-30
000565	2019-12-31	重庆化医控股(集团)公司	40.55	1	4	0	2019	2019-09-30
000565	2020-12-31	重庆生命科技与新材料产业集团有限公司	40.55	1	4	0	2020	2020-09-30
000565	2021-12-31	重庆生命科技与新材料产业集团有限公司	40.55	1	4	0	2021	2021-09-30
000566	2006-12-31	深圳市南方同正投资有限公司	20.34	1	2	0.6891	2006	2006-06-30
000566	2007-12-31	深圳市南方同正投资有限公司	20.34	1	2	0.0021	2007	2007-06-30
000566	2008-12-31	深圳市南方同正投资有限公司	19.61	1	4	0	2008	2008-06-30
000566	2009-12-31	深圳市南方同正投资有限公司	19.8	1	2	0.0387	2009	2009-06-30
000566	2010-12-31	深圳市南方同正投资有限公司	19.66	1	4	0	2010	2010-06-30
000566	2011-12-31	深圳市南方同正投资有限公司	21.68	1	2	4.7723	2011	2011-06-30
000566	2012-12-31	深圳市南方同正投资有限公司	21.68	1	4	0	2012	2012-06-30
000566	2013-12-31	深圳市南方同正投资有限公司	21.68	1	4	0	2013	2013-09-30
000566	2014-12-31	深圳市南方同正投资有限公司	22.48	1	4	0	2014	2014-09-30
000566	2015-12-31	深圳市南方同正投资有限公司	29.61	1	4	0	2015	2015-09-30
000566	2016-12-31	深圳市南方同正投资有限公司	34.08	1	4	0	2016	2016-09-30
000566	2017-12-31	深圳市南方同正投资有限公司	27.87	1	3	-6.2127	2017	2017-09-30
000566	2018-12-31	深圳市南方同正投资有限公司	24.99	1	4	0	2018	2018-09-30
000566	2019-12-31	深圳市南方同正投资有限公司	16.91	1	3	-8.0839	2019	2019-09-30
000566	2020-12-31	海南华同实业有限公司	22.23	1	4	0	2020	2020-09-30
000566	2021-12-31	海南华同实业有限公司	22.89	1	4	0	2021	2021-09-30
000568	2006-12-31	泸州市国有资产管理局	58.35	1	4	0	2006	2006-06-30
000568	2007-12-31	泸州市国有资产管理局	53.52	1	4	0	2007	2007-06-30
000568	2008-12-31	泸州市政府国有资产监督管理委员会	53.52	1	4	0	2008	2008-06-30
000568	2009-12-31	泸州老窖集团有限责任公司	21.52	1	1
000568	2010-12-31	泸州老窖集团有限责任公司	21.52	1	4	0	2010	2010-06-30
000568	2011-12-31	泸州老窖集团有限责任公司	21.52	1	4	0	2011	2011-06-30
000568	2012-12-31	泸州老窖集团有限责任公司	21.46	1	4	0	2012	2012-06-30
000568	2013-12-31	泸州老窖集团有限责任公司	21.39	1	4	0	2013	2013-09-30
000568	2014-12-31	泸州老窖集团有限责任公司	25.72	1	4	0	2014	2014-09-30
000568	2015-12-31	泸州老窖集团有限责任公司	26.61	1	2	0.128	2015	2015-09-30
000568	2016-12-31	泸州老窖集团有限责任公司	28.11	1	4	0	2016	2016-09-30
000568	2017-12-31	泸州老窖集团有限责任公司	26.02	1	4	0	2017	2017-09-30
000568	2018-12-31	泸州老窖集团有限责任公司	26.02	1	4	0	2018	2018-09-30
000568	2019-12-31	泸州老窖集团有限责任公司	26.02	1	4	0	2019	2019-09-30
000568	2020-12-31	泸州老窖集团有限责任公司	26.02	1	4	0	2020	2020-09-30
000568	2021-12-31	泸州老窖集团有限责任公司	26.02	1	4	0	2021	2021-09-30
000569	2006-12-31	攀钢集团四川长城殊钢有限责任公司	53.4	1	3	-21.3607	2006	2006-06-30
000569	2007-12-31	攀钢集团四川长城殊钢有限责任公司	53.4	1	4	0	2007	2007-06-30
000569	2008-12-31	攀钢集团四川长城特殊钢有限责任公司	53.4	1	4	0	2008	2008-06-30
000570	2006-12-31	常州市人民政府国有资产监督管理委员会	31.43	1	4	0	2006	2006-06-30
000570	2007-12-31	常州市人民政府国有资产监督管理委员会	31.43	1	4	0	2007	2007-06-30
000570	2008-12-31	常州市人民政府国有资产监督管理委员会	31.43	1	4	0	2008	2008-06-30
000570	2009-12-31	常州市人民政府国有资产监督管理委员会	30.02	1	3	-1.4162	2009	2009-06-30
000570	2010-12-31	常州市人民政府国有资产监督管理委员会	30.02	1	4	0	2010	2010-06-30
000570	2011-12-31	常州市人民政府国有资产监督管理委员会	30.02	1	4	0	2011	2011-06-30
000570	2012-12-31	常州市人民政府国有资产监督管理委员会	30.02	1	4	0	2012	2012-06-30
000570	2013-12-31	常州市人民政府国有资产监督管理委员会	30.02	1	4	0	2013	2013-09-30
000570	2014-12-31	常州市人民政府国有资产监督管理委员会	30.02	1	4	0	2014	2014-09-30
000570	2015-12-31	常州市人民政府国有资产监督管理委员会	30.43	1	4	0	2015	2015-09-30
000570	2016-12-31	常州市人民政府国有资产监督管理委员会	30.43	1	4	0	2016	2016-09-30
000570	2017-12-31	常州市人民政府国有资产监督管理委员会	30.43	1	4	0	2017	2017-09-30
000570	2018-12-31	常州投资集团有限公司	30.43	1	1
000570	2019-12-31	常州投资集团有限公司	30.43	1	4	0	2019	2019-09-30
000570	2020-12-31	常州投资集团有限公司	30.43	1	4	0	2020	2020-09-30
000570	2021-12-31	常州投资集团有限公司	32.26	1	4	0	2021	2021-09-30
000572	2006-12-31	海南汽车有限公司	57.82	1	1
000572	2007-12-31	海南汽车有限公司	57.82	1	4	0	2007	2007-06-30
000572	2008-12-31	海南汽车有限公司	57.31	1	4	0	2008	2008-06-30
000572	2009-12-31	海南汽车有限公司	45.28	1	4	0	2009	2009-06-30
000572	2010-12-31	海南汽车有限公司	28.8	1	4	0	2010	2010-06-30
000572	2011-12-31	海南汽车有限公司	28.8	1	4	0	2011	2011-06-30
000572	2012-12-31	海南汽车有限公司	28.8	1	4	0	2012	2012-06-30
000572	2013-12-31	海马(上海)投资有限公司	28.8	1	4	0	2013	2013-09-30
000572	2014-12-31	海马(上海)投资有限公司	28.8	1	4	0	2014	2014-09-30
000572	2015-12-31	海马(上海)投资有限公司	28.8	1	4	0	2015	2015-09-30
000572	2016-12-31	海马(上海)投资有限公司	28.8	1	4	0	2016	2016-09-30
000572	2017-12-31	海马(上海)投资有限公司	28.8	1	4	0	2017	2017-09-30
000572	2018-12-31	海马(上海)投资有限公司	28.8	1	4	0	2018	2018-09-30
000572	2019-12-31	海马(上海)投资有限公司	28.8	1	4	0	2019	2019-09-30
000572	2020-12-31	海马(上海)投资有限公司	28.8	1	4	0	2020	2020-09-30
000572	2021-12-31	海马(上海)投资有限公司	28.8	1	4	0	2021	2021-09-30
000576	2006-12-31	江门市资产管理局	19.82	1	4	0	2006	2006-06-30
000576	2007-12-31	江门市资产管理局	19.82	1	4	0	2007	2007-06-30
000576	2008-12-31	江门市资产管理局	19.82	1	4	0	2008	2008-06-30
000576	2009-12-31	江门市资产管理局	19.82	1	4	0	2009	2009-06-30
000576	2010-12-31	江门市资产管理局	19.82	1	4	0	2010	2010-06-30
000576	2011-12-31	德力西集团有限公司	19.82	1	1
000576	2012-12-31	德力西集团有限公司	19.82	1	4	0	2012	2012-06-30
000576	2013-12-31	德力西集团有限公司	41.55	1	4	0	2013	2013-09-30
000576	2014-12-31	德力西集团有限公司	41.55	1	4	0	2014	2014-09-30
000576	2015-12-31	德力西集团有限公司	41.55	1	4	0	2015	2015-09-30
000576	2016-12-31	德力西集团有限公司	41.55	1	4	0	2016	2016-09-30
000576	2017-12-31	德力西集团有限公司	41.55	1	4	0	2017	2017-09-30
000576	2018-12-31	德力西集团有限公司	41.55	1	4	0	2018	2018-09-30
000576	2019-12-31	德力西集团有限公司	41.55	1	4	0	2019	2019-09-30
000576	2020-12-31	德力西集团有限公司	41.55	1	4	0	2020	2020-09-30
000576	2021-12-31	德力西集团有限公司	41.55	1	4	0	2021	2021-09-30
000578	2006-12-31	深圳市友缘投资有限公司	29.68	1	4	0	2006	2006-06-30
000578	2007-12-31	深圳市友缘控股有限公司	29.68	1	4	0	2007	2007-06-30
000578	2008-12-31	青海省国有资产投资管理有限公司	46.95	1	4	0	2008	2008-06-30
000578	2009-12-31	青海省国有资产投资管理有限公司	46.95	1	4	0	2009	2009-06-30
000578	2010-12-31	青海省国有资产投资管理有限公司	46.95	1	4	0	2010	2010-06-30
000581	2006-12-31	无锡威孚集团有限公司	20.11	1	4	0	2006	2006-06-30
000581	2007-12-31	无锡威孚集团有限公司	20.11	1	4	0	2007	2007-06-30
000581	2008-12-31	无锡威孚集团有限公司	20.11	1	2	0.0002	2008	2008-06-30
000581	2009-12-31	无锡产业发展集团有限公司	17.63	1	4	0	2009	2009-06-30
000581	2010-12-31	无锡产业发展集团有限公司	17.63	1	4	0	2010	2010-06-30
000581	2011-12-31	无锡产业发展集团有限公司	17.63	1	4	0	2011	2011-06-30
000581	2012-12-31	无锡产业发展集团有限公司	20	1	4	0	2012	2012-06-30
000581	2013-12-31	无锡产业发展集团有限公司	20	1	4	0	2013	2013-09-30
000581	2014-12-31	无锡产业发展集团有限公司	20	1	4	0	2014	2014-09-30
000581	2015-12-31	无锡产业发展集团有限公司	20.22	1	4	0	2015	2015-09-30
000581	2016-12-31	无锡产业发展集团有限公司	20.22	1	4	0	2016	2016-09-30
000581	2017-12-31	无锡产业发展集团有限公司	20.22	1	4	0	2017	2017-09-30
000581	2018-12-31	无锡产业发展集团有限公司	20.22	1	4	0	2018	2018-09-30
000581	2019-12-31	无锡产业发展集团有限公司	20.22	1	4	0	2019	2019-09-30
000581	2020-12-31	无锡产业发展集团有限公司	20.22	1	4	0	2020	2020-06-30
000581	2021-12-31	无锡产业发展集团有限公司	20.23	1	4	0	2021	2021-09-30
000584	2006-12-31	江苏双良科技有限公司	29.99	1	2	2.5028	2006	2006-06-30
000584	2007-12-31	江苏双良科技有限公司	38.72	1	2	0.0384	2007	2007-06-30
000584	2008-12-31	江苏双良科技有限公司	32.75	1	4	0	2008	2008-06-30
000584	2009-12-31	江苏双良科技有限公司	32.75	1	4	0	2009	2009-06-30
000584	2010-12-31	江苏双良科技有限公司	32.76	1	4	0	2010	2010-06-30
000584	2011-12-31	江苏双良科技有限公司	32.76	1	4	0	2011	2011-06-30
000584	2012-12-31	江苏双良科技有限公司	32.76	1	4	0	2012	2012-06-30
000584	2013-12-31	江苏双良科技有限公司	32.76	1	4	0	2013	2013-09-30
000584	2014-12-31	江苏双良科技有限公司	32.76	1	4	0	2014	2014-09-30
000584	2015-12-31	江苏双良科技有限公司	33.08	1	4	0	2015	2015-09-30
000584	2016-12-31	江苏双良科技有限公司	33.12	1	4	0	2016	2016-09-30
000584	2017-12-31	无锡哲方哈工智能机器人投资企业(有限合伙)	18.6	1	4	0	2017	2017-09-30
000584	2018-12-31	无锡哲方哈工智能机器人投资企业(有限合伙)	18.6	1	4	0	2018	2018-09-30
000584	2019-12-31	无锡哲方哈工智能机器人投资企业(有限合伙)	18.6	1	4	0	2019	2019-09-30
000584	2020-12-31	无锡哲方哈工智能机器人投资企业(有限合伙)	14.99	1	4	0	2020	2020-09-30
000584	2021-12-31	无锡哲方哈工智能机器人投资企业(有限合伙)	14.99	1	4	0	2021	2021-09-30
000585	2006-12-31	香港中央结算(代理人)有限公司	29.54	1	4	0	2006	2006-06-30
000585	2007-12-31	香港中央结算(代理人)有限公司	29.35	1	3	-0.1882	2006	2006-12-31
000585	2008-12-31	香港中央结算(代理人)有限公司	28.38	1	3	-0.9341	2008	2008-06-30
000585	2009-12-31	香港中央结算(代理人)有限公司	28.35	1	3	-0.0222	2009	2009-06-30
000585	2010-12-31	香港中央结算(代理人)有限公司	28.35	1	3	-0.0002	2010	2010-06-30
000585	2011-12-31	香港中央结算(代理人)有限公司	28.35	1	3	-0.0087	2011	2011-06-30
000585	2012-12-31	香港中央结算(代理人)有限公司	28.35	1	2	0.0016	2012	2012-06-30
000585	2013-12-31	香港中央结算(代理人)有限公司	29.25	1	3	-0.0016	2013	2013-09-30
000585	2014-12-31	香港中央结算(代理人)有限公司	29.39	1	2	0.1088	2014	2014-09-30
000585	2015-12-31	香港中央结算(代理人)有限公司	29.42	1	3	-0.0007	2015	2015-09-30
000585	2016-12-31	香港中央结算(代理人)有限公司	29.43	1	4	0	2016	2016-09-30
000585	2017-12-31	香港中央结算(代理人)有限公司	29.43	1	4	0	2017	2017-09-30
000585	2018-12-31	香港中央结算(代理人)有限公司	29.43	1	3	-0.0011	2018	2018-09-30
000585	2019-12-31	香港中央结算(代理人)有限公司	29.43	1	3	-0.0011	2019	2019-09-30
000585	2020-12-31	香港中央结算(代理人)有限公司	29.44	1	2	0.0023	2020	2020-09-30
000585	2021-12-31	香港中央结算(代理人)有限公司	29.44	1	4	0	2021	2021-09-30
000586	2006-12-31	汇源集团有限公司	21.79	1	4	0	2006	2006-06-30
000586	2007-12-31	汇源集团有限公司	22.72	1	2	0.2675	2007	2007-06-30
000586	2008-12-31	汇源集团有限公司	22.96	1	4	0	2008	2008-06-30
000586	2009-12-31	明君集团科技有限公司	20.68	1	1
000586	2010-12-31	明君集团科技有限公司	20.68	1	4	0	2010	2010-06-30
000586	2011-12-31	明君集团科技有限公司	20.68	1	4	0	2011	2011-06-30
000586	2012-12-31	明君集团科技有限公司	20.68	1	4	0	2012	2012-06-30
000586	2013-12-31	明君集团科技有限公司	20.68	1	4	0	2013	2013-09-30
000586	2014-12-31	明君集团科技有限公司	20.68	1	4	0	2014	2014-09-30
000586	2015-12-31	广州蕙富骐骥投资合伙企业(有限合伙)	20.68	1	1
000586	2016-12-31	广州蕙富骐骥投资合伙企业(有限合伙)	20.68	1	4	0	2016	2016-09-30
000586	2017-12-31	广州蕙富骐骥投资合伙企业(有限合伙)	20.68	1	4	0	2017	2017-09-30
000586	2018-12-31	广州蕙富骐骥投资合伙企业(有限合伙)	20.68	1	4	0	2018	2018-09-30
000586	2019-12-31	广州蕙富骐骥投资合伙企业(有限合伙)	20.68	1	4	0	2019	2019-09-30
000586	2020-12-31	广州蕙富骐骥投资合伙企业(有限合伙)	20.68	1	4	0	2020	2020-09-30
000586	2021-12-31	广州蕙富骐骥投资合伙企业(有限合伙)	20.68	1	4	0	2021	2021-09-30
000589	2006-12-31	贵阳市国有资产投资管理公司	33.36	1	4	0	2006	2006-06-30
000589	2007-12-31	贵阳市国有资产投资管理公司	33.36	1	4	0	2007	2007-06-30
000589	2008-12-31	贵阳市国有资产投资管理公司	33.36	1	4	0	2008	2008-06-30
000589	2009-12-31	贵阳市国有资产投资管理公司	33.36	1	4	0	2009	2009-06-30
000589	2010-12-31	贵阳市国有资产投资管理公司	33.36	1	4	0	2010	2010-06-30
000589	2011-12-31	贵阳市工业投资（集团）有限公司	33.84	1	1
000589	2012-12-31	贵阳市工业投资(集团)有限公司	33.84	1	4	0	2012	2012-06-30
000589	2013-12-31	贵阳市工业投资(集团)有限公司	33.84	1	4	0	2013	2013-09-30
000589	2014-12-31	贵阳市工业投资(集团)有限公司	25.2	1	4	0	2014	2014-09-30
000589	2015-12-31	贵阳市工业投资(集团)有限公司	25.33	1	4	0	2015	2015-09-30
000589	2016-12-31	贵阳市工业投资(集团)有限公司	25.33	1	4	0	2016	2016-09-30
000589	2017-12-31	贵阳市工业投资(集团)有限公司	25.33	1	4	0	2017	2017-09-30
000589	2018-12-31	贵阳市工业投资(集团)有限公司	25.33	1	4	0	2018	2018-09-30
000589	2019-12-31	贵阳市工商产业投资集团有限公司	25.33	1	4	0	2019	2019-09-30
000589	2020-12-31	贵阳市工商产业投资集团有限公司	24.63	1	4	0	2020	2020-09-30
000589	2021-12-31	贵阳市工商产业投资集团有限公司	27.76	1	4	0	2021	2021-09-30
000590	2006-12-31	紫光集团有限公司	16.37	1	3	-12.5718	2006	2006-06-30
000590	2007-12-31	紫光集团有限公司	17.99	1	2	1.4743	2007	2007-06-30
000590	2008-12-31	紫光集团有限公司	18.01	1	2	0.0218	2008	2008-06-30
000590	2009-12-31	紫光集团有限公司	18.01	1	4	0	2009	2009-06-30
000590	2010-12-31	紫光集团有限公司	18.01	1	4	0	2010	2010-06-30
000590	2011-12-31	紫光集团有限公司	18.02	1	4	0	2011	2011-06-30
000590	2012-12-31	紫光集团有限公司	18.02	1	3	0	2012	2012-06-30
000590	2013-12-31	紫光集团有限公司	18.39	1	2	0.2817	2013	2013-09-30
000590	2014-12-31	紫光集团有限公司	18.61	1	4	0	2014	2014-09-30
000590	2015-12-31	启迪科技服务有限公司	18.61	1	4	0	2015	2015-09-30
000590	2016-12-31	启迪科技服务有限公司	18.61	1	4	0	2016	2016-09-30
000590	2017-12-31	启迪科技服务有限公司	29	1	2	4.2828	2017	2017-09-30
000590	2018-12-31	启迪科技服务有限公司	29.41	1	4	0	2018	2018-09-30
000590	2019-12-31	启迪科技服务有限公司	29.41	1	4	0	2019	2019-09-30
000590	2020-12-31	启迪科技服务有限公司	29.41	1	4	0	2020	2020-09-30
000590	2021-12-31	启迪科技服务有限公司	29.41	1	4	0	2021	2021-09-30
000595	2006-12-31	中国长城资产管理公司	24.57	1	1
000595	2007-12-31	中国长城资产管理公司	37.78	1	4	0	2007	2007-06-30
000595	2008-12-31	中国长城资产管理公司	37.78	1	4	0	2008	2008-06-30
000595	2009-12-31	中国长城资产管理公司	37.78	1	4	0	2009	2009-06-30
000595	2010-12-31	中国长城资产管理公司	37.78	1	4	0	2010	2010-06-30
000595	2011-12-31	宁夏宝塔石化集团有限公司	20	1	4	0	2011	2011-06-30
000595	2012-12-31	宁夏宝塔石化集团有限公司	20	1	4	0	2012	2012-06-30
000595	2013-12-31	宁夏宝塔石化集团有限公司	29.97	1	4	0	2013	2013-09-30
000595	2014-12-31	宁夏宝塔石化集团有限公司	29.97	1	4	0	2014	2014-09-30
000595	2015-12-31	宝塔石化集团有限公司	53.43	1	1
000595	2016-12-31	宝塔石化集团有限公司	54.43	1	4	0	2016	2016-09-30
000595	2017-12-31	宝塔石化集团有限公司	53.05	1	4	0	2017	2017-09-30
000595	2018-12-31	宝塔石化集团有限公司	52.99	1	3	-0.051	2018	2018-09-30
000595	2019-12-31	宝塔石化集团有限公司	52.13	1	4	0	2019	2019-09-30
000595	2020-12-31	宝塔石化集团有限公司	34.69	1	4	0	2020	2020-09-30
000595	2021-12-31	宝塔石化集团有限公司	34.99	1	4	0	2021	2021-09-30
000596	2006-12-31	安徽古井集团有限责任公司	62.55	1	4	0	2006	2006-06-30
000596	2007-12-31	安徽古井集团有限责任公司	61.15	1	3	-1.4031	2007	2007-06-30
000596	2008-12-31	安徽古井集团有限责任公司	61.15	1	4	0	2008	2008-06-30
000596	2009-12-31	安徽古井集团有限责任公司	61.15	1	4	0	2009	2009-06-30
000596	2010-12-31	安徽古井集团有限责任公司	57.75	1	3	-3.4043	2010	2010-06-30
000596	2011-12-31	安徽古井集团有限责任公司	53.89	1	4	0	2011	2011-06-30
000596	2012-12-31	安徽古井集团有限责任公司	53.89	1	4	0	2012	2012-06-30
000596	2013-12-31	安徽古井集团有限责任公司	53.89	1	4	0	2013	2013-09-30
000596	2014-12-31	安徽古井集团有限责任公司	53.88	1	3	-0.0099	2014	2014-09-30
000596	2015-12-31	安徽古井集团有限责任公司	53.89	1	4	0	2015	2015-09-30
000596	2016-12-31	安徽古井集团有限责任公司	53.89	1	4	0	2016	2016-09-30
000596	2017-12-31	安徽古井集团有限责任公司	53.89	1	4	0	2017	2017-09-30
000596	2018-12-31	安徽古井集团有限责任公司	53.89	1	4	0	2018	2018-09-30
000596	2019-12-31	安徽古井集团有限责任公司	53.89	1	4	0	2019	2019-09-30
000596	2020-12-31	安徽古井集团有限责任公司	53.89	1	4	0	2020	2020-09-30
000596	2021-12-31	安徽古井集团有限责任公司	51.12	1	3	-0.2213	2021	2021-09-30
000597	2006-12-31	东北制药集团有限责任公司	47.51	1	4	0	2006	2006-06-30
000597	2007-12-31	东北制药集团有限责任公司	47.75	1	2	0.1109	2007	2007-06-30
000597	2008-12-31	东北制药集团有限责任公司	52.44	1	2	8.9871	2007	2007-12-31
000597	2009-12-31	东北制药集团有限责任公司	51.67	1	2	0.0657	2009	2009-06-30
000597	2010-12-31	东北制药集团有限责任公司	32.47	1	3	-19.206	2010	2010-06-30
000597	2011-12-31	东北制药集团有限责任公司	32.47	1	4	0	2011	2011-06-30
000597	2012-12-31	东北制药集团有限责任公司	22.5	1	3	-9.9765	2012	2012-06-30
000597	2013-12-31	东北制药集团有限责任公司	22.5	1	4	0	2013	2013-09-30
000597	2014-12-31	东北制药集团有限责任公司	23.01	1	2	0.0165	2014	2014-09-30
000597	2015-12-31	东北制药集团有限责任公司	21.46	1	4	0	2015	2015-09-30
000597	2016-12-31	东北制药集团有限责任公司	21.5	1	2	0.033	2016	2016-09-30
000597	2017-12-31	东北制药集团有限责任公司	21.05	1	4	0	2017	2017-09-30
000597	2018-12-31	辽宁方大集团实业有限公司	26.02	1	4	0	2018	2018-09-30
000597	2019-12-31	辽宁方大集团实业有限公司	24.41	1	4	0	2019	2019-09-30
000597	2020-12-31	辽宁方大集团实业有限公司	24.36	1	4	0	2020	2020-09-30
000597	2021-12-31	江西方大钢铁集团有限公司	32.88	1	2	18.9087	2021	2021-09-30
000599	2006-12-31	双星集团有限责任公司	23.42	1	4	0	2006	2006-06-30
000599	2007-12-31	双星集团有限责任公司	23.42	1	4	0	2007	2007-06-30
000599	2008-12-31	双星集团有限责任公司	20.31	1	4	0	2008	2008-06-30
000599	2009-12-31	双星集团有限责任公司	20.31	1	4	0	2009	2009-06-30
000599	2010-12-31	双星集团有限责任公司	20.31	1	4	0	2010	2010-06-30
000599	2011-12-31	双星集团有限责任公司	20.31	1	4	0	2011	2011-06-30
000599	2012-12-31	双星集团有限责任公司	20.31	1	4	0	2012	2012-06-30
000599	2013-12-31	双星集团有限责任公司	20.31	1	4	0	2013	2013-09-30
000599	2014-12-31	双星集团有限责任公司	22.71	1	2	6.9064	2014	2014-09-30
000599	2015-12-31	双星集团有限责任公司	23.38	1	2	0.0538	2015	2015-09-30
000599	2016-12-31	双星集团有限责任公司	23.38	1	4	0	2016	2016-09-30
000599	2017-12-31	双星集团有限责任公司	23.87	1	2	0.4822	2017	2017-09-30
000599	2018-12-31	双星集团有限责任公司	25.74	1	4	0	2018	2018-09-30
000599	2019-12-31	双星集团有限责任公司	25.96	1	4	0	2019	2019-09-30
000599	2020-12-31	双星集团有限责任公司	32.19	1	4	0	2020	2020-09-30
000599	2021-12-31	双星集团有限责任公司	32.4	1	4	0	2021	2021-09-30
000611	2006-12-31	时代集团公司	38.21	1	2	1.5335	2006	2006-06-30
000611	2007-12-31	时代集团公司	33.43	1	4	0	2007	2007-06-30
000611	2008-12-31	时代集团公司	33.43	1	4	0	2008	2008-06-30
000611	2009-12-31	浙江众禾投资有限公司	15.54	1	4	0	2009	2009-06-30
000611	2010-12-31	浙江众禾投资有限公司	15.54	1	4	0	2010	2010-06-30
000611	2011-12-31	浙江众禾投资有限公司	15.54	1	4	0	2011	2011-06-30
000611	2012-12-31	浙江众禾投资有限公司	15.54	1	4	0	2012	2012-06-30
000611	2013-12-31	合慧伟业商贸(北京)有限公司	12.43	1	4	0	2013	2013-09-30
000611	2014-12-31	合慧伟业商贸(北京)有限公司	12.43	1	4	0	2014	2014-09-30
000611	2015-12-31	合慧伟业商贸(北京)有限公司	12.43	1	4	0	2015	2015-09-30
000611	2016-12-31	合慧伟业商贸(北京)有限公司	12.43	1	4	0	2016	2016-09-30
000611	2017-12-31	合慧伟业商贸(北京)有限公司	12.43	1	4	0	2017	2017-09-30
000611	2018-12-31	合慧伟业商贸(北京)有限公司	11.84	1	4	0	2018	2018-09-30
000611	2019-12-31	合慧伟业商贸(北京)有限公司	11.84	1	4	0	2019	2019-09-30
000611	2020-12-31	合慧伟业商贸(北京)有限公司	11.84	1	4	0	2020	2020-09-30
000611	2021-12-31	周仁瑀	3.75	1	3	-0.0963	2021	2021-09-30
000612	2006-12-31	中国铝业股份有限公司	29	1	1
000612	2007-12-31	中国铝业股份有限公司	29	1	4	0	2007	2007-06-30
000612	2008-12-31	中国铝业股份有限公司	29	1	4	0	2008	2008-06-30
000612	2009-12-31	中国铝业股份有限公司	29	1	4	0	2009	2009-06-30
000612	2010-12-31	中国铝业股份有限公司	24	1	3	-4.9982	2010	2010-06-30
000612	2011-12-31	中国铝业股份有限公司	24	1	4	0	2011	2011-06-30
000612	2012-12-31	中国铝业股份有限公司	24	1	4	0	2012	2012-06-30
000612	2013-12-31	中国铝业股份有限公司	17.75	1	3	0	2013	2013-09-30
000612	2014-12-31	西藏吉奥高投资控股有限公司	17.56	1	1
000612	2015-12-31	西藏吉奥高投资控股有限公司	17.56	1	4	0	2015	2015-09-30
000612	2016-12-31	杭州金投锦众投资合伙企业(有限合伙)	15.96	1	4	0	2016	2016-09-30
000612	2017-12-31	樟树市和泰安成投资管理中心(有限合伙)	17.11	1	2	14.4439	2017	2017-09-30
000612	2018-12-31	樟树市和泰安成投资管理中心(有限合伙)	17.3	1	4	0	2018	2018-09-30
000612	2019-12-31	樟树市和泰安成投资管理中心(有限合伙)	17.3	1	4	0	2019	2019-09-30
000612	2020-12-31	樟树市和泰安成投资管理中心(有限合伙)	17.3	1	4	0	2020	2020-09-30
000612	2021-12-31	樟树市和泰安成投资管理中心(有限合伙)	17.3	1	4	0	2021	2021-09-30
000619	2006-12-31	安徽海螺建材股份有限公司	32.07	1	4	0	2006	2006-06-30
000619	2007-12-31	安徽海螺建材股份有限公司	32.07	1	4	0	2007	2007-06-30
000619	2008-12-31	安徽海螺建材股份有限公司	32.07	1	4	0	2008	2008-06-30
000619	2009-12-31	安徽海螺建材股份有限公司	32.07	1	4	0	2009	2009-06-30
000619	2010-12-31	安徽海螺集团有限责任公司	32.07	1	1
000619	2011-12-31	安徽海螺集团有限责任公司	32.07	1	4	0	2011	2011-06-30
000619	2012-12-31	安徽海螺集团有限责任公司	32.07	1	4	0	2012	2012-06-30
000619	2013-12-31	安徽海螺集团有限责任公司	32.07	1	4	0	2013	2013-09-30
000619	2014-12-31	安徽海螺集团有限责任公司	32.07	1	4	0	2014	2014-09-30
000619	2015-12-31	安徽海螺集团有限责任公司	30.63	1	4	0	2015	2015-09-30
000619	2016-12-31	安徽海螺集团有限责任公司	30.63	1	4	0	2016	2016-09-30
000619	2017-12-31	安徽海螺集团有限责任公司	30.63	1	4	0	2017	2017-09-30
000619	2018-12-31	安徽海螺集团有限责任公司	30.63	1	4	0	2018	2018-09-30
000619	2019-12-31	安徽海螺集团有限责任公司	30.63	1	4	0	2019	2019-09-30
000619	2020-12-31	安徽海螺集团有限责任公司	30.63	1	4	0	2020	2020-09-30
000619	2021-12-31	安徽海螺集团有限责任公司	30.63	1	4	0	2021	2021-09-30
000622	2006-12-31	湖南省成功控股集团有限公司	27.3	1	4	0	2006	2006-06-30
000622	2007-12-31	揭阳市中萃房产开发有限公司	28.99	1	4	0	2007	2007-06-30
000622	2008-12-31	揭阳市中萃房产开发有限公司	28.99	1	4	0	2008	2008-06-30
000622	2009-12-31	揭阳市中萃房产开发有限公司	28.99	1	4	0	2009	2009-06-30
000622	2010-12-31	揭阳市中萃房产开发有限公司	28.99	1	4	0	2010	2010-06-30
000622	2011-12-31	揭阳市中萃房地产开发有限公司	28.99	1	1
000622	2012-12-31	深圳市傲盛霞实业有限公司	21.17	1	1
000622	2013-12-31	深圳市傲盛霞实业有限公司	20.46	1	4	0	2013	2013-09-30
000622	2014-12-31	中国华阳投资控股有限公司	17.99	1	4	0	2014	2014-09-30
000622	2015-12-31	中国华阳投资控股有限公司	17.99	1	4	0	2015	2015-09-30
000622	2016-12-31	中国华阳投资控股有限公司	17.99	1	4	0	2016	2016-09-30
000622	2017-12-31	中国华阳投资控股有限公司	17.99	1	4	0	2017	2017-09-30
000622	2018-12-31	中国华阳投资控股有限公司	17.99	1	4	0	2018	2018-09-30
000622	2019-12-31	中国华阳投资控股有限公司	17.99	1	4	0	2019	2019-09-30
000622	2020-12-31	中国华阳投资控股有限公司	17.99	1	4	0	2020	2020-09-30
000622	2021-12-31	中国华阳投资控股有限公司	17.99	1	4	0	2021	2021-09-30
000623	2006-12-31	敦化市金诚实业有限责任公司	25.57	1	2	5	2006	2006-06-30
000623	2007-12-31	敦化市金诚实业有限责任公司	25.57	1	4	0	2007	2007-06-30
000623	2008-12-31	敦化市金诚实业有限责任公司	24.77	1	3	-0.7993	2008	2008-06-30
000623	2009-12-31	敦化市金诚实业有限责任公司	23.72	1	3	-0.8549	2009	2009-06-30
000623	2010-12-31	敦化市金诚实业有限责任公司	23.78	1	2	0.0646	2010	2010-06-30
000623	2011-12-31	敦化市金诚实业有限责任公司	23.92	1	2	0.1448	2011	2011-06-30
000623	2012-12-31	敦化市金诚实业有限责任公司	23.71	1	3	-0.2122	2012	2012-06-30
000623	2013-12-31	敦化市金诚实业有限责任公司	24.09	1	4	0	2013	2013-09-30
000623	2014-12-31	敦化市金诚实业有限责任公司	24.09	1	4	0	2014	2014-09-30
000623	2015-12-31	敦化市金诚实业有限责任公司	25.92	1	2	0.8937	2015	2015-09-30
000623	2016-12-31	敦化市金诚实业有限责任公司	26.66	1	2	0.74	2016	2016-09-30
000623	2017-12-31	敦化市金诚实业有限责任公司	26.66	1	4	0	2017	2017-09-30
000623	2018-12-31	敦化市金诚实业有限责任公司	26.66	1	4	0	2018	2018-09-30
000623	2019-12-31	敦化市金诚实业有限责任公司	26.65	1	4	0	2019	2019-09-30
000623	2020-12-31	敦化市金诚实业有限责任公司	26.65	1	4	0	2020	2020-09-30
000623	2021-12-31	敦化市金诚实业有限责任公司	28.12	1	2	0.2849	2021	2021-09-30
000625	2006-12-31	中国南方工业汽车股份有限公司	45.55	1	4	0	2006	2006-06-30
000625	2007-12-31	中国南方工业汽车股份有限公司	45.55	1	4	0	2007	2007-06-30
000625	2008-12-31	中国南方工业汽车股份有限公司	45.55	1	4	0	2008	2008-06-30
000625	2009-12-31	中国长安汽车集团股份有限公司	45.55	1	4	0	2009	2009-06-30
000625	2010-12-31	中国长安汽车集团股份有限公司	45.71	1	4	0	2010	2010-06-30
000625	2011-12-31	中国长安汽车集团股份有限公司	43.33	1	3	0	2011	2011-06-30
000625	2012-12-31	中国长安汽车集团股份有限公司	44.93	1	4	0	2012	2012-06-30
000625	2013-12-31	中国长安汽车集团股份有限公司	41.04	1	3	-2.8779	2013	2013-09-30
000625	2014-12-31	中国长安汽车集团股份有限公司	39.11	1	4	0	2014	2014-09-30
000625	2015-12-31	中国长安汽车集团股份有限公司	39.11	1	4	0	2015	2015-09-30
000625	2016-12-31	中国长安汽车集团股份有限公司	40.88	1	2	2.9101	2016	2016-09-30
000625	2017-12-31	中国长安汽车集团股份有限公司	40.88	1	4	0	2017	2017-09-30
000625	2018-12-31	中国兵器装备集团有限公司	21.56	1	4	0	2018	2018-09-30
000625	2019-12-31	中国兵器装备集团有限公司	21.56	1	4	0	2019	2019-09-30
000625	2020-12-31	中国长安汽车集团有限公司	19.05	1	2	1.7425	2020	2020-09-30
000625	2021-12-31	中国长安汽车集团有限公司	17.97	1	3	-0.7664	2021	2021-09-30
000629	2006-12-31	攀枝花钢铁有限责任公司	53.22	1	3	-0.9997	2006	2006-06-30
000629	2007-12-31	攀枝花钢铁有限责任公司	47.72	1	4	0	2007	2007-06-30
000629	2008-12-31	攀枝花钢铁有限责任公司	38.93	1	4	0	2008	2008-06-30
000629	2009-12-31	攀枝花钢铁有限责任公司	30.63	1	2	3.2635	2009	2009-06-30
000629	2010-12-31	攀枝花钢铁有限责任公司	30.63	1	4	0	2010	2010-06-30
000629	2011-12-31	攀枝花钢铁有限责任公司	30.63	1	4	0	2011	2011-06-30
000629	2012-12-31	攀枝花钢铁有限责任公司	30.63	1	3	0	2012	2012-06-30
000629	2013-12-31	攀枝花钢铁有限责任公司	30.63	1	4	0	2013	2013-09-30
000629	2014-12-31	攀枝花钢铁有限责任公司	30.63	1	4	0	2014	2014-09-30
000629	2015-12-31	攀钢集团有限公司	35.49	1	2	30.627	2015	2015-09-30
000629	2016-12-31	攀钢集团有限公司	35.49	1	4	0	2016	2016-09-30
000629	2017-12-31	攀钢集团有限公司	35.49	1	4	0	2017	2017-09-30
000629	2018-12-31	攀钢集团有限公司	35.49	1	4	0	2018	2018-09-30
000629	2019-12-31	攀钢集团有限公司	35.49	1	4	0	2019	2019-09-30
000629	2020-12-31	攀钢集团有限公司	35.49	1	4	0	2020	2020-09-30
000629	2021-12-31	攀钢集团有限公司	29.49	1	4	0	2021	2021-09-30
000630	2006-12-31	铜陵有色金属（集团）公司	35.49	1	4	0	2006	2006-06-30
000630	2007-12-31	铜陵有色金属集团控股有限公司	56.923	1	2	33.221	2007	2007-06-30
000630	2008-12-31	铜陵有色金属集团控股有限公司	56.92	1	4	0	2008	2008-06-30
000630	2009-12-31	铜陵有色金属集团控股有限公司	56.92	1	4	0	2009	2009-06-30
000630	2010-12-31	铜陵有色金属集团控股有限公司	56.923	1	4	0	2010	2010-06-30
000630	2011-12-31	铜陵有色金属集团控股有限公司	51.83	1	4	0	2011	2011-06-30
000630	2012-12-31	铜陵有色金属集团控股有限公司	51.83	1	4	0	2012	2012-06-30
000630	2013-12-31	铜陵有色金属集团控股有限公司	51.83	1	4	0	2013	2013-09-30
000630	2014-12-31	铜陵有色金属集团控股有限公司	39.55	1	4	0	2014	2014-09-30
000630	2015-12-31	铜陵有色金属集团控股有限公司	39.55	1	4	0	2015	2015-09-30
000630	2016-12-31	铜陵有色金属集团控股有限公司	39.55	1	4	0	2016	2016-09-30
000630	2017-12-31	铜陵有色金属集团控股有限公司	36.53	1	4	0	2017	2017-09-30
000630	2018-12-31	铜陵有色金属集团控股有限公司	36.53	1	4	0	2018	2018-09-30
000630	2019-12-31	铜陵有色金属集团控股有限公司	36.53	1	4	0	2019	2019-09-30
000630	2020-12-31	铜陵有色金属集团控股有限公司	36.53	1	4	0	2020	2020-09-30
000630	2021-12-31	铜陵有色金属集团控股有限公司	36.53	1	4	0	2021	2021-09-30
000633	2006-12-31	新疆德隆（集团）有限责任公司	22.32	1	4	0	2006	2006-06-30
000633	2007-12-31	辽宁省机械（集团）股份有限公司	29.99	1	4	0	2007	2007-06-30
000633	2008-12-31	辽宁省机械（集团）股份有限公司	31.97	1	2	1.9793	2008	2008-06-30
000633	2009-12-31	辽宁省机械（集团）股份有限公司	52.43	1	2	15.6214	2009	2009-06-30
000633	2010-12-31	辽宁省机械（集团）股份有限公司	52.43	1	4	0	2010	2010-06-30
000633	2011-12-31	辽宁省机械（集团）股份有限公司	36.85	1	3	-7.7901	2011	2011-06-30
000633	2012-12-31	辽宁省机械(集团)股份有限公司	36.85	1	4	0	2012	2012-06-30
000633	2013-12-31	辽宁省机械(集团)股份有限公司	36.72	1	2	1.9475	2013	2013-09-30
000633	2014-12-31	辽宁省机械(集团)股份有限公司	36.72	1	4	0	2014	2014-09-30
000633	2015-12-31	杨新红	13.66	1	4	0	2015	2015-09-30
000633	2016-12-31	霍尔果斯通海股权投资有限公司	20	1	1
000633	2017-12-31	霍尔果斯通海股权投资有限公司	20	1	4	0	2017	2017-09-30
000633	2018-12-31	霍尔果斯通海股权投资有限公司	20	1	4	0	2018	2018-09-30
000633	2019-12-31	霍尔果斯通海股权投资有限公司	20	1	4	0	2019	2019-09-30
000633	2020-12-31	霍尔果斯通海股权投资有限公司	20	1	4	0	2020	2020-09-30
000633	2021-12-31	霍尔果斯通海股权投资有限公司	20	1	4	0	2021	2021-09-30
000635	2006-12-31	宁夏英力特电力集团股份有限公司	21.18	1	4	0	2006	2006-06-30
000635	2007-12-31	宁夏英力特电力集团股份有限公司	21.18	1	4	0	2007	2007-06-30
000635	2008-12-31	英力特集团	21.91	1	2	0.7274	2008	2008-06-30
000635	2009-12-31	英力特集团	22.11	1	2	0	2009	2009-06-30
000635	2010-12-31	国电英力特能源化工集团股份有限公司	22.28	1	4	0	2010	2010-06-30
000635	2011-12-31	国电英力特集团能源化工集团股份有限公司	22.28	1	4	0	2011	2011-06-30
000635	2012-12-31	国电英力特能源化工集团股份有限公司	51.25	1	4	0	2012	2012-06-30
000635	2013-12-31	国电英力特能源化工集团股份有限公司	51.25	1	4	0	2013	2013-09-30
000635	2014-12-31	国电英力特能源化工集团股份有限公司	51.25	1	4	0	2014	2014-09-30
000635	2015-12-31	国电英力特能源化工集团股份有限公司	51.25	1	4	0	2015	2015-09-30
000635	2016-12-31	国电英力特能源化工集团股份有限公司	51.25	1	4	0	2016	2016-09-30
000635	2017-12-31	国电英力特能源化工集团股份有限公司	51.25	1	4	0	2017	2017-09-30
000635	2018-12-31	国电英力特能源化工集团股份有限公司	51.25	1	4	0	2018	2018-09-30
000635	2019-12-31	国电英力特能源化工集团股份有限公司	51.25	1	4	0	2019	2019-09-30
000635	2020-12-31	国电英力特能源化工集团股份有限公司	51.25	1	4	0	2020	2020-09-30
000635	2021-12-31	国电英力特能源化工集团股份有限公司	51.25	1	4	0	2021	2021-09-30
000636	2006-12-31	广东风华高新科技集团有限公司	21.24	1	4	0	2006	2006-06-30
000636	2007-12-31	广东风华高新科技集团有限公司	21.24	1	4	0	2007	2007-06-30
000636	2008-12-31	广东风华高新科技集团有限公司	18.25	1	3	-2.9808	2008	2008-06-30
000636	2009-12-31	广东风华高新科技集团有限公司	18.25	1	4	0	2009	2009-06-30
000636	2010-12-31	广东省广晟资产经营有限公司	18.25	1	1
000636	2011-12-31	广东省广晟资产经营有限公司	18.25	1	4	0	2011	2011-06-30
000636	2012-12-31	广东省广晟资产经营有限公司	18.25	1	4	0	2012	2012-06-30
000636	2013-12-31	广东省广晟资产经营有限公司	18.25	1	4	0	2013	2013-09-30
000636	2014-12-31	广东省广晟资产经营有限公司	22.21	1	2	7.0378	2014	2014-09-30
000636	2015-12-31	广东省广晟资产经营有限公司	20.03	1	4	0	2015	2015-09-30
000636	2016-12-31	广东省广晟资产经营有限公司	20.03	1	4	0	2016	2016-09-30
000636	2017-12-31	广东省广晟资产经营有限公司	20.03	1	4	0	2017	2017-09-30
000636	2018-12-31	广东省广晟资产经营有限公司	20.03	1	4	0	2018	2018-09-30
000636	2019-12-31	广东省广晟资产经营有限公司	20.03	1	4	0	2019	2019-09-30
000636	2020-12-31	广东省广晟资产经营有限公司	20.03	1	4	0	2020	2020-09-30
000636	2021-12-31	广东省广晟控股集团有限公司	20.5	1	2	0.4683	2021	2021-09-30
000637	2006-12-31	北京泰跃房地产开发有限责任公司	29.5	1	4	0	2006	2006-06-30
000637	2007-12-31	北京泰跃房地产开发有限责任公司	29.5	1	4	0	2007	2007-06-30
000637	2008-12-31	北京泰跃房地产开发有限责任公司	29.5	1	4	0	2008	2008-06-30
000637	2009-12-31	北京泰跃房地产开发有限责任公司	29.5	1	4	0	2009	2009-06-30
000637	2010-12-31	北京泰跃房地产开发有限责任公司	29.5	1	4	0	2010	2010-06-30
000637	2011-12-31	北京泰跃房地产开发有限责任公司	29.5	1	4	0	2011	2011-06-30
000637	2012-12-31	北京泰跃房地产开发有限责任公司	29.5	1	4	0	2012	2012-06-30
000637	2013-12-31	北京泰跃房地产开发有限责任公司	29.5	1	4	0	2013	2013-09-30
000637	2014-12-31	北京泰跃房地产开发有限责任公司	29.5	1	4	0	2014	2014-09-30
000637	2015-12-31	北京泰跃房地产开发有限责任公司	29.5	1	4	0	2015	2015-09-30
000637	2016-12-31	北京泰跃房地产开发有限责任公司	29.5	1	4	0	2016	2016-09-30
000637	2017-12-31	北京泰跃房地产开发有限责任公司	29.5	1	4	0	2017	2017-09-30
000637	2018-12-31	北京泰跃房地产开发有限责任公司	29.5	1	4	0	2018	2018-09-30
000637	2019-12-31	北京泰跃房地产开发有限责任公司	29.5	1	4	0	2019	2019-09-30
000637	2020-12-31	北京泰跃房地产开发有限责任公司	29.15	1	4	0	2020	2020-09-30
000637	2021-12-31	北京泰跃房地产开发有限责任公司	29.15	1	4	0	2021	2021-09-30
000639	2006-12-31	沈阳宏元集团有限公司	20.91	1	3	-15.13	2006	2006-06-30
000639	2007-12-31	沈阳宏元集团有限公司	20.91	1	4	0	2007	2007-06-30
000639	2008-12-31	深圳市赛洛实业发展有限公司	20.91	1	1
000639	2009-12-31	深圳市赛洛实业发展有限公司	20.91	1	4	0	2009	2009-06-30
000639	2010-12-31	西王集团有限公司	41.96	1	1
000639	2011-12-31	西王集团有限公司	41.96	1	4	0	2011	2011-06-30
000639	2012-12-31	西王集团有限公司	41.96	1	4	0	2012	2012-06-30
000639	2013-12-31	西王集团有限公司	41.96	1	4	0	2013	2013-09-30
000639	2014-12-31	西王集团有限公司	41.96	1	4	0	2014	2014-09-30
000639	2015-12-31	西王集团有限公司	42.13	1	4	0	2015	2015-09-30
000639	2016-12-31	西王集团有限公司	35	1	2	0.0835	2016	2016-09-30
000639	2017-12-31	西王集团有限公司	35.98	1	2	0.0295	2017	2017-09-30
000639	2018-12-31	西王集团有限公司	29.7	1	4	0	2018	2018-09-30
000639	2019-12-31	西王集团有限公司	29.7	1	4	0	2019	2019-09-30
000639	2020-12-31	西王集团有限公司	29.7	1	4	0	2020	2020-09-30
000639	2021-12-31	西王集团有限公司	29.7	1	4	0	2021	2021-09-30
000650	2006-12-31	仁和（集团）发展有限公司	67.16	1	1
000650	2007-12-31	仁和（集团）发展有限公司	61.06	1	4	0	2007	2007-06-30
000650	2008-12-31	仁和（集团）发展有限公司	61.06	1	4	0	2008	2008-06-30
000650	2009-12-31	仁和（集团）发展有限公司	47.98	1	4	0	2009	2009-06-30
000650	2010-12-31	仁和（集团）发展有限公司	45.54	1	3	-1.1636	2010	2010-06-30
000650	2011-12-31	仁和（集团）发展有限公司	45.54	1	4	0	2011	2011-06-30
000650	2012-12-31	仁和(集团)发展有限公司	44.54	1	4	0	2012	2012-06-30
000650	2013-12-31	仁和(集团)发展有限公司	44.54	1	4	0	2013	2013-09-30
000650	2014-12-31	仁和(集团)发展有限公司	25.11	1	3	-4.29	2014	2014-09-30
000650	2015-12-31	仁和(集团)发展有限公司	26.27	1	2	1.1594	2015	2015-09-30
000650	2016-12-31	仁和(集团)发展有限公司	26.27	1	4	0	2016	2016-09-30
000650	2017-12-31	仁和(集团)发展有限公司	26.27	1	4	0	2017	2017-09-30
000650	2018-12-31	仁和(集团)发展有限公司	26.27	1	4	0	2018	2018-09-30
000650	2019-12-31	仁和(集团)发展有限公司	26.27	1	4	0	2019	2019-09-30
000650	2020-12-31	仁和(集团)发展有限公司	23.24	1	4	0	2020	2020-09-30
000650	2021-12-31	仁和(集团)发展有限公司	23.24	1	4	0	2021	2021-09-30
000651	2006-12-31	珠海格力集团公司	40.84	1	3	-1.3279	2006	2006-06-30
000651	2007-12-31	珠海格力集团公司	22.58	1	3	-5.489	2007	2007-06-30
000651	2008-12-31	珠海格力集团公司	22.58	1	2	0	2008	2008-06-30
000651	2009-12-31	珠海格力集团有限公司	19.45	1	3	-1.8484	2009	2009-06-30
000651	2010-12-31	珠海格力集团有限公司	19.45	1	2	0	2010	2010-06-30
000651	2011-12-31	珠海格力集团有限公司	19.45	1	4	0	2011	2011-06-30
000651	2012-12-31	珠海格力集团有限公司	18.22	1	4	0	2012	2012-06-30
000651	2013-12-31	珠海格力集团有限公司	18.22	1	4	0	2013	2013-09-30
000651	2014-12-31	珠海格力集团有限公司	18.22	1	4	0	2014	2014-09-30
000651	2015-12-31	珠海格力集团有限公司	18.22	1	4	0	2015	2015-09-30
000651	2016-12-31	珠海格力集团有限公司	18.22	1	4	0	2016	2016-09-30
000651	2017-12-31	珠海格力集团有限公司	18.22	1	4	0	2017	2017-09-30
000651	2018-12-31	珠海格力集团有限公司	18.22	1	4	0	2018	2018-09-30
000651	2019-12-31	珠海格力集团有限公司	18.22	1	4	0	2019	2019-09-30
000651	2020-12-31	香港中央结算有限公司	18.7	1	2	1.848	2020	2020-09-30
000651	2021-12-31	珠海明骏投资合伙企业(有限合伙)	15.26	1	4	0	2021	2021-09-30
000657	2006-12-31	湖南有色金属股份有限公司	23.77	1	1
000657	2007-12-31	湖南有色金属股份有限公司	23.77	1	4	0	2007	2007-06-30
000657	2008-12-31	湖南有色金属股份有限公司	35.28	1	2	11.5054	2008	2008-06-30
000657	2009-12-31	湖南有色金属股份有限公司	35.28	1	4	0	2009	2009-06-30
000657	2010-12-31	湖南有色金属股份有限公司	35.28	1	4	0	2010	2010-06-30
000657	2011-12-31	湖南有色金属股份有限公司	35.28	1	4	0	2011	2011-06-30
000657	2012-12-31	湖南有色金属股份有限公司	35.28	1	4	0	2012	2012-06-30
000657	2013-12-31	湖南有色金属股份有限公司	72.67	1	2	57.7765	2013	2013-09-30
000657	2014-12-31	湖南有色金属股份有限公司	60.94	1	4	0	2014	2014-09-30
000657	2015-12-31	湖南有色金属有限公司	60.94	1	1
000657	2016-12-31	湖南有色金属有限公司	60.94	1	4	0	2016	2016-09-30
000657	2017-12-31	湖南有色金属有限公司	60.94	1	4	0	2017	2017-09-30
000657	2018-12-31	湖南有色金属有限公司	60.94	1	4	0	2018	2018-09-30
000657	2019-12-31	湖南有色金属有限公司	60.94	1	4	0	2019	2019-09-30
000657	2020-12-31	中国五矿股份有限公司	50.87	1	1
000657	2021-12-31	中国五矿股份有限公司	49.94	1	4	0	2021	2021-09-30
000659	2006-12-31	珠海中富工业集团有限公司	34.87	1	3	-11.48	2006	2006-06-30
000659	2007-12-31	ASIA BOTTLES (HK) COMPANYLIMITED	29	1	1
000659	2008-12-31	ASIA BOTTLES (HK) COMPANY LIMITED	29	1	4	0	2008	2008-06-30
000659	2009-12-31	ASIA BOTTLES(HK)COMPANY LIMITED	29	1	4	0	2009	2009-06-30
000659	2010-12-31	ASIA BOTTLES (HK) COMPANY LIMITED	26.39	1	4	0	2010	2010-06-30
000659	2011-12-31	Asia Bottles (HK) Company Limited	26.39	1	2	0	2011	2011-06-30
000659	2012-12-31	ASIA BOTTLES (HK) COMPANY LIMITED	26.39	1	4	0	2012	2012-06-30
000659	2013-12-31	ASIA BOTTLES (HK) COMPANY LIMITED	26.39	1	4	0	2013	2013-09-30
000659	2014-12-31	ASIA BOTTLES(HK)COMPANY LIMITED	24.06	1	4	0	2014	2014-09-30
000659	2015-12-31	深圳市捷安德实业有限公司	11.39	1	4	0	2015	2015-09-30
000659	2016-12-31	深圳市捷安德实业有限公司	11.39	1	4	0	2016	2016-09-30
000659	2017-12-31	深圳市捷安德实业有限公司	11.39	1	4	0	2017	2017-09-30
000659	2018-12-31	深圳市捷安德实业有限公司	11.39	1	4	0	2018	2018-09-30
000659	2019-12-31	陕西新丝路进取一号投资合伙企业(有限合伙)	15.71	1	4	0	2019	2019-09-30
000659	2020-12-31	陕西新丝路进取一号投资合伙企业(有限合伙)	15.71	1	4	0	2020	2020-09-30
000659	2021-12-31	陕西新丝路进取一号投资合伙企业(有限合伙)	15.71	1	4	0	2021	2021-09-30
000661	2006-12-31	长春高新技术产业发展总公司	34.63	1	4	0	2006	2006-06-30
000661	2007-12-31	长春高新超达投资有限公司	26.58	1	4	0	2007	2007-06-30
000661	2008-12-31	长春高新超达投资有限公司	26.58	1	4	0	2008	2008-06-30
000661	2009-12-31	长春高新超达投资有限公司	26.58	1	4	0	2009	2009-06-30
000661	2010-12-31	长春高新超达投资有限公司	24.2	1	3	-2.3834	2010	2010-06-30
000661	2011-12-31	长春高新超达投资有限公司	24.2	1	4	0	2011	2011-06-30
000661	2012-12-31	长春高新超达投资有限公司	24.2	1	4	0	2012	2012-06-30
000661	2013-12-31	长春高新超达投资有限公司	21.67	1	3	-0.533	2013	2013-09-30
000661	2014-12-31	长春高新超达投资有限公司	22.28	1	4	0	2014	2014-09-30
000661	2015-12-31	长春高新超达投资有限公司	22.28	1	4	0	2015	2015-09-30
000661	2016-12-31	长春高新超达投资有限公司	22.36	1	4	0	2016	2016-09-30
000661	2017-12-31	长春高新超达投资有限公司	22.36	1	4	0	2017	2017-09-30
000661	2018-12-31	长春高新超达投资有限公司	22.36	1	4	0	2018	2018-09-30
000661	2019-12-31	长春高新超达投资有限公司	18.8	1	4	0	2019	2019-09-30
000661	2020-12-31	长春高新超达投资有限公司	18.8	1	4	0	2020	2020-09-30
000661	2021-12-31	长春高新超达投资有限公司	18.8	1	4	0	2021	2021-09-30
000663	2006-12-31	福建省永安林业(集团)总公司	32	1	3	-19.2004	2006	2006-06-30
000663	2007-12-31	福建省永安林业(集团)总公司	32	1	4	0	2007	2007-06-30
000663	2008-12-31	福建省永安林业(集团)总公司	32	1	4	0	2008	2008-06-30
000663	2009-12-31	福建省永安林业(集团)总公司	32	1	4	0	2009	2009-06-30
000663	2010-12-31	福建省永安林业(集团)总公司	32	1	4	0	2010	2010-06-30
000663	2011-12-31	福建省永安林业(集团)总公司	32	1	4	0	2011	2011-06-30
000663	2012-12-31	福建省永安林业(集团)总公司	32	1	4	0	2012	2012-06-30
000663	2013-12-31	福建省永安林业(集团)总公司	32	1	4	0	2013	2013-09-30
000663	2014-12-31	福建省永安林业(集团)总公司	32	1	4	0	2014	2014-09-30
000663	2015-12-31	福建省永安林业(集团)总公司	19.03	1	4	0	2015	2015-09-30
000663	2016-12-31	福建省永安林业(集团)总公司	19.03	1	4	0	2016	2016-09-30
000663	2017-12-31	福建省永安林业(集团)总公司	19.03	1	4	0	2017	2017-09-30
000663	2018-12-31	福建省永安林业(集团)总公司	19.03	1	4	0	2018	2018-09-30
000663	2019-12-31	福建省永安林业(集团)总公司	19.27	1	4	0	2019	2019-09-30
000663	2020-12-31	福建省永安林业(集团)总公司	19.27	1	4	0	2020	2020-09-30
000663	2021-12-31	中林(永安)控股有限公司	19.27	1	4	0	2021	2021-09-30
000670	2006-12-31	湖北天发实业集团有限公司	25.99	1	4	0	2006	2006-06-30
000670	2007-12-31	上海舜元企业投资发展有限公司	25.99	1	1
000670	2008-12-31	上海舜元企业投资发展有限公司	25.99	1	4	0	2008	2008-06-30
000670	2009-12-31	上海舜元企业投资发展有限公司	25.99	1	4	0	2009	2009-06-30
000670	2010-12-31	上海舜元企业投资发展有限公司	25.99	1	4	0	2010	2010-06-30
000670	2011-12-31	上海舜元企业投资发展有限公司	25.99	1	4	0	2011	2011-06-30
000670	2012-12-31	上海舜元企业投资发展有限公司	25.99	1	4	0	2012	2012-06-30
000670	2013-12-31	上海舜元企业投资发展有限公司	25.99	1	4	0	2013	2013-09-30
000670	2014-12-31	上海盈方微电子技术有限公司	25.92	1	4	0	2014	2014-09-30
000670	2015-12-31	上海盈方微电子技术有限公司	25.92	1	4	0	2015	2015-09-30
000670	2016-12-31	上海盈方微电子技术有限公司	25.92	1	4	0	2016	2016-09-30
000670	2017-12-31	上海盈方微电子技术有限公司	25.92	1	4	0	2017	2017-09-30
000670	2018-12-31	上海盈方微电子技术有限公司	12.91	1	4	0	2018	2018-09-30
000670	2019-12-31	上海舜元企业投资发展有限公司	14.7	1	2	10.7032	2019	2019-09-30
000670	2020-12-31	上海舜元企业投资发展有限公司	15.19	1	4	0	2020	2020-09-30
000670	2021-12-31	浙江舜元企业管理有限公司	15.19	1	4	0	2021	2021-09-30
000672	2006-12-31	北京市海淀区国有资产投资经营公司	25.96	1	4	0	2006	2006-06-30
000672	2007-12-31	北京大地花园酒店	18.31	1	4	0	2007	2007-06-30
000672	2008-12-31	北京大地花园酒店	18.31	1	4	0	2008	2008-06-30
000672	2009-12-31	北京市兴业玉海投资有限公司	17.17	1	1
000672	2010-12-31	北京兴业玉海投资有限公司	17.17	1	4	0	2010	2010-06-30
000672	2011-12-31	北京市兴业玉海投资有限公司	17.17	1	4	0	2011	2011-06-30
000672	2012-12-31	北京兴业玉海投资有限公司	17.17	1	4	0	2012	2012-06-30
000672	2013-12-31	浙江上峰控股集团有限公司	30.16	1	4	0	2013	2013-09-30
000672	2014-12-31	浙江上峰控股集团有限公司	31.19	1	4	0	2014	2014-09-30
000672	2015-12-31	浙江上峰控股集团有限公司	31.19	1	4	0	2015	2015-09-30
000672	2016-12-31	浙江上峰控股集团有限公司	32.27	1	4	0	2016	2016-09-30
000672	2017-12-31	浙江上峰控股集团有限公司	32.27	1	4	0	2017	2017-09-30
000672	2018-12-31	浙江上峰控股集团有限公司	32.27	1	4	0	2018	2018-09-30
000672	2019-12-31	浙江上峰控股集团有限公司	32.27	1	4	0	2019	2019-09-30
000672	2020-12-31	浙江上峰控股集团有限公司	30.87	1	3	-1.4036	2020	2020-09-30
000672	2021-12-31	浙江上峰控股集团有限公司	31.65	1	2	0.1476	2021	2021-09-30
000677	2006-12-31	潍坊市投资公司	17.06	1	4	0	2006	2006-06-30
000677	2007-12-31	潍坊市投资公司	16.24	1	3	-0.8533	2007	2007-06-30
000677	2008-12-31	潍坊市投资公司	16.24	1	4	0	2008	2008-06-30
000677	2009-12-31	潍坊市投资公司	16.24	1	4	0	2009	2009-06-30
000677	2010-12-31	潍坊市投资公司	16.24	1	4	0	2010	2010-06-30
000677	2011-12-31	潍坊市投资公司	16.24	1	4	0	2011	2011-06-30
000677	2012-12-31	中国恒天集团有限公司	29.77	1	1
000677	2013-12-31	中国恒天集团有限公司	29.77	1	4	0	2013	2013-09-30
000677	2014-12-31	中国恒天集团有限公司	29.77	1	4	0	2014	2014-09-30
000677	2015-12-31	兴乐集团有限公司	23.15	1	1
000677	2016-12-31	兴乐集团有限公司	23.15	1	4	0	2016	2016-09-30
000677	2017-12-31	兴乐集团有限公司	23.15	1	4	0	2017	2017-09-30
000677	2018-12-31	兴乐集团有限公司	23.15	1	4	0	2018	2018-09-30
000677	2019-12-31	温州康南科技有限公司	23.15	1	1
000677	2020-12-31	温州康南科技有限公司	23.15	1	4	0	2020	2020-09-30
000677	2021-12-31	温州康南科技有限公司	23.15	1	4	0	2021	2021-09-30
000678	2006-12-31	襄阳汽车轴承集团公司	28.047	1	3	-9.5302	2006	2006-06-30
000678	2007-12-31	襄阳汽车轴承集团公司	28.22	1	2	0.1744	2007	2007-06-30
000678	2008-12-31	襄阳汽车轴承集团公司	28.22	1	4	0	2008	2008-06-30
000678	2009-12-31	襄阳汽车轴承集团公司	27.46	1	3	-0.7572	2009	2009-06-30
000678	2010-12-31	襄阳汽车轴承集团公司	27.42	1	3	-0.0166	2010	2010-06-30
000678	2011-12-31	襄阳汽车轴承集团公司	27.42	1	4	0	2011	2011-06-30
000678	2012-12-31	襄阳汽车轴承集团公司	27.42	1	4	0	2012	2012-06-30
000678	2013-12-31	三环集团公司	29.83	1	4	0	2013	2013-09-30
000678	2014-12-31	三环集团公司	29.83	1	4	0	2014	2014-09-30
000678	2015-12-31	三环集团有限公司	30.13	1	4	0	2015	2015-09-30
000678	2016-12-31	三环集团有限公司	27.94	1	4	0	2016	2016-09-30
000678	2017-12-31	三环集团有限公司	27.94	1	4	0	2017	2017-09-30
000678	2018-12-31	三环集团有限公司	27.94	1	4	0	2018	2018-09-30
000678	2019-12-31	三环集团有限公司	27.94	1	4	0	2019	2019-09-30
000678	2020-12-31	三环集团有限公司	27.94	1	4	0	2020	2020-09-30
000678	2021-12-31	三环集团有限公司	27.94	1	4	0	2021	2021-09-30
000680	2006-12-31	山东工程机械集团有限公司	21.03	1	4	0	2006	2006-06-30
000680	2007-12-31	山东工程机械集团有限公司	21.03	1	4	0	2007	2007-06-30
000680	2008-12-31	山东工程机械集团有限公司	21.1	1	4	0	2008	2008-06-30
000680	2009-12-31	山东工程机械集团有限公司	21.1	1	4	0	2009	2009-06-30
000680	2010-12-31	山东工程机械集团有限公司	21.1	1	4	0	2010	2010-06-30
000680	2011-12-31	山东工程机械集团有限公司	21.1	1	4	0	2011	2011-06-30
000680	2012-12-31	山东重工集团有限公司	21.1	1	1
000680	2013-12-31	山东重工集团有限公司	27.62	1	2	0.0356	2013	2013-09-30
000680	2014-12-31	山东重工集团有限公司	27.62	1	4	0	2014	2014-09-30
000680	2015-12-31	山东重工集团有限公司	27.62	1	4	0	2015	2015-09-30
000680	2016-12-31	山东重工集团有限公司	27.62	1	4	0	2016	2016-09-30
000680	2017-12-31	山东重工集团有限公司	27.62	1	4	0	2017	2017-09-30
000680	2018-12-31	山东重工集团有限公司	29.37	1	2	1.74	2018	2018-09-30
000680	2019-12-31	山东重工集团有限公司	29.37	1	4	0	2019	2019-09-30
000680	2020-12-31	山东重工集团有限公司	29.37	1	4	0	2020	2020-09-30
000680	2021-12-31	山东重工集团有限公司	24.26	1	4	0	2021	2021-09-30
000683	2006-12-31	内蒙古博源投资集团有限公司	22.04	1	2	1.0199	2006	2006-06-30
000683	2007-12-31	内蒙古博源投资集团有限公司	22.04	1	4	0	2007	2007-06-30
000683	2008-12-31	内蒙古博源控股集团有限公司	20.62	1	4	0	2008	2008-06-30
000683	2009-12-31	内蒙古博源控股集团有限公司	20.62	1	4	0	2009	2009-06-30
000683	2010-12-31	内蒙古博源控股集团有限公司	19.86	1	3	-0.7658	2010	2010-06-30
000683	2011-12-31	内蒙古博源控股集团有限公司	19.86	1	4	0	2011	2011-06-30
000683	2012-12-31	内蒙古博源控股集团有限公司	19.86	1	4	0	2012	2012-06-30
000683	2013-12-31	内蒙古博源控股集团有限公司	19.86	1	4	0	2013	2013-09-30
000683	2014-12-31	内蒙古博源控股集团有限公司	36.49	1	4	0	2014	2014-09-30
000683	2015-12-31	内蒙古博源控股集团有限公司	36.74	1	2	0.2466	2015	2015-09-30
000683	2016-12-31	内蒙古博源控股集团有限公司	34.13	1	4	0	2016	2016-09-30
000683	2017-12-31	内蒙古博源控股集团有限公司	33.34	1	4	0	2017	2017-09-30
000683	2018-12-31	内蒙古博源控股集团有限公司	33.26	1	4	0	2018	2018-09-30
000683	2019-12-31	内蒙古博源控股集团有限公司	28.6	1	4	0	2019	2019-09-30
000683	2020-12-31	内蒙古博源控股集团有限公司	29.97	1	4	0	2020	2020-09-30
000683	2021-12-31	内蒙古博源控股集团有限公司	30.56	1	4	0	2021	2021-09-30
000687	2006-12-31	保定天鹅化纤集团有限公司	58.06	1	4	0	2006	2006-06-30
000687	2007-12-31	保定天鹅化纤集团有限公司	53.36	1	3	-0.3803	2007	2007-06-30
000687	2008-12-31	保定天鹅化纤集团有限公司	53.06	1	3	-0.0239	2008	2008-06-30
000687	2009-12-31	保定天鹅化纤集团有限公司	48.08	1	3	-1.0183	2009	2009-06-30
000687	2010-12-31	恒天纤维集团有限公司	48.08	1	4	0	2010	2010-06-30
000687	2011-12-31	恒天纤维集团有限公司	48.08	1	4	0	2011	2011-06-30
000687	2012-12-31	中国恒天集团有限公司	24.31	1	2	16.9768	2012	2012-06-30
000687	2013-12-31	中国恒天集团有限公司	24.31	1	4	0	2013	2013-09-30
000687	2014-12-31	深圳市华讯方舟科技有限公司	29.8	1	1
000687	2015-12-31	深圳市华讯方舟科技有限公司	29.8	1	4	0	2015	2015-09-30
000687	2016-12-31	华讯方舟科技有限公司	29.8	1	4	0	2016	2016-09-30
000687	2017-12-31	华讯方舟科技有限公司	29.46	1	4	0	2017	2017-09-30
000687	2018-12-31	华讯方舟科技有限公司	29.46	1	4	0	2018	2018-09-30
000687	2019-12-31	华讯方舟科技有限公司	29.46	1	4	0	2019	2019-09-30
000687	2020-12-31	华讯方舟科技有限公司	29.46	1	4	0	2020	2020-09-30
000687	2021-12-31	华讯方舟科技有限公司	29.46	1	4	0	2021	2021-09-30
000691	2006-12-31	天津燕宇置业有限公司	11.98	1	3	-20.9403	2006	2006-06-30
000691	2007-12-31	北京大市投资有限公司	9.97	1	4	0	2007	2007-06-30
000691	2008-12-31	北京大市投资有限公司	9.97	1	4	0	2008	2008-06-30
000691	2009-12-31	北京大市投资有限公司	9.97	1	4	0	2009	2009-06-30
000691	2010-12-31	北京大市投资有限公司	9.97	1	4	0	2010	2010-06-30
000691	2011-12-31	北京大市投资有限公司	9.97	1	4	0	2011	2011-06-30
000691	2012-12-31	北京大市投资有限公司	9.97	1	4	0	2012	2012-06-30
000691	2013-12-31	北京大市投资有限公司	9.97	1	4	0	2013	2013-09-30
000691	2014-12-31	北京大市投资有限公司	9.97	1	4	0	2014	2014-09-30
000691	2015-12-31	北京大市投资有限公司	9.97	1	4	0	2015	2015-09-30
000691	2016-12-31	北京大市投资有限公司	9.97	1	4	0	2016	2016-09-30
000691	2017-12-31	北京大市投资有限公司	9.97	1	4	0	2017	2017-09-30
000691	2018-12-31	北京大市投资有限公司	9.97	1	4	0	2018	2018-09-30
000691	2019-12-31	北京大市投资有限公司	9.97	1	4	0	2019	2019-09-30
000691	2020-12-31	兰州太华投资控股有限公司	12	1	2	5.0175	2020	2020-09-30
000691	2021-12-31	兰州太华投资控股有限公司	16.95	1	4	0	2021	2021-09-30
000695	2006-12-31	天津灯塔涂料有限公司	37.87	1	3	-2.7009	2006	2006-06-30
000695	2007-12-31	天津泰达投资控股有限公司	39.47	1	3	-1.0974	2007	2007-06-30
000695	2008-12-31	天津泰达投资控股有限公司	38.49	1	4	0	2008	2008-06-30
000695	2009-12-31	天津泰达投资控股有限公司	37.59	1	3	-0.9003	2009	2009-06-30
000695	2010-12-31	天津泰达投资控股有限公司	37.3	1	3	-0.2971	2010	2010-06-30
000695	2011-12-31	天津泰达投资控股有限公司	37.3	1	4	0	2011	2011-06-30
000695	2012-12-31	天津泰达投资控股有限公司	37.3	1	4	0	2012	2012-06-30
000695	2013-12-31	天津泰达投资控股有限公司	37.3	1	4	0	2013	2013-09-30
000695	2014-12-31	天津泰达投资控股有限公司	37.3	1	4	0	2014	2014-09-30
000695	2015-12-31	天津京津文化传媒发展有限公司	25	1	4	0	2015	2015-09-30
000695	2016-12-31	天津京津文化传媒发展有限公司	25	1	4	0	2016	2016-09-30
000695	2017-12-31	天津京津文化传媒发展有限公司	25	1	4	0	2017	2017-09-30
000695	2018-12-31	天津京津文化传媒发展有限公司	25	1	4	0	2018	2018-09-30
000695	2019-12-31	天津京津文化传媒发展有限公司	25	1	4	0	2019	2019-09-30
000695	2020-12-31	天津京津文化传媒发展有限公司	25	1	4	0	2020	2020-09-30
000695	2021-12-31	天津京津文化传媒发展有限公司	25	1	4	0	2021	2021-09-30
000697	2006-12-31	咸阳偏转集团公司(咸阳市国有资产监督管理委员会授权经营)	28.95	1	3	-32.5766	2006	2006-06-30
000697	2007-12-31	咸阳偏转集团公司(咸阳市国有资产监督管理委员会授权经营)	28.95	1	4	0	2007	2007-06-30
000697	2008-12-31	咸阳偏转集团公司(咸阳市国有资产监督管理委员会授权经营)	28.95	1	4	0	2008	2008-06-30
000697	2009-12-31	咸阳偏转集团公司(咸阳市国有资产监督管理委员会授权经营)	28.95	1	4	0	2009	2009-06-30
000697	2010-12-31	咸阳偏转集团公司(咸阳市国有资产监督管理委员会授权经营)	28.95	1	4	0	2010	2010-06-30
000697	2011-12-31	咸阳偏转集团公司(咸阳市国有资产监督管理委员会授权经营)	28.95	1	4	0	2010	2010-12-31
000697	2012-12-31	张政	28.8	1	4	0	2012	2012-06-30
000697	2013-12-31	张政	28.8	1	4	0	2013	2013-09-30
000697	2014-12-31	张政	24.76	1	4	0	2014	2014-09-30
000697	2015-12-31	张政	24.76	1	4	0	2015	2015-09-30
000697	2016-12-31	张政	25.14	1	4	0	2016	2016-09-30
000697	2017-12-31	张政	25.23	1	4	0	2017	2017-09-30
000697	2018-12-31	张政	21.02	1	4	0	2018	2018-09-30
000697	2019-12-31	张政	18.81	1	3	-0.2233	2019	2019-09-30
000697	2020-12-31	张政	18.81	1	4	0	2020	2020-09-30
000697	2021-12-31	张政	18.81	1	4	0	2021	2021-09-30
000698	2006-12-31	沈阳化工集团有限公司	33.01	1	4	0	2006	2006-06-30
000698	2007-12-31	沈阳化工集团有限责任公司	33.66	1	4	0	2007	2007-06-30
000698	2008-12-31	沈阳化工集团有限公司	33.08	1	2	5.114	2008	2008-06-30
000698	2009-12-31	沈阳化工集团有限公司	33.08	1	4	0	2009	2009-06-30
000698	2010-12-31	沈阳化工集团有限公司	33.08	1	4	0	2010	2010-06-30
000698	2011-12-31	沈阳化工集团有限公司	33.08	1	4	0	2011	2011-06-30
000698	2012-12-31	沈阳化工集团有限公司	33.08	1	4	0	2012	2012-06-30
000698	2013-12-31	沈阳化工集团有限公司	33.08	1	4	0	2013	2013-09-30
000698	2014-12-31	沈阳化工集团有限公司	33.08	1	4	0	2014	2014-09-30
000698	2015-12-31	沈阳化工集团有限公司	26.68	1	4	0	2015	2015-09-30
000698	2016-12-31	沈阳化工集团有限公司	26.68	1	4	0	2016	2016-09-30
000698	2017-12-31	沈阳化工集团有限公司	26.68	1	4	0	2017	2017-09-30
000698	2018-12-31	沈阳化工集团有限公司	26.68	1	4	0	2018	2018-09-30
000698	2019-12-31	沈阳化工集团有限公司	26.68	1	4	0	2019	2019-09-30
000698	2020-12-31	沈阳化工集团有限公司	26.68	1	4	0	2020	2020-09-30
000698	2021-12-31	沈阳化工集团有限公司	26.68	1	4	0	2021	2021-09-30
000700	2006-12-31	江阴模塑集团有限公司	40.13	1	4	0	2006	2006-06-30
000700	2007-12-31	江阴模塑集团有限公司	40.13	1	4	0	2007	2007-06-30
000700	2008-12-31	江阴模塑集团有限公司	40.13	1	4	0	2008	2008-06-30
000700	2009-12-31	江阴模塑集团有限公司	36.89	1	3	-3.2358	2009	2009-06-30
000700	2010-12-31	江阴模塑集团有限公司	34.72	1	3	-0.7233	2010	2010-06-30
000700	2011-12-31	江阴模塑集团有限公司	35.76	1	2	1.4172	2011	2011-06-30
000700	2012-12-31	江阴模塑集团有限公司	36.22	1	2	0.0787	2012	2012-06-30
000700	2013-12-31	江阴模塑集团有限公司	36.29	1	4	0	2013	2013-09-30
000700	2014-12-31	江阴模塑集团有限公司	36.29	1	4	0	2014	2014-09-30
000700	2015-12-31	江阴模塑集团有限公司	34.04	1	4	0	2015	2015-09-30
000700	2016-12-31	江阴模塑集团有限公司	33.07	1	4	0	2016	2016-09-30
000700	2017-12-31	江阴模塑集团有限公司	33.07	1	4	0	2017	2017-09-30
000700	2018-12-31	江阴模塑集团有限公司	35.78	1	2	0.0222	2018	2018-09-30
000700	2019-12-31	江阴模塑集团有限公司	35.78	1	4	0	2019	2019-09-30
000700	2020-12-31	江阴模塑集团有限公司	32.27	1	4	0	2020	2020-09-30
000700	2021-12-31	江阴模塑集团有限公司	37.85	1	4	0	2021	2021-09-30
000702	2006-12-31	岳阳市屈原农垦有限责任公司	30.67	1	3	-6.0645	2006	2006-06-30
000702	2007-12-31	岳阳市屈原农垦有限责任公司	27.71	1	4	0	2007	2007-06-30
000702	2008-12-31	岳阳市屈原农垦有限责任公司	27.02	1	4	0	2008	2008-06-30
000702	2009-12-31	岳阳市屈原农垦有限责任公司	26.12	1	3	-0.9001	2009	2009-06-30
000702	2010-12-31	岳阳市屈原农垦有限责任公司	24.22	1	3	-1.8977	2010	2010-06-30
000702	2011-12-31	岳阳市屈原农垦有限责任公司	23.92	1	4	0	2011	2011-06-30
000702	2012-12-31	岳阳市屈原农垦有限责任公司	23.93	1	2	0.0056	2012	2012-06-30
000702	2013-12-31	岳阳市屈原农垦有限责任公司	25.75	1	4	0	2013	2013-09-30
000702	2014-12-31	岳阳市屈原农垦有限责任公司	25.53	1	3	-0.2063	2014	2014-09-30
000702	2015-12-31	岳阳市屈原农垦有限责任公司	25.13	1	4	0	2015	2015-09-30
000702	2016-12-31	岳阳市屈原农垦有限责任公司	25.13	1	4	0	2016	2016-09-30
000702	2017-12-31	岳阳市屈原农垦有限责任公司	25.13	1	4	0	2017	2017-09-30
000702	2018-12-31	岳阳市屈原农垦有限责任公司	25.13	1	4	0	2018	2018-09-30
000702	2019-12-31	岳阳市屈原农垦有限责任公司	25.13	1	4	0	2019	2019-09-30
000702	2020-12-31	岳阳市屈原农垦有限责任公司	25.13	1	4	0	2020	2020-09-30
000702	2021-12-31	岳阳市屈原农垦有限责任公司	25.13	1	4	0	2021	2021-09-30
000703	2006-12-31	河南汇诚投资有限公司	22.15	1	1
000703	2007-12-31	河南汇诚投资有限公司	22.4	1	2	0.2536	2007	2007-06-30
000703	2008-12-31	河南汇诚投资有限公司	22.4	1	4	0	2008	2008-06-30
000703	2009-12-31	河南汇诚投资有限公司	22.4	1	4	0	2009	2009-06-30
000703	2010-12-31	河南汇诚投资有限公司	22.4	1	4	0	2010	2010-06-30
000703	2011-12-31	浙江恒逸集团有限公司	71.17	1	4	0	2011	2011-06-30
000703	2012-12-31	浙江恒逸集团有限公司	71.17	1	4	0	2012	2012-06-30
000703	2013-12-31	浙江恒逸集团有限公司	71.17	1	4	0	2013	2013-09-30
000703	2014-12-31	浙江恒逸集团有限公司	70.03	1	4	0	2014	2014-09-30
000703	2015-12-31	浙江恒逸集团有限公司	61.85	1	4	0	2015	2015-09-30
000703	2016-12-31	浙江恒逸集团有限公司	50.5	1	4	0	2016	2016-09-30
000703	2017-12-31	浙江恒逸集团有限公司	41.65	1	3	-5.3406	2017	2017-09-30
000703	2018-12-31	浙江恒逸集团有限公司	44.4	1	2	7.9417	2018	2018-09-30
000703	2019-12-31	浙江恒逸集团有限公司	41.06	1	4	0	2019	2019-09-30
000703	2020-12-31	浙江恒逸集团有限公司	40.86	1	4	0	2020	2020-09-30
000703	2021-12-31	浙江恒逸集团有限公司	40.61	1	4	0	2021	2021-09-30
000707	2006-12-31	湖北双环化工集团有限公司	24.47	1	4	0	2006	2006-06-30
000707	2007-12-31	湖北双环化工集团有限公司	24.96	1	4	0	2007	2007-06-30
000707	2008-12-31	湖北双环化工集团有限公司	24.96	1	4	0	2008	2008-06-30
000707	2009-12-31	湖北双环化工集团有限公司	25.11	1	2	0.0848	2009	2009-06-30
000707	2010-12-31	湖北双环化工集团有限公司	25.11	1	4	0	2010	2010-06-30
000707	2011-12-31	湖北双环化工集团有限公司	25.11	1	4	0	2011	2011-06-30
000707	2012-12-31	湖北双环化工集团有限公司	25.11	1	4	0	2012	2012-06-30
000707	2013-12-31	湖北双环化工集团有限公司	25.11	1	4	0	2013	2013-09-30
000707	2014-12-31	湖北双环化工集团有限公司	25.11	1	4	0	2014	2014-09-30
000707	2015-12-31	湖北双环化工集团有限公司	25.11	1	4	0	2015	2015-09-30
000707	2016-12-31	湖北双环化工集团有限公司	25.11	1	4	0	2016	2016-09-30
000707	2017-12-31	湖北双环化工集团有限公司	25.11	1	4	0	2017	2017-09-30
000707	2018-12-31	湖北双环化工集团有限公司	25.11	1	4	0	2018	2018-09-30
000707	2019-12-31	湖北双环化工集团有限公司	25.11	1	4	0	2019	2019-09-30
000707	2020-12-31	湖北双环化工集团有限公司	25.11	1	4	0	2020	2020-09-30
000707	2021-12-31	湖北双环化工集团有限公司	25.11	1	4	0	2021	2021-09-30
000708	2006-12-31	湖北新冶钢有限公司	29.95	1	4	0	2006	2006-06-30
000708	2007-12-31	湖北新冶钢有限公司	29.95	1	4	0	2007	2007-06-30
000708	2008-12-31	湖北新冶钢有限公司	29.95	1	4	0	2008	2008-06-30
000708	2009-12-31	湖北新冶钢有限公司	29.95	1	4	0	2009	2009-06-30
000708	2010-12-31	湖北新冶钢有限公司	29.95	1	4	0	2010	2010-06-30
000708	2011-12-31	湖北新冶钢有限公司	29.95	1	4	0	2011	2011-06-30
000708	2012-12-31	湖北新冶钢有限公司	29.95	1	4	0	2012	2012-06-30
000708	2013-12-31	湖北新冶钢有限公司	29.95	1	4	0	2013	2013-09-30
000708	2014-12-31	湖北新冶钢有限公司	29.95	1	4	0	2014	2014-09-30
000708	2015-12-31	湖北新冶钢有限公司	29.95	1	4	0	2015	2015-09-30
000708	2016-12-31	湖北新冶钢有限公司	29.95	1	4	0	2016	2016-09-30
000708	2017-12-31	湖北新冶钢有限公司	29.95	1	4	0	2017	2017-09-30
000708	2018-12-31	湖北新冶钢有限公司	29.95	1	4	0	2018	2018-09-30
000708	2019-12-31	中信泰富特钢投资有限公司	75.05	1	4	0	2019	2019-09-30
000708	2020-12-31	中信泰富特钢投资有限公司	75.05	1	4	0	2020	2020-09-30
000708	2021-12-31	中信泰富特钢投资有限公司	75.05	1	4	0	2021	2021-09-30
000709	2006-12-31	唐山钢铁集团有限责任公司	51.11	1	4	0	2006	2006-06-30
000709	2007-12-31	唐山钢铁集团有限责任公司	51.11	1	4	0	2007	2007-06-30
000709	2008-12-31	唐山钢铁集团有限责任公司	51.11	1	3	0	2008	2008-06-30
000709	2009-12-31	唐山钢铁集团有限责任公司	51.11	1	4	0	2009	2009-06-30
000709	2010-12-31	唐山钢铁集团有限责任公司	26.95	1	4	0	2010	2010-06-30
000709	2011-12-31	邯郸钢铁集团有限责任公司	42.82	1	2	33.0224	2011	2011-06-30
000709	2012-12-31	邯郸钢铁集团有限责任公司	42.82	1	4	0	2012	2012-06-30
000709	2013-12-31	邯郸钢铁集团有限责任公司	42.82	1	4	0	2013	2013-09-30
000709	2014-12-31	邯郸钢铁集团有限责任公司	42.48	1	3	-0.3174	2014	2014-09-30
000709	2015-12-31	邯郸钢铁集团有限责任公司	37.93	1	2	0.113	2015	2015-09-30
000709	2016-12-31	邯郸钢铁集团有限责任公司	39.69	1	2	0.7985	2016	2016-09-30
000709	2017-12-31	邯郸钢铁集团有限责任公司	39.73	1	2	0.0009	2017	2017-09-30
000709	2018-12-31	邯郸钢铁集团有限责任公司	39.73	1	4	0	2018	2018-09-30
000709	2019-12-31	邯郸钢铁集团有限责任公司	39.73	1	4	0	2019	2019-09-30
000709	2020-12-31	邯郸钢铁集团有限责任公司	39.73	1	4	0	2020	2020-09-30
000709	2021-12-31	邯郸钢铁集团有限责任公司	39.73	1	4	0	2021	2021-09-30
000716	2006-12-31	广西南方投资有限责任公司	21.72	1	2	10.245	2006	2006-06-30
000716	2007-12-31	广西南方投资有限责任公司	22.13	1	2	0.4069	2007	2007-06-30
000716	2008-12-31	广西南方投资有限责任公司	22.13	1	4	0	2008	2008-06-30
000716	2009-12-31	广西南方投资有限责任公司	22.7	1	2	0.0681	2009	2009-06-30
000716	2010-12-31	广西南方投资有限责任公司(已更名为广西黑五类食品集团有限责任公司)	22.7	1	4	0	2010	2010-06-30
000716	2011-12-31	广西黑五类食品集团有限责任公司	22.7	1	4	0	2011	2011-06-30
000716	2012-12-31	广西黑五类食品集团有限责任公司	22.7	1	4	0	2012	2012-06-30
000716	2013-12-31	广西黑五类食品集团有限责任公司	33.21	1	4	0	2013	2013-09-30
000716	2014-12-31	广西黑五类食品集团有限责任公司	32.55	1	2	6.344	2014	2014-09-30
000716	2015-12-31	广西黑五类食品集团有限责任公司	32.72	1	4	0	2015	2015-09-30
000716	2016-12-31	广西黑五类食品集团有限责任公司	32.69	1	4	0	2016	2016-09-30
000716	2017-12-31	广西黑五类食品集团有限责任公司	32.93	1	4	0	2017	2017-09-30
000716	2018-12-31	广西黑五类食品集团有限责任公司	30.56	1	4	0	2018	2018-09-30
000716	2019-12-31	广西黑五类食品集团有限责任公司	30.63	1	4	0	2019	2019-09-30
000716	2020-12-31	广西黑五类食品集团有限责任公司	30.64	1	4	0	2020	2020-09-30
000716	2021-12-31	广西黑五类食品集团有限责任公司	30.64	1	4	0	2021	2021-09-30
000717	2006-12-31	广东省韶关钢铁集团有限公司	45.15	1	4	0	2006	2006-06-30
000717	2007-12-31	广东省韶关钢铁集团有限公司	36.27	1	4	0	2007	2007-06-30
000717	2008-12-31	广东省韶关钢铁集团有限公司	36.27	1	4	0	2008	2008-06-30
000717	2009-12-31	广东省韶关钢铁集团有限公司	36.27	1	4	0	2009	2009-06-30
000717	2010-12-31	广东省韶关钢铁集团有限公司	36.27	1	4	0	2010	2010-06-30
000717	2011-12-31	广东省韶关钢铁集团有限公司	36.27	1	4	0	2011	2011-06-30
000717	2012-12-31	宝钢集团广东韶关钢铁有限公司	36.27	1	1
000717	2013-12-31	宝钢集团广东韶关钢铁有限公司	56.02	1	4	0	2013	2013-09-30
000717	2014-12-31	宝钢集团广东韶关钢铁有限公司	56.02	1	4	0	2014	2014-09-30
000717	2015-12-31	宝钢集团广东韶关钢铁有限公司	53.37	1	4	0	2015	2015-09-30
000717	2016-12-31	宝钢集团广东韶关钢铁有限公司	53.37	1	4	0	2016	2016-09-30
000717	2017-12-31	宝武集团广东韶关钢铁有限公司	53.05	1	4	0	2017	2017-09-30
000717	2018-12-31	宝武集团广东韶关钢铁有限公司	53.05	1	4	0	2018	2018-09-30
000717	2019-12-31	宝武集团广东韶关钢铁有限公司	53.05	1	4	0	2019	2019-09-30
000717	2020-12-31	宝武集团广东韶关钢铁有限公司	53.05	1	4	0	2020	2020-09-30
000717	2021-12-31	宝武集团中南钢铁有限公司	53.05	1	4	0	2021	2021-09-30
000723	2006-12-31	美锦能源集团有限公司	29.73	1	4	0	2006	2006-06-30
000723	2007-12-31	美锦能源集团有限公司	29.73	1	3	-2.3782	2007	2007-06-30
000723	2008-12-31	美锦能源集团有限公司	29.73	1	4	0	2008	2008-06-30
000723	2009-12-31	美锦能源集团有限公司	29.73	1	4	0	2009	2009-06-30
000723	2010-12-31	美锦能源集团有限公司	29.73	1	4	0	2010	2010-06-30
000723	2011-12-31	美锦能源集团有限公司	29.73	1	4	0	2011	2011-06-30
000723	2012-12-31	美锦能源集团有限公司	29.73	1	4	0	2012	2012-06-30
000723	2013-12-31	美锦能源集团有限公司	29.73	1	4	0	2013	2013-09-30
000723	2014-12-31	美锦能源集团有限公司	29.73	1	4	0	2014	2014-09-30
000723	2015-12-31	美锦能源集团有限公司	89.99	1	2	85.7494	2015	2015-09-30
000723	2016-12-31	美锦能源集团有限公司	77.29	1	4	0	2016	2016-09-30
000723	2017-12-31	美锦能源集团有限公司	77.29	1	4	0	2017	2017-09-30
000723	2018-12-31	美锦能源集团有限公司	76.97	1	3	-1.1978	2018	2018-09-30
000723	2019-12-31	美锦能源集团有限公司	57.38	1	3	-11.8402	2019	2019-09-30
000723	2020-12-31	美锦能源集团有限公司	55.35	1	3	-0.7356	2020	2020-09-30
000723	2021-12-31	美锦能源集团有限公司	47.48	1	4	0	2021	2021-09-30
000725	2006-12-31	北京京东方投资发展有限公司	29.5092	1	2	4.4289	2006	2006-06-30
000725	2007-12-31	北京京东方投资发展有限公司	27.27	1	3	-1.6552	2007	2007-06-30
000725	2008-12-31	北京京东方投资发展有限公司	23.68	1	4	0	2008	2008-06-30
000725	2009-12-31	北京京东方投资发展有限公司	8.66	1	3	-0.0758	2009	2009-06-30
000725	2010-12-31	北京亦庄国际投资发展有限公司	9.57	1	2	4.3934	2010	2010-06-30
000725	2011-12-31	北京亦庄国际投资发展有限公司	9.57	1	4	0	2011	2011-06-30
000725	2012-12-31	北京亦庄国际投资发展有限公司	11.35	1	4	0	2012	2012-06-30
000725	2013-12-31	北京亦庄国际投资发展有限公司	10.98	1	4	0	2013	2013-09-30
000725	2014-12-31	北京国有资本经营管理中心	11.51	1	4	0	2014	2014-09-30
000725	2015-12-31	北京国有资本经营管理中心	11.56	1	4	0	2015	2015-09-30
000725	2016-12-31	北京国有资本经营管理中心	11.56	1	4	0	2016	2016-09-30
000725	2017-12-31	北京国有资本经营管理中心	11.68	1	4	0	2017	2017-09-30
000725	2018-12-31	北京国有资本经营管理中心	11.68	1	4	0	2018	2018-09-30
000725	2019-12-31	北京国有资本经营管理中心	11.68	1	4	0	2019	2019-09-30
000725	2020-12-31	北京国有资本经营管理中心	11.68	1	4	0	2020	2020-09-30
000725	2021-12-31	北京国有资本运营管理有限公司	10.57	1	4	0	2021	2021-09-30
000726	2006-12-31	淄博鲁诚纺织投资有限公司	14.1	1	2	1.5852	2006	2006-06-30
000726	2007-12-31	淄博鲁诚纺织投资有限公司	14.31	1	2	0.096	2007	2007-06-30
000726	2008-12-31	淄博鲁诚纺织投资有限公司	12.4	1	3	-3.7878	2008	2008-06-30
000726	2009-12-31	淄博鲁诚纺织投资有限公司	12.4	1	4	0	2009	2009-06-30
000726	2010-12-31	淄博鲁诚纺织投资有限公司	12.4	1	4	0	2010	2010-06-30
000726	2011-12-31	淄博鲁诚纺织投资有限公司	12.22	1	4	0	2011	2011-06-30
000726	2012-12-31	淄博鲁诚纺织投资有限公司	12.22	1	4	0	2012	2012-06-30
000726	2013-12-31	淄博鲁诚纺织投资有限公司	13.63	1	2	0.7233	2013	2013-09-30
000726	2014-12-31	淄博鲁诚纺织投资有限公司	14.69	1	4	0	2014	2014-09-30
000726	2015-12-31	淄博鲁诚纺织投资有限公司	14.69	1	4	0	2015	2015-09-30
000726	2016-12-31	淄博鲁诚纺织投资有限公司	15.21	1	4	0	2016	2016-09-30
000726	2017-12-31	淄博鲁诚纺织投资有限公司	15.21	1	4	0	2017	2017-09-30
000726	2018-12-31	淄博鲁诚纺织投资有限公司	15.21	1	4	0	2018	2018-09-30
000726	2019-12-31	淄博鲁诚纺织投资有限公司	16.36	1	4	0	2019	2019-09-30
000726	2020-12-31	淄博鲁诚纺织投资有限公司	16.36	1	4	0	2020	2020-09-30
000726	2021-12-31	淄博鲁诚纺织投资有限公司	15.91	1	4	0	2021	2021-09-30
000727	2006-12-31	南京华东电子集团有限公司	25.78	1	4	0	2006	2006-06-30
000727	2007-12-31	南京华东电子集团有限公司	25.77	1	4	0	2007	2007-06-30
000727	2008-12-31	南京华东电子集团有限公司	25.77	1	4	0	2008	2008-06-30
000727	2009-12-31	南京华东电子集团有限公司	25.77	1	4	0	2009	2009-06-30
000727	2010-12-31	南京华东电子集团有限公司	25.77	1	4	0	2010	2010-06-30
000727	2011-12-31	南京华东电子集团有限公司	25.77	1	4	0	2011	2011-06-30
000727	2012-12-31	南京华东电子集团有限公司	22.7	1	3	-0.7724	2012	2012-06-30
000727	2013-12-31	南京华东电子集团有限公司	22.7	1	4	0	2013	2013-09-30
000727	2014-12-31	南京华东电子集团有限公司	22.7	1	4	0	2014	2014-09-30
000727	2015-12-31	南京中电熊猫信息产业集团有限公司	24.51	1	4	0	2015	2015-09-30
000727	2016-12-31	南京中电熊猫信息产业集团有限公司	24.51	1	4	0	2016	2016-09-30
000727	2017-12-31	南京中电熊猫信息产业集团有限公司	24.51	1	4	0	2017	2017-09-30
000727	2018-12-31	南京中电熊猫信息产业集团有限公司	24.51	1	4	0	2018	2018-09-30
000727	2019-12-31	南京中电熊猫信息产业集团有限公司	24.51	1	4	0	2019	2019-09-30
000727	2020-12-31	南京中电熊猫信息产业集团有限公司	24.51	1	4	0	2020	2020-09-30
000727	2021-12-31	南京中电熊猫信息产业集团有限公司	24.51	1	4	0	2021	2021-09-30
000729	2006-12-31	北京燕京啤酒有限公司	54.1	1	4	0	2006	2006-06-30
000729	2007-12-31	北京燕京啤酒有限公司	54.1	1	4	0	2007	2007-06-30
000729	2008-12-31	北京燕京啤酒有限公司	56.48	1	2	7.2959	2008	2008-06-30
000729	2009-12-31	北京燕京啤酒有限公司	56.48	1	4	0	2009	2009-06-30
000729	2010-12-31	北京燕京啤酒有限公司	56.48	1	4	0	2010	2010-06-30
000729	2011-12-31	北京燕京啤酒有限公司	56.48	1	4	0	2011	2011-06-30
000729	2012-12-31	北京燕京啤酒投资有限公司	57.48	1	4	0	2012	2012-06-30
000729	2013-12-31	北京燕京啤酒投资有限公司	57.46	1	4	0	2013	2013-09-30
000729	2014-12-31	北京燕京啤酒投资有限公司	57.57	1	4	0	2014	2014-09-30
000729	2015-12-31	北京燕京啤酒投资有限公司	57.39	1	4	0	2015	2015-09-30
000729	2016-12-31	北京燕京啤酒投资有限公司	57.4	1	4	0	2016	2016-09-30
000729	2017-12-31	北京燕京啤酒投资有限公司	57.4	1	4	0	2017	2017-09-30
000729	2018-12-31	北京燕京啤酒投资有限公司	57.4	1	4	0	2018	2018-09-30
000729	2019-12-31	北京燕京啤酒投资有限公司	57.4	1	4	0	2019	2019-09-30
000729	2020-12-31	北京燕京啤酒投资有限公司	57.4	1	4	0	2020	2020-09-30
000729	2021-12-31	北京燕京啤酒投资有限公司	57.4	1	4	0	2021	2021-09-30
000731	2006-12-31	成都华川石油天然气勘探开发总公司	18.33	1	4	0	2006	2006-06-30
000731	2007-12-31	成都华川石油天然气勘探开发总公司	14.42	1	4	0	2007	2007-06-30
000731	2008-12-31	成都华川石油天然气勘探开发总公司	14.42	1	4	0	2008	2008-06-30
000731	2009-12-31	成都华川石油天然气勘探开发总公司	14.42	1	4	0	2009	2009-06-30
000731	2010-12-31	成都华川石油天然气勘探开发总公司	14.42	1	4	0	2010	2010-06-30
000731	2011-12-31	成都华川石油天然气勘探开发总公司	14.34	1	4	0	2011	2011-06-30
000731	2012-12-31	成都华川石油天然气勘探开发总公司	14.34	1	4	0	2012	2012-06-30
000731	2013-12-31	成都华川石油天然气勘探开发总公司	12.18	1	4	0	2013	2013-09-30
000731	2014-12-31	成都华川石油天然气勘探开发总公司	12.18	1	4	0	2014	2014-09-30
000731	2015-12-31	成都华川石油天然气勘探开发总公司	12.18	1	4	0	2015	2015-09-30
000731	2016-12-31	成都华川石油天然气勘探开发总公司	12.18	1	4	0	2016	2016-09-30
000731	2017-12-31	成都华川石油天然气勘探开发有限公司	12.18	1	4	0	2017	2017-09-30
000731	2018-12-31	成都华川石油天然气勘探开发有限公司	12.18	1	4	0	2018	2018-09-30
000731	2019-12-31	成都华川石油天然气勘探开发有限公司	12.18	1	4	0	2019	2019-09-30
000731	2020-12-31	成都华川石油天然气勘探开发有限公司	12.18	1	4	0	2020	2020-09-30
000731	2021-12-31	成都华川石油天然气勘探开发有限公司	12.3	1	4	0	2021	2021-09-30
000733	2006-12-31	中国振华集团电子有限公司	36.13	1	3	-10.2971	2006	2006-06-30
000733	2007-12-31	中国振华电子集团有限公司	36.13	1	4	0	2007	2007-06-30
000733	2008-12-31	中国振华电子集团有限公司	36.13	1	4	0	2008	2008-06-30
000733	2009-12-31	中国振华电子集团有限公司	36.13	1	4	0	2009	2009-06-30
000733	2010-12-31	中国振华电子集团有限公司	36.13	1	4	0	2010	2010-06-30
000733	2011-12-31	中国振华电子集团有限公司	36.13	1	4	0	2011	2011-06-30
000733	2012-12-31	中国振华电子集团有限公司	36.13	1	4	0	2012	2012-06-30
000733	2013-12-31	中国振华电子集团有限公司	36.13	1	4	0	2013	2013-09-30
000733	2014-12-31	中国振华电子集团有限公司	36.13	1	4	0	2014	2014-09-30
000733	2015-12-31	中国振华电子集团有限公司	36.13	1	4	0	2015	2015-09-30
000733	2016-12-31	中国振华电子集团有限公司	36.13	1	4	0	2016	2016-09-30
000733	2017-12-31	中国振华电子集团有限公司	36.13	1	4	0	2017	2017-09-30
000733	2018-12-31	中国振华电子集团有限公司	32.94	1	4	0	2018	2018-09-30
000733	2019-12-31	中国振华电子集团有限公司	32.94	1	4	0	2019	2019-09-30
000733	2020-12-31	中国振华电子集团有限公司	32.94	1	4	0	2020	2020-09-30
000733	2021-12-31	中国振华电子集团有限公司	32.73	1	4	0	2021	2021-09-30
000737	2006-12-31	山西运城盐化局	31.37	1	4	0	2006	2006-06-30
000737	2007-12-31	山西运城盐化局	26.427	1	3	-3.9544	2007	2007-06-30
000737	2008-12-31	山西运城盐化局	26.43	1	4	0	2008	2008-06-30
000737	2009-12-31	中盐运城盐化集团有限公司	26.43	1	4	0	2009	2009-06-30
000737	2010-12-31	中盐运城盐化集团有限公司	25.62	1	3	-0.8028	2010	2010-06-30
000737	2011-12-31	中盐运城盐化集团有限公司	25.69	1	2	0.0647	2011	2011-06-30
000737	2012-12-31	中盐运城盐化集团有限公司	25.69	1	4	0	2012	2012-06-30
000737	2013-12-31	山西焦煤运城盐化集团有限责任公司	25.69	1	4	0	2013	2013-09-30
000737	2014-12-31	山西焦煤运城盐化集团有限责任公司	25.69	1	4	0	2014	2014-09-30
000737	2015-12-31	山西焦煤运城盐化集团有限责任公司	25.69	1	4	0	2015	2015-09-30
000737	2016-12-31	山西焦煤运城盐化集团有限责任公司	25.69	1	4	0	2016	2016-09-30
000737	2017-12-31	山西焦煤运城盐化集团有限责任公司	25.69	1	4	0	2017	2017-09-30
000737	2018-12-31	山西焦煤运城盐化集团有限责任公司	25.69	1	4	0	2018	2018-09-30
000737	2019-12-31	山西焦煤运城盐化集团有限责任公司	25.69	1	4	0	2019	2019-09-30
000737	2020-12-31	山西焦煤运城盐化集团有限责任公司	25.69	1	4	0	2020	2020-09-30
000737	2021-12-31	中条山有色金属集团有限公司	49.07	1	1
000738	2006-12-31	中国南方航空工业有限责任公司	53.85	1	3	-35	2005	2005-06-30
000738	2007-12-31	中国南方航空工业（集团）有限公司	53.85	1	4	0	2007	2007-06-30
000738	2008-12-31	中国南方航空工业（集团）有限公司	53.85	1	4	0	2008	2008-06-30
000738	2009-12-31	西安航空动力控制有限责任公司	29.64	1	1
000738	2010-12-31	西安航空动力控制有限责任公司	29.64	1	4	0	2010	2010-06-30
000738	2011-12-31	西安航空动力控制有限责任公司	29.64	1	4	0	2011	2011-06-30
000738	2012-12-31	西安航空动力控制有限责任公司	29.64	1	4	0	2012	2012-06-30
000738	2013-12-31	西安航空动力控制有限责任公司	24.39	1	4	0	2013	2013-09-30
000738	2014-12-31	西安航空动力控制有限责任公司	23.34	1	4	0	2014	2014-09-30
000738	2015-12-31	西安航空动力控制有限责任公司	23.34	1	4	0	2015	2015-09-30
000738	2016-12-31	西安航空动力控制有限责任公司	23.34	1	4	0	2016	2016-09-30
000738	2017-12-31	中国航发西安动力控制有限责任公司	23.34	1	4	0	2017	2017-09-30
000738	2018-12-31	中国航发西安动力控制科技有限公司	23.34	1	1
000738	2019-12-31	中国航发西安动力控制有限责任公司	22.64	1	3	-0.0512	2019	2019-09-30
000738	2020-12-31	中国航发西安动力控制有限责任公司	21.83	1	4	0	2020	2020-09-30
000738	2021-12-31	中国航空发动机集团有限公司	28.57	1	1
000739	2006-12-31	浙江光泰实业发展有限公司	21.68	1	4	0	2006	2006-06-30
000739	2007-12-31	浙江光泰实业发展有限公司	20.75	1	3	-0.6712	2007	2007-06-30
000739	2008-12-31	浙江光泰实业发展有限公司	20.75	1	4	0	2008	2008-06-30
000739	2009-12-31	浙江光泰实业发展有限公司	20.75	1	4	0	2009	2009-06-30
000739	2010-12-31	浙江光泰实业发展有限公司	20.75	1	4	0	2010	2010-06-30
000739	2011-12-31	浙江光泰实业发展有限公司	20.75	1	4	0	2011	2011-06-30
000739	2012-12-31	浙江光泰实业发展有限公司	20.75	1	4	0	2012	2012-06-30
000739	2013-12-31	横店集团控股有限公司	17.33	1	2	13.0626	2013	2013-09-30
000739	2014-12-31	横店集团控股有限公司	22.5	1	4	0	2014	2014-09-30
000739	2015-12-31	横店集团控股有限公司	23.52	1	4	0	2015	2015-09-30
000739	2016-12-31	横店集团控股有限公司	23.52	1	2	0.0001	2016	2016-09-30
000739	2017-12-31	横店集团控股有限公司	26.74	1	2	2.6859	2017	2017-09-30
000739	2018-12-31	横店集团控股有限公司	28.08	1	4	0	2018	2018-09-30
000739	2019-12-31	横店集团控股有限公司	28.08	1	4	0	2019	2019-09-30
000739	2020-12-31	横店集团控股有限公司	28.08	1	4	0	2020	2020-09-30
000739	2021-12-31	横店集团控股有限公司	28.08	1	4	0	2021	2021-09-30
000748	2006-12-31	中国长城计算机集团公司	20.18	1	4	0	2006	2006-06-30
000748	2007-12-31	中国长城计算机集团公司	20.18	1	4	0	2007	2007-06-30
000748	2008-12-31	中国电子信息产业集团公司	20.18	1	1
000748	2009-12-31	中国电子信息产业集团有限公司	20.18	1	4	0	2009	2009-06-30
000748	2010-12-31	中国电子信息产业集团有限公司	20.18	1	4	0	2010	2010-06-30
000748	2011-12-31	中国电子信息产业集团有限公司	20.18	1	4	0	2011	2011-06-30
000748	2012-12-31	中国电子信息产业集团有限公司	20.18	1	4	0	2012	2012-06-30
000748	2013-12-31	中国电子信息产业集团有限公司	20.18	1	4	0	2013	2013-09-30
000748	2014-12-31	中国电子信息产业集团有限公司	20.17	1	2	1.5634	2014	2014-09-30
000748	2015-12-31	中国电子信息产业集团有限公司	20.17	1	4	0	2015	2015-09-30
000751	2006-12-31	葫芦岛锌厂	43.17	1	4	0	2006	2006-06-30
000751	2007-12-31	葫芦岛锌厂	38.17	1	4	0	2007	2007-06-30
000751	2008-12-31	中冶葫芦岛有色金属集团有限公司	38.17	1	4	0	2008	2008-06-30
000751	2009-12-31	中冶葫芦岛有色金属集团有限公司	38.17	1	4	0	2009	2009-06-30
000751	2010-12-31	中冶葫芦岛有色金属集团有限公司	38.17	1	4	0	2010	2010-06-30
000751	2011-12-31	中冶葫芦岛有色金属集团有限公司	33.77	1	3	-1.653	2011	2011-06-30
000751	2012-12-31	中冶葫芦岛有色金属集团有限公司	33.69	1	3	-0.0522	2012	2012-06-30
000751	2013-12-31	葫芦岛锌业股份有限公司破产企业财产处置专用账户	29.11	1	1
[truncated: 23,671 more rows]

## Sheet: 股权增加
idcod	Reptdt	S0301a	S0304a	S0306a	ChangeType	ChangeNumPercentage	yearDID1	ChangeStartDate
Stkcd	统计截止日期	股东名称	持股比例(%)	持股排名	变动方向	变动数量占总股本比例(%)	政策时点	变动起始日期
没有单位	没有单位	没有单位	没有单位	没有单位	增加	没有单位	保留第一次股权变更的时点（方方格子）	没有单位
8	2009-12-31	深圳市宝安宝利来实业有限公司	23.15	1	2	0.958	2009	2009-06-30
12	2015-12-31	前海人寿保险股份有限公司-海利年年	11.08	1	2	1.826	2015	2015-09-30
16	2008-12-31	华侨城集团公司	16.68	1	2	0.2002	2008	2008-06-30
20	2018-12-31	武汉中恒新科技产业集团有限公司	41.21	1	2	0.0675	2018	2018-09-30
23	2011-12-31	深圳市东部开发(集团)有限公司	31.44	1	2	0.1297	2011	2011-06-30
39	2007-12-31	COSCO Container Industries Limited	16.54	1	2	0.3133	2007	2007-06-30
45	2010-12-31	深圳市投资控股有限公司	54.27	1	2	11.1833	2010	2010-06-30
48	2018-12-31	京基集团有限公司	41.65	1	2	10	2018	2018-09-30
49	2007-12-31	惠州市德赛工业发展有限公司	53.15	1	2	0.1074	2007	2007-06-30
50	2021-12-31	厦门金财产业发展有限公司	15.85	1	2	0.7657	2021	2021-09-30
55	2019-12-31	深圳市邦林科技发展有限公司	10.22	1	2	0.146	2019	2019-09-30
59	2014-12-31	北方华锦化学工业集团有限公司	50.86	1	2	12.4711	2014	2014-09-30
60	2007-12-31	广东省广晟资产经营有限公司	31.73	1	2	0.0016	2007	2007-06-30
63	2008-12-31	深圳市中兴新通讯设备有限公司	35.52	1	2	0.438	2008	2008-06-30
66	2010-12-31	长城科技股份有限公司	53.92	1	2	14.166	2010	2010-06-30
70	2021-12-31	深圳市特发集团有限公司	37.07	1	2	2.163	2021	2021-09-30
100	2010-12-31	惠州市投资控股有限公司	9.8	1	2	2.0462	2010	2010-06-30
157	2011-12-31	香港中央结算(代理人)有限公司(HKSCC NOMINEES LIMITED)	18.53	1	2	0.0019	2011	2011-06-30
301	2015-12-31	江苏吴江丝绸集团有限公司	37.45	1	2	0.4268	2015	2015-09-30
338	2007-12-31	香港中央结算代理人有限公司	24.23	1	2	0.0384	2007	2007-06-30
400	2019-12-31	许继集团有限公司	43.26	1	2	1.9801	2019	2019-09-30
401	2006-12-31	河北省冀东水泥集团有限责任公司	52.82	1	2	0.2961	2006	2006-06-30
404	2018-12-31	四川长虹电器股份有限公司	29.98	1	2	1.0256	2018	2018-09-30
413	2007-12-31	石家庄宝石电子集团有限责任公司	51.74	1	2	0.0143	2007	2007-06-30
418	2010-12-31	广东美的电器股份有限公司	34.2	1	2	13.4124	2010	2010-06-30
420	2010-12-31	吉林化纤集团有限责任公司	21.26	1	2	0.5101	2010	2010-06-30
422	2010-12-31	湖北宜化集团有限责任公司	16.41	1	2	0.2106	2010	2010-06-30
423	2009-12-31	华润东阿阿胶有限公司	23.14	1	2	4.6283	2009	2009-06-30
425	2007-12-31	徐工集团工程机械有限公司	27.47	1	2	0.2683	2007	2007-06-30
488	2008-12-31	香港中央结算代理人有限公司	18.89	1	2	0.0161	2008	2008-06-30
505	2007-12-31	北京市万发房地产开发股份有限公司	26.08	1	2	0.7709	2007	2007-06-30
513	2006-12-31	健康元药业集团股份有限公司	20.71	1	2	9.1035	2006	2006-06-30
518	2015-12-31	昆山市创业投资有限公司	6.25	1	2	2.3018	2015	2015-09-30
519	2007-12-31	银河（长沙）高科技实业有限公司	20.6	1	2	0.3742	2007	2007-06-30
521	2006-12-31	合肥美菱集团控股有限公司	29.83	1	2	20.03	2006	2006-06-30
522	2008-12-31	广州医药集团有限公司	35.58	1	2	0.2132	2008	2008-06-30
523	2015-12-31	广州轻工工贸集团有限公司	35.23	1	2	0.0673	2015	2015-09-30
527	2006-12-31	美的集团有限公司	46.74	1	2	0.3396	2006	2006-06-30
528	2011-12-31	广西柳工集团有限公司	34.98	1	2	0.1117	2011	2011-06-30
529	2010-12-31	广东省广弘资产经营有限公司	50.18	1	2	0.7798	2010	2010-06-30
533	2008-12-31	广州汇顺投资有限公司	24.59	1	2	0.3279	2008	2008-06-30
534	2011-12-31	万泽集团有限公司	18.78	1	2	0.1068	2011	2011-06-30
538	2010-12-31	云南白药控股有限公司	41.52	1	2	0	2010	2010-06-30
553	2012-12-31	沙隆达集团公司	20.15	1	2	0.1347	2012	2012-06-30
559	2017-12-31	万向集团公司	56.5	1	2	0.9794	2017	2017-09-30
566	2006-12-31	深圳市南方同正投资有限公司	20.34	1	2	0.6891	2006	2006-06-30
568	2015-12-31	泸州老窖集团有限责任公司	26.61	1	2	0.128	2015	2015-09-30
581	2008-12-31	无锡威孚集团有限公司	20.11	1	2	0.0002	2008	2008-06-30
584	2006-12-31	江苏双良科技有限公司	29.99	1	2	2.5028	2006	2006-06-30
585	2012-12-31	香港中央结算(代理人)有限公司	28.35	1	2	0.0016	2012	2012-06-30
586	2007-12-31	汇源集团有限公司	22.72	1	2	0.2675	2007	2007-06-30
590	2007-12-31	紫光集团有限公司	17.99	1	2	1.4743	2007	2007-06-30
597	2007-12-31	东北制药集团有限责任公司	47.75	1	2	0.1109	2007	2007-06-30
599	2014-12-31	双星集团有限责任公司	22.71	1	2	6.9064	2014	2014-09-30
611	2006-12-31	时代集团公司	38.21	1	2	1.5335	2006	2006-06-30
612	2017-12-31	樟树市和泰安成投资管理中心(有限合伙)	17.11	1	2	14.4439	2017	2017-09-30
623	2006-12-31	敦化市金诚实业有限责任公司	25.57	1	2	5	2006	2006-06-30
625	2016-12-31	中国长安汽车集团股份有限公司	40.88	1	2	2.9101	2016	2016-09-30
629	2009-12-31	攀枝花钢铁有限责任公司	30.63	1	2	3.2635	2009	2009-06-30
630	2007-12-31	铜陵有色金属集团控股有限公司	56.923	1	2	33.221	2007	2007-06-30
633	2008-12-31	辽宁省机械（集团）股份有限公司	31.97	1	2	1.9793	2008	2008-06-30
635	2008-12-31	英力特集团	21.91	1	2	0.7274	2008	2008-06-30
636	2014-12-31	广东省广晟资产经营有限公司	22.21	1	2	7.0378	2014	2014-09-30
639	2016-12-31	西王集团有限公司	35	1	2	0.0835	2016	2016-09-30
650	2015-12-31	仁和(集团)发展有限公司	26.27	1	2	1.1594	2015	2015-09-30
651	2008-12-31	珠海格力集团公司	22.58	1	2	0	2008	2008-06-30
657	2008-12-31	湖南有色金属股份有限公司	35.28	1	2	11.5054	2008	2008-06-30
659	2011-12-31	Asia Bottles (HK) Company Limited	26.39	1	2	0	2011	2011-06-30
670	2019-12-31	上海舜元企业投资发展有限公司	14.7	1	2	10.7032	2019	2019-09-30
672	2021-12-31	浙江上峰控股集团有限公司	31.65	1	2	0.1476	2021	2021-09-30
678	2007-12-31	襄阳汽车轴承集团公司	28.22	1	2	0.1744	2007	2007-06-30
680	2013-12-31	山东重工集团有限公司	27.62	1	2	0.0356	2013	2013-09-30
683	2006-12-31	内蒙古博源投资集团有限公司	22.04	1	2	1.0199	2006	2006-06-30
687	2012-12-31	中国恒天集团有限公司	24.31	1	2	16.9768	2012	2012-06-30
691	2020-12-31	兰州太华投资控股有限公司	12	1	2	5.0175	2020	2020-09-30
698	2008-12-31	沈阳化工集团有限公司	33.08	1	2	5.114	2008	2008-06-30
700	2011-12-31	江阴模塑集团有限公司	35.76	1	2	1.4172	2011	2011-06-30
702	2012-12-31	岳阳市屈原农垦有限责任公司	23.93	1	2	0.0056	2012	2012-06-30
703	2007-12-31	河南汇诚投资有限公司	22.4	1	2	0.2536	2007	2007-06-30
707	2009-12-31	湖北双环化工集团有限公司	25.11	1	2	0.0848	2009	2009-06-30
709	2011-12-31	邯郸钢铁集团有限责任公司	42.82	1	2	33.0224	2011	2011-06-30
716	2006-12-31	广西南方投资有限责任公司	21.72	1	2	10.245	2006	2006-06-30
723	2015-12-31	美锦能源集团有限公司	89.99	1	2	85.7494	2015	2015-09-30
725	2006-12-31	北京京东方投资发展有限公司	29.5092	1	2	4.4289	2006	2006-06-30
726	2006-12-31	淄博鲁诚纺织投资有限公司	14.1	1	2	1.5852	2006	2006-06-30
729	2008-12-31	北京燕京啤酒有限公司	56.48	1	2	7.2959	2008	2008-06-30
737	2011-12-31	中盐运城盐化集团有限公司	25.69	1	2	0.0647	2011	2011-06-30
739	2013-12-31	横店集团控股有限公司	17.33	1	2	13.0626	2013	2013-09-30
748	2014-12-31	中国电子信息产业集团有限公司	20.17	1	2	1.5634	2014	2014-09-30
756	2009-12-31	山东新华医药集团有限责任公司	35.91	1	2	0.2074	2009	2009-06-30
761	2006-12-31	本溪钢铁(集团)有限责任公司	82.12	1	2	63.7755	2006	2006-06-30
766	2007-12-31	通化市永信投资有限责任公司	28.2	1	2	9.8026	2007	2007-06-30
768	2012-12-31	西安飞机工业(集团)有限责任公司	55.12	1	2	1.8439	2012	2012-06-30
778	2006-12-31	新兴铸管集团有限公司	50.019	1	2	0	2006	2006-06-30
782	2017-12-31	青岛昌盛日电新能源控股有限公司	28.5	1	2	13.0044	2017	2017-09-30
789	2007-12-31	江西水泥有限责任公司	50.5	1	2	0.7754	2007	2007-06-30
799	2011-12-31	中皇有限公司	31	1	2	1.01	2011	2011-06-30
800	2006-12-31	中国第一汽车集团公司	52.96	1	2	0.0119	2006	2006-06-30
801	2006-12-31	四川九洲电器集团有限责任公司	47.55	1	2	7.1901	2006	2006-06-30
807	2009-12-31	云南冶金集团股份有限公司	49.13	1	2	5.5083	2009	2009-06-30
811	2012-12-31	烟台冰轮集团有限公司	24.07	1	2	0.2788	2012	2012-06-30
813	2010-12-31	新疆凯迪投资有限责任公司	56.78	1	2	35.726	2010	2010-06-30
821	2017-12-31	京山京源科技投资有限公司	26.42	1	2	0.0705	2017	2017-09-30
823	2008-12-31	汕头超声电子(集团)公司	39.921	1	2	0.1094	2008	2008-06-30
825	2020-12-31	太原钢铁(集团)有限公司	63.01	1	2	0.0237	2020	2020-09-30
830	2012-12-31	山东聊城鲁西化工集团有限责任公司	32.37	1	2	2	2012	2012-06-30
837	2006-12-31	秦川机床集团有限公司	26.6	1	2	0.6431	2006	2006-06-30
856	2015-12-31	冀东发展集团有限责任公司	41.52	1	2	1	2015	2015-09-30
859	2017-12-31	合肥市产业投资控股(集团)有限公司	25.11	1	2	0.5149	2017	2017-09-30
860	2012-12-31	北京顺鑫农业发展集团有限公司	48.99	1	2	1.9975	2012	2012-06-30
876	2020-12-31	南方希望实业有限公司	29.49	1	2	2.1624	2020	2020-09-30
877	2017-12-31	中国中材股份有限公司	45.87	1	2	16.0788	2017	2017-09-30
881	2006-12-31	中国大连国际经济技术合作集团有限公司	17.82	1	2	0.0076	2006	2006-06-30
887	2012-12-31	安徽中鼎控股(集团)股份有限公司	57.55	1	2	0.6867	2012	2012-06-30
890	2006-12-31	法尔胜集团公司	22.47	1	2	0	2006	2006-06-30
893	2006-12-31	广州市动源涡卷实业有限公司	34.38	1	2	13.417	2006	2006-06-30
895	2012-12-31	河南省漯河市双汇实业集团有限责任公司	60.24	1	2	43.5741	2012	2012-06-30
898	2008-12-31	鞍钢集团公司	67.3	1	2	0.0138	2008	2008-06-30
901	2014-12-31	中国航天科工飞航技术研究院(中国航天海鹰机电技术研究院)	22.77	1	2	0.1289	2014	2014-09-30
902	2010-12-31	中国恒天集团有限公司	29.29	1	2	10.0662	2010	2010-06-30
903	2014-12-31	云南云内动力集团有限公司	33.55	1	2	1.0529	2014	2014-09-30
908	2009-12-31	中国长城资产管理公司	53.86	1	2	0.1627	2009	2009-06-30
910	2009-12-31	大亚科技集团有限公司	47.65	1	2	1.327	2009	2009-06-30
911	2021-12-31	广西农村投资集团有限公司	38.23	1	2	19.0445	2021	2021-09-30
912	2015-12-31	泸天化(集团)有限责任公司	54.38	1	2	15.0427	2015	2015-09-30
915	2011-12-31	山东山大产业集团有限公司	22.14	1	2	0.326	2011	2011-06-30
919	2006-12-31	南京金陵制药（集团）有限公司	45.23	1	2	0	2006	2006-06-30
921	2008-12-31	青岛海信空调有限公司	25.22	1	2	1.5925	2008	2008-06-30
922	2014-12-31	哈尔滨电气集团公司	22.01	1	2	0.7704	2014	2014-09-30
931	2010-12-31	北京鹏泰投资有限公司	23.43	1	2	0.679	2010	2010-06-30
932	2007-12-31	湖南华菱钢铁集团有限责任公司	33.9182	1	2	11.8812	2007	2007-06-30
933	2008-12-31	河南神火集团有限公司	25.24	1	2	0.0476	2008	2008-06-30
935	2017-12-31	北京和谐恒源科技有限公司	26.52	1	2	0.4343	2017	2017-09-30
936	2007-12-31	江苏华西集团公司	41.01	1	2	0.03	2007	2007-06-30
938	2016-12-31	西藏紫光通信投资有限公司	54.5	1	2	2.3726	2016	2016-09-30
949	2016-12-31	新乡白鹭投资集团有限公司	30.17	1	2	2.9314	2016	2016-09-30
951	2006-12-31	中国重型汽车集团有限公司	63.78	1	2	21.281	2006	2006-06-30
952	2008-12-31	武穴市国有资产经营公司	15.11	1	2	0.7795	2008	2008-06-30
953	2007-12-31	广西河池化学工业集团公司	49.14	1	2	0.1243	2007	2007-06-30
955	2007-12-31	海南筑华科工贸有限公司	20.95	1	2	7.1059	2007	2007-06-30
957	2015-12-31	中通汽车工业集团有限责任公司	23.06	1	2	5.5848	2015	2015-09-30
960	2015-12-31	云南锡业集团有限责任公司	36.86	1	2	5.7552	2015	2015-09-30
962	2011-12-31	中色(宁夏)东方集团有限公司	45.8	1	2	0.4799	2011	2011-06-30
969	2006-12-31	钢铁研究总院	42.21	1	2	1.2963	2006	2006-06-30
973	2012-12-31	广东省广新控股集团有限公司	21.99	1	2	0.507	2012	2012-06-30
976	2021-12-31	拉萨经济技术开发区泰通投资合伙企业(有限合伙)	16.37	1	2	0.1348	2021	2021-09-30
982	2012-12-31	宁夏中银绒业国际集团有限公司	33.35	1	2	0.1822	2012	2012-06-30
985	2021-12-31	中国石油大庆石油化工有限公司	55.03	1	2	15.6894	2021	2021-09-30
988	2008-12-31	武汉华中科技大产业集团有限公司	41.47	1	2	1.2162	2008	2008-06-30
990	2007-12-31	清华控股有限公司	39	1	2	16.624	2007	2007-06-30
999	2009-12-31	华润医药控股有限公司	63.48	1	2	0.9034	2009	2009-06-30
2002	2008-12-31	江苏琼花集团有限公司	44.33	1	2	0	2008	2008-06-30
2003	2007-12-31	伟星集团有限公司	32.45	1	2	0	2007	2007-06-30
2004	2012-12-31	重庆汇邦旅业有限公司	13.61	1	2	0.0341	2012	2012-06-30
2006	2011-12-31	精功集团有限公司	29.998	1	2	0.0485	2011	2011-06-30
2007	2007-12-31	新乡市华兰生物技术有限公司	18.48	1	2	0	2007	2007-06-30
2008	2018-12-31	香港中央结算有限公司	16.62	1	2	3.1818	2018	2018-09-30
2009	2016-12-31	黄伟兴	16.84	1	2	1.5447	2016	2016-09-30
2013	2007-12-31	中国航空救生研究所	37.79	1	2	4.2017	2007	2007-06-30
2014	2015-12-31	黄山永佳(集团)有限公司	28.46	1	2	0.1535	2015	2015-09-30
2017	2009-12-31	普天东方通信集团有限公司	29.62	1	2	0	2009	2009-06-30
2025	2009-12-31	贵州航天工业有限责任公司	41.65	1	2	33.9525	2009	2009-06-30
2026	2012-12-31	山东威达集团有限公司	34.75	1	2	0.2073	2012	2012-06-30
2032	2011-12-31	SEB INTERNATIONALE S.A.S	71.31	1	2	20	2011	2011-06-30
2036	2010-12-31	雅戈尔集团股份有限公司	29.84	1	2	19.5714	2010	2010-06-30
2037	2008-12-31	贵州久联企业集团有限责任公司	36.72	1	2	0.0826	2008	2008-06-30
2038	2020-12-31	徐明波	22.59	1	2	0.0099	2020	2020-09-30
2042	2015-12-31	华孚控股有限公司	41.67	1	2	0.1018	2015	2015-09-30
2043	2011-12-31	德华集团控股股份有限公司	33.02	1	2	5.3615	2011	2011-06-30
2046	2009-12-31	中国机械工业集团有限公司	40.47	1	2	9.7974	2009	2009-06-30
2050	2008-12-31	三花控股集团有限公司	71.15	1	2	57.197	2008	2008-06-30
2053	2016-12-31	云南省能源投资集团有限公司	34.57	1	2	1.1424	2016	2016-09-30
2054	2008-12-31	黄冠雄	23.45	1	2	0.1675	2008	2008-06-30
2064	2019-12-31	华峰集团有限公司	52.07	1	2	40.496	2019	2019-09-30
2066	2015-12-31	中国建筑材料科学研究总院	40.13	1	2	0.4378	2015	2015-09-30
2067	2011-12-31	朱在龙	16.26	1	2	0.9141	2011	2011-06-30
2070	2015-12-31	许建成	14.38	1	2	0	2015	2015-09-30
2073	2012-12-31	袁仲雪	19.5	1	2	0.1335	2012	2012-06-30
2074	2017-12-31	珠海国轩贸易有限责任公司	24.84	1	2	0.0588	2017	2017-09-30
2077	2008-12-31	镇江新区大港开发总公司	57.71	1	2	0.0865	2008	2008-06-30
2078	2018-12-31	山东太阳控股集团有限公司	47.66	1	2	0.3035	2018	2018-09-30
2079	2011-12-31	苏州通博电子器材有限公司	36.99	1	2	0.5726	2011	2011-06-30
2080	2010-12-31	中国中材股份有限公司	54.32	1	2	18.5712	2010	2010-06-30
2083	2009-12-31	山东孚日控股股份有限公司	20.42	1	2	3.5225	2009	2009-06-30
2084	2015-12-31	中馀投资有限公司	30.07	1	2	4.4058	2015	2015-09-30
2085	2008-12-31	万丰奥特控股集团有限公司	45.1	1	2	0.2121	2008	2008-06-30
2092	2011-12-31	新疆投资发展(集团)有限责任公司	16.72	1	2	14.3541	2011	2011-06-30
2097	2010-12-31	何清华	26.41	1	2	0.4757	2010	2010-06-30
2098	2015-12-31	福建浔兴集团有限公司	32.19	1	2	1.1693	2015	2015-09-30
2099	2010-12-31	罗煜竑	24.67	1	2	21.6822	2010	2010-06-30
2101	2018-12-31	广东省科技创业投资有限公司	17.99	1	2	0.5628	2018	2018-09-30
2108	2014-12-31	河北沧州东塑集团股份有限公司	30.25	1	2	0.6499	2014	2014-09-30
2109	2008-12-31	陕西兴化集团有限责任公司	43.69	1	2	0.4002	2008	2008-06-30
2110	2020-12-31	福建省三钢(集团)有限责任公司	56.36	1	2	2.1839	2020	2020-09-30
2111	2010-12-31	威海广泰投资有限公司	42.18	1	2	0.1777	2010	2010-06-30
2118	2016-12-31	敦化市康平投资有限责任公司	39.27	1	2	2.3424	2016	2016-09-30
2129	2011-12-31	天津中环电子信息集团有限公司	45.44	1	2	0.3547	2011	2011-06-30
2132	2008-12-31	谢保军	38.38	1	2	0.2044	2008	2008-06-30
2138	2017-12-31	袁金钰	15.59	1	2	5.0207	2017	2017-09-30
2144	2018-12-31	沈国甫	22	1	2	0.639	2018	2018-09-30
2150	2021-12-31	常熟市千斤顶厂	38.34	1	2	0.0156	2021	2021-09-30
2154	2015-12-31	吴志泽	10.53	1	2	0.1877	2015	2015-09-30
2160	2008-12-31	常熟市铝箔厂	39.6	1	2	0.5968	2008	2008-06-30
2167	2020-12-31	龙蟒佰利联集团股份有限公司	25.81	1	2	12.0406	2020	2020-09-30
2169	2015-12-31	广州市金誉实业投资集团有限公司	24.05	1	2	4.7466	2015	2015-09-30
2176	2015-12-31	江西江特电气集团有限公司	19.48	1	2	0.1328	2015	2015-09-30
2179	2018-12-31	中国航空科技工业股份有限公司	41.39	1	2	0.2164	2018	2018-09-30
2180	2015-12-31	珠海赛纳打印科技股份有限公司	68.74	1	2	19.7224	2015	2015-09-30
2182	2015-12-31	梅小明	30.18	1	2	0.0313	2015	2015-09-30
2185	2012-12-31	天水华天微电子股份有限公司	34.6	1	2	0.2404	2012	2012-06-30
2189	2018-12-31	中国兵器装备集团有限公司	48.88	1	2	16.2021	2018	2018-09-30
2191	2012-12-31	深圳市劲嘉创业投资有限公司	33.53	1	2	0.2764	2012	2012-06-30
2193	2018-12-31	山东如意科技集团有限公司	23.12	1	2	11.4628	2018	2018-09-30
2196	2015-12-31	张敏	17.65	1	2	6.4711	2015	2015-09-30
2201	2014-12-31	江苏九鼎集团有限公司	50.05	1	2	0	2014	2014-09-30
2202	2014-12-31	香港结算有限公司	18.5	1	2	0.0113	2014	2014-06-30
2203	2011-12-31	海亮集团有限公司	42.2	1	2	0.3343	2011	2011-06-30
2215	2008-12-31	卢柏强	32.46	1	2	0	2008	2008-06-30
2217	2015-12-31	文开福	21.64	1	2	0.0141	2015	2015-09-30
2218	2018-12-31	深圳市奥欣投资发展有限公司	32.57	1	2	0.0016	2018	2018-09-30
2228	2013-12-31	新疆兴汇聚股权投资管理有限合伙企业	40.82	1	2	1.0446	2013	2013-09-30
2233	2015-12-31	钟烈华	20.3	1	2	0.0615	2015	2015-09-30
2236	2015-12-31	傅利泉	41.25	1	2	0.2424	2015	2015-09-30
2237	2020-12-31	江西铜业股份有限公司	44.48	1	2	20.6979	2020	2020-09-30
2240	2008-12-31	李建华	36.02	1	2	0.0165	2008	2008-06-30
2249	2008-12-31	鲁楚平	37.38	1	2	0.0794	2008	2008-06-30
2252	2012-12-31	科瑞天诚投资控股有限公司	37.76	1	2	0.2631	2012	2012-06-30
2254	2011-12-31	烟台泰和新材集团有限公司(原名烟台氨纶集团有限公司)	38.77	1	2	0.1267	2011	2011-06-30
2263	2011-12-31	浙江大东南集团有限公司	36.24	1	2	2.4517	2011	2011-06-30
2269	2015-12-31	上海华服投资有限公司	50.38	1	2	0.1776	2015	2015-09-30
2271	2015-12-31	李卫国	31.36	1	2	0.0639	2015	2015-09-30
2273	2011-12-31	星星集团有限公司	30.03	1	2	1.6019	2011	2011-06-30
2275	2018-12-31	桂林三金集团股份有限公司	61.29	1	2	0.1769	2018	2018-09-30
2276	2011-12-31	浙江万马电气电缆集团有限公司	56.97	1	2	1.7286	2011	2011-06-30
2278	2015-12-31	上海业祥投资管理有限公司	13.07	1	2	8.0726	2015	2015-09-30
2281	2012-12-31	武汉烽火科技有限公司	48.24	1	2	1.9936	2012	2012-06-30
2284	2016-12-31	亚太机电集团有限公司	38.82	1	2	0.0245	2016	2016-09-30
2289	2014-12-31	魏连速	13.97	1	2	2.8052	2014	2014-09-30
2290	2011-12-31	赵东明	39.68	1	2	0.0652	2011	2011-06-30
2292	2015-12-31	蔡东青	48.64	1	2	0.0312	2015	2015-09-30
2297	2012-12-31	中南大学粉末冶金工程研究中心有限公司	17.73	1	2	0.1289	2012	2012-06-30
2302	2017-12-31	中建新疆建工(集团)有限公司	31.43	1	2	1.8454	2017	2017-09-30
2304	2011-12-31	江苏洋河集团有限公司	34.05	1	2	0.0004	2011	2011-06-30
2311	2021-12-31	广州市海灏投资有限公司	54.04	1	2	0.3298	2021	2021-09-30
2312	2014-12-31	补建	36.16	1	2	0.1214	2014	2014-09-30
2318	2012-12-31	久立集团股份有限公司	42.4	1	2	0.105	2012	2012-06-30
2319	2017-12-31	深圳市大晟资产管理有限公司	16.87	1	2	3.8667	2017	2017-09-30
2324	2017-12-31	周文	51.82	1	2	0.5508	2017	2017-09-30
2326	2015-12-31	王莺妹	24.13	1	2	0.2987	2015	2015-09-30
2327	2012-12-31	林国芳	40.57	1	2	0.0955	2012	2012-06-30
2328	2012-12-31	宋琳	36	1	2	15.6655	2012	2012-06-30
2329	2014-12-31	黄嘉棣	40.49	1	2	6.3478	2014	2014-09-30
2332	2015-12-31	仙居县国有资产投资集团有限公司	21.55	1	2	3.4833	2015	2015-09-30
2334	2010-12-31	黄申力	18.62	1	2	0	2010	2010-06-30
2335	2011-12-31	厦门科华伟业股份有限公司	38.45	1	2	0.0613	2011	2011-06-30
2339	2019-12-31	山东省国有资产投资控股有限公司	10.23	1	2	0.2261	2019	2019-09-30
2341	2016-12-31	侯毅	27.04	1	2	7.1637	2016	2016-09-30
2346	2014-12-31	上海康峰投资管理有限公司	62.52	1	2	60.2993	2014	2014-09-30
2347	2015-12-31	邰正彪	31.24	1	2	0.6959	2015	2015-09-30
2349	2015-12-31	南通产业控股集团有限公司	34.09	1	2	0.9465	2015	2015-09-30
2350	2011-12-31	北京科锐北方科技发展有限公司	47.63	1	2	0.1486	2011	2011-06-30
2364	2012-12-31	杭州中恒科技投资有限公司	39.51	1	2	7.0369	2012	2012-06-30
2367	2011-12-31	王友林	46.7	1	2	0.0794	2011	2011-06-30
2372	2018-12-31	伟星集团有限公司	38.35	1	2	1.8918	2018	2018-09-30
2374	2014-12-31	孙世尧	16.14	1	2	3.0335	2014	2014-09-30
2379	2012-12-31	于荣强	35.54	1	2	1.7271	2012	2012-06-30
2382	2021-12-31	淄博蓝帆投资有限公司	25.76	1	2	1.4945	2021	2021-09-30
2384	2012-12-31	袁永刚	27.38	1	2	0.1498	2012	2012-06-30
2385	2012-12-31	邵根伙	44.73	1	2	0.1255	2012	2012-06-30
2397	2017-12-31	姜天武	18.21	1	2	1.6712	2017	2017-09-30
2398	2020-12-31	蔡永太	19.6	1	2	2.4583	2020	2020-09-30
2399	2011-12-31	深圳市乐仁科技有限公司	36.94	1	2	0.0003	2011	2011-06-30
2406	2017-12-31	刘延生	27.66	1	2	0.1317	2017	2017-09-30
2408	2011-12-31	淄博齐翔石油化工集团有限公司	62.99	1	2	0.1135	2011	2011-06-30
2413	2019-12-31	华融华侨资产管理股份有限公司	9.13	1	2	0.4914	2019	2019-09-30
2418	2019-12-31	重庆拓洋投资有限公司	15.75	1	2	3.8719	2019	2019-09-30
2422	2014-12-31	刘革新	26.12	1	2	0.0498	2014	2014-09-30
2424	2015-12-31	姜伟	53.15	1	2	0.0557	2015	2015-09-30
2426	2015-12-31	高玉根	30.92	1	2	0.0429	2015	2015-09-30
2428	2015-12-31	临沧飞翔冶炼有限责任公司	15.69	1	2	0.4515	2015	2015-09-30
2429	2015-12-31	新疆兆驰股权投资合伙企业(有限合伙)	61.61	1	2	0.0475	2015	2015-09-30
2430	2013-12-31	杭州制氧机集团有限公司	61.39	1	2	0.1962	2013	2013-09-30
2434	2016-12-31	万里扬集团有限公司	28.45	1	2	3.3119	2016	2016-09-30
2435	2011-12-31	长江润发集团有限公司	27.41	1	2	0.7759	2011	2011-06-30
2436	2011-12-31	邱醒亚	26.13	1	2	0.4607	2011	2011-06-30
2438	2015-12-31	吴建新	21.6	1	2	0.0046	2015	2015-09-30
2440	2012-12-31	阮加根	35.34	1	2	0.1656	2012	2012-06-30
2443	2017-12-31	霍尔果斯万木隆股权投资有限公司	16.13	1	2	3.0482	2017	2017-09-30
2446	2014-12-31	杨华	20.38	1	2	2.0885	2014	2014-09-30
2450	2011-12-31	康得投资集团有限公司	34.42	1	2	1.1931	2011	2011-06-30
2452	2012-12-31	马孝武	24.43	1	2	0.0769	2012	2012-06-30
2457	2011-12-31	宁夏和润贸易发展有限责任公司	20.93	1	2	0.914	2011	2011-06-30
2459	2011-12-31	朱新生	14.82	1	2	0.045	2011	2011-06-30
2460	2013-12-31	李良彬	25.91	1	2	1.1448	2013	2013-09-30
2469	2020-12-31	山东人和投资有限公司	21.14	1	2	3.2242	2020	2020-09-30
2471	2012-12-31	江苏中超投资集团有限公司	60.48	1	2	4.7714	2012	2012-06-30
2472	2012-12-31	吴长鸿	10.52	1	2	0.2464	2012	2012-06-30
2476	2015-12-31	胜利油田长安控股集团有限公司	18.1	1	2	1.7125	2015	2015-09-30
2489	2012-12-31	临海市永强投资有限公司	40.81	1	2	0.5651	2012	2012-06-30
2490	2017-12-31	香港中央结算代理人有限公司	32.06	1	2	0.0011	2017	2017-09-30
2491	2015-12-31	通鼎集团有限公司	45.02	1	2	2.6645	2015	2015-09-30
2493	2015-12-31	浙江荣盛控股集团有限公司	76.89	1	2	0.0899	2015	2015-09-30
2494	2016-12-31	贺国英	31.31	1	2	0.9618	2016	2016-09-30
2519	2016-12-31	银河电子集团投资有限公司	30.31	1	2	0.9532	2016	2016-09-30
2520	2012-12-31	浙江日发控股集团有限公司	50.83	1	2	0.0615	2012	2012-06-30
2523	2013-12-31	株洲市国有资产投资控股集团有限公司	22.26	1	2	0.8039	2013	2013-09-30
2526	2011-12-31	赵笃学	23.53	1	2	0.1115	2011	2011-06-30
2527	2015-12-31	纪德法	18.81	1	2	0.0865	2015	2015-09-30
2528	2019-12-31	深圳市投资控股有限公司	26.35	1	2	5	2019	2019-09-30
2536	2016-12-31	河南省宛西控股股份有限公司	33.36	1	2	1.0273	2016	2016-09-30
2540	2017-12-31	周福海	39.07	1	2	4.2909	2017	2017-09-30
2545	2016-12-31	韩汇如	46.92	1	2	15.8141	2016	2016-09-30
2546	2015-12-31	南京新联创业园管理有限公司	49.48	1	2	0.0976	2015	2015-09-30
2548	2020-12-31	广州湾区金农投资合伙企业(有限合伙)	36.28	1	2	18.5947	2020	2020-09-30
2557	2011-12-31	合肥华泰集团股份有限公司	48.99	1	2	0.0004	2011	2011-06-30
2567	2011-12-31	株洲成业投资股份有限公司	24.83	1	2	0.1066	2011	2011-06-30
2568	2015-12-31	刘晓东	47.68	1	2	0.0491	2015	2015-09-30
2570	2012-12-31	贝因美集团有限公司	40.01	1	2	0.7072	2012	2012-06-30
2571	2013-12-31	施卫东	41.97	1	2	0.0255	2013	2013-09-30
2574	2012-12-31	浙江日月首饰集团有限公司	29.96	1	2	0.2131	2012	2012-06-30
2579	2021-12-31	惠州市京港投资发展有限公司	22.14	1	2	0.013	2021	2021-09-30
2581	2014-12-31	高宝林	38.69	1	2	15.2212	2014	2014-09-30
2582	2015-12-31	石聚彬	38.25	1	2	0.8298	2015	2015-09-30
2583	2017-12-31	陈清州	51.43	1	2	1.9043	2017	2017-09-30
2585	2013-12-31	吴培服	43.52	1	2	0.252	2013	2013-09-30
2590	2014-12-31	万安集团有限公司	53.18	1	2	0.6797	2014	2014-09-30
2594	2014-12-31	HKSCC NOMINEES LIMITED	27.83	1	2	0.0056	2014	2014-09-30
2595	2015-12-31	张恭运	29.92	1	2	0.0134	2015	2015-09-30
2597	2012-12-31	安徽金瑞化工投资有限公司	58.79	1	2	0.1823	2012	2012-06-30
2604	2012-12-31	程少博	22.55	1	2	0.0215	2012	2012-06-30
2614	2012-12-31	李五令	30.54	1	2	0.0417	2012	2012-06-30
2626	2016-12-31	厦门金达威投资有限公司	35.34	1	2	2.6384	2016	2016-09-30
2630	2016-12-31	黎仁超	23.05	1	2	2.0529	2016	2016-09-30
2638	2012-12-31	东莞勤上集团有限公司	26.06	1	2	0.1656	2012	2012-06-30
2639	2016-12-31	林汝捷1	26.75	1	2	0.0623	2016	2016-06-30
2643	2019-12-31	中国节能环保集团有限公司	26.73	1	2	20.5437	2019	2019-09-30
2644	2018-12-31	甘肃佛慈医药产业发展集团有限公司	61.63	1	2	0.7053	2018	2018-09-30
2645	2015-12-31	江苏华宏实业集团有限公司	49.69	1	2	6.3942	2015	2015-09-30
2650	2016-12-31	湖南卓越投资有限公司	18.79	1	2	0.0046	2016	2016-09-30
2652	2018-12-31	南宁颐然养老产业合伙企业(有限合伙)	30	1	2	16.5233	2018	2018-09-30
2665	2014-12-31	北京首航波纹管制造有限公司	28.71	1	2	0.2838	2014	2014-09-30
2668	2017-12-31	赵国栋	16.85	1	2	1.4807	2017	2017-09-30
2669	2017-12-31	陆企亭	16.26	1	2	0.6819	2017	2017-09-30
2671	2017-12-31	刘长杰	27.28	1	2	0.021	2017	2017-09-30
2672	2016-12-31	HKSCC NOMINEES LIMITED	22.56	1	2	0.0001	2016	2016-09-30
2676	2021-12-31	广州开投智造产业投资集团有限公司(原名广州开发区智造产业投资有限公司)	22.32	1	2	13.5399	2021	2021-09-30
2681	2017-12-31	肖奋	37.7	1	2	0.167	2017	2017-09-30
2686	2020-12-31	浙江省浙商资产管理有限公司	37.11	1	2	23.0769	2020	2020-09-30
2689	2018-12-31	沈阳远大铝业集团有限公司	41.53	1	2	0.3959	2018	2018-09-30
2691	2019-12-31	冯春保	31.47	1	2	0.2764	2019	2019-09-30
2705	2015-12-31	广东东菱凯琴集团有限公司	46.2	1	2	0.043	2015	2015-09-30
2715	2015-12-31	张弢	12.91	1	2	0.0489	2015	2015-09-30
2721	2020-12-31	北京海鑫资产管理有限公司	29.98	1	2	13.0435	2020	2020-09-30
2737	2018-12-31	葵花集团有限公司	45.41	1	2	1.7962	2018	2018-09-30
2743	2020-12-31	安徽富煌建设有限责任公司	33.22	1	2	3.8175	2020	2020-09-30
2756	2017-12-31	高兴江	52.07	1	2	0.2122	2017	2017-09-30
2759	2016-12-31	汕头市天际有限公司	27.22	1	2	4.8039	2016	2016-09-30
2760	2019-12-31	泰豪集团有限公司	20.58	1	2	7.1043	2019	2019-09-30
2778	2020-12-31	苏州吴中融玥投资管理有限公司-苏州吴中区天凯汇达股权投资合伙企业(有限合伙)	22.35	1	2	12.9322	2020	2020-09-30
2791	2019-12-31	白宝鲲	37.74	1	2	2.3463	2019	2019-09-30
2810	2020-12-31	毕心德	28.63	1	2	0.2012	2020	2020-09-30
2820	2020-12-31	天津市桂发祥麻花饮食集团有限公司	32.35	1	2	1.7915	2020	2020-09-30
2829	2019-12-31	迟家升	28.53	1	2	0.2322	2019	2019-09-30
2845	2020-12-31	万锋	22.67	1	2	0.8204	2020	2020-09-30
2848	2018-12-31	刘潭爱	27.92	1	2	0.0299	2018	2018-09-30
2852	2017-12-31	刘建军	29.71	1	2	0	2017	2017-09-30
2873	2021-12-31	贵阳新天生物技术开发有限公司	36.93	1	2	0	2021	2021-09-30
2884	2018-12-31	王海波	28.47	1	2	0.9445	2018	2018-09-30
2915	2019-12-31	浙江白云伟业控股集团有限公司	21.77	1	2	1.1953	2019	2019-09-30
2947	2020-12-31	荆世平	36.64	1	2	0.0037	2020	2020-09-30
300005	2012-12-31	盛发强	31.43	1	2	0.0454	2012	2012-06-30
300006	2013-12-31	邱宇	25.4	1	2	4.9413	2013	2013-09-30
300007	2015-12-31	任红军	21.74	1	2	0.0933	2015	2015-09-30
300016	2015-12-31	王代雪	21.52	1	2	1.5832	2015	2015-09-30
300018	2017-12-31	邓志刚	7.28	1	2	0.0308	2017	2017-09-30
300023	2015-12-31	赵敏	42.99	1	2	0.0837	2015	2015-09-30
300026	2019-12-31	成都兴城投资集团有限公司	22.22	1	2	1.5723	2019	2019-09-30
300032	2011-12-31	金龙控股集团有限公司	58.17	1	2	1.0174	2011	2011-06-30
300039	2019-12-31	穆竟伟	16.05	1	2	15.3719	2019	2019-09-30
300040	2015-12-31	李寅	19.76	1	2	2.4187	2015	2015-09-30
300041	2020-12-31	章锋	18.83	1	2	1.2012	2020	2020-09-30
300048	2015-12-31	上海上丰集团有限公司	24.14	1	2	0.0876	2015	2015-09-30
300049	2010-12-31	中国高新投资集团公司	16.21	1	2	0	2010	2010-06-30
300053	2019-12-31	珠海格力金融投资管理有限公司	15.08	1	2	9.471	2019	2019-09-30
300056	2015-12-31	罗红花	19.72	1	2	1.5795	2015	2015-09-30
300057	2013-12-31	杜成城	51.26	1	2	0.072	2013	2013-09-30
300069	2020-12-31	山西红太阳旅游开发有限公司	14.74	1	2	0.7235	2020	2020-09-30
300072	2015-12-31	北京海淀科技发展有限公司	29.45	1	2	0.0959	2015	2015-09-30
300073	2021-12-31	矿冶科技集团有限公司	23.19	1	2	0.4495	2021	2021-09-30
300079	2018-12-31	郑海涛	14.97	1	2	0.0009	2018	2018-09-30
300080	2019-12-31	中国平煤神马能源化工集团有限责任公司	48.31	1	2	43.3329	2019	2019-09-30
300082	2011-12-31	奥克集团股份公司	55.9	1	2	0.1929	2011	2011-06-30
300091	2016-12-31	季伟	18.42	1	2	0.2592	2016	2016-09-30
300093	2021-12-31	广东欧昊集团有限公司	20.99	1	2	0.0231	2021	2021-09-30
300094	2015-12-31	新余国通投资管理有限公司	32.68	1	2	0.0326	2015	2015-09-30
300097	2015-12-31	谭永良	41.42	1	2	4.2614	2015	2015-09-30
300099	2015-12-31	王晶华	37.98	1	2	0.2657	2015	2015-09-30
300100	2013-12-31	双林集团股份有限公司	58.75	1	2	0.8021	2013	2013-09-30
300102	2015-12-31	王维勇	15.92	1	2	1.6361	2015	2015-09-30
300109	2012-12-31	王东虎	19.96	1	2	0.0174	2012	2012-06-30
300111	2015-12-31	吴建龙	16.37	1	2	0.5773	2015	2015-09-30
300112	2015-12-31	傅宇晨	21.6	1	2	0.9601	2015	2015-09-30
300114	2014-12-31	汉中航空工业(集团)有限公司	51.77	1	2	4.2835	2014	2014-09-30
300118	2015-12-31	林海峰	32.68	1	2	0.1016	2015	2015-09-30
300119	2012-12-31	李守军	43.32	1	2	0.137	2012	2012-06-30
300123	2017-12-31	湖南太阳鸟控股有限公司	29.47	1	2	8.4999	2017	2017-09-30
300128	2015-12-31	富国平	19.51	1	2	0.2051	2015	2015-09-30
300129	2011-12-31	柳志成	8.98	1	2	0.0602	2011	2011-06-30
300134	2013-12-31	深圳市大富配天投资有限公司	51.01	1	2	0.2123	2013	2013-09-30
300135	2017-12-31	周德洪	30.52	1	2	0.435	2017	2017-09-30
300137	2018-12-31	李玉国	14.86	1	2	1.0028	2018	2018-09-30
300138	2015-12-31	卢庆国	18.73	1	2	12.5299	2015	2015-09-30
300142	2017-12-31	云南省工业投资控股集团有限责任公司	12.99	1	2	0.92	2017	2017-09-30
300145	2015-12-31	沈金浩	29.19	1	2	0.4223	2015	2015-09-30
300156	2016-12-31	神雾科技集团股份有限公司	42.68	1	2	14.1407	2016	2016-09-30
300163	2012-12-31	卢先锋	45.87	1	2	0.4811	2012	2012-06-30
300169	2012-12-31	吕泽伟	14.23	1	2	0.0071	2012	2012-06-30
300173	2014-12-31	郭景松	21.15	1	2	11.1993	2014	2014-09-30
300181	2015-12-31	俞有强	28.46	1	2	0.5115	2015	2015-09-30
300193	2021-12-31	潘磊	14.37	1	2	0.3106	2021	2021-09-30
300198	2015-12-31	陈志江	16.52	1	2	0.2803	2015	2015-09-30
300199	2013-12-31	曾少贵	26.06	1	2	0.2742	2013	2013-09-30
300200	2015-12-31	广州高金技术产业集团有限公司	29.09	1	2	0.6016	2015	2015-09-30
300207	2015-12-31	王明旺	33.85	1	2	0.453	2015	2015-09-30
300208	2016-12-31	青岛城投金融控股集团有限公司	17.84	1	2	0.8424	2016	2016-09-30
300210	2015-12-31	郭松森	43.94	1	2	8.383	2015	2015-09-30
300213	2016-12-31	林菁	14.97	1	2	1.3542	2016	2016-09-30
300214	2012-12-31	赵东日	30.98	1	2	0.2566	2012	2012-06-30
300216	2012-12-31	刘祥华	13.75	1	2	0.7463	2012	2012-06-30
300217	2012-12-31	谭荣生	22.49	1	2	0.2125	2012	2012-06-30
300218	2015-12-31	安徽安利科技投资集团股份有限公司	22.18	1	2	0.2754	2015	2015-09-30
300219	2018-12-31	四川金舵投资有限责任公司	27.47	1	2	3.3748	2018	2018-09-30
300221	2016-12-31	石河子市瑞晨股权投资合伙企业(有限合伙)	26.34	1	2	0.2362	2016	2016-09-30
300222	2014-12-31	黄明松	40.33	1	2	12.2029	2014	2014-09-30
300225	2012-12-31	吴国政	36.69	1	2	0.1007	2012	2012-06-30
300232	2015-12-31	林洺锋	41.21	1	2	5.2686	2015	2015-09-30
300234	2015-12-31	邢翰学	37.95	1	2	0.0189	2015	2015-09-30
300243	2015-12-31	周仕斌	22.82	1	2	0.1288	2015	2015-09-30
300255	2014-12-31	高树华	31.94	1	2	0.1061	2014	2014-09-30
300257	2016-12-31	开山控股集团股份有限公司	56.54	1	2	0.1129	2016	2016-09-30
300258	2020-12-31	江苏大洋投资有限公司	40.08	1	2	1.5809	2020	2020-09-30
300259	2015-12-31	费战波	40.75	1	2	0.1078	2015	2015-09-30
300267	2015-12-31	帅放文	45.82	1	2	2.2641	2015	2015-09-30
300268	2017-12-31	佳沃集团有限公司	29.53	1	2	1.2918	2017	2017-09-30
300279	2014-12-31	陈柏林	25.97	1	2	3.1862	2014	2014-09-30
300283	2017-12-31	陈晓	58.43	1	2	0.13	2017	2017-09-30
300285	2017-12-31	张曦	25.1	1	2	0.5031	2017	2017-09-30
300294	2015-12-31	深圳市高特佳投资集团有限公司	33.44	1	2	3.5783	2015	2015-09-30
300303	2014-12-31	邢其彬	25.54	1	2	0.1613	2014	2014-09-30
300314	2015-12-31	陈再宏	24.69	1	2	0.057	2015	2015-09-30
300316	2015-12-31	上虞金轮投资管理咨询有限公司	53.99	1	2	0.269	2015	2015-09-30
300345	2015-12-31	朱红玉	20.26	1	2	0	2015	2015-09-30
300353	2015-12-31	李平	35.75	1	2	6.5017	2015	2015-09-30
300358	2020-12-31	长沙楚天投资集团有限公司	40.68	1	2	7.5383	2020	2020-09-30
300368	2019-12-31	邯郸市建设投资集团有限公司	29.93	1	2	0.0376	2019	2019-09-30
300375	2017-12-31	张洪起	35.34	1	2	2.3785	2017	2017-09-30
300381	2020-12-31	珠海市金大地投资有限公司	30.97	1	2	2.0716	2020	2020-09-30
300385	2017-12-31	杨建平	39.1	1	2	2.9206	2017	2017-09-30
300389	2017-12-31	丁彦辉	25.81	1	2	0.3341	2017	2017-09-30
300390	2015-12-31	裴振华	34.75	1	2	0.9358	2015	2015-09-30
300393	2017-12-31	林建伟	36.71	1	2	20.7803	2017	2017-09-30
300397	2017-12-31	贺增林	40.02	1	2	0.1208	2017	2017-09-30
300403	2017-12-31	石华山	47.57	1	2	0.5063	2017	2017-09-30
300411	2017-12-31	周建灿	19.72	1	2	6.6552	2017	2017-09-30
300428	2021-12-31	天津东安兄弟有限公司	36.95	1	2	0.0032	2021	2021-09-30
300430	2017-12-31	北京立威特投资有限责任公司	25.69	1	2	0.0946	2017	2017-09-30
300434	2020-12-31	高雅萍	18.25	1	2	5.0008	2020	2020-09-30
300436	2016-12-31	福建奥华集团有限公司	24.54	1	2	0.2218	2016	2016-09-30
300438	2017-12-31	夏信德	31.94	1	2	0.3869	2017	2017-09-30
300445	2017-12-31	姜维利	20.29	1	2	0.2223	2017	2017-09-30
300452	2020-12-31	尹正龙	26.88	1	2	0.1136	2020	2020-09-30
300456	2017-12-31	杨云春	49.96	1	2	0.121	2017	2017-09-30
300463	2017-12-31	唐勇	12.2	1	2	0.0353	2017	2017-09-30
300466	2017-12-31	厉达	29.06	1	2	1.5394	2017	2017-09-30
300471	2020-12-31	北京星凯投资有限公司	15.51	1	2	10	2020	2020-09-30
300477	2017-12-31	刘泽刚	22.53	1	2	0.9863	2017	2017-09-30
300481	2018-12-31	濮阳市奥城实业有限公司	46.39	1	2	0.1723	2018	2018-09-30
300486	2017-12-31	姚卜文	36.14	1	2	0.8615	2017	2017-09-30
300490	2017-12-31	长沙华能自控集团有限公司	43.67	1	2	2.7797	2017	2017-09-30
300507	2017-12-31	李宏庆	45	1	2	1.73	2017	2017-09-30
300529	2017-12-31	董凡	47.82	1	2	0.2122	2017	2017-09-30
300534	2020-12-31	甘肃药业投资集团有限公司	29.93	1	2	3.827	2020	2020-09-30
300537	2017-12-31	李有明	45.33	1	2	0.0562	2017	2017-09-30
300545	2021-12-31	聂泉	49.28	1	2	0.1489	2021	2021-09-30
300568	2018-12-31	陈秀峰	26.54	1	2	0.0399	2018	2018-09-30
300573	2018-12-31	刘继东	30.92	1	2	0.1456	2018	2018-09-30
300584	2017-12-31	曹于平	41.55	1	2	0.1238	2017	2017-09-30
300593	2017-12-31	王彬	22.28	1	2	0.0442	2017	2017-09-30
300601	2018-12-31	杜伟民	53.83	1	2	0.0409	2018	2018-09-30
300607	2019-12-31	吴丰礼	36.21	1	2	0.1137	2019	2019-09-30
300619	2021-12-31	张启发	25.55	1	2	8.4451	2021	2021-09-30
300636	2021-12-31	庞正伟	21.37	1	2	0.6156	2021	2021-09-30
300657	2018-12-31	弘信创业工场投资集团股份有限公司	31.23	1	2	0.2652	2018	2018-09-30
300661	2017-12-31	北京鸿达永泰投资管理有限责任公司	21.03	1	2	0.0345	2017	2017-09-30
300677	2020-12-31	刘方毅	40.05	1	2	4.9444	2020	2020-09-30
300691	2021-12-31	龚俊强	23.85	1	2	14.7573	2021	2021-09-30
300696	2021-12-31	冉光文	12.18	1	2	0	2021	2021-09-30
300711	2021-12-31	广州无线电集团有限公司	66.33	1	2	65.2716	2021	2021-09-30
300790	2021-12-31	张品光	13.47	1	2	0.2669	2021	2021-09-30
600001	2006-12-31	邯郸钢铁集团有限责任公司	65.82	1	2	7.0211	2006	2006-06-30
600005	2008-12-31	武汉钢铁(集团)公司	64.38	1	2	0.5569	2008	2008-06-30
600010	2007-12-31	包头钢铁(集团)有限责任公司	61.2	1	2	47.2031	2007	2007-06-30
600019	2011-12-31	宝钢集团有限公司	74.87	1	2	0.9007	2011	2011-06-30
600022	2016-12-31	济钢集团有限公司	30.26	1	2	0.0119	2016	2016-09-30
600059	2021-12-31	中国绍兴黄酒集团有限公司	36.34	1	2	0.872	2021	2021-09-30
600060	2012-12-31	海信集团有限公司	41.15	1	2	0	2012	2012-06-30
600062	2015-12-31	北京医药集团有限责任公司	59.99	1	2	21.0878	2015	2015-09-30
600066	2008-12-31	郑州宇通集团有限公司	32.17	1	2	0.7747	2008	2008-06-30
600069	2007-12-31	漯河银鸽实业集团有限公司	25.63	1	2	0.2182	2007	2007-06-30
600076	2008-12-31	北京东方国兴科技发展有限公司	17.62	1	2	12.2787	2008	2008-06-30
600079	2009-12-31	武汉当代科技产业集团股份有限公司	17.566	1	2	4.029	2009	2009-06-30
600080	2013-12-31	金花投资控股集团有限公司	25.55	1	2	4.9133	2013	2013-09-30
600084	2006-12-31	新天国际经济技术合作(集团)有限公司	42.24	1	2	4.7212	2006	2006-06-30
600085	2008-12-31	中国北京同仁堂(集团)有限责任公司	55.24	1	2	0	2008	2008-06-30
600086	2007-12-31	云南兴龙实业有限公司	47.25	1	2	0.0028	2007	2007-06-30
600089	2012-12-31	新疆特变电工集团有限公司	11.74	1	2	0.3462	2012	2012-06-30
600091	2015-12-31	正元投资有限公司	34.6	1	2	23.0644	2015	2015-09-30
600100	2008-12-31	清华控股有限公司	30.34	1	2	0	2008	2008-06-30
600103	2011-12-31	福建省盐业公司	7.51	1	2	2.7003	2011	2011-06-30
600104	2006-12-31	上海汽车集团股份有限公司	79.9	1	2	49.9926	2006	2006-06-30
600110	2017-12-31	深圳市邦民创业投资有限公司	9.05	1	2	0.1158	2017	2017-09-30
600111	2008-12-31	包头钢铁(集团)有限责任公司	38.92	1	2	2.1915	2008	2008-06-30
600117	2006-12-31	西宁特殊钢集团有限责任公司	53.33	1	2	0	2006	2006-06-30
600126	2019-12-31	杭州钢铁集团有限公司	44.99	1	2	0.0779	2019	2019-09-30
600127	2013-12-31	湖南金霞粮食产业有限公司	22.34	1	2	7.8989	2013	2013-09-30
600129	2017-12-31	太极集团有限公司	40.26	1	2	1.4516	2017	2017-09-30
600132	2013-12-31	嘉士伯啤酒厂香港有限公司	42.54	1	2	30.2886	2013	2013-09-30
600135	2019-12-31	中国乐凯集团有限公司	50.7	1	2	25.1823	2019	2019-09-30
600137	2008-12-31	浙江浪莎控股有限公司	58.31	1	2	0.373	2008	2008-06-30
600141	2008-12-31	宜昌兴发集团有限责任公司	20.75	1	2	2.1152	2008	2008-06-30
600143	2008-12-31	袁志敏	20.2	1	2	0.1432	2008	2008-06-30
600150	2007-12-31	中国船舶工业集团公司	61.06	1	2	39.9552	2007	2007-06-30
600151	2006-12-31	上海航天工业总公司	50.42	1	2	0	2006	2006-06-30
600160	2011-12-31	巨化集团公司	51.84	1	2	1.0558	2011	2011-06-30
600161	2017-12-31	中国生物技术股份有限公司	49.77	1	2	0.1435	2017	2017-09-30
600165	2012-12-31	上海新日股权投资股份有限公司	29.76	1	2	0.5612	2012	2012-06-30
600166	2008-12-31	北京汽车工业控股有限责任公司	37.736	1	2	0.0243	2008	2008-06-30
600169	2008-12-31	太原重型机械（集团）制造有限公司	30.9	1	2	0.8953	2008	2008-06-30
600172	2015-12-31	河南黄河实业集团股份有限公司	21.96	1	2	1.8254	2015	2015-09-30
600176	2011-12-31	中国建材股份有限公司	32.79	1	2	6.2273	2011	2011-06-30
600177	2012-12-31	宁波雅戈尔控股有限公司	31.41	1	2	5.3613	2012	2012-06-30
600183	2018-12-31	广东省广新控股集团有限公司	16.02	1	2	3.9801	2018	2018-09-30
600184	2010-12-31	西安北方光电有限公司	48.82	1	2	40.4428	2010	2010-06-30
600186	2009-12-31	河南省农业综合开发公司	11.9	1	2	5.0846	2009	2009-06-30
600189	2008-12-31	中国吉林森林工业集团有限责任公司	47	1	2	1.03	2008	2008-06-30
600196	2012-12-31	上海复星高科技(集团)有限公司	41.09	1	2	0.186	2012	2012-06-30
600197	2020-12-31	新疆伊力特集团有限公司	42.2	1	2	3.1291	2020	2020-09-30
600198	2006-12-31	电信科学技术研究院	30.34	1	2	0.0002	2006	2006-06-30
600201	2020-12-31	香港中央结算有限公司	17.54	1	2	1.4498	2020	2020-09-30
600206	2008-12-31	北京有色金属研究总院	39.68	1	2	0.2016	2008	2008-06-30
600213	2006-12-31	江苏亚星客车集团有限公司	67.67	1	2	60.6697	2006	2006-06-30
600217	2010-12-31	唐山冀东水泥股份有限公司	29	1	2	10.437	2010	2010-06-30
600219	2012-12-31	南山集团有限公司	43.34	1	2	0.8414	2012	2012-06-30
600220	2020-12-31	江苏阳光集团有限公司	12.69	1	2	1.7064	2020	2020-09-30
600222	2013-12-31	郑州众生实业集团有限公司	26.55	1	2	0.205	2013	2013-09-30
600227	2008-12-31	贵州赤天化集团有限责任公司	44.41	1	2	1.1868	2008	2008-06-30
600231	2008-12-31	凌源钢铁集团有限责任公司	53.67	1	2	15.9416	2008	2008-06-30
600234	2017-12-31	南京森特派斯投资有限公司	10	1	2	0.1094	2017	2017-09-30
600238	2007-12-31	海口市国有资产经营有限公司	14.53	1	2	0.0395	2007	2007-06-30
600252	2012-12-31	广西中恒实业有限公司	22.52	1	2	0.244	2012	2012-06-30
600271	2008-12-31	中国航天科工集团公司	36.19	1	2	0.6437	2008	2008-06-30
600273	2007-12-31	华芳集团有限公司	55.95	1	2	31.746	2007	2007-06-30
600275	2007-12-31	北京华普产业集团有限公司	34.9	1	2	17.3886	2007	2007-06-30
600277	2008-12-31	亿利资源集团有限公司	85.23	1	2	245.967	2008	2008-06-30
600281	2009-12-31	太原化学工业集团有限公司	50.89	1	2	0.2467	2009	2009-06-30
600282	2006-12-31	南京钢铁联合有限公司	71.78	1	2	10.2294	2006	2006-06-30
600285	2012-12-31	信阳羚锐发展有限公司	9.63	1	2	0.1906	2012	2012-06-30
600293	2011-12-31	当阳市国有资产管理局	12.68	1	2	0.2676	2011	2011-06-30
600295	2019-12-31	内蒙古鄂尔多斯羊绒集团有限责任公司	54.3	1	2	1.8927	2019	2019-09-30
600298	2009-12-31	湖北安琪生物集团有限公司	47.81	1	2	2.4888	2009	2009-06-30
600299	2007-12-31	中国蓝星（集团）总公司	52.53	1	2	3.9377	2007	2007-06-30
600300	2008-12-31	维维集团股份有限公司	31.97	1	2	0.7343	2008	2008-06-30
600305	2021-12-31	江苏恒顺集团有限公司	44.63	1	2	0.0955	2021	2021-09-30
600307	2009-12-31	酒泉钢铁(集团)有限责任公司	83.74	1	2	57.2953	2009	2009-06-30
600312	2011-12-31	平高集团有限公司	24.91	1	2	4.495	2011	2011-06-30
600315	2017-12-31	上海家化(集团)有限公司	47.09	1	2	20	2017	2017-09-30
600316	2006-12-31	江西洪都飞机工业有限公司	55.29	1	2	0.539	2006	2006-06-30
600320	2012-12-31	中国交通建设股份有限公司	28.83	1	2	0.1139	2012	2012-06-30
600321	2012-12-31	四川国栋建设集团有限公司	30.32	1	2	0.3998	2012	2012-06-30
600329	2007-12-31	天津市医药集团有限公司	48.016	1	2	0.0314	2007	2007-06-30
600330	2007-12-31	潘广通	8.02	1	2	0.0887	2007	2007-06-30
600331	2007-12-31	什邡宏达发展有限公司	41.085	1	2	19.3798	2007	2007-06-30
600332	2008-12-31	广药集团	48.2	1	2	0.0617	2008	2008-06-30
600336	2016-12-31	青岛市企业发展投资有限公司	39.07	1	2	5.7182	2016	2016-09-30
600343	2010-12-31	西安航天科技工业公司	25.1	1	2	0.0853	2010	2010-06-30
600346	2011-12-31	大连市国有资产投资经营集团有限公司	50.03	1	2	12.8631	2011	2011-06-30
600351	2012-12-31	山西亚宝投资有限公司	21.52	1	2	6.0763	2012	2012-06-30
600356	2017-12-31	牡丹江恒丰纸业集团有限责任公司	31.97	1	2	0.3673	2017	2017-09-30
600360	2012-12-31	上海鹏盛科技实业有限公司	25.59	1	2	0.1488	2012	2012-06-30
600362	2007-12-31	香港中央结算代理人有限公司	45.63	1	2	0.0547	2007	2007-06-30
600363	2012-12-31	江西省电子集团有限公司	21.73	1	2	4.6609	2012	2012-06-30
600366	2017-12-31	韵升控股集团有限公司	31.7	1	2	0.307	2017	2017-09-30
600367	2015-12-31	青岛红星化工集团有限责任公司	36.08	1	2	0.1639	2015	2015-09-30
600372	2021-12-31	中国航空科技工业股份有限公司	39.43	1	2	0.0801	2021	2021-09-30
600378	2018-12-31	中国昊华化工集团股份有限公司	72.96	1	2	64.5009	2018	2018-09-30
600379	2016-12-31	陕西宝光集团有限公司	21.97	1	2	1.9348	2016	2016-09-30
600380	2008-12-31	深圳市百业源投资有限公司	48.48	1	2	0.2049	2008	2008-06-30
600389	2008-12-31	中化国际(控股)股份有限公司	29.19	1	2	1.1866	2008	2008-06-30
600398	2010-12-31	江阴第三精毛纺有限公司	23.29	1	2	12.8097	2010	2010-06-30
600399	2018-12-31	东北特殊钢集团股份有限公司	29.25	1	2	4.0566	2018	2018-09-30
600400	2012-12-31	红豆集团有限公司	47.84	1	2	0.8968	2012	2012-06-30
600408	2007-12-31	李安民	37.24	1	2	2.1231	2007	2007-06-30
600416	2010-12-31	湘电集团有限公司	38.79	1	2	0.1597	2010	2010-06-30
600418	2008-12-31	安徽江淮汽车集团有限公司	34.76	1	2	0.0786	2008	2008-06-30
600419	2013-12-31	新疆生产建设兵团农十二师国有资产经营有限责任公司	44.15	1	2	5.2689	2013	2013-09-30
600420	2008-12-31	上海医药工业研究院	38.15	1	2	0.4577	2008	2008-06-30
600422	2015-12-31	华方医药科技有限公司	29.79	1	2	13.4943	2015	2015-09-30
600423	2016-12-31	柳州化学工业集团有限公司	9.74	1	2	1.0183	2016	2016-09-30
600425	2010-12-31	阿拉尔统众国有资产经营有限责任公司	41.3	1	2	0.0744	2010	2010-06-30
600426	2011-12-31	山东华鲁恒升集团有限公司	30.63	1	2	0.2321	2011	2011-06-30
600429	2009-12-31	北京企业（食品）有限公司	41.33	1	2	11.2994	2009	2009-06-30
600432	2006-12-31	吉林昊融有色金属集团有限公司	55.83	1	2	0	2006	2006-06-30
600433	2011-12-31	中国纸业投资总公司	29.08	1	2	7.0572	2011	2011-06-30
600435	2008-12-31	北京华北光学仪器有限公司	57.31	1	2	35.3441	2008	2008-06-30
600438	2016-12-31	通威集团有限公司	52.45	1	2	23.7716	2016	2016-09-30
600439	2012-12-31	河南瑞贝卡控股有限责任公司	31.13	1	2	0.279	2012	2012-06-30
600448	2011-12-31	山东滨州印染集团有限责任公司	20.68	1	2	0.4562	2011	2011-06-30
600456	2006-12-31	宝鈦集团有限公司	56	1	2	1.7176	2006	2006-06-30
600458	2013-12-31	南车株洲电力机车研究所有限公司	22.85	1	2	0.7106	2013	2013-09-30
600459	2011-12-31	云南锡业集团(控股)有限责任公司	40.72	1	2	3.2995	2011	2011-06-30
600469	2008-12-31	中国昊华化工（集团）总公司	42.58	1	2	15.907	2008	2008-06-30
600470	2010-12-31	铜陵化学工业集团有限公司	25.49	1	2	0.2398	2010	2010-06-30
600477	2009-12-31	单银木	37.42	1	2	0	2009	2009-06-30
600478	2017-12-31	湖南科力远高技术集团有限公司	17.76	1	2	0.4586	2017	2017-09-30
600479	2012-12-31	株洲市国有资产投资控股集团有限公司	19.94	1	2	0.5828	2012	2012-06-30
600480	2010-12-31	河北凌云工业集团有限公司	34.11	1	2	1.3768	2010	2010-06-30
600482	2013-12-31	中国船舶重工集团公司	30.81	1	2	1.3245	2013	2013-09-30
600487	2019-12-31	亨通集团有限公司	19.39	1	2	3.7364	2019	2019-09-30
600490	2016-12-31	上海鹏欣(集团)有限公司	24.75	1	2	11.471	2016	2016-09-30
600495	2011-12-31	晋西工业集团有限责任公司	31.05	1	2	0.95	2011	2011-06-30
600496	2010-12-31	浙江精工建设产业集团有限公司	33.75	1	2	0.0088	2010	2010-06-30
600499	2008-12-31	卢勤	20.6	1	2	0.1151	2008	2008-06-30
600500	2008-12-31	中国中化集团公司	55.76	1	2	0.33	2008	2008-06-30
600513	2007-12-31	扬州制药厂	39.6	1	2	0.5658	2007	2007-06-30
600516	2015-12-31	辽宁方大集团实业有限公司	42.51	1	2	1.1553	2015	2015-09-30
600519	2010-12-31	中国贵州茅台酒厂有限责任公司	61.76	1	2	0.0023	2010	2010-06-30
600520	2008-12-31	铜陵市三佳电子(集团)有限责任公司	39.74	1	2	0.5898	2008	2008-06-30
600521	2013-12-31	陈保华	26.64	1	2	0.1645	2013	2013-09-30
600522	2007-12-31	中天科技集团有限公司	29.63	1	2	5	2007	2007-06-30
600525	2014-12-31	上海复星高科技(集团)有限公司	5.35	1	2	0.3474	2014	2014-09-30
600527	2012-12-31	陶国平	15.77	1	2	0.0996	2012	2012-06-30
600530	2009-12-31	上海新南洋股份有限公司	18.13	1	2	0.3965	2009	2009-06-30
600531	2010-12-31	河南豫光金铅集团有限责任公司	42.46	1	2	0.2145	2010	2010-06-30
600545	2017-12-31	江苏金昇实业股份有限公司	46.38	1	2	0.4415	2017	2017-09-30
600549	2014-12-31	福建省稀有稀土(集团)有限公司	32.82	1	2	6.0098	2014	2014-09-30
600550	2014-12-31	中国兵器装备集团公司	33.47	1	2	10.5314	2014	2014-09-30
600557	2012-12-31	江苏康缘集团有限责任公司	27.16	1	2	0.2163	2012	2012-06-30
600558	2011-12-31	四川大西洋集团有限责任公司	37.21	1	2	0.0005	2011	2011-06-30
600567	2018-12-31	福建泰盛实业有限公司	29.36	1	2	1.3541	2018	2018-09-30
600572	2006-12-31	康恩贝集团有限公司	30.98	1	2	0.0156	2006	2006-06-30
600579	2009-12-31	青岛黄海橡胶集团有限责任公司	46.33	1	2	0.1956	2009	2009-06-30
600580	2008-12-31	卧龙控股集团有限公司	29.86	1	2	0.1822	2008	2008-06-30
600582	2012-12-31	中国煤炭科工集团有限公司	61.9	1	2	0	2012	2012-06-30
600584	2010-12-31	江苏新潮科技集团有限公司	16.28	1	2	0.0727	2010	2010-06-30
600585	2009-12-31	海螺集团	35.98	1	2	0.3188	2009	2009-06-30
600586	2008-12-31	淄博中齐建材有限公司	38.69	1	2	0.0879	2008	2008-06-30
600590	2007-12-31	同方股份有限公司	23.38	1	2	0.0102	2007	2007-06-30
600594	2010-12-31	窦啟玲	23.02	1	2	0	2010	2010-06-30
600595	2013-12-31	河南豫联能源集团有限责任公司	57.97	1	2	13.0153	2013	2013-09-30
600597	2008-12-31	上海牛奶（集团）有限公司	35.272	1	2	10.101	2008	2008-06-30
600600	2008-12-31	青岛啤酒集团有限公司	30.89	1	2	0.3266	2008	2008-06-30
600610	2006-12-31	江苏南大高科技风险投资有限公司	29	1	2	0	2006	2006-06-30
600612	2007-12-31	上海市黄浦区国有资产监督管理委员会	29.05	1	2	0	2007	2007-06-30
600614	2008-12-31	鼎立建设集团股份有限公司	36.07	1	2	6.9021	2008	2008-06-30
600616	2008-12-31	上海市糖业烟酒（集团）有限公司	32.82	1	2	1.0913	2008	2008-06-30
600619	2007-12-31	上海电气(集团)总公司	30.49	1	2	29.6704	2007	2007-06-30
600623	2007-12-31	上海华谊(集团)公司	66.33	1	2	0.009	2007	2007-06-30
600626	2018-12-31	上海申达(集团)有限公司	31.07	1	2	5.1783	2018	2018-09-30
600651	2008-12-31	上海仪电控股(集团)公司	9.23	1	2	3.0183	2008	2008-06-30
600660	2015-12-31	HKSCCNOMINEESLIMITED	20.15	1	2	0.0002	2015	2015-09-30
600664	2011-12-31	哈药集团有限公司	34.76	1	2	0	2011	2011-06-30
600678	2011-12-31	海亮金属贸易集团有限公司	19.99	1	2	4.4502	2011	2011-06-30
600679	2017-12-31	上海市金山区国有资产监督管理委员会	28.58	1	2	0.9413	2017	2017-09-30
600685	2011-12-31	中国船舶工业集团公司	35.71	1	2	0	2011	2011-06-30
600686	2018-12-31	福建省汽车工业集团有限公司	30	1	2	0.0054	2018	2018-09-30
600687	2012-12-31	刚泰集团有限公司	18.22	1	2	0.2851	2012	2012-06-30
600691	2017-12-31	阳泉煤业(集团)有限责任公司	32.71	1	2	0.2843	2017	2017-09-30
600696	2019-12-31	上海贵酒企业发展有限公司	21.03	1	2	0.4635	2019	2019-09-30
600698	2007-12-31	中国兵器装备集团公司	23.97	1	2	2.058	2007	2007-06-30
600699	2011-12-31	宁波均胜投资集团有限公司	54.39	1	2	44.0546	2011	2011-06-30
600714	2009-12-31	青海省投资集团有限公司	44.79	1	2	18.3825	2004	2004-06-30
600720	2010-12-31	中国中材股份有限公司	12.81	1	2	0.4247	2010	2010-06-30
600722	2012-12-31	冀中能源股份有限公司	56.82	1	2	38.0556	2012	2012-06-30
600724	2007-12-31	宁波城建投资控股有限公司	24.9	1	2	0.3417	2007	2007-06-30
600725	2007-12-31	云南云维集团有限公司	49.31	1	2	18.6113	2007	2007-06-30
600727	2008-12-31	山东鲁北企业集团总公司	29.7	1	2	1.0663	2008	2008-06-30
600731	2008-12-31	湖南海利高新技术产业集团有限公司	36.377	1	2	0.0099	2008	2008-06-30
600735	2012-12-31	山东鲁锦进出口集团有限公司	50.982	1	2	12.56	2012	2012-06-30
600742	2019-12-31	吉林省亚东国有资本投资有限公司	16.55	1	2	5	2019	2019-09-30
600745	2009-12-31	苏州中茵集团有限公司	72.4	1	2	0.0779	2009	2009-06-30
600746	2019-12-31	江苏索普(集团)有限公司	17.55	1	2	1.3477	2019	2019-09-30
600750	2012-12-31	江西江中制药(集团)有限责任公司	42.15	1	2	0.6599	2012	2012-06-30
600760	2007-12-31	哈尔滨东安实业发展有限公司	18.02	1	2	0.0798	2007	2007-06-30
600761	2012-12-31	安徽叉车集团有限责任公司	37.51	1	2	0.258	2012	2012-06-30
600764	2017-12-31	中国船舶重工集团公司	61.24	1	2	16.6867	2017	2017-09-30
600765	2007-12-31	贵州金江航空液压有限责任公司	42.63	1	2	7.1171	2007	2007-06-30
600768	2017-12-31	宁波富邦控股集团有限公司	36.49	1	2	1.2294	2017	2017-09-30
600771	2016-12-31	西安东盛集团有限公司	23.22	1	2	7.9135	2016	2016-09-30
600775	2015-12-31	香港中央结算(代理人)有限公司	26.42	1	2	0.0011	2015	2015-09-30
600779	2006-12-31	四川成都全兴集团有限公司	39.47	1	2	0.7602	2006	2006-06-30
600782	2007-12-31	新余钢铁有限责任公司	77.02	1	2	71.7804	2007	2007-06-30
600784	2018-12-31	山东国惠投资有限公司	21.4	1	2	0.8242	2018	2018-09-30
600792	2006-12-31	云天化集团有限责任公司	52.51	1	2	13.4533	2006	2006-06-30
600800	2010-12-31	天津环球磁卡集团有限公司	29.5842	1	2	0.4325	2010	2010-06-30
600801	2011-12-31	Holchin B.V.	39.88	1	2	5.4622	2011	2011-06-30
600802	2007-12-31	福建省建材（控股）有限责任公司	28.78	1	2	0.0077	2007	2007-06-30
600806	2007-12-31	香港中央结算(代理人)有限公司	25.97	1	2	0.0506	2007	2007-06-30
600808	2008-12-31	马钢（集团）控股有限公司	50.47	1	2	0.7254	2008	2008-06-30
600811	2008-12-31	东方集团实业股份有限公司	27.98	1	2	0	2008	2008-06-30
600812	2020-12-31	冀中能源股份有限公司	25.33	1	2	10	2020	2020-09-30
600815	2011-12-31	厦门海翼集团有限公司	45.18	1	2	0.3368	2011	2011-06-30
600818	2011-12-31	上海中路(集团)有限公司	40.81	1	2	0.1027	2011	2011-06-30
600819	2011-12-31	上海建筑材料(集团)总公司	28.02	1	2	1.6973	2011	2011-06-30
600835	2018-12-31	上海电气集团股份有限公司	48.02	1	2	0.4799	2018	2018-09-30
600836	2015-12-31	上海界龙集团有限公司	26.67	1	2	0.0178	2015	2015-09-30
600839	2007-12-31	四川长虹电子集团有限公司	30.63	1	2	0.0318	2007	2007-06-30
600843	2007-12-31	上海市浦东新区国有资产监督管理委员会	24.44	1	2	0.2506	2007	2007-06-30
600844	2008-12-31	江苏丹化集团有限责任公司	26.21	1	2	0.0553	2008	2008-06-30
600847	2008-12-31	深圳市南方同正投资有限公司	24.71	1	2	1.3855	2008	2008-06-30
600851	2018-12-31	深圳凝瑞投资管理企业(有限合伙)	7.77	1	2	1.0291	2018	2018-09-30
600854	2011-12-31	春兰(集团)公司	25.34	1	2	0.4163	2011	2011-06-30
600855	2011-12-31	中国航天科工防御技术研究院	29.07	1	2	11.7646	2011	2011-06-30
600866	2018-12-31	广东省广新控股集团有限公司	18.28	1	2	0.8117	2018	2018-09-30
600867	2018-12-31	东宝实业集团有限公司	38.03	1	2	0.1751	2018	2018-09-30
600869	2010-12-31	远东控股集团有限公司	79.77	1	2	71.9254	2010	2010-06-30
600870	2012-12-31	华映视讯(吴江)有限公司	20.96	1	2	1.8203	2012	2012-06-30
600872	2008-12-31	中山火炬集团有限公司	8.81	1	2	0.0548	2008	2008-06-30
600873	2006-12-31	山东五洲投资集团有限公司	20.41	1	2	1.8904	2006	2006-06-30
600875	2007-12-31	中国东方电气集团公司	69.87	1	2	44.9204	2007	2007-06-30
600876	2006-12-31	香港中央结算(代理人)有限公司	49.33	1	2	0.0172	2006	2006-06-30
600877	2021-12-31	中电科技集团重庆声光电有限公司	25.64	1	2	3.5113	2021	2021-09-30
600879	2008-12-31	中国航天时代电子公司	20.33	1	2	0.3705	2008	2008-06-30
600884	2012-12-31	杉杉集团有限公司	32.5	1	2	0.5014	2012	2012-06-30
600887	2007-12-31	呼和浩特投资有限责任公司	8.25	1	2	0.0441	2007	2007-06-30
600888	2011-12-31	特变电工股份有限公司	28.14	1	2	2.1525	2011	2011-06-30
600889	2008-12-31	南京轻纺产业（集团）有限公司	40.83	1	2	0	2008	2008-06-30
600893	2009-12-31	西安航空发动机（集团）有限公司	65.5481	1	2	0.005	2009	2009-06-30
600894	2015-12-31	广州广日集团有限公司	56.52	1	2	0.0294	2015	2015-09-30
600929	2019-12-31	湖南省轻工盐业集团有限公司	60.92	1	2	0.6452	2019	2019-09-30
600960	2008-12-31	滨州市人民政府国有资产监督管理委员会	49.67	1	2	0	2008	2008-06-30
600961	2010-12-31	株洲冶炼集团有限责任公司	44.49	1	2	4.9149	2010	2010-06-30
600962	2008-12-31	国家开发投资公司	44.62	1	2	18.1953	2008	2008-06-30
600963	2010-12-31	泰格林纸集团股份有限公司	22.48	1	2	0.1247	2010	2010-06-30
600966	2015-12-31	山东博汇集团有限公司	25.88	1	2	0.3876	2015	2015-09-30
600967	2012-12-31	内蒙古第一机械集团有限公司	23.62	1	2	6.0523	2012	2012-06-30
600980	2015-12-31	北京矿冶研究总院	40	1	2	5.8366	2015	2015-09-30
600983	2021-12-31	广东格兰仕家用电器制造有限公司	56.19	1	2	0.6399	2021	2021-09-30
600984	2020-12-31	陕西煤业化工集团有限责任公司	27.86	1	2	21.04	2020	2020-09-30
600987	2017-12-31	浙江航民实业集团有限公司	34.26	1	2	1.358	2017	2017-09-30
600992	2015-12-31	贵州钢绳(集团)有限责任公司	23.45	1	2	0.2938	2015	2015-09-30
601002	2015-12-31	CHIN CHAMP ENTERPRISE CO., LTD.	41.35	1	2	0.2157	2015	2015-09-30
601005	2013-12-31	重庆钢铁(集团)有限责任公司	63.05	1	2	44.9994	2013	2013-09-30
601015	2017-12-31	陕西黄河矿业(集团)有限责任公司	43.52	1	2	10.4954	2017	2017-09-30
601058	2017-12-31	新华联控股有限公司	14.21	1	2	9.0039	2017	2017-09-30
601106	2017-12-31	中国一重集团有限公司	63.88	1	2	4.6631	2017	2017-09-30
601113	2015-12-31	三鼎控股集团有限公司	40.52	1	2	0.0269	2015	2015-09-30
601127	2018-12-31	重庆小康控股有限公司	59.98	1	2	0.1281	2018	2018-09-30
601137	2012-12-31	博威集团有限公司	49.47	1	2	0.6559	2012	2012-06-30
601179	2012-12-31	中国西电集团公司	59.93	1	2	1.0864	2012	2012-06-30
601222	2016-12-31	启东市华虹电子有限公司	40.63	1	2	0.3863	2016	2016-09-30
601238	2012-12-31	广州汽车工业集团有限公司	57.58	1	2	0.3982	2012	2012-06-30
601299	2011-12-31	中国北方机车车辆工业集团公司	61.11	1	2	0.1056	2011	2011-06-30
601313	2012-12-31	金志峰	20.32	1	2	0.0446	2012	2012-06-30
601600	2009-12-31	中国铝业公司	38.56	1	2	0	2009	2009-06-30
601727	2017-12-31	上海电气(集团)总公司	58.83	1	2	7.3749	2017	2017-09-30
601766	2010-12-31	中国南车集团公司	54.27	1	2	0.0236	2010	2010-06-30
601777	2013-12-31	重庆力帆控股有限公司	61.31	1	2	0.0841	2013	2013-09-30
601798	2015-12-31	中国机械工业集团有限公司	58.39	1	2	0.2764	2015	2015-09-30
601865	2019-12-31	香港中央结算(代理人)有限公司	23.19	1	2	0.006	2019	2019-09-30
601877	2011-12-31	正泰集团股份有限公司	65.42	1	2	0.0478	2011	2011-06-30
601966	2020-12-31	玲珑集团有限公司	44.45	1	2	0.0897	2020	2020-09-30
601989	2018-12-31	中国船舶重工集团有限公司	35.6	1	2	1.0265	2018	2018-09-30
601992	2015-12-31	北京金隅集团有限责任公司	44.9285	1	2	1.7926	2015	2015-09-30
603006	2015-12-31	上海联明投资集团有限公司	60.63	1	2	15.3393	2015	2015-09-30
603008	2016-12-31	绍兴华易投资有限公司	25.57	1	2	7.9348	2016	2016-09-30
603020	2021-12-31	魏中浩	30.53	1	2	0.9901	2021	2021-09-30
603025	2017-12-31	北京一轻控股有限责任公司	30.75	1	2	0.3863	2017	2017-09-30
603063	2018-12-31	深圳市平启科技有限公司	20.72	1	2	0.3532	2018	2018-09-30
603113	2020-12-31	秦庆平	38.64	1	2	15.4858	2020	2020-09-30
603160	2017-12-31	张帆	48.41	1	2	1	2017	2017-09-30
603168	2016-12-31	陈德康	38.36	1	2	2.9449	2016	2016-09-30
603169	2017-12-31	兰州兰石集团有限公司	53.73	1	2	0.5173	2017	2017-09-30
603178	2021-12-31	宁波圣龙(集团)有限公司	54.45	1	2	2.5502	2021	2021-09-30
603198	2017-12-31	安徽迎驾集团股份有限公司	79.28	1	2	0.2436	2017	2017-09-30
603217	2019-12-31	刘修华	58.88	1	2	0.1098	2019	2019-09-30
603225	2019-12-31	庄奎龙	24.12	1	2	1.4886	2019	2019-09-30
603229	2020-12-31	郑志国	57.38	1	2	1.2109	2020	2020-09-30
603268	2016-12-31	林道藩	29.5	1	2	1	2016	2016-09-30
603313	2017-12-31	倪张根	61.96	1	2	0.7187	2017	2017-09-30
603319	2018-12-31	许仲秋	21.31	1	2	0.0371	2018	2018-09-30
603335	2018-12-31	江门力鸿投资有限公司	30.14	1	2	0.4214	2018	2018-09-30
603339	2018-12-31	黄杰	39.95	1	2	0.0972	2018	2018-09-30
603360	2018-12-31	大连三鑫投资有限公司	30	1	2	0.9973	2018	2018-09-30
603363	2019-12-31	厦门傲农投资有限公司	40.98	1	2	0.1446	2019	2019-09-30
603385	2020-12-31	王惠文	17.64	1	2	0.9634	2020	2020-09-30
603399	2017-12-31	宁波炬泰投资管理有限公司	32	1	2	1	2017	2017-09-30
603486	2019-12-31	苏州创领智慧投资管理有限公司	42.28	1	2	0.4948	2019	2019-09-30
603515	2021-12-31	中山市欧普投资有限公司	46.17	1	2	0.0013	2021	2021-09-30
603567	2018-12-31	虎林创达投资有限公司	68.04	1	2	0.213	2018	2018-09-30
603583	2020-12-31	胡仁昌	27.58	1	2	0.2589	2020	2020-09-30
603599	2021-12-31	安徽广信集团有限公司	40.57	1	2	2.8004	2021	2021-09-30
603606	2017-12-31	宁波东方集团有限公司	33.26	1	2	2.3331	2017	2017-09-30
603609	2015-12-31	金卫东	17.09	1	2	0.0421	2015	2015-09-30
603611	2015-12-31	丁毅	29.59	1	2	0.0508	2015	2015-09-30
603626	2017-12-31	徐金根	37.03	1	2	0.2433	2017	2017-09-30
603630	2018-12-31	吴桂谦	30.66	1	2	0.0088	2018	2018-09-30
603658	2021-12-31	郑州安图实业集团股份有限公司	55.25	1	2	0.0649	2021	2021-09-30
603668	2018-12-31	陈庆堂	28.87	1	2	0.1095	2018	2018-09-30
603679	2017-12-31	梁熹	17.02	1	2	0.0304	2017	2017-09-30
603707	2017-12-31	谢菊华	28.2	1	2	0.2361	2017	2017-09-30
603737	2018-12-31	洪杰	65.92	1	2	0.0248	2018	2018-09-30
603766	2017-12-31	隆鑫控股有限公司	49.21	1	2	0.2563	2017	2017-09-30
603779	2017-12-31	王珍海	47.23	1	2	1.3385	2017	2017-09-30
603800	2018-12-31	江苏道森投资有限公司	39.15	1	2	1.9231	2018	2018-09-30
603808	2020-12-31	深圳市歌力思投资管理有限公司	61.05	1	2	0.8275	2020	2020-09-30
603816	2020-12-31	顾家集团有限公司	36.96	1	2	0.0316	2020	2020-09-30
603822	2018-12-31	桐乡市顺昌投资有限公司-非公开发行2017年可交换公司债券(品种二)质押专户	17.56	1	2	1.2269	2018	2018-09-30
603839	2017-12-31	郑安政	37.11	1	2	0.0554	2017	2017-09-30
603856	2019-12-31	山东东宏集团有限公司	51.56	1	2	0.0952	2019	2019-09-30
603968	2018-12-31	顾清泉	10.2	1	2	0.2214	2018	2018-09-30
603985	2021-12-31	济宁城投控股集团有限公司	27.33	1	2	21.8593	2021	2021-09-30
603987	2019-12-31	上海康德莱控股集团有限公司	41.36	1	2	0.453	2019	2019-09-30
603997	2018-12-31	宁波继弘投资有限公司	51.97	1	2	3.177	2018	2018-09-30
605009	2021-12-31	李志彪	33.48	1	2	0.1778	2021	2021-09-30
605198	2020-12-31	香港中央结算(代理人)有限公司	28.61	1	2	0.2112	2020	2020-09-30
688013	2020-12-31	陈望宇	26.19	1	2	0.0221	2020	2020-09-30
688116	2021-12-31	TAO ZHENG	10.12	1	2	0.0123	2021	2021-09-30
688148	2021-12-31	罗爱平	14.95	1	2	0.129	2021	2021-09-30
688185	2021-12-31	HKSCC NOMINEES LIMITED	39.63	1	2	0.0003	2021	2021-09-30
688289	2021-12-31	戴立忠	31.97	1	2	0.35	2021	2021-09-30
688299	2021-12-31	金亚东	15.97	1	2	0.0579	2021	2021-09-30
688335	2021-12-31	黄文俊	16.56	1	2	0.021	2021	2021-09-30
688505	2021-12-31	HKSCCNOMINEESLIMITED	22.84	1	2	0.0261	2021	2021-09-30
688981	2021-12-31	HKSCC NOMINEES LIMITED	56.74	1	2	0.0325	2021	2021-09-30
832278	2021-12-31	项友亮	22.23	1	2	0.0619	2021	2021-09-30
833994	2021-12-31	王照忠	27.58	1	2	5	2021	2021-09-30
834475	2021-12-31	吴用	34.84	1	2	0.103	2021	2021-09-30

## Sheet: 股权减少
idcod	Reptdt	S0301a	S0304a	S0306a	ChangeType	ChangeNumPercentage	yearDID	ChangeStartDate
Stkcd	统计截止日期	股东名称	持股比例(%)	持股排名	变动方向	变动数量占总股本比例(%)	政策时点	变动起始日期
没有单位	没有单位	没有单位	没有单位	没有单位	减少	没有单位	保留第一次股权减少政策时点	没有单位
12	2010-12-31	深国际控股（深圳）有限公司	3.69	1	3	-0.0491	2010	2010-06-30
17	2013-12-31	深圳市国晟能源投资发展有限公司	11.52	1	3	-0.2883	2013	2013-09-30
23	2010-12-31	深圳市东部开发（集团）有限公司	31.31	1	3	-1.2402	2010	2010-06-30
30	2008-12-31	深圳市莱英达集团有限责任公司	59.82	1	3	-39.7184	2008	2008-06-30
39	2006-12-31	COSCO Container Industries Limited	16.23	1	3	0	2006	2006-06-30
45	2006-12-31	深圳市投资管理公司	60.67	1	3	-32.7205	2006	2006-06-30
48	2012-12-31	深圳市华超投资集团有限公司	24.1	1	3	-2.2264	2012	2012-06-30
49	2009-12-31	惠州市德赛工业发展有限公司	50.45	1	3	-1.8	2009	2009-06-30
50	2008-12-31	深圳中航集团股份有限公司	45.62	1	3	0	2008	2008-06-30
55	2007-12-31	深圳市邦林科技发展有限公司	12.5	1	3	-1.0619	2007	2007-06-30
63	2007-12-31	深圳市中兴新通讯设备有限公司	35.08	1	3	-0.4137	2007	2007-06-30
100	2007-12-31	惠州市投资控股有限公司	12.74	1	3	-0.1083	2007	2007-06-30
153	2014-12-31	安徽省无为制药厂	11.48	1	3	-0.8046	2014	2014-09-30
157	2006-12-31	长沙建设机械研究院有限责任公司	41.86	1	3	-23.9208	2006	2006-06-30
301	2016-12-31	江苏吴江丝绸集团有限公司	26.51	1	3	-11.0081	2016	2016-09-30
333	2020-12-31	美的控股有限公司	30.86	1	3	-0.2282	2020	2020-09-30
338	2008-12-31	香港中央结算代理人有限公司	24.19	1	3	-0.0404	2008	2008-06-30
400	2007-12-31	许继集团有限公司	29.9	1	3	-0.3	2007	2007-06-30
401	2007-12-31	河北省冀东水泥集团有限责任公司	51.37	1	3	-0.7775	2007	2007-06-30
404	2006-12-31	景德镇华意电器总公司	32.69	1	3	-21.8136	2006	2006-06-30
408	2006-12-31	北京路源世纪投资管理有限公司	23.26	1	3	-14.5362	2006	2006-06-30
413	2009-12-31	石家庄宝石电子集团有限责任公司	47.64	1	3	-2.6249	2009	2009-06-30
418	2006-12-31	江苏小天鹅集团有限公司	23.21	1	3	-5.8029	2006	2006-06-30
420	2007-12-31	吉林化纤集团有限责任公司	20.74	1	3	-1.9531	2007	2007-06-30
422	2006-12-31	湖北宜化集团有限责任公司	15.97	1	3	-0.2357	2006	2006-06-30
425	2006-12-31	徐工集团工程机械有限公司	27.47	1	3	-19.434	2006	2006-06-30
488	2014-12-31	香港中央结算代理人有限公司	18.11	1	3	-0.0029	2014	2014-09-30
505	2006-12-31	北京市万发房地产开发股份有限公司	25.31	1	3	-10.7722	2006	2006-06-30
510	2006-12-31	汉龙实业发展有限公司	9.45	1	3	-1.8905	2006	2006-06-30
511	2007-12-31	沈阳银基企业有限公司	20.34	1	3	-0.3725	2007	2007-06-30
513	2017-12-31	香港中央结算(代理人)有限公司	34.2	1	3	0	2017	2017-09-30
515	2006-12-31	攀枝花钢铁（集团）公司	25.37	1	3	-10.3936	2006	2006-06-30
518	2006-12-31	江阴市振新毛纺织厂	12.46	1	3	-3.6988	2006	2006-06-30
519	2006-12-31	银河(长沙)高科技实业有限公司	20.23	1	3	0	2006	2006-06-30
521	2011-12-31	四川长虹电器股份有限公司	21.38	1	3	0	2011	2011-06-30
527	2009-12-31	美的集团有限公司	42.49	1	3	-3.8658	2009	2009-06-30
528	2018-12-31	广西柳工集团有限公司	34.98	1	3	0	2018	2018-09-30
534	2007-12-31	万泽集团有限公司	18.677	1	3	-4.9978	2007	2007-06-30
536	2019-12-31	中华映管(百慕大)股份有限公司	25.37	1	3	-0.9993	2019	2019-09-30
538	2006-12-31	云南云药有限公司	45.81	1	3	0	2006	2006-06-30
545	2006-12-31	吉林金泉宝山药业集团股份有限公司	25.51	1	3	-9.9986	2006	2006-06-30
547	2006-12-31	福建国力民生科技投资有限公司	19.96	1	3	0	2006	2006-06-30
553	2006-12-31	沙隆达集团公司	20.15	1	3	-13.4236	2006	2006-06-30
566	2017-12-31	深圳市南方同正投资有限公司	27.87	1	3	-6.2127	2017	2017-09-30
569	2006-12-31	攀钢集团四川长城殊钢有限责任公司	53.4	1	3	-21.3607	2006	2006-06-30
570	2009-12-31	常州市人民政府国有资产监督管理委员会	30.02	1	3	-1.4162	2009	2009-06-30
585	2007-12-31	香港中央结算(代理人)有限公司	29.35	1	3	-0.1882	2006	2006-12-31
590	2006-12-31	紫光集团有限公司	16.37	1	3	-12.5718	2006	2006-06-30
595	2018-12-31	宝塔石化集团有限公司	52.99	1	3	-0.051	2018	2018-09-30
596	2007-12-31	安徽古井集团有限责任公司	61.15	1	3	-1.4031	2007	2007-06-30
597	2010-12-31	东北制药集团有限责任公司	32.47	1	3	-19.206	2010	2010-06-30
611	2021-12-31	周仁瑀	3.75	1	3	-0.0963	2021	2021-09-30
612	2010-12-31	中国铝业股份有限公司	24	1	3	-4.9982	2010	2010-06-30
623	2008-12-31	敦化市金诚实业有限责任公司	24.77	1	3	-0.7993	2008	2008-06-30
625	2011-12-31	中国长安汽车集团股份有限公司	43.33	1	3	0	2011	2011-06-30
629	2006-12-31	攀枝花钢铁有限责任公司	53.22	1	3	-0.9997	2006	2006-06-30
633	2011-12-31	辽宁省机械（集团）股份有限公司	36.85	1	3	-7.7901	2011	2011-06-30
636	2008-12-31	广东风华高新科技集团有限公司	18.25	1	3	-2.9808	2008	2008-06-30
639	2006-12-31	沈阳宏元集团有限公司	20.91	1	3	-15.13	2006	2006-06-30
650	2010-12-31	仁和（集团）发展有限公司	45.54	1	3	-1.1636	2010	2010-06-30
651	2006-12-31	珠海格力集团公司	40.84	1	3	-1.3279	2006	2006-06-30
659	2006-12-31	珠海中富工业集团有限公司	34.87	1	3	-11.48	2006	2006-06-30
661	2010-12-31	长春高新超达投资有限公司	24.2	1	3	-2.3834	2010	2010-06-30
663	2006-12-31	福建省永安林业(集团)总公司	32	1	3	-19.2004	2006	2006-06-30
672	2020-12-31	浙江上峰控股集团有限公司	30.87	1	3	-1.4036	2020	2020-09-30
677	2007-12-31	潍坊市投资公司	16.24	1	3	-0.8533	2007	2007-06-30
678	2006-12-31	襄阳汽车轴承集团公司	28.047	1	3	-9.5302	2006	2006-06-30
683	2010-12-31	内蒙古博源控股集团有限公司	19.86	1	3	-0.7658	2010	2010-06-30
687	2007-12-31	保定天鹅化纤集团有限公司	53.36	1	3	-0.3803	2007	2007-06-30
691	2006-12-31	天津燕宇置业有限公司	11.98	1	3	-20.9403	2006	2006-06-30
695	2006-12-31	天津灯塔涂料有限公司	37.87	1	3	-2.7009	2006	2006-06-30
697	2006-12-31	咸阳偏转集团公司(咸阳市国有资产监督管理委员会授权经营)	28.95	1	3	-32.5766	2006	2006-06-30
700	2009-12-31	江阴模塑集团有限公司	36.89	1	3	-3.2358	2009	2009-06-30
702	2006-12-31	岳阳市屈原农垦有限责任公司	30.67	1	3	-6.0645	2006	2006-06-30
703	2017-12-31	浙江恒逸集团有限公司	41.65	1	3	-5.3406	2017	2017-09-30
709	2008-12-31	唐山钢铁集团有限责任公司	51.11	1	3	0	2008	2008-06-30
723	2007-12-31	美锦能源集团有限公司	29.73	1	3	-2.3782	2007	2007-06-30
725	2007-12-31	北京京东方投资发展有限公司	27.27	1	3	-1.6552	2007	2007-06-30
726	2008-12-31	淄博鲁诚纺织投资有限公司	12.4	1	3	-3.7878	2008	2008-06-30
727	2012-12-31	南京华东电子集团有限公司	22.7	1	3	-0.7724	2012	2012-06-30
733	2006-12-31	中国振华集团电子有限公司	36.13	1	3	-10.2971	2006	2006-06-30
737	2007-12-31	山西运城盐化局	26.427	1	3	-3.9544	2007	2007-06-30
738	2006-12-31	中国南方航空工业有限责任公司	53.85	1	3	-35	2005	2005-06-30
739	2007-12-31	浙江光泰实业发展有限公司	20.75	1	3	-0.6712	2007	2007-06-30
751	2011-12-31	中冶葫芦岛有色金属集团有限公司	33.77	1	3	-1.653	2011	2011-06-30
756	2006-12-31	山东新华医药集团有限责任公司	35.7	1	3	-5.3634	2006	2006-06-30
760	2006-12-31	北京嘉利恒德房地产开发有限公司	21.2	1	3	-4.3156	2006	2006-06-30
761	2010-12-31	本溪钢铁(集团)有限责任公司	82.07	1	3	-0.05	2010	2010-06-30
766	2006-12-31	通化市永信投资有限责任公司	18.39	1	3	-7.8835	2006	2006-06-30
778	2007-12-31	新兴铸管集团有限公司	47.349	1	3	-2.6705	2007	2007-06-30
789	2006-12-31	江西水泥厂	57.81	1	3	-30	2006	2006-06-30
790	2008-12-31	四川华神集团股份有限公司	27.88	1	3	-0.2772	2008	2008-06-30
795	2010-12-31	横店集团控股有限公司	26.02	1	3	-4.9708	2010	2010-06-30
807	2011-12-31	云南冶金集团股份有限公司	49.13	1	3	0	2011	2011-06-30
812	2006-12-31	万裕文化产业有限公司	16.61	1	3	-11.0313	2006	2006-06-30
813	2014-12-31	新疆凯迪投资有限责任公司	30.24	1	3	-13.9039	2014	2014-09-30
815	2006-12-31	宁夏美利纸业集团有限责任公司	26.55	1	3	-0.4356	2005	2005-12-31
816	2008-12-31	江苏江动集团有限公司	40.43	1	3	-1.773	2008	2008-06-30
818	2008-12-31	锦化化工(集团)有限责任公司	60	1	3	-0.9	2008	2008-06-30
819	2017-12-31	中石化资产公司	23.46	1	3	0	2015	2015-06-30
820	2007-12-31	锦州鑫天纸业有限公司	27.32	1	3	-2.4376	2007	2007-06-30
821	2019-12-31	京山京源科技投资有限公司	13.18	1	3	-3.7158	2019	2019-09-30
823	2009-12-31	汕头超声电子（集团）公司	38.971	1	3	-0.95	2009	2009-06-30
825	2008-12-31	太原钢铁(集团)有限公司	64.24	1	3	-14.2663	2008	2008-06-30
831	2007-12-31	山西关铝集团有限公司	35.56	1	3	-3.0147	2007	2007-06-30
836	2009-12-31	天津鑫茂科技投资集团有限公司	30.11	1	3	-3.922	2009	2009-06-30
858	2012-12-31	宜宾市国有资产经营有限公司	36	1	3	-20.0693	2012	2012-06-30
859	2007-12-31	安徽国风集团有限公司	34.06	1	3	-0.3208	2007	2007-06-30
860	2009-12-31	北京顺鑫农业发展集团有限公司	47	1	3	-4.5606	2009	2009-06-30
881	2018-12-31	中广核核技术应用有限公司	26.93	1	3	0	2018	2018-09-30
887	2010-12-31	安徽中鼎控股（集团）股份有限公司	56.87	1	3	-2.3499	2010	2010-06-30
890	2007-12-31	法尔胜集团公司	20.66	1	3	-1.2109	2007	2007-06-30
893	2011-12-31	广州东凌实业集团有限公司	58.42	1	3	-2.075	2011	2011-06-30
898	2006-12-31	鞍钢集团公司	67.25	1	3	-1.8642	2006	2006-06-30
908	2020-12-31	叶湘武	18.31	1	3	-1.4818	2020	2020-09-30
912	2013-12-31	四川化工控股(集团)有限责任公司	54.38	1	3	-4.9573	2013	2013-09-30
915	2006-12-31	山东山大产业集团有限公司	24.481	1	3	-10.5064	2006	2006-06-30
921	2016-12-31	青岛海信空调有限公司	42.92	1	3	-0.1777	2016	2016-09-30
925	2012-12-31	浙大网新科技股份有限公司	28.78	1	3	-0.519	2012	2012-06-30
929	2016-12-31	兰州黄河新盛投资有限公司	20.61	1	3	-0.6806	2016	2016-09-30
932	2019-12-31	湖南华菱钢铁集团有限责任公司	22.43	1	3	-28.4232	2019	2019-09-30
936	2010-12-31	江苏华西集团公司	41.01	1	3	0	2010	2010-06-30
938	2007-12-31	清华控股有限公司	31.65	1	3	-0.4561	2007	2007-06-30
949	2007-12-31	新乡白鹭化纤集团有限责任公司	32.84	1	3	-1.4228	2007	2007-06-30
952	2006-12-31	武穴市国有资产经营公司	16.32	1	3	-17.24	2006	2006-06-30
953	2006-12-31	广西河池化学工业集团公司	49.01	1	3	-29.3339	2006	2006-06-30
955	2006-12-31	海南欣安实业有限公司	18.53	1	3	-2.1764	2006	2006-06-30
957	2007-12-31	中通汽车工业集团有限责任公司	21.72	1	3	-0.7734	2007	2007-06-30
959	2019-12-31	首钢集团有限公司	64.38	1	3	-15	2019	2019-09-30
973	2007-12-31	佛山市塑料工贸集团公司	20.78	1	3	-3.8843	2007	2007-06-30
976	2019-12-31	广州市鸿众投资合伙企业(有限合伙)	16.41	1	3	-1.0513	2019	2019-09-30
977	2009-12-31	浪潮集团有限公司	50.2	1	3	-1.0047	2009	2009-06-30
981	2006-12-31	深圳兰光经济发展公司	50.37	1	3	-11.1801	2006	2006-06-30
982	2011-12-31	宁夏中银绒业国际集团有限公司	33.17	1	3	-5	2011	2011-06-30
988	2006-12-31	武汉华中科技大产业集团有限公司	46.67	1	3	-1.01	2006	2006-06-30
989	2020-12-31	李振国	39.02	1	3	-0.2301	2020	2020-09-30
2002	2009-12-31	江苏琼花集团有限公司	35.86	1	3	-8.4696	2009	2009-06-30
2003	2006-12-31	伟星集团有限公司	32.45	1	3	-0.9283	2006	2006-06-30
2004	2018-12-31	西藏汇邦科技有限公司	14.27	1	3	-3.9315	2018	2018-09-30
2008	2006-12-31	深圳市大族实业有限公司	24.93	1	3	-0.7846	2006	2006-06-30
2012	2014-12-31	凯恩集团有限公司	17.59	1	3	-0.0134	2014	2014-09-30
2014	2007-12-31	黄山永佳（集团）有限公司	35.14	1	3	-4.1517	2007	2007-06-30
2019	2009-12-31	杭州临安申光贸易有限责任公司	23.98	1	3	-4.9051	2009	2009-06-30
2023	2007-12-31	李再春	38.48	1	3	-0.9176	2007	2007-06-30
2029	2007-12-31	福建七匹狼集团有限公司	40.71	1	3	-7.4726	2007	2007-06-30
2030	2009-12-31	广州中大控股有限公司	19.17	1	3	-0.8307	2009	2009-06-30
2031	2007-12-31	揭阳市外轮模具研究开发有限公司	22.86	1	3	-0.689	2007	2007-06-30
2036	2021-12-31	江西鑫盛投资有限公司	8.99	1	3	-0.8938	2021	2021-09-30
2037	2007-12-31	贵州久联企业集团有限责任公司	37.91	1	3	-2.8554	2007	2007-06-30
2038	2007-12-31	新乡白鹭化纤集团有限责任公司	26.54	1	3	-0.0787	2007	2007-06-30
2042	2008-12-31	安徽飞亚纺织集团有限公司	25.58	1	3	-14.97	2008	2008-06-30
2045	2009-12-31	广东国光投资有限公司	23.75	1	3	-5.0614	2009	2009-06-30
2048	2006-12-31	华翔集团股份有限公司	19.64	1	3	-0.8028	2006	2006-06-30
2049	2008-12-31	唐山晶源科技有限公司	35.3	1	3	0	2008	2008-06-30
2050	2019-12-31	三花控股集团有限公司	32.43	1	3	-4.6295	2019	2019-09-30
2055	2019-12-31	深圳市得胜资产管理有限公司	24.14	1	3	-5	2019	2019-09-30
2056	2007-12-31	横店集团控股有限公司	56.95	1	3	-13.983	2007	2007-06-30
2057	2010-12-31	中国中钢股份有限公司	25.63	1	3	-3.5119	2010	2010-06-30
2058	2013-12-31	上海紫江(集团)有限公司	16.3	1	3	-10	2013	2013-09-30
2066	2011-12-31	中国建筑材料科学研究总院	44.67	1	3	-1.9004	2011	2011-06-30
2067	2007-12-31	朱在龙	21.42	1	3	-8.3847	2007	2007-06-30
2068	2009-12-31	景德镇市焦化工业集团有限责任公司	56.85	1	3	-0.002	2009	2009-06-30
2074	2009-12-31	南通市通州区十总集体资产投资中心	27.26	1	3	-4.973	2009	2009-06-30
2075	2015-12-31	江苏沙钢集团有限公司	19.88	1	3	0	2015	2015-09-30
2077	2010-12-31	镇江新区大港开发总公司	53.34	1	3	-4.3651	2010	2010-06-30
2078	2014-12-31	山东太阳控股集团有限公司	65.16	1	3	-6.4998	2014	2014-09-30
2079	2010-12-31	苏州通博电子器材有限公司	40.77	1	3	-0.7854	2010	2010-06-30
2084	2009-12-31	中馀投资有限公司	28.84	1	3	-2.5746	2009	2009-06-30
2085	2014-12-31	万丰奥特控股集团有限公司	53.38	1	3	-4.9628	2014	2014-09-30
2087	2009-12-31	新野县财政局	43.56	1	3	-3.4133	2009	2009-06-30
2088	2009-12-31	沂源县南麻镇集体资产经营管理中心	33.03	1	3	-5.2831	2009	2009-06-30
2090	2011-12-31	南京金智创业投资有限公司	47.51	1	3	-0.1645	2011	2011-06-30
2092	2017-12-31	新疆中泰(集团)有限责任公司	19.39	1	3	-0.0501	2017	2017-09-30
2096	2010-12-31	湖南省南岭化工厂	67.97	1	3	-3.7821	2010	2010-06-30
2099	2009-12-31	罗邦鹏	30	1	3	-4.3726	2009	2009-06-30
2101	2010-12-31	高要鸿图工业有限公司	20.77	1	3	-1.5391	2010	2010-06-30
2106	2011-12-31	中国机电出口产品投资有限公司	22.47	1	3	-1.5056	2011	2011-06-30
2108	2010-12-31	河北沧州东塑集团股份有限公司	41.04	1	3	-2.8642	2010	2010-06-30
2110	2014-12-31	福建省三钢(集团)有限责任公司	68.89	1	3	-1.17	2014	2014-09-30
2111	2013-12-31	新疆广泰空港股权投资有限合伙企业	34.15	1	3	-2.929	2013	2013-09-30
2112	2010-12-31	浙江三变集团有限公司	22.78	1	3	-2.8094	2010	2010-06-30
2114	2016-12-31	罗平县锌电公司	32.59	1	3	-3.3108	2016	2016-09-30
2117	2010-12-31	香港喜多来集团有限公司	30.48	1	3	-4.4752	2010	2010-06-30
2118	2015-12-31	敦化市康平投资有限责任公司	43.17	1	3	-2.924	2015	2015-09-30
2121	2010-12-31	饶陆华	42.17	1	3	-2.2688	2010	2010-06-30
2125	2016-12-31	湘潭电化集团有限公司	29.51	1	3	-1.8519	2016	2016-09-30
2126	2010-12-31	浙江银轮实业发展股份有限公司	15.47	1	3	-33.53	2010	2010-06-30
2129	2014-12-31	天津中环电子信息集团有限公司	33.71	1	3	-0.9389	2014	2014-09-30
2130	2010-12-31	周和平	50.79	1	3	-4.905	2010	2010-06-30
2132	2010-12-31	谢保军	34.66	1	3	-0.1218	2010	2010-06-30
2135	2014-12-31	浙江东南网架集团有限公司	29.07	1	3	-10	2014	2014-09-30
2136	2019-12-31	铜陵化学工业集团有限公司	30	1	3	-0.912	2019	2019-09-30
2137	2011-12-31	深圳市恒顺昌投资发展有限公司	51.75	1	3	-0.5808	2011	2011-06-30
2138	2012-12-31	金倡投资有限公司	34.82	1	3	-2.4496	2012	2012-06-30
2139	2010-12-31	武永强	31.79	1	3	-0.3571	2010	2010-06-30
2141	2016-12-31	广东贤丰控股有限公司	26.03	1	3	0	2016	2016-09-30
2152	2011-12-31	广州无线电集团有限公司	47.7	1	3	-0.4209	2011	2011-06-30
2154	2009-12-31	报喜鸟集团有限公司	42.005	1	3	-16.4282	2009	2009-06-30
2156	2010-12-31	南通华达微电子集团有限公司	36.93	1	3	-5.3704	2010	2010-06-30
2160	2010-12-31	常熟市铝箔厂	39	1	3	-0.5968	2010	2010-06-30
2161	2010-12-31	徐玉锁	35.52	1	3	-4.2835	2010	2010-06-30
2162	2010-12-31	CIMIC INDUSTRIAL INC.(斯米克工业有限公司)	49.85	1	3	-2.156	2010	2010-06-30
2165	2021-12-31	江苏宝源投资管理有限公司	20.66	1	3	-0.503	2021	2021-09-30
2169	2009-12-31	广州金誉实业投资集团有限公司	18.13	1	3	-18.1316	2009	2009-06-30
2170	2021-12-31	黄培钊	26.83	1	3	-2.2551	2021	2021-09-30
2171	2012-12-31	安徽楚江投资集团有限公司	47.08	1	3	-4.9074	2012	2012-06-30
2172	2011-12-31	澳洋集团有限公司	44.96	1	3	-0.6143	2011	2011-06-30
2175	2019-12-31	彭朋	7.68	1	3	-4.5531	2019	2019-09-30
2176	2008-12-31	江西江特电气集团有限公司	31.41	1	3	0	2008	2008-06-30
2179	2009-12-31	中国航空工业第一集团公司	43.34	1	3	-1.5368	2008	2008-06-30
2180	2010-12-31	庞江华	36.34	1	3	-4.8007	2010	2010-06-30
2182	2011-12-31	梅小明	30.02	1	3	-0.2674	2011	2011-06-30
2185	2017-12-31	天水华天电子集团股份有限公司	25.67	1	3	-2.0501	2017	2017-09-30
2189	2009-12-31	中国南方工业集团公司	38.99	1	3	-1.8898	2009	2009-06-30
2190	2011-12-31	成都飞机工业(集团)有限责任公司	51.33	1	3	-1.8402	2011	2011-06-30
2193	2021-12-31	山东如意科技集团有限公司	22.47	1	3	-0.651	2021	2021-09-30
2194	2016-12-31	孟庆南	28.99	1	3	-0.3542	2016	2016-09-30
2198	2011-12-31	黄小彪	22.62	1	3	-0.5366	2011	2011-06-30
2199	2012-12-31	李庆跃	21.85	1	3	-2.5345	2012	2012-06-30
2202	2010-12-31	新疆风能有限责任公司	14.36	1	3	-0.8286	2010	2010-06-30
2203	2012-12-31	海亮集团有限公司	42.76	1	3	-0.99	2012	2012-06-30
2204	2016-12-31	大连重工·起重集团有限公司	55.71	1	3	-3.9088	2016	2016-09-30
2205	2011-12-31	新疆天山建材(集团)有限责任公司	30.21	1	3	-2.1524	2011	2011-06-30
2206	2011-12-31	高利民	25.4	1	3	-1.3405	2011	2011-06-30
2209	2014-12-31	张颂明	40.55	1	3	-0.8963	2014	2014-09-30
2213	2011-12-31	凌兆蔚	20.38	1	3	-2.1425	2011	2011-06-30
2215	2016-12-31	卢柏强	27.56	1	3	-1	2016	2016-09-30
2216	2014-12-31	陈泽民	12.24	1	3	-0.4974	2014	2014-09-30
2218	2012-12-31	深圳市奥欣投资发展有限公司	41.39	1	3	-0.0192	2012	2012-06-30
2220	2017-12-31	大连承运投资集团有限公司	19.83	1	3	-0.1041	2017	2017-09-30
2222	2011-12-31	中国科学院福建物质结构研究所	33.5	1	3	-2.0244	2011	2011-06-30
2223	2011-12-31	江苏鱼跃科技发展有限公司	40.69	1	3	-2.69	2011	2011-06-30
2225	2020-12-31	刘百宽	14.05	1	3	-0.1485	2020	2020-09-30
2226	2020-12-31	盾安控股集团有限公司	21.82	1	3	-15	2020	2020-09-30
2231	2014-12-31	杜方	25.36	1	3	-4.9047	2014	2014-09-30
2236	2017-12-31	傅利泉	38.73	1	3	-0.2835	2017	2017-09-30
2239	2020-12-31	王进飞	14.16	1	3	-1.9959	2020	2020-09-30
2241	2015-12-31	潍坊歌尔集团有限公司	25.55	1	3	-0.0229	2015	2015-09-30
2245	2011-12-31	澳洋集团有限公司	44.61	1	3	-4.9781	2011	2011-06-30
2246	2011-12-31	泸州北方化学工业有限公司	50.44	1	3	-1.7748	2011	2011-06-30
2248	2011-12-31	山东省高新技术创业投资有限公司	21.46	1	3	-3.0643	2011	2011-06-30
2249	2011-12-31	鲁楚平	33.72	1	3	-3.4546	2011	2011-06-30
2250	2011-12-31	牟金香	38.98	1	3	-3.7784	2011	2011-06-30
2252	2018-12-31	科瑞天诚投资控股有限公司	31.81	1	3	-0.2613	2018	2018-09-30
2254	2014-12-31	烟台泰和新材集团有限公司	39.31	1	3	-0.0011	2014	2014-09-30
2255	2016-12-31	徐元生	15.5	1	3	-5.1683	2016	2016-09-30
2263	2015-12-31	浙江大东南集团有限公司	28.64	1	3	-2.6417	2015	2015-09-30
2265	2011-12-31	南方工业资产管理有限责任公司	50.68	1	3	-1.7631	2011	2011-06-30
2269	2013-12-31	上海华服投资有限公司	76.07	1	3	-4.5274	2013	2013-09-30
2270	2011-12-31	刘毅	14.53	1	3	-3.7113	2011	2011-06-30
2271	2019-12-31	李卫国	28.3	1	3	-1.4633	2019	2019-09-30
2272	2016-12-31	罗丽华	18.15	1	3	-2.8592	2016	2016-09-30
2273	2017-12-31	星星集团有限公司	19.72	1	3	-1.1838	2017	2017-09-30
2274	2019-12-31	苏州华纳投资股份有限公司	31.59	1	3	-0.1953	2019	2019-09-30
2276	2017-12-31	浙江万马投资集团有限公司	30.41	1	3	-5	2017	2017-09-30
2278	2013-12-31	顾正	17.13	1	3	-1.3905	2013	2013-09-30
2281	2013-12-31	武汉烽火科技有限公司	52.7	1	3	-1.299	2013	2013-09-30
2282	2013-12-31	陈怀荣	15.1	1	3	-1.7745	2013	2013-09-30
2286	2016-12-31	刘宗利	20.07	1	3	-6.6904	2016	2016-09-30
2288	2012-12-31	梁俊丰	22.15	1	3	-4.8507	2012	2012-06-30
2289	2012-12-31	魏连速	28.39	1	3	-2.8571	2012	2012-06-30
2291	2016-12-31	深圳市星期六投资控股有限公司	29.24	1	3	-7.5067	2016	2016-09-30
2292	2019-12-31	蔡东青	42.69	1	3	-0.0291	2019	2019-09-30
2295	2012-12-31	周艳贞	18.84	1	3	-0.0743	2012	2012-06-30
2296	2017-12-31	李海鹰	12.61	1	3	-2	2017	2017-09-30
2301	2010-12-31	深圳市齐心控股有限公司	49.41	1	3	0	2010	2010-06-30
2303	2020-12-31	王海鹏	41.43	1	3	-1.8044	2020	2020-09-30
2311	2020-12-31	广州市海灏投资有限公司	53.91	1	3	-0.1959	2020	2020-09-30
2312	2020-12-31	补建	16.83	1	3	-0.4841	2020	2020-09-30
2318	2021-12-31	久立集团股份有限公司	35.06	1	3	-0.1811	2021	2021-09-30
2326	2018-12-31	王莺妹	19.65	1	3	-3.4752	2018	2018-09-30
2328	2020-12-31	宋琳	34.42	1	3	-1.961	2020	2020-09-30
2330	2019-12-31	诸城同路人投资有限公司	42.92	1	3	-3.7382	2019	2019-09-30
2333	2014-12-31	罗普斯金控股有限公司	65.46	1	3	-1.1938	2014	2014-09-30
2334	2018-12-31	黄申力	16.4	1	3	-0.5281	2018	2018-09-30
2337	2013-12-31	天津赛象创业投资有限责任公司	62.32	1	3	-3.0253	2013	2013-09-30
2338	2014-12-31	中国科学院长春光学精密机械与物理研究所	44.87	1	3	-0.3948	2014	2014-09-30
2340	2014-12-31	深圳市汇丰源投资有限公司	15.2	1	3	-3.0849	2014	2014-09-30
2341	2015-12-31	侯毅	26.78	1	3	-0.8033	2015	2015-09-30
2342	2014-12-31	巨力集团有限公司	20.03	1	3	-5.2292	2014	2014-09-30
2345	2013-12-31	汕头市潮鸿基投资有限公司	27.58	1	3	-2.4375	2013	2013-09-30
2346	2020-12-31	上海康峰投资管理有限公司	62.51	1	3	-0.0045	2020	2020-09-30
2348	2021-12-31	兴昌塑胶五金厂有限公司	18.76	1	3	-1	2021	2021-09-30
2350	2014-12-31	北京科锐北方科技发展有限公司	42.63	1	3	-1.2369	2014	2014-09-30
2351	2020-12-31	张文东	29.53	1	3	-0.912	2020	2020-09-30
2353	2019-12-31	孙伟杰	21.51	1	3	-0.7411	2019	2019-09-30
2360	2016-12-31	张云升	21.22	1	3	-1.8646	2016	2016-09-30
2361	2021-12-31	刘志坚	18.26	1	3	-1.8241	2021	2021-09-30
2369	2019-12-31	夏传武	16.84	1	3	-0.193	2019	2019-09-30
2370	2014-12-31	浙江亚太集团有限公司	35.2	1	3	-9.8039	2014	2014-09-30
2378	2021-12-31	崇义章源投资控股有限公司	63.83	1	3	-0.3895	2021	2021-09-30
2382	2020-12-31	淄博蓝帆投资有限公司	28.83	1	3	-2.9483	2020	2020-09-30
2383	2013-12-31	郭信平	40.15	1	3	-3.5629	2013	2013-09-30
2385	2019-12-31	邵根伙	38.4	1	3	-0.7273	2019	2019-09-30
2386	2010-12-31	宜宾市国有资产经营有限公司	17.52	1	3	0	2010	2010-06-30
2387	2015-12-31	林秀浩	32.56	1	3	-10.852	2015	2015-09-30
2388	2013-12-31	深圳市新力达电子集团有限公司	53.5	1	3	-3.2533	2013	2013-09-30
2390	2014-12-31	张观福	34.17	1	3	-4.9355	2014	2014-09-30
2391	2014-12-31	于国权	34.89	1	3	-0.9515	2014	2014-09-30
2392	2014-12-31	赵继增	26.13	1	3	-4.9142	2014	2014-09-30
2397	2021-12-31	姜天武	17.22	1	3	-1.5384	2021	2021-09-30
2402	2016-12-31	刘建伟	17.88	1	3	-4.8166	2016	2016-09-30
2406	2013-12-31	刘延生	28.73	1	3	-3.066	2013	2013-09-30
2413	2015-12-31	江苏常发实业集团有限公司	24.96	1	3	-9.4518	2015	2015-09-30
2414	2013-12-31	武汉市高德电气有限公司	39.87	1	3	-3.5	2013	2013-09-30
2415	2019-12-31	中电海康集团有限公司	38.88	1	3	-0.2223	2019	2019-09-30
2420	2010-12-31	广州高金技术产业集团有限公司	42.99	1	3	-0.0018	2010	2010-06-30
2424	2019-12-31	姜伟	48.75	1	3	-0.6579	2019	2019-09-30
2426	2018-12-31	高玉根	22.34	1	3	-5.0269	2018	2018-09-30
2428	2013-12-31	临沧飞翔冶炼有限责任公司	23.74	1	3	-1.8373	2013	2013-09-30
2429	2021-12-31	南昌兆驰投资合伙企业(有限合伙)	39.49	1	3	-15.0133	2021	2021-09-30
2430	2014-12-31	杭州制氧机集团有限公司	62.17	1	3	-0.2053	2014	2014-09-30
2436	2020-12-31	邱醒亚	18.15	1	3	-0.2292	2020	2020-09-30
2437	2019-12-31	哈尔滨誉衡集团有限公司	37.39	1	3	-4.9055	2019	2019-09-30
2438	2014-12-31	吴建新	21.59	1	3	-0.4808	2014	2014-09-30
2442	2014-12-31	刘江山	48.34	1	3	-2	2014	2014-09-30
2443	2014-12-31	金洲集团有限公司	32.13	1	3	-3.0353	2014	2014-09-30
2444	2020-12-31	巨星控股集团有限公司	43.13	1	3	-1.86	2020	2020-09-30
2446	2018-12-31	杨华	16.25	1	3	-1.7544	2018	2018-09-30
2448	2014-12-31	薛德龙	18.34	1	3	-0.8502	2014	2014-09-30
2450	2019-12-31	康得投资集团有限公司	23.4	1	3	-0.6496	2019	2019-09-30
2451	2017-12-31	问泽鸿	40.23	1	3	-9.5628	2017	2017-09-30
2452	2021-12-31	马孝武	14.42	1	3	-0.8063	2021	2021-09-30
2454	2013-12-31	陈福成	54.17	1	3	-5.7218	2013	2013-09-30
2455	2014-12-31	郑铁江	34.66	1	3	-4.9776	2014	2014-09-30
2456	2019-12-31	深圳市欧菲投资控股有限公司	13.3	1	3	-6	2019	2019-09-30
2460	2021-12-31	HKSCC NOMINEES LIMITED	20.05	1	3	0	2021	2021-09-30
2466	2017-12-31	成都天齐实业(集团)有限公司	35.81	1	3	-4.6317	2017	2017-09-30
2475	2013-12-31	立讯有限公司	62.68	1	3	-4.0185	2013	2013-09-30
2476	2016-12-31	胜利油田长安控股集团有限公司	13.58	1	3	-4.5254	2016	2016-09-30
2480	2014-12-31	新筑投资集团有限公司	31.65	1	3	-3.8738	2014	2014-09-30
2486	2020-12-31	上海国骏投资有限公司	17.85	1	3	-0.9999	2020	2020-09-30
2490	2018-12-31	香港中央结算代理人有限公司	30.93	1	3	-1.1345	2018	2018-06-30
2496	2016-12-31	仲汉根	42.2	1	3	-0.995	2016	2016-09-30
2503	2018-12-31	马鸿	38.88	1	3	-5	2018	2018-09-30
2506	2020-12-31	营口其印投资管理有限公司	19.23	1	3	-0.895	2020	2020-09-30
2510	2013-12-31	胡津生	7.8	1	3	-1.1275	2013	2013-09-30
2512	2016-12-31	蔡小如	31.19	1	3	-10.0712	2016	2016-09-30
2514	2017-12-31	陈东	24.07	1	3	-1.9999	2017	2017-09-30
2520	2020-12-31	浙江日发控股集团有限公司	45.44	1	3	-1.8375	2020	2020-09-30
2521	2015-12-31	李学峰	16.31	1	3	-5.4375	2015	2015-09-30
2522	2018-12-31	陈大魁	41.04	1	3	-2.9117	2018	2018-09-30
2528	2018-12-31	JHL INFINITE LLC	21.39	1	3	-5.41	2018	2018-09-30
2529	2019-12-31	福建海诚投资有限公司	17.64	1	3	-1.0365	2019	2019-09-30
2534	2014-12-31	西子电梯集团有限公司	43.74	1	3	-1.2484	2014	2014-09-30
2537	2019-12-31	北京博升优势科技发展有限公司	20.61	1	3	-1.1258	2019	2019-09-30
2538	2014-12-31	安徽省宁国市农业生产资料有限公司	42.3	1	3	-4.8986	2014	2014-09-30
2540	2014-12-31	周福海	42.49	1	3	-3.125	2014	2014-09-30
2545	2017-12-31	韩汇如	47.21	1	3	-0.6282	2017	2017-09-30
2546	2019-12-31	南京新联创业园管理有限公司	40.78	1	3	-2.9508	2019	2019-09-30
2547	2021-12-31	孙洁晓	27.89	1	3	-4.4324	2021	2021-09-30
2548	2014-12-31	新疆成农远大股权投资有限合伙企业	53.59	1	3	-7.8656	2014	2014-09-30
2551	2020-12-31	梁桂秋	31.25	1	3	-0.6299	2020	2020-09-30
2557	2018-12-31	合肥华泰集团股份有限公司	48.5	1	3	-1.4513	2018	2018-09-30
2560	2015-12-31	史万福	24.22	1	3	-1.045	2015	2015-09-30
2563	2018-12-31	邱光和	16.9	1	3	-0.2984	2018	2018-09-30
2565	2017-12-31	顺灏投资集团有限公司	24.35	1	3	-0.9815	2017	2017-09-30
2567	2018-12-31	湖南唐人神控股投资股份有限公司	20.84	1	3	-6.9331	2018	2018-09-30
2570	2018-12-31	贝因美集团有限公司	29.13	1	3	-5.0855	2018	2018-09-30
2572	2017-12-31	江淦钧	21.61	1	3	-0.6445	2017	2017-09-30
2575	2018-12-31	广东群兴投资有限公司	29.88	1	3	-14.971	2018	2018-09-30
2576	2014-12-31	姜煜峰	32.01	1	3	-3.8057	2014	2014-09-30
2577	2016-12-31	热键电子(香港)有限公司	62.29	1	3	-4.9408	2016	2016-09-30
2578	2014-12-31	黄天火	32.05	1	3	-0.759	2014	2014-09-30
2580	2016-12-31	宋斌	9.59	1	3	-0.6117	2016	2016-09-30
2581	2011-12-31	高宝林	23.47	1	3	-15.2212	2011	2011-06-30
2582	2018-12-31	石聚彬	25.07	1	3	-5.5168	2018	2018-09-30
2583	2014-12-31	陈清州	58.66	1	3	-0.2297	2014	2014-09-30
2584	2018-12-31	黄伟波	14.94	1	3	-0.5358	2018	2018-09-30
2591	2015-12-31	朱星河	25.93	1	3	-8.4451	2015	2015-09-30
2594	2016-12-31	HKSCC NOMINEES LIMITED	25.24	1	3	-0.0151	2016	2016-09-30
2610	2019-12-31	江苏爱康实业集团有限公司	15.03	1	3	-0.6313	2019	2019-09-30
2611	2017-12-31	唐灼林	14.72	1	3	-4.351	2017	2017-09-30
2612	2014-12-31	申东日	50.79	1	3	-4.665	2014	2014-09-30
2613	2019-12-31	高学明	53.34	1	3	-0.8835	2019	2019-09-30
2614	2014-12-31	李五令	28.59	1	3	-0.5556	2014	2014-09-30
2615	2016-12-31	吕强	48.4	1	3	-1.0965	2016	2016-09-30
2617	2018-12-31	露笑集团有限公司	32.77	1	3	-5	2018	2018-09-30
2618	2019-12-31	深圳丹邦投资集团有限公司	24.95	1	3	-1	2019	2019-09-30
2625	2014-12-31	俞龙生	24.3	1	3	-2.2487	2014	2014-09-30
2631	2021-12-31	德尔集团有限公司	53.35	1	3	-0.3746	2021	2021-09-30
2634	2014-12-31	陶建伟	36.92	1	3	-7.6583	2014	2014-09-30
2635	2017-12-31	吕莉	27.13	1	3	-0.1489	2017	2017-09-30
2639	2019-12-31	林汝捷	21.75	1	3	-5	2019	2019-06-30
2646	2019-12-31	青海华实科技投资管理有限公司	61.41	1	3	-1.0222	2019	2019-09-30
2651	2017-12-31	何亚民	35.12	1	3	-1.0933	2017	2017-09-30
2652	2017-12-31	泸溪勤硕来投资有限公司	24.02	1	3	-13.4729	2017	2017-09-30
2660	2020-12-31	顾永德	22.98	1	3	-7.6594	2020	2020-09-30
2661	2018-12-31	南县克明食品集团有限公司	34.8	1	3	-9.752	2018	2018-09-30
2665	2015-12-31	北京首航波纹管制造有限公司	25.78	1	3	-5.0134	2015	2015-09-30
2666	2021-12-31	徐团华	37.35	1	3	-0.1922	2021	2021-09-30
2668	2019-12-31	赵国栋	12.72	1	3	-4.0682	2019	2019-09-30
2681	2019-12-31	肖奋	36.43	1	3	-0.5346	2019	2019-09-30
2684	2019-12-31	汕头市澄海区沪美蓄电池有限公司	23.92	1	3	-0.1005	2019	2019-09-30
2686	2017-12-31	章启忠	14.22	1	3	-3.0468	2017	2017-09-30
2689	2020-12-31	沈阳远大铝业集团有限公司	37.92	1	3	-0.6107	2020	2020-09-30
2698	2019-12-31	哈尔滨工业大学资产投资经营有限责任公司	22.11	1	3	-1.9999	2019	2019-09-30
2701	2016-12-31	上海原龙投资有限公司	38.22	1	3	-10.1052	2016	2016-09-30
2703	2016-12-31	浙江世宝控股集团有限公司	44.01	1	3	-3.4826	2016	2016-09-30
2708	2015-12-31	常州光洋控股集团有限公司	33.95	1	3	0	2015	2015-09-30
2709	2020-12-31	徐金富	37.94	1	3	-0.403	2020	2020-09-30
2719	2020-12-31	新疆麦趣尔集团有限责任公司	42.37	1	3	-1.1525	2020	2020-09-30
2721	2019-12-31	上海碧空龙翔投资管理有限公司	13.1	1	3	-4.792	2019	2019-09-30
2722	2017-12-31	蓝海投资江苏有限公司	31.08	1	3	-2.1585	2017	2017-09-30
2725	2018-12-31	林仙明	12.31	1	3	-0.243	2018	2018-09-30
2729	2017-12-31	好利来控股有限公司	43.47	1	3	-1.7706	2017	2017-09-30
2731	2021-12-31	深圳市翠艺投资有限公司	24.13	1	3	-6.4	2021	2021-09-30
2733	2018-12-31	深圳市三瑞科技发展有限公司	35.45	1	3	-0.5312	2018	2018-09-30
2735	2018-12-31	王进军	50.97	1	3	-0.5374	2018	2018-09-30
2738	2020-12-31	中色矿业集团有限公司	18.18	1	3	-1.6319	2020	2020-09-30
2741	2020-12-31	郑创发	29.52	1	3	-0.7771	2020	2020-09-30
2750	2019-12-31	昆明群星投资有限公司	41.38	1	3	-0.999	2019	2019-09-30
2752	2019-12-31	昇兴控股有限公司	69.06	1	3	-9.6018	2019	2019-09-30
2755	2015-12-31	陈会利	8.04	1	3	-0.0006	2015	2015-09-30
2756	2019-12-31	高兴江	45.27	1	3	-7.1222	2019	2019-09-30
2759	2019-12-31	汕头市天际有限公司	30.56	1	3	-0.4725	2019	2019-09-30
2785	2019-12-31	胡精沛	13.58	1	3	-0.5	2019	2019-09-30
2787	2021-12-31	李志聪	35.48	1	3	-0.9589	2021	2021-09-30
2792	2019-12-31	吴中林	38.38	1	3	-0.9523	2019	2019-09-30
2806	2019-12-31	谭帼英	32.02	1	3	-0.9999	2019	2019-09-30
2809	2019-12-31	刘连军	47.11	1	3	-0.6794	2019	2019-09-30
2810	2021-12-31	毕心德	26.76	1	3	-1.7763	2021	2021-09-30
2812	2020-12-31	Paul Xiaoming Lee	14.41	1	3	-0.161	2020	2020-09-30
2817	2019-12-31	余春明	40.05	1	3	-0.5077	2019	2019-09-30
2821	2019-12-31	ASYMCHEM LABORATORIES,INCORPORATED	39.61	1	3	-1.9881	2019	2019-09-30
2823	2020-12-31	吴瑛	30.95	1	3	-1.0351	2020	2020-09-30
2829	2020-12-31	迟家升	25.65	1	3	-1.3594	2020	2020-09-30
2833	2020-12-31	李茂洪	39.95	1	3	-0.3054	2020	2020-09-30
2836	2020-12-31	亿泽控股有限公司	63.74	1	3	-1.0344	2020	2020-09-30
2849	2020-12-31	黄文谦	21.74	1	3	-0.9815	2020	2020-09-30
2850	2021-12-31	励建立	33.79	1	3	-0.4149	2021	2021-09-30
2851	2021-12-31	童永胜	19.05	1	3	-0.9989	2021	2021-09-30
2860	2020-12-31	楼月根	31.09	1	3	-0.7004	2020	2020-09-30
2865	2021-12-31	海南锦迪科技投资有限公司	24.23	1	3	-10.7576	2021	2021-09-30
2866	2020-12-31	邹伟民	53.4	1	3	-0.4332	2020	2020-09-30
2869	2020-12-31	深圳市敏行电子有限公司	17.95	1	3	-0.405	2020	2020-09-30
2871	2020-12-31	范庆伟	59.45	1	3	-2.3553	2020	2020-09-30
2876	2021-12-31	张建军	18.92	1	3	-0.4888	2021	2021-09-30
2885	2020-12-31	张立品	19.93	1	3	-6.6435	2020	2020-09-30
2886	2021-12-31	深圳市银桥投资有限公司	16.62	1	3	-0.075	2021	2021-09-30
2895	2020-12-31	四川川恒控股集团股份有限公司	56.84	1	3	-6.8247	2020	2020-09-30
2897	2021-12-31	意华控股集团有限公司	46.02	1	3	-1.457	2021	2021-09-30
2902	2021-12-31	杨先进	38.42	1	3	-2	2021	2021-09-30
2903	2021-12-31	许世雄	36.66	1	3	-1	2021	2021-09-30
2922	2021-12-31	佛山市麦格斯投资有限公司	33.25	1	3	-1.2203	2021	2021-09-30
2933	2021-12-31	戴岳	35.24	1	3	-0.729	2021	2021-09-30
2935	2021-12-31	中国电子科技集团公司第十研究所	40.7	1	3	-2.598	2021	2021-09-30
300001	2018-12-31	青岛德锐投资有限公司	39.92	1	3	-4.0767	2018	2018-09-30
300003	2014-12-31	中国船舶重工集团公司第七二五研究所(洛阳船舶材料研究所)	21.9	1	3	-0.8621	2014	2014-09-30
300005	2013-12-31	盛发强	28.94	1	3	-2.3527	2013	2013-09-30
300006	2020-12-31	邱宇	22.7	1	3	-0.0194	2020	2020-09-30
300007	2019-12-31	任红军	19.95	1	3	-1.1743	2019	2019-09-30
300018	2019-12-31	邓志刚	5.59	1	3	-1.7616	2019	2019-09-30
300019	2014-12-31	王跃林	19.57	1	3	-0.4289	2014	2014-09-30
300021	2013-12-31	王栋	51.07	1	3	-1.707	2013	2013-09-30
300030	2021-12-31	邓冠华	17.55	1	3	-5.8507	2021	2021-09-30
300032	2019-12-31	金龙控股集团有限公司	17.48	1	3	-4.8543	2019	2019-09-30
300041	2021-12-31	章锋	14.95	1	3	-3.8754	2021	2021-09-30
300045	2013-12-31	高小离	21.49	1	3	-0.9701	2013	2013-09-30
300046	2014-12-31	襄阳新仪元半导体有限责任公司	44.74	1	3	-1.4077	2014	2014-09-30
300049	2013-12-31	中国高新投资集团公司	13.64	1	3	-1.4546	2013	2013-09-30
300056	2013-12-31	罗红花	19.94	1	3	-1.656	2013	2013-09-30
300057	2016-12-31	杜成城	41.9	1	3	-5.0038	2016	2016-09-30
300065	2020-12-31	申万秋	19.24	1	3	-0.3988	2020	2020-09-30
300066	2013-12-31	江西三川集团有限公司	41.01	1	3	-1.4002	2013	2013-09-30
300069	2013-12-31	赵坚	40.99	1	3	-5.1282	2013	2013-09-30
300073	2018-12-31	北京矿冶科技集团有限公司	22.5	1	3	-0.1797	2018	2018-09-30
300077	2014-12-31	深圳市深港产学研创业投资有限公司	4.96	1	3	-0.8856	2014	2014-09-30
300078	2017-12-31	路楠	16.33	1	3	-1.213	2017	2017-09-30
300079	2014-12-31	郑海涛	15.56	1	3	-0.7259	2014	2014-09-30
300086	2014-12-31	海南宏氏投资有限公司	50.86	1	3	-7.3333	2014	2014-09-30
300090	2014-12-31	开晓胜	20.46	1	3	-3.3995	2014	2014-09-30
300092	2016-12-31	林祯华	17.97	1	3	-0.5466	2016	2016-09-30
300094	2020-12-31	新余国通投资管理有限公司	17.17	1	3	-5.9765	2020	2020-09-30
300095	2018-12-31	聂景华	16.44	1	3	-5.1286	2018	2018-09-30
300097	2017-12-31	谭永良	28.65	1	3	-9.5477	2017	2017-09-30
300100	2019-12-31	双林集团股份有限公司	50.03	1	3	-1.2447	2019	2019-09-30
300102	2016-12-31	王维勇	15.28	1	3	-0.6401	2016	2016-09-30
300109	2020-12-31	王东虎	12.49	1	3	-0.402	2020	2020-09-30
300110	2014-12-31	华仁世纪集团有限公司	49	1	3	-1.6356	2014	2014-09-30
300111	2013-12-31	吴建龙	24.72	1	3	-4.8298	2013	2013-09-30
300114	2017-12-31	汉中航空工业(集团)有限公司	50.51	1	3	-1.2611	2017	2017-09-30
300119	2019-12-31	李守军	42.1	1	3	-0.1323	2019	2019-09-30
300121	2014-12-31	王传华	49.47	1	3	-0.5377	2014	2014-09-30
300122	2019-12-31	蒋仁生	52.08	1	3	-1.05	2019	2019-09-30
300123	2018-12-31	湖南太阳鸟控股有限公司	24.7	1	3	-1.2505	2018	2018-09-30
300126	2014-12-31	吴明厅	26.36	1	3	-8.786	2014	2014-09-30
300127	2017-12-31	成都市银河工业(集团)有限公司	32.2	1	3	-0.018	2017	2017-09-30
300128	2018-12-31	富国平	10.8	1	3	-0.457	2018	2018-09-30
300132	2013-12-31	柯维龙	32.06	1	3	-10.3648	2013	2013-09-30
300135	2014-12-31	周德洪	30.08	1	3	-3.0273	2014	2014-09-30
300137	2013-12-31	李玉国	16.14	1	3	-3.3037	2013	2013-09-30
300139	2018-12-31	程毅	25.92	1	3	-1	2018	2018-09-30
300141	2020-12-31	姚建华	34.8	1	3	-10	2020	2020-09-30
300142	2018-12-31	云南省工业投资控股集团有限责任公司	11.99	1	3	-1	2018	2018-09-30
300145	2014-12-31	沈金浩	36.54	1	3	-0.7625	2014	2014-09-30
300147	2020-12-31	广州市昆仑投资有限公司	32.63	1	3	-1.0415	2020	2020-09-30
300151	2021-12-31	李焕昌	42.19	1	3	-0.0522	2020	2020-09-30
300153	2016-12-31	科泰控股有限公司	41.7	1	3	-2.4375	2016	2016-09-30
300158	2019-12-31	山西振东健康产业集团有限公司	39.28	1	3	-2.8268	2019	2019-09-30
300161	2019-12-31	武汉华中科技大产业集团有限公司	17.06	1	3	-2	2019	2019-09-30
300162	2019-12-31	李漫铁	17.96	1	3	-1.967	2019	2019-09-30
300163	2018-12-31	卢先锋	27.44	1	3	-4.0447	2018	2018-09-30
300165	2017-12-31	刘召贵	34.35	1	3	-0.0563	2017	2017-09-30
300169	2014-12-31	吕泽伟	11.16	1	3	-1.0829	2014	2014-09-30
300171	2019-12-31	郑效东	41.25	1	3	-20	2019	2019-09-30
300173	2021-12-31	佛山市公用事业控股有限公司	18.99	1	3	-1.9735	2021	2021-09-30
300174	2014-12-31	王延安	44.43	1	3	-4.4118	2014	2014-09-30
300175	2014-12-31	新疆尚龙股权投资管理有限公司	29.89	1	3	-9.9405	2014	2014-09-30
300177	2021-12-31	廖定海	18.85	1	3	-1.9999	2021	2021-09-30
300181	2020-12-31	俞有强	21.34	1	3	-7.1139	2020	2020-09-30
300193	2018-12-31	徐爱平	12.77	1	3	-2	2018	2018-09-30
300194	2018-12-31	汪天祥	29.01	1	3	-6.7579	2018	2018-09-30
300195	2014-12-31	李莉	31.82	1	3	-4.6941	2014	2014-09-30
300199	2018-12-31	曾少贵	23.54	1	3	-1.9989	2018	2018-09-30
300202	2019-12-31	柳永诠	22.91	1	3	-5.2957	2019	2019-09-30
300203	2020-12-31	浙江睿洋科技有限公司	21.08	1	3	-0.0703	2020	2020-09-30
300207	2021-12-31	王明旺	21.72	1	3	-1.5142	2021	2021-09-30
300210	2019-12-31	郭松森	37.7	1	3	-0.4828	2019	2019-09-30
300213	2018-12-31	林菁	10.93	1	3	-3.5298	2018	2018-09-30
300214	2018-12-31	赵东日	25.93	1	3	-8.6441	2018	2018-09-30
300216	2018-12-31	刘祥华	13.78	1	3	-0.4959	2018	2018-09-30
300220	2018-12-31	梁伟	49.64	1	3	-0.7891	2018	2018-09-30
300221	2018-12-31	石河子市瑞晨股权投资合伙企业(有限合伙)	19.99	1	3	-0.8363	2018	2018-09-30
300223	2014-12-31	刘强	21.17	1	3	-1.4423	2014	2014-09-30
300224	2014-12-31	正海集团有限公司	58.87	1	3	-10	2014	2014-09-30
300225	2016-12-31	吴国政	19.54	1	3	-10	2016	2016-09-30
300227	2014-12-31	深圳市光韵达实业有限公司	41.73	1	3	-1.9	2014	2014-09-30
300228	2017-12-31	邬品芳	9.24	1	3	-1.1606	2017	2017-09-30
300232	2014-12-31	林洺锋	40.75	1	3	-4.9325	2014	2014-09-30
300234	2016-12-31	邢翰学	33.36	1	3	-3.4538	2016	2016-09-30
300236	2016-12-31	SIN YANG INDUSTRIES&TRADING PTE LTD	19.85	1	3	-0.3613	2016	2016-03-31
300238	2014-12-31	广东知光生物科技有限公司	33.14	1	3	-4.6118	2014	2014-09-30
300239	2020-12-31	内蒙古东宝经贸有限公司	26.6	1	3	-0.7705	2020	2020-09-30
300241	2011-12-31	龚伟斌	39.28	1	3	0	2011	2011-06-30
300247	2014-12-31	金道明	22.46	1	3	-3.8668	2014	2014-09-30
300252	2021-12-31	黄昌华	23.89	1	3	-1.4987	2021	2021-09-30
300254	2019-12-31	翁占国	9.56	1	3	-0.9025	2019	2019-09-30
300255	2017-12-31	高树华	36.41	1	3	-1.8696	2017	2017-09-30
300257	2021-12-31	开山控股集团股份有限公司	58.49	1	3	-2.3285	2021	2021-09-30
300258	2017-12-31	江苏大洋投资有限公司	45.8	1	3	-2.5579	2017	2017-09-30
300259	2014-12-31	费战波	41.91	1	3	-1.7618	2014	2014-09-30
300260	2019-12-31	李水波	28.12	1	3	-0.0047	2019	2019-09-30
300261	2018-12-31	阿拉山口市雅本创业投资有限公司	31.12	1	3	-4.6779	2018	2018-09-30
300263	2017-12-31	李占明	20.34	1	3	-0.7142	2017	2017-09-30
300270	2018-12-31	石旭刚	49.84	1	3	-1.9176	2018	2018-09-30
300276	2019-12-31	朱汉平	24.98	1	3	-1.24	2019	2019-09-30
300281	2018-12-31	马镇鑫	29.13	1	3	-9.7098	2018	2018-09-30
300283	2016-12-31	陈晓	58.3	1	3	-1.448	2016	2016-09-30
300286	2016-12-31	周中	18.32	1	3	-1.0164	2016	2016-09-30
300289	2016-12-31	北京迈迪卡科技有限公司	31.88	1	3	-1.4157	2016	2016-09-30
300293	2019-12-31	沈阳蓝英自动控制有限公司	37.06	1	3	-2.3163	2019	2019-09-30
300296	2020-12-31	李军	27.69	1	3	-1.3154	2020	2020-09-30
300298	2020-12-31	李少波	25.43	1	3	-1.3493	2020	2020-09-30
300304	2016-12-31	徐州云意科技发展有限公司	43.32	1	3	-2.6452	2016	2016-09-30
300305	2016-12-31	王建新	23.46	1	3	-1.5475	2016	2016-09-30
300307	2019-12-31	宁波裕人投资有限公司	24.31	1	3	-5.9265	2019	2019-09-30
300308	2021-12-31	山东中际投资控股有限公司	11.74	1	3	-4.4558	2021	2021-09-30
300317	2015-12-31	振发能源集团有限公司	32.53	1	3	0	2015	2015-09-30
300322	2018-12-31	西藏硕贝德控股有限公司	28.57	1	3	-0.4376	2018	2018-09-30
300325	2018-12-31	德威投资集团有限公司	37.67	1	3	-0.9945	2018	2018-09-30
300326	2016-12-31	ULTRA TEMPO LIMITED	8.54	1	3	0	2016	2016-09-30
300327	2017-12-31	威朗国际集团有限公司	25.02	1	3	-0.8617	2017	2017-09-30
300328	2018-12-31	宜安实业有限公司	29.33	1	3	-9.7766	2018	2018-09-30
300331	2021-12-31	陈林森	18.35	1	3	-0.0474	2021	2021-09-30
300340	2020-12-31	万国江	14.36	1	3	-3.8105	2020	2020-09-30
300343	2016-12-31	李洪国	23.66	1	3	-4.31	2016	2016-09-30
300346	2017-12-31	上海同华创业投资股份有限公司	12.2	1	3	-0.9352	2017	2017-09-30
300353	2019-12-31	李平	31.45	1	3	-0.499	2019	2019-09-30
300354	2016-12-31	刘士钢	53.21	1	3	-0.8899	2016	2016-09-30
300360	2020-12-31	杭州炬华集团有限公司	21.81	1	3	-2.272	2020	2020-09-30
300363	2021-12-31	重庆两江新区产业发展集团有限公司	14.51	1	3	-0.2075	2021	2021-09-30
300368	2018-12-31	石家庄鑫汇金投资有限公司	28.86	1	3	-5.1571	2018	2018-09-30
300371	2021-12-31	张力新	37.95	1	3	-0.0119	2021	2021-09-30
300374	2017-12-31	孙志强	39.67	1	3	-8.2645	2017	2017-09-30
300376	2021-12-31	扬州东方集团有限公司	31.86	1	3	-1.6263	2021	2021-09-30
300382	2017-12-31	科莱思有限公司	64.83	1	3	-0.008	2017	2017-09-30
300385	2019-12-31	杨建平	29.33	1	3	-9.7758	2019	2019-09-30
300390	2020-12-31	裴振华	27.47	1	3	-5	2020	2020-09-30
300391	2021-12-31	长兴盛世丰华商务有限公司	20.96	1	3	-8.9391	2021	2021-09-30
300393	2019-12-31	林建伟	28.89	1	3	-5.1112	2019	2019-09-30
300395	2017-12-31	邓家贵	12.98	1	3	-1.9718	2017	2017-09-30
300397	2019-12-31	贺增林	30.59	1	3	-6.5	2019	2019-09-30
300398	2018-12-31	飞凯控股有限公司	38.89	1	3	-7	2018	2018-09-30
300401	2014-12-31	浙江祥云科技股份有限公司	37.91	1	3	0	2014	2014-09-30
300403	2020-12-31	石华山	43.52	1	3	-0.9267	2020	2020-09-30
300405	2019-12-31	姜艳	41.91	1	3	-0.9147	2019	2019-09-30
300406	2017-12-31	刘希	13.35	1	3	-1.3949	2017	2017-09-30
300407	2021-12-31	孔祥洲	18.63	1	3	-0.681	2021	2021-09-30
300410	2015-12-31	东莞市正业实业投资有限公司	57.11	1	3	0	2015	2015-09-30
300411	2020-12-31	王淼根	11.33	1	3	-0.6726	2020	2020-09-30
300412	2018-12-31	迦南科技集团有限公司	30.16	1	3	-2.6079	2018	2018-09-30
300417	2019-12-31	杨耀光	13.87	1	3	-0.9681	2019	2019-09-30
300420	2018-12-31	蔡敏	11.91	1	3	-0.2795	2018	2018-09-30
300423	2019-12-31	纪法清	24.74	1	3	-0.8231	2019	2019-09-30
300424	2019-12-31	卜范胜	18.19	1	3	-0.0735	2019	2019-09-30
300427	2019-12-31	杨保田	27.14	1	3	-1.7108	2019	2019-09-30
300439	2020-12-31	邹炳德	37.33	1	3	-1.399	2020	2020-09-30
300441	2019-12-31	怡诺鲍斯集团有限公司	47.29	1	3	-2.2546	2019	2019-09-30
300444	2020-12-31	赵志宏	14.5	1	3	-1.3727	2020	2020-09-30
300445	2018-12-31	姜维利	19.3	1	3	-1.4318	2018	2018-09-30
300449	2019-12-31	王立群	20.13	1	3	-0.4158	2019	2019-09-30
300450	2018-12-31	拉萨欣导创业投资有限公司	36.49	1	3	-0.0254	2018	2018-09-30
300455	2019-12-31	航天神舟投资管理有限公司	21.32	1	3	-4.4285	2019	2019-09-30
300456	2019-12-31	杨云春	42.83	1	3	-2.7513	2019	2019-09-30
300457	2019-12-31	王维东	26.41	1	3	-8.8048	2019	2019-09-30
300458	2021-12-31	张建辉	8.76	1	3	-0.2115	2021	2021-09-30
300466	2019-12-31	厉达	22.36	1	3	-5.9133	2019	2019-09-30
300470	2020-12-31	四川川机投资有限责任公司	23.87	1	3	-1	2020	2020-09-30
300471	2021-12-31	北京星凯投资有限公司	13.51	1	3	-1	2021	2021-09-30
300474	2019-12-31	喻丽丽	33.51	1	3	-0.9119	2019	2019-09-30
300476	2019-12-31	深圳市胜华欣业投资有限公司	22.68	1	3	-0.7964	2019	2019-09-30
300477	2018-12-31	刘泽刚	22.48	1	3	-0.0481	2018	2018-09-30
300478	2018-12-31	高兴控股集团有限公司	31.85	1	3	-5	2018	2018-09-30
300479	2018-12-31	山东神思科技投资有限公司	42.65	1	3	-1	2018	2018-09-30
300481	2021-12-31	曲水奥城实业有限公司	36.32	1	3	-1.2379	2021	2021-09-30
300484	2020-12-31	邱文渊	15.31	1	3	-0.0111	2020	2020-09-30
300486	2018-12-31	姚卜文	28.57	1	3	-3.357	2018	2018-09-30
300499	2021-12-31	李琦	15.79	1	3	-0.9893	2021	2021-09-30
300502	2019-12-31	高光荣	11.11	1	3	-0.5046	2019	2019-09-30
300505	2019-12-31	刘甍	39.13	1	3	-0.5135	2019	2019-09-30
300509	2019-12-31	何德平	32.53	1	3	-0.4677	2019	2019-09-30
300510	2018-12-31	徐海江	27.24	1	3	0	2018	2018-09-30
300530	2019-12-31	蔡志华	45.04	1	3	-15.0121	2019	2019-09-30
300537	2019-12-31	李有明	44.33	1	3	-1	2019	2019-09-30
300551	2019-12-31	陈崇军	36.29	1	3	-1.7401	2019	2019-09-30
300553	2019-12-31	楼荣伟	12.43	1	3	-1.7758	2019	2019-09-30
300565	2019-12-31	张锋峰	13.44	1	3	-0.7009	2019	2019-09-30
300568	2020-12-31	陈秀峰	17.34	1	3	-2.9899	2020	2020-09-30
300569	2020-12-31	郑旭	21.72	1	3	-7.2386	2020	2020-09-30
300570	2019-12-31	深圳市神州通投资集团有限公司	14.17	1	3	-1.9157	2019	2019-09-30
300581	2020-12-31	西安汇聚科技有限责任公司	43.57	1	3	-2.115	2020	2020-09-30
300582	2020-12-31	GUICHAO HUA	38.86	1	3	-0.0001	2020	2020-09-30
300587	2021-12-31	王美雨	9.24	1	3	-3.0787	2021	2021-09-30
300591	2020-12-31	林大耀	24.64	1	3	-2.7958	2020	2020-09-30
300595	2020-12-31	陶悦群	36.91	1	3	-0.224	2020	2020-09-30
300599	2020-12-31	黄锦禧	28.83	1	3	-0.5895	2020	2020-09-30
300604	2020-12-31	赵轶	23.74	1	3	-1.6253	2020	2020-09-30
300615	2020-12-31	石伟平	29.38	1	3	-0.641	2020	2020-09-30
300618	2020-12-31	梁杰	17.98	1	3	-0.9932	2020	2020-09-30
300623	2021-12-31	江苏捷捷投资有限公司	26.74	1	3	-0.1805	2021	2021-09-30
300626	2020-12-31	孙瑞良	30.72	1	3	-10.2406	2020	2020-09-30
300629	2020-12-31	王刚	24.37	1	3	-0.9306	2020	2020-09-30
300637	2020-12-31	浙江扬帆控股集团有限公司	24.68	1	3	-0.852	2020	2020-09-30
300638	2020-12-31	张天瑜	43.69	1	3	-0.5867	2020	2020-09-30
300655	2021-12-31	新银国际有限公司	17.65	1	3	-0.9241	2021	2021-09-30
300665	2021-12-31	章卫国	23.37	1	3	-0.692	2021	2021-09-30
300666	2020-12-31	姚力军	27.39	1	3	-0.1597	2020	2020-09-30
300667	2020-12-31	代啸宁	21.22	1	3	-0.8277	2020	2020-09-30
300677	2021-12-31	刘方毅	35.03	1	3	-0.4492	2021	2021-09-30
300679	2021-12-31	陈育宣	20.41	1	3	-5	2021	2021-09-30
300681	2020-12-31	姜桂宾	38.17	1	3	-3.5	2020	2020-09-30
300685	2020-12-31	前瞻投资(香港)有限公司	21.97	1	3	-1.0006	2020	2020-09-30
300693	2021-12-31	方兴	18.9	1	3	-0.1328	2021	2021-09-30
300700	2020-12-31	段志明	23.14	1	3	-0.1996	2020	2020-09-30
300701	2020-12-31	赣州盈贝投资发展有限公司	26.34	1	3	-1.6767	2020	2020-06-30
300705	2020-12-31	朱志宏	35.76	1	3	-1.4062	2020	2020-09-30
300708	2020-12-31	潘华荣	27.77	1	3	-1	2020	2020-09-30
300709	2017-12-31	王明喜	21.95	1	3	-0.0002	2017	2017-09-30
300715	2019-12-31	凯伦控股投资有限公司	37.68	1	3	-8.6157	2019	2019-09-30
300718	2020-12-31	孙志华	39.5	1	3	-1	2020	2020-09-30
300722	2020-12-31	江西省军工控股集团有限公司	36.42	1	3	-0.4106	2020	2020-09-30
300739	2021-12-31	云南润之玺企业管理有限公司	55.6	1	3	-0.2144	2021	2021-09-30
300742	2021-12-31	李占江	25.36	1	3	-2.9937	2021	2021-09-30
300743	2021-12-31	潘浦敦	13.43	1	3	-1.0855	2021	2021-09-30
300750	2021-12-31	宁波梅山保税港区瑞庭投资有限公司	24.43	1	3	-0.0858	2021	2021-09-30
300841	2021-12-31	平潭盈科盛道创业投资合伙企业(有限合伙)	16.41	1	3	-2.4165	2021	2021-09-30
600005	2006-12-31	武汉钢铁(集团)公司	63.82	1	3	-5.9445	2006	2006-06-30
600006	2006-12-31	东风汽车有限公司	60.1	1	3	-33	2006	2006-06-30
600010	2019-12-31	包头钢铁(集团)有限责任公司	54.54	1	3	-0.1182	2019	2019-09-30
600019	2006-12-31	宝钢集团有限公司	78.32	1	3	-0.0317	2006	2006-06-30
600022	2008-12-31	济钢集团有限公司	68.69	1	3	-0.1425	2008	2008-06-30
600031	2007-12-31	三一集团有限公司	61.29	1	3	-0.7749	2007	2007-06-30
600038	2021-12-31	哈尔滨航空工业(集团)有限公司	26.71	1	3	-0.99	2021	2021-09-30
600062	2009-12-31	北京医药集团有限责任公司	49.12	1	3	0	2009	2009-06-30
600063	2006-12-31	安徽皖维集团有限责任公司	41.5301	1	3	-13.1544	2006	2006-06-30
600071	2007-12-31	凤凰光学控股有限公司	39.46	1	3	-1.2633	2007	2007-06-30
600074	2018-12-31	庄敏	30.96	1	3	-4.1019	2018	2018-09-30
600076	2006-12-31	北京天桥北大青鸟科技股份有限公司	12.28	1	3	-11.0509	2006	2006-06-30
600079	2007-12-31	武汉当代科技产业集团股份有限公司	16.7162	1	3	-0.6608	2007	2007-06-30
600080	2010-12-31	金花投资有限公司	25.55	1	3	-4.9133	2010	2010-06-30
600084	2007-12-31	新天国际经济技术合作（集团）有限公司	37.35	1	3	-4.8899	2007	2007-06-30
600089	2008-12-31	新疆特变(集团)有限公司	12.14	1	3	-1.1193	2008	2008-06-30
600096	2013-12-31	云天化集团有限责任公司	53.83	1	3	-47.7903	2013	2013-09-30
600099	2006-12-31	中国福马机械集团有限公司	45.06	1	3	-32	2006	2006-06-30
600100	2010-12-31	清华控股有限公司	23.88	1	3	-5.0309	2010	2010-06-30
600103	2006-12-31	福建省青州造纸有限责任公司	8.07	1	3	-3.2276	2006	2006-06-30
600104	2008-12-31	上海汽车工业（集团）总公司	78.94	1	3	-4.8847	2008	2008-06-30
600105	2010-12-31	永鼎集团有限公司	31.93	1	3	-4.8746	2010	2010-06-30
600107	2006-12-31	湖北美尔雅集团有限公司	32.7	1	3	-1.7222	2006	2006-06-30
600110	2006-12-31	杉杉集团有限公司	29.89	1	3	-6.6917	2006	2006-06-30
600118	2007-12-31	中国航天科技集团公司第五研究院	51.32	1	3	0	2007	2007-06-30
600127	2006-12-31	中国农业银行常德市分行	26.82	1	3	-28.9876	2006	2006-06-30
600129	2010-12-31	太极集团有限公司	38.81	1	3	-2.7524	2010	2010-06-30
600132	2006-12-31	重庆啤酒(集团)有限责任公司	32.25	1	3	-10.5871	2006	2006-06-30
600141	2010-12-31	宜昌兴发集团有限责任公司	21.3	1	3	0	2010	2010-06-30
600143	2007-12-31	袁志敏	20.98	1	3	-1.1472	2007	2007-06-30
600145	2006-12-31	青海中金创业投资有限公司	24.38	1	3	-11.9435	2006	2006-06-30
600146	2011-12-31	上海泓泽世纪投资发展有限公司	8.5	1	3	-5.5	2011	2011-06-30
600148	2006-12-31	吉林东光集团有限公司	37.01	1	3	-12.2142	2006	2006-06-30
600150	2014-12-31	中国船舶工业集团公司	56.06	1	3	-3.5538	2014	2014-09-30
600151	2014-12-31	上海航天工业(集团)有限公司	30.26	1	3	-1.5998	2014	2014-09-30
600156	2006-12-31	湖南华升工贸进出口（集团）公司	44.41	1	3	-14.5953	2006	2006-06-30
600160	2010-12-31	巨化集团公司	56.48	1	3	-0.4311	2010	2010-06-30
600166	2009-12-31	北京汽车工业控股有限责任公司	37.71	1	3	-0.0243	2009	2009-06-30
600172	2009-12-31	河南黄河实业集团股份有限公司	28.9	1	3	-1.9582	2009	2009-06-30
600176	2006-12-31	中国建材股份有限公司	36.15	1	3	-12.05	2006	2006-06-30
600177	2009-12-31	宁波雅戈尔投资控股有限公司	26.04	1	3	-18.6382	2009	2009-06-30
600178	2006-12-31	中国航空科技工业股份有限公司	59.51	1	3	-35	2006	2006-06-30
600183	2006-12-31	伟华电子有限公司	22.18	1	3	-12.2772	2005	2005-12-31
600184	2006-12-31	湖北华光新材料有限公司	30.002	1	3	-18.0011	2006	2006-06-30
600186	2006-12-31	河南省莲花味精集团有限公司	23.3	1	3	-45.2426	2006	2006-06-30
600189	2007-12-31	中国吉林森林工业集团有限责任公司	45.97	1	3	-2.8047	2007	2007-06-30
600192	2006-12-31	甘肃长城电工集团有限责任公司	49.17	1	3	-47.4262	2006	2006-06-30
600195	2016-12-31	中国牧工商(集团)总公司	51.91	1	3	-0.5817	2016	2016-09-30
600197	2006-12-31	新疆伊犁酿酒总厂	50.48	1	3	-27.6352	2006	2006-06-30
600199	2006-12-31	安徽金种子集团有限公司	35.18	1	3	-10.554	2006	2006-06-30
600201	2006-12-31	大象创业投资有限公司	14.67	1	3	-9.0964	2006	2006-06-30
600202	2007-12-31	哈尔滨工业资产经营有限责任公司	44.54	1	3	-2.1453	2007	2007-06-30
600203	2006-12-31	福建福日集团公司	52.07	1	3	-75.5565	2006	2006-06-30
600206	2014-12-31	北京有色金属研究总院	46.91	1	3	-4.1727	2014	2014-09-30
600210	2008-12-31	上海紫江(集团)有限公司	22.99	1	3	-0.3521	2008	2008-06-30
600211	2007-12-31	西藏华西药业集团有限公司	50.41	1	3	-18.0458	2007	2007-06-30
600213	2009-12-31	江苏亚星汽车集团有限公司	57.83	1	3	-0.6086	2009	2009-06-30
600216	2013-12-31	新昌县昌欣投资发展有限公司	22.14	1	3	0	2013	2013-09-30
600217	2006-12-31	陕西省耀县水泥厂	29.63	1	3	-23.8323	2006	2006-06-30
600218	2007-12-31	安徽全柴集团有限公司	44.39	1	3	-1.1452	2007	2007-06-30
600220	2007-12-31	江苏阳光集团有限公司	37.2	1	3	-0.5127	2007	2007-06-30
600222	2006-12-31	郑州众生实业集团有限公司	52.52	1	3	-43.3376	2006	2006-06-30
600227	2018-12-31	贵州渔阳贸易有限公司	26.44	1	3	-2.5506	2018	2018-09-30
600230	2008-12-31	沧州大化集团有限责任公司	57.42	1	3	-0.8302	2008	2008-06-30
600232	2008-12-31	浙江金鹰集团有限公司	54.59	1	3	0	2008	2008-06-30
600235	2007-12-31	嘉兴民丰集团有限公司	53.224	1	3	-0.9871	2007	2007-06-30
600237	2010-12-31	安徽铜峰电子集团有限公司	23.64	1	3	-1.3825	2010	2010-06-30
600238	2009-12-31	海口市国有资产经营有限公司	13.06	1	3	-0.0841	2009	2009-06-30
600243	2006-12-31	青海重型机床有限责任公司	26.76	1	3	-14.7177	2006	2006-06-30
600249	2007-12-31	柳州市人民政府国有资产监督管理委员会	18.52	1	3	-13.6437	2005	2005-06-30
600251	2007-12-31	新疆生产建设兵团农业建设第二师二十九团	21.72	1	3	-0.9444	2007	2007-06-30
600253	2007-12-31	河南省天方药业集团公司	40.75	1	3	-1.7952	2007	2007-06-30
600255	2007-12-31	芜湖恒鑫铜业集团有限公司	42.43	1	3	-1.9159	2007	2007-06-30
600267	2007-12-31	浙江海正集团有限公司	46.13	1	3	-3.4916	2007	2007-06-30
600268	2011-12-31	国家电力公司南京电力自动化设备总厂	51.09	1	3	-0.8803	2011	2011-06-30
600275	2006-12-31	湖北鄂州武昌鱼集团有限责任公司	23.72	1	3	-11.8623	2006	2006-06-30
600277	2007-12-31	亿利资源集团有限公司	48.91	1	3	-1.2821	2007	2007-06-30
600281	2006-12-31	太原化学工业集团有限公司	50.65	1	3	-28.4654	2006	2006-06-30
600282	2007-12-31	南京钢铁联合有限公司	64.36	1	3	-7.1818	2007	2007-06-30
600293	2009-12-31	当阳市国有资产管理局	14.48	1	3	-1.2486	2009	2009-06-30
600299	2006-12-31	中国蓝星（集团）总公司	54.27	1	3	-27.5104	2006	2006-06-30
600300	2012-12-31	维维集团股份有限公司	31.87	1	3	-0.1734	2012	2012-06-30
600302	2014-12-31	中国标准工业集团有限公司	46.598	1	3	-0.513	2014	2014-09-30
600308	2009-12-31	华泰集团有限公司	34.39	1	3	-7.3099	2009	2009-06-30
600312	2009-12-31	平高集团有限公司	20.41	1	3	-2.0634	2009	2009-06-30
600315	2006-12-31	上海家化（集团）有限公司	39.38	1	3	-15.9634	2006	2006-06-30
600319	2010-12-31	潍坊亚星集团有限公司	36.86	1	3	-2.9785	2010	2010-06-30
600320	2007-12-31	中国交通建设股份有限公司	24.94	1	3	-0.3164	2007	2007-06-30
600321	2006-12-31	四川国栋建设集团有限公司	38.78	1	3	-30	2006	2006-06-30
600328	2009-12-31	中盐吉兰泰盐化集团有限公司	47.66	1	3	-1.4739	2009	2009-06-30
600329	2006-12-31	天津市医药集团有限公司	47.98	1	3	-19.4183	2006	2006-06-30
600331	2010-12-31	四川宏达实业有限公司	36.24	1	3	-4.845	2010	2010-06-30
600332	2007-12-31	广药集团	47.77	1	3	-1.9885	2007	2007-06-30
600336	2008-12-31	青岛市企业发展投资有限公司	52.0949	1	3	-0.3265	2008	2008-06-30
600345	2006-12-31	武汉长江光通信产业有限公司	28.69	1	3	-18.5667	2006	2006-06-30
600346	2006-12-31	大连市人民政府国有资产监督管理委员会	47.42	1	3	-36.4743	2006	2006-06-30
600351	2020-12-31	山西亚宝投资集团有限公司	14.29	1	3	-1.7013	2020	2020-09-30
600352	2007-12-31	阮水龙	14.78	1	3	-1.6236	2007	2007-06-30
600353	2006-12-31	广东新的科技集团有限公司	21.79	1	3	-6.4652	2006	2006-06-30
600355	2010-12-31	张学阳	20.45	1	3	-0.9	2010	2010-06-30
600356	2019-12-31	牡丹江恒丰纸业集团有限责任公司	30.6	1	3	-2	2019	2019-09-30
600357	2006-12-31	承德钢铁集团有限公司	40.43	1	3	-17.8517	2006	2006-06-30
600362	2006-12-31	香港中央结算代理人有限公司	47.62	1	3	-0.0214	2006	2006-06-30
600363	2009-12-31	江西省电子集团公司	25.44	1	3	-1.98	2009	2009-06-30
600366	2009-12-31	韵升控股集团有限公司	38.97	1	3	-4.9979	2009	2009-06-30
600367	2009-12-31	青岛红星化工集团有限责任公司	41.58	1	3	-3.3335	2009	2009-06-30
600370	2006-12-31	江苏三房巷集团有限公司	56.34	1	3	-4.8351	2006	2006-06-30
600372	2007-12-31	中国航空科技工业股份有限公司	62.12	1	3	-0.2652	2007	2007-06-30
600378	2006-12-31	西南化工研究设计院	23.13	1	3	-15.2224	2006	2006-06-30
600379	2007-12-31	陕西宝光集团有限公司	19.59	1	3	-8.1018	2007	2007-06-30
600380	2006-12-31	深圳市百业源投资有限公司	48.27	1	3	-28.5	2006	2006-06-30
600381	2006-12-31	西宁市国新投资控股有限公司	57.35	1	3	-12.8462	2006	2006-06-30
600385	2006-12-31	北京新恒基投资管理集团有限公司	17.38	1	3	-5.9543	2006	2006-06-30
600389	2007-12-31	南通工贸国有资产经营有限公司	28.44	1	3	-28	2007	2007-06-30
600391	2006-12-31	成都发动机（集团）有限公司	50.313	1	3	-30.0439	2006	2006-06-30
600392	2007-12-31	太原理工大学	28.67	1	3	0	2007	2007-06-30
600399	2007-12-31	东北特殊钢集团有限责任公司	45.843	1	3	-2.6573	2007	2007-06-30
600409	2012-12-31	唐山三友碱业(集团)有限公司	39.67	1	3	0	2012	2012-06-30
600416	2007-12-31	湘电集团有限公司	38.63	1	3	-0.9785	2007	2007-06-30
600418	2007-12-31	安徽江淮汽车集团有限公司	34.68	1	3	0	2007	2007-06-30
600419	2007-12-31	新疆石河子造纸厂	41.9	1	3	-4.9678	2007	2007-06-30
600421	2011-12-31	武汉新一代科技有限公司	27.12	1	3	-0.9969	2011	2011-06-30
600422	2012-12-31	华方医药科技有限公司	23.41	1	3	-0.122	2012	2012-06-30
600423	2009-12-31	柳州化学工业集团有限公司	36.3	1	3	-2.6107	2009	2009-06-30
600425	2007-12-31	新疆阿克苏青松建材化工总厂	41.13	1	3	-17.4913	2007	2007-06-30
600429	2013-12-31	北京企业(食品)有限公司	36.93	1	3	-2.981	2013	2013-09-30
600432	2014-12-31	吉林昊融集团有限公司	22.62	1	3	-2.993	2014	2014-09-30
600433	2018-12-31	中国纸业投资有限公司	26.1	1	3	-3	2018	2018-09-30
600436	2021-12-31	漳州市九龙江集团有限公司	56.92	1	3	-0.8765	2021	2021-09-30
600438	2018-12-31	通威集团有限公司	51.47	1	3	-0.9782	2018	2018-09-30
600449	2006-12-31	宁夏建材集团有限责任公司	48.36	1	3	-21.3773	2006	2006-06-30
600456	2017-12-31	宝钛集团有限公司	53.04	1	3	-0.793	2017	2017-09-30
600460	2008-12-31	杭州士兰控股有限公司	52.21	1	3	-0.5745	2008	2008-06-30
600468	2011-12-31	天津液压机械(集团)有限公司	60.5	1	3	0	2011	2011-06-30
600478	2008-12-31	湖南科力远高技术控股有限公司	22.6	1	3	0	2008	2008-06-30
600486	2006-12-31	江苏扬农化工集团有限公司	47.9	1	3	-26.3009	2006	2006-06-30
600487	2006-12-31	亨通集团有限公司	32.9	1	3	-0.9205	2006	2006-06-30
600490	2012-12-31	上海中科合臣化学有限责任公司	19.397	1	3	-0.0841	2012	2012-06-30
600495	2010-12-31	晋西工业集团有限责任公司	30.1	1	3	-0.95	2010	2010-06-30
600498	2010-12-31	武汉邮电科学研究院	55.19	1	3	-0.8214	2010	2010-06-30
600499	2007-12-31	卢勤	23.58	1	3	-0.7675	2007	2007-06-30
600500	2006-12-31	中国中化集团公司	63.71	1	3	-0.6362	2006	2006-06-30
600507	2010-12-31	南昌钢铁有限责任公司	46.55	1	3	0	2010	2010-06-30
600513	2009-12-31	江苏联环药业集团有限公司	39.02	1	3	-0.4444	2009	2009-06-30
600519	2008-12-31	中国贵州茅台酒厂有限责任公司	61.71	1	3	-0.0625	2008	2008-06-30
600520	2006-12-31	铜陵市三佳电子（集团）有限责任公司	43.54	1	3	-25.967	2006	2006-06-30
600521	2008-12-31	陈保华	26.1	1	3	-0.0216	2008	2008-06-30
600522	2011-12-31	中天科技集团有限公司	24.59	1	3	-4.4347	2011	2011-06-30
600523	2006-12-31	中国贵州航空工业(集团)有限责任公司	48.19	1	3	-28.6098	2006	2006-06-30
600525	2007-12-31	长和投资有限公司	38.52	1	3	-0.5461	2007	2007-06-30
600526	2009-12-31	菲达集团有限公司	37.04	1	3	-1.3638	2009	2009-06-30
600527	2007-12-31	陶国平	17.89	1	3	-0.0001	2007	2007-06-30
600528	2007-12-31	中铁二局集团有限公司	49.74	1	3	-2.0117	2007	2007-06-30
600529	2009-12-31	沂源县公有资产管理委员会	18.5	1	3	-2.9917	2009	2009-06-30
600530	2011-12-31	上海新南洋股份有限公司	17.834	1	3	-0.4775	2011	2011-06-30
600531	2018-12-31	河南豫光金铅集团有限责任公司	29.61	1	3	-5	2018	2018-09-30
600537	2016-12-31	荀建华	30.361	1	3	-2.971	2016	2016-09-30
600543	2006-12-31	甘肃黄羊河农工商（集团）有限责任公司	21.13	1	3	-15.0934	2006	2006-06-30
600552	2006-12-31	安徽华光玻璃集团有限公司	37.87	1	3	-26.91	2006	2006-06-30
600553	2007-12-31	河北太行华信建材有限责任公司	30	1	3	-11.1655	2007	2007-06-30
600557	2010-12-31	江苏康缘集团有限责任公司	26.11	1	3	0	2010	2010-06-30
600558	2006-12-31	四川大西洋集团有限责任公司	47.82	1	3	-30.4808	2006	2006-06-30
600559	2006-12-31	河北衡水老白干酿酒（集团）有限公司	36.08	1	3	-17.2626	2006	2006-06-30
600562	2021-12-31	中国电子科技集团公司第十四研究所	52.6	1	3	-4.0065	2021	2021-09-30
600566	2016-12-31	江苏济川控股集团有限公司	51.48	1	3	-12.3514	2016	2016-09-30
600567	2020-12-31	福建泰盛实业有限公司	28.24	1	3	-0.9573	2020	2020-09-30
600572	2010-12-31	康恩贝集团有限公司	34.36	1	3	-9.3235	2010	2010-06-30
600573	2006-12-31	北京燕京啤酒股份有限公司	48.67	1	3	-14.7035	2006	2006-06-30
600577	2018-12-31	特华投资控股有限公司	12.8	1	3	-8.9985	2018	2018-09-30
600579	2006-12-31	青岛黄海橡胶集团有限责任公司	47.7	1	3	-26.2368	2006	2006-06-30
600580	2006-12-31	卧龙控股集团有限公司	29.68	1	3	-0.4659	2006	2006-06-30
600582	2018-12-31	中国煤炭科工集团有限公司	55.54	1	3	-13.73	2018	2018-09-30
600584	2020-12-31	国家集成电路产业投资基金股份有限公司	18	1	3	-1	2020	2020-09-30
600585	2007-12-31	安徽海螺集团有限责任公司	40.22	1	3	-0.9753	2007	2007-06-30
600587	2007-12-31	淄博市财政局	31.71	1	3	-0.2087	2007	2007-06-30
600590	2009-12-31	同方股份有限公司	23.59	1	3	0	2009	2009-06-30
600594	2007-12-31	窦啟玲	21.67	1	3	0	2007	2007-06-30
600595	2014-12-31	河南豫联能源集团有限责任公司	52.83	1	3	-5.142	2014	2014-09-30
600596	2009-12-31	传化集团有限公司	14.98	1	3	-1.5023	2009	2009-06-30
600597	2006-12-31	上海牛奶（集团）有限公司	25.17	1	3	-9.309	2006	2006-06-30
600600	2006-12-31	青岛市人民政府国有资产监督管理委员会（“青岛市国资委”）	30.56	1	3	-5.4638	2006	2006-06-30
600609	2006-12-31	沈阳市汽车工业资产经营有限公司	24.38	1	3	-16.5958	2006	2006-06-30
600610	2014-12-31	大申集团有限公司	25.85	1	3	-2.3795	2014	2014-09-30
600612	2011-12-31	上海市黄浦区国有资产监督管理委员会	42.09	1	3	0	2011	2011-06-30
600613	2006-12-31	贵州神奇集团控股有限公司	48.76	1	3	-12.2588	2006	2006-06-30
600618	2006-12-31	上海华谊（集团）公司	51.59	1	3	-0.2575	2006	2006-06-30
600619	2010-12-31	上海电气（集团）总公司	30.49	1	3	0	2010	2010-06-30
600623	2009-12-31	上海华谊（集团）公司	65.66	1	3	-0.674	2009	2009-06-30
600624	2009-12-31	复旦大学	22	1	3	-2.9876	2009	2009-06-30
600660	2019-12-31	HKSCC NOMINEES LIMITED	19.6	1	3	0	2019	2019-09-30
600664	2006-12-31	南方证券有限公司	57.86	1	3	-0.5168	2006	2006-06-30
600668	2006-12-31	金华市通济国有资产投资有限公司	16.93	1	3	-19.5129	2006	2006-06-30
600678	2006-12-31	华伦集团有限公司	23.34	1	3	-15.5505	2006	2006-06-30
600679	2016-12-31	上海市金山区国有资产监督管理委员会	27.64	1	3	-1.4918	2016	2016-09-30
600685	2015-12-31	HKSCC NOMINEES LIMITED	41.66	1	3	-0.003	2015	2015-09-30
600687	2007-12-31	华盛达控股集团有限公司	20.18	1	3	-1.7275	2007	2007-06-30
600688	2021-12-31	中国石油化工股份有限公司	50.44	1	3	-0.005	2021	2021-09-30
600689	2009-12-31	重庆轻纺控股（集团）公司	25.95	1	3	0	2009	2009-06-30
600690	2021-12-31	HKSCC NOMINEESLIMITED	19.37	1	3	-3.916	2021	2021-09-30
600696	2011-12-31	多伦投资(香港)有限公司	11.75	1	3	-19.1828	2011	2011-06-30
600699	2006-12-31	辽源市财政局	15.76	1	3	-22.8531	2006	2006-06-30
600703	2008-12-31	厦门三安电子有限公司	46.69	1	3	-9.3381	2008	2008-06-30
600707	2006-12-31	彩虹集团电子股份有限公司	42.9	1	3	-36.8205	2006	2006-06-30
600714	2006-12-31	青海省金星矿业有限公司	32.78	1	3	-15.0545	2006	2006-06-30
600720	2006-12-31	甘肃祁连山建材控股有限公司	15.34	1	3	-33.2577	2006	2006-06-30
600722	2006-12-31	河北沧州化工实业集团有限公司	36.88	1	3	-12.5392	2006	2006-06-30
600724	2006-12-31	宁波城建投资控股有限公司	24.56	1	3	-19.1783	2006	2006-06-30
600725	2009-12-31	云南云维集团有限公司	41.79	1	3	-15.2594	2009	2009-06-30
600727	2006-12-31	山东鲁北企业集团总公司	27.9	1	3	-44.3873	2006	2006-06-30
600731	2007-12-31	湖南海利高新技术产业集团有限公司	36.359	1	3	-0.128	2007	2007-06-30
600732	2009-12-31	上海兴盛实业发展（集团）有限公司	56.8	1	3	-0.7258	2009	2009-06-30
600735	2010-12-31	山东鲁锦进出口集团有限公司	46.09	1	3	0	2010	2010-06-30
600745	2008-12-31	苏州中茵集团有限公司	71.92	1	3	-11.9704	2008	2008-06-30
600746	2006-12-31	江苏索普(集团)有限公司	61.51	1	3	-29.9743	2006	2006-06-30
600760	2009-12-31	哈尔滨东安实业发展有限公司	15.44	1	3	-0.5861	2009	2009-06-30
600765	2006-12-31	贵州金江航空液压有限责任公司	58.68	1	3	-2.2931	2006	2006-06-30
600768	2006-12-31	宁波富邦控股集团有限公司	24.75	1	3	-11.7269	2006	2006-06-30
600771	2006-12-31	西安东盛集团有限公司	27.06	1	3	-7.0348	2006	2006-06-30
600775	2006-12-31	熊猫电子集团有限公司	51.1	1	3	-22.069	2006	2006-06-30
600776	2006-12-31	普天东方通信集团有限公司	51.1242	1	3	-25.1178	2006	2006-06-30
600782	2006-12-31	新余钢铁有限责任公司	37.77	1	3	-20.3187	2006	2006-06-30
600793	2006-12-31	宜宾市国有资产经营有限公司	41.57	1	3	-23.8027	2006	2006-06-30
600800	2012-12-31	天津环球磁卡集团有限公司	28.87	1	3	-0.95	2012	2012-06-30
600802	2006-12-31	福建省建材（控股）有限责任公司	28.77	1	3	-17.2773	2006	2006-06-30
600806	2008-12-31	香港中央结算(代理人)有限公司	25.9	1	3	-0.1022	2008	2008-06-30
600811	2006-12-31	东方集团实业股份有限公司	27.63	1	3	-6.3855	2006	2006-06-30
600812	2006-12-31	华北制药集团有限责任公司	27.88	1	3	-15.8444	2006	2006-06-30
600815	2006-12-31	厦门厦工集团有限公司	64.84	1	3	0	2006	2006-06-30
600818	2008-12-31	上海中路(集团)有限公司	51.69	1	3	0	2008	2008-06-30
600835	2008-12-31	上海电气集团股份有限公司	47.28	1	3	0	2008	2008-06-30
600836	2009-12-31	上海界龙集团有限公司	26.21	1	3	-3.5513	2009	2009-06-30
600843	2010-12-31	上海市浦东新区国有资产监督管理委员会	24.39	1	3	-0.0547	2010	2010-06-30
600844	2011-12-31	江苏丹化集团有限责任公司	18.85	1	3	-0.6215	2011	2011-06-30
600847	2010-12-31	深圳市南方同正投资有限公司	25.18	1	3	-0.6767	2010	2010-06-30
600851	2006-12-31	申海有限公司	8.68	1	3	-1.7	2006	2006-06-30
600854	2006-12-31	春兰(集团)公司	24.92	1	3	-16.7025	2006	2006-06-30
600860	2010-12-31	北人集团公司	47.78	1	3	-0.0047	2010	2010-06-30
600862	2021-12-31	中国航空工业集团有限公司	41.86	1	3	-1	2021	2021-09-30
600867	2006-12-31	东宝实业集团有限公司	34.52	1	3	-5.155	2006	2006-06-30
600869	2018-12-31	远东控股集团有限公司	62.14	1	3	-1.5003	2018	2018-09-30
600872	2021-12-31	中山润田投资有限公司	24.23	1	3	-0.5649	2021	2021-09-30
600875	2008-12-31	中国东方电气集团公司	50.12	1	3	-10.1067	2008	2008-06-30
600876	2008-12-31	香港中央结算(代理人)有限公司	49.4	1	3	-0.0504	2008	2008-06-30
600877	2006-12-31	中国南方工业集团公司	37	1	3	-35.9533	2006	2006-06-30
600879	2009-12-31	中国航天时代电子公司	20.33	1	3	0	2009	2009-06-30
600881	2006-12-31	长春市国有资产监督管理委员会	17.09	1	3	-23.8263	2006	2006-06-30
600882	2006-12-31	淄博市财政局	30.54	1	3	0	2006	2006-06-30
600883	2006-12-31	深圳市得融投资发展有限公司	17.15	1	3	-10.2928	2006	2006-06-30
600884	2009-12-31	杉杉集团有限公司	32	1	3	-0.086	2009	2009-06-30
600885	2006-12-31	山东力诺新材料有限公司	18.56	1	3	-8.9085	2006	2006-06-30
600887	2009-12-31	呼和浩特投资有限责任公司	10.38	1	3	-0.1176	2009	2009-06-30
600894	2008-12-31	广州钢铁企业集团有限公司	38.35	1	3	-0.8869	2008	2008-06-30
600898	2006-12-31	山东三联集团有限责任公司	47.59	1	3	-0.4604	2006	2006-06-30
600962	2012-12-31	国家开发投资公司	44.37	1	3	0	2012	2012-06-30
600963	2021-12-31	泰格林纸集团股份有限公司	20.03	1	3	-8.0357	2021	2021-09-30
600965	2006-12-31	河北三河福成养牛集团总公司	27.66	1	3	-14.1945	2006	2006-06-30
600966	2006-12-31	山东博汇集团有限公司	36.39	1	3	-0.9871	2006	2006-06-30
600967	2020-12-31	内蒙古第一机械集团有限公司	42.76	1	3	-8.916	2020	2020-09-30
600980	2010-12-31	北京矿冶研究总院	44.58	1	3	-4.01	2010	2010-06-30
600984	2006-12-31	陕西建设机械（集团）有限责任公司	24.95	1	3	-15.539	2006	2006-06-30
600990	2014-12-31	华东电子工程研究所(中国电子科技集团公司第三十八研究所)	41.05	1	3	-0.9543	2014	2014-09-30
600991	2006-12-31	长丰（集团）有限责任公司	50.14	1	3	-2.8519	2006	2006-06-30
600992	2006-12-31	贵州钢绳(集团)有限责任公司	39.62	1	3	-30.1535	2006	2006-06-30
600993	2006-12-31	中国宝安集团股份有限公司	29.27	1	3	-10.1297	2006	2006-06-30
600997	2008-12-31	开滦(集团)有限责任公司	56.73	1	3	-3.8072	2008	2008-06-30
601038	2016-12-31	中国一拖集团有限公司	41.24	1	3	-3.3356	2016	2016-09-30
601100	2017-12-31	常州恒屹流体科技有限公司	37.96	1	3	-4.043	2017	2017-09-30
601106	2015-12-31	中国第一重型机械集团公司	62.11	1	3	-0.0011	2015	2015-09-30
601113	2016-12-31	三鼎控股集团有限公司	31.87	1	3	-8.6429	2016	2016-09-30
601126	2016-12-31	四方电气(集团)股份有限公司	45.12	1	3	-2.4595	2016	2016-09-30
601127	2021-12-31	重庆小康控股有限公司	30.98	1	3	-2	2021	2021-09-30
601137	2021-12-31	博威集团有限公司	28.61	1	3	-0.7974	2021	2021-09-30
601208	2014-12-31	广州高金技术产业集团有限公司	29.99	1	3	-5.2581	2014	2014-09-30
601218	2020-12-31	包士金	36.92	1	3	-0.1023	2020	2020-09-30
601339	2015-12-31	新国投资发展有限公司	29.72	1	3	-2.52	2015	2015-09-30
601558	2016-12-31	大连重工·起重集团有限公司	15.51	1	3	-1.3503	2016	2016-09-30
601608	2012-12-31	中国中信股份有限公司	63.87	1	3	-1.2531	2012	2012-06-30
601615	2020-12-31	深圳市招商洪大资本管理有限责任公司-靖安洪大招昆股权投资合伙企业(有限合伙)	10.14	1	3	-1.1247	2020	2020-09-30
601616	2015-12-31	新余旻杰投资管理有限公司	14.04	1	3	-13.7989	2015	2015-09-30
601700	2020-12-31	范建刚	27.25	1	3	-1.9899	2020	2020-09-30
601717	2010-12-31	河南省人民政府国有资产监督管理委员会	38.8	1	3	-2	2010	2010-06-30
601718	2016-12-31	新兴际华集团有限公司	61.33	1	3	-5	2016	2016-09-30
601727	2011-12-31	上海电气(集团)总公司	57.79	1	3	-0.2205	2011	2011-06-30
601766	2009-12-31	中国南方机车车辆工业集团公司	54.25	1	3	-2.4976	2009	2009-06-30
601799	2018-12-31	周晓萍	37.12	1	3	-0.1745	2018	2018-09-30
601865	2020-12-31	香港中央结算(代理人)有限公司	22.04	1	3	-0.3089	2020	2020-09-30
601877	2018-12-31	正泰集团股份有限公司	44.35	1	3	-1.1109	2018	2018-09-30
601908	2020-12-31	北京京运通达兴科技投资有限公司	34.12	1	3	-0.9985	2020	2020-09-30
601989	2011-12-31	中国船舶重工集团公司	54.74	1	3	0	2011	2011-06-30
603005	2017-12-31	Engineering and IP Advanced Technologies Ltd.	23.88	1	3	-0.6845	2017	2017-09-30
603008	2017-12-31	绍兴华易投资有限公司	24.57	1	3	-0.1522	2017	2017-09-30
603009	2019-12-31	靳坤	35.89	1	3	-2.2841	2019	2019-09-30
603010	2020-12-31	临海市万盛投资有限公司	28.57	1	3	-1.5867	2020	2020-09-30
603015	2019-12-31	RED FACTOR LIMITED	57.81	1	3	-0.4913	2019	2019-09-30
603016	2019-12-31	赵汉新	29.21	1	3	-9.7361	2019	2019-09-30
603021	2019-12-31	张德华	25.27	1	3	-8.4232	2019	2019-09-30
603023	2020-12-31	陈振华	31.02	1	3	-10.3404	2020	2020-09-30
603032	2021-12-31	德力西新疆投资集团有限公司	47.81	1	3	-0.9561	2021	2021-09-30
603035	2020-12-31	罗小春	31.24	1	3	-1.026	2020	2020-09-30
603050	2020-12-31	张成锁	11.07	1	3	-0.8889	2020	2020-09-30
603067	2021-12-31	蔡再华	39	1	3	-0.9881	2021	2021-09-30
603077	2019-12-31	四川和邦投资集团有限公司	28.23	1	3	-1	2019	2019-09-30
603088	2021-12-31	宁波成形控股有限公司	31.98	1	3	-0.1	2021	2021-09-30
603131	2020-12-31	舒宏瑞	31.59	1	3	-1.2777	2020	2020-09-30
603158	2018-12-31	腾龙科技集团有限公司	46.01	1	3	-1.8765	2018	2018-09-30
603160	2019-12-31	张帆	45.27	1	3	-1.9879	2019	2019-09-30
603165	2020-12-31	冯荣华	41.26	1	3	-2.9514	2020	2020-09-30
603166	2021-12-31	福达控股集团有限公司	59.48	1	3	-0.8356	2021	2021-09-30
603222	2020-12-31	双鸽集团有限公司	34.38	1	3	-0.2188	2020	2020-09-30
603299	2021-12-31	江苏省盐业集团有限责任公司	63.56	1	3	-0.188	2021	2021-09-30
603306	2017-12-31	KINGSWAY INTERNATIONAL LIMITED	42.98	1	3	-10.7003	2017	2017-09-30
603313	2019-12-31	倪张根	55.28	1	3	-4.7964	2019	2019-09-30
603328	2017-12-31	依顿投资有限公司	75.39	1	3	-2.9654	2017	2017-09-30
603333	2017-12-31	李广元	47.98	1	3	-5	2017	2017-09-30
603336	2020-12-31	黄俊辉	48.03	1	3	-2.9055	2020	2020-09-30
603355	2018-12-31	莱克(苏州)投资有限公司	36.63	1	3	-9.1571	2018	2018-09-30
603358	2021-12-31	陈竞宏	53.25	1	3	-1.8404	2021	2021-09-30
603360	2019-12-31	大连三鑫投资有限公司	29	1	3	-0.3884	2019	2019-09-30
603378	2018-12-31	上海创能明投资有限公司	27.72	1	3	-1.848	2018	2018-09-30
603416	2020-12-31	李新	23.1	1	3	-12	2020	2020-09-30
603429	2020-12-31	徐善水	40.45	1	3	-1.9843	2020	2020-09-30
603456	2019-12-31	浙江中贝九洲集团有限公司	32.58	1	3	-7.0377	2019	2019-09-30
603488	2020-12-31	金培荣	14.91	1	3	-1.6426	2020	2020-09-30
603499	2021-12-31	董建军	36.13	1	3	-1.0041	2021	2021-09-30
603501	2021-12-31	虞仁荣	30.32	1	3	-0.1028	2021	2021-09-30
603507	2021-12-31	胡震	27.68	1	3	-2	2021	2021-09-30
603515	2020-12-31	中山市欧普投资股份有限公司	46.05	1	3	-0.067	2020	2020-09-30
603517	2020-12-31	上海聚成企业发展合伙企业(有限合伙)	34.79	1	3	-0.7104	2020	2020-09-30
603519	2020-12-31	卢凤仙	25.92	1	3	-8	2020	2020-09-30
603567	2021-12-31	黑龙江创达集团有限公司	60.67	1	3	-0.8918	2021	2021-09-30
603596	2021-12-31	YUAN,YONGBIN	19.34	1	3	-1	2021	2021-09-30
603601	2020-12-31	郭茂	36.96	1	3	-0.8175	2020	2020-09-30
603605	2021-12-31	侯军呈	34.71	1	3	-0.9984	2021	2021-09-30
603615	2020-12-31	陈冠宇	24.97	1	3	-0.7748	2020	2020-09-30
603616	2019-12-31	北京韩建集团有限公司	46.12	1	3	-1.7044	2019	2019-09-30
603658	2020-12-31	郑州安图实业集团股份有限公司	55.13	1	3	-0.1162	2020	2020-09-30
603686	2019-12-31	张桂丰	18.83	1	3	-1.3858	2019	2019-09-30
603690	2020-12-31	蒋渊	23	1	3	-1.6897	2020	2020-09-30
603696	2019-12-31	林肖芳	52.88	1	3	-0.124	2019	2019-09-30
603707	2019-12-31	谢菊华	27.85	1	3	-0.3956	2019	2019-09-30
603718	2020-12-31	上海豪园创业投资发展有限公司	40.12	1	3	-0.1957	2020	2020-09-30
603722	2020-12-31	朱学军	27.19	1	3	-0.4435	2020	2020-09-30
603726	2021-12-31	高炎康	54.52	1	3	-0.6571	2021	2021-09-30
603738	2019-12-31	喻信东	37.52	1	3	-2.9262	2019	2019-09-30
603766	2019-12-31	隆鑫控股有限公司	50.07	1	3	-0.8452	2019	2019-09-30
603806	2018-12-31	杭州福斯特科技集团有限公司	53.63	1	3	-0.9989	2018	2018-09-30
603816	2021-12-31	顾家集团有限公司	28.7	1	3	-1.463	2021	2021-09-30
603818	2020-12-31	赵瑞海	22.97	1	3	-0.2871	2020	2020-09-30
603822	2017-12-31	桐乡市顺昌投资有限公司	25.04	1	3	-19.6046	2017	2017-09-30
603895	2021-12-31	上海茗嘉投资有限公司	61.89	1	3	-0.4551	2021	2021-09-30
603896	2020-12-31	浙江寿仙谷投资管理有限公司	29.47	1	3	-7.7494	2020	2020-09-30
603917	2021-12-31	施良才	11.69	1	3	-2.8996	2021	2021-09-30
603920	2020-12-31	新豪國際集團有限公司	62.27	1	3	-0.0659	2020	2020-09-30
603936	2019-12-31	徐缓	20.27	1	3	-0.0578	2019	2019-09-30
603958	2021-12-31	珍兴国际股份有限公司	66.24	1	3	-0.7832	2021	2021-09-30
603969	2020-12-31	谢志峰	21.42	1	3	-2	2020	2020-09-30
603986	2019-12-31	朱一明	10.01	1	3	-0.2784	2019	2019-09-30
603996	2021-12-31	中新产业集团有限公司	35.87	1	3	-3.998	2021	2021-09-30
603998	2019-12-31	张庆华	35.91	1	3	-0.1381	2019	2019-09-30
605055	2021-12-31	浙江浙宇控股集团有限公司	49.61	1	3	0	2021	2021-09-30
605198	2021-12-31	香港中央结算(代理人)有限公司	26.34	1	3	-0.0522	2021	2021-09-30
688180	2020-12-31	HKSCC NOMINEESLIMITED	20.94	1	3	0	2020	2020-09-30
689009	2021-12-31	Sequoia Capital China GF Holdco III-A,Ltd.	11.42	1	3	-3.6176	2021	2021-09-30
833819	2021-12-31	华邦生命健康股份有限公司	45.82	1	3	-15.4495	2021	2021-09-30
838275	2021-12-31	刘金萍	34.22	1	3	-0.0012	2021	2021-09-30
