# Supplementary material for: How does equity restriction affect innovation quality? Evidence from listed manufacturing companies in China
Source: PLoS One. 2023 Dec 7;18(12):e0295553. doi: 10.1371/journal.pone.0295553 (PMC10703261; doi:10.1371/journal.pone.0295553)
Supplement: S1 Dataset — (ZIP) [file pone.0295553.s001.zip › Supporting information/S1 Dataset/╩«┤≤╣╔╢1⁄2╬─╝■222856520-PSMDID─┌╔·╨╘/HLD_Shareholders[DES][xlsx].txt]

Stkcd [证券代码] - 以交易所公布的证券代码为准。
Reptdt [统计截止日期] - 以YYYY-MM-DD列示，部分缺少在相应位置上以00表示，如1993年12月某日表示为1993-12-00。基本情况统计的截止日期
S0301a [股东名称] - 股东名称
S0304a [持股比例(%)] - 持股比例
S0306a [持股排名] - 该股东在10大股东内排名。按年末持有股数进行排名。
ChangeType [变动方向] - 1=新进；2=增加；3=减少；4=不变（变动方向考虑期间送转增配股比例）
ChangeNumPercentage [变动数量占总股本比例(%)] - 变动数量占总股本比例考虑期间送转增比例
ChangeStartDate [变动起始日期] - 上期持股的截止日期
