# Supplementary material for: How does equity restriction affect innovation quality? Evidence from listed manufacturing companies in China
Source: PLoS One. 2023 Dec 7;18(12):e0295553. doi: 10.1371/journal.pone.0295553 (PMC10703261; doi:10.1371/journal.pone.0295553)
Supplement: S1 Dataset — (ZIP) [file pone.0295553.s001.zip › Supporting information/S1 Dataset/╩«┤≤╣╔╢1⁄2╣╔╚¿╝»╓╨╬─╝■/HLD_CR.xlsx]

## Sheet: sheet1
Stkcd	Reptdt	Shrcr1	Shrcr2	Shrcr3	Shrcr4	Shrz	Shrs
证券代码	统计截止日期	股权集中指标1(%)	股权集中指标2(%)	股权集中指标3(%)	股权集中指标4(%)	Z指数	S指数(%)
没有单位	没有单位	第一大股东持股比例	前三大股东持股比例	前5大股东持股比例	前十大股东持股比例	第一大股东与第二大股东持股比例的比值	第二大股东至第十大股东持股比例之和
000008	2006-12-31	22.1897	37.2958	42.5026	44.5528	1.7912	22.3632
000008	2007-12-31	22.1897	32.3841	35.7219	38.4183	2.9669	16.2287
000008	2008-12-31	22.1897	29.8826	34.1539	37.9606	4.4579	15.771
000008	2009-12-31	23.1476	31.8036	34.048	38.5033	5.2524	15.3557
000008	2010-12-31	23.1476	31.8036	35.9388	40.6038	5.2524	17.4562
000008	2011-12-31	23.1476	29.9354	33.3968	39.3458	5.448	16.1981
000008	2012-12-31	62.7115	65.5928	67.1189	69.755	30.4199	7.0434
000008	2013-12-31	62.7115	65.5928	66.9004	68.4888	30.4199	5.7773
000008	2014-12-31	51.4804	60.2412	63.2008	66.5961	8.1839	15.1157
000008	2015-12-31	28.2176	41.2354	47.5291	59.7158	2.9486	31.4981
000008	2016-12-31	12.4596	24.2991	29.7009	40.4339	1.8174	27.9743
000008	2017-12-31	12.4187	24.2737	31.9365	43.3944	1.8174	30.9757
000008	2018-12-31	20	39.6461	47.5354	53.1931	1.6105	33.1931
000008	2019-12-31	22.923	41.0182	43.4457	47.9013	1.8213	24.9783
000008	2020-12-31	25.6192	42.3375	44.8635	47.8704	2.0355	22.2512
000008	2021-12-31	25.6192	42.3375	44.857	47.8344	2.0355	22.2152
000012	2006-12-31	11.1532	32.6299	35.8504	40.3742	1.0083	29.221
000012	2007-12-31	6.7426	19.8774	30.7829	38.2501	1.0013	31.5075
000012	2008-12-31	6.4667	18.564	28.674	38.3687	1	31.902
000012	2009-12-31	6.5373	17.4238	25.1714	32.7234	1	26.186
000012	2010-12-31	3.6919	10.7361	16.4487	21.9702	1.02	18.2783
000012	2011-12-31	3.6211	10.0363	11.8937	14.8319	1.1097	11.2108
000012	2012-12-31	3.622	10.0388	12.1532	15.6674	1.1097	12.0454
000012	2013-12-31	3.622	9.4924	11.69	14.7998	1.2114	11.1778
000012	2014-12-31	3.622	9.2105	10.753	12.7074	1.2114	9.0854
000012	2015-12-31	11.0803	18.6248	23.4468	30.9722	2.8248	19.8919
000012	2016-12-31	15.4479	22.24	26.3034	32.1285	3.9382	16.6806
000012	2017-12-31	14.8415	21.367	25.2709	29.7083	3.9382	14.8668
000012	2018-12-31	14.8078	21.3184	25.2135	29.5642	3.9382	14.7564
000012	2019-12-31	15.0051	21.6024	25.5494	31.1452	3.9382	16.1401
000012	2020-12-31	15.1883	21.8663	26.7205	32.6862	3.9382	17.4979
000012	2021-12-31	15.1883	21.8663	26.6951	33.0807	3.9382	17.8924
000016	2006-12-31	8.7033	20.723	27.8728	36.0783	1.2031	27.375
000016	2007-12-31	8.7033	20.8915	27.9815	34.7658	1.2031	26.0625
000016	2008-12-31	16.6775	23.8183	27.7382	31.6086	3.4561	14.9311
000016	2009-12-31	19	24.765	28.5104	35.1028	5.6406	16.1028
000016	2010-12-31	19	25.6023	27.5903	30.1838	4.3088	11.1838
000016	2011-12-31	19	25.9469	28.0537	29.9123	3.9965	10.9123
000016	2012-12-31	19	26.0791	27.5037	29.048	3.8884	10.048
000016	2013-12-31	19	26.0855	28.263	30.4167	3.8833	11.4167
000016	2014-12-31	21.7508	27.8086	31.0926	37.0227	5.6276	15.2719
000016	2015-12-31	21.7508	31.7107	36.0871	39.9693	2.9097	18.2185
000016	2016-12-31	21.7508	31.6459	36.1664	40.5256	2.8761	18.7748
000016	2017-12-31	21.7508	31.641	36.1077	41.6059	2.8761	19.8551
000016	2018-12-31	21.7508	31.6447	36.0885	40.4475	2.8761	18.6967
000016	2019-12-31	21.7508	31.6447	36.0885	40.3791	2.8761	18.6283
000016	2020-12-31	21.7508	31.7356	36.5276	41.442	2.8761	19.6912
000016	2021-12-31	21.7508	33.8404	38.6823	44.1334	2.9097	22.3826
000017	2006-12-31	13.5782	28.2005	33.1415	41.5977	1.476	28.0195
000017	2007-12-31	13.5782	28.2005	33.033	40.2706	1.476	26.6924
000017	2008-12-31	13.5782	28.2005	33.033	40.2706	1.476	26.6924
000017	2009-12-31	13.5782	28.2005	33.033	41.5377	1.476	27.9595
000017	2010-12-31	11.8071	24.5222	28.7244	34.8164	1.476	23.0092
000017	2011-12-31	11.8071	20.8897	22.5885	24.7616	1.476	12.9544
000017	2012-12-31	11.8071	21.0569	23.0474	25.0422	1.476	13.235
000017	2013-12-31	11.5188	19.8686	21.8314	24.9664	1.6	13.4476
000017	2014-12-31	11.5188	18.0485	20.0335	23.3234	2.3522	11.8046
000017	2015-12-31	11.5188	15.2812	17.4259	20.6849	5.1659	9.1661
000017	2016-12-31	11.5188	16.9412	18.7758	21.6315	3.9923	10.1127
000017	2017-12-31	11.5188	16.9412	20.3362	24.744	3.9923	13.2252
000017	2018-12-31	11.5188	16.9269	18.8353	21.1921	3.9923	9.6733
000017	2019-12-31	11.5188	16.9269	18.8344	21.3029	3.9923	9.7841
000017	2020-12-31	11.5188	16.9269	19.5375	22.5859	3.9923	11.0671
000017	2021-12-31	11.5188	16.9269	19.2632	22.1362	3.9923	10.6174
000020	2006-12-31	22.0591	49.9699	55.5102	57.3307	1	35.2716
000020	2007-12-31	41.1391	51.8996	52.8616	54.6939	7.0304	13.5549
000020	2008-12-31	41.1391	51.8996	52.6611	54.0601	7.0304	12.921
000020	2009-12-31	41.1391	51.8996	53.2845	54.6436	7.0304	13.5045
000020	2010-12-31	41.1391	51.8996	52.7227	53.8788	7.0304	12.7397
000020	2011-12-31	41.1391	51.8996	52.6737	53.8729	7.0304	12.7338
000020	2012-12-31	41.1391	51.8996	52.8787	54.0646	7.0304	12.9255
000020	2013-12-31	41.1391	51.8996	52.5608	53.6489	7.0304	12.5099
000020	2014-12-31	41.1391	51.8996	52.4845	53.6048	7.0304	12.4658
000020	2015-12-31	41.1391	51.8996	53.5357	54.835	7.0304	13.6959
000020	2016-12-31	41.1391	51.4758	53.964	55.5805	7.0304	14.4414
000020	2017-12-31	41.1391	51.4758	54.0005	55.9388	7.0304	14.7998
000020	2018-12-31	41.2066	51.5433	54.7925	56.3905	7.0419	15.1839
000020	2019-12-31	42.1279	52.3814	55.6394	58.1576	7.1993	16.0297
000020	2020-12-31	42.1279	50.4771	53.735	56.6096	7.1993	14.4817
000020	2021-12-31	42.1279	50.4771	53.735	57.4053	7.1993	15.2774
000021	2006-12-31	49.539	62.966	65.0262	66.9931	5.9485	17.4542
000021	2007-12-31	49.6362	58.9034	59.5627	60.7063	5.9485	11.0701
000021	2008-12-31	49.6362	58.844	59.4079	60.0694	5.9485	10.4332
000021	2009-12-31	49.6362	59.2153	61.1755	64.5262	6.1315	14.89
000021	2010-12-31	49.6362	59.3991	61.2948	64.5937	6.1315	14.9575
000021	2011-12-31	49.6362	58.4394	59.4587	60.6494	6.1401	11.0131
000021	2012-12-31	49.6362	58.4304	59.6126	61.3402	6.1401	11.704
000021	2013-12-31	44.5088	54.4797	57.8016	62.1683	6.1401	17.6595
000021	2014-12-31	44.5088	53.9928	55.552	57.0956	6.1401	12.5868
000021	2015-12-31	44.5088	53.9928	55.3144	57.1301	6.1401	12.6213
000021	2016-12-31	44.5088	53.6351	54.4289	55.6565	6.1401	11.1477
000021	2017-12-31	44.5088	53.2298	54.3298	55.6273	6.1401	11.1185
000021	2018-12-31	44.5088	52.975	54.6246	55.7223	6.1401	11.2135
000021	2019-12-31	43.5088	52.0546	53.945	56.3576	6.0022	12.8488
000021	2020-12-31	36.6053	47.0405	48.826	50.3614	5.0498	13.7561
000021	2021-12-31	34.51	42.7596	44.8646	46.8444	5.0498	12.3344
000023	2006-12-31	33.8107	56.69	57.2487	58.2247	1.4974	24.414
000023	2007-12-31	33.8107	56.0614	56.9145	58.0148	1.5652	24.2041
000023	2008-12-31	33.8107	55.2335	56.0498	57.3874	1.6389	23.5767
000023	2009-12-31	33.8107	50.1875	51.3422	52.8365	2.1546	19.0258
000023	2010-12-31	31.3058	46.8521	47.8223	49.5755	2.1531	18.2697
000023	2011-12-31	31.4355	46.6337	47.6861	49.4666	2.162	18.0311
000023	2012-12-31	29.99	45.2465	46.5184	48.7434	2.0626	18.7535
000023	2013-12-31	30.129	45.2876	47.3057	50.0561	2.5289	19.9271
000023	2014-12-31	30.129	46.5857	49.0434	52.6617	2.5289	22.5328
000023	2015-12-31	15.1345	40.7884	42.6447	46.0047	1.0093	30.8702
000023	2016-12-31	15.1345	40.536	45.9301	54.9812	1.0093	39.8468
000023	2017-12-31	15.1345	31.8361	42.3886	52.0908	1.6978	36.9563
000023	2018-12-31	15.1345	31.8289	42.3814	47.1343	1.6992	31.9998
000023	2019-12-31	27.3862	39.5769	43.7863	47.0748	3.0962	19.6887
000023	2020-12-31	27.3862	43.6453	51.7147	58.9078	2.9306	31.5217
000023	2021-12-31	27.3862	44.3003	53.8406	61.2529	2.7386	33.8668
000030	2006-12-31	66.3616	70.0229	72.4433	75.131	36.25	8.7694
000030	2007-12-31	66.3616	70.0229	72.3112	74.3109	36.25	7.9493
000030	2008-12-31	59.8239	63.1318	65.4421	67.7183	36.1699	7.8944
000030	2009-12-31	59.8239	63.1318	65.441	67.6872	36.1699	7.8633
000030	2010-12-31	59.8239	62.8509	64.3674	66.6059	36.1699	6.782
000030	2011-12-31	23.8689	41.3514	45.5825	53.6625	1.7347	29.7936
000030	2012-12-31	22.5357	34.5054	38.7199	46.2674	2.5706	23.7317
000030	2013-12-31	24.3099	58.3975	71.5943	76.6966	1.2037	52.3868
000030	2014-12-31	24.3099	53.4817	67.3514	73.6277	1.5909	49.3178
000030	2015-12-31	24.4122	53.7068	66.9591	72.2262	1.5909	47.814
000030	2016-12-31	24.4122	53.7068	65.405	70.3691	1.5909	45.9569
000030	2017-12-31	24.4122	53.9144	65.881	70.8451	1.5697	46.4329
000030	2018-12-31	24.4122	56.2845	68.6647	72.5247	1.3621	48.1125
000030	2019-12-31	24.4122	56.6711	69.0514	72.9113	1.3333	48.4991
000030	2020-12-31	24.4122	56.6711	70.5103	75.9862	1.3333	51.574
000030	2021-12-31	24.4122	56.6711	68.5966	70.9845	1.3333	46.5723
000039	2006-12-31	16.2324	38.9869	42.7821	48.4328	1	32.2003
000039	2007-12-31	16.5458	39.3003	42.9162	46.7876	1.0193	30.2418
000039	2008-12-31	21.8034	44.5581	48.8832	52.4139	1.3432	30.6106
000039	2009-12-31	24.817	49.0847	51.5782	54.4043	1.1382	29.5873
000039	2010-12-31	25	46.8034	50.9846	54.3757	1.5401	29.3757
000039	2011-12-31	25.5382	47.3416	51.7152	54.643	1.5733	29.1048
000039	2012-12-31	53.7291	70.8804	71.7407	73.119	3.31	19.39
000039	2013-12-31	53.7287	71.4102	72.5343	74.3038	3.31	20.5751
000039	2014-12-31	53.5211	70.4633	71.2656	72.2885	3.3098	18.7674
000039	2015-12-31	48.0326	69.5356	74.8537	77.6068	2.8763	29.5742
000039	2016-12-31	55.4397	75.0443	76.641	78.2469	3.3207	22.8073
000039	2017-12-31	58.0155	75.115	76.7239	78.3275	4.0043	20.312
000039	2018-12-31	57.9989	74.8489	76.4379	77.9704	4.006	19.9715
000039	2019-12-31	58.1175	74.9557	76.5373	78.0602	4.017	19.9428
000039	2020-12-31	58.1998	72.6255	75.9816	79.8509	5.978	21.6512
000039	2021-12-31	59.3102	71.5158	73.8692	77.3605	6.092	18.0503
000045	2006-12-31	60.6721	61.2929	61.6941	62.4608	185.902	1.7888
000045	2007-12-31	60.6721	61.2521	61.7189	62.658	206.029	1.986
000045	2008-12-31	60.6721	61.3494	61.8838	62.8084	158.484	2.1364
000045	2009-12-31	59.1444	60.0929	60.9447	62.721	115.765	3.5766
000045	2010-12-31	54.2644	63.2903	68.882	73.1493	11.3219	18.8849
000045	2011-12-31	54.2644	61.6446	62.4554	63.8301	11.3219	9.5657
000045	2012-12-31	54.2644	59.415	60.0216	61.0244	11.3219	6.7601
000045	2013-12-31	46.2111	53.8333	60.6068	71.9457	11.0891	25.7346
000045	2014-12-31	46.2111	51.217	52.4182	54.3969	14.5123	8.1858
000045	2015-12-31	46.2111	53.4199	54.8044	57.1081	11.4825	10.897
000045	2016-12-31	46.2111	50.6559	51.9015	53.3855	14.5123	7.1744
000045	2017-12-31	45.7816	50.0428	50.9447	52.0807	14.5123	6.2991
000045	2018-12-31	45.7816	49.7057	50.8921	52.1609	14.5123	6.3793
000045	2019-12-31	45.9556	49.7899	50.9871	52.3103	14.5123	6.3547
000045	2020-12-31	46.0973	49.9088	50.9589	52.7181	14.5123	6.6208
000045	2021-12-31	46.2111	50.5817	52.1249	54.3717	14.5123	8.1606
000048	2006-12-31	26.358	47.9396	53.7435	60.277	1.4248	33.919
000048	2007-12-31	26.358	41.5881	43.1614	44.8068	1.9525	18.4488
000048	2008-12-31	26.358	40.3135	42.2794	45.0179	2.1561	18.6599
000048	2009-12-31	26.358	35.9343	39.4692	43.257	3.6182	16.899
000048	2010-12-31	26.358	33.7001	37.2755	41.8827	5.5005	15.5246
000048	2011-12-31	26.358	30.7994	34.0535	37.9459	9.9958	11.5879
000048	2012-12-31	24.1316	30.716	34.764	39.2504	6.1132	15.1188
000048	2013-12-31	26.358	30.225	33.9002	40.3831	13.5077	14.0251
000048	2014-12-31	26.358	44.4588	48.5673	55.2925	1.667	28.9344
000048	2015-12-31	28.5419	43.655	48.0742	58.1308	2.9187	29.5889
000048	2016-12-31	31.6498	63.7572	68.0887	76.4094	1.0603	44.7597
000048	2017-12-31	31.6498	64.5353	69.167	78.4664	1.0603	46.8166
000048	2018-12-31	41.6498	73.7676	77.8916	83.1545	1.3953	41.5047
000048	2019-12-31	41.6499	73.9672	78.097	83.2223	1.3953	41.5723
000048	2020-12-31	42.8823	74.979	79.0316	82.4909	1.4366	39.6086
000048	2021-12-31	43.038	76.2859	80.7455	84.1367	1.4418	41.0987
000049	2006-12-31	53.0439	58.1623	59.09	60.0251	12.254	6.9812
000049	2007-12-31	53.1513	54.9545	56.5467	59.0015	58.3017	5.8503
000049	2008-12-31	53.1513	54.7726	55.526	56.9419	45.2365	3.7906
000049	2009-12-31	50.4513	51.3631	51.8307	52.6683	102.971	2.217
000049	2010-12-31	48.6513	49.2871	49.7113	50.3131	128.018	1.6618
000049	2011-12-31	48.6513	50.9676	52.1842	54.7601	35.4804	6.1089
000049	2012-12-31	47.3117	54.3014	58.2601	63.9212	10.9934	16.6095
000049	2013-12-31	45.676	53.5046	56.8848	63.27	9.5242	17.5941
000049	2014-12-31	45.2277	47.5128	48.1415	48.9531	28.1294	3.7254
000049	2015-12-31	45.2277	50.7271	53.2772	56.4674	13.2084	11.2397
000049	2016-12-31	45.2277	51.2832	53.2362	56.7882	13.2084	11.5605
000049	2017-12-31	45.2277	49.8299	51.6712	54.7435	13.2084	9.5158
000049	2018-12-31	45.2277	50.0102	51.8657	54.8724	13.2084	9.6447
000049	2019-12-31	44.8012	50.3392	52.0379	54.8021	13.2084	10.001
000049	2020-12-31	44.8012	51.292	56.0977	62.4765	13.2084	17.6753
000049	2021-12-31	22.8591	46.9928	49.6361	53.0543	1.0408	30.1952
000050	2006-12-31	52.6177	64.4699	65.7518	68.4251	4.6995	15.8074
000050	2007-12-31	45.6217	60.2925	64.472	70.281	4.6995	24.6593
000050	2008-12-31	45.6217	59.2559	62.6517	66.8149	4.6995	21.1932
000050	2009-12-31	45.6217	60.1547	62.0006	63.2279	4.6995	17.6062
000050	2010-12-31	45.6217	56.7429	59.3425	63.2755	5.162	17.6538
000050	2011-12-31	45.6217	57.4257	58.9156	60.3953	5.4294	14.7736
000050	2012-12-31	45.6217	56.8226	58.7959	61.4685	5.4294	15.8468
000050	2013-12-31	45.6217	54.5555	55.5613	57.184	5.4294	11.5623
000050	2014-12-31	25.7628	44.6504	55.7967	65.9867	2.1975	40.2239
000050	2015-12-31	25.7628	44.6504	55.7967	65.0838	2.1975	39.321
000050	2016-12-31	20.8099	36.0664	45.7594	58.913	2.1975	38.1031
000050	2017-12-31	20.8099	35.5664	44.2602	52.633	2.32	31.8231
000050	2018-12-31	19.0228	41.7648	56.3037	64.6282	1.3363	45.6055
000050	2019-12-31	19.0228	42.0235	56.5625	64.7256	1.3363	45.7028
000050	2020-12-31	15.8523	35.7155	50.0218	62.4097	1.3363	46.5574
000050	2021-12-31	15.8523	35.7155	50.0218	62.7062	1.3363	46.8539
000055	2006-12-31	17.0109	35.9007	37.2556	39.7461	1.2736	22.7353
000055	2007-12-31	12.4954	25.9298	26.9729	28.438	1.4725	15.9426
000055	2008-12-31	10.9244	22.7931	23.8302	25.1841	1.5764	14.2597
000055	2009-12-31	10.0402	18.2185	19.2775	20.5323	2.2667	10.4921
000055	2010-12-31	9.0862	13.6655	17.2722	23.1429	3.8505	14.0567
000055	2011-12-31	9.0862	13.6655	16.0496	17.6554	3.8505	8.5692
000055	2012-12-31	9.0862	15.9701	20.5494	22.0414	2.2355	12.9552
000055	2013-12-31	9.0862	16.6058	22.2575	27.9998	2.272	18.9136
000055	2014-12-31	9.0862	18.0498	23.2003	28.9686	1.8172	19.8824
000055	2015-12-31	9.0862	19.8532	24.6483	33.2989	1.4369	24.2127
000055	2016-12-31	8.7156	20.2242	25.8692	32.7406	1.1984	24.025
000055	2017-12-31	8.7156	20.4778	25.041	30.4097	1.1374	21.6941
000055	2018-12-31	9.797	20.9168	24.9558	28.8691	1.2059	19.0722
000055	2019-12-31	10.2229	22.5731	25.6653	28.2873	1.1075	18.0644
000055	2020-12-31	10.8711	23.318	25.3554	27.6887	1.1253	16.8177
000055	2021-12-31	11.1124	24.221	26.2858	28.5636	1.1063	17.4512
000059	2006-12-31	60.2584	63.7207	64.3622	64.8351	19.5307	4.5767
000059	2007-12-31	60.2584	61.6154	62.1285	62.9011	55.5068	2.6427
000059	2008-12-31	51.1393	58.4695	65.4665	77.2116	13.6429	26.0723
000059	2009-12-31	51.1393	55.2958	57.067	60.0225	17.5409	8.8833
000059	2010-12-31	51.1393	54.2792	55.4441	57.6414	22.7381	6.5022
000059	2011-12-31	51.1393	53.3325	55.1218	57.4969	46.0776	6.3577
000059	2012-12-31	51.1393	53.3884	54.6526	57.1381	35.8422	5.9988
000059	2013-12-31	51.1393	53.6229	54.7208	56.8003	36.5071	5.661
000059	2014-12-31	50.8551	54.382	56.3516	59.0914	20.3892	8.2363
000059	2015-12-31	47.5365	54.4698	56.1268	58.7873	10.7087	11.2508
000059	2016-12-31	32.1623	48.5776	50.0221	52.3459	2.092	20.1836
000059	2017-12-31	32.1623	47.8554	48.8382	50.2794	2.4959	18.1171
000059	2018-12-31	32.1623	47.8554	50.6019	52.456	3.2435	20.2937
000059	2019-12-31	32.1623	47.8554	51.2627	53.9445	3.2435	21.7822
000059	2020-12-31	27.1623	47.8554	51.4922	54.3333	2.5204	27.171
000059	2021-12-31	27.1623	47.0363	50.5171	55.4855	2.7277	28.3232
000060	2006-12-31	31.6271	39.9002	43.3181	47.4176	7.0086	15.7906
000060	2007-12-31	31.7311	40.0043	43.2331	48.6808	7.0316	16.9497
000060	2008-12-31	31.7311	38.225	41.0427	44.6605	7.0316	12.9294
000060	2009-12-31	31.7311	38.4977	41.6796	46.1648	7.0316	14.4337
000060	2010-12-31	31.7311	40.3616	42.216	45.6798	4.8741	13.9487
000060	2011-12-31	31.7311	39.279	40.9754	42.9863	4.8741	11.2552
000060	2012-12-31	31.7311	39.5986	41.3367	44.4608	4.6345	12.7298
000060	2013-12-31	31.7311	41.24	43.7469	46.3574	4.6345	14.6264
000060	2014-12-31	31.7311	40.8159	43.1667	45.4663	4.6345	13.7352
000060	2015-12-31	29.5844	37.9862	41.0497	45.5904	5.3383	16.006
000060	2016-12-31	29.5844	37.4557	41.2364	45.813	6.165	16.2285
000060	2017-12-31	27.5064	33.7102	37.5394	42.1843	7.0278	14.6779
000060	2018-12-31	27.5064	33.7102	37.21	40.952	7.0278	13.4457
000060	2019-12-31	27.5064	33.7102	37.5504	41.7192	7.0278	14.2128
000060	2020-12-31	27.5064	33.7102	37.4707	41.4852	7.0278	13.9789
000060	2021-12-31	32.8806	35.9632	37.7042	39.553	18.2299	6.6724
000063	2006-12-31	37.4102	55.9543	58.7239	63.6854	2.2485	26.2752
000063	2007-12-31	35.0773	53.3067	55.632	60.481	2.1059	25.4037
000063	2008-12-31	35.5153	53.6085	56.0654	60.9643	2.1322	25.449
000063	2009-12-31	33.8668	51.5563	54.4179	58.1845	2.1317	24.3178
000063	2010-12-31	32.4523	51.9969	54.3045	58.3853	1.7765	25.933
000063	2011-12-31	30.7607	51.2797	54.06	57.9271	1.6836	27.1664
000063	2012-12-31	30.7607	51.3857	54.7937	59.545	1.6841	28.7843
000063	2013-12-31	30.7834	50.7541	52.7753	56.4461	1.6842	25.6627
000063	2014-12-31	30.7834	50.1515	51.3233	53.2272	1.6841	22.4438
000063	2015-12-31	30.5925	51.341	53.6384	56.6528	1.6839	26.0603
000063	2016-12-31	30.3451	50.8953	53.1697	56.341	1.6841	25.9959
000063	2017-12-31	30.3355	49.5789	51.6644	54.7078	1.6862	24.3723
000063	2018-12-31	30.3355	49.5792	51.1538	53.27	1.6861	22.9345
000063	2019-12-31	27.1754	46.6246	48.878	51.7907	1.523	24.6152
000063	2020-12-31	22.4449	39.9653	42.2015	46.8652	1.3766	24.4203
000063	2021-12-31	21.3046	39.5372	42.2503	46.2969	1.3396	24.9923
000066	2006-12-31	47.8151	48.3613	48.6054	49.0455	130.681	1.2304
000066	2007-12-31	47.8151	50.2049	51.0309	51.5308	28.2185	3.7157
000066	2008-12-31	47.8151	48.7147	49.2126	49.7843	88.498	1.9691
000066	2009-12-31	47.8151	51.0625	52.4928	54.9569	29.0861	7.1417
000066	2010-12-31	53.9174	57.2403	58.0639	59.1072	19.9821	5.1898
000066	2011-12-31	53.9174	57.1775	57.9305	58.731	19.9821	4.8136
000066	2012-12-31	53.9174	54.3658	54.6583	55.2339	199.821	1.3165
000066	2013-12-31	53.9174	57.2043	57.5626	58.2428	19.9821	4.3253
000066	2014-12-31	53.9174	56.2269	56.6769	57.5413	27.2078	3.6239
000066	2015-12-31	53.9174	54.742	55.3476	56.6849	125.204	2.7674
000066	2016-12-31	53.9174	55.3321	56.203	57.3073	63.4921	3.3899
000066	2017-12-31	40.9083	42.6607	43.3563	44.6009	34.8523	3.6926
000066	2018-12-31	40.7493	42.3441	43.6701	45.464	45.1555	4.7147
000066	2019-12-31	40.5877	43.8531	46.3017	49.9114	20.1975	9.3237
000066	2020-12-31	41.5097	44.0098	45.2918	47.9554	22.8437	6.4457
000066	2021-12-31	41.3659	44.0097	45.311	46.6622	21.0714	5.2963
000070	2006-12-31	49.1365	58.6521	61.36	62.1939	7.7457	13.0574
000070	2007-12-31	49.1365	58.6521	61.4938	63.7845	7.7457	14.6481
000070	2008-12-31	49.1365	58.6521	61.2227	62.8805	7.7457	13.744
000070	2009-12-31	49.1365	57.1308	58.2863	60.1785	7.7457	11.0421
000070	2010-12-31	49.1365	57.1308	58.8088	60.0542	7.7457	10.9178
000070	2011-12-31	49.1365	56.1688	57.7426	59.8123	9.1302	10.6758
000070	2012-12-31	49.1365	56.1688	57.7426	59.1544	9.1302	10.018
000070	2013-12-31	45.3289	52.5076	55.1373	59.0918	9.1302	13.7629
000070	2014-12-31	45.3289	52.231	54.3847	56.3457	9.1302	11.0169
000070	2015-12-31	39.1841	47.5175	53.0942	57.7351	8.4239	18.551
000070	2016-12-31	39.1841	47.5175	53.0942	58.9962	8.4239	19.8121
000070	2017-12-31	39.1841	47.5175	53.0942	57.0162	8.4239	17.8321
000070	2018-12-31	39.1841	47.5175	53.0942	56.8594	8.4239	17.6753
000070	2019-12-31	36.174	40.5045	43.9871	47.3648	14.6589	11.1908
000070	2020-12-31	36.1042	40.2766	43.2154	46.5935	14.6589	10.4893
000070	2021-12-31	37.0702	40.9404	42.9798	45.0241	15.5672	7.9539
000100	2006-12-31	12.8435	26.8213	35.7558	43.8362	1.6721	30.9927
000100	2007-12-31	12.7353	23.0958	28.4152	30.8776	2.0225	18.1423
000100	2008-12-31	12.704	22.773	26.9462	30.1418	2.0175	17.4378
000100	2009-12-31	11.1874	22.2029	26.8064	32.5628	2.0175	21.3754
000100	2010-12-31	9.7989	20.9878	28.6057	44.656	1.7212	34.8571
000100	2011-12-31	9.7989	16.9289	20.0418	23.5259	1.8062	13.7271
000100	2012-12-31	9.7989	17.4922	20.0197	24.3145	1.6785	14.5157
000100	2013-12-31	9.7354	17.4011	19.2477	22.3126	1.6236	12.5773
000100	2014-12-31	8.7869	16.7287	19.0067	22.9866	1.3013	14.1997
000100	2015-12-31	7.1835	16.3649	23.4105	35.9135	1.3762	28.73
000100	2016-12-31	7.1921	17.4262	25.099	39.0752	1.3762	31.8831
000100	2017-12-31	7.842	19.0644	27.0736	40.6509	1.2065	32.8089
000100	2018-12-31	7.8227	19.065	25.9813	37.9824	1.2067	30.1597
000100	2019-12-31	9.031	19.4129	24.7847	29.5658	1.3908	20.5349
000100	2020-12-31	8.2576	17.2869	23.5926	30.1491	1.5591	21.8915
000100	2021-12-31	8.2576	17.5351	23.3872	27.7592	1.5591	19.5016
000153	2006-12-31	14.7509	37.7976	46.6859	49.4553	1.2323	34.7044
000153	2007-12-31	14.7509	37.7976	49.0393	50.6516	1.2323	35.9007
000153	2008-12-31	14.7509	36.5963	47.8379	49.4447	1.3317	34.6937
000153	2009-12-31	14.7509	34.7604	46.9862	51.36	1.3317	36.6091
000153	2010-12-31	14.7509	33.2202	42.407	45.4913	1.3317	30.7404
000153	2011-12-31	14.7509	33.2202	40.9648	42.2328	1.3317	27.4819
000153	2012-12-31	14.7509	33.2202	40.8768	42.1421	1.3317	27.3912
000153	2013-12-31	7.642	17.9427	27.4999	42.9274	1.426	35.2855
000153	2014-12-31	11.4827	22.253	30.1406	40.6719	1.96	29.1892
000153	2015-12-31	11.4827	24.571	30.4294	34.7958	1.4044	23.3131
000153	2016-12-31	11.4827	25.5175	32.6719	35.4058	1.4044	23.9232
000153	2017-12-31	11.3039	25.1202	29.7248	34.3054	1.4044	23.0015
000153	2018-12-31	11.3039	25.1202	32.1633	36.5366	1.4044	25.2327
000153	2019-12-31	11.4827	25.5175	30.7497	35.5623	1.4044	24.0796
000153	2020-12-31	11.4827	25.5175	32.6719	34.4567	1.4044	22.9741
000153	2021-12-31	11.4827	24.571	31.3905	37.7619	1.4044	26.2793
000157	2006-12-31	41.8614	57.5147	60.6854	65.4584	3.1464	23.597
000157	2007-12-31	41.8614	54.7911	57.7776	63.2467	3.7551	21.3853
000157	2008-12-31	41.8614	53.8213	56.778	61.5019	4.201	19.6405
000157	2009-12-31	24.9913	41.5531	49.9087	55.949	2.7737	30.9578
000157	2010-12-31	16.7681	39.5172	48.02	57.7514	1.0177	40.9833
000157	2011-12-31	18.5286	39.8916	48.019	56.7829	1.1446	38.2543
000157	2012-12-31	18.528	39.731	46.6422	54.3836	1.1446	35.8556
000157	2013-12-31	18.5284	39.8084	46.7196	54.1132	1.1392	35.5848
000157	2014-12-31	18.5267	39.8067	44.1835	49.6885	1.1391	31.1618
000157	2015-12-31	18.0802	39.4764	44.683	51.6022	1.1056	33.522
000157	2016-12-31	18.0789	39.4751	44.6817	51.9202	1.1055	33.8413
000157	2017-12-31	17.7793	38.8189	43.9388	50.7382	1.1057	32.9588
000157	2018-12-31	17.7443	38.7448	43.8889	51.1783	1.1055	33.434
000157	2019-12-31	17.6033	41.4261	51.3005	61.6354	1.1052	44.0321
000157	2020-12-31	17.4547	41.8386	54.9769	62.6103	1.1055	45.1556
000157	2021-12-31	18.1958	40.4996	47.8759	55.5378	1.2599	37.3419
000301	2006-12-31	40.7706	43.2237	44.2198	45.8754	26.3974	5.1048
000301	2007-12-31	36.6935	38.6308	39.3666	40.2903	31.9296	3.5967
000301	2008-12-31	36.6935	38.4584	39.5771	41.2454	37.2512	4.5518
000301	2009-12-31	36.6935	39.0337	40.7756	43.7998	27.7654	7.1062
000301	2010-12-31	36.6935	38.5699	40.1712	41.7098	37.8184	5.0163
000301	2011-12-31	36.6935	38.3254	38.9399	39.915	37.8184	3.2214
000301	2012-12-31	36.6935	38.3254	38.8652	39.9029	37.8184	3.2093
000301	2013-12-31	36.6935	37.748	38.3435	39.0636	51.3809	2.37
000301	2014-12-31	36.6935	37.3486	37.9133	38.5998	105.031	1.9063
000301	2015-12-31	37.4487	38.2997	38.8351	39.6572	86.7817	2.2084
000301	2016-12-31	26.5115	37.939	38.5178	39.3004	2.4084	12.7889
000301	2017-12-31	26.5115	37.8252	38.3381	39.2368	2.4084	12.7253
000301	2018-12-31	68.7066	80.0511	81.356	81.9753	8.5711	13.2687
000301	2019-12-31	68.7066	80.0511	81.4173	82.3561	8.5711	13.6495
000301	2020-12-31	57.2555	70.8607	75.9428	82.4523	8.2678	25.1968
000301	2021-12-31	57.2544	70.7096	75.8387	80.3931	8.2678	23.1387
000333	2013-12-31	35.4914	44.849	48.4782	55.7538	4.9138	20.2624
000333	2014-12-31	35.4914	44.8805	48.51	55.7498	4.9138	20.2584
000333	2015-12-31	35.0669	45.1926	49.161	56.8482	4.9138	21.7813
000333	2016-12-31	34.7493	39.6578	42.9033	49.5223	12.466	14.773
000333	2017-12-31	33.7148	46.6643	50.4881	56.2777	3.5283	22.5629
000333	2018-12-31	33.3798	49.9526	53.5439	59.8146	2.4575	26.4349
000333	2019-12-31	31.728	51.4566	55.1481	60.0478	1.8789	28.3198
000333	2020-12-31	30.8561	48.7206	51.8629	56.5073	2.0508	25.6512
000333	2021-12-31	31.0479	51.3026	54.4644	58.8588	1.7825	27.8109
000338	2007-12-31	24.2301	43.6572	51.916	64.0612	1.6247	39.8311
000338	2008-12-31	24.1857	43.6209	51.8797	63.6239	1.6208	39.4382
000338	2009-12-31	24.2254	43.6606	51.9194	63.9796	1.6235	39.7542
000338	2010-12-31	24.1528	45.2644	52.3837	62.6179	1.4351	38.4651
000338	2011-12-31	24.1639	44.7026	51.1183	60.0752	1.4358	35.9113
000338	2012-12-31	24.2964	44.8351	51.2507	58.7633	1.4437	34.4669
000338	2013-12-31	24.2202	44.7589	51.1745	58.6755	1.4391	34.4553
000338	2014-12-31	24.2218	44.7605	50.2816	56.7934	1.4392	32.5716
000338	2015-12-31	24.2256	44.7644	49.7551	57.1464	1.4395	32.9208
000338	2016-12-31	24.2217	44.7605	49.221	54.1164	1.4392	29.8947
000338	2017-12-31	24.2282	44.7669	49.3993	53.6578	1.4396	29.4296
000338	2018-12-31	24.2328	45.9358	51.6907	57.0474	1.3782	32.8146
000338	2019-12-31	24.432	47.2418	53.0426	58.2499	1.3786	33.8179
000338	2020-12-31	24.4331	52.4333	58.2342	63.0311	1.3786	38.598
000338	2021-12-31	22.2169	43.3025	48.5765	51.982	1.3629	29.7651
000400	2006-12-31	30.1984	34.0751	36.3854	39.7048	13.9914	9.5064
000400	2007-12-31	29.8984	32.8392	34.836	38.5615	16.1514	8.6632
000400	2008-12-31	29.8984	35.8105	39.6799	47.432	8.5088	17.5336
000400	2009-12-31	29.8984	35.5374	39.1562	44.1668	8.4838	14.2684
000400	2010-12-31	29.8984	33.8519	36.5088	41.5677	14.3161	11.6693
000400	2011-12-31	19.3821	29.8984	36.3228	45.0357	3.6854	25.6535
000400	2012-12-31	19.3821	29.8984	37.4092	43.8316	3.6854	24.4495
000400	2013-12-31	19.3821	28.3444	31.9855	38.5587	3.8789	19.1766
000400	2014-12-31	41.0249	43.1585	44.645	46.6792	36.4383	5.6542
000400	2015-12-31	40.9474	46.0225	49.172	53.1151	15.187	12.1677
000400	2016-12-31	41.276	46.4026	49.8353	54.2018	15.3089	12.9257
000400	2017-12-31	41.276	46.1157	48.9243	52.7812	15.3089	11.5051
000400	2018-12-31	41.276	46.1019	47.9739	51.5345	15.3879	10.2584
000400	2019-12-31	43.2561	48.082	50.1189	53.7516	16.1261	10.4955
000400	2020-12-31	43.2561	51.758	54.3278	57.9181	6.803	14.662
000400	2021-12-31	38.4727	42.8113	44.2885	47.6785	10.6872	9.2058
000401	2006-12-31	52.8246	56.566	58.5854	62.5967	23.2607	9.7721
000401	2007-12-31	51.3673	56.0734	58.7328	63.4016	17.8002	12.0343
000401	2008-12-31	40.7785	52.7069	57.1128	64.5741	4.9622	23.7957
000401	2009-12-31	40.7787	52.8866	57.0177	63.4995	4.8562	22.7207
000401	2010-12-31	41.4247	54.6676	58.0074	63.6208	3.6722	22.1961
000401	2011-12-31	41.4247	67.8333	71.8712	77.4895	2.7079	36.0648
000401	2012-12-31	38.6272	64.0098	65.4021	68.3577	2.5111	29.7305
000401	2013-12-31	38.628	64.6363	67.0829	70.3	2.413	31.6719
000401	2014-12-31	38.628	68.4682	72.1887	75.2909	1.947	36.6629
000401	2015-12-31	37.4831	61.4126	65.5043	69.5209	2.6909	32.0378
000401	2016-12-31	30	53.9296	63.0377	68.3562	2.1537	38.3562
000401	2017-12-31	30	38.2164	40.6499	43.749	5.6745	13.749
000401	2018-12-31	30	40.8418	44.3863	48.4754	4.2857	18.4754
000401	2019-12-31	30	39.2601	42.2853	46.0226	4.2857	16.0226
000401	2020-12-31	30	39.6941	43.1077	47.9429	4.2857	17.9429
000401	2021-12-31	47.5329	67.7984	71.3991	76.1172	2.5742	28.5844
000403	2006-12-31	38.1145	45.5186	48.504	52.1528	8.419	14.0383
000403	2007-12-31	29.11	42.6416	47.6658	51.175	3.2328	22.065
000403	2008-12-31	29.11	42.6416	47.6658	51.175	3.2328	22.065
000403	2009-12-31	29.11	42.6416	47.6658	51.175	3.2328	22.065
000403	2010-12-31	29.11	42.6416	47.6658	51.175	3.2328	22.065
000403	2011-12-31	29.11	42.6416	47.6658	51.1429	3.2328	22.0329
000403	2012-12-31	29.11	42.6416	47.6658	51.1429	3.2328	22.0329
000403	2013-12-31	22.6068	33.1154	37.2325	40.0279	3.2328	17.4211
000403	2014-12-31	22.6068	33.0129	36.5751	40.7307	3.2709	18.1239
000403	2015-12-31	22.6068	34.1686	37.5034	41.4164	3.2709	18.8096
000403	2016-12-31	22.6068	28.9625	33.0534	39.128	5.7084	16.5212
000403	2017-12-31	27.4859	52.4881	56.1477	59.5921	1.2158	32.1062
000403	2018-12-31	27.4859	50.4887	54.7223	59.1325	1.3338	31.6467
000403	2019-12-31	27.4859	49.8517	54.0837	60.1018	1.4701	32.616
000403	2020-12-31	27.3061	48.2606	51.7042	58.3794	1.4701	31.0733
000403	2021-12-31	18.3464	36.3018	42.4041	51.9022	1.6728	33.5557
000404	2006-12-31	32.6845	51.6255	52.2087	53.2619	1.7896	20.5774
000404	2007-12-31	29.9155	50.948	52.2715	54.0735	1.638	24.158
000404	2008-12-31	29.9155	50.948	52.0594	53.6914	1.638	23.776
000404	2009-12-31	29.9155	51.3343	54.9044	56.6658	1.638	26.7503
000404	2010-12-31	29.9155	42.2095	44.8987	46.245	3.5922	16.3295
000404	2011-12-31	29.9155	40.3269	45.0248	48.8927	4.6396	18.9772
000404	2012-12-31	29.9155	38.4424	39.5465	41.6279	4.6396	11.7124
000404	2013-12-31	28.8055	39.527	46.8406	57.5922	5.3734	28.7867
000404	2014-12-31	28.8055	37.906	40.0131	41.7026	5.3734	12.8971
000404	2015-12-31	28.8055	34.1213	35.527	37.5405	7.0088	8.735
000404	2016-12-31	28.8055	35.1437	37.7795	42.6629	7.0088	13.8574
000404	2017-12-31	28.9518	35.1161	36.9423	39.0516	7.0088	10.0999
000404	2018-12-31	29.9774	37.5979	39.8093	42.8772	7.2571	12.8999
000404	2019-12-31	30.6029	36.8212	39.0304	42.4325	7.4085	11.8296
000404	2020-12-31	30.6029	37.0438	38.8146	40.9179	7.4085	10.315
000404	2021-12-31	30.6029	36.0579	37.8286	40.0927	7.4085	9.4898
000408	2006-12-31	23.2579	47.3006	53.1857	57.1426	1.6548	33.8847
000408	2007-12-31	23.2579	42.4012	43.5327	45.7853	1.6548	22.5274
000408	2008-12-31	23.2579	42.3576	43.3993	45.2422	1.6548	21.9843
000408	2009-12-31	23.2579	24.6458	25.4679	27.1022	29.4279	3.8443
000408	2010-12-31	22.7823	24.1576	25.094	26.8633	30.9548	4.081
000408	2011-12-31	22.7823	23.7579	24.5564	25.9955	43.234	3.2133
000408	2012-12-31	21.4773	22.6755	23.4823	25.0576	27.9988	3.5802
000408	2013-12-31	19.6907	22.1762	23.8924	26.2434	14.484	6.5527
000408	2014-12-31	19.6907	21.9235	23.2838	25.4644	15.0213	5.7736
000408	2015-12-31	19.6907	20.9876	22	23.8193	29.5047	4.1286
000408	2016-12-31	43.6669	74.3764	78.6727	83.7495	2.2181	40.0826
000408	2017-12-31	43.0786	73.3744	77.8397	81.5577	2.2181	38.4791
000408	2018-12-31	43.0786	73.3744	77.9875	83.3741	2.2181	40.2955
000408	2019-12-31	43.0786	73.3744	78.0136	82.6243	2.2181	39.5457
000408	2020-12-31	43.0786	73.3744	78.4754	83.9342	2.2181	40.8556
000408	2021-12-31	40.7875	70.1154	76.6338	79.5571	2.2254	38.7696
000413	2006-12-31	55.1652	56.8245	57.5903	58.7369	56.4004	3.5717
000413	2007-12-31	51.7354	53.7731	54.6257	55.8896	34.5614	4.1542
000413	2008-12-31	51.7387	53.5637	54.6574	56.6419	44.1495	4.9032
000413	2009-12-31	47.6407	49.4324	50.4634	51.9374	46.6221	4.2967
000413	2010-12-31	28.9257	36.1387	38.25	41.5697	6.2893	12.6439
000413	2011-12-31	28.9257	36.8147	40.616	44.6561	6.2893	15.7303
000413	2012-12-31	28.9257	37.7024	43.0237	47.5492	6.2893	18.6234
000413	2013-12-31	14.3999	40.3827	52.712	70.7179	1.05	56.3181
000413	2014-12-31	14.6537	39.1562	40.0846	41.6242	1.1736	26.9705
000413	2015-12-31	21.6416	35.0875	42.8871	51.218	2.4971	29.5764
000413	2016-12-31	11.3153	22.5494	29.2883	40.5202	1.6817	29.2049
000413	2017-12-31	15.8977	26.2813	30.9885	37.0674	2.7407	21.1698
000413	2018-12-31	15.969	26.3526	29.5032	34.6875	2.753	18.7185
000413	2019-12-31	15.969	26.3526	28.3739	31.0062	2.753	15.0372
000413	2020-12-31	15.969	24.944	26.7416	27.692	3.4843	11.723
000413	2021-12-31	15.969	24.944	26.7416	28.1293	3.4843	12.1603
000418	2006-12-31	23.2115	34.855	39.1181	44.4173	3.2577	21.2058
000418	2007-12-31	24.0133	35.3093	42.0321	48.2289	3.7721	24.2156
000418	2008-12-31	24.0133	35.1633	42.4451	47.6262	4.2626	23.613
000418	2009-12-31	24.0133	35.4171	42.7353	49.8943	4.1614	25.8811
000418	2010-12-31	34.2049	46.459	53.3063	63.0864	4.6372	28.8815
000418	2011-12-31	34.6539	47.5682	54.3948	63.535	4.312	28.8811
000418	2012-12-31	35.2041	48.3616	55.2445	62.977	4.2519	27.7729
000418	2013-12-31	35.2041	48.6436	55.4844	63.4732	4.1118	28.2691
000418	2014-12-31	37.7791	56.8992	62.6054	67.4613	2.5365	29.6822
000418	2015-12-31	37.7791	56.1035	60.696	67.3616	2.5365	29.5825
000418	2016-12-31	37.7791	56.1035	62.2136	70.7832	2.5365	33.0042
000418	2017-12-31	37.7791	56.4149	62.5627	72.3024	2.5365	34.5233
000418	2018-12-31	37.7791	59.2871	65.617	72.6094	2.5365	34.8303
000420	2006-12-31	23.8401	26.8063	28.3346	30.7884	14.7348	6.9484
000420	2007-12-31	20.7449	23.3482	24.9553	26.4023	15.3861	5.6574
000420	2008-12-31	20.7449	23.1646	23.9382	24.9191	15.3861	4.1742
000420	2009-12-31	20.7449	22.6289	23.2901	24.3598	15.3861	3.6149
000420	2010-12-31	21.255	26.0677	28.4581	32.3367	6.5881	11.0817
000420	2011-12-31	21.255	23.9666	25.0855	27.1808	10.2458	5.9258
000420	2012-12-31	21.255	22.9758	24.0551	26.2083	21.5838	4.9533
000420	2013-12-31	21.255	23.5542	24.6955	27.147	17.5692	5.892
000420	2014-12-31	11.2194	25.9086	35.8763	58.4346	1.4749	47.2152
000420	2015-12-31	11.2194	25.9086	35.8763	58.4346	1.4749	47.2152
000420	2016-12-31	14.5023	25.1851	34.6994	53.5731	2.6215	39.0708
000420	2017-12-31	15.5938	26.2766	34.6582	52.1795	2.8188	36.5857
000420	2018-12-31	16.1397	25.9108	33.1598	48.9267	3.2121	32.7869
000420	2019-12-31	16.2484	41.1076	48.1153	55.7995	1.0067	39.5511
000420	2020-12-31	16.2484	41.1076	46.6372	48.5233	1.0067	32.2749
000420	2021-12-31	14.6689	34.3614	39.7873	44.5726	1.2465	29.9037
000422	2006-12-31	15.9667	22.0418	25.2263	28.8011	4.1583	12.8344
000422	2007-12-31	16.2008	23.1442	27.4918	35.2615	3.7615	19.0607
000422	2008-12-31	16.2008	24.6778	29.6789	36.4341	3.7811	20.2333
000422	2009-12-31	16.2008	21.892	26.0403	33.9712	5.5376	17.7704
000422	2010-12-31	16.4113	19.9144	22.5536	27.603	8.9012	11.1917
000422	2011-12-31	16.4113	21.5635	25.321	29.2661	5.9341	12.8548
000422	2012-12-31	16.8526	25.1025	28.942	33.3315	4.0777	16.4789
000422	2013-12-31	16.854	24.9886	25.9404	27.6648	4.0938	10.8109
000422	2014-12-31	16.854	24.755	26.6797	28.8272	4.0938	11.9732
000422	2015-12-31	17.0767	24.9736	29.2681	34.2029	4.1521	17.1262
000422	2016-12-31	17.0767	24.9703	31.2795	38.3389	4.1554	21.2622
000422	2017-12-31	17.0767	22.0097	23.0062	24.8694	5.1629	7.7926
000422	2018-12-31	17.0767	22.0952	24.9761	27.6485	5.0553	10.5718
000422	2019-12-31	17.0767	27.0767	29.6898	32.1821	3.4121	15.1053
000422	2020-12-31	17.0767	27.0767	33.685	37.0448	3.4121	19.9681
000422	2021-12-31	17.0767	27.0767	32.9629	35.5078	3.4121	18.4311
000423	2006-12-31	29.6251	37.2376	42.7584	50.5958	7.6699	20.9706
000423	2007-12-31	23.1176	27.5466	30.8619	37.9845	9.8545	14.867
000423	2008-12-31	23.1176	29.1114	33.1563	39.3529	6.281	16.2353
000423	2009-12-31	23.1417	28.7258	32.2905	38.7427	6.3593	15.601
000423	2010-12-31	23.1417	28.4343	31.379	37.4212	8.691	14.2795
000423	2011-12-31	23.1417	25.7405	28.1103	33.0138	17.7114	9.8721
000423	2012-12-31	23.1417	25.8275	28.3498	32.9292	16.9936	9.7875
000423	2013-12-31	23.1417	26.6536	29.0589	33.9193	11.3798	10.7776
000423	2014-12-31	23.1417	26.6674	29.453	33.6101	12.3438	10.4684
000423	2015-12-31	23.1417	27.7586	30.5811	34.7778	7.9152	11.6361
000423	2016-12-31	23.1417	29.6054	32.7964	38.6977	4.9662	15.5559
000423	2017-12-31	23.1417	35.0344	39.0784	45.8057	3.4813	22.664
000423	2018-12-31	23.1417	36.9833	43.9797	50.4421	2.8516	27.3004
000423	2019-12-31	23.1417	37.4147	43.7728	50.0701	2.6124	26.9284
000423	2020-12-31	23.1417	39.6108	45.4787	51.6547	2.6124	28.513
000423	2021-12-31	23.1417	40.7064	43.0061	45.8609	2.6124	22.7192
000425	2006-12-31	27.4679	36.6915	39.9063	42.9873	4.5971	15.5194
000425	2007-12-31	27.7362	36.9598	40.1746	44.0187	4.642	16.2825
000425	2008-12-31	33.9123	41.157	45.7038	53.2228	7.8306	19.3105
000425	2009-12-31	58.4716	61.7126	63.3958	66.2661	25.2166	7.7945
000425	2010-12-31	49.1964	57.8947	64.2454	73.0153	10.0652	23.8189
000425	2011-12-31	49.2031	55.8161	61.7838	65.632	14.3335	16.4288
000425	2012-12-31	49.2598	55.8728	60.0868	63.545	14.35	14.2852
000425	2013-12-31	49.2598	55.8728	59.9688	62.144	14.35	12.8841
000425	2014-12-31	46.9317	53.1016	55.0152	56.4907	14.6535	9.559
000425	2015-12-31	42.1338	47.1058	50.2361	53.8194	15.1671	11.6855
000425	2016-12-31	42.5964	47.6227	50.7872	54.4168	15.1679	11.8204
000425	2017-12-31	42.5964	46.5322	48.9506	52.4352	19.6895	9.8387
000425	2018-12-31	38.1053	46.9784	51.3576	57.8973	8.1125	19.792
000425	2019-12-31	38.1109	48.6188	54.9257	59.8815	6.5586	21.7706
000425	2020-12-31	38.1109	47.893	54.1998	59.2446	7.4948	21.1338
000425	2021-12-31	38.1117	47.4393	51.622	54.9376	8.1138	16.8259
000488	2006-12-31	24.0595	28.1049	30.3207	34.0285	9.5435	9.969
000488	2007-12-31	19.256	25.7071	29.9164	35.5699	5.0448	16.3139
000488	2008-12-31	18.9028	34.7852	37.6756	42.8211	1.3303	23.9183
000488	2009-12-31	18.9134	35.248	38.243	42.4932	1.3311	23.5797
000488	2010-12-31	18.9084	35.2693	37.7616	41.3566	1.3307	22.4482
000488	2011-12-31	18.8948	35.2127	37.4606	40.8279	1.3297	21.9331
000488	2012-12-31	18.9011	35.2191	38.2173	40.7087	1.3302	21.8076
000488	2013-12-31	19.7328	34.5649	38.018	43.4227	1.8886	23.6899
000488	2014-12-31	18.1075	34.909	36.0441	38.0135	1.1967	19.906
000488	2015-12-31	15.1313	33.9184	37.5023	41.4201	1.0034	26.2888
000488	2016-12-31	15.1313	37.0404	40.6317	42.8392	1.1666	27.7079
000488	2017-12-31	15.1313	40.5197	43.2046	44.9918	1.1773	29.8605
000488	2018-12-31	15.2911	40.679	43.3938	45.5801	1.1898	30.289
000488	2019-12-31	15.3341	40.7178	43.2548	45.3499	1.1936	30.0158
000488	2020-12-31	15.3248	40.0379	43.2004	46.4245	1.2249	31.0997
000488	2021-12-31	15.3248	40.0428	41.6334	43.8309	1.2244	28.5061
000505	2006-12-31	25.3064	32.4699	37.1182	42.0831	6.3526	16.7768
000505	2007-12-31	26.0773	31.8104	34.6614	39.9965	8.2008	13.9192
000505	2008-12-31	26.0773	29.0292	31.0834	34.355	17.1271	8.2777
000505	2009-12-31	26.3575	28.4313	29.5028	31.7306	19.5616	5.3731
000505	2010-12-31	26.3575	27.3954	28.0795	29.2077	45.3579	2.8502
000505	2011-12-31	26.3575	27.5741	28.455	30.0358	37.765	3.6783
000505	2012-12-31	26.3575	27.5891	28.3973	29.8751	36.2381	3.5176
000505	2013-12-31	26.3575	27.4213	28.282	29.8103	43.425	3.4528
000505	2014-12-31	26.3575	29.9028	30.792	32.7452	12.997	6.3877
000505	2015-12-31	26.3575	31.0469	31.9737	33.7738	10.942	7.4163
000505	2016-12-31	28.9545	33.8368	35.0449	37.5602	9.9808	8.6057
000505	2017-12-31	42.0594	52.4619	59.0891	60.6394	5.9459	18.5799
000505	2018-12-31	42.0594	52.4619	58.8742	60.5277	5.9459	18.4683
000505	2019-12-31	42.0594	52.1068	56.6826	58.4717	5.9459	16.4123
000505	2020-12-31	39.678	52.0132	53.7497	54.9982	5.9459	15.3202
000505	2021-12-31	39.678	52.0132	53.1199	54.325	5.9459	14.647
000510	2006-12-31	9.4524	20.8688	23.0163	24.9876	1.0796	15.5351
000510	2007-12-31	9.4524	19.6271	20.1086	20.9917	1.0796	11.5393
000510	2008-12-31	9.4524	19.6271	20.2874	21.4903	1.0796	12.0379
000510	2009-12-31	5.144	13.2283	15.1658	17.3533	1.1316	12.2093
000510	2010-12-31	5.144	10.7444	13.5073	16.5306	1.4537	11.3866
000510	2011-12-31	5.144	10.7444	12.9489	14.4589	1.4537	9.3149
000510	2012-12-31	5.144	10.7444	12.9489	15.0268	1.4537	9.8827
000510	2013-12-31	5.144	10.7444	13.0802	14.544	1.4537	9.4
000510	2014-12-31	4.1591	9.7595	12.0953	13.4757	1.1754	9.3165
000510	2015-12-31	10	18.348	25.1678	36.3806	2.3873	26.3806
000510	2016-12-31	10	18.5386	22.1571	27.431	2	17.431
000510	2017-12-31	13.0549	26.5935	30.697	36.1943	1.3055	23.1394
000510	2018-12-31	13.0549	26.6493	29.9914	33.2073	1.2982	20.1523
000510	2019-12-31	13.0549	24.6499	28.7112	31.8355	1.6204	18.7805
000510	2020-12-31	10.0549	21.6499	25.7112	33.158	1.2481	23.103
000510	2021-12-31	8.8238	18.4194	23.4342	28.653	1.4568	19.8292
000511	2006-12-31	20.7151	24.5417	25.5796	27.313	7.5062	6.5979
000511	2007-12-31	20.3426	22.0163	23.0838	24.8088	21.6992	4.4663
000511	2008-12-31	20.3426	21.2433	21.8282	22.5877	41.9357	2.2451
000511	2009-12-31	20.3426	22.0525	23.2888	24.6986	20.7963	4.3561
000511	2010-12-31	20.3426	21.1208	21.4916	22.1662	41.9357	1.8236
000511	2011-12-31	21.9756	23.3505	23.8849	24.7453	24.6977	2.7697
000511	2012-12-31	22.0776	24.8196	25.7522	27.3107	15.4051	5.2331
000511	2013-12-31	14.635	20.808	23.325	25.9238	3.2447	11.2889
000511	2014-12-31	13.6911	14.436	14.8403	15.6453	28.2239	1.9542
000511	2015-12-31	11.2734	15.8245	16.7582	18.0608	3.2162	6.7874
000511	2016-12-31	11.2734	15.3464	16.2548	17.9124	3.2328	6.639
000511	2017-12-31	11.2734	15.518	16.7528	17.8277	3.2328	6.5542
000513	2006-12-31	20.7079	32.3942	37.6161	46.2548	2.5241	25.5469
000513	2007-12-31	25.3272	43.1831	47.5162	56.1452	1.7403	30.818
000513	2008-12-31	25.3272	43.3184	47.8891	57.3822	1.7403	32.055
000513	2009-12-31	26.2105	44.8428	49.1282	57.8946	1.7403	31.6841
000513	2010-12-31	26.2105	45.6023	50.9913	60.7058	1.6935	34.4953
000513	2011-12-31	26.2105	45.2566	51.0401	60.8405	1.6847	34.63
000513	2012-12-31	26.2105	46.9827	53.7225	63.5077	1.53	37.2972
000513	2013-12-31	26.2105	46.9827	53.5941	62.4524	1.53	36.2419
000513	2014-12-31	37.8709	66.1304	70.1199	76.6506	1.4449	38.7798
000513	2015-12-31	36.6823	64.0553	67.446	71.9096	1.4449	35.2273
000513	2016-12-31	34.1973	61.3655	65.4606	71.2256	1.4449	37.0284
000513	2017-12-31	34.2026	60.3879	64.0391	68.0915	1.4445	33.8888
000513	2018-12-31	34.208	59.742	63.2936	67.6892	1.4444	33.4812
000513	2019-12-31	34.2049	61.2574	65.1698	70.6675	1.4443	36.4625
000513	2020-12-31	33.8407	60.133	63.746	68.1345	1.4443	34.2938
000513	2021-12-31	33.3746	60.8859	64.5258	67.193	1.4139	33.8185
000515	2006-12-31	25.3742	49.5671	50.4043	51.6369	1.0819	26.2627
000515	2007-12-31	25.3742	51.0221	53.731	56.3324	1.0819	30.9582
000515	2008-12-31	25.3742	62.6419	70.0257	73.6894	1.0819	48.3152
000518	2006-12-31	12.46	18.6504	20.5606	23.5833	4.0155	11.1233
000518	2007-12-31	12.46	18.6504	20.5606	23.5833	4.0155	11.1233
000518	2008-12-31	12.46	16.3802	17.4651	18.9333	4.0359	6.4733
000518	2009-12-31	12.46	16.4964	17.6406	18.9037	4.0359	6.4437
000518	2010-12-31	5.8281	9.7482	10.1959	11.0161	1.8877	5.188
000518	2011-12-31	3.8852	8.9664	9.4983	10.3644	1.238	6.4792
000518	2012-12-31	3.8852	8.8795	9.9088	10.9042	1.2584	7.0191
000518	2013-12-31	3.8852	8.8795	9.5798	10.555	1.2584	6.6698
000518	2014-12-31	3.8852	9.1457	13.2684	15.8558	1.2584	11.9707
000518	2015-12-31	6.2496	15.1263	20.9133	31.2382	1.2521	24.9886
000518	2016-12-31	8.605	20.6293	28.0346	41.4314	1.2137	32.8264
000518	2017-12-31	14.0001	29.6949	38.4774	53.0473	1.627	39.0473
000518	2018-12-31	14.0001	29.6949	38.4774	53.4776	1.627	39.4776
000518	2019-12-31	14.0001	27.2049	35.0134	48.9071	1.627	34.9071
000518	2020-12-31	14.0001	27.1396	34.9482	42.0574	2.1106	28.0573
000518	2021-12-31	14.0001	30.7655	37.8718	41.7178	1.3817	27.7177
000519	2006-12-31	20.2261	35.1618	37.5773	41.6606	1.5146	21.4345
000519	2007-12-31	20.6003	35.2621	37.5882	41.147	1.5427	20.5467
000519	2008-12-31	20.6003	35.1618	37.0398	38.7639	1.5427	18.1636
000519	2009-12-31	20.6003	35.1618	37.0026	39.4914	1.5427	18.8911
000519	2010-12-31	21.5798	30.7407	35.0985	41.4405	4.3422	19.8608
000519	2011-12-31	21.5798	30.7407	34.5642	38.8518	4.3422	17.272
000519	2012-12-31	21.5798	30.7407	34.5642	37.2431	4.3422	15.6633
000519	2013-12-31	36.0396	48.6705	55.8611	66.6849	4.7228	30.6453
000519	2014-12-31	36.0396	48.0006	53.6728	64.2587	4.7228	28.2191
000519	2015-12-31	36.0396	48.0006	53.3341	61.5859	4.7228	25.5463
000519	2016-12-31	33.6804	44.2525	49.6012	56.2409	4.6286	22.5605
000519	2017-12-31	23.2961	43.1596	49.9737	58.2845	1.5573	34.9885
000519	2018-12-31	23.2961	43.1596	49.9737	58.2845	1.5573	34.9885
000519	2019-12-31	22.9707	39.8824	46.6471	55.7654	1.9192	32.7946
000519	2020-12-31	18.9687	39.8824	46.3115	52.4071	1.1877	33.4384
000519	2021-12-31	15.9707	33.5338	40.9568	46.2931	1.2655	30.3224
000521	2006-12-31	29.8316	30.9537	31.8987	33.8391	52.8781	4.0075
000521	2007-12-31	9.2195	24.4689	26.6502	28.7347	1.1888	19.5152
000521	2008-12-31	10.2536	24.3902	28.5427	32.0927	1.3222	21.8391
000521	2009-12-31	18.0088	28.8591	33.5975	39.2725	2.6862	21.2637
000521	2010-12-31	21.3816	31.5514	38.556	47.8382	3.4146	26.4566
000521	2011-12-31	21.3816	31.4142	38.4465	48.4829	3.4146	27.1013
000521	2012-12-31	21.5818	31.6144	37.0641	43.5623	3.4466	21.9805
000521	2013-12-31	21.5818	30.302	36.2236	43.2225	4.3605	21.6408
000521	2014-12-31	21.5818	31.1386	36.2479	41.9104	3.4466	20.3287
000521	2015-12-31	21.5818	31.1386	33.5169	35.6856	3.4466	14.1038
000521	2016-12-31	22.4685	29.4559	33.9769	39.6403	4.9078	17.1718
000521	2017-12-31	22.4685	30.0044	34.5254	40.044	4.9078	17.5754
000521	2018-12-31	23.5786	31.3062	33.8682	36.8932	5.1502	13.3146
000521	2019-12-31	23.785	30.9553	33.3964	36.7635	5.1953	12.9785
000521	2020-12-31	23.785	30.9553	33.6355	36.6555	5.1953	12.8705
000521	2021-12-31	23.785	30.9553	33.4321	36.2585	5.1953	12.4735
000522	2006-12-31	35.3691	46.4339	49.7841	52.0749	3.95	16.7058
000522	2007-12-31	35.3691	46.6116	50.4469	56.5041	3.95	21.135
000522	2008-12-31	35.5823	42.6292	46.7844	54.9074	8.345	19.3251
000522	2009-12-31	35.5823	37.5948	38.1793	39.1355	22.4328	3.5532
000522	2010-12-31	35.5823	41.8162	44.408	48.1475	7.4441	12.5652
000522	2011-12-31	35.5823	38.1074	39.5432	41.2296	24.3294	5.6473
000522	2012-12-31	35.5823	39.4381	41.9166	46.8979	14.9205	11.3156
000523	2006-12-31	45.4249	46.565	47.2295	48.4509	77.7959	3.0261
000523	2007-12-31	45.4249	50.0902	50.6682	51.7059	10.5116	6.281
000523	2008-12-31	45.4249	46.465	46.9789	47.9465	68.7676	2.5217
000523	2009-12-31	45.4249	47.6329	48.485	49.9478	26.1313	4.5229
000523	2010-12-31	45.4249	47.8916	49.413	52.1748	30.181	6.7499
000523	2011-12-31	35.2208	48.699	57.6844	60.5148	4.1261	25.294
000523	2012-12-31	35.2208	38.7971	41.3165	44.3013	17.3458	9.0805
000523	2013-12-31	35.2208	38.2538	39.9146	41.8926	22.8135	6.6719
000523	2014-12-31	35.2208	38.2538	40.5108	43.3462	22.8135	8.1254
000523	2015-12-31	35.2263	39.1017	42.4469	47.1484	16.9255	11.9221
000523	2016-12-31	30.0395	48.0864	50.6922	53.9056	2.112	23.8661
000523	2017-12-31	30.0395	48.2394	50.6438	53.6326	2.112	23.5931
000523	2018-12-31	30.0395	46.396	48.29	50.8979	2.112	20.8583
000523	2019-12-31	31.0396	46.1872	47.6953	49.702	2.1823	18.6625
000523	2020-12-31	31.0396	47.8636	48.8074	50.2244	2.1823	19.1849
000523	2021-12-31	30.8565	51.9386	61.8143	71.747	2.0743	40.8904
000527	2006-12-31	46.7355	54.9841	59.5172	65.7261	11.3139	18.9906
000527	2007-12-31	46.7355	55.1927	60.9904	66.1646	10.8909	19.4291
000527	2008-12-31	46.7355	54.1443	58.7242	65.0852	11.2185	18.3497
000527	2009-12-31	42.4868	48.5059	51.976	59.0605	11.5998	16.5737
000527	2010-12-31	42.4868	47.1296	50.4815	57.2874	15.4209	14.8006
000527	2011-12-31	41.1681	44.7797	47.9184	52.8122	21.4515	11.6441
000527	2012-12-31	41.1681	45.3809	48.5049	53.5377	18.2128	12.3696
000528	2006-12-31	44.3669	48.5952	51.8657	58.133	18.7996	13.7661
000528	2007-12-31	44.3669	49.0229	52.4776	59.5743	16.7846	15.2074
000528	2008-12-31	44.3669	48.2965	51.3121	57.3349	19.407	12.968
000528	2009-12-31	38.6884	43.0732	46.457	52.2486	15.3953	13.5602
000528	2010-12-31	38.6884	45.2484	47.783	51.9687	11.1782	13.2803
000528	2011-12-31	34.9758	39.3321	41.9982	47.3639	12.4865	12.3881
000528	2012-12-31	34.9758	38.8713	41.7596	46.1655	15.8467	11.1896
000528	2013-12-31	34.9758	37.8641	39.324	41.9633	22.4893	6.9875
000528	2014-12-31	34.9758	37.4157	38.5371	40.6564	22.4894	5.6806
000528	2015-12-31	34.9758	39.4564	42.2242	45.3613	15.0689	10.3855
000528	2016-12-31	34.9758	39.2787	42.7597	46.7459	15.0689	11.7701
000528	2017-12-31	34.9758	39.5277	41.1974	44.4084	15.0689	9.4325
000528	2018-12-31	34.9758	40.3952	42.3895	45.8604	11.2888	10.8845
000528	2019-12-31	34.6652	40.8376	42.1625	45.1022	8.953	10.437
000528	2020-12-31	34.6652	40.1966	41.4932	44.4329	10.7293	9.7677
000528	2021-12-31	34.6812	40.2571	41.4696	44.2261	6.993	9.5449
000529	2006-12-31	29.6829	35.1512	39.8818	43.0002	10.5713	13.3174
000529	2007-12-31	29.6829	35.1512	39.8818	43.0002	10.5713	13.3174
000529	2008-12-31	29.6829	35.1512	39.8818	43.028	10.5713	13.3451
000529	2009-12-31	49.3986	52.983	55.6115	57.6361	27.3376	8.2375
000529	2010-12-31	50.1784	53.5004	55.8645	57.9492	27.7691	7.7708
000529	2011-12-31	50.1784	53.5004	55.8942	58.7176	27.7691	8.5393
000529	2012-12-31	51.1861	54.8343	57.5486	60.1352	26.3306	8.9491
000529	2013-12-31	51.2615	54.5069	56.8007	59.0443	26.3694	7.7828
000529	2014-12-31	51.2615	54.5069	56.9617	59.7131	26.3694	8.4517
000529	2015-12-31	51.2615	54.5069	56.4833	58.6941	26.3694	7.4326
000529	2016-12-31	51.5031	54.525	56.3768	59.8715	26.4936	8.3684
000529	2017-12-31	51.5031	54.8671	56.8246	58.8909	26.4936	7.3878
000529	2018-12-31	51.5031	54.5009	56.5343	59.2001	26.4936	7.697
000529	2019-12-31	51.5031	55.2793	57.1311	58.8063	26.4936	7.3032
000529	2020-12-31	51.5031	55.4029	57.2547	59.5432	24.8695	8.0401
000529	2021-12-31	51.5031	56.5115	58.3633	60.5529	16.5955	9.0498
000530	2006-12-31	21.9578	33.9708	35.8092	39.8722	2.1958	17.9144
000530	2007-12-31	21.9578	36.7028	39.3467	43.098	2.1958	21.1402
000530	2008-12-31	21.9578	36.5385	39.1527	41.6256	2.1958	19.6678
000530	2009-12-31	21.9578	36.5385	37.4734	39.4104	2.1958	17.4526
000530	2010-12-31	21.9578	36.5973	40.3114	43.0479	2.1958	21.09
000530	2011-12-31	21.9578	36.1035	42.3456	46.6083	2.1958	24.6505
000530	2012-12-31	21.9578	32.7578	33.6713	35.4133	2.1958	13.4555
000530	2013-12-31	21.9578	33.9006	36.9351	41.3712	2.1958	19.4134
000530	2014-12-31	21.9578	33.3726	34.8578	37.3891	2.1958	15.4313
000530	2015-12-31	21.339	34.0964	36.5921	40.4524	2.1958	19.1134
000530	2016-12-31	19.9556	31.3266	34.456	39.3126	2.3253	19.357
000530	2017-12-31	19.9556	29.8623	31.9885	35.3494	2.3253	15.3938
000530	2018-12-31	19.9801	29.3173	30.3558	32.1708	2.3253	12.1907
000530	2019-12-31	20.2697	29.7548	30.8084	32.6944	2.3253	12.4247
000530	2020-12-31	20.2697	29.7861	30.9246	33.0014	2.3253	12.7317
000530	2021-12-31	20.2697	29.7897	30.7503	32.5883	2.3253	12.3186
000533	2006-12-31	24.9362	50.687	54.3696	60.0813	1.1166	35.1452
000533	2007-12-31	24.2502	46.5564	49.7463	55.1382	1.2535	30.888
000533	2008-12-31	24.5874	44.589	46.8556	51.401	1.328	26.8136
000533	2009-12-31	24.702	45.0155	47.1131	50.2695	1.3341	25.5675
000533	2010-12-31	24.702	41.1716	42.9677	46.159	1.6583	21.457
000533	2011-12-31	24.8467	40.1024	41.8131	45.3899	1.7302	20.5432
000533	2012-12-31	24.8467	40.4994	42.3446	45.7032	1.7302	20.8565
000533	2013-12-31	24.9664	40.6191	42.3233	45.1295	1.7385	20.1631
000533	2014-12-31	24.9664	40.6193	42.2506	44.1468	1.7385	19.1804
000533	2015-12-31	24.9664	39.7932	41.4263	44.8782	1.8019	19.9117
000533	2016-12-31	17.3708	38.3877	41.4133	45.4456	1.3228	28.0749
000533	2017-12-31	17.3708	38.3877	44.8041	54.188	1.3228	36.8172
000533	2018-12-31	17.3708	38.3877	42.7281	46.0878	1.3228	28.717
000533	2019-12-31	17.3708	38.7041	43.0446	46.3014	1.2917	28.9306
000533	2020-12-31	17.3708	38.7041	43.0446	46.5327	1.2917	29.1619
000533	2021-12-31	17.3708	38.7041	42.4857	44.5309	1.2917	27.1601
000534	2006-12-31	23.6751	36.9956	44.5845	47.2419	3.1034	23.5667
000534	2007-12-31	18.6773	27.7818	31.8069	34.5018	4.0502	15.8245
000534	2008-12-31	18.6773	25.9177	28.6119	30.8155	4.0502	12.1382
000534	2009-12-31	18.6773	25.4787	27.7926	30.3645	4.4762	11.6872
000534	2010-12-31	18.6773	23.1249	26.2157	29.5274	7.1047	10.8501
000534	2011-12-31	18.7841	22.99	24.2068	26.2742	7.1454	7.4901
000534	2012-12-31	56.0871	58.2479	59.3321	60.7956	41.527	4.7085
000534	2013-12-31	56.0871	58.2479	59.1635	60.3653	41.527	4.2782
000534	2014-12-31	56.167	58.4805	60.1389	62.0006	41.527	5.8336
000534	2015-12-31	52.3963	56.6266	59.8947	65.1561	20.5061	12.7598
000534	2016-12-31	52.3828	56.4006	59.0455	63.6911	23.4196	11.3083
000534	2017-12-31	52.2815	58.2623	61.9533	67.1444	14.7653	14.8629
000534	2018-12-31	52.2815	58.3253	61.9543	67.1804	14.5072	14.8989
000534	2019-12-31	42.2815	56.282	58.6828	62.5496	4.0668	20.2681
000534	2020-12-31	42.2815	56.4357	59.5435	63.9741	4.0076	21.6926
000534	2021-12-31	39.8634	49.6534	52.4483	57.3214	6.8222	17.458
000536	2006-12-31	36.325	40.7538	43.6572	47.876	13.0265	11.551
000536	2007-12-31	36.325	40.7538	43.6572	47.876	13.0265	11.551
000536	2008-12-31	36.325	40.7538	43.6572	47.876	13.0265	11.551
000536	2009-12-31	30.6165	36.3248	39.8502	45.1246	9.1174	14.5081
000536	2010-12-31	71.4228	81.0075	87.1574	89.6855	13.4856	18.2626
000536	2011-12-31	70.7738	80.0895	87.0024	90.1788	14.0778	19.405
000536	2012-12-31	70.7738	78.7969	83.7729	87.389	16.5033	16.6152
000536	2013-12-31	70.7738	77.3693	81.1886	85.0748	16.5033	14.301
000536	2014-12-31	63.6329	69.2308	72.0107	73.3649	16.5033	9.732
000536	2015-12-31	63.6329	68.2414	69.564	71.5912	16.5033	7.9583
000536	2016-12-31	28.6774	56.1439	63.8345	79.2451	2.0882	50.5677
000536	2017-12-31	26.3659	53.8325	61.4132	74.2188	1.9199	47.8529
000536	2018-12-31	26.3659	53.8325	60.6387	67.0051	1.9199	40.6392
000536	2019-12-31	25.3666	52.8332	59.6394	62.9275	1.8471	37.5608
000536	2020-12-31	14.0884	41.555	55.2325	62.1324	1.0259	48.044
000536	2021-12-31	13.7333	38.8897	53.12	59.6438	1	45.9106
000538	2006-12-31	45.8128	61.6825	64.5554	70.4735	3.3695	24.6607
000538	2007-12-31	45.8128	61.4751	63.9016	68.5986	3.3695	22.7859
000538	2008-12-31	41.5236	63.2095	66.0883	70.7745	3.3695	29.2509
000538	2009-12-31	41.5236	63.2095	67.6261	72.0704	3.3695	30.5468
000538	2010-12-31	41.5236	63.2095	67.5315	71.3931	3.3695	29.8695
000538	2011-12-31	41.5236	63.2095	67.0743	70.3512	3.3695	28.8276
000538	2012-12-31	41.5236	63.2095	65.4205	69.0185	3.3695	27.4949
000538	2013-12-31	41.5236	63.2095	65.3087	68.0438	3.3695	26.5202
000538	2014-12-31	41.5236	62.0092	63.8055	66.9513	3.7331	25.4277
000538	2015-12-31	41.5236	61.9134	68.2975	72.527	3.7655	31.0034
000538	2016-12-31	41.5236	61.9134	68.1529	72.3824	3.7655	30.8589
000538	2017-12-31	41.5236	60.9791	70.8826	77.296	4.1141	35.7724
000538	2018-12-31	41.5236	60.9127	71.838	77.7429	4.1413	36.2193
000538	2019-12-31	25.1416	57.6813	71.0639	80.9845	1.0319	55.8428
000538	2020-12-31	25.1416	57.6813	70.7419	76.6055	1.0319	51.4638
000538	2021-12-31	25.0375	57.4425	68.535	74.6653	1.0319	49.6278
000541	2006-12-31	13.4703	26.3585	29.4238	33.2978	1.2829	19.8274
000541	2007-12-31	13.4703	25.8225	27.7384	30.8097	1.2829	17.3393
000541	2008-12-31	13.4703	25.8373	28.3715	31.5756	1.2829	18.1053
000541	2009-12-31	13.4703	25.4928	27.7898	31.3778	1.2829	17.9075
000541	2010-12-31	13.4703	26.3361	28.7744	32.7841	1.2829	19.3137
000541	2011-12-31	13.4703	25.3415	27.4296	31.0599	1.2829	17.5896
000541	2012-12-31	13.4703	25.4583	27.513	30.5349	1.2829	17.0646
000541	2013-12-31	13.4703	25.3091	27.5776	30.847	1.2829	17.3767
000541	2014-12-31	13.4703	25.8181	28.4046	31.0021	1.2829	17.5318
000541	2015-12-31	13.4703	28.7152	34.2441	41.9911	1.2829	28.5208
000541	2016-12-31	13.4703	29.0941	36.2598	43.7831	1.2829	30.3128
000541	2017-12-31	13.4703	29.0941	36.2598	43.6415	1.2829	30.1712
000541	2018-12-31	13.4703	29.0941	36.2598	43.4884	1.2829	30.0181
000541	2019-12-31	13.4703	29.0941	36.2598	43.5887	1.2829	30.1184
000541	2020-12-31	13.4703	32.7385	40.2831	47.6464	1.2829	34.176
000541	2021-12-31	13.4703	32.7385	41.2223	47.9926	1.2829	34.5223
000545	2006-12-31	25.5066	39.7515	40.5403	41.9669	1.9019	16.4603
000545	2007-12-31	25.5066	39.725	41.8955	45.3749	1.9764	19.8683
000545	2008-12-31	25.5066	30.5376	31.3438	32.9226	6.0774	7.4161
000545	2009-12-31	25.5066	29.7515	30.8331	32.6724	7.4782	7.1658
000545	2010-12-31	19.1872	26.3407	27.7656	30.3012	3.0363	11.114
000545	2011-12-31	19.1872	29.476	32.9712	37.0441	3.0363	17.8569
000545	2012-12-31	19.1872	29.2907	31.0312	34.6787	3.0363	15.4915
000545	2013-12-31	46.1593	59.3211	61.5602	63.3918	4.6621	17.2325
000545	2014-12-31	37.2951	45.1653	52.8992	63.2214	9.3161	25.9263
000545	2015-12-31	37.2951	44.7249	47.5191	51.9875	9.6446	14.6924
000545	2016-12-31	37.2951	40.0675	42.5003	44.2697	26.792	6.9746
000545	2017-12-31	37.2951	40.0044	41.2266	43.066	26.792	5.7709
000545	2018-12-31	37.2951	40.0044	41.2054	43.1991	26.792	5.904
000545	2019-12-31	37.2951	40.0044	41.3386	42.8286	26.792	5.5335
000545	2020-12-31	34.2613	36.9979	38.7006	40.1618	24.6126	5.9005
000545	2021-12-31	34.2613	36.0586	36.7744	38.1493	24.6126	3.8881
000547	2006-12-31	19.9603	32.2764	32.9382	33.8483	1.6691	13.888
000547	2007-12-31	19.9603	28.6061	29.6317	31.8302	2.4613	11.8699
000547	2008-12-31	19.9603	27.8027	28.8962	30.4127	2.8685	10.4524
000547	2009-12-31	19.9603	28.1746	31.5177	35.1508	3.9867	15.1905
000547	2010-12-31	19.9603	24.9289	26.5207	29.532	5.1632	9.5716
000547	2011-12-31	24.5371	32.25	38.2332	42.7182	5.4194	18.1812
000547	2012-12-31	22.1477	29.5212	33.9455	37.9913	4.8917	15.8436
000547	2013-12-31	21.6392	29.0127	32.767	36.697	4.7794	15.0578
000547	2014-12-31	19.0453	28.0563	31.6722	37.6408	2.8225	18.5955
000547	2015-12-31	8.1242	21.6622	31.082	49.0424	1.1174	40.9181
000547	2016-12-31	8.1242	21.6622	30.5844	48.5452	1.1174	40.421
000547	2017-12-31	8.1242	21.6678	30.0422	44.4122	1.1174	36.288
000547	2018-12-31	7.4203	19.7904	27.5627	41.0127	1.1174	33.5923
000547	2019-12-31	8.9915	19.9319	26.909	36.8167	1.243	27.8252
000547	2020-12-31	9.4339	20.5004	27.5044	34.7998	1.304	25.3659
000547	2021-12-31	9.4441	20.4784	27.4174	32.1817	1.304	22.7376
000549	2006-12-31	28.1195	40.2268	45.7294	51.8691	3.5388	23.7496
000550	2006-12-31	41.0299	74.0384	76.8187	80.5887	1.3677	39.5588
000550	2007-12-31	41.0299	73.4048	75.5487	79.0773	1.3677	38.0474
000550	2008-12-31	41.0299	73.0795	76.1482	80.2252	1.3677	39.1953
000550	2009-12-31	41.0299	72.5712	75.2008	78.6544	1.3677	37.6245
000550	2010-12-31	41.0299	72.6865	75.3567	79.2996	1.3677	38.2697
000550	2011-12-31	41.0299	73.246	76.0557	80.1428	1.3677	39.1129
000550	2012-12-31	41.0299	73.6969	76.5066	79.7703	1.3677	38.7404
000550	2013-12-31	41.0299	74.5382	76.2077	79.4361	1.2822	38.4061
000550	2014-12-31	41.0299	74.5382	76.2269	79.4888	1.2822	38.4589
000550	2015-12-31	41.0299	75.6649	78.2172	81.934	1.2822	40.9041
000550	2016-12-31	41.0299	75.6649	78.0057	81.385	1.2822	40.3551
000550	2017-12-31	41.0299	75.6649	78.0057	80.9145	1.2822	39.8846
000550	2018-12-31	41.0299	75.7474	78.9934	82.2789	1.2822	41.2489
000550	2019-12-31	41.0299	75.7474	78.0882	81.0849	1.2822	40.055
000550	2020-12-31	41.0299	75.3592	77.7	80.2218	1.2822	39.1919
000550	2021-12-31	41.0299	74.5382	75.9395	78.2145	1.2822	37.1846
000553	2006-12-31	20.152	21.3288	22.0022	23.2677	26.6608	3.1158
000553	2007-12-31	20.0173	21.1941	21.5977	22.2741	26.4825	2.2568
000553	2008-12-31	20.0173	22.9279	23.5509	24.304	9.2899	4.2867
000553	2009-12-31	20.0173	21.5509	22.5207	23.6506	25.7355	3.6333
000553	2010-12-31	20.0173	21.2421	22.1987	24.1832	28.5151	4.1659
000553	2011-12-31	20.0173	21.168	21.997	23.2654	28.5151	3.2482
000553	2012-12-31	20.152	21.2749	21.9154	22.9679	28.707	2.8159
000553	2013-12-31	20.152	33.5028	35.8747	39.827	1.9013	19.675
000553	2014-12-31	20.152	31.5112	32.8509	34.5701	1.9013	14.4182
000553	2015-12-31	20.152	31.8945	33.2018	35.2804	1.9013	15.1284
000553	2016-12-31	20.152	31.4531	32.6399	33.8842	1.9013	13.7322
000553	2017-12-31	77.3268	82.8221	83.3505	84.1281	15.1301	6.8013
000553	2018-12-31	74.0177	80.2814	82.1797	83.3972	15.1301	9.3794
000553	2019-12-31	74.0177	80.2814	82.5318	84.0004	15.1301	9.9827
000553	2020-12-31	72.8824	79.3156	81.5693	82.8902	14.2743	10.0078
000553	2021-12-31	78.4672	80.4466	81.3209	82.4013	58.7525	3.9341
000559	2006-12-31	61.0483	66.0731	68.0232	69.3616	23.3207	8.3133
000559	2007-12-31	61.0483	66.695	70.4888	73.1746	18.8435	12.1263
000559	2008-12-31	61.0483	64.7086	66.9332	68.8425	25.3631	7.7942
000559	2009-12-31	61.0483	65.0154	66.4309	67.809	25.3631	6.7607
000559	2010-12-31	51.5291	57.5073	60.965	64.2244	12.9991	12.6953
000559	2011-12-31	51.5291	57.5227	60.4248	63.5242	12.9487	11.9951
000559	2012-12-31	51.5291	54.3713	55.7565	57.9485	25.5831	6.4194
000559	2013-12-31	51.5291	54.3713	55.4363	57.1381	25.5831	5.609
000559	2014-12-31	51.5291	54.1402	54.8357	56.0802	25.5831	4.5511
000559	2015-12-31	51.5291	55.7525	57.9839	59.9008	23.3246	8.3718
000559	2016-12-31	51.5291	54.8787	57.036	59.1478	25.5831	7.6187
000559	2017-12-31	56.5019	61.6604	63.9354	66.4082	17.9699	9.9062
000559	2018-12-31	56.5085	61.5013	63.7763	66.7151	18.9713	10.2066
000559	2019-12-31	56.5085	61.5013	64.2896	68.0874	18.9713	11.5789
000559	2020-12-31	63.7571	66.7372	68.6504	70.7069	37.9848	6.9498
000559	2021-12-31	63.97	67.2824	68.9703	70.1926	38.1117	6.2226
000561	2006-12-31	29.9805	35.4211	36.5949	38.3224	6.3582	8.3419
000561	2007-12-31	29.9805	35.4211	36.5949	38.4876	6.3582	8.5071
000561	2008-12-31	29.9805	39.9868	41.5182	43.7801	5.6662	13.7996
000561	2009-12-31	14.2758	24.9316	27.0873	29.4111	1.6352	15.1353
000561	2010-12-31	42.3073	56.5717	58.0869	60.6849	3.2722	18.3776
000561	2011-12-31	42.3073	56.5239	58.5681	61.5607	3.2722	19.2534
000561	2012-12-31	42.3073	56.0219	57.1693	59.2127	3.2722	16.9054
000561	2013-12-31	42.3073	55.8188	56.9115	58.9849	3.2722	16.6776
000561	2014-12-31	42.3073	56.7181	58.3447	60.4834	3.2722	18.1761
000561	2015-12-31	42.3073	57.1195	59.3745	61.0938	3.2722	18.7865
000561	2016-12-31	42.3073	57.6599	59.9036	61.7719	3.2722	19.4646
000561	2017-12-31	41.733	55.8579	57.7092	59.61	3.2722	17.877
000561	2018-12-31	41.6829	54.9747	55.7869	56.886	3.2722	15.2031
000561	2019-12-31	41.6883	55.1526	55.9856	57.433	3.2722	15.7447
000561	2020-12-31	41.6883	56.1452	57.5988	59.2315	3.2722	17.5432
000561	2021-12-31	40.6377	55.0946	56.1745	57.4815	3.1898	16.8438
000565	2006-12-31	40.5269	44.334	46.298	48.9964	15.6206	8.4695
000565	2007-12-31	40.5269	46.2282	49.2552	52.9941	13.0445	12.4672
000565	2008-12-31	40.5269	42.3032	43.2287	45.1251	33.4708	4.5982
000565	2009-12-31	40.5269	45.4835	46.7636	48.5531	10.044	8.0263
000565	2010-12-31	40.5269	41.772	42.7886	44.5892	60.6041	4.0623
000565	2011-12-31	40.5269	42.1435	43.5161	46.0693	47.9556	5.5424
000565	2012-12-31	40.5384	42.7921	44.0468	46.3741	32.2417	5.8357
000565	2013-12-31	40.5384	41.8183	42.9172	44.8345	60.6213	4.2961
000565	2014-12-31	40.5384	43.4857	44.5369	46.195	23.379	5.6566
000565	2015-12-31	40.5471	41.4832	42.0843	43.2835	68.7002	2.7365
000565	2016-12-31	40.5471	41.5887	42.4417	44.0604	72.7626	3.5133
000565	2017-12-31	40.5471	41.7859	42.8721	44.3057	61.4437	3.7586
000565	2018-12-31	40.5471	41.8086	42.7536	43.9345	58.603	3.3875
000565	2019-12-31	40.5471	41.8743	42.7675	44.4994	58.603	3.9523
000565	2020-12-31	40.5471	41.9573	42.8642	44.3892	56.449	3.8422
000565	2021-12-31	40.5471	42.5929	43.4388	45.0518	26.7565	4.5047
000566	2006-12-31	20.3396	35.0802	40.1995	43.5237	2.1875	23.1841
000566	2007-12-31	20.3416	33.9913	39.6062	44.3877	2.1878	24.0461
000566	2008-12-31	19.6146	33.2502	41.1406	51.699	2.1878	32.0843
000566	2009-12-31	19.8015	29.7942	35.3531	43.5904	2.768	23.7889
000566	2010-12-31	19.662	30.2002	36.8698	44.321	3.541	24.6591
000566	2011-12-31	21.6751	31.4732	39.4777	51.3433	4.4061	29.6682
000566	2012-12-31	21.6751	31.4005	39.7587	50.6762	4.4427	29.0012
000566	2013-12-31	21.6751	31.4723	40.5413	50.4015	4.4069	28.7264
000566	2014-12-31	22.4786	31.2505	37.8593	44.0808	5.0596	21.6022
000566	2015-12-31	29.6076	37.7562	43.1166	48.12	7.0201	18.5124
000566	2016-12-31	34.084	41.5339	46.824	51.6396	8.8879	17.5556
000566	2017-12-31	27.8714	44.084	50.3094	60.3534	2.7871	32.482
000566	2018-12-31	24.9896	44.084	49.9905	56.3413	2.499	31.3517
000566	2019-12-31	16.9056	34.9896	45.6031	52.7061	1.6906	35.8005
000566	2020-12-31	22.2301	42.2128	48.1192	54.3573	2.1464	32.1272
000566	2021-12-31	22.8918	42.2757	48.1446	51.7526	2.1464	28.8608
000568	2006-12-31	58.3481	61.9013	64.7059	69.5355	31.9857	11.1874
000568	2007-12-31	53.5202	56.3761	58.9932	63.5816	36.6797	10.0614
000568	2008-12-31	53.5202	56.5023	59.1355	64.382	34.2048	10.8617
000568	2009-12-31	21.5171	53.6627	56.6737	62.4859	1.0639	40.9688
000568	2010-12-31	21.5171	53.6627	56.054	59.8039	1.0639	38.2868
000568	2011-12-31	21.5171	53.6616	56.667	60.4472	1.0639	38.9301
000568	2012-12-31	21.4551	53.507	56.8471	60.9002	1.0639	39.4451
000568	2013-12-31	21.3942	53.355	56.3061	60.578	1.0639	39.1839
000568	2014-12-31	25.7211	53.4031	55.8279	59.1226	1.0865	33.4014
000568	2015-12-31	26.6098	54.2918	59.0087	63.2086	1.124	36.5987
000568	2016-12-31	28.1137	55.982	58.7226	63.7248	1.0772	35.6111
000568	2017-12-31	26.0173	52.7443	55.7917	59.6009	1.0413	33.5837
000568	2018-12-31	26.0173	54.2754	58.2725	64.2693	1.0413	38.2521
000568	2019-12-31	26.0173	53.7545	57.5245	63.5027	1.0413	37.4854
000568	2020-12-31	26.0173	53.3129	57.5961	64.082	1.0413	38.0647
000568	2021-12-31	26.0173	54.2177	58.9476	64.2259	1.0413	38.2086
000569	2006-12-31	53.4017	60.3087	64.4322	67.8008	13.8902	14.3991
000569	2007-12-31	53.4017	59.911	64.0345	66.5739	15.493	13.1722
000569	2008-12-31	53.4017	71.4289	76.1826	81.2657	3.9589	27.864
000570	2006-12-31	31.4314	33.4474	34.1996	35.093	22.0698	3.6617
000570	2007-12-31	31.4314	33.2967	34.2361	35.4855	24.5018	4.0541
000570	2008-12-31	31.4314	33.2806	34.0554	35.0957	24.8129	3.6643
000570	2009-12-31	30.0152	30.3389	30.629	31.1697	183.409	1.1545
000570	2010-12-31	30.0152	31.1062	31.5884	32.6051	37.444	2.5899
000570	2011-12-31	30.0152	30.3106	30.5865	31.0947	200.977	1.0795
000570	2012-12-31	30.0152	30.8951	31.3534	32.1764	50.5683	2.1612
000570	2013-12-31	30.0152	31.7805	32.493	33.7889	22.1138	3.7736
000570	2014-12-31	30.0152	31.5904	32.7856	34.8508	32.776	4.8356
000570	2015-12-31	30.4334	32.0241	32.9326	34.4973	29.9466	4.0639
000570	2016-12-31	30.4334	33.981	35.5352	37.5704	12.2032	7.137
000570	2017-12-31	30.4334	31.3272	31.8897	33.0956	53.5591	2.6622
000570	2018-12-31	30.4334	31.3204	31.886	33.0984	53.5591	2.665
000570	2019-12-31	30.4334	31.3902	32.0158	33.2765	53.5591	2.8432
000570	2020-12-31	30.4334	32.4682	33.2363	34.4191	20.7509	3.9858
000570	2021-12-31	32.261	35.3849	37.3817	40.6215	20.0344	8.3605
000572	2006-12-31	57.8244	76.6689	77.6429	78.1681	3.2303	20.3437
000572	2007-12-31	57.8244	75.9403	76.2838	76.5934	3.2303	18.7689
000572	2008-12-31	57.3128	75.1775	75.3494	75.6594	3.2296	18.3466
000572	2009-12-31	45.2844	56.4634	57.0575	58.0402	4.5249	12.7558
000572	2010-12-31	28.7966	41.2289	52.0885	71.5701	4.5249	42.7735
000572	2011-12-31	28.7966	41.2289	52.0885	66.898	4.5249	38.1014
000572	2012-12-31	28.7966	41.2314	52.0909	62.0528	4.5231	33.2562
000572	2013-12-31	28.7966	41.2326	52.0921	63.4538	4.5223	34.6571
000572	2014-12-31	28.7966	40.1679	49.9593	60.9238	4.5197	32.1272
000572	2015-12-31	28.7966	39.1955	47.1917	53.6279	5.0912	24.8313
000572	2016-12-31	28.7966	39.1955	46.5726	53.5317	5.0912	24.735
000572	2017-12-31	28.7966	39.249	46.6832	54.1071	5.0912	25.3105
000572	2018-12-31	28.7966	38.5266	45.8958	53.0062	5.0912	24.2096
000572	2019-12-31	28.7966	38.4749	45.2886	51.2127	5.0912	22.416
000572	2020-12-31	28.7966	38.101	43.1207	48.7511	5.0912	19.9544
000572	2021-12-31	28.7966	38.4141	40.3482	44.0215	5.0912	15.2249
000576	2006-12-31	19.8228	26.1705	28.7558	31.5026	6.1695	11.6798
000576	2007-12-31	19.8228	21.5514	22.4762	24.3873	16.1616	4.5646
000576	2008-12-31	19.8228	21.5827	22.2938	23.6304	16.1616	3.8077
000576	2009-12-31	19.8228	22.8084	24.1873	26.5377	11.2685	6.7149
000576	2010-12-31	19.8228	23.2578	24.8655	26.9969	8.9757	7.1742
000576	2011-12-31	19.8228	22.0683	23.2591	25.4226	13.8678	5.5999
000576	2012-12-31	19.8228	21.3392	22.2476	23.9517	24.1509	4.1289
000576	2013-12-31	41.548	44.937	46.9706	50.2544	24.2426	8.7064
000576	2014-12-31	41.548	49.7586	53.5753	57.1539	7.9672	15.6059
000576	2015-12-31	41.548	50.3987	54.1123	57.6224	7.8959	16.0744
000576	2016-12-31	41.548	51.341	54.5929	57.6209	7.8959	16.0729
000576	2017-12-31	41.548	48.7147	53.8159	61.0924	9.7673	19.5444
000576	2018-12-31	41.548	44.4923	46.991	50.4583	27.507	8.9103
000576	2019-12-31	41.548	46.1597	49.104	53.4173	17.8858	11.8693
000576	2020-12-31	41.548	46.1597	49.5967	52.0608	17.8858	10.5128
000576	2021-12-31	41.548	45.3185	46.5441	47.8791	17.781	6.3311
000578	2006-12-31	29.6753	53.629	57.8257	64.3959	1.6866	34.7206
000578	2007-12-31	29.6753	53.629	57.8257	64.3959	1.6866	34.7206
000578	2008-12-31	46.9468	80.6261	93.8935	97.3957	2.0643	50.449
000578	2009-12-31	46.9468	80.6261	89.6689	97.0567	2.0643	50.11
000578	2010-12-31	46.9468	80.6261	89.6689	96.996	2.0643	50.0493
000581	2006-12-31	20.107	26.0592	28.4647	33.4059	6.2033	13.299
000581	2007-12-31	20.107	25.9438	29.1342	35.4566	6.2033	15.3497
000581	2008-12-31	20.1071	26.4867	30.6559	37.2935	6.2034	17.1863
000581	2009-12-31	17.632	22.8476	26.3319	32.984	5.4398	15.3521
000581	2010-12-31	17.632	23.5175	28.0605	36.3033	5.4398	18.6713
000581	2011-12-31	17.632	23.8608	28.3734	37.1258	5.4398	19.4938
000581	2012-12-31	20.0019	36.8305	40.2351	46.8243	1.4286	26.8224
000581	2013-12-31	20.0019	35.6499	38.694	43.1962	1.4286	23.1943
000581	2014-12-31	20.0019	35.7283	38.8997	44.2314	1.4286	24.2296
000581	2015-12-31	20.2249	37.4059	41.1844	46.7021	1.4286	26.4772
000581	2016-12-31	20.2249	37.0143	41.1487	46.4968	1.4286	26.2719
000581	2017-12-31	20.2249	36.3149	39.0475	42.9522	1.4286	22.7273
000581	2018-12-31	20.2249	38.3946	42.8166	46.5604	1.4286	26.3355
000581	2019-12-31	20.2249	39.8564	43.2787	47.0843	1.4286	26.8594
000581	2020-12-31	20.2249	40.825	43.6898	47.511	1.4286	27.2861
000581	2021-12-31	20.2308	36.842	39.1381	41.6044	1.4286	21.3736
000584	2006-12-31	29.989	36.9279	38.6355	42.0869	7.316	12.0979
000584	2007-12-31	38.7153	40.6228	41.2771	42.3651	29.0304	3.6498
000584	2008-12-31	32.7501	40.5763	43.2666	48.3323	7.4394	15.5821
000584	2009-12-31	32.7585	38.2756	41.4507	48.2952	10.4982	15.5368
000584	2010-12-31	32.7585	36.6471	39.5575	43.8945	13.6677	11.136
000584	2011-12-31	32.7585	36.6471	39.5575	43.8112	13.6677	11.0527
000584	2012-12-31	32.7585	38.3009	41.928	47.0827	10.4137	14.3243
000584	2013-12-31	32.7585	35.6933	38.1607	41.2614	21.958	8.5029
000584	2014-12-31	32.7585	35.7792	37.6318	39.9865	20.7987	7.2281
000584	2015-12-31	33.0846	35.7918	37.2412	39.5356	20.9507	6.451
000584	2016-12-31	33.1157	35.3507	36.4755	38.7748	29.3544	5.6591
000584	2017-12-31	18.6	33.1157	36.4199	41.0229	1.646	22.4229
000584	2018-12-31	18.6	34.7888	41.6037	48.2082	1.646	29.6082
000584	2019-12-31	18.6	33.4992	39.5429	43.2776	1.646	24.6776
000584	2020-12-31	14.9918	27.0008	32.4007	39.9138	1.646	24.922
000584	2021-12-31	14.9918	26.6916	30.375	33.8827	1.646	18.8909
000585	2006-12-31	29.535	59.1308	64.3249	69.1503	1.2312	39.6153
000585	2007-12-31	29.3468	55.5717	56.1407	56.6092	1.209	27.2624
000585	2008-12-31	28.3788	53.7116	54.5675	55.1283	1.169	26.7494
000585	2009-12-31	28.352	53.1368	53.9985	55.0294	1.1679	26.6774
000585	2010-12-31	28.3461	52.8082	53.3986	54.4205	1.1784	26.0744
000585	2011-12-31	28.3477	52.812	53.2969	54.2137	1.1783	25.8661
000585	2012-12-31	28.3463	52.8106	53.2874	54.1925	1.1783	25.8462
000585	2013-12-31	29.2476	53.7699	54.459	55.4759	1.2157	26.2283
000585	2014-12-31	29.3914	54.1922	54.9083	55.9618	1.2217	26.5704
000585	2015-12-31	29.4233	39.6725	40.5564	42.2049	3.1525	12.7816
000585	2016-12-31	29.4262	41.3123	43.641	45.9784	3.1536	16.5521
000585	2017-12-31	29.4326	41.9646	45.072	47.0637	3.1543	17.6311
000585	2018-12-31	29.4306	39.6035	40.4649	42.0632	3.154	12.6327
000585	2019-12-31	29.4306	40.0971	41.1039	42.9016	3.154	13.471
000585	2020-12-31	29.4375	39.4876	40.7701	43.1832	3.1548	13.7458
000585	2021-12-31	29.4393	39.5673	40.9169	43.5622	3.155	14.1229
000586	2006-12-31	21.7932	32.626	38.7605	46.9787	3.9276	25.1855
000586	2007-12-31	22.7169	29.3851	34.1756	38.9823	5.8539	16.2654
000586	2008-12-31	22.9646	29.6329	34.4234	40.3355	5.9177	17.3709
000586	2009-12-31	20.6782	27.3465	32.6867	38.0204	5.3286	17.3422
000586	2010-12-31	20.6782	27.4177	32.2214	36.825	5.3286	16.1468
000586	2011-12-31	20.6782	27.3465	30.987	32.8469	5.3286	12.1686
000586	2012-12-31	20.6782	27.3465	30.987	33.9106	5.3286	13.2323
000586	2013-12-31	20.6782	28.7462	33.9523	39.4153	4.9383	18.7371
000586	2014-12-31	20.6782	28.3499	33.556	36.6456	4.9383	15.9674
000586	2015-12-31	20.6782	30.7078	36.7133	47.6195	3.7681	26.9412
000586	2016-12-31	20.6782	30.4738	38.0067	47.1815	4.1355	26.5033
000586	2017-12-31	20.6782	32.3126	41.3993	54.1031	3.1169	33.4249
000586	2018-12-31	20.6782	30.6773	39.8562	50.6805	4.1355	30.0023
000586	2019-12-31	20.6782	35.4237	41.0303	43.4698	2.1219	22.7916
000586	2020-12-31	20.6782	39.7775	45.3841	48.0862	1.4666	27.4079
000586	2021-12-31	20.6782	39.7775	43.082	44.8563	1.4666	24.178
000589	2006-12-31	33.36	35.6332	36.6396	37.6142	23.5766	4.2542
000589	2007-12-31	33.36	34.3135	34.9479	35.9176	56.856	2.5575
000589	2008-12-31	33.36	33.976	34.4828	35.4113	98.7127	2.0513
000589	2009-12-31	33.36	36.3191	37.3351	38.6957	14.323	5.3357
000589	2010-12-31	33.36	33.8141	34.2059	34.9994	135.554	1.6394
000589	2011-12-31	33.8399	34.7333	35.1734	36.1043	66.7417	2.2643
000589	2012-12-31	33.8399	36.0664	36.813	38.1929	23.1151	4.353
000589	2013-12-31	33.8399	34.3859	34.8277	35.7826	110.297	1.9426
000589	2014-12-31	25.2036	42.8137	50.551	59.1885	2.5528	33.9849
000589	2015-12-31	25.3326	26.3882	27.2292	28.7383	46.7022	3.4057
000589	2016-12-31	25.3326	26.4615	27.3443	28.7209	41.1437	3.3884
000589	2017-12-31	25.3326	26.4228	27.4246	29.2261	44.0986	3.8935
000589	2018-12-31	25.3326	26.5328	27.5361	29.4147	41.376	4.0822
000589	2019-12-31	25.3326	26.5762	27.5588	29.28	40.0992	3.9475
000589	2020-12-31	24.6298	25.8141	26.8828	28.6581	39.7153	4.0283
000589	2021-12-31	27.7619	31.7122	33.7071	36.2466	11.1507	8.4847
000590	2006-12-31	16.3687	37.7685	43.7692	48.2005	1.0415	31.8317
000590	2007-12-31	17.9877	38.794	42.1732	44.2847	1.0472	26.297
000590	2008-12-31	18.0095	38.62	41.9992	44.5464	1.0605	26.5369
000590	2009-12-31	18.0095	38.62	41.0141	42.6286	1.0605	24.6191
000590	2010-12-31	18.0095	39.4239	44.9181	51.7217	1.0605	33.7122
000590	2011-12-31	18.0151	38.6304	42.4429	48.352	1.0606	30.3368
000590	2012-12-31	18.0151	38.6304	41.724	46.5422	1.0606	28.5271
000590	2013-12-31	18.3864	39.0017	42.4625	49.1687	1.0824	30.7823
000590	2014-12-31	18.61	39.1087	43.6817	49.6323	1.0956	31.0223
000590	2015-12-31	18.6099	38.669	43.5728	50.5553	1.0956	31.9454
000590	2016-12-31	18.6099	38.5515	42.7445	50.1584	1.0956	31.5484
000590	2017-12-31	28.9951	47.405	51.2741	57.0266	1.8303	28.0315
000590	2018-12-31	29.4118	47.1325	50.1665	54.9237	1.8566	25.5119
000590	2019-12-31	29.4118	47.2172	49.8127	52.8083	1.8566	23.3965
000590	2020-12-31	29.4118	47.2995	49.0462	51.7513	1.8566	22.3395
000590	2021-12-31	29.4118	46.1511	50.9436	53.4458	2.7129	24.034
000595	2006-12-31	24.5747	46.8421	49.9992	53.5211	1.7596	28.9465
000595	2007-12-31	37.7797	43.5393	44.5032	45.5859	8.0639	7.8062
000595	2008-12-31	37.7797	40.5046	42.5578	46.6324	25.2831	8.8528
000595	2009-12-31	37.7797	40.61	42.8704	45.5126	26.1141	7.7329
000595	2010-12-31	37.7797	38.7795	39.6396	41.2488	73.7995	3.4691
000595	2011-12-31	20	38.397	39.4591	41.6075	1.1249	21.6075
000595	2012-12-31	20	37.8706	38.9563	41.3267	1.203	21.3267
000595	2013-12-31	29.9703	39.698	41.5688	44.2211	3.4931	14.2507
000595	2014-12-31	29.9703	31.5771	32.7857	34.7244	34.0535	4.7541
000595	2015-12-31	53.4251	54.7057	55.5597	57.2225	66.3277	3.7974
000595	2016-12-31	54.427	55.4309	56.2972	57.9505	102.897	3.5235
000595	2017-12-31	53.0455	53.7176	54.2254	55.1436	147.151	2.0981
000595	2018-12-31	52.9945	54.3149	54.9037	56.1169	52.5325	3.1224
000595	2019-12-31	52.1296	52.7593	53.3505	54.4647	163.923	2.3351
000595	2020-12-31	34.6902	65.7564	66.6502	68.0005	1.1929	33.3103
000595	2021-12-31	34.99	65.9902	66.9659	68.1604	1.1929	33.1704
000596	2006-12-31	62.5532	65.7358	66.8258	68.0232	25.3575	5.47
000596	2007-12-31	61.1501	68.2265	70.1352	71.8744	11.9898	10.7243
000596	2008-12-31	61.1498	67.0523	67.7944	69.2643	11.9897	8.1145
000596	2009-12-31	61.1498	66.4533	69.7203	74.3199	22.26	13.1701
000596	2010-12-31	57.7455	62.7702	66.3692	72.8035	19.8113	15.0579
000596	2011-12-31	53.8928	58.9327	62.4646	68.5388	18.0936	14.646
000596	2012-12-31	53.8928	58.9148	61.8937	67.1437	18.0936	13.2509
000596	2013-12-31	53.8928	58.4966	61.0272	64.7502	18.0936	10.8575
000596	2014-12-31	53.8828	58.7407	62.1658	66.4696	18.0903	12.5868
000596	2015-12-31	53.8928	58.5282	62.3906	68.1436	22.1853	14.2508
000596	2016-12-31	53.8928	58.7769	62.3516	67.1863	21.8058	13.2936
000596	2017-12-31	53.8928	59.2857	62.169	67.3801	18.4474	13.4873
000596	2018-12-31	53.8928	58.9408	62.0138	67.5025	20.9164	13.6097
000596	2019-12-31	53.8928	58.8116	62.4941	68.8446	21.8058	14.9518
000596	2020-12-31	53.8928	58.1999	61.4249	67.5046	21.8058	13.6118
000596	2021-12-31	51.1226	55.579	59.3869	65.8018	21.7118	14.6792
000597	2006-12-31	47.5136	48.7359	49.2493	50.3163	57.8967	2.8027
000597	2007-12-31	47.7457	51.8719	54.2832	57.8729	17.4931	10.1272
000597	2008-12-31	52.4419	59.7325	63.4196	68.5929	12.1816	16.151
000597	2009-12-31	51.6742	53.8259	54.8445	56.7134	33.2165	5.0392
000597	2010-12-31	32.4682	52.4406	53.7398	55.6081	1.6905	23.1399
000597	2011-12-31	32.4729	54.0284	55.4928	58.0021	1.6908	25.5292
000597	2012-12-31	22.4964	51.7024	52.6235	54.2292	1.1713	31.7328
000597	2013-12-31	22.4964	51.7024	52.9972	54.4152	1.1713	31.9188
000597	2014-12-31	23.013	39.4452	48.277	57.5358	1.9286	34.5228
000597	2015-12-31	21.4633	38.1891	48.1375	50.7103	1.8271	29.247
000597	2016-12-31	21.4963	36.1588	41.1548	46.0248	1.9983	24.5284
000597	2017-12-31	21.0494	32.7737	35.6597	39.7737	2.496	18.7243
000597	2018-12-31	26.0228	49.026	54.2938	60.3912	1.4985	34.3683
000597	2019-12-31	24.4109	45.4819	52.9712	60.4622	1.5101	36.0513
000597	2020-12-31	24.3628	53.9161	60.9833	64.4394	1.5608	40.0766
000597	2021-12-31	32.8838	61.1134	62.9999	65.5889	1.3469	32.7051
000599	2006-12-31	23.4231	26.3602	27.0149	28.313	9.0952	4.89
000599	2007-12-31	23.4231	26.3709	26.8063	27.7063	9.0952	4.2832
000599	2008-12-31	20.3079	26.9767	30.2254	34.8207	4.2633	14.5128
000599	2009-12-31	20.3079	22.7944	23.8815	25.3097	11.8424	5.0018
000599	2010-12-31	20.3079	22.2919	23.7212	25.0253	17.3586	4.7174
000599	2011-12-31	20.3079	23.4077	25.0027	27.1166	10.2999	6.8087
000599	2012-12-31	20.3079	22.5931	24.361	26.1494	17.1627	5.8415
000599	2013-12-31	20.3079	25.8826	27.8866	30.0657	4.9498	9.7578
000599	2014-12-31	22.7061	32.6622	37.9988	42.3058	3.2478	19.5997
000599	2015-12-31	23.3849	31.9636	33.7864	36.7542	3.3449	13.3692
000599	2016-12-31	23.3849	31.9597	34.5334	38.0411	3.4171	14.6561
000599	2017-12-31	23.8671	35.0013	37.1908	38.9209	3.4876	15.0538
000599	2018-12-31	25.7357	35.9866	42.4678	48.2305	4.6584	22.4948
000599	2019-12-31	25.957	36.2961	42.833	48.4369	4.6584	22.4799
000599	2020-12-31	32.185	41.3195	43.9043	46.0538	5.7326	13.8688
000599	2021-12-31	32.4004	39.9426	43.8218	48.2518	8.103	15.8513
000611	2006-12-31	38.2143	41.2066	43.2015	44.8971	19.1563	6.6828
000611	2007-12-31	33.4289	38.0461	41.8109	48.6781	12.8701	15.2491
000611	2008-12-31	33.4289	37.686	41.4508	47.8543	14.9418	14.4254
000611	2009-12-31	15.5365	25.7184	26.7281	28.4229	1.6689	12.8864
000611	2010-12-31	15.5365	24.3271	26.1325	28.5353	3.2258	12.9987
000611	2011-12-31	15.5365	24.3271	26.4642	30.0401	3.2258	14.5036
000611	2012-12-31	15.5365	22.963	25.8481	29.0489	3.2258	13.5123
000611	2013-12-31	12.4292	20.3529	24.3336	28.1891	2.5806	15.7598
000611	2014-12-31	12.4292	18.0262	19.7611	22.7796	2.6667	10.3504
000611	2015-12-31	12.4292	16.7198	17.9632	20.0722	3.6364	7.643
000611	2016-12-31	12.4292	16.9918	18.7033	22.15	3.6364	9.7208
000611	2017-12-31	12.4292	16.9111	18.4508	21.1155	3.6364	8.6863
000611	2018-12-31	11.8406	16.2042	19.5213	24.5589	4.9751	12.7184
000611	2019-12-31	11.8406	16.7019	19.8124	24.107	3.7542	12.2665
000611	2020-12-31	11.8406	18.2724	21.2662	25.7262	3.1743	13.8856
000611	2021-12-31	3.7493	7.9138	10.4091	15.0624	1.4066	11.3132
000612	2006-12-31	29	44.49	47.7355	53.6436	2.6332	24.6436
000612	2007-12-31	29	42.9881	47.5944	53.7594	2.6332	24.7594
000612	2008-12-31	29	41.8428	44.2447	46.8454	2.6332	17.8454
000612	2009-12-31	29	42.2543	45.4114	50.4909	2.7181	21.4909
000612	2010-12-31	24.0018	36.5383	38.5799	41.4128	2.2497	17.411
000612	2011-12-31	24.0018	35.8807	37.7776	38.8508	2.2497	14.8489
000612	2012-12-31	24.0018	35.5266	37.1371	39.3338	2.3269	15.332
000612	2013-12-31	17.7461	36.9645	45.6474	55.466	1.5309	37.7199
000612	2014-12-31	17.5597	42.2185	45.4531	48.3794	1.0181	30.8197
000612	2015-12-31	17.5597	33.6129	39.0202	44.3088	2.019	26.749
000612	2016-12-31	15.9551	32.1515	42.9899	49.0243	1.8183	33.0692
000612	2017-12-31	17.1101	49.1595	58.7386	64.4032	1.043	47.2931
000612	2018-12-31	17.3024	49.3518	58.8889	64.6142	1.0547	47.3118
000612	2019-12-31	17.3024	49.3518	56.1611	63.0221	1.0547	45.7198
000612	2020-12-31	17.3024	48.3982	54.844	57.7029	1.106	40.4005
000612	2021-12-31	17.3024	33.7853	35.6558	38.6424	1.4575	21.34
000619	2006-12-31	32.0682	46.4429	50.9543	57.3256	3.4	25.2574
000619	2007-12-31	32.0682	42.4345	43.8167	45.0089	3.4	12.9407
000619	2008-12-31	32.0682	43.4448	46.3635	49.1512	3.4	17.083
000619	2009-12-31	32.0682	42.2871	43.3982	45.2977	3.4	13.2295
000619	2010-12-31	32.0682	41.9365	42.7751	43.9136	3.4	11.8454
000619	2011-12-31	32.0682	42.8636	43.8329	45.1987	3.4	13.1305
000619	2012-12-31	32.0682	42.2014	43.096	44.7256	3.4	12.6574
000619	2013-12-31	32.0682	41.9194	42.4764	43.8089	3.4	11.7407
000619	2014-12-31	32.0682	42.8889	44.1528	45.8162	3.4	13.748
000619	2015-12-31	30.6341	42.0548	44.3679	47.8647	3.248	17.2307
000619	2016-12-31	30.6341	37.0674	40.2635	43.5549	6.8927	12.9208
000619	2017-12-31	30.6341	36.0702	38.4557	41.0269	8.8866	10.3928
000619	2018-12-31	30.6341	35.5674	38.3257	41.9478	10.404	11.3137
000619	2019-12-31	30.6341	35.5813	38.3396	42.5126	10.3552	11.8785
000619	2020-12-31	30.6341	35.3174	38.4459	43.6995	11.3693	13.0655
000619	2021-12-31	30.6341	35.5813	38.4107	42.928	10.3552	12.2939
000622	2006-12-31	27.3031	39.8231	44.9027	50.829	2.9893	23.5258
000622	2007-12-31	28.9963	41.5163	46.5959	51.3788	3.1747	22.3824
000622	2008-12-31	28.9963	38.5108	44.9027	50.829	4.7318	21.8326
000622	2009-12-31	28.9963	38.5108	44.9027	50.829	4.7318	21.8326
000622	2010-12-31	28.9963	38.5108	44.9027	50.829	4.7318	21.8326
000622	2011-12-31	28.9963	38.5108	44.9027	50.829	4.7318	21.8326
000622	2012-12-31	21.1652	35.0538	41.8267	49.9118	2.7273	28.7466
000622	2013-12-31	20.4597	45.7474	48.4613	52.5294	1.1373	32.0697
000622	2014-12-31	17.9896	41.8319	46.7234	49.9213	1.0874	31.9316
000622	2015-12-31	17.9896	41.8319	46.5964	48.7669	1.0874	30.7773
000622	2016-12-31	17.9896	41.8319	46.9655	49.5466	1.0874	31.5569
000622	2017-12-31	17.9896	41.8319	46.5964	49.4443	1.0874	31.4546
000622	2018-12-31	17.9896	40.8324	45.5969	47.5422	1.0874	29.5525
000622	2019-12-31	17.9896	40.2092	44.9737	46.0636	1.0874	28.074
000622	2020-12-31	17.9896	39.5238	40.996	42.1811	1.0874	24.1915
000622	2021-12-31	17.9896	34.5427	40.0709	43.8311	1.9106	25.8415
000623	2006-12-31	25.5722	35.3451	42.565	54.1418	4.6165	28.5697
000623	2007-12-31	25.5722	33.7457	39.3739	42.4409	6.0402	16.8688
000623	2008-12-31	24.7728	33.4431	40.7715	51.2555	5.5838	26.4827
000623	2009-12-31	23.7155	32.6357	37.5021	42.448	5.0603	18.7325
000623	2010-12-31	23.7801	29.7783	33.0615	37.3931	5.59	13.613
000623	2011-12-31	23.925	31.3607	34.5537	39.3358	6.3654	15.4108
000623	2012-12-31	23.7128	27.642	30.9063	36.2659	11.7049	12.5531
000623	2013-12-31	24.0949	29.3342	31.7189	34.6164	6.5121	10.5215
000623	2014-12-31	24.0949	27.2527	28.9829	31.6685	11.8127	7.5736
000623	2015-12-31	25.9153	29.5089	31.6889	33.6567	12.3873	7.7414
000623	2016-12-31	26.6553	35.3251	39.9089	46.486	5.3311	19.8307
000623	2017-12-31	26.6553	35.9728	41.8866	47.2355	5.3311	20.5802
000623	2018-12-31	26.6551	35.3893	40.5941	45.3054	5.3311	18.6502
000623	2019-12-31	26.6493	35.3815	40.5852	45.4182	5.3311	18.7689
000623	2020-12-31	26.6491	32.6014	36.3984	40.8977	7.1291	14.2486
000623	2021-12-31	28.1228	34.0764	35.9689	38.0696	7.5206	9.9468
000625	2006-12-31	45.5474	50.6536	53.3153	57.0206	15.7872	11.4732
000625	2007-12-31	45.5474	50.7471	53.3816	57.4814	13.9464	11.934
000625	2008-12-31	45.5474	47.9439	48.6518	50.071	23.5535	4.5236
000625	2009-12-31	45.5474	48.3036	49.8531	52.8381	32.6881	7.2907
000625	2010-12-31	45.7113	47.6889	49.0022	51.0456	40.4329	5.3343
000625	2011-12-31	43.3307	46.6128	48.5329	50.9749	24.682	7.6442
000625	2012-12-31	44.9253	48.2848	50.7165	53.5718	25.2845	8.6464
000625	2013-12-31	41.038	43.8544	45.7289	49.8967	28.864	8.8587
000625	2014-12-31	39.1087	41.5163	43.3115	47.0063	30.386	7.8976
000625	2015-12-31	39.1087	43.2867	45.2113	48.1687	13.0796	9.06
000625	2016-12-31	40.8807	45.4679	47.5623	51.3349	14.082	10.4542
000625	2017-12-31	40.8807	47.3212	50.1589	53.2907	9.7174	12.4099
000625	2018-12-31	21.5571	45.7586	50.121	53.5303	1.1156	31.9732
000625	2019-12-31	21.5571	45.7586	51.4183	54.9831	1.1156	33.426
000625	2020-12-31	19.0458	42.1303	49.0623	54.821	1.0176	35.7751
000625	2021-12-31	17.9714	38.7054	46.1563	51.5491	1.2188	33.5777
000629	2006-12-31	53.2241	57.1788	58.8587	60.9527	19.9822	7.7286
000629	2007-12-31	47.7236	51.2873	52.8086	55.1532	26.3306	7.4296
000629	2008-12-31	38.9336	51.3919	53.1421	56.3237	3.3839	17.3902
000629	2009-12-31	30.627	47.5572	59.6507	73.3084	2.9468	42.6814
000629	2010-12-31	30.627	47.5572	58.5335	71.048	2.9468	40.4209
000629	2011-12-31	30.627	47.9784	58.6852	64.103	2.832	33.4759
000629	2012-12-31	30.627	47.9784	58.6852	63.5483	2.832	32.9213
000629	2013-12-31	30.627	47.9784	58.6852	62.6437	2.832	32.0167
000629	2014-12-31	30.627	47.9784	58.6852	61.7092	2.832	31.0822
000629	2015-12-31	35.4894	52.8408	60.2098	62.9197	3.2816	27.4303
000629	2016-12-31	35.4894	52.8408	60.2098	62.9197	3.2816	27.4303
000629	2017-12-31	35.4894	52.8408	60.2098	62.9457	3.2816	27.4562
000629	2018-12-31	35.4894	52.8408	60.2098	63.0082	3.2816	27.5188
000629	2019-12-31	35.4894	52.8408	60.2098	64.0161	3.2816	28.5266
000629	2020-12-31	35.4894	52.8408	60.2098	62.8165	3.2816	27.327
000629	2021-12-31	29.4894	46.8408	58.6852	65.7943	2.7268	36.3049
000630	2006-12-31	35.4939	39.0373	40.0364	41.5468	17.2052	6.0529
000630	2007-12-31	56.9235	58.2025	58.8023	59.6825	82.6852	2.7591
000630	2008-12-31	56.9235	57.7083	58.2668	59.1547	144.218	2.2312
000630	2009-12-31	56.9235	58.5234	59.6124	61.8201	61.3487	4.8966
000630	2010-12-31	56.9235	59.215	60.7735	63.3676	47.5362	6.4441
000630	2011-12-31	51.8284	53.851	54.9386	56.7591	43.3414	4.9307
000630	2012-12-31	51.8284	53.3854	54.5083	56.4489	63.8223	4.6205
000630	2013-12-31	51.8284	53.2071	54.2977	56.1231	73.6405	4.2948
000630	2014-12-31	39.5451	48.4403	56.6606	63.9719	8.7675	24.4268
000630	2015-12-31	39.5451	44.3987	44.8902	45.4651	12.85	5.92
000630	2016-12-31	39.5451	40.9147	41.8421	43.2977	54.8797	3.7526
000630	2017-12-31	36.5338	42.3487	45.3349	47.7171	11.8364	11.1832
000630	2018-12-31	36.5338	42.3487	45.3539	48.0424	11.8364	11.5085
000630	2019-12-31	36.5338	42.3487	46.0508	50.3769	11.8364	13.843
000630	2020-12-31	36.5338	42.7779	47.2209	51.4563	11.4296	14.9224
000630	2021-12-31	36.5338	39.8055	41.3355	43.342	21.3292	6.8082
000633	2006-12-31	22.3246	38.8969	52.2916	58.8631	2.6385	36.5385
000633	2007-12-31	29.9896	54.3006	56.7565	58.3054	1.3433	28.3158
000633	2008-12-31	31.9689	55.7818	57.1181	58.4292	1.432	26.4602
000633	2009-12-31	52.4322	53.1655	53.7173	54.647	123.306	2.2148
000633	2010-12-31	52.4322	54.3903	55.5265	57.2267	46.718	4.7945
000633	2011-12-31	36.8521	52.4322	54.794	56.8278	4.7307	19.9757
000633	2012-12-31	36.8521	52.4322	54.2194	56.4751	4.7307	19.623
000633	2013-12-31	36.7222	49.0565	51.5953	53.6583	4.714	16.9361
000633	2014-12-31	36.7222	48.4073	49.8863	51.7009	4.714	14.9787
000633	2015-12-31	13.6586	34.1856	41.9158	47.6366	1.1097	33.978
000633	2016-12-31	20	37.8133	42.3653	44.462	1.4643	24.462
000633	2017-12-31	20	38.1586	42.2317	44.058	1.4643	24.058
000633	2018-12-31	20	38.1586	39.1918	41.1461	1.4643	21.1461
000633	2019-12-31	20	37.1978	38.506	40.2564	1.4643	20.2564
000633	2020-12-31	20	34.4635	35.8542	38.017	1.4643	18.017
000633	2021-12-31	20	34.0626	34.7647	36.2938	1.4643	16.2938
000635	2006-12-31	21.1819	30.5529	36.7115	42.0974	3.664	20.9155
000635	2007-12-31	21.1819	30.6508	37.7688	44.4278	3.664	23.2459
000635	2008-12-31	21.9094	30.5708	35.1648	39.5737	4.0209	17.6643
000635	2009-12-31	22.1142	29.9575	34.2467	42.8539	4.5849	20.7397
000635	2010-12-31	22.2766	27.9719	31.8688	38.2677	6.7033	15.991
000635	2011-12-31	22.2766	27.9757	31.9796	36.8422	6.7033	14.5655
000635	2012-12-31	51.2468	57.8202	60.8852	63.8696	15.3072	12.6228
000635	2013-12-31	51.2468	56.5361	57.2206	58.5451	15.3072	7.2983
000635	2014-12-31	51.2468	55.4291	56.3427	57.9226	15.3072	6.6758
000635	2015-12-31	51.2468	52.9286	53.6163	54.9708	50.3751	3.724
000635	2016-12-31	51.2468	52.9041	53.5804	54.7586	50.7093	3.5118
000635	2017-12-31	51.2468	56.9588	58.5666	60.2884	11.5126	9.0416
000635	2018-12-31	51.2468	56.9854	58.5322	59.883	11.5126	8.6362
000635	2019-12-31	51.2468	53.6169	54.9905	56.4201	40.5161	5.1733
000635	2020-12-31	51.2468	53.6169	55.2904	57.7586	40.5161	6.5118
000635	2021-12-31	51.2468	53.1648	54.1769	55.5515	52.1217	4.3047
000636	2006-12-31	21.2357	30.8808	36.3857	42.1512	3.3656	20.9155
000636	2007-12-31	21.2357	28.8428	31.7008	34.0351	4.1521	12.7994
000636	2008-12-31	18.2549	23.4281	27.2107	31.1712	6.1242	12.9163
000636	2009-12-31	18.2549	22.9797	25.3799	28.066	6.1242	9.8111
000636	2010-12-31	18.2549	20.7771	22.5861	23.5385	13.981	5.2836
000636	2011-12-31	18.2549	22.6321	24.9857	27.1224	5.9433	8.8675
000636	2012-12-31	18.2549	24.7746	27.0836	28.9495	3.5011	10.6947
000636	2013-12-31	18.2549	24.7746	27.0836	29.328	3.5011	11.0731
000636	2014-12-31	22.2093	28.7666	32.3048	38.3032	5.1252	16.0939
000636	2015-12-31	20.0286	26.52	30.2635	35.8987	5.1252	15.8701
000636	2016-12-31	20.0286	26.52	29.8423	34.9166	5.1252	14.888
000636	2017-12-31	20.0286	25.2295	27.5609	32.1255	6.6675	12.0969
000636	2018-12-31	20.0286	24.0535	26.426	29.9896	9.5954	9.9611
000636	2019-12-31	20.0286	21.9191	23.6226	27.2628	20.2348	7.2342
000636	2020-12-31	20.0286	25.9507	29.0517	34.3442	6.6726	14.3157
000636	2021-12-31	20.4969	22.5212	24.1833	27.6012	17.7769	7.1043
000637	2006-12-31	29.5	64.375	66.4614	70.8782	1.6576	41.3782
000637	2007-12-31	29.5	64.375	66.0478	68.1132	1.6576	38.6132
000637	2008-12-31	29.5	53.2528	55.2937	58.9944	2.0006	29.4944
000637	2009-12-31	29.5	52.023	53.7649	56.1656	2.0006	26.6656
000637	2010-12-31	29.5	50.7597	52.5082	54.8122	2.0006	25.3122
000637	2011-12-31	29.5	49.3237	51.0144	53.761	2.0006	24.261
000637	2012-12-31	29.5	49.3237	50.5827	52.3603	2.0006	22.8603
000637	2013-12-31	29.5	49.3237	50.9695	52.4993	2.0006	22.9993
000637	2014-12-31	29.5	45.6794	47.9911	50.9986	2.0006	21.4986
000637	2015-12-31	29.5	45.1091	46.304	47.9886	2.0006	18.4886
000637	2016-12-31	29.5	45.1091	46.6903	49.1784	2.0006	19.6784
000637	2017-12-31	29.5	45.1091	46.2071	47.795	2.0006	18.295
000637	2018-12-31	29.5	45.1091	46.095	47.4324	2.0006	17.9324
000637	2019-12-31	29.5	45.5919	47.418	48.98	2.0006	19.48
000637	2020-12-31	29.1489	45.1745	47.0005	49.152	1.9768	20.0031
000637	2021-12-31	29.1489	44.8568	46.3263	47.6943	1.9768	18.5453
000639	2006-12-31	20.9091	38.7361	42.5659	47.514	1.4098	26.6049
000639	2007-12-31	20.9091	37.7057	41.5459	48.3299	1.4098	27.4207
000639	2008-12-31	20.9091	31.8272	34.7259	40.0568	2.2864	19.1477
000639	2009-12-31	20.9091	24.8465	27.3614	32.1086	9.8116	11.1995
000639	2010-12-31	41.9627	54.5317	58.3274	65.7332	4.1483	23.7704
000639	2011-12-31	41.9627	54.1938	58.2636	66.2267	4.1483	24.2639
000639	2012-12-31	41.9627	54.0978	56.8325	61.1899	4.1483	19.2271
000639	2013-12-31	41.9627	54.0978	56.6566	60.5104	4.1483	18.5476
000639	2014-12-31	41.9627	54.0978	57.4164	61.7383	4.1483	19.7755
000639	2015-12-31	42.1313	54.5259	58.4038	61.1236	4.165	18.9923
000639	2016-12-31	34.9955	62.4015	64.9692	69.2944	1.3714	34.2988
000639	2017-12-31	35.9808	63.4133	66.8335	72.2808	1.41	36.3
000639	2018-12-31	29.6959	55.7453	60.9856	69.1546	1.41	39.4587
000639	2019-12-31	29.6959	57.3039	62.5441	67.8384	1.3129	38.1425
000639	2020-12-31	29.6959	57.3039	62.5441	66.9195	1.3129	37.2236
000639	2021-12-31	29.6959	57.3039	62.5441	66.2968	1.3129	36.6009
000650	2006-12-31	67.1632	68.3503	68.9635	69.9912	96.7477	2.8279
000650	2007-12-31	61.0581	63.6612	64.3855	65.6125	28.4154	4.5544
000650	2008-12-31	61.0581	64.2994	66.38	69.1053	31.1671	8.0471
000650	2009-12-31	47.9794	54.8053	60.5173	72.2715	13.2802	24.2921
000650	2010-12-31	45.5407	54.5704	60.8994	67.8665	9.4951	22.3258
000650	2011-12-31	45.5407	52.7388	56.4803	62.3914	9.6315	16.8507
000650	2012-12-31	44.5408	50.8448	53.1348	57.4467	8.7474	12.9059
000650	2013-12-31	44.5408	48.464	51.1495	54.7185	21.237	10.1777
000650	2014-12-31	25.1096	44.5408	46.1169	48.7324	1.6584	23.6228
000650	2015-12-31	26.269	34.9117	35.886	37.178	3.3604	10.909
000650	2016-12-31	26.269	35.1866	36.6236	38.5866	3.3604	12.3176
000650	2017-12-31	26.269	33.6878	35.6	38.2499	4.2355	11.9809
000650	2018-12-31	26.269	37.2022	41.7585	45.5976	4.2355	19.3286
000650	2019-12-31	26.269	33.1314	34.0555	35.2153	4.2355	8.9463
000650	2020-12-31	23.2367	30.384	33.2349	37.6186	4.2355	14.382
000650	2021-12-31	23.2367	31.0427	35.4204	42.8854	4.2355	19.6487
000651	2006-12-31	40.8351	49.1148	53.6771	61.4654	7.0465	20.6303
000651	2007-12-31	22.581	34.0541	37.2216	43.3059	2.3409	20.7249
000651	2008-12-31	22.581	34.897	39.0064	46.5084	2.3201	23.9273
000651	2009-12-31	19.4517	31.9419	35.0297	40.9518	1.9802	21.5001
000651	2010-12-31	19.4517	32.0854	34.7772	40.1114	1.8919	20.6596
000651	2011-12-31	19.4517	31.0225	33.8964	39.4426	1.9639	19.9909
000651	2012-12-31	18.2231	28.7912	32.484	39.4192	2.1543	21.1961
000651	2013-12-31	18.2231	29.4421	33.8468	41.079	2.1543	22.8559
000651	2014-12-31	18.2231	29.9669	34.4475	41.1788	2.0043	22.9556
000651	2015-12-31	18.2231	30.1242	32.7394	37.077	2.045	18.8538
000651	2016-12-31	18.2231	31.2501	35.7098	40.8009	2.0462	22.5778
000651	2017-12-31	18.2231	35.5484	41.3369	46.0938	2.0452	27.8707
000651	2018-12-31	18.2231	35.299	40.2104	44.978	2.0452	26.7548
000651	2019-12-31	18.2231	42.009	46.4034	50.148	1.225	31.9249
000651	2020-12-31	18.6995	41.897	48.1102	52.7893	1.2466	34.0898
000651	2021-12-31	15.2568	34.7427	40.6501	44.1885	1.3686	28.9317
000657	2006-12-31	23.7745	40.1551	45.617	54.4475	2.0664	30.6731
000657	2007-12-31	23.7745	37.7475	41.1845	45.451	2.0664	21.6765
000657	2008-12-31	35.2798	39.9265	41.4973	43.7357	14.2968	8.4558
000657	2009-12-31	35.2798	39.7493	41.2849	43.6055	15.4031	8.3257
000657	2010-12-31	35.2798	38.2277	39.3217	41.1801	16.1905	5.9003
000657	2011-12-31	35.2798	38.2277	39.3217	41.1801	16.1905	5.9003
000657	2012-12-31	35.2798	38.2277	39.3217	41.1801	16.1905	5.9003
000657	2013-12-31	72.6729	74.2159	75.0282	76.5086	78.9864	3.8357
000657	2014-12-31	60.9371	66.3423	69.7964	76.8755	18.0912	15.9384
000657	2015-12-31	60.9371	63.1095	63.9983	65.5683	43.4989	4.6312
000657	2016-12-31	60.9371	63.1007	63.7696	64.9525	43.7724	4.0154
000657	2017-12-31	60.9371	62.8411	64.0006	65.4505	57.2502	4.5134
000657	2018-12-31	60.9371	63.2519	64.3898	65.692	50.2512	4.7548
000657	2019-12-31	60.9371	64.3046	65.634	67.2023	33.5198	6.2652
000657	2020-12-31	50.87	56.7488	59.6315	64.4601	14.6828	13.5901
000657	2021-12-31	49.9428	52.8602	54.7484	57.8723	27.8836	7.9295
000659	2006-12-31	34.8687	36.4885	37.3627	38.6072	42.0843	3.7384
000659	2007-12-31	29	35.3541	36.0486	37.2626	4.9414	8.2626
000659	2008-12-31	29	37.4781	39.9784	41.149	5.9041	12.149
000659	2009-12-31	29	32.0587	32.9779	34.0612	11.705	5.0612
000659	2010-12-31	26.3926	30.3593	32.6071	36.7146	9.9803	10.3221
000659	2011-12-31	26.3926	31.1036	33.596	38.2851	10.1081	11.8926
000659	2012-12-31	26.3926	30.0963	32.0796	34.092	10.8524	7.6994
000659	2013-12-31	26.3926	28.684	30.531	32.7541	21.3941	6.3615
000659	2014-12-31	24.0592	25.83	26.869	27.9469	23.5308	3.8877
000659	2015-12-31	11.3925	13.1503	14.5574	16.3573	12.627	4.9649
000659	2016-12-31	11.3925	13.122	14.3602	16.2984	13.0632	4.9059
000659	2017-12-31	11.3925	14.7099	16.2549	18.6261	5.2657	7.2336
000659	2018-12-31	11.3925	24.2713	27.1099	31.3431	1.0151	19.9507
000659	2019-12-31	15.7082	28.7568	31.5954	35.7666	1.3788	20.0584
000659	2020-12-31	15.7082	28.7568	31.5954	36.2161	1.3788	20.5079
000659	2021-12-31	15.7082	27.7488	28.832	30.4924	1.3788	14.7842
000661	2006-12-31	34.6276	40.1499	43.2363	47.4691	9.6096	12.8416
000661	2007-12-31	26.5825	33.403	36.4488	40.5819	5.9185	13.9994
000661	2008-12-31	26.5825	29.394	31.8964	35.5472	18.0457	8.9647
000661	2009-12-31	26.5825	30.4396	33.1022	37.5686	12.4678	10.9861
000661	2010-12-31	24.1991	29.7255	33.9355	40.0159	8.1289	15.8168
000661	2011-12-31	24.1991	31.0857	35.0868	41.5573	5.611	17.3582
000661	2012-12-31	24.1991	31.4776	36.1986	43.1898	5.9531	18.9907
000661	2013-12-31	21.6711	27.0834	31.0116	38.2293	6.6938	16.5582
000661	2014-12-31	22.2806	28.2739	32.456	39.7115	6.1333	17.4309
000661	2015-12-31	22.2806	27.5371	30.2801	35.273	6.8081	12.9924
000661	2016-12-31	22.3608	26.8309	28.5679	32.5074	6.8081	10.1466
000661	2017-12-31	22.3608	26.883	30.2529	35.6672	8.8505	13.3064
000661	2018-12-31	22.3608	27.212	29.6375	34.6221	8.8505	12.2613
000661	2019-12-31	18.7974	33.5693	38.4329	44.3356	1.6331	25.5382
000661	2020-12-31	18.7974	31.5632	36.3328	41.1196	1.9748	22.3222
000661	2021-12-31	18.7974	29.8881	33.6866	38.9674	2.1959	20.17
000663	2006-12-31	32.0006	46.9619	52.1552	59.3188	3.4818	27.3182
000663	2007-12-31	32.0006	46.9619	55.5532	64.3705	3.4818	32.3698
000663	2008-12-31	32.0006	46.6766	51.87	56.5111	3.4818	24.5104
000663	2009-12-31	32.0006	46.6766	51.2929	53.8939	3.4818	21.8933
000663	2010-12-31	32.0006	46.6766	51.2905	53.6682	3.4818	21.6676
000663	2011-12-31	32.0006	45.828	50.3776	53.6019	3.4818	21.6013
000663	2012-12-31	32.0006	43.855	47.4717	49.7847	3.4818	17.7841
000663	2013-12-31	32.0006	42.6847	45.2053	46.9266	3.8832	14.926
000663	2014-12-31	32.0006	42.4537	45.4664	48.8714	4.3098	16.8707
000663	2015-12-31	19.0266	39.6779	49.0256	64.5768	1.2054	45.5501
000663	2016-12-31	19.0284	39.6745	49.023	64.2092	1.2059	45.1808
000663	2017-12-31	19.0284	39.6745	49.023	65.2651	1.2059	46.2368
000663	2018-12-31	19.0284	39.6745	49.023	63.565	1.2059	44.5367
000663	2019-12-31	19.2717	38.6719	45.8655	56.071	1.3335	36.7993
000663	2020-12-31	19.2717	38.3664	45.5601	54.8168	1.3623	35.5451
000663	2021-12-31	19.2717	37.8897	43.284	48.9919	1.3623	29.7203
000670	2006-12-31	25.9904	42.8128	44.7078	46.4993	2.7636	20.5089
000670	2007-12-31	25.9904	42.8128	44.9424	46.8819	2.7636	20.8915
000670	2008-12-31	25.9904	42.8128	44.9424	46.8819	2.7636	20.8915
000670	2009-12-31	25.9904	42.8128	44.9424	46.8819	2.7636	20.8915
000670	2010-12-31	25.9904	42.8128	44.9424	46.8819	2.7636	20.8915
000670	2011-12-31	25.9904	42.8128	44.9424	46.8819	2.7636	20.8915
000670	2012-12-31	25.9904	42.8128	44.9424	46.8819	2.7636	20.8915
000670	2013-12-31	25.9904	42.8128	45.3843	47.3495	2.7636	21.3591
000670	2014-12-31	25.9228	40.2436	43.5443	44.7781	2.455	18.8553
000670	2015-12-31	25.9228	38.7917	42.3343	46.1505	2.4395	20.2277
000670	2016-12-31	25.9228	35.8659	39.3228	42.484	5.1913	16.5612
000670	2017-12-31	25.9228	35.8465	38.3522	39.7573	5.1913	13.8345
000670	2018-12-31	12.9108	26.3536	32.6546	37.1533	1.528	24.2425
000670	2019-12-31	14.6974	27.7094	31.8131	35.388	1.7395	20.6906
000670	2020-12-31	15.1872	28.1992	30.9258	34.1599	1.7974	18.9727
000670	2021-12-31	15.1872	28.1992	30.9258	34.1599	1.7974	18.9727
000672	2006-12-31	25.9615	52.4107	55.0181	58.354	1.1141	32.3925
000672	2007-12-31	18.3104	36.9647	39.8078	42.5663	1.1141	24.2559
000672	2008-12-31	18.3104	36.9647	39.8078	42.5663	1.1141	24.2559
000672	2009-12-31	17.1716	35.826	38.669	42.1109	1.0448	24.9393
000672	2010-12-31	17.1716	35.826	38.669	42.1109	1.0448	24.9393
000672	2011-12-31	17.1716	35.826	38.669	41.9003	1.0448	24.7287
000672	2012-12-31	17.1716	35.826	38.669	41.9003	1.0448	24.7287
000672	2013-12-31	30.1554	64.6969	78.0645	84.1957	1.3853	54.0403
000672	2014-12-31	31.1902	65.7318	78.9045	82.4347	1.4329	51.2445
000672	2015-12-31	31.1921	65.7337	78.9063	81.4455	1.4329	50.2534
000672	2016-12-31	32.2714	61.2821	68.8163	69.5073	1.915	37.2359
000672	2017-12-31	32.2714	56.9827	63.8147	65.0775	2.2417	32.8062
000672	2018-12-31	32.2714	56.9828	63.7473	65.0441	2.2417	32.7727
000672	2019-12-31	32.2714	56.9828	63.9903	66.9666	2.2417	34.6952
000672	2020-12-31	30.8678	55.5792	62.4151	64.4621	2.1442	33.5942
000672	2021-12-31	31.6462	56.3575	61.5671	64.3421	2.1983	32.6959
000677	2006-12-31	17.0566	47.303	55.6915	57.3819	1.0013	40.3254
000677	2007-12-31	16.2416	38.9449	48.7257	55.6796	1.1769	39.438
000677	2008-12-31	16.2416	37.6562	44.782	45.4721	1.2154	29.2305
000677	2009-12-31	16.2416	35.3985	44.2674	49.6136	1.3307	33.372
000677	2010-12-31	16.2416	35.2213	41.7974	42.7415	1.3484	26.4999
000677	2011-12-31	16.2416	35.2213	42.6358	44.1873	1.3484	27.9457
000677	2012-12-31	29.7668	44.7844	51.8298	56.4035	3.2999	26.6367
000677	2013-12-31	29.7668	42.3605	46.0736	48.1471	3.2999	18.3803
000677	2014-12-31	29.7668	35.9442	39.3373	41.5136	8.3307	11.7468
000677	2015-12-31	23.1487	35.9442	39.3373	42.3467	2.2714	19.198
000677	2016-12-31	23.1487	34.8018	36.6933	38.4083	2.2714	15.2596
000677	2017-12-31	23.1487	35.3945	36.5671	38.4245	2.2714	15.2758
000677	2018-12-31	23.1487	34.4432	35.7052	37.1167	2.2714	13.9679
000677	2019-12-31	23.1487	34.4002	35.7775	37.3317	2.2714	14.183
000677	2020-12-31	23.1487	34.3451	35.5545	37.2459	2.2714	14.0972
000677	2021-12-31	23.1487	36.0083	38.1322	39.8017	2.2714	16.653
000678	2006-12-31	28.047	32.5111	33.896	35.6127	10.0535	7.5656
000678	2007-12-31	28.2214	31.2575	32.5414	33.8269	16.8553	5.6055
000678	2008-12-31	28.2214	30.6994	31.4295	32.5653	16.8553	4.3439
000678	2009-12-31	27.4642	29.6507	30.4031	31.4717	16.403	4.0074
000678	2010-12-31	27.421	28.9186	29.944	31.4072	32.906	3.9862
000678	2011-12-31	27.421	28.4175	29.0068	30.0507	43.9074	2.6297
000678	2012-12-31	27.421	28.3538	29.0856	30.1967	49.8482	2.7756
000678	2013-12-31	29.8313	49.3568	49.8187	50.5767	1.5504	20.7454
000678	2014-12-31	29.8313	50.6275	52.8001	54.3374	1.5504	24.5061
000678	2015-12-31	30.1347	50.8294	53.0384	55.6532	1.5549	25.5185
000678	2016-12-31	27.9366	50.3815	54.9685	58.3868	1.544	30.4502
000678	2017-12-31	27.9366	50.3815	54.4136	57.0811	1.544	29.1444
000678	2018-12-31	27.9366	50.3815	53.6342	56.1424	1.544	28.2058
000678	2019-12-31	27.9366	50.3815	53.5868	56.558	1.544	28.6214
000678	2020-12-31	27.9366	48.3595	51.4025	54.0256	1.544	26.089
000678	2021-12-31	27.9366	50.8603	53.4009	55.8924	1.544	27.9558
000680	2006-12-31	21.0284	28.114	31.6967	38.8865	4.4399	17.8581
000680	2007-12-31	21.0284	24.7829	27.4106	32.9876	9.1016	11.9592
000680	2008-12-31	21.1006	24.0845	26.5873	32.4225	12.3839	11.3219
000680	2009-12-31	21.1006	24.9339	27.544	32.9583	10.0115	11.8577
000680	2010-12-31	21.1006	29.1404	32.9145	38.0542	4.7438	16.9536
000680	2011-12-31	21.1006	26.2894	28.5424	31.1731	5.721	10.0725
000680	2012-12-31	21.1006	22.2518	23.3144	25.5089	34.5693	4.4083
000680	2013-12-31	27.6248	29.1405	29.5269	30.3419	20.9696	2.7171
000680	2014-12-31	27.6248	28.5678	29.3849	30.3958	52.7335	2.771
000680	2015-12-31	27.6248	31.3732	32.3443	34.2388	8.5189	6.614
000680	2016-12-31	27.6248	31.4327	32.0039	33.0682	8.5189	5.4434
000680	2017-12-31	27.6248	31.6699	32.3972	33.5661	8.5189	5.9412
000680	2018-12-31	29.3684	32.9898	33.5062	34.3611	9.0565	4.9927
000680	2019-12-31	29.3684	32.9899	33.5231	34.3813	9.0565	5.0129
000680	2020-12-31	29.3684	32.2695	32.8417	33.7985	11.6431	4.43
000680	2021-12-31	24.2633	40.7393	41.5417	42.5962	1.5395	18.3328
000683	2006-12-31	22.0401	53.1557	55.0277	56.3715	1.0366	34.3313
000683	2007-12-31	22.0401	53.1557	56.2025	60.7031	1.0366	38.663
000683	2008-12-31	20.6212	43.839	47.7462	52.2525	1.3739	31.6313
000683	2009-12-31	20.6212	24.7373	27.0675	31.2077	7.4435	10.5865
000683	2010-12-31	19.8554	20.917	21.4601	22.462	30.4905	2.6066
000683	2011-12-31	19.8554	20.9415	21.5085	22.6234	30.4905	2.768
000683	2012-12-31	19.8554	21.6498	22.9722	24.9401	20.3272	5.0847
000683	2013-12-31	19.8554	20.9564	21.6024	22.6966	33.8783	2.8412
000683	2014-12-31	42.4833	47.3165	51.6093	56.3067	16.3968	13.8234
000683	2015-12-31	36.7379	46.2318	53.0498	58.7205	7.5995	21.9826
000683	2016-12-31	34.1341	40.9557	46.7224	53.944	9.899	19.81
000683	2017-12-31	33.3359	40.0434	45.7135	50.937	9.8321	17.6012
000683	2018-12-31	33.2564	38.1424	41.8201	45.9833	12.9175	12.7269
000683	2019-12-31	28.6029	38.9641	40.4478	42.0603	5.4327	13.4574
000683	2020-12-31	29.974	36.9823	39.3509	42.6632	5.6125	12.6892
000683	2021-12-31	30.5572	37.3739	39.9342	43.9533	6.4577	13.3961
000687	2006-12-31	58.058	59.15	59.8101	60.8353	81.4745	2.7774
000687	2007-12-31	53.3635	54.8321	55.4884	56.3604	54.6601	2.997
000687	2008-12-31	53.058	54.4944	54.8248	55.4577	47.0446	2.3997
000687	2009-12-31	48.08	49.6623	50.0922	50.6889	42.6308	2.6089
000687	2010-12-31	48.08	49.9286	50.6571	51.91	42.6308	3.8301
000687	2011-12-31	48.08	49.4692	50.2971	51.889	69.2063	3.8091
000687	2012-12-31	24.3139	50.7085	54.2268	59.437	1.0236	35.1231
000687	2013-12-31	24.3139	50.7085	52.7154	54.7213	1.0236	30.4074
000687	2014-12-31	29.8	48.992	50.2606	52.0517	1.6313	22.2517
000687	2015-12-31	29.8	49.1982	50.6886	53.705	1.6286	23.905
000687	2016-12-31	29.8	48.4212	50.9219	55.4651	1.8283	25.6651
000687	2017-12-31	29.4565	45.4412	46.8884	49.2533	1.9714	19.7967
000687	2018-12-31	29.4565	45.6346	47.4772	50.3287	1.9714	20.8722
000687	2019-12-31	29.4565	45.6346	47.4772	50.2269	1.9714	20.7703
000687	2020-12-31	29.4565	45.3266	46.6439	48.9561	1.9714	19.4996
000687	2021-12-31	29.4565	45.3266	46.3868	47.6257	1.9714	18.1692
000691	2006-12-31	11.9798	25.1485	30.8249	36.8782	1.2019	24.8984
000691	2007-12-31	9.967	20.1532	25.8302	31.8805	1.4271	21.9135
000691	2008-12-31	9.967	20.1532	24.0646	27.5	1.4271	17.533
000691	2009-12-31	9.967	21.2534	24.0839	25.992	1.4646	16.025
000691	2010-12-31	9.967	21.2534	22.549	24.0727	1.4646	14.1057
000691	2011-12-31	9.967	21.2534	23.3507	26.8594	1.4646	16.8924
000691	2012-12-31	9.967	22.2131	24.0564	27.6694	1.4646	17.7024
000691	2013-12-31	9.967	25.2651	29.5303	33.893	1.1736	23.926
000691	2014-12-31	9.967	25.2651	27.035	29.0136	1.1736	19.0467
000691	2015-12-31	9.967	25.2651	30.3679	37.8391	1.1736	27.8721
000691	2016-12-31	9.967	25.2651	29.1606	35.7302	1.1736	25.7632
000691	2017-12-31	9.967	25.6278	31.1883	39.8067	1.1255	29.8398
000691	2018-12-31	9.967	26.9004	30.5288	35.1393	1.0013	25.1723
000691	2019-12-31	9.967	26.9004	30.385	35.7764	1.0013	25.8094
000691	2020-12-31	11.9973	26.9004	31.0667	37.5367	1.2053	25.5394
000691	2021-12-31	16.9467	29.0706	32.048	38.1953	1.7026	21.2485
000695	2006-12-31	37.866	42.8175	44.3742	46.6681	14.0197	8.8021
000695	2007-12-31	39.4695	41.0264	42.155	44.4381	48.1761	4.9686
000695	2008-12-31	38.4929	40.0495	41.0326	43.1123	46.9841	4.6195
000695	2009-12-31	37.5926	39.2	40.4289	42.5815	45.8852	4.9889
000695	2010-12-31	37.2955	38.9251	40.4718	43.2018	45.5225	5.9064
000695	2011-12-31	37.2955	38.9473	40.4462	43.2376	44.7964	5.9421
000695	2012-12-31	37.2955	39.2584	40.9389	43.9629	35.5584	6.6674
000695	2013-12-31	37.2955	39.9604	40.9435	43.1669	20.2076	5.8714
000695	2014-12-31	37.2955	42.1814	44.1293	46.8517	14.3166	9.5562
000695	2015-12-31	25	39.9954	43.9182	49.8845	2.0333	24.8845
000695	2016-12-31	25	39.5552	43.0628	47.0019	2.0333	22.0019
000695	2017-12-31	25	40.9432	44.4167	47.6716	2.0333	22.6716
000695	2018-12-31	25	40.548	44.2236	48.6554	2.0333	23.6554
000695	2019-12-31	25	37.2126	40.8397	45.6348	2.6894	20.6348
000695	2020-12-31	25	34.3806	37.069	41.487	3.3139	16.487
000695	2021-12-31	25	33.4856	36.8398	42.5729	3.8203	17.5729
000697	2006-12-31	28.9476	45.7294	46.1095	46.7859	1.7764	17.8382
000697	2007-12-31	28.9476	45.8314	46.571	47.6073	1.8692	18.6596
000697	2008-12-31	28.9476	45.7144	47.0355	48.9631	1.8692	20.0154
000697	2009-12-31	28.9476	30.4553	31.487	33.5506	34.3734	4.6029
000697	2010-12-31	28.9476	33.917	34.953	36.5949	10.5851	7.6472
000697	2011-12-31	28.9476	32.5923	33.6811	35.6196	11.611	6.672
000697	2012-12-31	28.7997	49.1731	61.1704	71.7171	2.5649	42.9174
000697	2013-12-31	28.7997	45.0188	51.9662	61.5879	2.5649	32.7882
000697	2014-12-31	24.7559	38.017	43.989	51.8953	2.5649	27.1394
000697	2015-12-31	24.7559	27.6776	29.8017	33.6108	14.3546	8.855
000697	2016-12-31	25.1435	28.4969	30.2836	33.3758	14.5793	8.2323
000697	2017-12-31	25.2293	28.434	30.2117	33.4914	15.6462	8.2621
000697	2018-12-31	21.0244	37.691	40.3026	43.5018	2.5229	22.4775
000697	2019-12-31	18.8058	37.4677	40.6359	44.8913	1.8208	26.0854
000697	2020-12-31	18.8058	37.4677	40.6157	43.1672	1.8208	24.3613
000697	2021-12-31	18.8058	37.4677	40.6157	43.3597	1.8208	24.5538
000698	2006-12-31	33.0054	42.7043	47.9176	49.5663	6.7354	16.5609
000698	2007-12-31	33.6649	35.9682	36.3886	37.1564	18.6873	3.4915
000698	2008-12-31	33.0843	40.3937	45.7044	53.4581	7.6456	20.3738
000698	2009-12-31	33.0843	37.8049	42.0368	48.4905	14.0169	15.4062
000698	2010-12-31	33.0843	34.4006	35.1571	36.5288	48.5926	3.4445
000698	2011-12-31	33.0843	34.5405	35.5271	36.8043	42.6689	3.7201
000698	2012-12-31	33.0843	34.8833	35.7784	37.0568	30.3706	3.9725
000698	2013-12-31	33.0843	35.3039	35.8761	36.8915	22.1647	3.8072
000698	2014-12-31	33.0843	34.8968	35.4797	36.6055	22.1647	3.5212
000698	2015-12-31	26.6821	47.2371	48.1495	49.1682	1.3788	22.4861
000698	2016-12-31	26.6821	47.2371	47.7157	48.6397	1.3788	21.9576
000698	2017-12-31	26.6821	47.2371	47.9828	49.1891	1.3788	22.507
000698	2018-12-31	26.6821	47.2371	47.7697	48.897	1.3788	22.2149
000698	2019-12-31	26.6821	47.2371	47.7296	48.7826	1.3788	22.1005
000698	2020-12-31	26.6821	47.2371	47.8799	48.9538	1.3788	22.2717
000698	2021-12-31	26.6821	48.2581	49.7914	50.9583	1.3788	24.2763
000700	2006-12-31	40.129	40.7466	41.2447	42.2957	122.07	2.1668
000700	2007-12-31	40.129	42.8397	43.7449	45.1986	21.5794	5.0697
000700	2008-12-31	40.129	40.8379	41.3687	42.1452	95.8392	2.0163
000700	2009-12-31	36.8932	40.228	40.9367	42.2664	12.9417	5.3732
000700	2010-12-31	34.7184	35.9615	36.538	37.8017	53.8756	3.0833
000700	2011-12-31	35.7603	39.4878	40.7246	42.494	13.5236	6.7337
000700	2012-12-31	36.2197	38.1737	39.2279	41.2891	31.9814	5.0693
000700	2013-12-31	36.2941	37.9318	39.1565	40.9274	39.0818	4.6333
000700	2014-12-31	36.2941	39.7153	40.6644	42.6223	12.4079	6.3282
000700	2015-12-31	34.0422	41.3082	47.3747	53.5397	8.9853	19.4975
000700	2016-12-31	33.0662	36.3196	38.2873	40.8334	17.4378	7.7672
000700	2017-12-31	33.0662	34.7834	35.7241	37.0749	29.2323	4.0087
000700	2018-12-31	35.7794	43.0485	44.175	45.7738	5.3825	9.9944
000700	2019-12-31	35.7793	43.6582	44.7702	46.4321	5.3825	10.6528
000700	2020-12-31	32.2729	38.7233	39.4185	40.6476	5.3825	8.3746
000700	2021-12-31	37.8534	38.6644	39.3078	40.7056	85.8389	2.8521
000702	2006-12-31	30.672	36.2577	37.1555	38.62	7.2484	7.948
000702	2007-12-31	27.7149	28.8289	29.2701	29.9313	35.7701	2.2165
000702	2008-12-31	27.0203	27.7565	28.2412	29.0166	59.7641	1.9963
000702	2009-12-31	26.1202	27.3589	28.2129	29.5762	36.0695	3.456
000702	2010-12-31	24.2225	26.4383	27.2986	29.0405	17.0415	4.818
000702	2011-12-31	23.9225	25.2522	25.9922	27.54	30.1118	3.6176
000702	2012-12-31	23.9281	26.413	27.3651	28.9937	13.1174	5.0656
000702	2013-12-31	25.7493	27.5788	28.7535	30.8015	27.703	5.0523
000702	2014-12-31	25.5266	28.576	30.4007	34.0667	14.2794	8.5401
000702	2015-12-31	25.1346	30.2814	32.7071	36.7618	9.6331	11.6272
000702	2016-12-31	25.1346	29.4118	31.7861	35.4054	10.6598	10.2708
000702	2017-12-31	25.1346	30.8648	34.2136	38.5007	6.9769	13.3661
000702	2018-12-31	25.1346	33.6878	37.7556	43.535	5.0771	18.4004
000702	2019-12-31	25.1346	33.1642	36.1225	38.195	5.6775	13.0604
000702	2020-12-31	25.1346	30.5585	32.895	36.5972	6.9769	11.4625
000702	2021-12-31	25.1346	33.3946	35.9724	38.8529	5.3966	13.7182
000703	2006-12-31	22.1472	31.4377	35.0488	39.3921	3.9483	17.2448
000703	2007-12-31	22.4008	30.4543	33.9952	38.2823	3.9935	15.8815
000703	2008-12-31	22.4008	30.4543	32.8093	36.9848	3.9935	14.584
000703	2009-12-31	22.4008	29.3216	31.3892	34.9598	4.5581	12.559
000703	2010-12-31	22.4008	29.1621	31.5857	35.4781	4.9049	13.0773
000703	2011-12-31	71.1676	79.3501	81.1754	82.5076	15.1966	11.3401
000703	2012-12-31	71.1676	78.0425	80.2088	82.0324	15.1966	10.8649
000703	2013-12-31	71.1676	77.1716	78.2034	80.1849	15.1966	9.0174
000703	2014-12-31	70.0268	71.0209	71.8393	73.236	127.128	3.2093
000703	2015-12-31	61.8483	74.1028	76.0938	78.1058	5.7355	16.2576
000703	2016-12-31	50.5035	63.1081	67.0179	75.6079	5.8085	25.1043
000703	2017-12-31	41.6489	53.1973	56.5022	62.6781	4.8745	21.0292
000703	2018-12-31	44.395	55.2845	61.0019	70.3602	5.9167	25.9652
000703	2019-12-31	41.0615	51.1318	56.4191	65.0785	5.9176	24.017
000703	2020-12-31	40.8598	52.1244	58.3842	65.3637	5.8685	24.5039
000703	2021-12-31	40.6116	51.0635	56.4944	63.4995	5.8085	22.8879
000707	2006-12-31	24.4729	30.5594	32.2382	34.1855	7.1646	9.7125
000707	2007-12-31	24.9621	30.2754	34.759	41.3242	8.7955	16.3621
000707	2008-12-31	24.9621	28.0031	29.6702	31.6917	12.7521	6.7296
000707	2009-12-31	25.1135	29.3147	32.6908	38.8581	11.6563	13.7446
000707	2010-12-31	25.1135	27.8271	29.0284	31.3097	15.5419	6.1962
000707	2011-12-31	25.1135	25.972	26.6248	27.6084	51.4378	2.4949
000707	2012-12-31	25.1135	27.6927	28.4197	29.8613	16.3054	4.7478
000707	2013-12-31	25.1135	26.6241	27.3099	28.7321	24.1705	3.6186
000707	2014-12-31	25.1135	27.7813	29.175	31.1678	15.4184	6.0544
000707	2015-12-31	25.1135	27.7564	29.4314	31.2841	17.7494	6.1706
000707	2016-12-31	25.1135	26.2117	27.1259	28.7612	45.6055	3.6477
000707	2017-12-31	25.1135	29.0621	30.8418	33.8759	12.1325	8.7624
000707	2018-12-31	25.1135	26.597	27.5127	29.2784	27.8069	4.1649
000707	2019-12-31	25.1135	27.6092	29.1208	31.8976	15.7693	6.7841
000707	2020-12-31	25.1135	29.5109	31.924	35.3335	8.9522	10.22
000707	2021-12-31	25.1135	27.6241	29.834	32.9077	18.5703	7.7942
000708	2006-12-31	29.9549	59.9051	61.5742	63.5682	1.0632	33.6133
000708	2007-12-31	29.9549	62.1258	65.9041	70.9984	1.0632	41.0434
000708	2008-12-31	29.9549	60.669	63.6586	66.566	1.0632	36.6111
000708	2009-12-31	29.9549	61.481	65.2593	71.1505	1.0632	41.1956
000708	2010-12-31	29.9549	62.4821	65.9245	71.8223	1.0632	41.8674
000708	2011-12-31	29.9549	62.4245	65.9937	70.8911	1.0632	40.9362
000708	2012-12-31	29.9549	59.9474	62.6142	65.1793	1.0632	35.2244
000708	2013-12-31	29.9549	59.9051	62.2836	64.555	1.0632	34.6001
000708	2014-12-31	29.9549	58.9082	60.049	61.7087	1.0632	31.7538
000708	2015-12-31	29.9549	58.9082	60.072	61.9918	1.0632	32.0369
000708	2016-12-31	29.9549	59.7065	61.3028	63.6725	1.0632	33.7176
000708	2017-12-31	29.9549	60.3546	62.9008	65.8256	1.0632	35.8707
000708	2018-12-31	29.9549	60.3827	61.9848	64.9793	1.0632	35.0244
000708	2019-12-31	75.0521	83.9811	89.8549	95.0935	16.552	20.0414
000708	2020-12-31	75.0521	83.9811	89.8549	95.0293	16.552	19.9772
000708	2021-12-31	75.0521	83.8512	89.5578	93.7791	16.552	18.727
000709	2006-12-31	51.1134	57.2775	61.7993	67.5928	15.996	16.4794
000709	2007-12-31	51.1134	56.896	60.1797	66.9697	16.3034	15.8563
000709	2008-12-31	51.1133	55.7827	58.4087	61.1989	19.8319	10.0856
000709	2009-12-31	51.1133	55.0671	57.2776	59.9744	20.1523	8.861
000709	2010-12-31	26.9517	45.2216	47.6122	49.9	2.2484	22.9483
000709	2011-12-31	42.82	64.3433	65.8914	67.5818	2.4533	24.7618
000709	2012-12-31	42.8199	64.3432	65.8914	67.8974	2.4533	25.0775
000709	2013-12-31	42.8199	64.3432	65.8914	67.5708	2.4533	24.7509
000709	2014-12-31	42.48	64.0033	65.5514	66.82	2.4338	24.3401
000709	2015-12-31	37.9344	59.4577	63.3139	64.2213	2.1734	26.2869
000709	2016-12-31	39.6939	61.2172	64.9427	66.7449	2.2742	27.051
000709	2017-12-31	39.7299	61.2532	63.3778	64.2344	2.2762	24.5045
000709	2018-12-31	39.7299	61.2532	64.2857	66.217	2.2762	26.4871
000709	2019-12-31	39.7299	61.2532	65.2667	66.9111	2.2762	27.1812
000709	2020-12-31	39.7299	61.2532	66.336	70.2687	2.2762	30.5388
000709	2021-12-31	39.7299	61.2532	66.2316	68.3151	2.2762	28.5852
000716	2006-12-31	21.718	29.9468	33.971	36.8053	4.4419	15.0874
000716	2007-12-31	22.1249	30.3537	34.3779	38.501	4.5252	16.3761
000716	2008-12-31	22.1249	28.0861	30.3495	32.8923	6.6252	10.7674
000716	2009-12-31	22.7003	28.6615	31.1187	33.8283	6.7975	11.128
000716	2010-12-31	22.7003	28.8907	34.0413	41.0006	6.7975	18.3003
000716	2011-12-31	22.7003	28.6615	32.2177	37.6444	6.7975	14.9441
000716	2012-12-31	22.7003	28.6615	32.5061	38.9914	6.7975	16.2911
000716	2013-12-31	33.2138	41.5323	46.3549	56.5021	7.4278	23.2883
000716	2014-12-31	32.5532	40.2462	44.6609	53.4954	7.8121	20.9421
000716	2015-12-31	32.7149	40.3942	44.4791	52.6354	8.3962	19.9205
000716	2016-12-31	32.6883	38.2283	41.4434	46.5176	8.3962	13.8294
000716	2017-12-31	32.935	38.5168	41.7562	45.8063	8.3962	12.8713
000716	2018-12-31	30.5551	38.9927	43.7253	49.4655	6.8419	18.9104
000716	2019-12-31	30.6292	39.0669	43.7994	48.982	6.8585	18.3528
000716	2020-12-31	30.638	37.7651	41.0546	46.6847	8.0826	16.0468
000716	2021-12-31	30.638	37.7651	40.5877	46.0141	8.0826	15.3762
000717	2006-12-31	45.1498	50.5855	52.2734	54.5448	10.6487	9.395
000717	2007-12-31	36.2686	38.6046	40.3115	44.0275	27.0254	7.7589
000717	2008-12-31	36.2686	38.2692	39.6664	42.4022	32.564	6.1336
000717	2009-12-31	36.2686	41.2034	44.3229	48.3726	12.3713	12.104
000717	2010-12-31	36.2686	37.6137	38.3004	39.2061	51.3143	2.9375
000717	2011-12-31	36.2686	37.5744	37.8999	38.38	51.3073	2.1114
000717	2012-12-31	36.2686	37.1411	37.4624	37.9848	51.3438	1.7162
000717	2013-12-31	56.0239	56.6827	56.9953	57.4949	114.939	1.4709
000717	2014-12-31	56.0239	57.4518	58.1459	58.6238	68.1899	2.5999
000717	2015-12-31	53.3665	54.5697	55.3493	56.7539	88.4466	3.3875
000717	2016-12-31	53.3665	57.8285	58.6941	60.018	13.7395	6.6515
000717	2017-12-31	53.0481	54.036	54.8763	56.6046	103.381	3.5565
000717	2018-12-31	53.0481	54.6977	55.9048	57.654	63.462	4.6059
000717	2019-12-31	53.0481	54.696	55.979	57.9713	55.2279	4.9231
000717	2020-12-31	53.0481	57.9456	58.5658	59.5645	12.7488	6.5164
000717	2021-12-31	53.0481	59.2038	59.9106	61.2393	10.5679	8.1911
000723	2006-12-31	29.728	47.6521	50.1155	53.8424	1.8253	24.1144
000723	2007-12-31	29.728	44.0252	47.8951	54.6507	2.4182	24.9227
000723	2008-12-31	29.728	43.5964	45.7693	48.3297	2.3783	18.6017
000723	2009-12-31	29.728	44.9652	47.1595	49.3175	2.3353	19.5895
000723	2010-12-31	29.728	43.827	45.1021	46.9867	2.3353	17.2587
000723	2011-12-31	29.728	42.902	44.0661	45.913	2.4622	16.1851
000723	2012-12-31	29.728	42.4001	43.4598	45.3787	2.4622	15.6508
000723	2013-12-31	29.728	42.3138	43.1654	44.5542	2.4622	14.8262
000723	2014-12-31	29.728	43.3074	44.0132	45.247	2.4622	15.519
000723	2015-12-31	89.9858	91.2422	91.4412	91.7862	80.0781	1.8004
000723	2016-12-31	77.2882	84.4229	87.2758	92.3488	18.0555	15.0606
000723	2017-12-31	77.2882	80.3885	81.4476	83.707	43.3423	6.4188
000723	2018-12-31	76.9692	79.2525	79.866	80.848	43.0103	3.8788
000723	2019-12-31	57.3782	67.5051	73.3182	75.5884	11.1937	18.2102
000723	2020-12-31	55.3544	60.4304	61.9834	62.8221	16.8008	7.4677
000723	2021-12-31	47.4772	54.6865	55.4612	56.4139	8.9708	8.9367
000725	2006-12-31	29.5092	44.6942	53.3182	57.663	2.915	28.1538
000725	2007-12-31	27.2737	41.3434	49.0165	53.1133	2.6941	25.8396
000725	2008-12-31	23.679	38.6595	45.3242	54.9816	2.6741	31.3027
000725	2009-12-31	8.6622	25.5645	40.6558	65.5062	1.025	56.844
000725	2010-12-31	9.5704	22.2067	33.6107	51.7996	1.503	42.2293
000725	2011-12-31	9.5704	22.2067	33.6107	50.6971	1.503	41.1267
000725	2012-12-31	11.3453	23.9817	35.3857	53.2101	1.7818	41.8648
000725	2013-12-31	10.9763	23.6126	33.0422	39.5445	1.7238	28.5682
000725	2014-12-31	11.5142	28.1116	41.6054	62.4794	1.3544	50.9652
000725	2015-12-31	11.559	28.2208	35.6603	44.2293	1.3544	32.6703
000725	2016-12-31	11.559	28.2208	36.2018	44.5304	1.3544	32.9715
000725	2017-12-31	11.6768	27.5113	33.4412	37.4346	1.4376	25.7578
000725	2018-12-31	11.6768	26.5141	32.444	36.1297	1.5316	24.4529
000725	2019-12-31	11.6768	24.6971	31.146	36.3516	1.6188	24.6748
000725	2020-12-31	11.6768	19.9217	24.321	30.1496	1.985	18.4728
000725	2021-12-31	10.569	16.2682	19.8689	24.3312	2.9681	13.7622
000726	2006-12-31	14.1	33.3543	39.813	45.6626	1.0076	31.5626
000726	2007-12-31	14.3056	33.2159	34.667	36.8234	1.0222	22.5179
000726	2008-12-31	12.3951	28.4545	31.3394	34.7267	1.043	22.3316
000726	2009-12-31	12.3951	28.362	30.8051	33.1368	1.043	20.7417
000726	2010-12-31	12.3951	28.3984	30.4	32.7966	1.043	20.4014
000726	2011-12-31	12.222	27.9572	29.1691	31.0772	1.043	18.8551
000726	2012-12-31	12.2228	27.9589	29.6837	31.3088	1.043	19.0861
000726	2013-12-31	13.625	30.2353	33.2845	36.9641	1.1015	23.339
000726	2014-12-31	14.685	30.241	33.775	37.5614	1.1871	22.8763
000726	2015-12-31	14.685	29.1811	32.8067	38.2503	1.1871	23.5652
000726	2016-12-31	15.2128	30.2298	34.0915	38.5553	1.1871	23.3425
000726	2017-12-31	15.2128	30.2298	34.3242	39.5866	1.1871	24.3738
000726	2018-12-31	15.2128	31.7148	36.0789	42.786	1.1871	27.5732
000726	2019-12-31	16.3559	33.1289	37.821	44.735	1.1871	28.3791
000726	2020-12-31	16.3557	32.501	35.3527	38.482	1.1871	22.1263
000726	2021-12-31	15.9069	31.5604	33.2656	36.222	1.1871	20.3151
000727	2006-12-31	25.7724	33.5304	35.1796	37.0956	4.1951	11.3232
000727	2007-12-31	25.7724	35.619	38.3966	40.3845	4.1951	14.6121
000727	2008-12-31	25.7724	35.6185	38.1697	41.4221	4.1951	15.6497
000727	2009-12-31	25.7724	35.6185	37.1099	39.1872	4.1951	13.4147
000727	2010-12-31	25.7724	33.191	35.9143	39.3299	6.9356	13.5575
000727	2011-12-31	25.7724	33.8622	36.5306	39.6136	5.8746	13.8412
000727	2012-12-31	22.6999	27.9573	28.8869	30.2625	6.1308	7.5625
000727	2013-12-31	22.6999	27.9573	29.2974	31.7225	6.1308	9.0226
000727	2014-12-31	22.6999	25.3508	27.2273	30.6605	14.6002	7.9606
000727	2015-12-31	24.5133	46.0776	63.1463	84.3358	2.2727	59.8225
000727	2016-12-31	24.5133	46.0776	54.1444	56.3313	2.2727	31.8181
000727	2017-12-31	24.5133	46.0776	50.4054	51.6865	2.2727	27.1732
000727	2018-12-31	24.5133	46.0776	50.3408	51.7618	2.2727	27.2485
000727	2019-12-31	24.5133	46.0776	50.2389	51.9469	2.2727	27.4336
000727	2020-12-31	24.5133	46.0776	50.4707	52.1043	2.2727	27.5911
000727	2021-12-31	24.5133	44.1607	49.1997	51.0042	2.4547	26.4909
000729	2006-12-31	54.0997	60.9328	63.1556	66.9624	11.3231	12.8627
000729	2007-12-31	54.0974	57.9704	61.3012	65.8212	26.3212	11.7238
000729	2008-12-31	56.4764	61.6815	65.8731	71.5631	21.4087	15.0867
000729	2009-12-31	56.4764	62.3124	66.2115	72.0774	17.8465	15.601
000729	2010-12-31	56.4764	60.079	62.0894	65.9128	28.8524	9.4364
000729	2011-12-31	56.4764	61.567	65.2557	70.0867	18.9954	13.6103
000729	2012-12-31	57.4833	62.8255	65.543	69.0654	16.5946	11.582
000729	2013-12-31	57.4618	63.8255	66.4656	70.2628	12.8041	12.801
000729	2014-12-31	57.5719	61.7856	65.255	68.8799	24.619	11.308
000729	2015-12-31	57.3903	61.8823	64.7714	70.661	21.8825	13.2707
000729	2016-12-31	57.396	61.8879	64.7196	69.5945	21.8847	12.1985
000729	2017-12-31	57.396	61.8879	64.7984	68.9351	21.8847	11.5391
000729	2018-12-31	57.396	63.1713	66.8233	71.8487	18.963	14.4527
000729	2019-12-31	57.396	63.1713	66.8233	71.9149	18.963	14.5189
000729	2020-12-31	57.396	63.7615	67.9707	73.0917	14.6646	15.6957
000729	2021-12-31	57.396	64.7897	67.3888	69.8119	10.3894	12.4159
000731	2006-12-31	18.3312	39.5	54.8697	58.2225	1.6413	39.8913
000731	2007-12-31	14.4153	31.0621	43.1486	51.1834	1.6413	36.7681
000731	2008-12-31	14.4153	31.0621	39.1898	45.3718	1.6413	30.9565
000731	2009-12-31	14.4153	24.1508	28.3642	30.1975	2.3527	15.7822
000731	2010-12-31	14.4152	21.445	21.9935	23.1486	2.3527	8.7334
000731	2011-12-31	14.3441	21.2706	22.4451	24.2278	2.3527	9.8838
000731	2012-12-31	14.3438	22.6381	25.1761	28.2512	2.3512	13.9073
000731	2013-12-31	12.1818	22.0514	25.0947	27.1891	2.3512	15.0072
000731	2014-12-31	12.1818	18.5574	19.8627	22.1475	2.3512	9.9657
000731	2015-12-31	12.1818	18.125	19.3662	21.7529	2.737	9.5711
000731	2016-12-31	12.1818	17.3088	18.5811	20.6986	2.737	8.5167
000731	2017-12-31	12.1818	18.4313	20.4186	23.1799	2.737	10.9981
000731	2018-12-31	12.1818	20.2766	23.4244	27.5898	2.737	15.408
000731	2019-12-31	12.1818	21.2282	29.1317	34.1945	2.6507	22.0126
000731	2020-12-31	12.1818	20.8922	23.2699	26.131	2.737	13.9492
000731	2021-12-31	12.3016	19.1064	20.4817	22.7594	2.737	10.4578
000733	2006-12-31	36.1303	37.2913	38.0149	38.9351	52.7674	2.8047
000733	2007-12-31	36.1303	37.1344	37.7299	38.6559	63.2693	2.5256
000733	2008-12-31	36.1303	37.3148	38.0595	39.138	58.8993	3.0076
000733	2009-12-31	36.1303	37.5625	38.6052	40.0954	46.9621	3.965
000733	2010-12-31	36.1303	37.1731	37.7517	38.8702	66.0524	2.7399
000733	2011-12-31	36.1303	37.2148	37.8489	39.0335	66.0524	2.9032
000733	2012-12-31	36.1303	37.2216	38.0733	39.4645	66.0524	3.3341
000733	2013-12-31	36.1303	38.0338	39.4994	42.5415	34.1663	6.4111
000733	2014-12-31	36.13	42.407	46.0827	54.2625	8.4787	18.1325
000733	2015-12-31	36.13	41.4722	44.6274	47.9373	13.3525	11.8073
000733	2016-12-31	36.13	40.0918	42.2368	45.0866	16.7196	8.9566
000733	2017-12-31	36.13	38.7536	40.5843	42.3422	22.8222	6.2122
000733	2018-12-31	32.9393	39.8243	42.8867	46.2642	7.1763	13.3249
000733	2019-12-31	32.9393	39.8243	43.1332	48.4784	7.1763	15.5391
000733	2020-12-31	32.9393	38.1731	42.155	48.6775	11.2241	15.7382
000733	2021-12-31	32.7277	38.9295	43.6033	48.434	10.0586	15.7062
000737	2006-12-31	31.3655	37.763	38.2669	39.0911	5.1454	7.7257
000737	2007-12-31	26.4271	32.231	32.8898	33.9498	4.9544	7.5227
000737	2008-12-31	26.4271	32.3094	32.9335	33.8593	4.9544	7.4322
000737	2009-12-31	26.4271	32.0946	32.8005	33.9329	4.997	7.5059
000737	2010-12-31	25.6242	31.3732	32.0956	33.4414	4.8452	7.8171
000737	2011-12-31	25.689	31.3639	32.0556	33.0756	4.8575	7.3867
000737	2012-12-31	25.689	31.2918	31.8392	32.7894	4.8575	7.1004
000737	2013-12-31	25.689	31.4031	32.2202	33.7172	4.8575	8.0282
000737	2014-12-31	25.689	32.6477	33.7839	35.1658	4.8575	9.4769
000737	2015-12-31	25.689	31.5176	32.2945	33.5553	4.8575	7.8663
000737	2016-12-31	25.689	31.7611	32.8545	34.8896	4.8575	9.2006
000737	2017-12-31	25.689	31.3657	32.0427	33.4647	4.8575	7.7758
000737	2018-12-31	25.689	31.533	32.2538	33.8692	4.8575	8.1802
000737	2019-12-31	25.689	31.9972	33.41	35.132	4.8575	9.4431
000737	2020-12-31	25.689	32.5932	34.3685	36.747	4.8575	11.0581
000737	2021-12-31	49.0734	61.6661	70.1811	77.3411	5.8876	28.2676
000738	2006-12-31	53.8462	54.9344	55.4347	56.4074	72.1321	2.5613
000738	2007-12-31	53.8462	54.3759	54.835	55.794	186.666	1.9478
000738	2008-12-31	53.8462	54.3323	54.7644	55.6284	210.078	1.7822
000738	2009-12-31	29.638	68.0255	80.7509	81.6791	1.3046	52.0411
000738	2010-12-31	29.638	68.0255	80.7246	81.3177	1.3046	51.6797
000738	2011-12-31	29.638	68.0255	82.4674	82.961	1.3046	53.323
000738	2012-12-31	29.638	68.0255	80.8925	81.4948	1.3046	51.8568
000738	2013-12-31	24.3914	55.9835	69.7852	79.25	1.3046	54.8586
000738	2014-12-31	23.344	53.1903	65.3186	68.7109	1.3426	45.3669
000738	2015-12-31	23.344	53.1903	65.3258	70.9554	1.3426	47.6114
000738	2016-12-31	23.344	53.1903	64.4061	68.1662	1.3426	44.8223
000738	2017-12-31	23.344	53.1903	63.5652	66.8357	1.3426	43.4918
000738	2018-12-31	23.344	53.1903	59.6118	65.6674	1.3426	42.3235
000738	2019-12-31	22.6444	52.275	57.697	63.3312	1.3023	40.6869
000738	2020-12-31	21.8328	50.6562	53.7957	57.7051	1.2557	35.8724
000738	2021-12-31	28.5747	49.8897	53.7919	59.7719	1.9352	31.1972
000739	2006-12-31	21.6822	34.1661	39.8651	43.8375	2.6899	22.1553
000739	2007-12-31	20.745	26.2727	27.8358	28.7972	7.1013	8.0522
000739	2008-12-31	20.745	25.1509	28.1959	29.4435	7.7901	8.6985
000739	2009-12-31	20.745	24.2556	24.8049	25.7405	9.5107	4.9955
000739	2010-12-31	20.745	23.5417	24.5076	25.9602	9.5107	5.2152
000739	2011-12-31	20.745	24.0705	25.3635	27.7518	9.5107	7.0067
000739	2012-12-31	20.745	27.275	30.5469	34.4426	6.0769	13.6975
000739	2013-12-31	17.3303	37.7166	45.1754	51.8935	1.1735	34.5632
000739	2014-12-31	22.5045	41.3483	46.7787	50.7957	1.6486	28.2911
000739	2015-12-31	23.5207	42.3645	47.536	50.0895	1.7231	26.5687
000739	2016-12-31	23.5208	42.3646	48.014	53.1248	1.7231	29.604
000739	2017-12-31	26.737	45.0747	49.8527	54.3977	2.0128	27.6607
000739	2018-12-31	28.081	46.4187	51.9364	57.2457	2.1139	29.1646
000739	2019-12-31	28.081	46.4187	53.6219	61.3583	2.1139	33.2773
000739	2020-12-31	28.081	46.4187	52.9874	61.3395	2.1139	33.2585
000739	2021-12-31	28.081	46.4187	52.6992	60.6978	2.1139	32.6167
000748	2006-12-31	20.1814	34.7704	38.6436	43.1457	1.8503	22.9643
000748	2007-12-31	20.1814	33.1838	36.6084	41.1235	1.8608	20.9421
000748	2008-12-31	20.1814	29.6766	34.0467	38.3705	2.8669	18.1891
000748	2009-12-31	20.1814	27.3703	31.7404	35.7691	4.2639	15.5877
000748	2010-12-31	20.1814	24.5515	27.3882	30.797	8.705	10.6156
000748	2011-12-31	20.1814	24.5515	27.1489	30.371	8.705	10.1897
000748	2012-12-31	20.1814	22.4237	23.7392	25.4566	13.2402	5.2752
000748	2013-12-31	20.1814	28.1882	32.2189	38.1587	4.9242	17.9773
000748	2014-12-31	20.1672	25.8294	30.3106	36.8076	6.8561	16.6404
000748	2015-12-31	20.1672	26.089	30.3774	36.7191	5.8406	16.5519
000751	2006-12-31	43.1743	46.5973	47.6809	48.8283	20.8388	5.654
000751	2007-12-31	38.1743	39.592	40.5665	42.0701	47.6552	3.8959
000751	2008-12-31	38.1743	38.8527	39.331	40.2348	106.837	2.0605
000751	2009-12-31	38.1743	38.776	39.2386	40.3187	119.705	2.1444
000751	2010-12-31	38.1743	38.726	39.0877	39.7207	111.521	1.5464
000751	2011-12-31	33.7697	34.1658	34.4585	35.0885	163.551	1.3188
000751	2012-12-31	33.6904	34.7181	35.6029	36.7525	59.2393	3.0621
000751	2013-12-31	29.1073	53.5832	54.5078	55.6991	1.2338	26.5918
[truncated: 23,673 more rows]
