# Supplementary material for: How does equity restriction affect innovation quality? Evidence from listed manufacturing companies in China
Source: PLoS One. 2023 Dec 7;18(12):e0295553. doi: 10.1371/journal.pone.0295553 (PMC10703261; doi:10.1371/journal.pone.0295553)
Supplement: S1 Dataset — (ZIP) [file pone.0295553.s001.zip › Supporting information/S1 Dataset/╩╨│í╗»╓╕╩2/1997-2022─Ω╩╨│í╗»╓╕╩2║1⁄4╖╓╧ε╓╕╩2ú¿╫ε╓╒╩2╛▌▓╬┐╝╬─╧╫│⌡╩╝╩2╛▌╧Ω╧╕┤a└φ┤·┬δú⌐/1997-2022─Ω╩╨│í╗»╓╕╩2║1⁄4╖╓╧ε╓╕╩2ú¿╫ε╓╒╩2╛▌+▓╬┐╝╬─╧╫+│⌡╩╝╩2╛▌+╧Ω╧╕┤a└φ┤·┬δú⌐/1997-2019─Ω╩╨│í╗»╓╕╩2ú¿║1⁄4╖╓╧ε╓╕╩2ú⌐.xlsx]

## Sheet: Sheet1
province	year	market	政府与市场关系	非国有经济发展	产品市场的发育程度	要素市场的发育程度	市场中介组织的发育和法律制度环境
上海	1997	4.966	6.304	4.597	6.147	3.516	5.478
上海	1998	4.976	5.986	4.179	5.905	4.091	5.323
上海	1999	4.698	7.141	4.178	5.027	4.107	3.924
上海	2000	5.374	7.305	5.224	5.418	4.997	4.747
上海	2001	6.659	7.717	7.101	6.779	6.949	9.469
上海	2002	8.065	7.976	8.278	6.902	7.699	10.459
上海	2003	8.853	9.018	8.883	7.533	8.374	10.355
上海	2004	9.414	9.756	9.395	8.616	8.949	10.276
上海	2005	9.307	9.796	9.329	9.31	7.825	10.185
上海	2006	9.41	9.795	9.462	9.667	7.938	9.958
上海	2007	9.472	9.828	9.429	9.783	8.361	10.107
上海	2008	9.422	9.855	8.603	8.134	10.946	10.409
上海	2009	9.451	9.747	8.132	8.134	11.37	9.106
上海	2010	9.949	10.901	9.792	8.134	13.152	10.583
上海	2011	10.318	10.803	9.801	8.134	13.616	10.501
上海	2012	10.068	9.296	9.891	8.134	13.415	11.002
上海	2013	10.275	9.295	10.231	8.134	13.606	11.012
上海	2014	10.766	10.84	10.391	8.99	14.16	12.577
上海	2015	11.113	10.754	10.386	9.01	14.387	14.132
上海	2016	11.225	8.604	10.264	8.295	15.642	13.322
上海	2017	11.233	8.633	10.415	8.295	15.228	13.596
上海	2018	11.379	8.66	10.454	8.295	15.692	13.796
上海	2019	11.104	8.214	10.439	7.029	15.541	14.297
云南	1997	2.711	4.144	1.47	4.968	1.168	1.783
云南	1998	2.913	4.659	1.442	5.059	1.216	1.854
云南	1999	3.474	6.042	1.667	5.099	2.783	2.261
云南	2000	4.218	6.449	1.849	6.986	3.545	1.865
云南	2001	3.947	6.414	1.352	6.252	3.853	1.31
云南	2002	3.748	6.454	2.091	5.484	3.398	1.283
云南	2003	4.22	6.632	3.327	5.413	4.446	1.281
云南	2004	4.747	6.981	4.664	5.976	4.831	1.513
云南	2005	5.283	8.219	5.538	5.832	5.312	2.855
云南	2006	5.962	8.304	5.409	7.429	5.813	3.02
云南	2007	6.19	8.291	6.318	6.974	6.348	3.467
云南	2008	5.87	8.293	6.867	6.288	5.057	3.925
云南	2009	5.891	7.947	6.784	6.288	5.132	4.007
云南	2010	5.92	8.642	6.878	6.288	4.857	3.78
云南	2011	5.936	8.44	7.575	6.288	4.676	3.8
云南	2012	5.562	4.617	8.003	6.288	4.973	2.835
云南	2013	5.376	4.628	8.086	6.288	4.92	2.964
云南	2014	5.821	5.931	7.821	7.365	5.492	2.651
云南	2015	5.479	5.799	6.756	7.247	5.336	2.277
云南	2016	5.216	5.449	6.075	6.801	5.238	2.515
云南	2017	5.694	5.445	7.393	6.801	6.086	2.746
云南	2018	5.829	5.397	7.564	6.801	6.006	3.379
云南	2019	6.867	6.459	7.802	4.444	6.946	8.685
内蒙古	1997	2.477	2.357	1.181	3.97	1.648	2.279
内蒙古	1998	2.806	2.13	1.956	4.687	1.63	2.304
内蒙古	1999	3.406	3.388	2.568	6.225	1.2	2.866
内蒙古	2000	3.419	3.278	2.706	6.634	1.611	2.233
内蒙古	2001	3.355	4.023	3.426	5.886	1.206	1.908
内蒙古	2002	3.739	5.125	3.861	6.388	1.411	1.863
内蒙古	2003	4.149	5.491	4.613	6.592	2.188	1.861
内蒙古	2004	4.779	6.282	4.999	8.269	2.482	2.169
内蒙古	2005	5.595	6.56	5.736	9.124	4.386	2.659
内蒙古	2006	6.206	6.793	7.156	9.71	4.712	2.482
内蒙古	2007	6.21	6.759	7.436	9.425	4.949	2.471
内蒙古	2008	5.961	6.59	7.979	9.035	4.485	2.961
内蒙古	2009	6.089	6.39	8.174	9.035	4.64	3.584
内蒙古	2010	5.864	5.117	8.3	9.035	3.51	3.067
内蒙古	2011	5.72	4.982	8.786	9.035	2.984	3.089
内蒙古	2012	6.641	3.921	9.239	9.035	7.925	3.233
内蒙古	2013	6.437	3.835	9.59	9.035	6.517	3.387
内蒙古	2014	6.158	3.57	9.584	8.726	5.522	2.128
内蒙古	2015	5.805	4.184	9.422	8.47	5.042	2.259
内蒙古	2016	5.807	4.937	8.492	7.761	4.841	3.004
内蒙古	2017	5.993	4.814	8.598	7.761	6.083	2.711
内蒙古	2018	6.181	4.623	8.972	7.761	6.325	3.222
内蒙古	2019	5.812	5.223	9.091	2.383	7.074	5.289
北京	1997	5.207	7.093	2.925	4.856	5.189	8.988
北京	1998	4.976	6.72	2.114	5.827	4.387	9.2
北京	1999	3.953	6.237	2.221	3.488	4.511	4.524
北京	2000	4.484	6.303	3.035	4.204	4.352	4.38
北京	2001	5.701	7.34	4.299	5.695	6.79	6.949
北京	2002	6.901	7.516	6.869	5.415	7.758	7.204
北京	2003	7.424	7.915	8.418	5.746	7.836	7.158
北京	2004	7.871	8.816	8.718	6.563	8.102	7.722
北京	2005	8.218	9.305	8.795	7.509	7.759	8.258
北京	2006	8.569	9.311	9.32	7.672	8.284	8.116
北京	2007	8.776	9.245	9.26	8.733	8.524	8.235
北京	2008	8.566	9.14	9.26	6.496	10.167	8.713
北京	2009	8.658	8.954	8.92	6.496	10.671	8.529
北京	2010	8.907	8.492	9.833	6.496	11.913	9.152
北京	2011	8.868	8.401	9.163	6.496	11.865	9.292
北京	2012	8.895	7.079	9.067	6.496	12.828	10.911
北京	2013	9.282	7.025	9.038	6.496	13.228	11.18
北京	2014	9.212	7.308	9.272	5.048	13.483	12.332
北京	2015	9.192	7.199	9.409	5.18	12.237	12.147
北京	2016	9.171	7.142	8.943	3.381	14.779	11.61
北京	2017	9.236	7.222	9.28	3.381	14.921	11.379
北京	2018	9.239	7.182	9.296	3.381	14.878	11.457
北京	2019	9.512	7.061	9.177	2.5	15.674	13.149
吉林	1997	3.54	5.743	1.991	5.91	1.353	2.142
吉林	1998	3.608	5.626	2.338	6.09	0.868	2.786
吉林	1999	3.968	5.82	2.586	5.975	1.895	3.345
吉林	2000	3.981	5.696	2.861	6.267	1.738	2.15
吉林	2001	3.698	4.63	2.808	7.596	1.305	2.343
吉林	2002	4.344	5.262	4.577	8.041	1.499	2.35
吉林	2003	4.46	5.626	4.04	8.468	1.814	2.46
吉林	2004	5.304	7.024	5.573	9.105	2.356	2.55
吉林	2005	5.865	7.605	6.488	9.639	3.044	3.564
吉林	2006	6.347	7.727	6.967	9.892	3.582	3.511
吉林	2007	6.639	7.805	7.429	9.965	4.482	3.951
吉林	2008	6.715	7.869	8.134	9.162	5.184	4.524
吉林	2009	6.899	7.73	8.57	9.162	5.236	4.721
吉林	2010	6.979	7.244	9.1	9.162	5.29	3.498
吉林	2011	6.795	7.101	9.245	9.162	5.613	3.602
吉林	2012	6.948	7.146	9.57	9.162	5.963	5.04
吉林	2013	7.336	7.067	9.788	9.162	6.346	5.112
吉林	2014	7.323	6.97	9.969	8.887	6.351	6.204
吉林	2015	7.618	6.114	10.32	8.792	7.006	7.325
吉林	2016	7.661	5.881	9.662	8.082	7.699	6.983
吉林	2017	8.358	5.691	9.852	8.082	10.801	7.364
吉林	2018	8.262	5.461	8.597	8.082	11.294	7.877
吉林	2019	7.481	4.833	8.433	3.52	11.332	9.286
四川	1997	4.251	7.216	3.007	5.068	2.488	1.672
四川	1998	4.362	6.962	3.052	5.025	2.802	1.965
四川	1999	4.073	7.211	3.378	5.683	1.276	2.654
四川	2000	4.578	7.372	4.033	7.05	1.78	1.797
四川	2001	4.775	6.442	4.557	7.665	3.414	3.248
四川	2002	5.366	6.698	5.544	7.732	3.609	3.41
四川	2003	5.915	7.326	6.67	7.896	4.27	3.533
四川	2004	6.483	8.513	7.37	8.307	4.693	3.427
四川	2005	7.069	9.595	8.167	8.663	5.495	4.277
四川	2006	7.391	9.597	8.222	8.868	5.99	4.271
四川	2007	7.652	9.436	8.764	8.937	6.853	4.892
四川	2008	7.154	9.042	9.054	8.67	4.853	5.682
四川	2009	7.521	8.657	8.896	8.67	6.439	6.257
四川	2010	7.431	8.465	9.183	8.67	5.57	5.787
四川	2011	7.433	8.467	9.438	8.67	5.803	5.337
四川	2012	7.365	6.269	9.646	8.67	7.186	7.31
四川	2013	7.998	6.2	9.954	8.67	8.145	7.371
四川	2014	8.291	6.976	10.199	8.674	8.829	7.928
四川	2015	8.594	7.276	10.368	8.686	9.451	8.622
四川	2016	8.134	6.176	10.204	8.178	7.548	8.562
四川	2017	8.552	6.143	10.454	8.178	9.095	8.89
四川	2018	9.006	6.088	10.486	8.178	11.066	9.21
四川	2019	9.06	7.109	10.624	5.043	11.482	11.041
天津	1997	4.403	4.603	4.811	5.121	3.936	3.893
天津	1998	4.773	5.01	4.858	5.569	4.276	3.966
天津	1999	4.712	5.337	4.838	5.598	4.349	4.049
天津	2000	5.148	5.877	6.301	5.904	3.611	3.116
天津	2001	5.822	5.884	7.832	6.621	5.659	4.688
天津	2002	6.248	6.186	7.727	6.619	6.019	5.431
天津	2003	6.598	6.824	7.3	7.171	6.262	5.861
天津	2004	7.412	7.794	7.992	8.192	7.218	6.496
天津	2005	8.047	8.949	8.045	9.059	7.686	7.457
天津	2006	8.487	9.076	8.789	9.552	7.56	7.391
天津	2007	8.632	9.302	8.751	9.313	8.406	7.663
天津	2008	8.571	9.286	9.154	7.837	9.453	8.249
天津	2009	8.658	9.321	8.868	7.837	9.552	8.487
天津	2010	8.975	9.959	8.999	7.837	10.831	9.2
天津	2011	9.328	9.954	9.194	7.837	11.687	9.353
天津	2012	10.07	12.059	9.906	7.837	13.192	13.02
天津	2013	10.937	12.152	10.315	7.837	13.338	13.197
天津	2014	11.015	10.688	10.746	8.589	13.408	11.003
天津	2015	10.459	11.175	10.901	8.284	12.66	11.487
天津	2016	10.303	8.259	10.952	7.395	13.352	11.557
天津	2017	10.281	8.091	10.539	7.395	13.513	11.867
天津	2018	10.402	7.903	10.733	7.395	13.871	12.108
天津	2019	9.417	7.113	11.269	0.587	15.096	13.019
宁夏	1997	1.764	3.31	1.042	1.847	0.715	2.507
宁夏	1998	2.046	3.218	1.142	2.822	0.918	2.368
宁夏	1999	2.863	3.773	2.033	3.842	1.684	2.925
宁夏	2000	2.978	3.664	2.166	4.17	1.968	2.257
宁夏	2001	2.875	4.409	1.437	4.701	1.572	1.961
宁夏	2002	3.359	4.91	2.726	4.785	2.411	1.926
宁夏	2003	4.344	5.609	4.727	5.865	3.594	1.819
宁夏	2004	4.52	6.31	6.658	3.644	4.167	1.74
宁夏	2005	4.817	6.233	6.243	5.097	4.769	2.332
宁夏	2006	5.592	6.221	7.478	5.641	6.285	2.163
宁夏	2007	5.758	6.166	8.001	6.711	5.746	2.443
宁夏	2008	5.476	6.165	7.449	7.539	4.462	3.364
宁夏	2009	5.791	6.102	8.303	7.539	4.324	2.65
宁夏	2010	5.345	4.672	8.165	7.539	3.845	0.229
宁夏	2011	5.019	4.573	8.274	7.539	4.632	-0.22
宁夏	2012	4.978	5.103	8.552	7.539	4.434	1.822
宁夏	2013	5.492	5.104	8.815	7.539	4.688	2.172
宁夏	2014	5.984	5.192	9.171	8.016	6.081	4.366
宁夏	2015	6.255	3.96	9.421	7.988	5.816	4.149
宁夏	2016	6.805	6.477	9.42	7.487	5.69	4.95
宁夏	2017	7.359	6.333	9.879	7.487	6.866	6.231
宁夏	2018	7.506	6.236	9.478	7.487	7.196	7.131
宁夏	2019	6.592	5.251	9.541	0.916	7.93	9.32
安徽	1997	4.283	4.968	4.658	5.889	2.339	1.302
安徽	1998	4.246	4.824	4.017	6.18	2.52	1.335
安徽	1999	4.667	6.903	4.295	6.832	1.878	3.145
安徽	2000	4.846	7.406	4.19	6.94	2.549	1.764
安徽	2001	4.682	6.549	4.653	7.917	2.527	0.793
安徽	2002	4.68	6.858	5.644	7.171	2.934	0.87
安徽	2003	5.152	7.732	6.511	7.254	3.393	0.864
安徽	2004	5.676	8.962	7.039	7.991	3.524	1.364
安徽	2005	6.385	9.932	7.658	8.581	4.391	3.51
安徽	2006	7.065	9.975	8.142	8.758	4.938	3.97
安徽	2007	7.421	9.892	8.679	8.976	5.586	4.379
安徽	2008	7.294	9.647	8.718	8.289	6.068	5.027
安徽	2009	7.476	9.391	9.155	8.289	6.15	5.965
安徽	2010	7.676	9.448	10.139	8.289	5.511	6.249
安徽	2011	7.783	9.421	10.032	8.289	5.904	7.775
安徽	2012	7.999	8.05	10.211	8.289	6.206	7.235
安徽	2013	8.273	7.946	10.704	8.289	7.722	7.29
安徽	2014	8.839	8.617	11.029	9.102	9.046	9.186
安徽	2015	8.947	6.36	11.232	9.072	9.01	7.632
安徽	2016	8.49	7.418	10.986	8.574	7.508	7.962
安徽	2017	8.738	7.344	11.19	8.574	8.278	8.304
安徽	2018	8.859	7.348	11.049	8.574	8.744	8.582
安徽	2019	9.194	6.925	11.074	5.715	10.738	11.515
山东	1997	4.736	6.833	4.786	5.761	3.065	1.828
山东	1998	5.108	7.17	4.728	6.46	3.591	2.225
山东	1999	5.149	6.93	4.746	7.407	3.874	3.153
山东	2000	5.46	7.305	5.145	7.444	4.254	2.773
山东	2001	5.479	6.241	5.999	8.541	3.84	3.342
山东	2002	6.068	6.735	7.389	8.684	4.19	3.53
山东	2003	6.56	7.211	8.084	8.842	5.13	3.786
山东	2004	7.173	8.1	8.68	9.293	6.008	4.099
山东	2005	8.287	9.131	10.245	9.637	8.324	4.781
山东	2006	8.114	9.242	10.467	9.513	6.566	5.169
山东	2007	8.4	9.276	10.629	9.713	7.21	5.734
山东	2008	8.312	9.159	10.614	10.456	6.394	6.448
山东	2009	8.469	9.068	10.808	10.456	6.364	6.184
山东	2010	8.711	9.35	11.518	10.456	7.257	6.237
山东	2011	8.668	9.294	11.27	10.456	7.297	6.445
山东	2012	8.908	8.334	11.42	10.456	8.816	6.833
山东	2013	9.233	8.267	11.778	10.456	9.77	6.844
山东	2014	9.477	8.434	11.904	10.239	10.915	8.486
山东	2015	9.728	8.306	12.035	10.152	10.562	9.223
山东	2016	9.191	7.354	11.434	9.671	8.411	9.086
山东	2017	9.494	7.288	11.723	9.671	9.894	8.895
山东	2018	9.732	7.19	11.201	9.671	11.036	9.562
山东	2019	10.104	7.069	11.161	7.95	12.993	11.349
山西	1997	3.303	4.121	1.595	5.245	2.586	2.895
山西	1998	3.542	4.126	2.082	5.295	2.686	3.111
山西	1999	3.318	4.479	2.081	5.164	1.144	3.235
山西	2000	3.259	4.309	2.284	5.012	1.453	2.899
山西	2001	3.474	4.416	1.551	6.086	2.419	1.194
山西	2002	3.663	5.003	3.096	6.058	2.963	1.216
山西	2003	4.36	5.846	4.976	6.583	3.179	1.194
山西	2004	4.825	6.678	5.385	7.202	3.666	1.6
山西	2005	4.941	6.718	4.906	7.518	3.965	2.476
山西	2006	5.557	6.725	5.564	9.035	3.986	2.552
山西	2007	5.87	6.813	6.388	9.249	4.347	2.795
山西	2008	5.74	6.722	6.099	8.245	5.463	3.447
山西	2009	5.714	6.537	5.405	8.245	5.561	3.884
山西	2010	5.43	5.42	5.27	8.245	4.703	3.375
山西	2011	5.441	5.28	5.76	8.245	4.951	3.4
山西	2012	5.798	5.486	6.392	8.245	5.999	3.395
山西	2013	6.155	5.37	7.625	8.245	6.678	3.558
山西	2014	6.204	5.451	8.067	7.948	6.482	4.422
山西	2015	6.522	5.906	8.224	7.87	6.799	4.93
山西	2016	6.057	4.994	7.11	6.884	6.132	5.166
山西	2017	6.897	4.977	9.074	6.884	7.574	5.973
山西	2018	7.177	4.921	9.142	6.884	8.4	6.536
山西	2019	6.74	5.56	9.394	2.124	8.18	8.44
广东	1997	6.183	8.277	6.355	6.887	4.748	3.502
广东	1998	6.342	8.225	6.274	6.895	5	3.85
广东	1999	5.964	7.433	6.296	7.186	5.804	4.169
广东	2000	6.703	7.813	7.078	8.21	6.246	5.679
广东	2001	7.773	7.868	9.098	9.771	6.451	6.153
广东	2002	8.246	7.959	9.85	10.058	7.212	6.557
广东	2003	8.717	8.526	10.143	10.231	8.129	6.615
广东	2004	8.983	9.575	10.285	10.168	8.273	6.771
广东	2005	9.374	9.927	10.592	10.228	9.352	7.981
广东	2006	9.638	9.872	10.98	10.102	9.253	8.002
广东	2007	9.881	9.759	11.197	10.207	10.24	8.068
广东	2008	9.257	9.673	11.1	10.335	7.931	8.159
广东	2009	9.244	9.585	10.948	10.335	8.014	7.344
广东	2010	9.835	10.124	11.858	10.335	10.793	7.713
广东	2011	9.888	10.037	11.697	10.335	10.956	7.742
广东	2012	9.936	9.371	11.7	10.335	11.643	8.647
广东	2013	10.237	9.348	11.893	10.335	12.066	8.758
广东	2014	10.445	10.482	11.991	10.233	12.271	11.546
广东	2015	11.076	9.791	12.171	10.188	12.989	11.574
广东	2016	10.49	7.848	12.094	9.831	11.47	11.209
广东	2017	10.61	7.817	12.196	9.831	12.011	11.195
广东	2018	10.854	7.783	12.139	9.831	12.992	11.527
广东	2019	11.342	7.833	12.174	8.139	14.896	13.669
广西	1997	4.212	6.815	3.881	4.585	2.606	1.803
广西	1998	4.269	6.748	3.288	4.678	2.736	1.902
广西	1999	4.386	7.599	3.169	6.401	1.792	2.886
广西	2000	4.375	7.797	3.262	6.082	1.85	1.937
广西	2001	3.76	7.486	3.294	4.217	1.866	1.799
广西	2002	4.528	7.912	3.991	6.786	2.15	1.837
广西	2003	4.788	8.117	4.774	6.788	2.424	1.915
广西	2004	5.284	8.618	5.597	7.234	3.056	1.68
广西	2005	5.856	8.852	6.474	7.937	4.337	2.175
广西	2006	6.028	8.839	7.617	7.35	4.159	1.8
广西	2007	6.048	8.774	8.099	7.102	4.466	2.256
广西	2008	6.658	8.747	8.439	9.244	5.373	2.858
广西	2009	6.732	8.492	8.386	9.244	5.448	2.946
广西	2010	6.511	7.246	8.621	9.244	4.878	1.848
广西	2011	6.451	7.177	9.022	9.244	5.352	1.936
广西	2012	6.759	7.457	9.258	9.244	6.446	4.975
广西	2013	7.534	7.354	9.962	9.244	6.701	5.197
广西	2014	7.769	7.446	10.17	9.8	6.96	5.06
广西	2015	7.606	7.157	10.355	9.796	6.323	4.971
广西	2016	7.515	6.476	9.901	9.576	6.017	5.605
广西	2017	7.719	6.371	10.628	9.576	6.482	5.539
广西	2018	7.799	6.246	10.193	9.576	6.855	6.126
广西	2019	7.27	5.19	9.992	4.849	7.287	9.033
新疆	1997	1.879	3.954	0.003	3.002	1.148	2.44
新疆	1998	2.112	4.416	-0.037	2.727	1.558	2.835
新疆	1999	1.724	2.75	0	2.599	1.059	2.174
新疆	2000	2.735	3.19	1.776	4.789	1.747	1.722
新疆	2001	3.003	4.644	2.268	3.73	2.654	2.749
新疆	2002	3.32	4.779	2.814	3.646	2.61	2.711
新疆	2003	4.097	5.029	3.255	6.245	3.243	2.886
新疆	2004	4.611	5.926	3.726	7.117	3.4	3.186
新疆	2005	5.395	5.726	4.28	8.319	5.464	3.603
新疆	2006	5.467	5.837	4.224	8.279	5.393	3.203
新疆	2007	5.575	5.837	5.035	8.526	5.272	2.95
新疆	2008	4.718	5.746	4.866	7.597	3.041	3.473
新疆	2009	4.741	5.441	4.617	7.597	3.187	3.031
新疆	2010	3.772	3.236	3.774	7.597	1.073	1.573
新疆	2011	3.538	2.93	4.545	7.597	0.951	1.572
新疆	2012	3.359	1.141	4.524	7.597	1.55	2.483
新疆	2013	3.58	0.841	4.958	7.597	1.684	2.846
新疆	2014	4.076	2.23	5.476	7.418	2.633	3.661
新疆	2015	4.862	3.906	6.06	7.248	4.306	4.161
新疆	2016	4.448	4.065	4.23	6.238	4.359	3.349
新疆	2017	5.293	3.759	6.978	6.238	5.823	3.667
新疆	2018	5.32	3.41	6.935	6.238	6.102	3.915
新疆	2019	5.448	4.261	7.239	1.979	5.929	7.83
江苏	1997	5.203	7.815	5.911	6.049	2.759	2.056
江苏	1998	5.311	7.621	5.767	6.119	3.154	2.172
江苏	1999	5.732	7.745	5.451	7.769	4.653	3.659
江苏	2000	6.124	8.012	6.137	7.747	5.066	2.772
江苏	2001	6.253	7.721	7.346	8.692	4.735	4.382
江苏	2002	6.97	8.248	8.126	8.784	5.308	4.884
江苏	2003	7.648	8.777	9.283	8.868	6.43	5.354
江苏	2004	8.39	9.849	10.295	9.147	7.305	5.751
江苏	2005	8.932	10.48	10.841	9.392	8.195	7.373
江苏	2006	9.151	10.531	11.23	9.327	7.293	7.8
江苏	2007	9.487	10.423	11.479	9.334	8.396	8.297
江苏	2008	9.179	10.304	11.611	8.851	7.606	8.679
江苏	2009	9.242	10.146	11.646	8.851	7.661	8.434
江苏	2010	10.261	11.244	12.73	8.851	11.649	9.474
江苏	2011	10.428	11.224	12.196	8.851	12.006	10.004
江苏	2012	10.597	10.682	12.186	8.851	12.697	10.391
江苏	2013	10.76	10.657	12.349	8.851	12.987	10.113
江苏	2014	10.733	10.384	12.322	8.848	13.383	10.418
江苏	2015	10.578	9.425	12.399	8.878	12.841	8.902
江苏	2016	9.639	7.886	12.297	8.464	10.676	8.872
江苏	2017	9.656	7.862	12.481	8.464	11.142	8.329
江苏	2018	9.746	7.791	12.367	8.464	11.592	8.515
江苏	2019	11.494	8.892	12.263	8.875	14.015	13.424
江西	1997	3.941	6.856	1.978	4.7	2.488	1.322
江西	1998	4.396	7.043	2.218	6.444	2.657	1.546
江西	1999	3.901	5.829	2.693	6.301	1.589	2.756
江西	2000	4.225	6.073	2.655	7.056	2.583	1.762
江西	2001	3.919	5.725	2.664	7.729	1.716	1.299
江西	2002	4.277	6.08	3.515	8.503	1.986	1.375
江西	2003	4.611	6.499	4.481	8.035	2.664	1.446
江西	2004	5.267	7.251	5.738	8.722	3.177	1.481
江西	2005	6.116	8.562	6.802	9.474	4.26	2.389
江西	2006	6.52	8.675	7.344	9.876	4.316	2.197
江西	2007	6.917	8.864	8.416	9.926	5.18	2.684
江西	2008	6.612	8.819	9.032	8.731	4.431	3.338
江西	2009	6.748	8.506	9.273	8.731	4.528	4.303
江西	2010	7.214	8.627	9.571	8.731	5.697	3.381
江西	2011	7.181	8.479	10.42	8.731	5.782	3.551
江西	2012	7.293	6.379	10.584	8.731	7.444	2.523
江西	2013	7.167	6.23	11.081	8.731	7.507	2.8
江西	2014	7.77	7.758	11.284	9.782	8.17	5.552
江西	2015	8.323	7.62	11.463	9.766	8.15	7.115
江西	2016	8.553	6.934	11.054	9.38	7.353	8.046
江西	2017	8.82	6.905	11.405	9.38	8.192	8.218
江西	2018	8.947	6.761	11.308	9.38	8.316	8.972
江西	2019	9.056	6.356	11.437	6.495	10.066	10.927
河北	1997	4.936	8.006	4.014	5.702	3.462	0.901
河北	1998	5.125	7.526	4.141	5.728	3.895	1.59
河北	1999	4.663	6.828	4.062	6.515	3.316	2.955
河北	2000	4.957	6.968	4.508	7.039	3.316	2.216
河北	2001	4.817	6.363	4.787	7.749	2.972	2.21
河北	2002	5.155	7.019	5.78	7.64	3.125	2.279
河北	2003	5.443	7.519	6.2	7.791	3.426	2.241
河北	2004	5.833	8.525	6.569	8.188	3.641	2.608
河北	2005	6.45	8.403	7.333	8.565	5.343	3.955
河北	2006	6.947	8.471	7.962	8.701	5.646	3.839
河北	2007	6.975	8.385	8.414	8.682	5.555	3.841
河北	2008	6.727	8.4	8.83	7.786	5.476	4.267
河北	2009	6.939	8.229	9.649	7.786	5.459	3.996
河北	2010	6.459	7.002	8.711	7.786	5.142	2.654
河北	2011	6.406	6.9	9.512	7.786	5.541	2.741
河北	2012	6.622	5.395	9.859	7.786	7.222	3.111
河北	2013	6.859	5.317	10.783	7.786	7.203	3.296
河北	2014	6.969	6.888	10.841	7.065	7.095	5.658
河北	2015	7.592	8.466	11.04	7.05	6.623	7.338
河北	2016	7.201	6.633	9.942	6.114	6.218	7.098
河北	2017	7.637	6.551	11.008	6.114	7.518	6.996
河北	2018	8.104	6.407	10.827	6.114	9.053	8.119
河北	2019	8.493	6.727	10.956	3.546	10.381	10.855
河南	1997	4.743	7.14	4.186	4.943	3.702	1.274
河南	1998	5.032	7.71	4.224	5.579	3.464	1.502
河南	1999	4.053	5.323	3.956	5.597	2.658	2.85
河南	2000	4.325	5.4	4.262	5.997	3.114	1.56
河南	2001	3.953	5.234	4.455	5.556	2.962	1.206
河南	2002	4.049	6.042	5.163	4.696	3.136	1.219
河南	2003	4.669	6.911	6.063	5.563	3.589	1.276
河南	2004	5.401	7.944	7.11	6.672	4.002	1.705
河南	2005	6.557	8.741	7.889	9.074	5.375	3.064
河南	2006	7.137	8.782	8.51	9.547	5.78	3.075
河南	2007	7.287	8.84	8.909	9.603	6.006	3.287
河南	2008	7.133	8.69	9.293	8.636	6.421	4.095
河南	2009	7.403	8.616	9.851	8.636	6.477	4.562
河南	2010	7.422	8.218	10.333	8.636	6.12	4.125
河南	2011	7.445	8.166	10.605	8.636	6.455	4.132
河南	2012	7.373	6.208	10.864	8.636	7.179	5.698
河南	2013	7.863	6.14	11.353	8.636	7.641	5.836
河南	2014	8.27	8.101	11.73	9.42	7.221	5.939
河南	2015	8.368	8.897	11.95	9.399	6.857	7.292
河南	2016	8.198	7.126	11.52	8.979	5.964	7.403
河南	2017	8.432	7.097	12.022	8.979	7.271	6.792
河南	2018	8.615	7.018	11.467	8.979	7.58	8.03
河南	2019	8.607	6.366	11.491	7.045	8.424	9.708
浙江	1997	5.991	7.508	6.738	6.72	4.594	1.971
浙江	1998	6.253	8.181	6.624	6.666	4.765	2.324
浙江	1999	5.868	7.984	6.819	7.241	4.483	3.493
浙江	2000	6.667	8.225	7.786	7.545	6.286	3.956
浙江	2001	7.396	7.57	9.831	8.839	6.783	6.081
浙江	2002	8.294	7.966	10.307	9.625	7.491	6.916
浙江	2003	8.938	8.47	10.595	9.83	8.878	7.079
浙江	2004	9.59	9.462	11.043	10.179	10.187	7.057
浙江	2005	9.533	9.961	10.859	10.44	9.349	8.68
浙江	2006	9.874	9.914	11.181	10.548	9.047	8.565
浙江	2007	9.966	9.808	11.399	10.609	9.448	8.772
浙江	2008	9.009	9.797	11.415	8.997	6.843	9.037
浙江	2009	9.021	9.688	11.346	8.997	6.813	8.566
浙江	2010	9.612	10.129	12.368	8.997	9.575	9.301
浙江	2011	9.666	10.153	11.787	8.997	9.686	9.422
浙江	2012	9.86	9.444	11.806	8.997	10.982	10.571
浙江	2013	10.053	9.307	11.889	8.997	10.871	10.662
浙江	2014	10.335	9.569	11.943	8.861	12.151	12.05
浙江	2015	10.492	8.882	11.933	8.874	12.021	13.58
浙江	2016	10.43	8.155	11.866	8.405	10.757	12.968
浙江	2017	10.56	8.082	12.064	8.405	11.677	12.573
浙江	2018	10.802	7.98	12.087	8.405	12.705	12.833
浙江	2019	10.827	7.347	12.138	7.189	14.326	13.134
海南	1997	4.569	7.296	3.907	6.461	3.312	1.012
海南	1998	4.492	7.114	3.172	5.473	3.396	2.086
海南	1999	4.699	5.945	3.617	6.093	5.025	3.729
海南	2000	4.586	5.854	3.902	5.491	3.955	2.52
海南	2001	5.272	8.071	4.329	6.422	5.019	2.203
海南	2002	4.502	7.591	4.859	5.937	1.922	2.028
海南	2003	4.546	7.237	5.889	4.91	2.664	1.934
海南	2004	5.117	7.793	7.236	5.954	2.666	1.899
海南	2005	5.345	7.724	5.925	7.543	3.634	1.831
海南	2006	5.511	7.709	7.425	8.046	2.546	1.741
海南	2007	6.07	7.754	8.882	8.589	3.386	1.707
海南	2008	5.598	7.41	9.168	6.749	3.487	1.818
海南	2009	5.55	6.957	9.23	6.749	3.526	3.557
海南	2010	6.276	5.136	10.127	6.749	5.752	2.976
海南	2011	6.195	5.003	10.447	6.749	5.786	3.011
海南	2012	6.522	6.293	10.479	6.749	6.512	4.355
海南	2013	7.083	6.173	10.982	6.749	7.608	4.481
海南	2014	7.143	7.227	11.287	7.344	6.478	4.352
海南	2015	6.593	6.066	11.002	7.289	5.017	2.827
海南	2016	6.2	6.024	10.556	6.422	4.779	3.219
海南	2017	6.502	5.977	11.158	6.422	6.208	2.746
海南	2018	6.715	5.907	11.182	6.422	6.748	3.316
海南	2019	5.943	5.48	11.105	-0.247	6.902	6.475
湖北	1997	4.226	6.588	3.636	5.051	2.118	1.834
湖北	1998	4.649	6.844	3.681	6.369	2.301	2.045
湖北	1999	4.014	4.808	3.432	6.639	1.863	2.874
湖北	2000	3.997	5.007	3.431	6.061	2.612	2.107
湖北	2001	4.098	4.884	3.126	7.296	3.08	2.518
湖北	2002	4.531	5.955	3.882	6.903	3.398	2.706
湖北	2003	5.319	6.956	5.262	7.627	4.045	2.743
湖北	2004	5.987	8.469	5.97	8.154	4.598	2.859
湖北	2005	6.704	8.891	7.141	8.784	5.848	3.944
湖北	2006	7.148	8.876	7.317	9.453	6.152	4.036
湖北	2007	7.339	8.865	7.405	9.456	6.935	4.613
湖北	2008	7.242	8.779	8.136	8.417	6.926	5.5
湖北	2009	7.561	8.668	8.803	8.417	7.08	5.796
湖北	2010	7.606	8.23	9.541	8.417	6.676	4.454
湖北	2011	7.482	8.204	9.655	8.417	7.302	4.688
湖北	2012	7.835	7.666	10.169	8.417	8.801	6.202
湖北	2013	8.325	7.734	10.569	8.417	9.236	6.524
湖北	2014	8.776	7.026	10.89	9.144	10.75	6.724
湖北	2015	8.87	6.422	10.986	9.09	11.427	6.686
湖北	2016	8.63	6.849	10.471	8.632	10.405	6.794
湖北	2017	8.675	6.809	10.853	8.632	11.214	5.866
湖北	2018	8.951	6.766	10.969	8.632	11.592	6.794
湖北	2019	9.438	7.27	11.081	5.756	12.239	10.842
湖南	1997	4.681	6.972	2.899	6.383	2.638	1.403
湖南	1998	5.044	7.599	3.4	6.516	2.912	1.685
湖南	1999	3.983	5.386	3.51	6.753	3.213	1.352
湖南	2000	4.011	5.618	3.38	6.153	3.552	1.065
湖南	2001	3.762	5.637	3.708	5.244	3.158	2.385
湖南	2002	4.443	6.19	4.329	5.699	3.614	2.452
湖南	2003	5.027	6.7	5.242	6.264	4.476	2.636
湖南	2004	6.034	7.502	6.302	8.702	5.027	2.871
湖南	2005	6.746	8.361	7.869	9.302	5.329	3.134
湖南	2006	7.155	8.386	8.185	9.795	6.276	2.825
湖南	2007	7.187	8.274	8.576	9.806	6.455	2.792
湖南	2008	6.717	8.13	9.046	8.566	5.653	3.543
湖南	2009	6.869	7.926	9.215	8.566	5.698	5.013
湖南	2010	7.159	7.571	9.904	8.566	5.326	4.205
湖南	2011	7.016	7.584	10.328	8.566	4.973	4.374
湖南	2012	6.924	4.56	10.417	8.566	6.331	5.43
湖南	2013	7.417	4.47	10.808	8.566	7.439	5.464
湖南	2014	8.132	6.989	11.096	9.594	8.16	7.366
湖南	2015	8.724	7.991	11.231	9.624	8.385	8.508
湖南	2016	8.18	6.873	10.186	9.158	6.743	7.939
湖南	2017	8.447	6.894	11.195	9.158	8.005	6.985
湖南	2018	8.683	6.862	11.058	9.158	8.778	7.559
湖南	2019	8.75	6.176	11.368	5.758	10.699	9.748
甘肃	1997	3.023	4.911	0.733	4.309	2.475	1.982
甘肃	1998	3.345	5.25	1.203	5.11	2.606	1.448
甘肃	1999	3.613	5.947	1.622	6.395	1.571	2.265
甘肃	2000	3.62	5.896	1.448	6.193	2.299	1.351
甘肃	2001	3.139	5.816	0.681	6.287	1.558	0.595
甘肃	2002	2.985	5.615	0.716	5.968	2.031	0.601
甘肃	2003	3.274	5.799	1.338	5.925	2.707	0.55
甘肃	2004	3.796	6.584	1.589	7.022	3.235	0.835
甘肃	2005	4.539	7.353	1.838	7.848	4.822	1.981
甘肃	2006	5.071	7.321	2.803	7.926	5.324	1.998
甘肃	2007	5.396	6.656	3.125	9.063	6.139	2.042
甘肃	2008	5.045	6.377	3.437	7.757	6.295	2.349
甘肃	2009	5.049	5.908	3.358	7.757	6.552	3.287
甘肃	2010	4.16	5.114	2.093	7.757	3.014	2.667
甘肃	2011	4.143	5.153	2.433	7.757	3.163	2.759
甘肃	2012	4.261	3.635	3.226	7.757	3.944	2.429
甘肃	2013	4.587	3.487	4.599	7.757	4.712	2.627
甘肃	2014	4.936	4.316	5.338	7.861	4.972	3.208
甘肃	2015	5.425	5.917	5.403	7.536	6.064	4.492
甘肃	2016	5.851	6.323	3.077	6.764	7.603	5.49
甘肃	2017	6.955	6.249	5.891	6.764	8.665	7.207
甘肃	2018	7.273	6.148	6.178	6.764	8.857	8.42
甘肃	2019	6.583	3.435	6.681	2.837	10.322	9.64
福建	1997	5.195	5.148	6.107	6.33	4.568	2.001
福建	1998	5.436	4.897	6.014	7.341	4.659	2.359
福建	1999	5.788	6.742	6.146	7.997	4.943	3.661
福建	2000	6.371	6.989	6.861	8.082	6.266	3.471
福建	2001	7.022	7.495	8.456	9.617	6.072	3.433
福建	2002	7.251	7.817	9.051	9.422	6.531	3.885
福建	2003	7.843	8.52	9.666	9.622	7.521	4.116
福建	2004	8.264	9.305	10.081	10.175	7.643	4.123
福建	2005	8.463	9.351	10.238	10.425	8.18	5.379
福建	2006	8.696	9.309	10.457	10.574	7.762	5.613
福建	2007	8.886	9.387	10.608	10.582	8.24	5.911
福建	2008	8.1	9.367	10.663	10.306	5.016	6.238
福建	2009	8.181	9.345	10.748	10.306	5.032	6.983
福建	2010	9.022	8.649	11.771	10.306	8.11	7.175
福建	2011	9.019	8.548	11.654	10.306	8.123	7.42
福建	2012	9.237	8.367	11.534	10.306	9.305	8.336
福建	2013	9.376	8.278	11.734	10.306	8.992	8.447
福建	2014	9.622	7.849	11.788	10.391	10.31	9.74
福建	2015	10.297	5.824	11.904	10.384	13.646	10.296
福建	2016	10.052	7.283	12.035	9.965	10.905	10.07
福建	2017	10.209	7.251	12.196	9.965	11.405	10.226
福建	2018	10.263	7.158	12.27	9.965	11.36	10.564
福建	2019	10.153	7.182	12.329	7.831	11.077	12.344
西藏	1997
西藏	1998
西藏	1999
西藏	2000	0	0	0	0	0	0
西藏	2001	0.845	0	0.659	1.85	1.718	1.034
西藏	2002	1.003	-0.846	1.049	1.962	1.818	0.696
西藏	2003	1.181	-1.136	1.068	3.417	1.859	0.823
西藏	2004	1.706	-0.845	0.827	5.545	2.18	1
西藏	2005	1.839	-4.488	2.278	8.257	2.15	1.943
西藏	2006	2.867	-3.577	3.326	9.686	2.956	2.012
西藏	2007	3.31	-2.854	4.559	9.65	3.184	2.014
西藏	2008	1.702	-3.727	4.448	3.96	1.814	2.36
西藏	2009	1.554	-4.657	4.138	3.96	1.967	-0.347
西藏	2010	0.737	-2.611	3.41	3.96	-0.747	-0.736
西藏	2011	0.118	-3.695	2.679	3.96	-1.448	-0.715
西藏	2012	-0.106	-6.339	3.846	3.96	-1.272	0.487
西藏	2013	-0.161	-7.145	3.164	3.96	-1.051	0.46
西藏	2014	0.647	-6.12	4.672	5.832	-0.659	1.302
西藏	2015	1.124	-4.447	4.76	5.919	-0.231	1.271
西藏	2016	2.694	1.879	4.89	4.184	0.761	1.758
西藏	2017	3.102	1.926	5.399	4.184	2.047	1.957
西藏	2018	3.25	1.523	5.597	4.184	2.45	2.496
西藏	2019	2.711	-0.196	6.248	-1.236	3.286	5.454
贵州	1997	2.925	4.99	1.235	5.03	1.201	1.483
贵州	1998	3.22	5.445	1.683	5.067	1.402	1.272
贵州	1999	3.285	5.398	1.753	5.237	1.357	2.474
贵州	2000	3.544	5.362	1.93	5.548	2.403	1.221
贵州	2001	2.905	5.846	0.717	5.096	1.643	0.277
贵州	2002	2.813	5.842	0.901	5.09	1.956	0.338
贵州	2003	3.462	6.025	1.94	6.449	2.561	0.313
贵州	2004	3.927	6.591	2.896	7.11	2.724	0.488
贵州	2005	4.698	6.886	3.538	8.126	4.45	1.418
贵州	2006	5.165	6.874	4.82	8.61	4.101	1.306
贵州	2007	5.61	6.652	5.365	9.018	5.709	1.829
贵州	2008	5.215	6.666	5.175	7.646	5.327	2.63
贵州	2009	5.346	6.398	5.116	7.646	5.502	2.705
贵州	2010	4.401	4.15	4.132	7.646	3.09	0.926
贵州	2011	4.138	3.944	4.528	7.646	3.381	0.965
贵州	2012	4.572	4.658	5.777	7.646	3.898	3.423
贵州	2013	5.348	4.406	6.717	7.646	4.676	3.697
贵州	2014	5.776	5.243	6.748	8.99	4.848	3.308
贵州	2015	5.509	5.073	6.675	9.02	4.098	3.17
贵州	2016	5.567	5.707	6.328	8.583	4.034	3.183
贵州	2017	6.615	5.677	8.927	8.583	6.092	3.797
贵州	2018	7.049	5.566	8.745	8.583	7.518	4.831
贵州	2019	7.384	5.483	8.92	4.402	9.133	8.981
辽宁	1997	4.567	6.689	2.995	6.349	2.443	3.039
辽宁	1998	4.621	6.67	3.016	6.372	2.515	3.239
辽宁	1999	4.474	5.91	3.422	6.979	2.865	3.16
辽宁	2000	4.653	6.092	4.069	6.952	2.993	2.755
辽宁	2001	5.141	5.644	4.9	8.504	3.9	3.627
辽宁	2002	5.839	6.083	6.353	8.514	4.616	3.805
辽宁	2003	6.397	6.694	7.384	8.598	5.504	4.273
辽宁	2004	7.048	7.748	7.702	8.942	6.576	4.407
辽宁	2005	7.657	8.544	8.1	9.338	7.894	4.88
辽宁	2006	7.95	8.532	8.695	9.514	8.126	4.956
辽宁	2007	8.178	8.503	9.021	9.584	8.826	5.715
辽宁	2008	8.26	8.428	9.336	9.167	9.405	6.266
辽宁	2009	8.463	8.203	9.969	9.167	9.465	6.496
辽宁	2010	8.539	8.028	10.564	9.167	9.373	4.889
辽宁	2011	8.161	7.855	10.314	9.167	9.529	5.057
辽宁	2012	8.052	5.974	10.625	9.167	9.792	6.933
辽宁	2013	8.486	5.996	11.001	9.167	9.696	6.996
辽宁	2014	8.625	6.31	10.96	9.051	10.254	7.615
辽宁	2015	8.575	5.817	10.605	8.915	10.117	7.369
辽宁	2016	8.217	6.535	8.507	8.331	10.128	7.581
辽宁	2017	8.506	6.446	9.567	8.331	11.312	6.876
辽宁	2018	8.753	6.218	9.767	8.331	11.76	7.69
辽宁	2019	9.252	6.856	10.054	5.968	13.202	10.178
重庆	1997	4.322	7.615	3.662	5.84	1.142	1.652
重庆	1998	4.438	7.735	3.248	5.372	1.671	2.194
重庆	1999	4.569	7.407	3.66	6.387	4.151	2.127
重庆	2000	4.9	7.555	4.073	6.47	4.273	1.132
重庆	2001	5.185	7.172	5.128	6.676	5.815	2.339
重庆	2002	5.903	7.18	5.901	6.994	7.103	2.658
重庆	2003	6.53	7.338	6.962	7.426	8.268	3.048
重庆	2004	7.187	8.25	7.23	8.647	8.762	3.413
重庆	2005	7.631	9.033	7.54	9.101	9.068	4.052
重庆	2006	8.061	8.942	8.285	9.516	9.51	4.119
重庆	2007	7.972	8.916	8.964	9.381	8.479	4.61
重庆	2008	7.697	8.967	9.26	8.344	7.959	5.164
重庆	2009	7.788	8.897	9.334	8.344	7.857	6.417
重庆	2010	8.132	7.89	9.639	8.344	8.904	7.337
重庆	2011	8.229	7.471	9.83	8.344	8.733	7.809
重庆	2012	8.547	6.573	10.061	8.344	10.371	8.828
重庆	2013	9.06	6.606	10.566	8.344	11.377	8.914
重庆	2014	9.501	8.614	10.792	8.58	11.691	9.433
重庆	2015	9.296	8.3	10.859	8.681	10.253	9.111
重庆	2016	8.871	7.052	11.181	8.067	9.055	9
重庆	2017	8.672	7.075	11.307	8.067	7.984	8.927
重庆	2018	9.176	7.009	11.516	8.067	10.021	9.266
重庆	2019	9.156	7.084	11.533	5.611	8.965	12.586
陕西	1997	2.975	3.396	2.047	4.129	2.633	3.012
陕西	1998	3.418	4.662	1.833	4.174	2.966	2.929
陕西	1999	2.941	5.176	2.135	3.976	2.071	1.727
陕西	2000	3.516	5.163	2.238	5.835	2.615	1.803
陕西	2001	3.418	5.794	1.645	5.488	2.362	2.371
陕西	2002	4.002	6.42	2.839	5.437	2.941	2.439
陕西	2003	4.217	6.901	3.219	5.208	3.319	2.452
陕西	2004	4.537	7.68	2.993	5.954	3.604	2.324
陕西	2005	4.612	6.998	3.37	6.058	4.308	3.02
陕西	2006	4.994	6.788	4.013	6.591	4.558	2.714
陕西	2007	5.012	6.685	4.39	6.339	4.932	3.256
陕西	2008	5.861	6.708	4.932	7.649	7.421	4.097
陕西	2009	5.949	6.602	4.512	7.649	7.549	4.095
陕西	2010	5.163	5.119	3.023	7.649	6.007	3.178
陕西	2011	5.45	5.059	5.146	7.649	6.309	3.401
陕西	2012	5.783	5.243	5.303	7.649	7.557	5.895
陕西	2013	6.761	5.12	7.218	7.649	8.195	6.691
陕西	2014	7.243	5.373	7.489	8.08	9.03	8.636
陕西	2015	7.479	5.125	7.711	8.006	8.3	8.906
陕西	2016	7.868	7.268	6.819	7.425	8.589	9.237
陕西	2017	8.339	7.267	8.188	7.425	9.601	9.216
陕西	2018	8.544	7.259	8.631	7.425	9.804	9.603
陕西	2019	8.296	6.048	8.785	5.562	10.689	10.398
青海	1997	1.363	2.86	0.036	2.492	0.504	1.306
青海	1998	1.543	2.699	0.269	2.583	0.732	1.88
青海	1999	2.155	3.138	0.451	3.521	0.404	2.748
青海	2000	2.38	2.919	1.618	4.004	0.612	2.083
青海	2001	2.511	4.556	1.626	3.047	1.241	0.477
青海	2002	2.243	4.219	2.445	2.572	1.502	0.533
青海	2003	2.472	3.974	2.867	3.172	1.813	0.473
青海	2004	2.978	4.86	3.85	3.511	2.199	0.46
青海	2005	3.771	5.863	4.893	5.013	2.627	1.378
青海	2006	4.166	6.138	4.724	5.605	2.984	1.839
青海	2007	4.653	5.796	5.909	5.525	4.198	2.855
青海	2008	4.519	5.562	5.698	4.375	4.759	3.401
青海	2009	4.456	5.041	5.159	4.375	4.959	2.507
青海	2010	3.712	3.331	5.261	4.375	3.32	1.064
青海	2011	3.371	2.9	5.068	4.375	3.712	1.305
青海	2012	3.564	2.186	5.296	4.375	4.714	1.993
青海	2013	4.037	2.209	6.814	4.375	4.854	1.91
青海	2014	3.739	2.923	6.878	1.604	5.311	2.047
青海	2015	4.141	2.585	5.793	3.683	6.815	2.194
青海	2016	4.749	5.257	5.616	2.648	7.85	2.373
青海	2017	5.21	5.207	6.937	2.648	8.579	2.676
青海	2018	5.31	4.895	6.513	2.648	8.861	3.635
青海	2019	4.747	4.476	6.615	-0.067	5.297	7.412
黑龙江	1997	2.792	4.981	0.918	3.531	1.362	2.473
黑龙江	1998	3.322	4.827	1.197	6.41	1.351	2.651
黑龙江	1999	3.572	4.032	1.477	7.063	1.317	3.135
黑龙江	2000	3.569	3.699	2.689	6.906	1.418	2.503
黑龙江	2001	3.421	3.755	2.482	7.566	0.801	3.037
黑龙江	2002	3.863	4.898	3.224	7.092	1.064	3.129
黑龙江	2003	4.234	5.961	3.765	6.823	1.493	3.221
黑龙江	2004	4.839	7.618	4.391	7.218	1.746	3.183
黑龙江	2005	5.578	8.544	4.675	9.016	2.472	3.625
黑龙江	2006	5.862	8.516	5.131	9.317	2.723	3.155
黑龙江	2007	6.039	8.564	5.409	8.99	4.078	3.369
黑龙江	2008	6.287	8.494	5.492	8.497	6.304	4.042
黑龙江	2009	6.464	8.177	5.763	8.497	6.559	4.141
黑龙江	2010	6.171	7.721	5.13	8.497	6.099	2.621
黑龙江	2011	5.947	7.628	5.581	8.497	6.161	3.462
黑龙江	2012	6.665	7.189	6.813	8.497	8.011	8.361
黑龙江	2013	7.922	7.211	8.032	8.497	8.145	8.202
黑龙江	2014	7.968	7.314	7.982	8.531	8.522	7.47
黑龙江	2015	7.629	6.868	7.736	8.257	8.346	7.562
黑龙江	2016	6.787	6.441	5.692	7.587	6.938	7.28
黑龙江	2017	7.876	6.295	8.394	7.587	9.009	8.095
黑龙江	2018	7.975	6.168	8.646	7.587	9.303	8.172
黑龙江	2019	7.097	6.267	9.317	1.132	9.921	8.848
