# Supplementary material for: How does equity restriction affect innovation quality? Evidence from listed manufacturing companies in China
Source: PLoS One. 2023 Dec 7;18(12):e0295553. doi: 10.1371/journal.pone.0295553 (PMC10703261; doi:10.1371/journal.pone.0295553)
Supplement: S1 Dataset — (ZIP) [file pone.0295553.s001.zip › Supporting information/S1 Dataset/╩╨│í╗»╓╕╩2/1997-2022─Ω╩╨│í╗»╓╕╩2║1⁄4╖╓╧ε╓╕╩2ú¿╫ε╓╒╩2╛▌▓╬┐╝╬─╧╫│⌡╩╝╩2╛▌╧Ω╧╕┤a└φ┤·┬δú⌐/1997-2022─Ω╩╨│í╗»╓╕╩2║1⁄4╖╓╧ε╓╕╩2ú¿╫ε╓╒╩2╛▌+▓╬┐╝╬─╧╫+│⌡╩╝╩2╛▌+╧Ω╧╕┤a└φ┤·┬δú⌐/1997-2022─Ω╩╨│í╗»╓╕╩2 ú¿║1⁄4╖╓╧ε╓╕╩2ú⌐.do]

* 1.打开文件所在路径（根据自己的情况选定）
cd D:\1997-2022年市场化指数（含分项指数）\

import excel 1997-2019年市场化指数（含分项指数）.xlsx, firstrow clear
save 1997-2019年市场化指数（含分项指数）.dta, replace

* 2.计算市场化指数

* 拓展数据
use 1997-2019年市场化指数（含分项指数）.dta, clear
keep province  
duplicates drop province  , force  //duplicates剔除重复值，force强制执行
expand 26  //1997-2022年一种26年，将年度数据从1997年开始拓展到2022年
bys province : gen n=_n  //1997-2022年一种26年，将年度数据从1997年开始拓展到2022年
gen year=1996+n  //1997-2022年一种26年，将年度数据从1997年开始拓展到2022年
merge 1:1 province  year using 1997-2019年市场化指数（含分项指数）.dta, nogen keepusing(market 政府与市场关系	非国有经济发展	产品市场的发育程度	要素市场的发育程度	市场中介组织的发育和法律制度环境)
egen code=group(province ) //用字符型的“province ”生成为数值型的“code”
xtset code year

* 计算年度增长率
gen market增长率=market/L.market-1 
gen 政府与市场关系增长率=政府与市场关系/L.政府与市场关系-1 
gen 非国有经济发展增长率=非国有经济发展/L.非国有经济发展-1 
gen 产品市场的发育程度增长率=产品市场的发育程度/L.产品市场的发育程度-1 
gen 要素市场的发育程度增长率=要素市场的发育程度/L.要素市场的发育程度-1 
gen 市场中介组织的发育和法律制度环境增长率=市场中介组织的发育和法律制度环境/L.市场中介组织的发育和法律制度环境-1 

* 计算历年平均增长率
bys province : egen market平均增长率=mean(market增长率) 
bys province : egen 政府与市场关系平均增长率=mean(政府与市场关系增长率)
bys province : egen 非国有经济发展平均增长率=mean(非国有经济发展增长率)
bys province : egen 产品市场的发育程度平均增长率=mean(产品市场的发育程度增长率)
bys province : egen 要素市场的发育程度平均增长率=mean(要素市场的发育程度增长率)
bys province : egen 市场中介组织的发育和法律制度环境平均增长率=mean(市场中介组织的发育和法律制度环境增长率)

* 计算得到2020、2021和2022年的市场化总指数和各分项指数
xtset code year
replace market=L.market*(1+market平均增长率)  if market==. 
replace 政府与市场关系=L.政府与市场关系*(1+政府与市场关系平均增长率)  if 政府与市场关系==. 
replace 非国有经济发展=L.非国有经济发展*(1+非国有经济发展平均增长率)  if 非国有经济发展==. 
replace 产品市场的发育程度=L.产品市场的发育程度*(1+产品市场的发育程度平均增长率)  if 产品市场的发育程度==. 
replace 要素市场的发育程度=L.要素市场的发育程度*(1+要素市场的发育程度平均增长率)  if 要素市场的发育程度==. 
replace 市场中介组织的发育和法律制度环境=L.市场中介组织的发育和法律制度环境*(1+市场中介组织的发育和法律制度环境平均增长率)  if 市场中介组织的发育和法律制度环境==. 


replace market= round(market,0.001)   //保留到小数点后3位
replace 政府与市场关系= round(政府与市场关系,0.001)   //保留到小数点后3位
replace 非国有经济发展= round(非国有经济发展,0.001)   //保留到小数点后3位
replace 产品市场的发育程度= round(产品市场的发育程度,0.001)   //保留到小数点后3位
replace 要素市场的发育程度= round(要素市场的发育程度,0.001)   //保留到小数点后3位
replace 市场中介组织的发育和法律制度环境= round(市场中介组织的发育和法律制度环境,0.001)   //保留到小数点后3位

* 3.保存并导出计算结果
keep province year market 政府与市场关系	非国有经济发展	产品市场的发育程度	要素市场的发育程度	市场中介组织的发育和法律制度环境
save 1997-2022年市场化指数（含分项指数）.dta, replace
export excel 1997-2022年市场化指数（含分项指数）.xlsx, firstrow(var) replace
