# Supplementary material for: How does equity restriction affect innovation quality? Evidence from listed manufacturing companies in China
Source: PLoS One. 2023 Dec 7;18(12):e0295553. doi: 10.1371/journal.pone.0295553 (PMC10703261; doi:10.1371/journal.pone.0295553)
Supplement: S1 Dataset — (ZIP) [file pone.0295553.s001.zip › Supporting information/S1 Dataset/╩╨│í╗»╓╕╩2/1997-2022─Ω╩╨│í╗»╓╕╩2║1⁄4╖╓╧ε╓╕╩2ú¿╫ε╓╒╩2╛▌▓╬┐╝╬─╧╫│⌡╩╝╩2╛▌╧Ω╧╕┤a└φ┤·┬δú⌐/1997-2022─Ω╩╨│í╗»╓╕╩2║1⁄4╖╓╧ε╓╕╩2ú¿╫ε╓╒╩2╛▌+▓╬┐╝╬─╧╫+│⌡╩╝╩2╛▌+╧Ω╧╕┤a└φ┤·┬δú⌐/1997-2022─Ω╩╨│í╗»╓╕╩2ú¿║1⁄4╖╓╧ε╓╕╩2ú⌐.xlsx]

## Sheet: Sheet1
province	year	market	政府与市场关系	非国有经济发展	产品市场的发育程度	要素市场的发育程度	市场中介组织的发育和法律制度环境
上海	1997	4.966	6.304	4.597	6.147	3.516	5.478
上海	1998	4.976	5.986	4.179	5.905	4.091	5.323
上海	1999	4.698	7.141	4.178	5.027	4.107	3.924
上海	2000	5.374	7.305	5.224	5.418	4.997	4.747
上海	2001	6.659	7.717	7.101	6.779	6.949	9.469
上海	2002	8.065	7.976	8.278	6.902	7.699	10.459
上海	2003	8.853	9.018	8.883	7.533	8.374	10.355
上海	2004	9.414	9.756	9.395	8.616	8.949	10.276
上海	2005	9.307	9.796	9.329	9.31	7.825	10.185
上海	2006	9.41	9.795	9.462	9.667	7.938	9.958
上海	2007	9.472	9.828	9.429	9.783	8.361	10.107
上海	2008	9.422	9.855	8.603	8.134	10.946	10.409
上海	2009	9.451	9.747	8.132	8.134	11.37	9.106
上海	2010	9.949	10.901	9.792	8.134	13.152	10.583
上海	2011	10.318	10.803	9.801	8.134	13.616	10.501
上海	2012	10.068	9.296	9.891	8.134	13.415	11.002
上海	2013	10.275	9.295	10.231	8.134	13.606	11.012
上海	2014	10.766	10.84	10.391	8.99	14.16	12.577
上海	2015	11.113	10.754	10.386	9.01	14.387	14.132
上海	2016	11.225	8.604	10.264	8.295	15.642	13.322
上海	2017	11.233	8.633	10.415	8.295	15.228	13.596
上海	2018	11.379	8.66	10.454	8.295	15.692	13.796
上海	2019	11.104	8.214	10.439	7.029	15.541	14.297
上海	2020	11.544	8.345	10.888	7.103	16.713	15.189
上海	2021	12.001	8.478	11.355	7.178	17.973	16.136
上海	2022	12.476	8.613	11.843	7.254	19.328	17.142
云南	1997	2.711	4.144	1.47	4.968	1.168	1.783
云南	1998	2.913	4.659	1.442	5.059	1.216	1.854
云南	1999	3.474	6.042	1.667	5.099	2.783	2.261
云南	2000	4.218	6.449	1.849	6.986	3.545	1.865
云南	2001	3.947	6.414	1.352	6.252	3.853	1.31
云南	2002	3.748	6.454	2.091	5.484	3.398	1.283
云南	2003	4.22	6.632	3.327	5.413	4.446	1.281
云南	2004	4.747	6.981	4.664	5.976	4.831	1.513
云南	2005	5.283	8.219	5.538	5.832	5.312	2.855
云南	2006	5.962	8.304	5.409	7.429	5.813	3.02
云南	2007	6.19	8.291	6.318	6.974	6.348	3.467
云南	2008	5.87	8.293	6.867	6.288	5.057	3.925
云南	2009	5.891	7.947	6.784	6.288	5.132	4.007
云南	2010	5.92	8.642	6.878	6.288	4.857	3.78
云南	2011	5.936	8.44	7.575	6.288	4.676	3.8
云南	2012	5.562	4.617	8.003	6.288	4.973	2.835
云南	2013	5.376	4.628	8.086	6.288	4.92	2.964
云南	2014	5.821	5.931	7.821	7.365	5.492	2.651
云南	2015	5.479	5.799	6.756	7.247	5.336	2.277
云南	2016	5.216	5.449	6.075	6.801	5.238	2.515
云南	2017	5.694	5.445	7.393	6.801	6.086	2.746
云南	2018	5.829	5.397	7.564	6.801	6.006	3.379
云南	2019	6.867	6.459	7.802	4.444	6.946	8.685
云南	2020	7.188	6.669	8.549	4.464	7.704	9.744
云南	2021	7.525	6.885	9.369	4.483	8.545	10.932
云南	2022	7.877	7.108	10.266	4.503	9.478	12.264
内蒙古	1997	2.477	2.357	1.181	3.97	1.648	2.279
内蒙古	1998	2.806	2.13	1.956	4.687	1.63	2.304
内蒙古	1999	3.406	3.388	2.568	6.225	1.2	2.866
内蒙古	2000	3.419	3.278	2.706	6.634	1.611	2.233
内蒙古	2001	3.355	4.023	3.426	5.886	1.206	1.908
内蒙古	2002	3.739	5.125	3.861	6.388	1.411	1.863
内蒙古	2003	4.149	5.491	4.613	6.592	2.188	1.861
内蒙古	2004	4.779	6.282	4.999	8.269	2.482	2.169
内蒙古	2005	5.595	6.56	5.736	9.124	4.386	2.659
内蒙古	2006	6.206	6.793	7.156	9.71	4.712	2.482
内蒙古	2007	6.21	6.759	7.436	9.425	4.949	2.471
内蒙古	2008	5.961	6.59	7.979	9.035	4.485	2.961
内蒙古	2009	6.089	6.39	8.174	9.035	4.64	3.584
内蒙古	2010	5.864	5.117	8.3	9.035	3.51	3.067
内蒙古	2011	5.72	4.982	8.786	9.035	2.984	3.089
内蒙古	2012	6.641	3.921	9.239	9.035	7.925	3.233
内蒙古	2013	6.437	3.835	9.59	9.035	6.517	3.387
内蒙古	2014	6.158	3.57	9.584	8.726	5.522	2.128
内蒙古	2015	5.805	4.184	9.422	8.47	5.042	2.259
内蒙古	2016	5.807	4.937	8.492	7.761	4.841	3.004
内蒙古	2017	5.993	4.814	8.598	7.761	6.083	2.711
内蒙古	2018	6.181	4.623	8.972	7.761	6.325	3.222
内蒙古	2019	5.812	5.223	9.091	2.383	7.074	5.289
内蒙古	2020	6.061	5.481	10.059	2.393	7.95	5.602
内蒙古	2021	6.32	5.751	11.13	2.403	8.934	5.934
内蒙古	2022	6.591	6.035	12.315	2.412	10.04	6.285
北京	1997	5.207	7.093	2.925	4.856	5.189	8.988
北京	1998	4.976	6.72	2.114	5.827	4.387	9.2
北京	1999	3.953	6.237	2.221	3.488	4.511	4.524
北京	2000	4.484	6.303	3.035	4.204	4.352	4.38
北京	2001	5.701	7.34	4.299	5.695	6.79	6.949
北京	2002	6.901	7.516	6.869	5.415	7.758	7.204
北京	2003	7.424	7.915	8.418	5.746	7.836	7.158
北京	2004	7.871	8.816	8.718	6.563	8.102	7.722
北京	2005	8.218	9.305	8.795	7.509	7.759	8.258
北京	2006	8.569	9.311	9.32	7.672	8.284	8.116
北京	2007	8.776	9.245	9.26	8.733	8.524	8.235
北京	2008	8.566	9.14	9.26	6.496	10.167	8.713
北京	2009	8.658	8.954	8.92	6.496	10.671	8.529
北京	2010	8.907	8.492	9.833	6.496	11.913	9.152
北京	2011	8.868	8.401	9.163	6.496	11.865	9.292
北京	2012	8.895	7.079	9.067	6.496	12.828	10.911
北京	2013	9.282	7.025	9.038	6.496	13.228	11.18
北京	2014	9.212	7.308	9.272	5.048	13.483	12.332
北京	2015	9.192	7.199	9.409	5.18	12.237	12.147
北京	2016	9.171	7.142	8.943	3.381	14.779	11.61
北京	2017	9.236	7.222	9.28	3.381	14.921	11.379
北京	2018	9.239	7.182	9.296	3.381	14.878	11.457
北京	2019	9.512	7.061	9.177	2.5	15.674	13.149
北京	2020	9.813	7.073	9.794	2.472	16.601	13.596
北京	2021	10.123	7.085	10.452	2.445	17.583	14.059
北京	2022	10.444	7.097	11.155	2.418	18.623	14.538
吉林	1997	3.54	5.743	1.991	5.91	1.353	2.142
吉林	1998	3.608	5.626	2.338	6.09	0.868	2.786
吉林	1999	3.968	5.82	2.586	5.975	1.895	3.345
吉林	2000	3.981	5.696	2.861	6.267	1.738	2.15
吉林	2001	3.698	4.63	2.808	7.596	1.305	2.343
吉林	2002	4.344	5.262	4.577	8.041	1.499	2.35
吉林	2003	4.46	5.626	4.04	8.468	1.814	2.46
吉林	2004	5.304	7.024	5.573	9.105	2.356	2.55
吉林	2005	5.865	7.605	6.488	9.639	3.044	3.564
吉林	2006	6.347	7.727	6.967	9.892	3.582	3.511
吉林	2007	6.639	7.805	7.429	9.965	4.482	3.951
吉林	2008	6.715	7.869	8.134	9.162	5.184	4.524
吉林	2009	6.899	7.73	8.57	9.162	5.236	4.721
吉林	2010	6.979	7.244	9.1	9.162	5.29	3.498
吉林	2011	6.795	7.101	9.245	9.162	5.613	3.602
吉林	2012	6.948	7.146	9.57	9.162	5.963	5.04
吉林	2013	7.336	7.067	9.788	9.162	6.346	5.112
吉林	2014	7.323	6.97	9.969	8.887	6.351	6.204
吉林	2015	7.618	6.114	10.32	8.792	7.006	7.325
吉林	2016	7.661	5.881	9.662	8.082	7.699	6.983
吉林	2017	8.358	5.691	9.852	8.082	10.801	7.364
吉林	2018	8.262	5.461	8.597	8.082	11.294	7.877
吉林	2019	7.481	4.833	8.433	3.52	11.332	9.286
吉林	2020	7.756	4.813	9.089	3.486	12.82	10.068
吉林	2021	8.04	4.793	9.797	3.452	14.504	10.915
吉林	2022	8.335	4.774	10.559	3.418	16.41	11.834
四川	1997	4.251	7.216	3.007	5.068	2.488	1.672
四川	1998	4.362	6.962	3.052	5.025	2.802	1.965
四川	1999	4.073	7.211	3.378	5.683	1.276	2.654
四川	2000	4.578	7.372	4.033	7.05	1.78	1.797
四川	2001	4.775	6.442	4.557	7.665	3.414	3.248
四川	2002	5.366	6.698	5.544	7.732	3.609	3.41
四川	2003	5.915	7.326	6.67	7.896	4.27	3.533
四川	2004	6.483	8.513	7.37	8.307	4.693	3.427
四川	2005	7.069	9.595	8.167	8.663	5.495	4.277
四川	2006	7.391	9.597	8.222	8.868	5.99	4.271
四川	2007	7.652	9.436	8.764	8.937	6.853	4.892
四川	2008	7.154	9.042	9.054	8.67	4.853	5.682
四川	2009	7.521	8.657	8.896	8.67	6.439	6.257
四川	2010	7.431	8.465	9.183	8.67	5.57	5.787
四川	2011	7.433	8.467	9.438	8.67	5.803	5.337
四川	2012	7.365	6.269	9.646	8.67	7.186	7.31
四川	2013	7.998	6.2	9.954	8.67	8.145	7.371
四川	2014	8.291	6.976	10.199	8.674	8.829	7.928
四川	2015	8.594	7.276	10.368	8.686	9.451	8.622
四川	2016	8.134	6.176	10.204	8.178	7.548	8.562
四川	2017	8.552	6.143	10.454	8.178	9.095	8.89
四川	2018	9.006	6.088	10.486	8.178	11.066	9.21
四川	2019	9.06	7.109	10.624	5.043	11.482	11.041
四川	2020	9.39	7.14	11.274	5.074	12.716	12.233
四川	2021	9.732	7.171	11.965	5.106	14.083	13.554
四川	2022	10.087	7.203	12.697	5.138	15.597	15.018
天津	1997	4.403	4.603	4.811	5.121	3.936	3.893
天津	1998	4.773	5.01	4.858	5.569	4.276	3.966
天津	1999	4.712	5.337	4.838	5.598	4.349	4.049
天津	2000	5.148	5.877	6.301	5.904	3.611	3.116
天津	2001	5.822	5.884	7.832	6.621	5.659	4.688
天津	2002	6.248	6.186	7.727	6.619	6.019	5.431
天津	2003	6.598	6.824	7.3	7.171	6.262	5.861
天津	2004	7.412	7.794	7.992	8.192	7.218	6.496
天津	2005	8.047	8.949	8.045	9.059	7.686	7.457
天津	2006	8.487	9.076	8.789	9.552	7.56	7.391
天津	2007	8.632	9.302	8.751	9.313	8.406	7.663
天津	2008	8.571	9.286	9.154	7.837	9.453	8.249
天津	2009	8.658	9.321	8.868	7.837	9.552	8.487
天津	2010	8.975	9.959	8.999	7.837	10.831	9.2
天津	2011	9.328	9.954	9.194	7.837	11.687	9.353
天津	2012	10.07	12.059	9.906	7.837	13.192	13.02
天津	2013	10.937	12.152	10.315	7.837	13.338	13.197
天津	2014	11.015	10.688	10.746	8.589	13.408	11.003
天津	2015	10.459	11.175	10.901	8.284	12.66	11.487
天津	2016	10.303	8.259	10.952	7.395	13.352	11.557
天津	2017	10.281	8.091	10.539	7.395	13.513	11.867
天津	2018	10.402	7.903	10.733	7.395	13.871	12.108
天津	2019	9.417	7.113	11.269	0.587	15.096	13.019
天津	2020	9.762	7.291	11.747	0.574	16.15	13.879
天津	2021	10.12	7.473	12.246	0.561	17.279	14.796
天津	2022	10.49	7.66	12.765	0.548	18.485	15.774
宁夏	1997	1.764	3.31	1.042	1.847	0.715	2.507
宁夏	1998	2.046	3.218	1.142	2.822	0.918	2.368
宁夏	1999	2.863	3.773	2.033	3.842	1.684	2.925
宁夏	2000	2.978	3.664	2.166	4.17	1.968	2.257
宁夏	2001	2.875	4.409	1.437	4.701	1.572	1.961
宁夏	2002	3.359	4.91	2.726	4.785	2.411	1.926
宁夏	2003	4.344	5.609	4.727	5.865	3.594	1.819
宁夏	2004	4.52	6.31	6.658	3.644	4.167	1.74
宁夏	2005	4.817	6.233	6.243	5.097	4.769	2.332
宁夏	2006	5.592	6.221	7.478	5.641	6.285	2.163
宁夏	2007	5.758	6.166	8.001	6.711	5.746	2.443
宁夏	2008	5.476	6.165	7.449	7.539	4.462	3.364
宁夏	2009	5.791	6.102	8.303	7.539	4.324	2.65
宁夏	2010	5.345	4.672	8.165	7.539	3.845	0.229
宁夏	2011	5.019	4.573	8.274	7.539	4.632	-0.22
宁夏	2012	4.978	5.103	8.552	7.539	4.434	1.822
宁夏	2013	5.492	5.104	8.815	7.539	4.688	2.172
宁夏	2014	5.984	5.192	9.171	8.016	6.081	4.366
宁夏	2015	6.255	3.96	9.421	7.988	5.816	4.149
宁夏	2016	6.805	6.477	9.42	7.487	5.69	4.95
宁夏	2017	7.359	6.333	9.879	7.487	6.866	6.231
宁夏	2018	7.506	6.236	9.478	7.487	7.196	7.131
宁夏	2019	6.592	5.251	9.541	0.916	7.93	9.32
宁夏	2020	7.039	5.429	10.859	0.954	9.043	5.154
宁夏	2021	7.516	5.614	12.359	0.993	10.313	2.85
宁夏	2022	8.025	5.805	14.066	1.034	11.761	1.576
安徽	1997	4.283	4.968	4.658	5.889	2.339	1.302
安徽	1998	4.246	4.824	4.017	6.18	2.52	1.335
安徽	1999	4.667	6.903	4.295	6.832	1.878	3.145
安徽	2000	4.846	7.406	4.19	6.94	2.549	1.764
安徽	2001	4.682	6.549	4.653	7.917	2.527	0.793
安徽	2002	4.68	6.858	5.644	7.171	2.934	0.87
安徽	2003	5.152	7.732	6.511	7.254	3.393	0.864
安徽	2004	5.676	8.962	7.039	7.991	3.524	1.364
安徽	2005	6.385	9.932	7.658	8.581	4.391	3.51
安徽	2006	7.065	9.975	8.142	8.758	4.938	3.97
安徽	2007	7.421	9.892	8.679	8.976	5.586	4.379
安徽	2008	7.294	9.647	8.718	8.289	6.068	5.027
安徽	2009	7.476	9.391	9.155	8.289	6.15	5.965
安徽	2010	7.676	9.448	10.139	8.289	5.511	6.249
安徽	2011	7.783	9.421	10.032	8.289	5.904	7.775
安徽	2012	7.999	8.05	10.211	8.289	6.206	7.235
安徽	2013	8.273	7.946	10.704	8.289	7.722	7.29
安徽	2014	8.839	8.617	11.029	9.102	9.046	9.186
安徽	2015	8.947	6.36	11.232	9.072	9.01	7.632
安徽	2016	8.49	7.418	10.986	8.574	7.508	7.962
安徽	2017	8.738	7.344	11.19	8.574	8.278	8.304
安徽	2018	8.859	7.348	11.049	8.574	8.744	8.582
安徽	2019	9.194	6.925	11.074	5.715	10.738	11.515
安徽	2020	9.528	7.086	11.545	5.736	11.607	13.601
安徽	2021	9.875	7.251	12.036	5.756	12.545	16.064
安徽	2022	10.234	7.42	12.547	5.777	13.56	18.974
山东	1997	4.736	6.833	4.786	5.761	3.065	1.828
山东	1998	5.108	7.17	4.728	6.46	3.591	2.225
山东	1999	5.149	6.93	4.746	7.407	3.874	3.153
山东	2000	5.46	7.305	5.145	7.444	4.254	2.773
山东	2001	5.479	6.241	5.999	8.541	3.84	3.342
山东	2002	6.068	6.735	7.389	8.684	4.19	3.53
山东	2003	6.56	7.211	8.084	8.842	5.13	3.786
山东	2004	7.173	8.1	8.68	9.293	6.008	4.099
山东	2005	8.287	9.131	10.245	9.637	8.324	4.781
山东	2006	8.114	9.242	10.467	9.513	6.566	5.169
山东	2007	8.4	9.276	10.629	9.713	7.21	5.734
山东	2008	8.312	9.159	10.614	10.456	6.394	6.448
山东	2009	8.469	9.068	10.808	10.456	6.364	6.184
山东	2010	8.711	9.35	11.518	10.456	7.257	6.237
山东	2011	8.668	9.294	11.27	10.456	7.297	6.445
山东	2012	8.908	8.334	11.42	10.456	8.816	6.833
山东	2013	9.233	8.267	11.778	10.456	9.77	6.844
山东	2014	9.477	8.434	11.904	10.239	10.915	8.486
山东	2015	9.728	8.306	12.035	10.152	10.562	9.223
山东	2016	9.191	7.354	11.434	9.671	8.411	9.086
山东	2017	9.494	7.288	11.723	9.671	9.894	8.895
山东	2018	9.732	7.19	11.201	9.671	11.036	9.562
山东	2019	10.104	7.069	11.161	7.95	12.993	11.349
山东	2020	10.468	7.096	11.624	8.085	14	12.395
山东	2021	10.845	7.122	12.107	8.222	15.085	13.537
山东	2022	11.236	7.149	12.61	8.362	16.254	14.784
山西	1997	3.303	4.121	1.595	5.245	2.586	2.895
山西	1998	3.542	4.126	2.082	5.295	2.686	3.111
山西	1999	3.318	4.479	2.081	5.164	1.144	3.235
山西	2000	3.259	4.309	2.284	5.012	1.453	2.899
山西	2001	3.474	4.416	1.551	6.086	2.419	1.194
山西	2002	3.663	5.003	3.096	6.058	2.963	1.216
山西	2003	4.36	5.846	4.976	6.583	3.179	1.194
山西	2004	4.825	6.678	5.385	7.202	3.666	1.6
山西	2005	4.941	6.718	4.906	7.518	3.965	2.476
山西	2006	5.557	6.725	5.564	9.035	3.986	2.552
山西	2007	5.87	6.813	6.388	9.249	4.347	2.795
山西	2008	5.74	6.722	6.099	8.245	5.463	3.447
山西	2009	5.714	6.537	5.405	8.245	5.561	3.884
山西	2010	5.43	5.42	5.27	8.245	4.703	3.375
山西	2011	5.441	5.28	5.76	8.245	4.951	3.4
山西	2012	5.798	5.486	6.392	8.245	5.999	3.395
山西	2013	6.155	5.37	7.625	8.245	6.678	3.558
山西	2014	6.204	5.451	8.067	7.948	6.482	4.422
山西	2015	6.522	5.906	8.224	7.87	6.799	4.93
山西	2016	6.057	4.994	7.11	6.884	6.132	5.166
山西	2017	6.897	4.977	9.074	6.884	7.574	5.973
山西	2018	7.177	4.921	9.142	6.884	8.4	6.536
山西	2019	6.74	5.56	9.394	2.124	8.18	8.44
山西	2020	6.977	5.655	10.43	2.09	8.836	9.079
山西	2021	7.222	5.752	11.579	2.056	9.545	9.767
山西	2022	7.476	5.851	12.856	2.023	10.311	10.507
广东	1997	6.183	8.277	6.355	6.887	4.748	3.502
广东	1998	6.342	8.225	6.274	6.895	5	3.85
广东	1999	5.964	7.433	6.296	7.186	5.804	4.169
广东	2000	6.703	7.813	7.078	8.21	6.246	5.679
广东	2001	7.773	7.868	9.098	9.771	6.451	6.153
广东	2002	8.246	7.959	9.85	10.058	7.212	6.557
广东	2003	8.717	8.526	10.143	10.231	8.129	6.615
广东	2004	8.983	9.575	10.285	10.168	8.273	6.771
广东	2005	9.374	9.927	10.592	10.228	9.352	7.981
广东	2006	9.638	9.872	10.98	10.102	9.253	8.002
广东	2007	9.881	9.759	11.197	10.207	10.24	8.068
广东	2008	9.257	9.673	11.1	10.335	7.931	8.159
广东	2009	9.244	9.585	10.948	10.335	8.014	7.344
广东	2010	9.835	10.124	11.858	10.335	10.793	7.713
广东	2011	9.888	10.037	11.697	10.335	10.956	7.742
广东	2012	9.936	9.371	11.7	10.335	11.643	8.647
广东	2013	10.237	9.348	11.893	10.335	12.066	8.758
广东	2014	10.445	10.482	11.991	10.233	12.271	11.546
广东	2015	11.076	9.791	12.171	10.188	12.989	11.574
广东	2016	10.49	7.848	12.094	9.831	11.47	11.209
广东	2017	10.61	7.817	12.196	9.831	12.011	11.195
广东	2018	10.854	7.783	12.139	9.831	12.992	11.527
广东	2019	11.342	7.833	12.174	8.139	14.896	13.669
广东	2020	11.673	7.832	12.562	8.217	15.771	14.61
广东	2021	12.014	7.831	12.962	8.296	16.697	15.615
广东	2022	12.364	7.83	13.374	8.376	17.678	16.69
广西	1997	4.212	6.815	3.881	4.585	2.606	1.803
广西	1998	4.269	6.748	3.288	4.678	2.736	1.902
广西	1999	4.386	7.599	3.169	6.401	1.792	2.886
广西	2000	4.375	7.797	3.262	6.082	1.85	1.937
广西	2001	3.76	7.486	3.294	4.217	1.866	1.799
广西	2002	4.528	7.912	3.991	6.786	2.15	1.837
广西	2003	4.788	8.117	4.774	6.788	2.424	1.915
广西	2004	5.284	8.618	5.597	7.234	3.056	1.68
广西	2005	5.856	8.852	6.474	7.937	4.337	2.175
广西	2006	6.028	8.839	7.617	7.35	4.159	1.8
广西	2007	6.048	8.774	8.099	7.102	4.466	2.256
广西	2008	6.658	8.747	8.439	9.244	5.373	2.858
广西	2009	6.732	8.492	8.386	9.244	5.448	2.946
广西	2010	6.511	7.246	8.621	9.244	4.878	1.848
广西	2011	6.451	7.177	9.022	9.244	5.352	1.936
广西	2012	6.759	7.457	9.258	9.244	6.446	4.975
广西	2013	7.534	7.354	9.962	9.244	6.701	5.197
广西	2014	7.769	7.446	10.17	9.8	6.96	5.06
广西	2015	7.606	7.157	10.355	9.796	6.323	4.971
广西	2016	7.515	6.476	9.901	9.576	6.017	5.605
广西	2017	7.719	6.371	10.628	9.576	6.482	5.539
广西	2018	7.799	6.246	10.193	9.576	6.855	6.126
广西	2019	7.27	5.19	9.992	4.849	7.287	9.033
广西	2020	7.47	5.137	10.468	4.968	7.714	10.153
广西	2021	7.675	5.085	10.966	5.091	8.165	11.412
广西	2022	7.886	5.033	11.488	5.216	8.644	12.827
新疆	1997	1.879	3.954	0.003	3.002	1.148	2.44
新疆	1998	2.112	4.416	-0.037	2.727	1.558	2.835
新疆	1999	1.724	2.75	0	2.599	1.059	2.174
新疆	2000	2.735	3.19	1.776	4.789	1.747	1.722
新疆	2001	3.003	4.644	2.268	3.73	2.654	2.749
新疆	2002	3.32	4.779	2.814	3.646	2.61	2.711
新疆	2003	4.097	5.029	3.255	6.245	3.243	2.886
新疆	2004	4.611	5.926	3.726	7.117	3.4	3.186
新疆	2005	5.395	5.726	4.28	8.319	5.464	3.603
新疆	2006	5.467	5.837	4.224	8.279	5.393	3.203
新疆	2007	5.575	5.837	5.035	8.526	5.272	2.95
新疆	2008	4.718	5.746	4.866	7.597	3.041	3.473
新疆	2009	4.741	5.441	4.617	7.597	3.187	3.031
新疆	2010	3.772	3.236	3.774	7.597	1.073	1.573
新疆	2011	3.538	2.93	4.545	7.597	0.951	1.572
新疆	2012	3.359	1.141	4.524	7.597	1.55	2.483
新疆	2013	3.58	0.841	4.958	7.597	1.684	2.846
新疆	2014	4.076	2.23	5.476	7.418	2.633	3.661
新疆	2015	4.862	3.906	6.06	7.248	4.306	4.161
新疆	2016	4.448	4.065	4.23	6.238	4.359	3.349
新疆	2017	5.293	3.759	6.978	6.238	5.823	3.667
新疆	2018	5.32	3.41	6.935	6.238	6.102	3.915
新疆	2019	5.448	4.261	7.239	1.979	5.929	7.83
新疆	2020	5.784	4.587	2.909	2.027	6.787	8.576
新疆	2021	6.141	4.938	1.169	2.075	7.768	9.394
新疆	2022	6.521	5.316	0.47	2.125	8.892	10.29
江苏	1997	5.203	7.815	5.911	6.049	2.759	2.056
江苏	1998	5.311	7.621	5.767	6.119	3.154	2.172
江苏	1999	5.732	7.745	5.451	7.769	4.653	3.659
江苏	2000	6.124	8.012	6.137	7.747	5.066	2.772
江苏	2001	6.253	7.721	7.346	8.692	4.735	4.382
江苏	2002	6.97	8.248	8.126	8.784	5.308	4.884
江苏	2003	7.648	8.777	9.283	8.868	6.43	5.354
江苏	2004	8.39	9.849	10.295	9.147	7.305	5.751
江苏	2005	8.932	10.48	10.841	9.392	8.195	7.373
江苏	2006	9.151	10.531	11.23	9.327	7.293	7.8
江苏	2007	9.487	10.423	11.479	9.334	8.396	8.297
江苏	2008	9.179	10.304	11.611	8.851	7.606	8.679
江苏	2009	9.242	10.146	11.646	8.851	7.661	8.434
江苏	2010	10.261	11.244	12.73	8.851	11.649	9.474
江苏	2011	10.428	11.224	12.196	8.851	12.006	10.004
江苏	2012	10.597	10.682	12.186	8.851	12.697	10.391
江苏	2013	10.76	10.657	12.349	8.851	12.987	10.113
江苏	2014	10.733	10.384	12.322	8.848	13.383	10.418
江苏	2015	10.578	9.425	12.399	8.878	12.841	8.902
江苏	2016	9.639	7.886	12.297	8.464	10.676	8.872
江苏	2017	9.656	7.862	12.481	8.464	11.142	8.329
江苏	2018	9.746	7.791	12.367	8.464	11.592	8.515
江苏	2019	11.494	8.892	12.263	8.875	14.015	13.424
江苏	2020	11.934	8.965	12.7	9.047	15.246	14.886
江苏	2021	12.39	9.038	13.152	9.222	16.585	16.507
江苏	2022	12.864	9.112	13.621	9.4	18.042	18.305
江西	1997	3.941	6.856	1.978	4.7	2.488	1.322
江西	1998	4.396	7.043	2.218	6.444	2.657	1.546
江西	1999	3.901	5.829	2.693	6.301	1.589	2.756
江西	2000	4.225	6.073	2.655	7.056	2.583	1.762
江西	2001	3.919	5.725	2.664	7.729	1.716	1.299
江西	2002	4.277	6.08	3.515	8.503	1.986	1.375
江西	2003	4.611	6.499	4.481	8.035	2.664	1.446
江西	2004	5.267	7.251	5.738	8.722	3.177	1.481
江西	2005	6.116	8.562	6.802	9.474	4.26	2.389
江西	2006	6.52	8.675	7.344	9.876	4.316	2.197
江西	2007	6.917	8.864	8.416	9.926	5.18	2.684
江西	2008	6.612	8.819	9.032	8.731	4.431	3.338
江西	2009	6.748	8.506	9.273	8.731	4.528	4.303
江西	2010	7.214	8.627	9.571	8.731	5.697	3.381
江西	2011	7.181	8.479	10.42	8.731	5.782	3.551
江西	2012	7.293	6.379	10.584	8.731	7.444	2.523
江西	2013	7.167	6.23	11.081	8.731	7.507	2.8
江西	2014	7.77	7.758	11.284	9.782	8.17	5.552
江西	2015	8.323	7.62	11.463	9.766	8.15	7.115
江西	2016	8.553	6.934	11.054	9.38	7.353	8.046
江西	2017	8.82	6.905	11.405	9.38	8.192	8.218
江西	2018	8.947	6.761	11.308	9.38	8.316	8.972
江西	2019	9.056	6.356	11.437	6.495	10.066	10.927
江西	2020	9.424	6.368	12.439	6.637	10.97	12.483
江西	2021	9.806	6.379	13.529	6.781	11.955	14.261
江西	2022	10.205	6.391	14.714	6.929	13.028	16.291
河北	1997	4.936	8.006	4.014	5.702	3.462	0.901
河北	1998	5.125	7.526	4.141	5.728	3.895	1.59
河北	1999	4.663	6.828	4.062	6.515	3.316	2.955
河北	2000	4.957	6.968	4.508	7.039	3.316	2.216
河北	2001	4.817	6.363	4.787	7.749	2.972	2.21
河北	2002	5.155	7.019	5.78	7.64	3.125	2.279
河北	2003	5.443	7.519	6.2	7.791	3.426	2.241
河北	2004	5.833	8.525	6.569	8.188	3.641	2.608
河北	2005	6.45	8.403	7.333	8.565	5.343	3.955
河北	2006	6.947	8.471	7.962	8.701	5.646	3.839
河北	2007	6.975	8.385	8.414	8.682	5.555	3.841
河北	2008	6.727	8.4	8.83	7.786	5.476	4.267
河北	2009	6.939	8.229	9.649	7.786	5.459	3.996
河北	2010	6.459	7.002	8.711	7.786	5.142	2.654
河北	2011	6.406	6.9	9.512	7.786	5.541	2.741
河北	2012	6.622	5.395	9.859	7.786	7.222	3.111
河北	2013	6.859	5.317	10.783	7.786	7.203	3.296
河北	2014	6.969	6.888	10.841	7.065	7.095	5.658
河北	2015	7.592	8.466	11.04	7.05	6.623	7.338
河北	2016	7.201	6.633	9.942	6.114	6.218	7.098
河北	2017	7.637	6.551	11.008	6.114	7.518	6.996
河北	2018	8.104	6.407	10.827	6.114	9.053	8.119
河北	2019	8.493	6.727	10.956	3.546	10.381	10.855
河北	2020	8.717	6.721	11.492	3.496	11	12.552
河北	2021	8.946	6.716	12.055	3.446	11.656	14.514
河北	2022	9.182	6.71	12.645	3.398	12.35	16.783
河南	1997	4.743	7.14	4.186	4.943	3.702	1.274
河南	1998	5.032	7.71	4.224	5.579	3.464	1.502
河南	1999	4.053	5.323	3.956	5.597	2.658	2.85
河南	2000	4.325	5.4	4.262	5.997	3.114	1.56
河南	2001	3.953	5.234	4.455	5.556	2.962	1.206
河南	2002	4.049	6.042	5.163	4.696	3.136	1.219
河南	2003	4.669	6.911	6.063	5.563	3.589	1.276
河南	2004	5.401	7.944	7.11	6.672	4.002	1.705
河南	2005	6.557	8.741	7.889	9.074	5.375	3.064
河南	2006	7.137	8.782	8.51	9.547	5.78	3.075
河南	2007	7.287	8.84	8.909	9.603	6.006	3.287
河南	2008	7.133	8.69	9.293	8.636	6.421	4.095
河南	2009	7.403	8.616	9.851	8.636	6.477	4.562
河南	2010	7.422	8.218	10.333	8.636	6.12	4.125
河南	2011	7.445	8.166	10.605	8.636	6.455	4.132
河南	2012	7.373	6.208	10.864	8.636	7.179	5.698
河南	2013	7.863	6.14	11.353	8.636	7.641	5.836
河南	2014	8.27	8.101	11.73	9.42	7.221	5.939
河南	2015	8.368	8.897	11.95	9.399	6.857	7.292
河南	2016	8.198	7.126	11.52	8.979	5.964	7.403
河南	2017	8.432	7.097	12.022	8.979	7.271	6.792
河南	2018	8.615	7.018	11.467	8.979	7.58	8.03
河南	2019	8.607	6.366	11.491	7.045	8.424	9.708
河南	2020	8.872	6.393	12.051	7.207	8.804	10.987
河南	2021	9.145	6.421	12.639	7.372	9.202	12.435
河南	2022	9.426	6.449	13.255	7.541	9.617	14.073
浙江	1997	5.991	7.508	6.738	6.72	4.594	1.971
浙江	1998	6.253	8.181	6.624	6.666	4.765	2.324
浙江	1999	5.868	7.984	6.819	7.241	4.483	3.493
浙江	2000	6.667	8.225	7.786	7.545	6.286	3.956
浙江	2001	7.396	7.57	9.831	8.839	6.783	6.081
浙江	2002	8.294	7.966	10.307	9.625	7.491	6.916
浙江	2003	8.938	8.47	10.595	9.83	8.878	7.079
浙江	2004	9.59	9.462	11.043	10.179	10.187	7.057
浙江	2005	9.533	9.961	10.859	10.44	9.349	8.68
浙江	2006	9.874	9.914	11.181	10.548	9.047	8.565
浙江	2007	9.966	9.808	11.399	10.609	9.448	8.772
浙江	2008	9.009	9.797	11.415	8.997	6.843	9.037
浙江	2009	9.021	9.688	11.346	8.997	6.813	8.566
浙江	2010	9.612	10.129	12.368	8.997	9.575	9.301
浙江	2011	9.666	10.153	11.787	8.997	9.686	9.422
浙江	2012	9.86	9.444	11.806	8.997	10.982	10.571
浙江	2013	10.053	9.307	11.889	8.997	10.871	10.662
浙江	2014	10.335	9.569	11.943	8.861	12.151	12.05
浙江	2015	10.492	8.882	11.933	8.874	12.021	13.58
浙江	2016	10.43	8.155	11.866	8.405	10.757	12.968
浙江	2017	10.56	8.082	12.064	8.405	11.677	12.573
浙江	2018	10.802	7.98	12.087	8.405	12.705	12.833
浙江	2019	10.827	7.347	12.138	7.189	14.326	13.134
浙江	2020	11.137	7.351	12.489	7.227	15.231	14.438
浙江	2021	11.456	7.354	12.85	7.265	16.193	15.871
浙江	2022	11.784	7.358	13.222	7.303	17.216	17.446
海南	1997	4.569	7.296	3.907	6.461	3.312	1.012
海南	1998	4.492	7.114	3.172	5.473	3.396	2.086
海南	1999	4.699	5.945	3.617	6.093	5.025	3.729
海南	2000	4.586	5.854	3.902	5.491	3.955	2.52
海南	2001	5.272	8.071	4.329	6.422	5.019	2.203
海南	2002	4.502	7.591	4.859	5.937	1.922	2.028
海南	2003	4.546	7.237	5.889	4.91	2.664	1.934
海南	2004	5.117	7.793	7.236	5.954	2.666	1.899
海南	2005	5.345	7.724	5.925	7.543	3.634	1.831
海南	2006	5.511	7.709	7.425	8.046	2.546	1.741
海南	2007	6.07	7.754	8.882	8.589	3.386	1.707
海南	2008	5.598	7.41	9.168	6.749	3.487	1.818
海南	2009	5.55	6.957	9.23	6.749	3.526	3.557
海南	2010	6.276	5.136	10.127	6.749	5.752	2.976
海南	2011	6.195	5.003	10.447	6.749	5.786	3.011
海南	2012	6.522	6.293	10.479	6.749	6.512	4.355
海南	2013	7.083	6.173	10.982	6.749	7.608	4.481
海南	2014	7.143	7.227	11.287	7.344	6.478	4.352
海南	2015	6.593	6.066	11.002	7.289	5.017	2.827
海南	2016	6.2	6.024	10.556	6.422	4.779	3.219
海南	2017	6.502	5.977	11.158	6.422	6.208	2.746
海南	2018	6.715	5.907	11.182	6.422	6.748	3.316
海南	2019	5.943	5.48	11.105	-0.247	6.902	6.475
海南	2020	6.032	5.454	11.713	-0.237	7.43	7.437
海南	2021	6.123	5.429	12.355	-0.227	7.999	8.542
海南	2022	6.214	5.403	13.031	-0.218	8.611	9.811
湖北	1997	4.226	6.588	3.636	5.051	2.118	1.834
湖北	1998	4.649	6.844	3.681	6.369	2.301	2.045
湖北	1999	4.014	4.808	3.432	6.639	1.863	2.874
湖北	2000	3.997	5.007	3.431	6.061	2.612	2.107
湖北	2001	4.098	4.884	3.126	7.296	3.08	2.518
湖北	2002	4.531	5.955	3.882	6.903	3.398	2.706
湖北	2003	5.319	6.956	5.262	7.627	4.045	2.743
湖北	2004	5.987	8.469	5.97	8.154	4.598	2.859
湖北	2005	6.704	8.891	7.141	8.784	5.848	3.944
湖北	2006	7.148	8.876	7.317	9.453	6.152	4.036
湖北	2007	7.339	8.865	7.405	9.456	6.935	4.613
湖北	2008	7.242	8.779	8.136	8.417	6.926	5.5
湖北	2009	7.561	8.668	8.803	8.417	7.08	5.796
湖北	2010	7.606	8.23	9.541	8.417	6.676	4.454
湖北	2011	7.482	8.204	9.655	8.417	7.302	4.688
湖北	2012	7.835	7.666	10.169	8.417	8.801	6.202
湖北	2013	8.325	7.734	10.569	8.417	9.236	6.524
湖北	2014	8.776	7.026	10.89	9.144	10.75	6.724
湖北	2015	8.87	6.422	10.986	9.09	11.427	6.686
湖北	2016	8.63	6.849	10.471	8.632	10.405	6.794
湖北	2017	8.675	6.809	10.853	8.632	11.214	5.866
湖北	2018	8.951	6.766	10.969	8.632	11.592	6.794
湖北	2019	9.438	7.27	11.081	5.756	12.239	10.842
湖北	2020	9.808	7.346	11.705	5.829	13.338	11.939
湖北	2021	10.192	7.422	12.364	5.904	14.536	13.147
湖北	2022	10.591	7.499	13.061	5.979	15.842	14.477
湖南	1997	4.681	6.972	2.899	6.383	2.638	1.403
湖南	1998	5.044	7.599	3.4	6.516	2.912	1.685
湖南	1999	3.983	5.386	3.51	6.753	3.213	1.352
湖南	2000	4.011	5.618	3.38	6.153	3.552	1.065
湖南	2001	3.762	5.637	3.708	5.244	3.158	2.385
湖南	2002	4.443	6.19	4.329	5.699	3.614	2.452
湖南	2003	5.027	6.7	5.242	6.264	4.476	2.636
湖南	2004	6.034	7.502	6.302	8.702	5.027	2.871
湖南	2005	6.746	8.361	7.869	9.302	5.329	3.134
湖南	2006	7.155	8.386	8.185	9.795	6.276	2.825
湖南	2007	7.187	8.274	8.576	9.806	6.455	2.792
湖南	2008	6.717	8.13	9.046	8.566	5.653	3.543
湖南	2009	6.869	7.926	9.215	8.566	5.698	5.013
湖南	2010	7.159	7.571	9.904	8.566	5.326	4.205
湖南	2011	7.016	7.584	10.328	8.566	4.973	4.374
湖南	2012	6.924	4.56	10.417	8.566	6.331	5.43
湖南	2013	7.417	4.47	10.808	8.566	7.439	5.464
湖南	2014	8.132	6.989	11.096	9.594	8.16	7.366
湖南	2015	8.724	7.991	11.231	9.624	8.385	8.508
湖南	2016	8.18	6.873	10.186	9.158	6.743	7.939
湖南	2017	8.447	6.894	11.195	9.158	8.005	6.985
湖南	2018	8.683	6.862	11.058	9.158	8.778	7.559
湖南	2019	8.75	6.176	11.368	5.758	10.699	9.748
湖南	2020	9.037	6.235	12.133	5.783	11.48	10.945
湖南	2021	9.333	6.295	12.949	5.808	12.318	12.29
湖南	2022	9.638	6.355	13.82	5.834	13.217	13.8
甘肃	1997	3.023	4.911	0.733	4.309	2.475	1.982
甘肃	1998	3.345	5.25	1.203	5.11	2.606	1.448
甘肃	1999	3.613	5.947	1.622	6.395	1.571	2.265
甘肃	2000	3.62	5.896	1.448	6.193	2.299	1.351
甘肃	2001	3.139	5.816	0.681	6.287	1.558	0.595
甘肃	2002	2.985	5.615	0.716	5.968	2.031	0.601
甘肃	2003	3.274	5.799	1.338	5.925	2.707	0.55
甘肃	2004	3.796	6.584	1.589	7.022	3.235	0.835
甘肃	2005	4.539	7.353	1.838	7.848	4.822	1.981
甘肃	2006	5.071	7.321	2.803	7.926	5.324	1.998
甘肃	2007	5.396	6.656	3.125	9.063	6.139	2.042
甘肃	2008	5.045	6.377	3.437	7.757	6.295	2.349
甘肃	2009	5.049	5.908	3.358	7.757	6.552	3.287
甘肃	2010	4.16	5.114	2.093	7.757	3.014	2.667
甘肃	2011	4.143	5.153	2.433	7.757	3.163	2.759
甘肃	2012	4.261	3.635	3.226	7.757	3.944	2.429
甘肃	2013	4.587	3.487	4.599	7.757	4.712	2.627
甘肃	2014	4.936	4.316	5.338	7.861	4.972	3.208
甘肃	2015	5.425	5.917	5.403	7.536	6.064	4.492
甘肃	2016	5.851	6.323	3.077	6.764	7.603	5.49
甘肃	2017	6.955	6.249	5.891	6.764	8.665	7.207
甘肃	2018	7.273	6.148	6.178	6.764	8.857	8.42
甘肃	2019	6.583	3.435	6.681	2.837	10.322	9.64
甘肃	2020	6.85	3.43	7.792	2.832	11.377	10.957
甘肃	2021	7.129	3.424	9.087	2.828	12.541	12.453
甘肃	2022	7.418	3.419	10.598	2.823	13.823	14.155
福建	1997	5.195	5.148	6.107	6.33	4.568	2.001
福建	1998	5.436	4.897	6.014	7.341	4.659	2.359
福建	1999	5.788	6.742	6.146	7.997	4.943	3.661
福建	2000	6.371	6.989	6.861	8.082	6.266	3.471
福建	2001	7.022	7.495	8.456	9.617	6.072	3.433
福建	2002	7.251	7.817	9.051	9.422	6.531	3.885
福建	2003	7.843	8.52	9.666	9.622	7.521	4.116
福建	2004	8.264	9.305	10.081	10.175	7.643	4.123
福建	2005	8.463	9.351	10.238	10.425	8.18	5.379
福建	2006	8.696	9.309	10.457	10.574	7.762	5.613
福建	2007	8.886	9.387	10.608	10.582	8.24	5.911
福建	2008	8.1	9.367	10.663	10.306	5.016	6.238
福建	2009	8.181	9.345	10.748	10.306	5.032	6.983
福建	2010	9.022	8.649	11.771	10.306	8.11	7.175
福建	2011	9.019	8.548	11.654	10.306	8.123	7.42
福建	2012	9.237	8.367	11.534	10.306	9.305	8.336
福建	2013	9.376	8.278	11.734	10.306	8.992	8.447
福建	2014	9.622	7.849	11.788	10.391	10.31	9.74
福建	2015	10.297	5.824	11.904	10.384	13.646	10.296
福建	2016	10.052	7.283	12.035	9.965	10.905	10.07
福建	2017	10.209	7.251	12.196	9.965	11.405	10.226
福建	2018	10.263	7.158	12.27	9.965	11.36	10.564
福建	2019	10.153	7.182	12.329	7.831	11.077	12.344
福建	2020	10.477	7.337	12.746	7.929	11.714	13.489
福建	2021	10.811	7.496	13.176	8.028	12.388	14.74
福建	2022	11.155	7.658	13.621	8.128	13.1	16.107
西藏	1997
西藏	1998
西藏	1999
西藏	2000	0	0	0	0	0	0
西藏	2001	0.845	0	0.659	1.85	1.718	1.034
西藏	2002	1.003	-0.846	1.049	1.962	1.818	0.696
西藏	2003	1.181	-1.136	1.068	3.417	1.859	0.823
西藏	2004	1.706	-0.845	0.827	5.545	2.18	1
西藏	2005	1.839	-4.488	2.278	8.257	2.15	1.943
西藏	2006	2.867	-3.577	3.326	9.686	2.956	2.012
西藏	2007	3.31	-2.854	4.559	9.65	3.184	2.014
西藏	2008	1.702	-3.727	4.448	3.96	1.814	2.36
西藏	2009	1.554	-4.657	4.138	3.96	1.967	-0.347
西藏	2010	0.737	-2.611	3.41	3.96	-0.747	-0.736
西藏	2011	0.118	-3.695	2.679	3.96	-1.448	-0.715
西藏	2012	-0.106	-6.339	3.846	3.96	-1.272	0.487
西藏	2013	-0.161	-7.145	3.164	3.96	-1.051	0.46
西藏	2014	0.647	-6.12	4.672	5.832	-0.659	1.302
西藏	2015	1.124	-4.447	4.76	5.919	-0.231	1.271
西藏	2016	2.694	1.879	4.89	4.184	0.761	1.758
西藏	2017	3.102	1.926	5.399	4.184	2.047	1.957
西藏	2018	3.25	1.523	5.597	4.184	2.45	2.496
西藏	2019	2.711	-0.196	6.248	-1.236	3.286	5.454
西藏	2020	2.023	-0.222	7.471	-1.263	2.651	6.422
西藏	2021	1.509	-0.25	8.933	-1.291	2.138	7.562
西藏	2022	1.126	-0.283	10.682	-1.319	1.725	8.903
贵州	1997	2.925	4.99	1.235	5.03	1.201	1.483
贵州	1998	3.22	5.445	1.683	5.067	1.402	1.272
贵州	1999	3.285	5.398	1.753	5.237	1.357	2.474
贵州	2000	3.544	5.362	1.93	5.548	2.403	1.221
贵州	2001	2.905	5.846	0.717	5.096	1.643	0.277
贵州	2002	2.813	5.842	0.901	5.09	1.956	0.338
贵州	2003	3.462	6.025	1.94	6.449	2.561	0.313
贵州	2004	3.927	6.591	2.896	7.11	2.724	0.488
贵州	2005	4.698	6.886	3.538	8.126	4.45	1.418
贵州	2006	5.165	6.874	4.82	8.61	4.101	1.306
贵州	2007	5.61	6.652	5.365	9.018	5.709	1.829
贵州	2008	5.215	6.666	5.175	7.646	5.327	2.63
贵州	2009	5.346	6.398	5.116	7.646	5.502	2.705
贵州	2010	4.401	4.15	4.132	7.646	3.09	0.926
贵州	2011	4.138	3.944	4.528	7.646	3.381	0.965
贵州	2012	4.572	4.658	5.777	7.646	3.898	3.423
贵州	2013	5.348	4.406	6.717	7.646	4.676	3.697
贵州	2014	5.776	5.243	6.748	8.99	4.848	3.308
贵州	2015	5.509	5.073	6.675	9.02	4.098	3.17
贵州	2016	5.567	5.707	6.328	8.583	4.034	3.183
贵州	2017	6.615	5.677	8.927	8.583	6.092	3.797
贵州	2018	7.049	5.566	8.745	8.583	7.518	4.831
贵州	2019	7.384	5.483	8.92	4.402	9.133	8.981
贵州	2020	7.744	5.541	10.187	4.428	10.337	11.477
贵州	2021	8.122	5.599	11.633	4.454	11.7	14.668
贵州	2022	8.518	5.658	13.285	4.48	13.242	18.745
辽宁	1997	4.567	6.689	2.995	6.349	2.443	3.039
辽宁	1998	4.621	6.67	3.016	6.372	2.515	3.239
辽宁	1999	4.474	5.91	3.422	6.979	2.865	3.16
辽宁	2000	4.653	6.092	4.069	6.952	2.993	2.755
辽宁	2001	5.141	5.644	4.9	8.504	3.9	3.627
辽宁	2002	5.839	6.083	6.353	8.514	4.616	3.805
辽宁	2003	6.397	6.694	7.384	8.598	5.504	4.273
辽宁	2004	7.048	7.748	7.702	8.942	6.576	4.407
辽宁	2005	7.657	8.544	8.1	9.338	7.894	4.88
辽宁	2006	7.95	8.532	8.695	9.514	8.126	4.956
辽宁	2007	8.178	8.503	9.021	9.584	8.826	5.715
辽宁	2008	8.26	8.428	9.336	9.167	9.405	6.266
辽宁	2009	8.463	8.203	9.969	9.167	9.465	6.496
辽宁	2010	8.539	8.028	10.564	9.167	9.373	4.889
辽宁	2011	8.161	7.855	10.314	9.167	9.529	5.057
辽宁	2012	8.052	5.974	10.625	9.167	9.792	6.933
辽宁	2013	8.486	5.996	11.001	9.167	9.696	6.996
辽宁	2014	8.625	6.31	10.96	9.051	10.254	7.615
辽宁	2015	8.575	5.817	10.605	8.915	10.117	7.369
辽宁	2016	8.217	6.535	8.507	8.331	10.128	7.581
辽宁	2017	8.506	6.446	9.567	8.331	11.312	6.876
辽宁	2018	8.753	6.218	9.767	8.331	11.76	7.69
辽宁	2019	9.252	6.856	10.054	5.968	13.202	10.178
辽宁	2020	9.564	6.891	10.669	5.973	14.297	10.846
辽宁	2021	9.886	6.925	11.321	5.979	15.482	11.557
辽宁	2022	10.219	6.96	12.012	5.984	16.766	12.315
重庆	1997	4.322	7.615	3.662	5.84	1.142	1.652
重庆	1998	4.438	7.735	3.248	5.372	1.671	2.194
重庆	1999	4.569	7.407	3.66	6.387	4.151	2.127
重庆	2000	4.9	7.555	4.073	6.47	4.273	1.132
重庆	2001	5.185	7.172	5.128	6.676	5.815	2.339
重庆	2002	5.903	7.18	5.901	6.994	7.103	2.658
重庆	2003	6.53	7.338	6.962	7.426	8.268	3.048
重庆	2004	7.187	8.25	7.23	8.647	8.762	3.413
重庆	2005	7.631	9.033	7.54	9.101	9.068	4.052
重庆	2006	8.061	8.942	8.285	9.516	9.51	4.119
重庆	2007	7.972	8.916	8.964	9.381	8.479	4.61
重庆	2008	7.697	8.967	9.26	8.344	7.959	5.164
重庆	2009	7.788	8.897	9.334	8.344	7.857	6.417
重庆	2010	8.132	7.89	9.639	8.344	8.904	7.337
重庆	2011	8.229	7.471	9.83	8.344	8.733	7.809
重庆	2012	8.547	6.573	10.061	8.344	10.371	8.828
重庆	2013	9.06	6.606	10.566	8.344	11.377	8.914
重庆	2014	9.501	8.614	10.792	8.58	11.691	9.433
重庆	2015	9.296	8.3	10.859	8.681	10.253	9.111
重庆	2016	8.871	7.052	11.181	8.067	9.055	9
重庆	2017	8.672	7.075	11.307	8.067	7.984	8.927
重庆	2018	9.176	7.009	11.516	8.067	10.021	9.266
重庆	2019	9.156	7.084	11.533	5.611	8.965	12.586
重庆	2020	9.483	7.087	12.18	5.628	10.148	14.149
重庆	2021	9.822	7.091	12.863	5.645	11.486	15.907
重庆	2022	10.173	7.094	13.585	5.661	13.001	17.883
陕西	1997	2.975	3.396	2.047	4.129	2.633	3.012
陕西	1998	3.418	4.662	1.833	4.174	2.966	2.929
陕西	1999	2.941	5.176	2.135	3.976	2.071	1.727
陕西	2000	3.516	5.163	2.238	5.835	2.615	1.803
陕西	2001	3.418	5.794	1.645	5.488	2.362	2.371
陕西	2002	4.002	6.42	2.839	5.437	2.941	2.439
陕西	2003	4.217	6.901	3.219	5.208	3.319	2.452
陕西	2004	4.537	7.68	2.993	5.954	3.604	2.324
陕西	2005	4.612	6.998	3.37	6.058	4.308	3.02
陕西	2006	4.994	6.788	4.013	6.591	4.558	2.714
陕西	2007	5.012	6.685	4.39	6.339	4.932	3.256
陕西	2008	5.861	6.708	4.932	7.649	7.421	4.097
陕西	2009	5.949	6.602	4.512	7.649	7.549	4.095
陕西	2010	5.163	5.119	3.023	7.649	6.007	3.178
陕西	2011	5.45	5.059	5.146	7.649	6.309	3.401
陕西	2012	5.783	5.243	5.303	7.649	7.557	5.895
陕西	2013	6.761	5.12	7.218	7.649	8.195	6.691
陕西	2014	7.243	5.373	7.489	8.08	9.03	8.636
陕西	2015	7.479	5.125	7.711	8.006	8.3	8.906
陕西	2016	7.868	7.268	6.819	7.425	8.589	9.237
陕西	2017	8.339	7.267	8.188	7.425	9.601	9.216
陕西	2018	8.544	7.259	8.631	7.425	9.804	9.603
陕西	2019	8.296	6.048	8.785	5.562	10.689	10.398
陕西	2020	8.722	6.263	9.612	5.679	11.525	11.227
陕西	2021	9.17	6.486	10.516	5.798	12.427	12.123
陕西	2022	9.641	6.716	11.506	5.919	13.399	13.09
青海	1997	1.363	2.86	0.036	2.492	0.504	1.306
青海	1998	1.543	2.699	0.269	2.583	0.732	1.88
青海	1999	2.155	3.138	0.451	3.521	0.404	2.748
青海	2000	2.38	2.919	1.618	4.004	0.612	2.083
青海	2001	2.511	4.556	1.626	3.047	1.241	0.477
青海	2002	2.243	4.219	2.445	2.572	1.502	0.533
青海	2003	2.472	3.974	2.867	3.172	1.813	0.473
青海	2004	2.978	4.86	3.85	3.511	2.199	0.46
青海	2005	3.771	5.863	4.893	5.013	2.627	1.378
青海	2006	4.166	6.138	4.724	5.605	2.984	1.839
青海	2007	4.653	5.796	5.909	5.525	4.198	2.855
青海	2008	4.519	5.562	5.698	4.375	4.759	3.401
青海	2009	4.456	5.041	5.159	4.375	4.959	2.507
青海	2010	3.712	3.331	5.261	4.375	3.32	1.064
青海	2011	3.371	2.9	5.068	4.375	3.712	1.305
青海	2012	3.564	2.186	5.296	4.375	4.714	1.993
青海	2013	4.037	2.209	6.814	4.375	4.854	1.91
青海	2014	3.739	2.923	6.878	1.604	5.311	2.047
青海	2015	4.141	2.585	5.793	3.683	6.815	2.194
青海	2016	4.749	5.257	5.616	2.648	7.85	2.373
青海	2017	5.21	5.207	6.937	2.648	8.579	2.676
青海	2018	5.31	4.895	6.513	2.648	8.861	3.635
青海	2019	4.747	4.476	6.615	-0.067	5.297	7.412
青海	2020	5.061	4.707	10.056	-0.067	6.123	8.949
青海	2021	5.396	4.949	15.286	-0.068	7.078	10.806
青海	2022	5.753	5.204	23.237	-0.068	8.181	13.047
黑龙江	1997	2.792	4.981	0.918	3.531	1.362	2.473
黑龙江	1998	3.322	4.827	1.197	6.41	1.351	2.651
黑龙江	1999	3.572	4.032	1.477	7.063	1.317	3.135
黑龙江	2000	3.569	3.699	2.689	6.906	1.418	2.503
黑龙江	2001	3.421	3.755	2.482	7.566	0.801	3.037
黑龙江	2002	3.863	4.898	3.224	7.092	1.064	3.129
黑龙江	2003	4.234	5.961	3.765	6.823	1.493	3.221
黑龙江	2004	4.839	7.618	4.391	7.218	1.746	3.183
黑龙江	2005	5.578	8.544	4.675	9.016	2.472	3.625
黑龙江	2006	5.862	8.516	5.131	9.317	2.723	3.155
黑龙江	2007	6.039	8.564	5.409	8.99	4.078	3.369
黑龙江	2008	6.287	8.494	5.492	8.497	6.304	4.042
黑龙江	2009	6.464	8.177	5.763	8.497	6.559	4.141
黑龙江	2010	6.171	7.721	5.13	8.497	6.099	2.621
黑龙江	2011	5.947	7.628	5.581	8.497	6.161	3.462
黑龙江	2012	6.665	7.189	6.813	8.497	8.011	8.361
黑龙江	2013	7.922	7.211	8.032	8.497	8.145	8.202
黑龙江	2014	7.968	7.314	7.982	8.531	8.522	7.47
黑龙江	2015	7.629	6.868	7.736	8.257	8.346	7.562
黑龙江	2016	6.787	6.441	5.692	7.587	6.938	7.28
黑龙江	2017	7.876	6.295	8.394	7.587	9.009	8.095
黑龙江	2018	7.975	6.168	8.646	7.587	9.303	8.172
黑龙江	2019	7.097	6.267	9.317	1.132	9.921	8.848
黑龙江	2020	7.432	6.369	10.526	1.141	11.103	9.675
黑龙江	2021	7.782	6.472	11.891	1.151	12.427	10.578
黑龙江	2022	8.149	6.577	13.434	1.16	13.908	11.567

## Sheet: 2007-2021
province	year	market	年度全国指数总和（每个年度之和）	年度全国指数平均值（除以31个地区）	该地区大于平均值取1，否者取0	政府与市场关系	非国有经济发展	产品市场的发育程度	要素市场的发育程度	市场中介组织的发育和法律制度环境
上海	2006	9.41	212.108	6.84219	1	9.795	9.462	9.667	7.938	9.958
上海	2007	9.472	218.808	7.05832	1	9.828	9.429	9.783	8.361	10.107
上海	2008	9.422	210.617	6.7941	1	9.855	8.603	8.134	10.946	10.409
上海	2009	9.451	213.917	6.90055	1	9.747	8.132	8.134	11.37	9.106
上海	2010	9.949	213.351	6.88229	1	10.901	9.792	8.134	13.152	10.583
上海	2011	10.318	211.581	6.82519	1	10.803	9.801	8.134	13.616	10.501
上海	2012	10.068	216.887	6.99635	1	9.296	9.891	8.134	13.415	11.002
上海	2013	10.275	229.088	7.38994	1	9.295	10.231	8.134	13.606	11.012
上海	2014	10.766	237.565	7.66339	1	10.84	10.391	8.99	14.16	12.577
上海	2015	11.113	242.271	7.81519	1	10.754	10.386	9.01	14.387	14.132
上海	2016	11.225	238.2	7.68387	1	8.604	10.264	8.295	15.642	13.322
上海	2017	11.233	249.67	8.05387	1	8.633	10.415	8.295	15.228	13.596
上海	2018	11.379	255.701	8.24842	1	8.66	10.454	8.295	15.692	13.796
上海	2019	11.104	253.93	8.19129	1	8.214	10.439	7.029	15.541	14.297
上海	2020	11.544	262.77	8.47645	1	8.345	10.888	7.103	16.713	15.189
上海	2021	12.001	272.167	8.77958	1	8.478	11.355	7.178	17.973	16.136
云南	2006	5.962	212.108	6.84219	0	8.304	5.409	7.429	5.813	3.02
云南	2007	6.19	218.808	7.05832	0	8.291	6.318	6.974	6.348	3.467
云南	2008	5.87	210.617	6.7941	0	8.293	6.867	6.288	5.057	3.925
云南	2009	5.891	213.917	6.90055	0	7.947	6.784	6.288	5.132	4.007
云南	2010	5.92	213.351	6.88229	0	8.642	6.878	6.288	4.857	3.78
云南	2011	5.936	211.581	6.82519	0	8.44	7.575	6.288	4.676	3.8
云南	2012	5.562	216.887	6.99635	0	4.617	8.003	6.288	4.973	2.835
云南	2013	5.376	229.088	7.38994	0	4.628	8.086	6.288	4.92	2.964
云南	2014	5.821	237.565	7.66339	0	5.931	7.821	7.365	5.492	2.651
云南	2015	5.479	242.271	7.81519	0	5.799	6.756	7.247	5.336	2.277
云南	2016	5.216	238.2	7.68387	0	5.449	6.075	6.801	5.238	2.515
云南	2017	5.694	249.67	8.05387	0	5.445	7.393	6.801	6.086	2.746
云南	2018	5.829	255.701	8.24842	0	5.397	7.564	6.801	6.006	3.379
云南	2019	6.867	253.93	8.19129	0	6.459	7.802	4.444	6.946	8.685
云南	2020	7.188	262.77	8.47645	0	6.669	8.549	4.464	7.704	9.744
云南	2021	7.525	272.167	8.77958	0	6.885	9.369	4.483	8.545	10.932
内蒙古	2006	6.206	212.108	6.84219	0	6.793	7.156	9.71	4.712	2.482
内蒙古	2007	6.21	218.808	7.05832	0	6.759	7.436	9.425	4.949	2.471
内蒙古	2008	5.961	210.617	6.7941	0	6.59	7.979	9.035	4.485	2.961
内蒙古	2009	6.089	213.917	6.90055	0	6.39	8.174	9.035	4.64	3.584
内蒙古	2010	5.864	213.351	6.88229	0	5.117	8.3	9.035	3.51	3.067
内蒙古	2011	5.72	211.581	6.82519	0	4.982	8.786	9.035	2.984	3.089
内蒙古	2012	6.641	216.887	6.99635	0	3.921	9.239	9.035	7.925	3.233
内蒙古	2013	6.437	229.088	7.38994	0	3.835	9.59	9.035	6.517	3.387
内蒙古	2014	6.158	237.565	7.66339	0	3.57	9.584	8.726	5.522	2.128
内蒙古	2015	5.805	242.271	7.81519	0	4.184	9.422	8.47	5.042	2.259
内蒙古	2016	5.807	238.2	7.68387	0	4.937	8.492	7.761	4.841	3.004
内蒙古	2017	5.993	249.67	8.05387	0	4.814	8.598	7.761	6.083	2.711
内蒙古	2018	6.181	255.701	8.24842	0	4.623	8.972	7.761	6.325	3.222
内蒙古	2019	5.812	253.93	8.19129	0	5.223	9.091	2.383	7.074	5.289
内蒙古	2020	6.061	262.77	8.47645	0	5.481	10.059	2.393	7.95	5.602
内蒙古	2021	6.32	272.167	8.77958	0	5.751	11.13	2.403	8.934	5.934
北京	2006	8.569	212.108	6.84219	1	9.311	9.32	7.672	8.284	8.116
北京	2007	8.776	218.808	7.05832	1	9.245	9.26	8.733	8.524	8.235
北京	2008	8.566	210.617	6.7941	1	9.14	9.26	6.496	10.167	8.713
北京	2009	8.658	213.917	6.90055	1	8.954	8.92	6.496	10.671	8.529
北京	2010	8.907	213.351	6.88229	1	8.492	9.833	6.496	11.913	9.152
北京	2011	8.868	211.581	6.82519	1	8.401	9.163	6.496	11.865	9.292
北京	2012	8.895	216.887	6.99635	1	7.079	9.067	6.496	12.828	10.911
北京	2013	9.282	229.088	7.38994	1	7.025	9.038	6.496	13.228	11.18
北京	2014	9.212	237.565	7.66339	1	7.308	9.272	5.048	13.483	12.332
北京	2015	9.192	242.271	7.81519	1	7.199	9.409	5.18	12.237	12.147
北京	2016	9.171	238.2	7.68387	1	7.142	8.943	3.381	14.779	11.61
北京	2017	9.236	249.67	8.05387	1	7.222	9.28	3.381	14.921	11.379
北京	2018	9.239	255.701	8.24842	1	7.182	9.296	3.381	14.878	11.457
北京	2019	9.512	253.93	8.19129	1	7.061	9.177	2.5	15.674	13.149
北京	2020	9.813	262.77	8.47645	1	7.073	9.794	2.472	16.601	13.596
北京	2021	10.123	272.167	8.77958	1	7.085	10.452	2.445	17.583	14.059
吉林	2006	6.347	212.108	6.84219	0	7.727	6.967	9.892	3.582	3.511
吉林	2007	6.639	218.808	7.05832	0	7.805	7.429	9.965	4.482	3.951
吉林	2008	6.715	210.617	6.7941	0	7.869	8.134	9.162	5.184	4.524
吉林	2009	6.899	213.917	6.90055	0	7.73	8.57	9.162	5.236	4.721
吉林	2010	6.979	213.351	6.88229	1	7.244	9.1	9.162	5.29	3.498
吉林	2011	6.795	211.581	6.82519	0	7.101	9.245	9.162	5.613	3.602
吉林	2012	6.948	216.887	6.99635	0	7.146	9.57	9.162	5.963	5.04
吉林	2013	7.336	229.088	7.38994	0	7.067	9.788	9.162	6.346	5.112
吉林	2014	7.323	237.565	7.66339	0	6.97	9.969	8.887	6.351	6.204
吉林	2015	7.618	242.271	7.81519	0	6.114	10.32	8.792	7.006	7.325
吉林	2016	7.661	238.2	7.68387	0	5.881	9.662	8.082	7.699	6.983
吉林	2017	8.358	249.67	8.05387	1	5.691	9.852	8.082	10.801	7.364
吉林	2018	8.262	255.701	8.24842	1	5.461	8.597	8.082	11.294	7.877
吉林	2019	7.481	253.93	8.19129	0	4.833	8.433	3.52	11.332	9.286
吉林	2020	7.756	262.77	8.47645	0	4.813	9.089	3.486	12.82	10.068
吉林	2021	8.04	272.167	8.77958	0	4.793	9.797	3.452	14.504	10.915
四川	2006	7.391	212.108	6.84219	1	9.597	8.222	8.868	5.99	4.271
四川	2007	7.652	218.808	7.05832	1	9.436	8.764	8.937	6.853	4.892
四川	2008	7.154	210.617	6.7941	1	9.042	9.054	8.67	4.853	5.682
四川	2009	7.521	213.917	6.90055	1	8.657	8.896	8.67	6.439	6.257
四川	2010	7.431	213.351	6.88229	1	8.465	9.183	8.67	5.57	5.787
四川	2011	7.433	211.581	6.82519	1	8.467	9.438	8.67	5.803	5.337
四川	2012	7.365	216.887	6.99635	1	6.269	9.646	8.67	7.186	7.31
四川	2013	7.998	229.088	7.38994	1	6.2	9.954	8.67	8.145	7.371
四川	2014	8.291	237.565	7.66339	1	6.976	10.199	8.674	8.829	7.928
四川	2015	8.594	242.271	7.81519	1	7.276	10.368	8.686	9.451	8.622
四川	2016	8.134	238.2	7.68387	1	6.176	10.204	8.178	7.548	8.562
四川	2017	8.552	249.67	8.05387	1	6.143	10.454	8.178	9.095	8.89
四川	2018	9.006	255.701	8.24842	1	6.088	10.486	8.178	11.066	9.21
四川	2019	9.06	253.93	8.19129	1	7.109	10.624	5.043	11.482	11.041
四川	2020	9.39	262.77	8.47645	1	7.14	11.274	5.074	12.716	12.233
四川	2021	9.732	272.167	8.77958	1	7.171	11.965	5.106	14.083	13.554
天津	2006	8.487	212.108	6.84219	1	9.076	8.789	9.552	7.56	7.391
天津	2007	8.632	218.808	7.05832	1	9.302	8.751	9.313	8.406	7.663
天津	2008	8.571	210.617	6.7941	1	9.286	9.154	7.837	9.453	8.249
天津	2009	8.658	213.917	6.90055	1	9.321	8.868	7.837	9.552	8.487
天津	2010	8.975	213.351	6.88229	1	9.959	8.999	7.837	10.831	9.2
天津	2011	9.328	211.581	6.82519	1	9.954	9.194	7.837	11.687	9.353
天津	2012	10.07	216.887	6.99635	1	12.059	9.906	7.837	13.192	13.02
天津	2013	10.937	229.088	7.38994	1	12.152	10.315	7.837	13.338	13.197
天津	2014	11.015	237.565	7.66339	1	10.688	10.746	8.589	13.408	11.003
天津	2015	10.459	242.271	7.81519	1	11.175	10.901	8.284	12.66	11.487
天津	2016	10.303	238.2	7.68387	1	8.259	10.952	7.395	13.352	11.557
天津	2017	10.281	249.67	8.05387	1	8.091	10.539	7.395	13.513	11.867
天津	2018	10.402	255.701	8.24842	1	7.903	10.733	7.395	13.871	12.108
天津	2019	9.417	253.93	8.19129	1	7.113	11.269	0.587	15.096	13.019
天津	2020	9.762	262.77	8.47645	1	7.291	11.747	0.574	16.15	13.879
天津	2021	10.12	272.167	8.77958	1	7.473	12.246	0.561	17.279	14.796
宁夏	2006	5.592	212.108	6.84219	0	6.221	7.478	5.641	6.285	2.163
宁夏	2007	5.758	218.808	7.05832	0	6.166	8.001	6.711	5.746	2.443
宁夏	2008	5.476	210.617	6.7941	0	6.165	7.449	7.539	4.462	3.364
宁夏	2009	5.791	213.917	6.90055	0	6.102	8.303	7.539	4.324	2.65
宁夏	2010	5.345	213.351	6.88229	0	4.672	8.165	7.539	3.845	0.229
宁夏	2011	5.019	211.581	6.82519	0	4.573	8.274	7.539	4.632	-0.22
宁夏	2012	4.978	216.887	6.99635	0	5.103	8.552	7.539	4.434	1.822
宁夏	2013	5.492	229.088	7.38994	0	5.104	8.815	7.539	4.688	2.172
宁夏	2014	5.984	237.565	7.66339	0	5.192	9.171	8.016	6.081	4.366
宁夏	2015	6.255	242.271	7.81519	0	3.96	9.421	7.988	5.816	4.149
宁夏	2016	6.805	238.2	7.68387	0	6.477	9.42	7.487	5.69	4.95
宁夏	2017	7.359	249.67	8.05387	0	6.333	9.879	7.487	6.866	6.231
宁夏	2018	7.506	255.701	8.24842	0	6.236	9.478	7.487	7.196	7.131
宁夏	2019	6.592	253.93	8.19129	0	5.251	9.541	0.916	7.93	9.32
宁夏	2020	7.039	262.77	8.47645	0	5.429	10.859	0.954	9.043	5.154
宁夏	2021	7.516	272.167	8.77958	0	5.614	12.359	0.993	10.313	2.85
安徽	2006	7.065	212.108	6.84219	1	9.975	8.142	8.758	4.938	3.97
安徽	2007	7.421	218.808	7.05832	1	9.892	8.679	8.976	5.586	4.379
安徽	2008	7.294	210.617	6.7941	1	9.647	8.718	8.289	6.068	5.027
安徽	2009	7.476	213.917	6.90055	1	9.391	9.155	8.289	6.15	5.965
安徽	2010	7.676	213.351	6.88229	1	9.448	10.139	8.289	5.511	6.249
安徽	2011	7.783	211.581	6.82519	1	9.421	10.032	8.289	5.904	7.775
安徽	2012	7.999	216.887	6.99635	1	8.05	10.211	8.289	6.206	7.235
安徽	2013	8.273	229.088	7.38994	1	7.946	10.704	8.289	7.722	7.29
安徽	2014	8.839	237.565	7.66339	1	8.617	11.029	9.102	9.046	9.186
安徽	2015	8.947	242.271	7.81519	1	6.36	11.232	9.072	9.01	7.632
安徽	2016	8.49	238.2	7.68387	1	7.418	10.986	8.574	7.508	7.962
安徽	2017	8.738	249.67	8.05387	1	7.344	11.19	8.574	8.278	8.304
安徽	2018	8.859	255.701	8.24842	1	7.348	11.049	8.574	8.744	8.582
安徽	2019	9.194	253.93	8.19129	1	6.925	11.074	5.715	10.738	11.515
安徽	2020	9.528	262.77	8.47645	1	7.086	11.545	5.736	11.607	13.601
安徽	2021	9.875	272.167	8.77958	1	7.251	12.036	5.756	12.545	16.064
山东	2006	8.114	212.108	6.84219	1	9.242	10.467	9.513	6.566	5.169
山东	2007	8.4	218.808	7.05832	1	9.276	10.629	9.713	7.21	5.734
山东	2008	8.312	210.617	6.7941	1	9.159	10.614	10.456	6.394	6.448
山东	2009	8.469	213.917	6.90055	1	9.068	10.808	10.456	6.364	6.184
山东	2010	8.711	213.351	6.88229	1	9.35	11.518	10.456	7.257	6.237
山东	2011	8.668	211.581	6.82519	1	9.294	11.27	10.456	7.297	6.445
山东	2012	8.908	216.887	6.99635	1	8.334	11.42	10.456	8.816	6.833
山东	2013	9.233	229.088	7.38994	1	8.267	11.778	10.456	9.77	6.844
山东	2014	9.477	237.565	7.66339	1	8.434	11.904	10.239	10.915	8.486
山东	2015	9.728	242.271	7.81519	1	8.306	12.035	10.152	10.562	9.223
山东	2016	9.191	238.2	7.68387	1	7.354	11.434	9.671	8.411	9.086
山东	2017	9.494	249.67	8.05387	1	7.288	11.723	9.671	9.894	8.895
山东	2018	9.732	255.701	8.24842	1	7.19	11.201	9.671	11.036	9.562
山东	2019	10.104	253.93	8.19129	1	7.069	11.161	7.95	12.993	11.349
山东	2020	10.468	262.77	8.47645	1	7.096	11.624	8.085	14	12.395
山东	2021	10.845	272.167	8.77958	1	7.122	12.107	8.222	15.085	13.537
山西	2006	5.557	212.108	6.84219	0	6.725	5.564	9.035	3.986	2.552
山西	2007	5.87	218.808	7.05832	0	6.813	6.388	9.249	4.347	2.795
山西	2008	5.74	210.617	6.7941	0	6.722	6.099	8.245	5.463	3.447
山西	2009	5.714	213.917	6.90055	0	6.537	5.405	8.245	5.561	3.884
山西	2010	5.43	213.351	6.88229	0	5.42	5.27	8.245	4.703	3.375
山西	2011	5.441	211.581	6.82519	0	5.28	5.76	8.245	4.951	3.4
山西	2012	5.798	216.887	6.99635	0	5.486	6.392	8.245	5.999	3.395
山西	2013	6.155	229.088	7.38994	0	5.37	7.625	8.245	6.678	3.558
山西	2014	6.204	237.565	7.66339	0	5.451	8.067	7.948	6.482	4.422
山西	2015	6.522	242.271	7.81519	0	5.906	8.224	7.87	6.799	4.93
山西	2016	6.057	238.2	7.68387	0	4.994	7.11	6.884	6.132	5.166
山西	2017	6.897	249.67	8.05387	0	4.977	9.074	6.884	7.574	5.973
山西	2018	7.177	255.701	8.24842	0	4.921	9.142	6.884	8.4	6.536
山西	2019	6.74	253.93	8.19129	0	5.56	9.394	2.124	8.18	8.44
山西	2020	6.977	262.77	8.47645	0	5.655	10.43	2.09	8.836	9.079
山西	2021	7.222	272.167	8.77958	0	5.752	11.579	2.056	9.545	9.767
广东	2006	9.638	212.108	6.84219	1	9.872	10.98	10.102	9.253	8.002
广东	2007	9.881	218.808	7.05832	1	9.759	11.197	10.207	10.24	8.068
广东	2008	9.257	210.617	6.7941	1	9.673	11.1	10.335	7.931	8.159
广东	2009	9.244	213.917	6.90055	1	9.585	10.948	10.335	8.014	7.344
广东	2010	9.835	213.351	6.88229	1	10.124	11.858	10.335	10.793	7.713
广东	2011	9.888	211.581	6.82519	1	10.037	11.697	10.335	10.956	7.742
广东	2012	9.936	216.887	6.99635	1	9.371	11.7	10.335	11.643	8.647
广东	2013	10.237	229.088	7.38994	1	9.348	11.893	10.335	12.066	8.758
广东	2014	10.445	237.565	7.66339	1	10.482	11.991	10.233	12.271	11.546
广东	2015	11.076	242.271	7.81519	1	9.791	12.171	10.188	12.989	11.574
广东	2016	10.49	238.2	7.68387	1	7.848	12.094	9.831	11.47	11.209
广东	2017	10.61	249.67	8.05387	1	7.817	12.196	9.831	12.011	11.195
广东	2018	10.854	255.701	8.24842	1	7.783	12.139	9.831	12.992	11.527
广东	2019	11.342	253.93	8.19129	1	7.833	12.174	8.139	14.896	13.669
广东	2020	11.673	262.77	8.47645	1	7.832	12.562	8.217	15.771	14.61
广东	2021	12.014	272.167	8.77958	1	7.831	12.962	8.296	16.697	15.615
广西	2006	6.028	212.108	6.84219	0	8.839	7.617	7.35	4.159	1.8
广西	2007	6.048	218.808	7.05832	0	8.774	8.099	7.102	4.466	2.256
广西	2008	6.658	210.617	6.7941	0	8.747	8.439	9.244	5.373	2.858
广西	2009	6.732	213.917	6.90055	0	8.492	8.386	9.244	5.448	2.946
广西	2010	6.511	213.351	6.88229	0	7.246	8.621	9.244	4.878	1.848
广西	2011	6.451	211.581	6.82519	0	7.177	9.022	9.244	5.352	1.936
广西	2012	6.759	216.887	6.99635	0	7.457	9.258	9.244	6.446	4.975
广西	2013	7.534	229.088	7.38994	1	7.354	9.962	9.244	6.701	5.197
广西	2014	7.769	237.565	7.66339	1	7.446	10.17	9.8	6.96	5.06
广西	2015	7.606	242.271	7.81519	0	7.157	10.355	9.796	6.323	4.971
广西	2016	7.515	238.2	7.68387	0	6.476	9.901	9.576	6.017	5.605
广西	2017	7.719	249.67	8.05387	0	6.371	10.628	9.576	6.482	5.539
广西	2018	7.799	255.701	8.24842	0	6.246	10.193	9.576	6.855	6.126
广西	2019	7.27	253.93	8.19129	0	5.19	9.992	4.849	7.287	9.033
广西	2020	7.47	262.77	8.47645	0	5.137	10.468	4.968	7.714	10.153
广西	2021	7.675	272.167	8.77958	0	5.085	10.966	5.091	8.165	11.412
新疆	2006	5.467	212.108	6.84219	0	5.837	4.224	8.279	5.393	3.203
新疆	2007	5.575	218.808	7.05832	0	5.837	5.035	8.526	5.272	2.95
新疆	2008	4.718	210.617	6.7941	0	5.746	4.866	7.597	3.041	3.473
新疆	2009	4.741	213.917	6.90055	0	5.441	4.617	7.597	3.187	3.031
新疆	2010	3.772	213.351	6.88229	0	3.236	3.774	7.597	1.073	1.573
新疆	2011	3.538	211.581	6.82519	0	2.93	4.545	7.597	0.951	1.572
新疆	2012	3.359	216.887	6.99635	0	1.141	4.524	7.597	1.55	2.483
新疆	2013	3.58	229.088	7.38994	0	0.841	4.958	7.597	1.684	2.846
新疆	2014	4.076	237.565	7.66339	0	2.23	5.476	7.418	2.633	3.661
新疆	2015	4.862	242.271	7.81519	0	3.906	6.06	7.248	4.306	4.161
新疆	2016	4.448	238.2	7.68387	0	4.065	4.23	6.238	4.359	3.349
新疆	2017	5.293	249.67	8.05387	0	3.759	6.978	6.238	5.823	3.667
新疆	2018	5.32	255.701	8.24842	0	3.41	6.935	6.238	6.102	3.915
新疆	2019	5.448	253.93	8.19129	0	4.261	7.239	1.979	5.929	7.83
新疆	2020	5.784	262.77	8.47645	0	4.587	2.909	2.027	6.787	8.576
新疆	2021	6.141	272.167	8.77958	0	4.938	1.169	2.075	7.768	9.394
江苏	2006	9.151	212.108	6.84219	1	10.531	11.23	9.327	7.293	7.8
江苏	2007	9.487	218.808	7.05832	1	10.423	11.479	9.334	8.396	8.297
江苏	2008	9.179	210.617	6.7941	1	10.304	11.611	8.851	7.606	8.679
江苏	2009	9.242	213.917	6.90055	1	10.146	11.646	8.851	7.661	8.434
江苏	2010	10.261	213.351	6.88229	1	11.244	12.73	8.851	11.649	9.474
江苏	2011	10.428	211.581	6.82519	1	11.224	12.196	8.851	12.006	10.004
江苏	2012	10.597	216.887	6.99635	1	10.682	12.186	8.851	12.697	10.391
江苏	2013	10.76	229.088	7.38994	1	10.657	12.349	8.851	12.987	10.113
江苏	2014	10.733	237.565	7.66339	1	10.384	12.322	8.848	13.383	10.418
江苏	2015	10.578	242.271	7.81519	1	9.425	12.399	8.878	12.841	8.902
江苏	2016	9.639	238.2	7.68387	1	7.886	12.297	8.464	10.676	8.872
江苏	2017	9.656	249.67	8.05387	1	7.862	12.481	8.464	11.142	8.329
江苏	2018	9.746	255.701	8.24842	1	7.791	12.367	8.464	11.592	8.515
江苏	2019	11.494	253.93	8.19129	1	8.892	12.263	8.875	14.015	13.424
江苏	2020	11.934	262.77	8.47645	1	8.965	12.7	9.047	15.246	14.886
江苏	2021	12.39	272.167	8.77958	1	9.038	13.152	9.222	16.585	16.507
江西	2006	6.52	212.108	6.84219	0	8.675	7.344	9.876	4.316	2.197
江西	2007	6.917	218.808	7.05832	0	8.864	8.416	9.926	5.18	2.684
江西	2008	6.612	210.617	6.7941	0	8.819	9.032	8.731	4.431	3.338
江西	2009	6.748	213.917	6.90055	0	8.506	9.273	8.731	4.528	4.303
江西	2010	7.214	213.351	6.88229	1	8.627	9.571	8.731	5.697	3.381
江西	2011	7.181	211.581	6.82519	1	8.479	10.42	8.731	5.782	3.551
江西	2012	7.293	216.887	6.99635	1	6.379	10.584	8.731	7.444	2.523
江西	2013	7.167	229.088	7.38994	0	6.23	11.081	8.731	7.507	2.8
江西	2014	7.77	237.565	7.66339	1	7.758	11.284	9.782	8.17	5.552
江西	2015	8.323	242.271	7.81519	1	7.62	11.463	9.766	8.15	7.115
江西	2016	8.553	238.2	7.68387	1	6.934	11.054	9.38	7.353	8.046
江西	2017	8.82	249.67	8.05387	1	6.905	11.405	9.38	8.192	8.218
江西	2018	8.947	255.701	8.24842	1	6.761	11.308	9.38	8.316	8.972
江西	2019	9.056	253.93	8.19129	1	6.356	11.437	6.495	10.066	10.927
江西	2020	9.424	262.77	8.47645	1	6.368	12.439	6.637	10.97	12.483
江西	2021	9.806	272.167	8.77958	1	6.379	13.529	6.781	11.955	14.261
河北	2006	6.947	212.108	6.84219	1	8.471	7.962	8.701	5.646	3.839
河北	2007	6.975	218.808	7.05832	0	8.385	8.414	8.682	5.555	3.841
河北	2008	6.727	210.617	6.7941	0	8.4	8.83	7.786	5.476	4.267
河北	2009	6.939	213.917	6.90055	1	8.229	9.649	7.786	5.459	3.996
河北	2010	6.459	213.351	6.88229	0	7.002	8.711	7.786	5.142	2.654
河北	2011	6.406	211.581	6.82519	0	6.9	9.512	7.786	5.541	2.741
河北	2012	6.622	216.887	6.99635	0	5.395	9.859	7.786	7.222	3.111
河北	2013	6.859	229.088	7.38994	0	5.317	10.783	7.786	7.203	3.296
河北	2014	6.969	237.565	7.66339	0	6.888	10.841	7.065	7.095	5.658
河北	2015	7.592	242.271	7.81519	0	8.466	11.04	7.05	6.623	7.338
河北	2016	7.201	238.2	7.68387	0	6.633	9.942	6.114	6.218	7.098
河北	2017	7.637	249.67	8.05387	0	6.551	11.008	6.114	7.518	6.996
河北	2018	8.104	255.701	8.24842	0	6.407	10.827	6.114	9.053	8.119
河北	2019	8.493	253.93	8.19129	1	6.727	10.956	3.546	10.381	10.855
河北	2020	8.717	262.77	8.47645	1	6.721	11.492	3.496	11	12.552
河北	2021	8.946	272.167	8.77958	1	6.716	12.055	3.446	11.656	14.514
河南	2006	7.137	212.108	6.84219	1	8.782	8.51	9.547	5.78	3.075
河南	2007	7.287	218.808	7.05832	1	8.84	8.909	9.603	6.006	3.287
河南	2008	7.133	210.617	6.7941	1	8.69	9.293	8.636	6.421	4.095
河南	2009	7.403	213.917	6.90055	1	8.616	9.851	8.636	6.477	4.562
河南	2010	7.422	213.351	6.88229	1	8.218	10.333	8.636	6.12	4.125
河南	2011	7.445	211.581	6.82519	1	8.166	10.605	8.636	6.455	4.132
河南	2012	7.373	216.887	6.99635	1	6.208	10.864	8.636	7.179	5.698
河南	2013	7.863	229.088	7.38994	1	6.14	11.353	8.636	7.641	5.836
河南	2014	8.27	237.565	7.66339	1	8.101	11.73	9.42	7.221	5.939
河南	2015	8.368	242.271	7.81519	1	8.897	11.95	9.399	6.857	7.292
河南	2016	8.198	238.2	7.68387	1	7.126	11.52	8.979	5.964	7.403
河南	2017	8.432	249.67	8.05387	1	7.097	12.022	8.979	7.271	6.792
河南	2018	8.615	255.701	8.24842	1	7.018	11.467	8.979	7.58	8.03
河南	2019	8.607	253.93	8.19129	1	6.366	11.491	7.045	8.424	9.708
河南	2020	8.872	262.77	8.47645	1	6.393	12.051	7.207	8.804	10.987
河南	2021	9.145	272.167	8.77958	1	6.421	12.639	7.372	9.202	12.435
浙江	2006	9.874	212.108	6.84219	1	9.914	11.181	10.548	9.047	8.565
浙江	2007	9.966	218.808	7.05832	1	9.808	11.399	10.609	9.448	8.772
浙江	2008	9.009	210.617	6.7941	1	9.797	11.415	8.997	6.843	9.037
浙江	2009	9.021	213.917	6.90055	1	9.688	11.346	8.997	6.813	8.566
浙江	2010	9.612	213.351	6.88229	1	10.129	12.368	8.997	9.575	9.301
浙江	2011	9.666	211.581	6.82519	1	10.153	11.787	8.997	9.686	9.422
浙江	2012	9.86	216.887	6.99635	1	9.444	11.806	8.997	10.982	10.571
浙江	2013	10.053	229.088	7.38994	1	9.307	11.889	8.997	10.871	10.662
浙江	2014	10.335	237.565	7.66339	1	9.569	11.943	8.861	12.151	12.05
浙江	2015	10.492	242.271	7.81519	1	8.882	11.933	8.874	12.021	13.58
浙江	2016	10.43	238.2	7.68387	1	8.155	11.866	8.405	10.757	12.968
浙江	2017	10.56	249.67	8.05387	1	8.082	12.064	8.405	11.677	12.573
浙江	2018	10.802	255.701	8.24842	1	7.98	12.087	8.405	12.705	12.833
浙江	2019	10.827	253.93	8.19129	1	7.347	12.138	7.189	14.326	13.134
浙江	2020	11.137	262.77	8.47645	1	7.351	12.489	7.227	15.231	14.438
浙江	2021	11.456	272.167	8.77958	1	7.354	12.85	7.265	16.193	15.871
海南	2006	5.511	212.108	6.84219	0	7.709	7.425	8.046	2.546	1.741
海南	2007	6.07	218.808	7.05832	0	7.754	8.882	8.589	3.386	1.707
海南	2008	5.598	210.617	6.7941	0	7.41	9.168	6.749	3.487	1.818
海南	2009	5.55	213.917	6.90055	0	6.957	9.23	6.749	3.526	3.557
海南	2010	6.276	213.351	6.88229	0	5.136	10.127	6.749	5.752	2.976
海南	2011	6.195	211.581	6.82519	0	5.003	10.447	6.749	5.786	3.011
海南	2012	6.522	216.887	6.99635	0	6.293	10.479	6.749	6.512	4.355
海南	2013	7.083	229.088	7.38994	0	6.173	10.982	6.749	7.608	4.481
海南	2014	7.143	237.565	7.66339	0	7.227	11.287	7.344	6.478	4.352
海南	2015	6.593	242.271	7.81519	0	6.066	11.002	7.289	5.017	2.827
海南	2016	6.2	238.2	7.68387	0	6.024	10.556	6.422	4.779	3.219
海南	2017	6.502	249.67	8.05387	0	5.977	11.158	6.422	6.208	2.746
海南	2018	6.715	255.701	8.24842	0	5.907	11.182	6.422	6.748	3.316
海南	2019	5.943	253.93	8.19129	0	5.48	11.105	-0.247	6.902	6.475
海南	2020	6.032	262.77	8.47645	0	5.454	11.713	-0.237	7.43	7.437
海南	2021	6.123	272.167	8.77958	0	5.429	12.355	-0.227	7.999	8.542
湖北	2006	7.148	212.108	6.84219	1	8.876	7.317	9.453	6.152	4.036
湖北	2007	7.339	218.808	7.05832	1	8.865	7.405	9.456	6.935	4.613
湖北	2008	7.242	210.617	6.7941	1	8.779	8.136	8.417	6.926	5.5
湖北	2009	7.561	213.917	6.90055	1	8.668	8.803	8.417	7.08	5.796
湖北	2010	7.606	213.351	6.88229	1	8.23	9.541	8.417	6.676	4.454
湖北	2011	7.482	211.581	6.82519	1	8.204	9.655	8.417	7.302	4.688
湖北	2012	7.835	216.887	6.99635	1	7.666	10.169	8.417	8.801	6.202
湖北	2013	8.325	229.088	7.38994	1	7.734	10.569	8.417	9.236	6.524
湖北	2014	8.776	237.565	7.66339	1	7.026	10.89	9.144	10.75	6.724
湖北	2015	8.87	242.271	7.81519	1	6.422	10.986	9.09	11.427	6.686
湖北	2016	8.63	238.2	7.68387	1	6.849	10.471	8.632	10.405	6.794
湖北	2017	8.675	249.67	8.05387	1	6.809	10.853	8.632	11.214	5.866
湖北	2018	8.951	255.701	8.24842	1	6.766	10.969	8.632	11.592	6.794
湖北	2019	9.438	253.93	8.19129	1	7.27	11.081	5.756	12.239	10.842
湖北	2020	9.808	262.77	8.47645	1	7.346	11.705	5.829	13.338	11.939
湖北	2021	10.192	272.167	8.77958	1	7.422	12.364	5.904	14.536	13.147
湖南	2006	7.155	212.108	6.84219	1	8.386	8.185	9.795	6.276	2.825
湖南	2007	7.187	218.808	7.05832	1	8.274	8.576	9.806	6.455	2.792
湖南	2008	6.717	210.617	6.7941	0	8.13	9.046	8.566	5.653	3.543
湖南	2009	6.869	213.917	6.90055	0	7.926	9.215	8.566	5.698	5.013
湖南	2010	7.159	213.351	6.88229	1	7.571	9.904	8.566	5.326	4.205
湖南	2011	7.016	211.581	6.82519	1	7.584	10.328	8.566	4.973	4.374
湖南	2012	6.924	216.887	6.99635	0	4.56	10.417	8.566	6.331	5.43
湖南	2013	7.417	229.088	7.38994	1	4.47	10.808	8.566	7.439	5.464
湖南	2014	8.132	237.565	7.66339	1	6.989	11.096	9.594	8.16	7.366
湖南	2015	8.724	242.271	7.81519	1	7.991	11.231	9.624	8.385	8.508
湖南	2016	8.18	238.2	7.68387	1	6.873	10.186	9.158	6.743	7.939
湖南	2017	8.447	249.67	8.05387	1	6.894	11.195	9.158	8.005	6.985
湖南	2018	8.683	255.701	8.24842	1	6.862	11.058	9.158	8.778	7.559
湖南	2019	8.75	253.93	8.19129	1	6.176	11.368	5.758	10.699	9.748
湖南	2020	9.037	262.77	8.47645	1	6.235	12.133	5.783	11.48	10.945
湖南	2021	9.333	272.167	8.77958	1	6.295	12.949	5.808	12.318	12.29
甘肃	2006	5.071	212.108	6.84219	0	7.321	2.803	7.926	5.324	1.998
甘肃	2007	5.396	218.808	7.05832	0	6.656	3.125	9.063	6.139	2.042
甘肃	2008	5.045	210.617	6.7941	0	6.377	3.437	7.757	6.295	2.349
甘肃	2009	5.049	213.917	6.90055	0	5.908	3.358	7.757	6.552	3.287
甘肃	2010	4.16	213.351	6.88229	0	5.114	2.093	7.757	3.014	2.667
甘肃	2011	4.143	211.581	6.82519	0	5.153	2.433	7.757	3.163	2.759
甘肃	2012	4.261	216.887	6.99635	0	3.635	3.226	7.757	3.944	2.429
甘肃	2013	4.587	229.088	7.38994	0	3.487	4.599	7.757	4.712	2.627
甘肃	2014	4.936	237.565	7.66339	0	4.316	5.338	7.861	4.972	3.208
甘肃	2015	5.425	242.271	7.81519	0	5.917	5.403	7.536	6.064	4.492
甘肃	2016	5.851	238.2	7.68387	0	6.323	3.077	6.764	7.603	5.49
甘肃	2017	6.955	249.67	8.05387	0	6.249	5.891	6.764	8.665	7.207
甘肃	2018	7.273	255.701	8.24842	0	6.148	6.178	6.764	8.857	8.42
甘肃	2019	6.583	253.93	8.19129	0	3.435	6.681	2.837	10.322	9.64
甘肃	2020	6.85	262.77	8.47645	0	3.43	7.792	2.832	11.377	10.957
甘肃	2021	7.129	272.167	8.77958	0	3.424	9.087	2.828	12.541	12.453
福建	2006	8.696	212.108	6.84219	1	9.309	10.457	10.574	7.762	5.613
福建	2007	8.886	218.808	7.05832	1	9.387	10.608	10.582	8.24	5.911
福建	2008	8.1	210.617	6.7941	1	9.367	10.663	10.306	5.016	6.238
福建	2009	8.181	213.917	6.90055	1	9.345	10.748	10.306	5.032	6.983
福建	2010	9.022	213.351	6.88229	1	8.649	11.771	10.306	8.11	7.175
福建	2011	9.019	211.581	6.82519	1	8.548	11.654	10.306	8.123	7.42
福建	2012	9.237	216.887	6.99635	1	8.367	11.534	10.306	9.305	8.336
福建	2013	9.376	229.088	7.38994	1	8.278	11.734	10.306	8.992	8.447
福建	2014	9.622	237.565	7.66339	1	7.849	11.788	10.391	10.31	9.74
福建	2015	10.297	242.271	7.81519	1	5.824	11.904	10.384	13.646	10.296
福建	2016	10.052	238.2	7.68387	1	7.283	12.035	9.965	10.905	10.07
福建	2017	10.209	249.67	8.05387	1	7.251	12.196	9.965	11.405	10.226
福建	2018	10.263	255.701	8.24842	1	7.158	12.27	9.965	11.36	10.564
福建	2019	10.153	253.93	8.19129	1	7.182	12.329	7.831	11.077	12.344
福建	2020	10.477	262.77	8.47645	1	7.337	12.746	7.929	11.714	13.489
福建	2021	10.811	272.167	8.77958	1	7.496	13.176	8.028	12.388	14.74
西藏	2006	2.867	212.108	6.84219	0	-3.577	3.326	9.686	2.956	2.012
西藏	2007	3.31	218.808	7.05832	0	-2.854	4.559	9.65	3.184	2.014
西藏	2008	1.702	210.617	6.7941	0	-3.727	4.448	3.96	1.814	2.36
西藏	2009	1.554	213.917	6.90055	0	-4.657	4.138	3.96	1.967	-0.347
西藏	2010	0.737	213.351	6.88229	0	-2.611	3.41	3.96	-0.747	-0.736
西藏	2011	0.118	211.581	6.82519	0	-3.695	2.679	3.96	-1.448	-0.715
西藏	2012	-0.106	216.887	6.99635	0	-6.339	3.846	3.96	-1.272	0.487
西藏	2013	-0.161	229.088	7.38994	0	-7.145	3.164	3.96	-1.051	0.46
西藏	2014	0.647	237.565	7.66339	0	-6.12	4.672	5.832	-0.659	1.302
西藏	2015	1.124	242.271	7.81519	0	-4.447	4.76	5.919	-0.231	1.271
西藏	2016	2.694	238.2	7.68387	0	1.879	4.89	4.184	0.761	1.758
西藏	2017	3.102	249.67	8.05387	0	1.926	5.399	4.184	2.047	1.957
西藏	2018	3.25	255.701	8.24842	0	1.523	5.597	4.184	2.45	2.496
西藏	2019	2.711	253.93	8.19129	0	-0.196	6.248	-1.236	3.286	5.454
西藏	2020	2.023	262.77	8.47645	0	-0.222	7.471	-1.263	2.651	6.422
西藏	2021	1.509	272.167	8.77958	0	-0.25	8.933	-1.291	2.138	7.562
贵州	2006	5.165	212.108	6.84219	0	6.874	4.82	8.61	4.101	1.306
贵州	2007	5.61	218.808	7.05832	0	6.652	5.365	9.018	5.709	1.829
贵州	2008	5.215	210.617	6.7941	0	6.666	5.175	7.646	5.327	2.63
贵州	2009	5.346	213.917	6.90055	0	6.398	5.116	7.646	5.502	2.705
贵州	2010	4.401	213.351	6.88229	0	4.15	4.132	7.646	3.09	0.926
贵州	2011	4.138	211.581	6.82519	0	3.944	4.528	7.646	3.381	0.965
贵州	2012	4.572	216.887	6.99635	0	4.658	5.777	7.646	3.898	3.423
贵州	2013	5.348	229.088	7.38994	0	4.406	6.717	7.646	4.676	3.697
贵州	2014	5.776	237.565	7.66339	0	5.243	6.748	8.99	4.848	3.308
贵州	2015	5.509	242.271	7.81519	0	5.073	6.675	9.02	4.098	3.17
贵州	2016	5.567	238.2	7.68387	0	5.707	6.328	8.583	4.034	3.183
贵州	2017	6.615	249.67	8.05387	0	5.677	8.927	8.583	6.092	3.797
贵州	2018	7.049	255.701	8.24842	0	5.566	8.745	8.583	7.518	4.831
贵州	2019	7.384	253.93	8.19129	0	5.483	8.92	4.402	9.133	8.981
贵州	2020	7.744	262.77	8.47645	0	5.541	10.187	4.428	10.337	11.477
贵州	2021	8.122	272.167	8.77958	0	5.599	11.633	4.454	11.7	14.668
辽宁	2006	7.95	212.108	6.84219	1	8.532	8.695	9.514	8.126	4.956
辽宁	2007	8.178	218.808	7.05832	1	8.503	9.021	9.584	8.826	5.715
辽宁	2008	8.26	210.617	6.7941	1	8.428	9.336	9.167	9.405	6.266
辽宁	2009	8.463	213.917	6.90055	1	8.203	9.969	9.167	9.465	6.496
辽宁	2010	8.539	213.351	6.88229	1	8.028	10.564	9.167	9.373	4.889
辽宁	2011	8.161	211.581	6.82519	1	7.855	10.314	9.167	9.529	5.057
辽宁	2012	8.052	216.887	6.99635	1	5.974	10.625	9.167	9.792	6.933
辽宁	2013	8.486	229.088	7.38994	1	5.996	11.001	9.167	9.696	6.996
辽宁	2014	8.625	237.565	7.66339	1	6.31	10.96	9.051	10.254	7.615
辽宁	2015	8.575	242.271	7.81519	1	5.817	10.605	8.915	10.117	7.369
辽宁	2016	8.217	238.2	7.68387	1	6.535	8.507	8.331	10.128	7.581
辽宁	2017	8.506	249.67	8.05387	1	6.446	9.567	8.331	11.312	6.876
辽宁	2018	8.753	255.701	8.24842	1	6.218	9.767	8.331	11.76	7.69
辽宁	2019	9.252	253.93	8.19129	1	6.856	10.054	5.968	13.202	10.178
辽宁	2020	9.564	262.77	8.47645	1	6.891	10.669	5.973	14.297	10.846
辽宁	2021	9.886	272.167	8.77958	1	6.925	11.321	5.979	15.482	11.557
重庆	2006	8.061	212.108	6.84219	1	8.942	8.285	9.516	9.51	4.119
重庆	2007	7.972	218.808	7.05832	1	8.916	8.964	9.381	8.479	4.61
重庆	2008	7.697	210.617	6.7941	1	8.967	9.26	8.344	7.959	5.164
重庆	2009	7.788	213.917	6.90055	1	8.897	9.334	8.344	7.857	6.417
重庆	2010	8.132	213.351	6.88229	1	7.89	9.639	8.344	8.904	7.337
重庆	2011	8.229	211.581	6.82519	1	7.471	9.83	8.344	8.733	7.809
重庆	2012	8.547	216.887	6.99635	1	6.573	10.061	8.344	10.371	8.828
重庆	2013	9.06	229.088	7.38994	1	6.606	10.566	8.344	11.377	8.914
重庆	2014	9.501	237.565	7.66339	1	8.614	10.792	8.58	11.691	9.433
重庆	2015	9.296	242.271	7.81519	1	8.3	10.859	8.681	10.253	9.111
重庆	2016	8.871	238.2	7.68387	1	7.052	11.181	8.067	9.055	9
重庆	2017	8.672	249.67	8.05387	1	7.075	11.307	8.067	7.984	8.927
重庆	2018	9.176	255.701	8.24842	1	7.009	11.516	8.067	10.021	9.266
重庆	2019	9.156	253.93	8.19129	1	7.084	11.533	5.611	8.965	12.586
重庆	2020	9.483	262.77	8.47645	1	7.087	12.18	5.628	10.148	14.149
重庆	2021	9.822	272.167	8.77958	1	7.091	12.863	5.645	11.486	15.907
陕西	2006	4.994	212.108	6.84219	0	6.788	4.013	6.591	4.558	2.714
陕西	2007	5.012	218.808	7.05832	0	6.685	4.39	6.339	4.932	3.256
陕西	2008	5.861	210.617	6.7941	0	6.708	4.932	7.649	7.421	4.097
陕西	2009	5.949	213.917	6.90055	0	6.602	4.512	7.649	7.549	4.095
陕西	2010	5.163	213.351	6.88229	0	5.119	3.023	7.649	6.007	3.178
陕西	2011	5.45	211.581	6.82519	0	5.059	5.146	7.649	6.309	3.401
陕西	2012	5.783	216.887	6.99635	0	5.243	5.303	7.649	7.557	5.895
陕西	2013	6.761	229.088	7.38994	0	5.12	7.218	7.649	8.195	6.691
陕西	2014	7.243	237.565	7.66339	0	5.373	7.489	8.08	9.03	8.636
陕西	2015	7.479	242.271	7.81519	0	5.125	7.711	8.006	8.3	8.906
陕西	2016	7.868	238.2	7.68387	1	7.268	6.819	7.425	8.589	9.237
陕西	2017	8.339	249.67	8.05387	1	7.267	8.188	7.425	9.601	9.216
陕西	2018	8.544	255.701	8.24842	1	7.259	8.631	7.425	9.804	9.603
陕西	2019	8.296	253.93	8.19129	1	6.048	8.785	5.562	10.689	10.398
陕西	2020	8.722	262.77	8.47645	1	6.263	9.612	5.679	11.525	11.227
陕西	2021	9.17	272.167	8.77958	1	6.486	10.516	5.798	12.427	12.123
青海	2006	4.166	212.108	6.84219	0	6.138	4.724	5.605	2.984	1.839
青海	2007	4.653	218.808	7.05832	0	5.796	5.909	5.525	4.198	2.855
青海	2008	4.519	210.617	6.7941	0	5.562	5.698	4.375	4.759	3.401
青海	2009	4.456	213.917	6.90055	0	5.041	5.159	4.375	4.959	2.507
青海	2010	3.712	213.351	6.88229	0	3.331	5.261	4.375	3.32	1.064
青海	2011	3.371	211.581	6.82519	0	2.9	5.068	4.375	3.712	1.305
青海	2012	3.564	216.887	6.99635	0	2.186	5.296	4.375	4.714	1.993
青海	2013	4.037	229.088	7.38994	0	2.209	6.814	4.375	4.854	1.91
青海	2014	3.739	237.565	7.66339	0	2.923	6.878	1.604	5.311	2.047
青海	2015	4.141	242.271	7.81519	0	2.585	5.793	3.683	6.815	2.194
青海	2016	4.749	238.2	7.68387	0	5.257	5.616	2.648	7.85	2.373
青海	2017	5.21	249.67	8.05387	0	5.207	6.937	2.648	8.579	2.676
青海	2018	5.31	255.701	8.24842	0	4.895	6.513	2.648	8.861	3.635
青海	2019	4.747	253.93	8.19129	0	4.476	6.615	-0.067	5.297	7.412
青海	2020	5.061	262.77	8.47645	0	4.707	10.056	-0.067	6.123	8.949
青海	2021	5.396	272.167	8.77958	0	4.949	15.286	-0.068	7.078	10.806
黑龙江	2006	5.862	212.108	6.84219	0	8.516	5.131	9.317	2.723	3.155
黑龙江	2007	6.039	218.808	7.05832	0	8.564	5.409	8.99	4.078	3.369
黑龙江	2008	6.287	210.617	6.7941	0	8.494	5.492	8.497	6.304	4.042
黑龙江	2009	6.464	213.917	6.90055	0	8.177	5.763	8.497	6.559	4.141
黑龙江	2010	6.171	213.351	6.88229	0	7.721	5.13	8.497	6.099	2.621
黑龙江	2011	5.947	211.581	6.82519	0	7.628	5.581	8.497	6.161	3.462
黑龙江	2012	6.665	216.887	6.99635	0	7.189	6.813	8.497	8.011	8.361
黑龙江	2013	7.922	229.088	7.38994	1	7.211	8.032	8.497	8.145	8.202
黑龙江	2014	7.968	237.565	7.66339	1	7.314	7.982	8.531	8.522	7.47
黑龙江	2015	7.629	242.271	7.81519	0	6.868	7.736	8.257	8.346	7.562
黑龙江	2016	6.787	238.2	7.68387	0	6.441	5.692	7.587	6.938	7.28
黑龙江	2017	7.876	249.67	8.05387	0	6.295	8.394	7.587	9.009	8.095
黑龙江	2018	7.975	255.701	8.24842	0	6.168	8.646	7.587	9.303	8.172
黑龙江	2019	7.097	253.93	8.19129	0	6.267	9.317	1.132	9.921	8.848
黑龙江	2020	7.432	262.77	8.47645	0	6.369	10.526	1.141	11.103	9.675
黑龙江	2021	7.782	272.167	8.77958	0	6.472	11.891	1.151	12.427	10.578

## Sheet: 省份编码
province	yearprovince	year	省份年度市场化指数market	年度全国指数总和（每个年度之和）	年度全国指数平均值（除以31个地区）	该省（地区）大于全国平均值取1，否者取0	政府与市场关系	非国有经济发展	产品市场的发育程度	要素市场的发育程度	市场中介组织的发育和法律制度环境
27	200627	2006	9.41	212.108	6.84219	1	9.795	9.462	9.667	7.938	9.958
27	200727	2007	9.472	218.808	7.05832	1	9.828	9.429	9.783	8.361	10.107
27	200827	2008	9.422	210.617	6.7941	1	9.855	8.603	8.134	10.946	10.409
27	200927	2009	9.451	213.917	6.90055	1	9.747	8.132	8.134	11.37	9.106
27	201027	2010	9.949	213.351	6.88229	1	10.901	9.792	8.134	13.152	10.583
27	201127	2011	10.318	211.581	6.82519	1	10.803	9.801	8.134	13.616	10.501
27	201227	2012	10.068	216.887	6.99635	1	9.296	9.891	8.134	13.415	11.002
27	201327	2013	10.275	229.088	7.38994	1	9.295	10.231	8.134	13.606	11.012
27	201427	2014	10.766	237.565	7.66339	1	10.84	10.391	8.99	14.16	12.577
27	201527	2015	11.113	242.271	7.81519	1	10.754	10.386	9.01	14.387	14.132
27	201627	2016	11.225	238.2	7.68387	1	8.604	10.264	8.295	15.642	13.322
27	201727	2017	11.233	249.67	8.05387	1	8.633	10.415	8.295	15.228	13.596
27	201827	2018	11.379	255.701	8.24842	1	8.66	10.454	8.295	15.692	13.796
27	201927	2019	11.104	253.93	8.19129	1	8.214	10.439	7.029	15.541	14.297
27	202027	2020	11.544	262.77	8.47645	1	8.345	10.888	7.103	16.713	15.189
27	202127	2021	12.001	272.167	8.77958	1	8.478	11.355	7.178	17.973	16.136
30	200630	2006	5.962	212.108	6.84219	0	8.304	5.409	7.429	5.813	3.02
30	200730	2007	6.19	218.808	7.05832	0	8.291	6.318	6.974	6.348	3.467
30	200830	2008	5.87	210.617	6.7941	0	8.293	6.867	6.288	5.057	3.925
30	200930	2009	5.891	213.917	6.90055	0	7.947	6.784	6.288	5.132	4.007
30	201030	2010	5.92	213.351	6.88229	0	8.642	6.878	6.288	4.857	3.78
30	201130	2011	5.936	211.581	6.82519	0	8.44	7.575	6.288	4.676	3.8
30	201230	2012	5.562	216.887	6.99635	0	4.617	8.003	6.288	4.973	2.835
30	201330	2013	5.376	229.088	7.38994	0	4.628	8.086	6.288	4.92	2.964
30	201430	2014	5.821	237.565	7.66339	0	5.931	7.821	7.365	5.492	2.651
30	201530	2015	5.479	242.271	7.81519	0	5.799	6.756	7.247	5.336	2.277
30	201630	2016	5.216	238.2	7.68387	0	5.449	6.075	6.801	5.238	2.515
30	201730	2017	5.694	249.67	8.05387	0	5.445	7.393	6.801	6.086	2.746
30	201830	2018	5.829	255.701	8.24842	0	5.397	7.564	6.801	6.006	3.379
30	201930	2019	6.867	253.93	8.19129	0	6.459	7.802	4.444	6.946	8.685
30	202030	2020	7.188	262.77	8.47645	0	6.669	8.549	4.464	7.704	9.744
30	202130	2021	7.525	272.167	8.77958	0	6.885	9.369	4.483	8.545	10.932
16	200616	2006	6.206	212.108	6.84219	0	6.793	7.156	9.71	4.712	2.482
16	200716	2007	6.21	218.808	7.05832	0	6.759	7.436	9.425	4.949	2.471
16	200816	2008	5.961	210.617	6.7941	0	6.59	7.979	9.035	4.485	2.961
16	200916	2009	6.089	213.917	6.90055	0	6.39	8.174	9.035	4.64	3.584
16	201016	2010	5.864	213.351	6.88229	0	5.117	8.3	9.035	3.51	3.067
16	201116	2011	5.72	211.581	6.82519	0	4.982	8.786	9.035	2.984	3.089
16	201216	2012	6.641	216.887	6.99635	0	3.921	9.239	9.035	7.925	3.233
16	201316	2013	6.437	229.088	7.38994	0	3.835	9.59	9.035	6.517	3.387
16	201416	2014	6.158	237.565	7.66339	0	3.57	9.584	8.726	5.522	2.128
16	201516	2015	5.805	242.271	7.81519	0	4.184	9.422	8.47	5.042	2.259
16	201616	2016	5.807	238.2	7.68387	0	4.937	8.492	7.761	4.841	3.004
16	201716	2017	5.993	249.67	8.05387	0	4.814	8.598	7.761	6.083	2.711
16	201816	2018	6.181	255.701	8.24842	0	4.623	8.972	7.761	6.325	3.222
16	201916	2019	5.812	253.93	8.19129	0	5.223	9.091	2.383	7.074	5.289
16	202016	2020	6.061	262.77	8.47645	0	5.481	10.059	2.393	7.95	5.602
16	202116	2021	6.32	272.167	8.77958	0	5.751	11.13	2.403	8.934	5.934
2	200602	2006	8.569	212.108	6.84219	1	9.311	9.32	7.672	8.284	8.116
2	200702	2007	8.776	218.808	7.05832	1	9.245	9.26	8.733	8.524	8.235
2	200802	2008	8.566	210.617	6.7941	1	9.14	9.26	6.496	10.167	8.713
2	200902	2009	8.658	213.917	6.90055	1	8.954	8.92	6.496	10.671	8.529
2	201002	2010	8.907	213.351	6.88229	1	8.492	9.833	6.496	11.913	9.152
2	201102	2011	8.868	211.581	6.82519	1	8.401	9.163	6.496	11.865	9.292
2	201202	2012	8.895	216.887	6.99635	1	7.079	9.067	6.496	12.828	10.911
2	201302	2013	9.282	229.088	7.38994	1	7.025	9.038	6.496	13.228	11.18
2	201402	2014	9.212	237.565	7.66339	1	7.308	9.272	5.048	13.483	12.332
2	201502	2015	9.192	242.271	7.81519	1	7.199	9.409	5.18	12.237	12.147
2	201602	2016	9.171	238.2	7.68387	1	7.142	8.943	3.381	14.779	11.61
2	201702	2017	9.236	249.67	8.05387	1	7.222	9.28	3.381	14.921	11.379
2	201802	2018	9.239	255.701	8.24842	1	7.182	9.296	3.381	14.878	11.457
2	201902	2019	9.512	253.93	8.19129	1	7.061	9.177	2.5	15.674	13.149
2	202002	2020	9.813	262.77	8.47645	1	7.073	9.794	2.472	16.601	13.596
2	202102	2021	10.123	272.167	8.77958	1	7.085	10.452	2.445	17.583	14.059
11	200611	2006	6.347	212.108	6.84219	0	7.727	6.967	9.892	3.582	3.511
11	200711	2007	6.639	218.808	7.05832	0	7.805	7.429	9.965	4.482	3.951
11	200811	2008	6.715	210.617	6.7941	0	7.869	8.134	9.162	5.184	4.524
11	200911	2009	6.899	213.917	6.90055	0	7.73	8.57	9.162	5.236	4.721
11	201011	2010	6.979	213.351	6.88229	1	7.244	9.1	9.162	5.29	3.498
11	201111	2011	6.795	211.581	6.82519	0	7.101	9.245	9.162	5.613	3.602
11	201211	2012	6.948	216.887	6.99635	0	7.146	9.57	9.162	5.963	5.04
11	201311	2013	7.336	229.088	7.38994	0	7.067	9.788	9.162	6.346	5.112
11	201411	2014	7.323	237.565	7.66339	0	6.97	9.969	8.887	6.351	6.204
11	201511	2015	7.618	242.271	7.81519	0	6.114	10.32	8.792	7.006	7.325
11	201611	2016	7.661	238.2	7.68387	0	5.881	9.662	8.082	7.699	6.983
11	201711	2017	8.358	249.67	8.05387	1	5.691	9.852	8.082	10.801	7.364
11	201811	2018	8.262	255.701	8.24842	1	5.461	8.597	8.082	11.294	7.877
11	201911	2019	7.481	253.93	8.19129	0	4.833	8.433	3.52	11.332	9.286
11	202011	2020	7.756	262.77	8.47645	0	4.813	9.089	3.486	12.82	10.068
11	202111	2021	8.04	272.167	8.77958	0	4.793	9.797	3.452	14.504	10.915
9	200609	2006	7.391	212.108	6.84219	1	9.597	8.222	8.868	5.99	4.271
9	200709	2007	7.652	218.808	7.05832	1	9.436	8.764	8.937	6.853	4.892
9	200809	2008	7.154	210.617	6.7941	1	9.042	9.054	8.67	4.853	5.682
9	200909	2009	7.521	213.917	6.90055	1	8.657	8.896	8.67	6.439	6.257
9	201009	2010	7.431	213.351	6.88229	1	8.465	9.183	8.67	5.57	5.787
9	201109	2011	7.433	211.581	6.82519	1	8.467	9.438	8.67	5.803	5.337
9	201209	2012	7.365	216.887	6.99635	1	6.269	9.646	8.67	7.186	7.31
9	201309	2013	7.998	229.088	7.38994	1	6.2	9.954	8.67	8.145	7.371
9	201409	2014	8.291	237.565	7.66339	1	6.976	10.199	8.674	8.829	7.928
9	201509	2015	8.594	242.271	7.81519	1	7.276	10.368	8.686	9.451	8.622
9	201609	2016	8.134	238.2	7.68387	1	6.176	10.204	8.178	7.548	8.562
9	201709	2017	8.552	249.67	8.05387	1	6.143	10.454	8.178	9.095	8.89
9	201809	2018	9.006	255.701	8.24842	1	6.088	10.486	8.178	11.066	9.21
9	201909	2019	9.06	253.93	8.19129	1	7.109	10.624	5.043	11.482	11.041
9	202009	2020	9.39	262.77	8.47645	1	7.14	11.274	5.074	12.716	12.233
9	202109	2021	9.732	272.167	8.77958	1	7.171	11.965	5.106	14.083	13.554
25	200625	2006	8.487	212.108	6.84219	1	9.076	8.789	9.552	7.56	7.391
25	200725	2007	8.632	218.808	7.05832	1	9.302	8.751	9.313	8.406	7.663
25	200825	2008	8.571	210.617	6.7941	1	9.286	9.154	7.837	9.453	8.249
25	200925	2009	8.658	213.917	6.90055	1	9.321	8.868	7.837	9.552	8.487
25	201025	2010	8.975	213.351	6.88229	1	9.959	8.999	7.837	10.831	9.2
25	201125	2011	9.328	211.581	6.82519	1	9.954	9.194	7.837	11.687	9.353
25	201225	2012	10.07	216.887	6.99635	1	12.059	9.906	7.837	13.192	13.02
25	201325	2013	10.937	229.088	7.38994	1	12.152	10.315	7.837	13.338	13.197
25	201425	2014	11.015	237.565	7.66339	1	10.688	10.746	8.589	13.408	11.003
25	201525	2015	10.459	242.271	7.81519	1	11.175	10.901	8.284	12.66	11.487
25	201625	2016	10.303	238.2	7.68387	1	8.259	10.952	7.395	13.352	11.557
25	201725	2017	10.281	249.67	8.05387	1	8.091	10.539	7.395	13.513	11.867
25	201825	2018	10.402	255.701	8.24842	1	7.903	10.733	7.395	13.871	12.108
25	201925	2019	9.417	253.93	8.19129	1	7.113	11.269	0.587	15.096	13.019
25	202025	2020	9.762	262.77	8.47645	1	7.291	11.747	0.574	16.15	13.879
25	202125	2021	10.12	272.167	8.77958	1	7.473	12.246	0.561	17.279	14.796
15	200615	2006	5.592	212.108	6.84219	0	6.221	7.478	5.641	6.285	2.163
15	200715	2007	5.758	218.808	7.05832	0	6.166	8.001	6.711	5.746	2.443
15	200815	2008	5.476	210.617	6.7941	0	6.165	7.449	7.539	4.462	3.364
15	200915	2009	5.791	213.917	6.90055	0	6.102	8.303	7.539	4.324	2.65
15	201015	2010	5.345	213.351	6.88229	0	4.672	8.165	7.539	3.845	0.229
15	201115	2011	5.019	211.581	6.82519	0	4.573	8.274	7.539	4.632	-0.22
15	201215	2012	4.978	216.887	6.99635	0	5.103	8.552	7.539	4.434	1.822
15	201315	2013	5.492	229.088	7.38994	0	5.104	8.815	7.539	4.688	2.172
15	201415	2014	5.984	237.565	7.66339	0	5.192	9.171	8.016	6.081	4.366
15	201515	2015	6.255	242.271	7.81519	0	3.96	9.421	7.988	5.816	4.149
15	201615	2016	6.805	238.2	7.68387	0	6.477	9.42	7.487	5.69	4.95
15	201715	2017	7.359	249.67	8.05387	0	6.333	9.879	7.487	6.866	6.231
15	201815	2018	7.506	255.701	8.24842	0	6.236	9.478	7.487	7.196	7.131
15	201915	2019	6.592	253.93	8.19129	0	5.251	9.541	0.916	7.93	9.32
15	202015	2020	7.039	262.77	8.47645	0	5.429	10.859	0.954	9.043	5.154
15	202115	2021	7.516	272.167	8.77958	0	5.614	12.359	0.993	10.313	2.85
3	200603	2006	7.065	212.108	6.84219	1	9.975	8.142	8.758	4.938	3.97
3	200703	2007	7.421	218.808	7.05832	1	9.892	8.679	8.976	5.586	4.379
3	200803	2008	7.294	210.617	6.7941	1	9.647	8.718	8.289	6.068	5.027
3	200903	2009	7.476	213.917	6.90055	1	9.391	9.155	8.289	6.15	5.965
3	201003	2010	7.676	213.351	6.88229	1	9.448	10.139	8.289	5.511	6.249
3	201103	2011	7.783	211.581	6.82519	1	9.421	10.032	8.289	5.904	7.775
3	201203	2012	7.999	216.887	6.99635	1	8.05	10.211	8.289	6.206	7.235
3	201303	2013	8.273	229.088	7.38994	1	7.946	10.704	8.289	7.722	7.29
3	201403	2014	8.839	237.565	7.66339	1	8.617	11.029	9.102	9.046	9.186
3	201503	2015	8.947	242.271	7.81519	1	6.36	11.232	9.072	9.01	7.632
3	201603	2016	8.49	238.2	7.68387	1	7.418	10.986	8.574	7.508	7.962
3	201703	2017	8.738	249.67	8.05387	1	7.344	11.19	8.574	8.278	8.304
3	201803	2018	8.859	255.701	8.24842	1	7.348	11.049	8.574	8.744	8.582
3	201903	2019	9.194	253.93	8.19129	1	6.925	11.074	5.715	10.738	11.515
3	202003	2020	9.528	262.77	8.47645	1	7.086	11.545	5.736	11.607	13.601
3	202103	2021	9.875	272.167	8.77958	1	7.251	12.036	5.756	12.545	16.064
20	200620	2006	8.114	212.108	6.84219	1	9.242	10.467	9.513	6.566	5.169
20	200720	2007	8.4	218.808	7.05832	1	9.276	10.629	9.713	7.21	5.734
20	200820	2008	8.312	210.617	6.7941	1	9.159	10.614	10.456	6.394	6.448
20	200920	2009	8.469	213.917	6.90055	1	9.068	10.808	10.456	6.364	6.184
20	201020	2010	8.711	213.351	6.88229	1	9.35	11.518	10.456	7.257	6.237
20	201120	2011	8.668	211.581	6.82519	1	9.294	11.27	10.456	7.297	6.445
20	201220	2012	8.908	216.887	6.99635	1	8.334	11.42	10.456	8.816	6.833
20	201320	2013	9.233	229.088	7.38994	1	8.267	11.778	10.456	9.77	6.844
20	201420	2014	9.477	237.565	7.66339	1	8.434	11.904	10.239	10.915	8.486
20	201520	2015	9.728	242.271	7.81519	1	8.306	12.035	10.152	10.562	9.223
20	201620	2016	9.191	238.2	7.68387	1	7.354	11.434	9.671	8.411	9.086
20	201720	2017	9.494	249.67	8.05387	1	7.288	11.723	9.671	9.894	8.895
20	201820	2018	9.732	255.701	8.24842	1	7.19	11.201	9.671	11.036	9.562
20	201920	2019	10.104	253.93	8.19129	1	7.069	11.161	7.95	12.993	11.349
20	202020	2020	10.468	262.77	8.47645	1	7.096	11.624	8.085	14	12.395
20	202120	2021	10.845	272.167	8.77958	1	7.122	12.107	8.222	15.085	13.537
6	200606	2006	5.557	212.108	6.84219	0	6.725	5.564	9.035	3.986	2.552
6	200706	2007	5.87	218.808	7.05832	0	6.813	6.388	9.249	4.347	2.795
6	200806	2008	5.74	210.617	6.7941	0	6.722	6.099	8.245	5.463	3.447
6	200906	2009	5.714	213.917	6.90055	0	6.537	5.405	8.245	5.561	3.884
6	201006	2010	5.43	213.351	6.88229	0	5.42	5.27	8.245	4.703	3.375
6	201106	2011	5.441	211.581	6.82519	0	5.28	5.76	8.245	4.951	3.4
6	201206	2012	5.798	216.887	6.99635	0	5.486	6.392	8.245	5.999	3.395
6	201306	2013	6.155	229.088	7.38994	0	5.37	7.625	8.245	6.678	3.558
6	201406	2014	6.204	237.565	7.66339	0	5.451	8.067	7.948	6.482	4.422
6	201506	2015	6.522	242.271	7.81519	0	5.906	8.224	7.87	6.799	4.93
6	201606	2016	6.057	238.2	7.68387	0	4.994	7.11	6.884	6.132	5.166
6	201706	2017	6.897	249.67	8.05387	0	4.977	9.074	6.884	7.574	5.973
6	201806	2018	7.177	255.701	8.24842	0	4.921	9.142	6.884	8.4	6.536
6	201906	2019	6.74	253.93	8.19129	0	5.56	9.394	2.124	8.18	8.44
6	202006	2020	6.977	262.77	8.47645	0	5.655	10.43	2.09	8.836	9.079
6	202106	2021	7.222	272.167	8.77958	0	5.752	11.579	2.056	9.545	9.767
1	200601	2006	9.638	212.108	6.84219	1	9.872	10.98	10.102	9.253	8.002
1	200701	2007	9.881	218.808	7.05832	1	9.759	11.197	10.207	10.24	8.068
1	200801	2008	9.257	210.617	6.7941	1	9.673	11.1	10.335	7.931	8.159
1	200901	2009	9.244	213.917	6.90055	1	9.585	10.948	10.335	8.014	7.344
1	201001	2010	9.835	213.351	6.88229	1	10.124	11.858	10.335	10.793	7.713
1	201101	2011	9.888	211.581	6.82519	1	10.037	11.697	10.335	10.956	7.742
1	201201	2012	9.936	216.887	6.99635	1	9.371	11.7	10.335	11.643	8.647
1	201301	2013	10.237	229.088	7.38994	1	9.348	11.893	10.335	12.066	8.758
1	201401	2014	10.445	237.565	7.66339	1	10.482	11.991	10.233	12.271	11.546
1	201501	2015	11.076	242.271	7.81519	1	9.791	12.171	10.188	12.989	11.574
1	201601	2016	10.49	238.2	7.68387	1	7.848	12.094	9.831	11.47	11.209
1	201701	2017	10.61	249.67	8.05387	1	7.817	12.196	9.831	12.011	11.195
1	201801	2018	10.854	255.701	8.24842	1	7.783	12.139	9.831	12.992	11.527
1	201901	2019	11.342	253.93	8.19129	1	7.833	12.174	8.139	14.896	13.669
1	202001	2020	11.673	262.77	8.47645	1	7.832	12.562	8.217	15.771	14.61
1	202101	2021	12.014	272.167	8.77958	1	7.831	12.962	8.296	16.697	15.615
24	200624	2006	6.028	212.108	6.84219	0	8.839	7.617	7.35	4.159	1.8
24	200724	2007	6.048	218.808	7.05832	0	8.774	8.099	7.102	4.466	2.256
24	200824	2008	6.658	210.617	6.7941	0	8.747	8.439	9.244	5.373	2.858
24	200924	2009	6.732	213.917	6.90055	0	8.492	8.386	9.244	5.448	2.946
24	201024	2010	6.511	213.351	6.88229	0	7.246	8.621	9.244	4.878	1.848
24	201124	2011	6.451	211.581	6.82519	0	7.177	9.022	9.244	5.352	1.936
24	201224	2012	6.759	216.887	6.99635	0	7.457	9.258	9.244	6.446	4.975
24	201324	2013	7.534	229.088	7.38994	1	7.354	9.962	9.244	6.701	5.197
24	201424	2014	7.769	237.565	7.66339	1	7.446	10.17	9.8	6.96	5.06
24	201524	2015	7.606	242.271	7.81519	0	7.157	10.355	9.796	6.323	4.971
24	201624	2016	7.515	238.2	7.68387	0	6.476	9.901	9.576	6.017	5.605
24	201724	2017	7.719	249.67	8.05387	0	6.371	10.628	9.576	6.482	5.539
24	201824	2018	7.799	255.701	8.24842	0	6.246	10.193	9.576	6.855	6.126
24	201924	2019	7.27	253.93	8.19129	0	5.19	9.992	4.849	7.287	9.033
24	202024	2020	7.47	262.77	8.47645	0	5.137	10.468	4.968	7.714	10.153
24	202124	2021	7.675	272.167	8.77958	0	5.085	10.966	5.091	8.165	11.412
19	200619	2006	5.467	212.108	6.84219	0	5.837	4.224	8.279	5.393	3.203
19	200719	2007	5.575	218.808	7.05832	0	5.837	5.035	8.526	5.272	2.95
19	200819	2008	4.718	210.617	6.7941	0	5.746	4.866	7.597	3.041	3.473
19	200919	2009	4.741	213.917	6.90055	0	5.441	4.617	7.597	3.187	3.031
19	201019	2010	3.772	213.351	6.88229	0	3.236	3.774	7.597	1.073	1.573
19	201119	2011	3.538	211.581	6.82519	0	2.93	4.545	7.597	0.951	1.572
19	201219	2012	3.359	216.887	6.99635	0	1.141	4.524	7.597	1.55	2.483
19	201319	2013	3.58	229.088	7.38994	0	0.841	4.958	7.597	1.684	2.846
19	201419	2014	4.076	237.565	7.66339	0	2.23	5.476	7.418	2.633	3.661
19	201519	2015	4.862	242.271	7.81519	0	3.906	6.06	7.248	4.306	4.161
19	201619	2016	4.448	238.2	7.68387	0	4.065	4.23	6.238	4.359	3.349
19	201719	2017	5.293	249.67	8.05387	0	3.759	6.978	6.238	5.823	3.667
19	201819	2018	5.32	255.701	8.24842	0	3.41	6.935	6.238	6.102	3.915
19	201919	2019	5.448	253.93	8.19129	0	4.261	7.239	1.979	5.929	7.83
19	202019	2020	5.784	262.77	8.47645	0	4.587	2.909	2.027	6.787	8.576
19	202119	2021	6.141	272.167	8.77958	0	4.938	1.169	2.075	7.768	9.394
4	200604	2006	9.151	212.108	6.84219	1	10.531	11.23	9.327	7.293	7.8
4	200704	2007	9.487	218.808	7.05832	1	10.423	11.479	9.334	8.396	8.297
4	200804	2008	9.179	210.617	6.7941	1	10.304	11.611	8.851	7.606	8.679
4	200904	2009	9.242	213.917	6.90055	1	10.146	11.646	8.851	7.661	8.434
4	201004	2010	10.261	213.351	6.88229	1	11.244	12.73	8.851	11.649	9.474
4	201104	2011	10.428	211.581	6.82519	1	11.224	12.196	8.851	12.006	10.004
4	201204	2012	10.597	216.887	6.99635	1	10.682	12.186	8.851	12.697	10.391
4	201304	2013	10.76	229.088	7.38994	1	10.657	12.349	8.851	12.987	10.113
4	201404	2014	10.733	237.565	7.66339	1	10.384	12.322	8.848	13.383	10.418
4	201504	2015	10.578	242.271	7.81519	1	9.425	12.399	8.878	12.841	8.902
4	201604	2016	9.639	238.2	7.68387	1	7.886	12.297	8.464	10.676	8.872
4	201704	2017	9.656	249.67	8.05387	1	7.862	12.481	8.464	11.142	8.329
4	201804	2018	9.746	255.701	8.24842	1	7.791	12.367	8.464	11.592	8.515
4	201904	2019	11.494	253.93	8.19129	1	8.892	12.263	8.875	14.015	13.424
4	202004	2020	11.934	262.77	8.47645	1	8.965	12.7	9.047	15.246	14.886
4	202104	2021	12.39	272.167	8.77958	1	9.038	13.152	9.222	16.585	16.507
5	200605	2006	6.52	212.108	6.84219	0	8.675	7.344	9.876	4.316	2.197
5	200705	2007	6.917	218.808	7.05832	0	8.864	8.416	9.926	5.18	2.684
5	200805	2008	6.612	210.617	6.7941	0	8.819	9.032	8.731	4.431	3.338
5	200905	2009	6.748	213.917	6.90055	0	8.506	9.273	8.731	4.528	4.303
5	201005	2010	7.214	213.351	6.88229	1	8.627	9.571	8.731	5.697	3.381
5	201105	2011	7.181	211.581	6.82519	1	8.479	10.42	8.731	5.782	3.551
5	201205	2012	7.293	216.887	6.99635	1	6.379	10.584	8.731	7.444	2.523
5	201305	2013	7.167	229.088	7.38994	0	6.23	11.081	8.731	7.507	2.8
5	201405	2014	7.77	237.565	7.66339	1	7.758	11.284	9.782	8.17	5.552
5	201505	2015	8.323	242.271	7.81519	1	7.62	11.463	9.766	8.15	7.115
5	201605	2016	8.553	238.2	7.68387	1	6.934	11.054	9.38	7.353	8.046
5	201705	2017	8.82	249.67	8.05387	1	6.905	11.405	9.38	8.192	8.218
5	201805	2018	8.947	255.701	8.24842	1	6.761	11.308	9.38	8.316	8.972
5	201905	2019	9.056	253.93	8.19129	1	6.356	11.437	6.495	10.066	10.927
5	202005	2020	9.424	262.77	8.47645	1	6.368	12.439	6.637	10.97	12.483
5	202105	2021	9.806	272.167	8.77958	1	6.379	13.529	6.781	11.955	14.261
7	200607	2006	6.947	212.108	6.84219	1	8.471	7.962	8.701	5.646	3.839
7	200707	2007	6.975	218.808	7.05832	0	8.385	8.414	8.682	5.555	3.841
7	200807	2008	6.727	210.617	6.7941	0	8.4	8.83	7.786	5.476	4.267
7	200907	2009	6.939	213.917	6.90055	1	8.229	9.649	7.786	5.459	3.996
7	201007	2010	6.459	213.351	6.88229	0	7.002	8.711	7.786	5.142	2.654
7	201107	2011	6.406	211.581	6.82519	0	6.9	9.512	7.786	5.541	2.741
7	201207	2012	6.622	216.887	6.99635	0	5.395	9.859	7.786	7.222	3.111
7	201307	2013	6.859	229.088	7.38994	0	5.317	10.783	7.786	7.203	3.296
7	201407	2014	6.969	237.565	7.66339	0	6.888	10.841	7.065	7.095	5.658
7	201507	2015	7.592	242.271	7.81519	0	8.466	11.04	7.05	6.623	7.338
7	201607	2016	7.201	238.2	7.68387	0	6.633	9.942	6.114	6.218	7.098
7	201707	2017	7.637	249.67	8.05387	0	6.551	11.008	6.114	7.518	6.996
7	201807	2018	8.104	255.701	8.24842	0	6.407	10.827	6.114	9.053	8.119
7	201907	2019	8.493	253.93	8.19129	1	6.727	10.956	3.546	10.381	10.855
7	202007	2020	8.717	262.77	8.47645	1	6.721	11.492	3.496	11	12.552
7	202107	2021	8.946	272.167	8.77958	1	6.716	12.055	3.446	11.656	14.514
17	200617	2006	7.137	212.108	6.84219	1	8.782	8.51	9.547	5.78	3.075
17	200717	2007	7.287	218.808	7.05832	1	8.84	8.909	9.603	6.006	3.287
17	200817	2008	7.133	210.617	6.7941	1	8.69	9.293	8.636	6.421	4.095
17	200917	2009	7.403	213.917	6.90055	1	8.616	9.851	8.636	6.477	4.562
17	201017	2010	7.422	213.351	6.88229	1	8.218	10.333	8.636	6.12	4.125
17	201117	2011	7.445	211.581	6.82519	1	8.166	10.605	8.636	6.455	4.132
17	201217	2012	7.373	216.887	6.99635	1	6.208	10.864	8.636	7.179	5.698
17	201317	2013	7.863	229.088	7.38994	1	6.14	11.353	8.636	7.641	5.836
17	201417	2014	8.27	237.565	7.66339	1	8.101	11.73	9.42	7.221	5.939
17	201517	2015	8.368	242.271	7.81519	1	8.897	11.95	9.399	6.857	7.292
17	201617	2016	8.198	238.2	7.68387	1	7.126	11.52	8.979	5.964	7.403
17	201717	2017	8.432	249.67	8.05387	1	7.097	12.022	8.979	7.271	6.792
17	201817	2018	8.615	255.701	8.24842	1	7.018	11.467	8.979	7.58	8.03
17	201917	2019	8.607	253.93	8.19129	1	6.366	11.491	7.045	8.424	9.708
17	202017	2020	8.872	262.77	8.47645	1	6.393	12.051	7.207	8.804	10.987
17	202117	2021	9.145	272.167	8.77958	1	6.421	12.639	7.372	9.202	12.435
13	200613	2006	9.874	212.108	6.84219	1	9.914	11.181	10.548	9.047	8.565
13	200713	2007	9.966	218.808	7.05832	1	9.808	11.399	10.609	9.448	8.772
13	200813	2008	9.009	210.617	6.7941	1	9.797	11.415	8.997	6.843	9.037
13	200913	2009	9.021	213.917	6.90055	1	9.688	11.346	8.997	6.813	8.566
13	201013	2010	9.612	213.351	6.88229	1	10.129	12.368	8.997	9.575	9.301
13	201113	2011	9.666	211.581	6.82519	1	10.153	11.787	8.997	9.686	9.422
13	201213	2012	9.86	216.887	6.99635	1	9.444	11.806	8.997	10.982	10.571
13	201313	2013	10.053	229.088	7.38994	1	9.307	11.889	8.997	10.871	10.662
13	201413	2014	10.335	237.565	7.66339	1	9.569	11.943	8.861	12.151	12.05
13	201513	2015	10.492	242.271	7.81519	1	8.882	11.933	8.874	12.021	13.58
13	201613	2016	10.43	238.2	7.68387	1	8.155	11.866	8.405	10.757	12.968
13	201713	2017	10.56	249.67	8.05387	1	8.082	12.064	8.405	11.677	12.573
13	201813	2018	10.802	255.701	8.24842	1	7.98	12.087	8.405	12.705	12.833
13	201913	2019	10.827	253.93	8.19129	1	7.347	12.138	7.189	14.326	13.134
13	202013	2020	11.137	262.77	8.47645	1	7.351	12.489	7.227	15.231	14.438
13	202113	2021	11.456	272.167	8.77958	1	7.354	12.85	7.265	16.193	15.871
14	200614	2006	5.511	212.108	6.84219	0	7.709	7.425	8.046	2.546	1.741
14	200714	2007	6.07	218.808	7.05832	0	7.754	8.882	8.589	3.386	1.707
14	200814	2008	5.598	210.617	6.7941	0	7.41	9.168	6.749	3.487	1.818
14	200914	2009	5.55	213.917	6.90055	0	6.957	9.23	6.749	3.526	3.557
14	201014	2010	6.276	213.351	6.88229	0	5.136	10.127	6.749	5.752	2.976
14	201114	2011	6.195	211.581	6.82519	0	5.003	10.447	6.749	5.786	3.011
14	201214	2012	6.522	216.887	6.99635	0	6.293	10.479	6.749	6.512	4.355
14	201314	2013	7.083	229.088	7.38994	0	6.173	10.982	6.749	7.608	4.481
14	201414	2014	7.143	237.565	7.66339	0	7.227	11.287	7.344	6.478	4.352
14	201514	2015	6.593	242.271	7.81519	0	6.066	11.002	7.289	5.017	2.827
14	201614	2016	6.2	238.2	7.68387	0	6.024	10.556	6.422	4.779	3.219
14	201714	2017	6.502	249.67	8.05387	0	5.977	11.158	6.422	6.208	2.746
14	201814	2018	6.715	255.701	8.24842	0	5.907	11.182	6.422	6.748	3.316
14	201914	2019	5.943	253.93	8.19129	0	5.48	11.105	-0.247	6.902	6.475
14	202014	2020	6.032	262.77	8.47645	0	5.454	11.713	-0.237	7.43	7.437
14	202114	2021	6.123	272.167	8.77958	0	5.429	12.355	-0.227	7.999	8.542
21	200621	2006	7.148	212.108	6.84219	1	8.876	7.317	9.453	6.152	4.036
21	200721	2007	7.339	218.808	7.05832	1	8.865	7.405	9.456	6.935	4.613
21	200821	2008	7.242	210.617	6.7941	1	8.779	8.136	8.417	6.926	5.5
21	200921	2009	7.561	213.917	6.90055	1	8.668	8.803	8.417	7.08	5.796
21	201021	2010	7.606	213.351	6.88229	1	8.23	9.541	8.417	6.676	4.454
21	201121	2011	7.482	211.581	6.82519	1	8.204	9.655	8.417	7.302	4.688
21	201221	2012	7.835	216.887	6.99635	1	7.666	10.169	8.417	8.801	6.202
21	201321	2013	8.325	229.088	7.38994	1	7.734	10.569	8.417	9.236	6.524
21	201421	2014	8.776	237.565	7.66339	1	7.026	10.89	9.144	10.75	6.724
21	201521	2015	8.87	242.271	7.81519	1	6.422	10.986	9.09	11.427	6.686
21	201621	2016	8.63	238.2	7.68387	1	6.849	10.471	8.632	10.405	6.794
21	201721	2017	8.675	249.67	8.05387	1	6.809	10.853	8.632	11.214	5.866
21	201821	2018	8.951	255.701	8.24842	1	6.766	10.969	8.632	11.592	6.794
21	201921	2019	9.438	253.93	8.19129	1	7.27	11.081	5.756	12.239	10.842
21	202021	2020	9.808	262.77	8.47645	1	7.346	11.705	5.829	13.338	11.939
21	202121	2021	10.192	272.167	8.77958	1	7.422	12.364	5.904	14.536	13.147
18	200618	2006	7.155	212.108	6.84219	1	8.386	8.185	9.795	6.276	2.825
18	200718	2007	7.187	218.808	7.05832	1	8.274	8.576	9.806	6.455	2.792
18	200818	2008	6.717	210.617	6.7941	0	8.13	9.046	8.566	5.653	3.543
18	200918	2009	6.869	213.917	6.90055	0	7.926	9.215	8.566	5.698	5.013
18	201018	2010	7.159	213.351	6.88229	1	7.571	9.904	8.566	5.326	4.205
18	201118	2011	7.016	211.581	6.82519	1	7.584	10.328	8.566	4.973	4.374
18	201218	2012	6.924	216.887	6.99635	0	4.56	10.417	8.566	6.331	5.43
18	201318	2013	7.417	229.088	7.38994	1	4.47	10.808	8.566	7.439	5.464
18	201418	2014	8.132	237.565	7.66339	1	6.989	11.096	9.594	8.16	7.366
18	201518	2015	8.724	242.271	7.81519	1	7.991	11.231	9.624	8.385	8.508
18	201618	2016	8.18	238.2	7.68387	1	6.873	10.186	9.158	6.743	7.939
18	201718	2017	8.447	249.67	8.05387	1	6.894	11.195	9.158	8.005	6.985
18	201818	2018	8.683	255.701	8.24842	1	6.862	11.058	9.158	8.778	7.559
18	201918	2019	8.75	253.93	8.19129	1	6.176	11.368	5.758	10.699	9.748
18	202018	2020	9.037	262.77	8.47645	1	6.235	12.133	5.783	11.48	10.945
18	202118	2021	9.333	272.167	8.77958	1	6.295	12.949	5.808	12.318	12.29
22	200622	2006	5.071	212.108	6.84219	0	7.321	2.803	7.926	5.324	1.998
22	200722	2007	5.396	218.808	7.05832	0	6.656	3.125	9.063	6.139	2.042
22	200822	2008	5.045	210.617	6.7941	0	6.377	3.437	7.757	6.295	2.349
22	200922	2009	5.049	213.917	6.90055	0	5.908	3.358	7.757	6.552	3.287
22	201022	2010	4.16	213.351	6.88229	0	5.114	2.093	7.757	3.014	2.667
22	201122	2011	4.143	211.581	6.82519	0	5.153	2.433	7.757	3.163	2.759
22	201222	2012	4.261	216.887	6.99635	0	3.635	3.226	7.757	3.944	2.429
22	201322	2013	4.587	229.088	7.38994	0	3.487	4.599	7.757	4.712	2.627
22	201422	2014	4.936	237.565	7.66339	0	4.316	5.338	7.861	4.972	3.208
22	201522	2015	5.425	242.271	7.81519	0	5.917	5.403	7.536	6.064	4.492
22	201622	2016	5.851	238.2	7.68387	0	6.323	3.077	6.764	7.603	5.49
22	201722	2017	6.955	249.67	8.05387	0	6.249	5.891	6.764	8.665	7.207
22	201822	2018	7.273	255.701	8.24842	0	6.148	6.178	6.764	8.857	8.42
22	201922	2019	6.583	253.93	8.19129	0	3.435	6.681	2.837	10.322	9.64
22	202022	2020	6.85	262.77	8.47645	0	3.43	7.792	2.832	11.377	10.957
22	202122	2021	7.129	272.167	8.77958	0	3.424	9.087	2.828	12.541	12.453
12	200612	2006	8.696	212.108	6.84219	1	9.309	10.457	10.574	7.762	5.613
12	200712	2007	8.886	218.808	7.05832	1	9.387	10.608	10.582	8.24	5.911
12	200812	2008	8.1	210.617	6.7941	1	9.367	10.663	10.306	5.016	6.238
12	200912	2009	8.181	213.917	6.90055	1	9.345	10.748	10.306	5.032	6.983
12	201012	2010	9.022	213.351	6.88229	1	8.649	11.771	10.306	8.11	7.175
12	201112	2011	9.019	211.581	6.82519	1	8.548	11.654	10.306	8.123	7.42
12	201212	2012	9.237	216.887	6.99635	1	8.367	11.534	10.306	9.305	8.336
12	201312	2013	9.376	229.088	7.38994	1	8.278	11.734	10.306	8.992	8.447
12	201412	2014	9.622	237.565	7.66339	1	7.849	11.788	10.391	10.31	9.74
12	201512	2015	10.297	242.271	7.81519	1	5.824	11.904	10.384	13.646	10.296
12	201612	2016	10.052	238.2	7.68387	1	7.283	12.035	9.965	10.905	10.07
12	201712	2017	10.209	249.67	8.05387	1	7.251	12.196	9.965	11.405	10.226
12	201812	2018	10.263	255.701	8.24842	1	7.158	12.27	9.965	11.36	10.564
12	201912	2019	10.153	253.93	8.19129	1	7.182	12.329	7.831	11.077	12.344
12	202012	2020	10.477	262.77	8.47645	1	7.337	12.746	7.929	11.714	13.489
12	202112	2021	10.811	272.167	8.77958	1	7.496	13.176	8.028	12.388	14.74
28	200628	2006	2.867	212.108	6.84219	0	-3.577	3.326	9.686	2.956	2.012
28	200728	2007	3.31	218.808	7.05832	0	-2.854	4.559	9.65	3.184	2.014
28	200828	2008	1.702	210.617	6.7941	0	-3.727	4.448	3.96	1.814	2.36
28	200928	2009	1.554	213.917	6.90055	0	-4.657	4.138	3.96	1.967	-0.347
28	201028	2010	0.737	213.351	6.88229	0	-2.611	3.41	3.96	-0.747	-0.736
28	201128	2011	0.118	211.581	6.82519	0	-3.695	2.679	3.96	-1.448	-0.715
28	201228	2012	-0.106	216.887	6.99635	0	-6.339	3.846	3.96	-1.272	0.487
28	201328	2013	-0.161	229.088	7.38994	0	-7.145	3.164	3.96	-1.051	0.46
28	201428	2014	0.647	237.565	7.66339	0	-6.12	4.672	5.832	-0.659	1.302
28	201528	2015	1.124	242.271	7.81519	0	-4.447	4.76	5.919	-0.231	1.271
28	201628	2016	2.694	238.2	7.68387	0	1.879	4.89	4.184	0.761	1.758
28	201728	2017	3.102	249.67	8.05387	0	1.926	5.399	4.184	2.047	1.957
28	201828	2018	3.25	255.701	8.24842	0	1.523	5.597	4.184	2.45	2.496
28	201928	2019	2.711	253.93	8.19129	0	-0.196	6.248	-1.236	3.286	5.454
28	202028	2020	2.023	262.77	8.47645	0	-0.222	7.471	-1.263	2.651	6.422
28	202128	2021	1.509	272.167	8.77958	0	-0.25	8.933	-1.291	2.138	7.562
29	200629	2006	5.165	212.108	6.84219	0	6.874	4.82	8.61	4.101	1.306
29	200729	2007	5.61	218.808	7.05832	0	6.652	5.365	9.018	5.709	1.829
29	200829	2008	5.215	210.617	6.7941	0	6.666	5.175	7.646	5.327	2.63
29	200929	2009	5.346	213.917	6.90055	0	6.398	5.116	7.646	5.502	2.705
29	201029	2010	4.401	213.351	6.88229	0	4.15	4.132	7.646	3.09	0.926
29	201129	2011	4.138	211.581	6.82519	0	3.944	4.528	7.646	3.381	0.965
29	201229	2012	4.572	216.887	6.99635	0	4.658	5.777	7.646	3.898	3.423
29	201329	2013	5.348	229.088	7.38994	0	4.406	6.717	7.646	4.676	3.697
29	201429	2014	5.776	237.565	7.66339	0	5.243	6.748	8.99	4.848	3.308
29	201529	2015	5.509	242.271	7.81519	0	5.073	6.675	9.02	4.098	3.17
29	201629	2016	5.567	238.2	7.68387	0	5.707	6.328	8.583	4.034	3.183
29	201729	2017	6.615	249.67	8.05387	0	5.677	8.927	8.583	6.092	3.797
29	201829	2018	7.049	255.701	8.24842	0	5.566	8.745	8.583	7.518	4.831
29	201929	2019	7.384	253.93	8.19129	0	5.483	8.92	4.402	9.133	8.981
29	202029	2020	7.744	262.77	8.47645	0	5.541	10.187	4.428	10.337	11.477
29	202129	2021	8.122	272.167	8.77958	0	5.599	11.633	4.454	11.7	14.668
10	200610	2006	7.95	212.108	6.84219	1	8.532	8.695	9.514	8.126	4.956
10	200710	2007	8.178	218.808	7.05832	1	8.503	9.021	9.584	8.826	5.715
10	200810	2008	8.26	210.617	6.7941	1	8.428	9.336	9.167	9.405	6.266
10	200910	2009	8.463	213.917	6.90055	1	8.203	9.969	9.167	9.465	6.496
10	201010	2010	8.539	213.351	6.88229	1	8.028	10.564	9.167	9.373	4.889
10	201110	2011	8.161	211.581	6.82519	1	7.855	10.314	9.167	9.529	5.057
10	201210	2012	8.052	216.887	6.99635	1	5.974	10.625	9.167	9.792	6.933
10	201310	2013	8.486	229.088	7.38994	1	5.996	11.001	9.167	9.696	6.996
10	201410	2014	8.625	237.565	7.66339	1	6.31	10.96	9.051	10.254	7.615
10	201510	2015	8.575	242.271	7.81519	1	5.817	10.605	8.915	10.117	7.369
10	201610	2016	8.217	238.2	7.68387	1	6.535	8.507	8.331	10.128	7.581
10	201710	2017	8.506	249.67	8.05387	1	6.446	9.567	8.331	11.312	6.876
10	201810	2018	8.753	255.701	8.24842	1	6.218	9.767	8.331	11.76	7.69
10	201910	2019	9.252	253.93	8.19129	1	6.856	10.054	5.968	13.202	10.178
10	202010	2020	9.564	262.77	8.47645	1	6.891	10.669	5.973	14.297	10.846
10	202110	2021	9.886	272.167	8.77958	1	6.925	11.321	5.979	15.482	11.557
26	200626	2006	8.061	212.108	6.84219	1	8.942	8.285	9.516	9.51	4.119
26	200726	2007	7.972	218.808	7.05832	1	8.916	8.964	9.381	8.479	4.61
26	200826	2008	7.697	210.617	6.7941	1	8.967	9.26	8.344	7.959	5.164
26	200926	2009	7.788	213.917	6.90055	1	8.897	9.334	8.344	7.857	6.417
26	201026	2010	8.132	213.351	6.88229	1	7.89	9.639	8.344	8.904	7.337
26	201126	2011	8.229	211.581	6.82519	1	7.471	9.83	8.344	8.733	7.809
26	201226	2012	8.547	216.887	6.99635	1	6.573	10.061	8.344	10.371	8.828
26	201326	2013	9.06	229.088	7.38994	1	6.606	10.566	8.344	11.377	8.914
26	201426	2014	9.501	237.565	7.66339	1	8.614	10.792	8.58	11.691	9.433
26	201526	2015	9.296	242.271	7.81519	1	8.3	10.859	8.681	10.253	9.111
26	201626	2016	8.871	238.2	7.68387	1	7.052	11.181	8.067	9.055	9
26	201726	2017	8.672	249.67	8.05387	1	7.075	11.307	8.067	7.984	8.927
26	201826	2018	9.176	255.701	8.24842	1	7.009	11.516	8.067	10.021	9.266
26	201926	2019	9.156	253.93	8.19129	1	7.084	11.533	5.611	8.965	12.586
26	202026	2020	9.483	262.77	8.47645	1	7.087	12.18	5.628	10.148	14.149
26	202126	2021	9.822	272.167	8.77958	1	7.091	12.863	5.645	11.486	15.907
23	200623	2006	4.994	212.108	6.84219	0	6.788	4.013	6.591	4.558	2.714
23	200723	2007	5.012	218.808	7.05832	0	6.685	4.39	6.339	4.932	3.256
23	200823	2008	5.861	210.617	6.7941	0	6.708	4.932	7.649	7.421	4.097
23	200923	2009	5.949	213.917	6.90055	0	6.602	4.512	7.649	7.549	4.095
23	201023	2010	5.163	213.351	6.88229	0	5.119	3.023	7.649	6.007	3.178
23	201123	2011	5.45	211.581	6.82519	0	5.059	5.146	7.649	6.309	3.401
23	201223	2012	5.783	216.887	6.99635	0	5.243	5.303	7.649	7.557	5.895
23	201323	2013	6.761	229.088	7.38994	0	5.12	7.218	7.649	8.195	6.691
23	201423	2014	7.243	237.565	7.66339	0	5.373	7.489	8.08	9.03	8.636
23	201523	2015	7.479	242.271	7.81519	0	5.125	7.711	8.006	8.3	8.906
23	201623	2016	7.868	238.2	7.68387	1	7.268	6.819	7.425	8.589	9.237
23	201723	2017	8.339	249.67	8.05387	1	7.267	8.188	7.425	9.601	9.216
23	201823	2018	8.544	255.701	8.24842	1	7.259	8.631	7.425	9.804	9.603
23	201923	2019	8.296	253.93	8.19129	1	6.048	8.785	5.562	10.689	10.398
23	202023	2020	8.722	262.77	8.47645	1	6.263	9.612	5.679	11.525	11.227
23	202123	2021	9.17	272.167	8.77958	1	6.486	10.516	5.798	12.427	12.123
8	200608	2006	4.166	212.108	6.84219	0	6.138	4.724	5.605	2.984	1.839
8	200708	2007	4.653	218.808	7.05832	0	5.796	5.909	5.525	4.198	2.855
8	200808	2008	4.519	210.617	6.7941	0	5.562	5.698	4.375	4.759	3.401
8	200908	2009	4.456	213.917	6.90055	0	5.041	5.159	4.375	4.959	2.507
8	201008	2010	3.712	213.351	6.88229	0	3.331	5.261	4.375	3.32	1.064
8	201108	2011	3.371	211.581	6.82519	0	2.9	5.068	4.375	3.712	1.305
8	201208	2012	3.564	216.887	6.99635	0	2.186	5.296	4.375	4.714	1.993
8	201308	2013	4.037	229.088	7.38994	0	2.209	6.814	4.375	4.854	1.91
8	201408	2014	3.739	237.565	7.66339	0	2.923	6.878	1.604	5.311	2.047
8	201508	2015	4.141	242.271	7.81519	0	2.585	5.793	3.683	6.815	2.194
8	201608	2016	4.749	238.2	7.68387	0	5.257	5.616	2.648	7.85	2.373
8	201708	2017	5.21	249.67	8.05387	0	5.207	6.937	2.648	8.579	2.676
8	201808	2018	5.31	255.701	8.24842	0	4.895	6.513	2.648	8.861	3.635
8	201908	2019	4.747	253.93	8.19129	0	4.476	6.615	-0.067	5.297	7.412
8	202008	2020	5.061	262.77	8.47645	0	4.707	10.056	-0.067	6.123	8.949
8	202108	2021	5.396	272.167	8.77958	0	4.949	15.286	-0.068	7.078	10.806
31	200631	2006	5.862	212.108	6.84219	0	8.516	5.131	9.317	2.723	3.155
31	200731	2007	6.039	218.808	7.05832	0	8.564	5.409	8.99	4.078	3.369
31	200831	2008	6.287	210.617	6.7941	0	8.494	5.492	8.497	6.304	4.042
31	200931	2009	6.464	213.917	6.90055	0	8.177	5.763	8.497	6.559	4.141
31	201031	2010	6.171	213.351	6.88229	0	7.721	5.13	8.497	6.099	2.621
31	201131	2011	5.947	211.581	6.82519	0	7.628	5.581	8.497	6.161	3.462
31	201231	2012	6.665	216.887	6.99635	0	7.189	6.813	8.497	8.011	8.361
31	201331	2013	7.922	229.088	7.38994	1	7.211	8.032	8.497	8.145	8.202
31	201431	2014	7.968	237.565	7.66339	1	7.314	7.982	8.531	8.522	7.47
31	201531	2015	7.629	242.271	7.81519	0	6.868	7.736	8.257	8.346	7.562
31	201631	2016	6.787	238.2	7.68387	0	6.441	5.692	7.587	6.938	7.28
31	201731	2017	7.876	249.67	8.05387	0	6.295	8.394	7.587	9.009	8.095
31	201831	2018	7.975	255.701	8.24842	0	6.168	8.646	7.587	9.303	8.172
31	201931	2019	7.097	253.93	8.19129	0	6.267	9.317	1.132	9.921	8.848
31	202031	2020	7.432	262.77	8.47645	0	6.369	10.526	1.141	11.103	9.675
31	202131	2021	7.782	272.167	8.77958	0	6.472	11.891	1.151	12.427	10.578
