# Supplementary material for: How does equity restriction affect innovation quality? Evidence from listed manufacturing companies in China
Source: PLoS One. 2023 Dec 7;18(12):e0295553. doi: 10.1371/journal.pone.0295553 (PMC10703261; doi:10.1371/journal.pone.0295553)
Supplement: S1 Dataset — (ZIP) [file pone.0295553.s001.zip › Supporting information/S1 Dataset/╩╨│í╗»╓╕╩2/FAMFIRM_FAMFINFO.xlsx]

## Sheet: sheet1
Symbol	Symbol		EndDate	FamEntyp	ListedDate	Area	ProvinceName
证券代码	证券代码		统计截止日期	家族企业类型	公司上市日期	地区	省份
没有单位	没有单位		没有单位	1：单个自然人企业家企业：即实际控制人为个人且无家族亲属在上司公司或控股股东单位持股/任董监高的家族企业；2：多个自然人企业家企业：实际控制人为多个自然人，但是实际控制人之间无亲属关系，且无亲属在上司公司或控股股东单位持股/任董监高的家族企业；3：多人家族企业：即除实际控制人之外，至少1名有亲属关系的家族成员持股/管理/控制上市公司或控股股东单位的家族企业；（当亲属只在控股股东单位持股/担任董监高时，控股股东单位的实际控制人需要同时也是上市公司的实际控制人）。	没有单位	没有单位	没有单位
000008	2006000008	2006	2006-12-31	1	1992-05-07	华南	广东省
000008	2007000008	2007	2007-12-31	1	1992-05-07	华南	广东省
000008	2008000008	2008	2008-12-31	1	1992-05-07	华南	广东省
000008	2009000008	2009	2009-12-31	1	1992-05-07	华南	广东省
000008	2010000008	2010	2010-12-31	1	1992-05-07	华南	广东省
000008	2011000008	2011	2011-12-31	1	1992-05-07	华南	广东省
000008	2012000008	2012	2012-12-31	1	1992-05-07	华南	广东省
000008	2013000008	2013	2013-12-31	1	1992-05-07	华南	广东省
000008	2014000008	2014	2014-12-31	3	1992-05-07	华南	广东省
000008	2015000008	2015	2015-12-31	3	1992-05-07	华北	北京市
000012	2015000012	2015	2015-12-31	1	1992-02-28	华南	广东省
000012	2016000012	2016	2016-12-31	1	1992-02-28	华南	广东省
000012	2017000012	2017	2017-12-31	1	1992-02-28	华南	广东省
000012	2018000012	2018	2018-12-31	1	1992-02-28	华南	广东省
000012	2019000012	2019	2019-12-31	1	1992-02-28	华南	广东省
000012	2020000012	2020	2020-12-31	1	1992-02-28	华南	广东省
000012	2021000012	2021	2021-12-31	1	1992-02-28	华南	广东省
000017	2007000017	2007	2007-12-31	1	1992-03-31	华南	广东省
000017	2008000017	2008	2008-12-31	1	1992-03-31	华南	广东省
000017	2009000017	2009	2009-12-31	1	1992-03-31	华南	广东省
000017	2010000017	2010	2010-12-31	1	1992-03-31	华南	广东省
000017	2011000017	2011	2011-12-31	1	1992-03-31	华南	广东省
000017	2012000017	2012	2012-12-31	1	1992-03-31	华南	广东省
000017	2013000017	2013	2013-12-31	3	1992-03-31	华南	广东省
000017	2014000017	2014	2014-12-31	3	1992-03-31	华南	广东省
000017	2015000017	2015	2015-12-31	3	1992-03-31	华南	广东省
000017	2016000017	2016	2016-12-31	3	1992-03-31	华南	广东省
000020	2007000020	2007	2007-12-31	1	1992-04-28	华南	广东省
000020	2008000020	2008	2008-12-31	1	1992-04-28	华南	广东省
000020	2009000020	2009	2009-12-31	1	1992-04-28	华南	广东省
000020	2010000020	2010	2010-12-31	1	1992-04-28	华南	广东省
000020	2011000020	2011	2011-12-31	1	1992-04-28	华南	广东省
000020	2012000020	2012	2012-12-31	1	1992-04-28	华南	广东省
000020	2013000020	2013	2013-12-31	1	1992-04-28	华南	广东省
000020	2014000020	2014	2014-12-31	1	1992-04-28	华南	广东省
000020	2015000020	2015	2015-12-31	1	1992-04-28	华南	广东省
000020	2016000020	2016	2016-12-31	1	1992-04-28	华南	广东省
000020	2017000020	2017	2017-12-31	1	1992-04-28	华南	广东省
000020	2018000020	2018	2018-12-31	3	1992-04-28	华南	广东省
000020	2019000020	2019	2019-12-31	3	1992-04-28	华南	广东省
000020	2020000020	2020	2020-12-31	3	1992-04-28	华南	广东省
000020	2021000020	2021	2021-12-31	3	1992-04-28	华南	广东省
000023	2006000023	2006	2006-12-31	2	1993-04-29	华南	广东省
000023	2007000023	2007	2007-12-31	2	1993-04-29	华南	广东省
000023	2008000023	2008	2008-12-31	2	1993-04-29	华南	广东省
000023	2009000023	2009	2009-12-31	2	1993-04-29	华南	广东省
000023	2010000023	2010	2010-12-31	2	1993-04-29	华南	广东省
000023	2011000023	2011	2011-12-31	2	1993-04-29	华南	广东省
000023	2012000023	2012	2012-12-31	1	1993-04-29	华南	广东省
000023	2013000023	2013	2013-12-31	1	1993-04-29	华南	广东省
000023	2014000023	2014	2014-12-31	1	1993-04-29	华南	广东省
000023	2015000023	2015	2015-12-31	1	1993-04-29	华南	广东省
000023	2016000023	2016	2016-12-31	2	1993-04-29	华南	广东省
000023	2017000023	2017	2017-12-31	2	1993-04-29	华南	广东省
000023	2018000023	2018	2018-12-31	2	1993-04-29	华南	广东省
000023	2019000023	2019	2019-12-31	3	1993-04-29	华南	广东省
000023	2020000023	2020	2020-12-31	3	1993-04-29	华南	广东省
000023	2021000023	2021	2021-12-31	3	1993-04-29	华南	广东省
000030	2007000030	2007	2007-12-31	1	1993-09-29	华南	广东省
000030	2008000030	2008	2008-12-31	1	1993-09-29	华南	广东省
000030	2009000030	2009	2009-12-31	1	1993-09-29	华南	广东省
000030	2010000030	2010	2010-12-31	1	1993-09-29	华南	广东省
000030	2011000030	2011	2011-12-31	1	1993-09-29	华南	广东省
000030	2012000030	2012	2012-12-31	1	1993-09-29	华南	广东省
000048	2006000048	2006	2006-12-31	3	1994-11-01	华南	广东省
000048	2007000048	2007	2007-12-31	3	1994-11-01	华南	广东省
000048	2008000048	2008	2008-12-31	3	1994-11-01	华南	广东省
000048	2009000048	2009	2009-12-31	3	1994-11-01	华南	广东省
000048	2010000048	2010	2010-12-31	3	1994-11-01	华南	广东省
000048	2011000048	2011	2011-12-31	3	1994-11-01	华南	广东省
000048	2012000048	2012	2012-12-31	3	1994-11-01	华南	广东省
000048	2013000048	2013	2013-12-31	3	1994-11-01	华南	广东省
000048	2014000048	2014	2014-12-31	3	1994-11-01	华南	广东省
000048	2015000048	2015	2015-12-31	3	1994-11-01	华南	广东省
000048	2016000048	2016	2016-12-31	3	1994-11-01	华南	广东省
000048	2017000048	2017	2017-12-31	3	1994-11-01	华南	广东省
000048	2018000048	2018	2018-12-31	3	1994-11-01	华南	广东省
000048	2019000048	2019	2019-12-31	3	1994-11-01	华南	广东省
000048	2020000048	2020	2020-12-31	3	1994-11-01	华南	广东省
000048	2021000048	2021	2021-12-31	3	1994-11-01	华南	广东省
000055	2006000055	2006	2006-12-31	1	1996-04-15	华南	广东省
000055	2007000055	2007	2007-12-31	1	1996-04-15	华南	广东省
000055	2008000055	2008	2008-12-31	3	1996-04-15	华南	广东省
000055	2009000055	2009	2009-12-31	3	1996-04-15	华南	广东省
000055	2010000055	2010	2010-12-31	3	1996-04-15	华南	广东省
000055	2011000055	2011	2011-12-31	3	1996-04-15	华南	广东省
000055	2012000055	2012	2012-12-31	3	1996-04-15	华南	广东省
000055	2013000055	2013	2013-12-31	3	1996-04-15	华南	广东省
000055	2014000055	2014	2014-12-31	3	1996-04-15	华南	广东省
000055	2015000055	2015	2015-12-31	3	1996-04-15	华南	广东省
000055	2016000055	2016	2016-12-31	3	1996-04-15	华南	广东省
000055	2017000055	2017	2017-12-31	3	1996-04-15	华南	广东省
000055	2018000055	2018	2018-12-31	3	1996-04-15	华南	广东省
000055	2019000055	2019	2019-12-31	3	1996-04-15	华南	广东省
000055	2020000055	2020	2020-12-31	3	1996-04-15	华南	广东省
000055	2021000055	2021	2021-12-31	3	1996-04-15	华南	广东省
000153	2011000153	2011	2011-12-31	1	2000-09-20	华东	安徽省
000153	2012000153	2012	2012-12-31	1	2000-09-20	华东	安徽省
000153	2013000153	2013	2013-12-31	1	2000-09-20	华东	安徽省
000153	2014000153	2014	2014-12-31	1	2000-09-20	华东	安徽省
000153	2015000153	2015	2015-12-31	1	2000-09-20	华东	安徽省
000153	2016000153	2016	2016-12-31	1	2000-09-20	华东	安徽省
000153	2017000153	2017	2017-12-31	1	2000-09-20	华东	安徽省
000153	2018000153	2018	2018-12-31	1	2000-09-20	华东	安徽省
000153	2019000153	2019	2019-12-31	1	2000-09-20	华东	安徽省
000153	2020000153	2020	2020-12-31	1	2000-09-20	华东	安徽省
000153	2021000153	2021	2021-12-31	1	2000-09-20	华东	安徽省
000301	2018000301	2018	2018-12-31	3	2000-05-29	华东	江苏省
000301	2019000301	2019	2019-12-31	3	2000-05-29	华东	江苏省
000301	2020000301	2020	2020-12-31	3	2000-05-29	华东	江苏省
000301	2021000301	2021	2021-12-31	3	2000-05-29	华东	江苏省
000333	2013000333	2013	2013-12-31	3	2013-09-18	华南	广东省
000333	2014000333	2014	2014-12-31	3	2013-09-18	华南	广东省
000333	2015000333	2015	2015-12-31	3	2013-09-18	华南	广东省
000333	2016000333	2016	2016-12-31	3	2013-09-18	华南	广东省
000333	2017000333	2017	2017-12-31	3	2013-09-18	华南	广东省
000333	2018000333	2018	2018-12-31	3	2013-09-18	华南	广东省
000333	2019000333	2019	2019-12-31	3	2013-09-18	华南	广东省
000333	2020000333	2020	2020-12-31	3	2013-09-18	华南	广东省
000333	2021000333	2021	2021-12-31	3	2013-09-18	华南	广东省
000403	2007000403	2007	2007-12-31	1	1996-06-28	华东	江西省
000403	2008000403	2008	2008-12-31	3	1996-06-28	华北	山西省
000403	2009000403	2009	2009-12-31	3	1996-06-28	华北	山西省
000403	2010000403	2010	2010-12-31	3	1996-06-28	华北	山西省
000403	2011000403	2011	2011-12-31	3	1996-06-28	华北	山西省
000403	2012000403	2012	2012-12-31	3	1996-06-28	华北	山西省
000403	2013000403	2013	2013-12-31	3	1996-06-28	华北	山西省
000403	2014000403	2014	2014-12-31	3	1996-06-28	华北	山西省
000403	2015000403	2015	2015-12-31	3	1996-06-28	华北	山西省
000403	2016000403	2016	2016-12-31	3	1996-06-28	华北	山西省
000403	2017000403	2017	2017-12-31	3	1996-06-28	华北	山西省
000408	2006000408	2006	2006-12-31	1	1996-06-28	华北	河北省
000408	2007000408	2007	2007-12-31	2	1996-06-28	华北	河北省
000408	2008000408	2008	2008-12-31	3	1996-06-28	华北	河北省
000408	2009000408	2009	2009-12-31	3	1996-06-28	华北	河北省
000408	2010000408	2010	2010-12-31	3	1996-06-28	华北	河北省
000408	2011000408	2011	2011-12-31	3	1996-06-28	华北	河北省
000408	2012000408	2012	2012-12-31	3	1996-06-28	华北	河北省
000408	2013000408	2013	2013-12-31	3	1996-06-28	华北	河北省
000408	2014000408	2014	2014-12-31	3	1996-06-28	华北	河北省
000408	2015000408	2015	2015-12-31	3	1996-06-28	华北	河北省
000408	2016000408	2016	2016-12-31	3	1996-06-28	西北	青海省
000408	2017000408	2017	2017-12-31	3	1996-06-28	西北	青海省
000408	2018000408	2018	2018-12-31	3	1996-06-28	西北	青海省
000408	2019000408	2019	2019-12-31	3	1996-06-28	西北	青海省
000408	2020000408	2020	2020-12-31	3	1996-06-28	西北	青海省
000408	2021000408	2021	2021-12-31	3	1996-06-28	西北	青海省
000413	2011000413	2011	2011-12-31	1	1996-09-25	华北	河北省
000413	2012000413	2012	2012-12-31	1	1996-09-25	华北	河北省
000413	2013000413	2013	2013-12-31	1	1996-09-25	华北	河北省
000413	2014000413	2014	2014-12-31	1	1996-09-25	华北	河北省
000413	2015000413	2015	2015-12-31	3	1996-09-25	华北	河北省
000413	2016000413	2016	2016-12-31	3	1996-09-25	华北	河北省
000413	2017000413	2017	2017-12-31	3	1996-09-25	华北	河北省
000413	2018000413	2018	2018-12-31	3	1996-09-25	华北	河北省
000413	2019000413	2019	2019-12-31	3	1996-09-25	华北	河北省
000413	2020000413	2020	2020-12-31	3	1996-09-25	华北	河北省
000413	2021000413	2021	2021-12-31	3	1996-09-25	华北	河北省
000418	2008000418	2008	2008-12-31	1	1997-03-28	华东	江苏省
000418	2009000418	2009	2009-12-31	1	1997-03-28	华东	江苏省
000418	2010000418	2010	2010-12-31	1	1997-03-28	华东	江苏省
000418	2011000418	2011	2011-12-31	1	1997-03-28	华东	江苏省
000418	2012000418	2012	2012-12-31	1	1997-03-28	华东	江苏省
000418	2013000418	2013	2013-12-31	3	1997-03-28	华东	江苏省
000418	2014000418	2014	2014-12-31	3	1997-03-28	华东	江苏省
000418	2015000418	2015	2015-12-31	1	1997-03-28	华东	江苏省
000418	2016000418	2016	2016-12-31	1	1997-03-28	华东	江苏省
000418	2017000418	2017	2017-12-31	1	1997-03-28	华东	江苏省
000418	2018000418	2018	2018-12-31	3	1997-03-28	华东	江苏省
000510	2006000510	2006	2006-12-31	1	1993-05-07	西南	四川省
000510	2007000510	2007	2007-12-31	1	1993-05-07	西南	四川省
000510	2008000510	2008	2008-12-31	1	1993-05-07	西南	四川省
000510	2009000510	2009	2009-12-31	3	1993-05-07	西南	四川省
000510	2010000510	2010	2010-12-31	3	1993-05-07	西南	四川省
000510	2011000510	2011	2011-12-31	3	1993-05-07	西南	四川省
000510	2012000510	2012	2012-12-31	1	1993-05-07	西南	四川省
000510	2015000510	2015	2015-12-31	1	1993-05-07	西南	四川省
000510	2016000510	2016	2016-12-31	1	1993-05-07	西南	四川省
000510	2017000510	2017	2017-12-31	1	1993-05-07	西南	四川省
000510	2018000510	2018	2018-12-31	1	1993-05-07	西南	四川省
000510	2019000510	2019	2019-12-31	1	1993-05-07	西南	四川省
000510	2020000510	2020	2020-12-31	1	1993-05-07	西南	四川省
000510	2021000510	2021	2021-12-31	1	1993-05-07	西南	四川省
000511	2006000511	2006	2006-12-31	1	1993-05-18	东北	辽宁省
000511	2007000511	2007	2007-12-31	1	1993-05-18	东北	辽宁省
000511	2008000511	2008	2008-12-31	3	1993-05-18	东北	辽宁省
000511	2009000511	2009	2009-12-31	3	1993-05-18	东北	辽宁省
000511	2010000511	2010	2010-12-31	3	1993-05-18	东北	辽宁省
000511	2011000511	2011	2011-12-31	3	1993-05-18	东北	辽宁省
000511	2012000511	2012	2012-12-31	3	1993-05-18	东北	辽宁省
000511	2013000511	2013	2013-12-31	3	1993-05-18	东北	辽宁省
000511	2014000511	2014	2014-12-31	1	1993-05-18	东北	辽宁省
000511	2015000511	2015	2015-12-31	1	1993-05-18	东北	辽宁省
000511	2016000511	2016	2016-12-31	1	1993-05-18	东北	辽宁省
000511	2017000511	2017	2017-12-31	1	1993-05-18	东北	辽宁省
000513	2006000513	2006	2006-12-31	3	1993-10-28	华南	广东省
000513	2007000513	2007	2007-12-31	3	1993-10-28	华南	广东省
000513	2008000513	2008	2008-12-31	3	1993-10-28	华南	广东省
000513	2009000513	2009	2009-12-31	3	1993-10-28	华南	广东省
000513	2010000513	2010	2010-12-31	3	1993-10-28	华南	广东省
000513	2011000513	2011	2011-12-31	3	1993-10-28	华南	广东省
000513	2012000513	2012	2012-12-31	3	1993-10-28	华南	广东省
000513	2013000513	2013	2013-12-31	3	1993-10-28	华南	广东省
000513	2014000513	2014	2014-12-31	3	1993-10-28	华南	广东省
000513	2015000513	2015	2015-12-31	3	1993-10-28	华南	广东省
000513	2016000513	2016	2016-12-31	3	1993-10-28	华南	广东省
000513	2017000513	2017	2017-12-31	3	1993-10-28	华南	广东省
000513	2018000513	2018	2018-12-31	3	1993-10-28	华南	广东省
000513	2019000513	2019	2019-12-31	3	1993-10-28	华南	广东省
000513	2020000513	2020	2020-12-31	3	1993-10-28	华南	广东省
000513	2021000513	2021	2021-12-31	3	1993-10-28	华南	广东省
000518	2011000518	2011	2011-12-31	1	1993-09-08	华东	江苏省
000518	2019000518	2019	2019-12-31	2	1993-09-08	华东	江苏省
000518	2020000518	2020	2020-12-31	1	1993-09-08	华东	江苏省
000518	2021000518	2021	2021-12-31	1	1993-09-08	华东	江苏省
000527	2006000527	2006	2006-12-31	1	1993-11-12	华南	广东省
000527	2007000527	2007	2007-12-31	1	1993-11-12	华南	广东省
000527	2008000527	2008	2008-12-31	1	1993-11-12	华南	广东省
000527	2009000527	2009	2009-12-31	1	1993-11-12	华南	广东省
000527	2010000527	2010	2010-12-31	1	1993-11-12	华南	广东省
000527	2011000527	2011	2011-12-31	1	1993-11-12	华南	广东省
000527	2012000527	2012	2012-12-31	1	1993-11-12	华南	广东省
000533	2006000533	2006	2006-12-31	1	1994-01-03	华南	广东省
000533	2007000533	2007	2007-12-31	1	1994-01-03	华南	广东省
000533	2008000533	2008	2008-12-31	1	1994-01-03	华南	广东省
000533	2009000533	2009	2009-12-31	1	1994-01-03	华南	广东省
000533	2010000533	2010	2010-12-31	1	1994-01-03	华南	广东省
000533	2011000533	2011	2011-12-31	1	1994-01-03	华南	广东省
000533	2012000533	2012	2012-12-31	1	1994-01-03	华南	广东省
000533	2013000533	2013	2013-12-31	3	1994-01-03	华南	广东省
000533	2014000533	2014	2014-12-31	3	1994-01-03	华南	广东省
000533	2015000533	2015	2015-12-31	3	1994-01-03	华南	广东省
000534	2006000534	2006	2006-12-31	1	1994-01-10	华南	广东省
000534	2007000534	2007	2007-12-31	1	1994-01-10	华南	广东省
000534	2008000534	2008	2008-12-31	3	1994-01-10	华南	广东省
000534	2009000534	2009	2009-12-31	3	1994-01-10	华南	广东省
000534	2010000534	2010	2010-12-31	3	1994-01-10	华南	广东省
000534	2011000534	2011	2011-12-31	3	1994-01-10	华南	广东省
000534	2012000534	2012	2012-12-31	3	1994-01-10	华南	广东省
000534	2014000534	2014	2014-12-31	1	1994-01-10	华南	广东省
000534	2015000534	2015	2015-12-31	1	1994-01-10	华南	广东省
000534	2016000534	2016	2016-12-31	1	1994-01-10	华南	广东省
000534	2017000534	2017	2017-12-31	1	1994-01-10	华南	广东省
000534	2018000534	2018	2018-12-31	1	1994-01-10	华南	广东省
000534	2019000534	2019	2019-12-31	1	1994-01-10	华南	广东省
000534	2020000534	2020	2020-12-31	1	1994-01-10	华南	广东省
000534	2021000534	2021	2021-12-31	1	1994-01-10	华南	广东省
000545	2006000545	2006	2006-12-31	3	1993-12-15	东北	吉林省
000545	2007000545	2007	2007-12-31	3	1993-12-15	东北	吉林省
000545	2008000545	2008	2008-12-31	3	1993-12-15	东北	吉林省
000545	2009000545	2009	2009-12-31	3	1993-12-15	东北	吉林省
000545	2013000545	2013	2013-12-31	3	1993-12-15	东北	吉林省
000545	2014000545	2014	2014-12-31	3	1993-12-15	东北	吉林省
000545	2015000545	2015	2015-12-31	3	1993-12-15	东北	吉林省
000545	2016000545	2016	2016-12-31	3	1993-12-15	东北	吉林省
000545	2017000545	2017	2017-12-31	1	1993-12-15	东北	吉林省
000545	2018000545	2018	2018-12-31	1	1993-12-15	东北	吉林省
000545	2019000545	2019	2019-12-31	1	1993-12-15	东北	吉林省
000545	2020000545	2020	2020-12-31	1	1993-12-15	东北	吉林省
000545	2021000545	2021	2021-12-31	3	1993-12-15	东北	吉林省
000547	2006000547	2006	2006-12-31	1	1993-11-30	华东	福建省
000547	2007000547	2007	2007-12-31	1	1993-11-30	华东	福建省
000547	2008000547	2008	2008-12-31	1	1993-11-30	华东	福建省
000547	2009000547	2009	2009-12-31	3	1993-11-30	华东	福建省
000547	2010000547	2010	2010-12-31	3	1993-11-30	华东	福建省
000547	2011000547	2011	2011-12-31	3	1993-11-30	华东	福建省
000547	2012000547	2012	2012-12-31	3	1993-11-30	华东	福建省
000547	2013000547	2013	2013-12-31	3	1993-11-30	华东	福建省
000547	2014000547	2014	2014-12-31	3	1993-11-30	华东	福建省
000559	2006000559	2006	2006-12-31	1	1994-01-10	华东	浙江省
000559	2007000559	2007	2007-12-31	1	1994-01-10	华东	浙江省
000559	2008000559	2008	2008-12-31	1	1994-01-10	华东	浙江省
000559	2009000559	2009	2009-12-31	1	1994-01-10	华东	浙江省
000559	2010000559	2010	2010-12-31	1	1994-01-10	华东	浙江省
000559	2011000559	2011	2011-12-31	1	1994-01-10	华东	浙江省
000559	2012000559	2012	2012-12-31	1	1994-01-10	华东	浙江省
000559	2013000559	2013	2013-12-31	1	1994-01-10	华东	浙江省
000559	2014000559	2014	2014-12-31	1	1994-01-10	华东	浙江省
000559	2015000559	2015	2015-12-31	1	1994-01-10	华东	浙江省
000559	2016000559	2016	2016-12-31	1	1994-01-10	华东	浙江省
000559	2017000559	2017	2017-12-31	3	1994-01-10	华东	浙江省
000559	2018000559	2018	2018-12-31	3	1994-01-10	华东	浙江省
000559	2019000559	2019	2019-12-31	3	1994-01-10	华东	浙江省
000559	2020000559	2020	2020-12-31	3	1994-01-10	华东	浙江省
000559	2021000559	2021	2021-12-31	3	1994-01-10	华东	浙江省
000566	2006000566	2006	2006-12-31	1	1994-05-25	华南	海南省
000566	2007000566	2007	2007-12-31	1	1994-05-25	华南	海南省
000566	2008000566	2008	2008-12-31	1	1994-05-25	华南	海南省
000566	2009000566	2009	2009-12-31	1	1994-05-25	华南	海南省
000566	2010000566	2010	2010-12-31	1	1994-05-25	华南	海南省
000566	2011000566	2011	2011-12-31	1	1994-05-25	华南	海南省
000566	2012000566	2012	2012-12-31	1	1994-05-25	华南	海南省
000566	2013000566	2013	2013-12-31	1	1994-05-25	华南	海南省
000566	2014000566	2014	2014-12-31	1	1994-05-25	华南	海南省
000566	2015000566	2015	2015-12-31	1	1994-05-25	华南	海南省
000566	2016000566	2016	2016-12-31	1	1994-05-25	华南	海南省
000566	2017000566	2017	2017-12-31	1	1994-05-25	华南	海南省
000566	2018000566	2018	2018-12-31	1	1994-05-25	华南	海南省
000566	2019000566	2019	2019-12-31	1	1994-05-25	华南	海南省
000572	2006000572	2006	2006-12-31	1	1994-08-08	华南	海南省
000572	2007000572	2007	2007-12-31	1	1994-08-08	华南	海南省
000572	2008000572	2008	2008-12-31	1	1994-08-08	华南	海南省
000572	2009000572	2009	2009-12-31	1	1994-08-08	华南	海南省
000572	2010000572	2010	2010-12-31	1	1994-08-08	华南	海南省
000572	2011000572	2011	2011-12-31	1	1994-08-08	华南	海南省
000572	2012000572	2012	2012-12-31	1	1994-08-08	华南	海南省
000572	2013000572	2013	2013-12-31	1	1994-08-08	华南	海南省
000572	2014000572	2014	2014-12-31	1	1994-08-08	华南	海南省
000572	2015000572	2015	2015-12-31	1	1994-08-08	华南	海南省
000572	2016000572	2016	2016-12-31	1	1994-08-08	华南	海南省
000572	2017000572	2017	2017-12-31	1	1994-08-08	华南	海南省
000572	2018000572	2018	2018-12-31	1	1994-08-08	华南	海南省
000572	2019000572	2019	2019-12-31	1	1994-08-08	华南	海南省
000572	2020000572	2020	2020-12-31	1	1994-08-08	华南	海南省
000572	2021000572	2021	2021-12-31	1	1994-08-08	华南	海南省
000576	2011000576	2011	2011-12-31	1	1994-09-07	华南	广东省
000576	2012000576	2012	2012-12-31	1	1994-09-07	华南	广东省
000576	2013000576	2013	2013-12-31	1	1994-09-07	华南	广东省
000576	2014000576	2014	2014-12-31	1	1994-09-07	华南	广东省
000576	2015000576	2015	2015-12-31	1	1994-09-07	华南	广东省
000576	2016000576	2016	2016-12-31	1	1994-09-07	华南	广东省
000576	2017000576	2017	2017-12-31	1	1994-09-07	华南	广东省
000576	2018000576	2018	2018-12-31	1	1994-09-07	华南	广东省
000576	2019000576	2019	2019-12-31	1	1994-09-07	华南	广东省
000576	2020000576	2020	2020-12-31	1	1994-09-07	华南	广东省
000576	2021000576	2021	2021-12-31	3	1994-09-07	华南	广东省
000578	2006000578	2006	2006-12-31	1	1995-03-03	西北	青海省
000578	2007000578	2007	2007-12-31	1	1995-03-03	西北	青海省
000584	2006000584	2006	2006-12-31	3	1995-11-28	西南	四川省
000584	2007000584	2007	2007-12-31	3	1995-11-28	西南	四川省
000584	2008000584	2008	2008-12-31	3	1995-11-28	西南	四川省
000584	2009000584	2009	2009-12-31	3	1995-11-28	西南	四川省
000584	2010000584	2010	2010-12-31	3	1995-11-28	西南	四川省
000584	2011000584	2011	2011-12-31	3	1995-11-28	西南	四川省
000584	2012000584	2012	2012-12-31	3	1995-11-28	西南	四川省
000584	2013000584	2013	2013-12-31	3	1995-11-28	西南	四川省
000584	2014000584	2014	2014-12-31	3	1995-11-28	华东	江苏省
000584	2015000584	2015	2015-12-31	3	1995-11-28	华东	江苏省
000584	2016000584	2016	2016-12-31	3	1995-11-28	华东	江苏省
000584	2017000584	2017	2017-12-31	2	1995-11-28	华东	江苏省
000584	2018000584	2018	2018-12-31	2	1995-11-28	华东	江苏省
000584	2019000584	2019	2019-12-31	2	1995-11-28	华东	江苏省
000584	2020000584	2020	2020-12-31	2	1995-11-28	华东	江苏省
000584	2021000584	2021	2021-12-31	2	1995-11-28	华东	江苏省
000585	2006000585	2006	2006-12-31	1	1995-12-13	东北	辽宁省
000585	2007000585	2007	2007-12-31	1	1995-12-13	东北	辽宁省
000585	2008000585	2008	2008-12-31	1	1995-12-13	东北	辽宁省
000585	2009000585	2009	2009-12-31	1	1995-12-13	东北	辽宁省
000585	2010000585	2010	2010-12-31	1	1995-12-13	东北	辽宁省
000585	2011000585	2011	2011-12-31	1	1995-12-13	东北	辽宁省
000585	2012000585	2012	2012-12-31	1	1995-12-13	东北	辽宁省
000585	2013000585	2013	2013-12-31	1	1995-12-13	东北	辽宁省
000585	2014000585	2014	2014-12-31	1	1995-12-13	东北	辽宁省
000585	2015000585	2015	2015-12-31	1	1995-12-13	东北	辽宁省
000585	2016000585	2016	2016-12-31	1	1995-12-13	华东	江苏省
000586	2006000586	2006	2006-12-31	1	1995-12-20	西南	四川省
000586	2007000586	2007	2007-12-31	1	1995-12-20	西南	四川省
000586	2008000586	2008	2008-12-31	1	1995-12-20	西南	四川省
000586	2009000586	2009	2009-12-31	3	1995-12-20	西南	四川省
000586	2010000586	2010	2010-12-31	3	1995-12-20	西南	四川省
000586	2011000586	2011	2011-12-31	3	1995-12-20	西南	四川省
000586	2012000586	2012	2012-12-31	3	1995-12-20	西南	四川省
000586	2013000586	2013	2013-12-31	3	1995-12-20	西南	四川省
000586	2014000586	2014	2014-12-31	3	1995-12-20	西南	四川省
000595	2011000595	2011	2011-12-31	3	1996-04-19	西北	宁夏回族自治区
000595	2012000595	2012	2012-12-31	3	1996-04-19	西北	宁夏回族自治区
000595	2013000595	2013	2013-12-31	3	1996-04-19	西北	宁夏回族自治区
000595	2014000595	2014	2014-12-31	3	1996-04-19	西北	宁夏回族自治区
000595	2015000595	2015	2015-12-31	3	1996-04-19	西北	宁夏回族自治区
000595	2016000595	2016	2016-12-31	3	1996-04-19	西北	宁夏回族自治区
000595	2017000595	2017	2017-12-31	3	1996-04-19	西北	宁夏回族自治区
000595	2018000595	2018	2018-12-31	3	1996-04-19	西北	宁夏回族自治区
000595	2019000595	2019	2019-12-31	3	1996-04-19	西北	宁夏回族自治区
000597	2018000597	2018	2018-12-31	1	1996-05-23	东北	辽宁省
000597	2019000597	2019	2019-12-31	1	1996-05-23	东北	辽宁省
000597	2020000597	2020	2020-12-31	1	1996-05-23	东北	辽宁省
000597	2021000597	2021	2021-12-31	1	1996-05-23	东北	辽宁省
000611	2009000611	2009	2009-12-31	1	1996-10-08	华北	内蒙古自治区
000611	2010000611	2010	2010-12-31	1	1996-10-08	华北	内蒙古自治区
000611	2011000611	2011	2011-12-31	1	1996-10-08	华北	内蒙古自治区
000611	2012000611	2012	2012-12-31	1	1996-10-08	华北	内蒙古自治区
000611	2013000611	2013	2013-12-31	1	1996-10-08	华北	内蒙古自治区
000611	2014000611	2014	2014-12-31	3	1996-10-08	华北	内蒙古自治区
000611	2015000611	2015	2015-12-31	1	1996-10-08	华北	内蒙古自治区
000611	2016000611	2016	2016-12-31	1	1996-10-08	华北	内蒙古自治区
000611	2017000611	2017	2017-12-31	1	1996-10-08	华北	内蒙古自治区
000611	2018000611	2018	2018-12-31	1	1996-10-08	华北	内蒙古自治区
000611	2019000611	2019	2019-12-31	1	1996-10-08	华北	内蒙古自治区
000611	2020000611	2020	2020-12-31	1	1996-10-08	华北	内蒙古自治区
000612	2018000612	2018	2018-12-31	1	1996-09-26	华中	河南省
000612	2019000612	2019	2019-12-31	1	1996-09-26	华中	河南省
000612	2020000612	2020	2020-12-31	1	1996-09-26	华中	河南省
000612	2021000612	2021	2021-12-31	1	1996-09-26	华中	河南省
000622	2006000622	2006	2006-12-31	3	1996-11-07	华中	湖南省
000622	2007000622	2007	2007-12-31	1	1996-11-07	华中	湖南省
000622	2008000622	2008	2008-12-31	1	1996-11-07	华中	湖南省
000622	2009000622	2009	2009-12-31	1	1996-11-07	华中	湖南省
000622	2010000622	2010	2010-12-31	1	1996-11-07	华中	湖南省
000622	2011000622	2011	2011-12-31	1	1996-11-07	华中	湖南省
000622	2012000622	2012	2012-12-31	1	1996-11-07	华中	湖南省
000622	2013000622	2013	2013-12-31	1	1996-11-07	华中	湖南省
000622	2014000622	2014	2014-12-31	1	1996-11-07	华中	湖南省
000622	2015000622	2015	2015-12-31	1	1996-11-07	华中	湖南省
000622	2016000622	2016	2016-12-31	1	1996-11-07	华中	湖南省
000622	2017000622	2017	2017-12-31	1	1996-11-07	华中	湖南省
000622	2018000622	2018	2018-12-31	1	1996-11-07	华中	湖南省
000622	2019000622	2019	2019-12-31	1	1996-11-07	华中	湖南省
000623	2006000623	2006	2006-12-31	1	1996-10-28	东北	吉林省
000623	2007000623	2007	2007-12-31	2	1996-10-28	东北	吉林省
000623	2008000623	2008	2008-12-31	2	1996-10-28	东北	吉林省
000623	2009000623	2009	2009-12-31	2	1996-10-28	东北	吉林省
000623	2015000623	2015	2015-12-31	3	1996-10-28	东北	吉林省
000623	2016000623	2016	2016-12-31	3	1996-10-28	东北	吉林省
000623	2017000623	2017	2017-12-31	3	1996-10-28	东北	吉林省
000623	2018000623	2018	2018-12-31	3	1996-10-28	东北	吉林省
000623	2019000623	2019	2019-12-31	3	1996-10-28	东北	吉林省
000623	2020000623	2020	2020-12-31	3	1996-10-28	东北	吉林省
000623	2021000623	2021	2021-12-31	3	1996-10-28	东北	吉林省
000633	2006000633	2006	2006-12-31	1	1996-11-12	东北	辽宁省
000633	2007000633	2007	2007-12-31	1	1996-11-12	东北	辽宁省
000633	2008000633	2008	2008-12-31	1	1996-11-12	东北	辽宁省
000633	2009000633	2009	2009-12-31	1	1996-11-12	东北	辽宁省
000633	2010000633	2010	2010-12-31	1	1996-11-12	东北	辽宁省
000633	2011000633	2011	2011-12-31	1	1996-11-12	东北	辽宁省
000633	2012000633	2012	2012-12-31	1	1996-11-12	东北	辽宁省
000633	2013000633	2013	2013-12-31	1	1996-11-12	东北	辽宁省
000633	2014000633	2014	2014-12-31	1	1996-11-12	东北	辽宁省
000633	2015000633	2015	2015-12-31	1	1996-11-12	东北	辽宁省
000633	2016000633	2016	2016-12-31	1	1996-11-12	东北	辽宁省
000633	2017000633	2017	2017-12-31	1	1996-11-12	西北	新疆维吾尔自治区
000633	2018000633	2018	2018-12-31	1	1996-11-12	西北	新疆维吾尔自治区
000633	2019000633	2019	2019-12-31	2	1996-11-12	西北	新疆维吾尔自治区
000633	2020000633	2020	2020-12-31	2	1996-11-12	西北	新疆维吾尔自治区
000633	2021000633	2021	2021-12-31	2	1996-11-12	西北	新疆维吾尔自治区
000637	2006000637	2006	2006-12-31	1	1996-11-14	华南	广东省
000637	2007000637	2007	2007-12-31	1	1996-11-14	华南	广东省
000637	2008000637	2008	2008-12-31	1	1996-11-14	华南	广东省
000637	2009000637	2009	2009-12-31	1	1996-11-14	华南	广东省
000637	2010000637	2010	2010-12-31	1	1996-11-14	华南	广东省
000637	2011000637	2011	2011-12-31	3	1996-11-14	华南	广东省
000637	2012000637	2012	2012-12-31	3	1996-11-14	华南	广东省
000637	2013000637	2013	2013-12-31	3	1996-11-14	华南	广东省
000637	2014000637	2014	2014-12-31	3	1996-11-14	华南	广东省
000637	2015000637	2015	2015-12-31	3	1996-11-14	华南	广东省
000637	2016000637	2016	2016-12-31	1	1996-11-14	华南	广东省
000637	2017000637	2017	2017-12-31	3	1996-11-14	华南	广东省
000637	2018000637	2018	2018-12-31	3	1996-11-14	华南	广东省
000637	2019000637	2019	2019-12-31	3	1996-11-14	华南	广东省
000637	2020000637	2020	2020-12-31	3	1996-11-14	华南	广东省
000637	2021000637	2021	2021-12-31	3	1996-11-14	华南	广东省
000639	2006000639	2006	2006-12-31	1	1996-11-26	华中	湖南省
000639	2007000639	2007	2007-12-31	1	1996-11-26	华中	湖南省
000639	2008000639	2008	2008-12-31	3	1996-11-26	华中	湖南省
000639	2009000639	2009	2009-12-31	1	1996-11-26	华中	湖南省
000639	2010000639	2010	2010-12-31	3	1996-11-26	华东	山东省
000639	2011000639	2011	2011-12-31	3	1996-11-26	华东	山东省
000639	2012000639	2012	2012-12-31	3	1996-11-26	华东	山东省
000639	2013000639	2013	2013-12-31	3	1996-11-26	华东	山东省
000639	2014000639	2014	2014-12-31	3	1996-11-26	华东	山东省
000639	2015000639	2015	2015-12-31	3	1996-11-26	华东	山东省
000639	2016000639	2016	2016-12-31	3	1996-11-26	华东	山东省
000639	2017000639	2017	2017-12-31	3	1996-11-26	华东	山东省
000639	2018000639	2018	2018-12-31	3	1996-11-26	华东	山东省
000639	2019000639	2019	2019-12-31	3	1996-11-26	华东	山东省
000639	2020000639	2020	2020-12-31	3	1996-11-26	华东	山东省
000639	2021000639	2021	2021-12-31	3	1996-11-26	华东	山东省
000650	2006000650	2006	2006-12-31	1	1996-12-10	华东	江西省
000650	2007000650	2007	2007-12-31	1	1996-12-10	华东	江西省
000650	2008000650	2008	2008-12-31	3	1996-12-10	华东	江西省
000650	2009000650	2009	2009-12-31	3	1996-12-10	华东	江西省
000650	2010000650	2010	2010-12-31	3	1996-12-10	华东	江西省
000650	2011000650	2011	2011-12-31	3	1996-12-10	华东	江西省
000650	2012000650	2012	2012-12-31	3	1996-12-10	华东	江西省
000650	2013000650	2013	2013-12-31	3	1996-12-10	华东	江西省
000650	2014000650	2014	2014-12-31	3	1996-12-10	华东	江西省
000650	2015000650	2015	2015-12-31	3	1996-12-10	华东	江西省
000650	2016000650	2016	2016-12-31	3	1996-12-10	华东	江西省
000650	2017000650	2017	2017-12-31	3	1996-12-10	华东	江西省
000650	2018000650	2018	2018-12-31	3	1996-12-10	华东	江西省
000650	2019000650	2019	2019-12-31	3	1996-12-10	华东	江西省
000650	2020000650	2020	2020-12-31	3	1996-12-10	华东	江西省
000650	2021000650	2021	2021-12-31	3	1996-12-10	华东	江西省
000659	2015000659	2015	2015-12-31	1	1996-12-03	华南	广东省
000659	2016000659	2016	2016-12-31	1	1996-12-03	华南	广东省
000659	2017000659	2017	2017-12-31	1	1996-12-03	华南	广东省
000670	2014000670	2014	2014-12-31	1	1996-12-17	华中	湖北省
000670	2015000670	2015	2015-12-31	1	1996-12-17	华中	湖北省
000670	2016000670	2016	2016-12-31	1	1996-12-17	华中	湖北省
000670	2017000670	2017	2017-12-31	3	1996-12-17	华中	湖北省
000670	2018000670	2018	2018-12-31	1	1996-12-17	华中	湖北省
000670	2019000670	2019	2019-12-31	1	1996-12-17	华中	湖北省
000670	2020000670	2020	2020-12-31	1	1996-12-17	华中	湖北省
000670	2021000670	2021	2021-12-31	1	1996-12-17	华中	湖北省
000672	2007000672	2007	2007-12-31	1	1996-12-18	西北	甘肃省
000672	2008000672	2008	2008-12-31	1	1996-12-18	西北	甘肃省
000672	2009000672	2009	2009-12-31	1	1996-12-18	西北	甘肃省
000672	2010000672	2010	2010-12-31	1	1996-12-18	西北	甘肃省
000672	2011000672	2011	2011-12-31	3	1996-12-18	西北	甘肃省
000672	2012000672	2012	2012-12-31	3	1996-12-18	西北	甘肃省
000672	2013000672	2013	2013-12-31	3	1996-12-18	西北	甘肃省
000672	2014000672	2014	2014-12-31	3	1996-12-18	西北	甘肃省
000672	2015000672	2015	2015-12-31	3	1996-12-18	西北	甘肃省
000672	2016000672	2016	2016-12-31	3	1996-12-18	西北	甘肃省
000672	2017000672	2017	2017-12-31	3	1996-12-18	西北	甘肃省
000672	2018000672	2018	2018-12-31	3	1996-12-18	西北	甘肃省
000672	2019000672	2019	2019-12-31	3	1996-12-18	西北	甘肃省
000672	2020000672	2020	2020-12-31	3	1996-12-18	西北	甘肃省
000672	2021000672	2021	2021-12-31	3	1996-12-18	西北	甘肃省
000677	2015000677	2015	2015-12-31	1	1996-12-26	华东	山东省
000677	2016000677	2016	2016-12-31	3	1996-12-26	华东	山东省
000677	2017000677	2017	2017-12-31	3	1996-12-26	华东	山东省
000677	2018000677	2018	2018-12-31	3	1996-12-26	华东	山东省
000677	2019000677	2019	2019-12-31	3	1996-12-26	华东	山东省
000677	2020000677	2020	2020-12-31	3	1996-12-26	华东	山东省
000677	2021000677	2021	2021-12-31	3	1996-12-26	华东	山东省
000678	2018000678	2018	2018-12-31	1	1997-01-06	华中	湖北省
000678	2019000678	2019	2019-12-31	1	1997-01-06	华中	湖北省
000678	2020000678	2020	2020-12-31	1	1997-01-06	华中	湖北省
000678	2021000678	2021	2021-12-31	1	1997-01-06	华中	湖北省
000683	2006000683	2006	2006-12-31	1	1997-01-31	华北	内蒙古自治区
000683	2007000683	2007	2007-12-31	1	1997-01-31	华北	内蒙古自治区
000683	2008000683	2008	2008-12-31	1	1997-01-31	华北	内蒙古自治区
000683	2009000683	2009	2009-12-31	1	1997-01-31	华北	内蒙古自治区
000683	2010000683	2010	2010-12-31	3	1997-01-31	华北	内蒙古自治区
000683	2011000683	2011	2011-12-31	3	1997-01-31	华北	内蒙古自治区
000683	2012000683	2012	2012-12-31	3	1997-01-31	华北	内蒙古自治区
000683	2013000683	2013	2013-12-31	3	1997-01-31	华北	内蒙古自治区
000683	2014000683	2014	2014-12-31	3	1997-01-31	华北	内蒙古自治区
000683	2015000683	2015	2015-12-31	3	1997-01-31	华北	内蒙古自治区
000683	2016000683	2016	2016-12-31	3	1997-01-31	华北	内蒙古自治区
000683	2017000683	2017	2017-12-31	3	1997-01-31	华北	内蒙古自治区
000683	2018000683	2018	2018-12-31	3	1997-01-31	华北	内蒙古自治区
000683	2019000683	2019	2019-12-31	3	1997-01-31	华北	内蒙古自治区
000683	2020000683	2020	2020-12-31	3	1997-01-31	华北	内蒙古自治区
000683	2021000683	2021	2021-12-31	3	1997-01-31	华北	内蒙古自治区
000687	2014000687	2014	2014-12-31	1	1997-02-21	华北	河北省
000687	2015000687	2015	2015-12-31	1	1997-02-21	华北	河北省
000687	2016000687	2016	2016-12-31	1	1997-02-21	华北	河北省
000687	2017000687	2017	2017-12-31	1	1997-02-21	华北	河北省
000687	2018000687	2018	2018-12-31	1	1997-02-21	华北	河北省
000687	2019000687	2019	2019-12-31	1	1997-02-21	华北	河北省
000687	2020000687	2020	2020-12-31	1	1997-02-21	华北	河北省
000687	2021000687	2021	2021-12-31	1	1997-02-21	华南	广东省
000691	2006000691	2006	2006-12-31	1	1997-02-28	华南	海南省
000691	2007000691	2007	2007-12-31	1	1997-02-28	华南	海南省
000691	2008000691	2008	2008-12-31	1	1997-02-28	华南	海南省
000691	2009000691	2009	2009-12-31	3	1997-02-28	华南	海南省
000691	2010000691	2010	2010-12-31	3	1997-02-28	华南	海南省
000691	2011000691	2011	2011-12-31	3	1997-02-28	华南	海南省
000691	2012000691	2012	2012-12-31	3	1997-02-28	华南	海南省
000691	2013000691	2013	2013-12-31	3	1997-02-28	华南	海南省
000691	2014000691	2014	2014-12-31	3	1997-02-28	华南	海南省
000691	2015000691	2015	2015-12-31	3	1997-02-28	华南	海南省
000691	2016000691	2016	2016-12-31	3	1997-02-28	西北	甘肃省
000691	2017000691	2017	2017-12-31	3	1997-02-28	西北	甘肃省
000691	2018000691	2018	2018-12-31	3	1997-02-28	西北	甘肃省
000691	2019000691	2019	2019-12-31	3	1997-02-28	西北	甘肃省
000691	2020000691	2020	2020-12-31	3	1997-02-28	西北	甘肃省
000691	2021000691	2021	2021-12-31	3	1997-02-28	西北	甘肃省
000697	2015000697	2015	2015-12-31	1	1997-03-25	西北	陕西省
000697	2016000697	2016	2016-12-31	1	1997-03-25	西北	陕西省
000697	2017000697	2017	2017-12-31	1	1997-03-25	西北	陕西省
000697	2018000697	2018	2018-12-31	1	1997-03-25	西北	陕西省
000697	2019000697	2019	2019-12-31	1	1997-03-25	西北	陕西省
000697	2020000697	2020	2020-12-31	1	1997-03-25	西北	陕西省
000697	2021000697	2021	2021-12-31	1	1997-03-25	西北	陕西省
000700	2006000700	2006	2006-12-31	3	1997-02-28	华东	江苏省
000700	2007000700	2007	2007-12-31	3	1997-02-28	华东	江苏省
000700	2008000700	2008	2008-12-31	3	1997-02-28	华东	江苏省
000700	2009000700	2009	2009-12-31	3	1997-02-28	华东	江苏省
000700	2010000700	2010	2010-12-31	3	1997-02-28	华东	江苏省
000700	2011000700	2011	2011-12-31	3	1997-02-28	华东	江苏省
000700	2012000700	2012	2012-12-31	3	1997-02-28	华东	江苏省
000700	2013000700	2013	2013-12-31	3	1997-02-28	华东	江苏省
000700	2014000700	2014	2014-12-31	3	1997-02-28	华东	江苏省
000700	2015000700	2015	2015-12-31	3	1997-02-28	华东	江苏省
000700	2016000700	2016	2016-12-31	3	1997-02-28	华东	江苏省
000700	2017000700	2017	2017-12-31	3	1997-02-28	华东	江苏省
000700	2018000700	2018	2018-12-31	3	1997-02-28	华东	江苏省
000700	2019000700	2019	2019-12-31	3	1997-02-28	华东	江苏省
000700	2020000700	2020	2020-12-31	3	1997-02-28	华东	江苏省
000700	2021000700	2021	2021-12-31	3	1997-02-28	华东	江苏省
000703	2006000703	2006	2006-12-31	3	1997-03-28	华南	广西壮族自治区
000703	2007000703	2007	2007-12-31	3	1997-03-28	华南	广西壮族自治区
000703	2008000703	2008	2008-12-31	3	1997-03-28	华南	广西壮族自治区
000703	2009000703	2009	2009-12-31	1	1997-03-28	华南	广西壮族自治区
000703	2010000703	2010	2010-12-31	1	1997-03-28	华南	广西壮族自治区
000703	2011000703	2011	2011-12-31	3	1997-03-28	华南	广西壮族自治区
000703	2012000703	2012	2012-12-31	3	1997-03-28	华南	广西壮族自治区
000703	2013000703	2013	2013-12-31	3	1997-03-28	华南	广西壮族自治区
000703	2014000703	2014	2014-12-31	3	1997-03-28	华南	广西壮族自治区
000703	2015000703	2015	2015-12-31	3	1997-03-28	华南	广西壮族自治区
000703	2016000703	2016	2016-12-31	3	1997-03-28	华南	广西壮族自治区
000703	2017000703	2017	2017-12-31	3	1997-03-28	华南	广西壮族自治区
000703	2018000703	2018	2018-12-31	3	1997-03-28	华南	广西壮族自治区
000703	2019000703	2019	2019-12-31	3	1997-03-28	华南	广西壮族自治区
000703	2020000703	2020	2020-12-31	3	1997-03-28	华南	广西壮族自治区
000703	2021000703	2021	2021-12-31	3	1997-03-28	华南	广西壮族自治区
000716	2006000716	2006	2006-12-31	3	1997-04-18	华南	广西壮族自治区
000716	2007000716	2007	2007-12-31	3	1997-04-18	华南	广西壮族自治区
000716	2008000716	2008	2008-12-31	3	1997-04-18	华南	广西壮族自治区
000716	2009000716	2009	2009-12-31	3	1997-04-18	华南	广西壮族自治区
000716	2010000716	2010	2010-12-31	3	1997-04-18	华南	广西壮族自治区
000716	2011000716	2011	2011-12-31	3	1997-04-18	华南	广西壮族自治区
000716	2012000716	2012	2012-12-31	3	1997-04-18	华南	广西壮族自治区
000716	2013000716	2013	2013-12-31	3	1997-04-18	华南	广西壮族自治区
000716	2014000716	2014	2014-12-31	3	1997-04-18	华南	广西壮族自治区
000716	2015000716	2015	2015-12-31	3	1997-04-18	华南	广西壮族自治区
000716	2016000716	2016	2016-12-31	3	1997-04-18	华南	广西壮族自治区
000716	2017000716	2017	2017-12-31	3	1997-04-18	华南	广西壮族自治区
000716	2018000716	2018	2018-12-31	3	1997-04-18	华南	广西壮族自治区
000716	2019000716	2019	2019-12-31	3	1997-04-18	华南	广西壮族自治区
000716	2020000716	2020	2020-12-31	3	1997-04-18	华南	广西壮族自治区
000716	2021000716	2021	2021-12-31	3	1997-04-18	华南	广西壮族自治区
000723	2006000723	2006	2006-12-31	3	1997-05-15	华东	福建省
000723	2007000723	2007	2007-12-31	3	1997-05-15	华北	山西省
000723	2008000723	2008	2008-12-31	3	1997-05-15	华北	山西省
000723	2009000723	2009	2009-12-31	3	1997-05-15	华北	山西省
000723	2010000723	2010	2010-12-31	3	1997-05-15	华北	山西省
000723	2011000723	2011	2011-12-31	3	1997-05-15	华北	山西省
000723	2012000723	2012	2012-12-31	3	1997-05-15	华北	山西省
000723	2013000723	2013	2013-12-31	3	1997-05-15	华北	山西省
000723	2014000723	2014	2014-12-31	3	1997-05-15	华北	山西省
000723	2015000723	2015	2015-12-31	3	1997-05-15	华北	山西省
000723	2016000723	2016	2016-12-31	3	1997-05-15	华北	山西省
000723	2017000723	2017	2017-12-31	3	1997-05-15	华北	山西省
000723	2018000723	2018	2018-12-31	3	1997-05-15	华北	山西省
000723	2019000723	2019	2019-12-31	3	1997-05-15	华北	山西省
000723	2020000723	2020	2020-12-31	3	1997-05-15	华北	山西省
000723	2021000723	2021	2021-12-31	3	1997-05-15	华北	山西省
000726	2006000726	2006	2006-12-31	1	2000-12-25	华东	山东省
000726	2007000726	2007	2007-12-31	1	2000-12-25	华东	山东省
000726	2008000726	2008	2008-12-31	3	2000-12-25	华东	山东省
000726	2009000726	2009	2009-12-31	3	2000-12-25	华东	山东省
000726	2010000726	2010	2010-12-31	3	2000-12-25	华东	山东省
000726	2011000726	2011	2011-12-31	3	2000-12-25	华东	山东省
000726	2012000726	2012	2012-12-31	3	2000-12-25	华东	山东省
000726	2013000726	2013	2013-12-31	3	2000-12-25	华东	山东省
000726	2014000726	2014	2014-12-31	3	2000-12-25	华东	山东省
000726	2015000726	2015	2015-12-31	3	2000-12-25	华东	山东省
000726	2016000726	2016	2016-12-31	3	2000-12-25	华东	山东省
000726	2017000726	2017	2017-12-31	3	2000-12-25	华东	山东省
000726	2018000726	2018	2018-12-31	3	2000-12-25	华东	山东省
000726	2019000726	2019	2019-12-31	3	2000-12-25	华东	山东省
000726	2020000726	2020	2020-12-31	3	2000-12-25	华东	山东省
000726	2021000726	2021	2021-12-31	3	2000-12-25	华东	山东省
000751	2017000751	2017	2017-12-31	3	1997-06-26	东北	辽宁省
000751	2018000751	2018	2018-12-31	3	1997-06-26	东北	辽宁省
000751	2019000751	2019	2019-12-31	3	1997-06-26	东北	辽宁省
000751	2020000751	2020	2020-12-31	3	1997-06-26	东北	辽宁省
000751	2021000751	2021	2021-12-31	3	1997-06-26	东北	辽宁省
000760	2006000760	2006	2006-12-31	1	1997-06-27	华中	湖北省
000760	2007000760	2007	2007-12-31	1	1997-06-27	华中	湖北省
000760	2008000760	2008	2008-12-31	1	1997-06-27	华中	湖北省
000760	2009000760	2009	2009-12-31	1	1997-06-27	华中	湖北省
000760	2010000760	2010	2010-12-31	1	1997-06-27	华中	湖北省
000760	2011000760	2011	2011-12-31	2	1997-06-27	华中	湖北省
000760	2012000760	2012	2012-12-31	2	1997-06-27	华中	湖北省
000760	2013000760	2013	2013-12-31	1	1997-06-27	华中	湖北省
000760	2014000760	2014	2014-12-31	1	1997-06-27	华中	湖北省
000760	2015000760	2015	2015-12-31	1	1997-06-27	华中	湖北省
000760	2016000760	2016	2016-12-31	1	1997-06-27	华中	湖北省
000760	2017000760	2017	2017-12-31	1	1997-06-27	华中	湖北省
000760	2018000760	2018	2018-12-31	1	1997-06-27	华中	湖北省
000766	2013000766	2013	2013-12-31	3	1997-04-30	东北	吉林省
000766	2014000766	2014	2014-12-31	3	1997-04-30	东北	吉林省
000766	2015000766	2015	2015-12-31	3	1997-04-30	东北	吉林省
000766	2016000766	2016	2016-12-31	3	1997-04-30	东北	吉林省
000766	2017000766	2017	2017-12-31	3	1997-04-30	东北	吉林省
000766	2018000766	2018	2018-12-31	3	1997-04-30	东北	吉林省
000766	2019000766	2019	2019-12-31	1	1997-04-30	东北	吉林省
000766	2020000766	2020	2020-12-31	1	1997-04-30	东北	吉林省
000766	2021000766	2021	2021-12-31	1	1997-04-30	东北	吉林省
000782	2006000782	2006	2006-12-31	1	1997-06-19	华南	广东省
000782	2007000782	2007	2007-12-31	1	1997-06-19	华南	广东省
000782	2008000782	2008	2008-12-31	3	1997-06-19	华南	广东省
000782	2009000782	2009	2009-12-31	3	1997-06-19	华南	广东省
000782	2010000782	2010	2010-12-31	3	1997-06-19	华南	广东省
000782	2011000782	2011	2011-12-31	3	1997-06-19	华南	广东省
000782	2012000782	2012	2012-12-31	3	1997-06-19	华南	广东省
000782	2013000782	2013	2013-12-31	3	1997-06-19	华南	广东省
000782	2014000782	2014	2014-12-31	3	1997-06-19	华南	广东省
000782	2015000782	2015	2015-12-31	3	1997-06-19	华南	广东省
000782	2016000782	2016	2016-12-31	3	1997-06-19	华南	广东省
000782	2017000782	2017	2017-12-31	1	1997-06-19	华南	广东省
000782	2018000782	2018	2018-12-31	1	1997-06-19	华南	广东省
000782	2019000782	2019	2019-12-31	1	1997-06-19	华南	广东省
000782	2020000782	2020	2020-12-31	1	1997-06-19	华南	广东省
000782	2021000782	2021	2021-12-31	1	1997-06-19	华南	广东省
000790	2010000790	2010	2010-12-31	1	1998-03-27	西南	四川省
000790	2011000790	2011	2011-12-31	1	1998-03-27	西南	四川省
000790	2012000790	2012	2012-12-31	1	1998-03-27	西南	四川省
000790	2013000790	2013	2013-12-31	1	1998-03-27	西南	四川省
000790	2014000790	2014	2014-12-31	1	1998-03-27	西南	四川省
000790	2015000790	2015	2015-12-31	3	1998-03-27	西南	四川省
000790	2016000790	2016	2016-12-31	3	1998-03-27	西南	四川省
000790	2017000790	2017	2017-12-31	3	1998-03-27	西南	四川省
000790	2018000790	2018	2018-12-31	3	1998-03-27	西南	四川省
000790	2019000790	2019	2019-12-31	3	1998-03-27	西南	四川省
000790	2020000790	2020	2020-12-31	3	1998-03-27	西南	四川省
000790	2021000790	2021	2021-12-31	3	1998-03-27	西南	四川省
000810	2014000810	2014	2014-12-31	3	1998-06-02	西南	四川省
000810	2015000810	2015	2015-12-31	3	1998-06-02	西南	四川省
000810	2016000810	2016	2016-12-31	3	1998-06-02	西南	四川省
000810	2017000810	2017	2017-12-31	3	1998-06-02	西南	四川省
000810	2018000810	2018	2018-12-31	3	1998-06-02	西南	四川省
000810	2019000810	2019	2019-12-31	3	1998-06-02	西南	四川省
000810	2020000810	2020	2020-12-31	3	1998-06-02	西南	四川省
000810	2021000810	2021	2021-12-31	3	1998-06-02	西南	四川省
000812	2006000812	2006	2006-12-31	1	1998-06-23	西北	陕西省
000812	2007000812	2007	2007-12-31	1	1998-06-23	西北	陕西省
000812	2008000812	2008	2008-12-31	1	1998-06-23	西北	陕西省
000812	2009000812	2009	2009-12-31	1	1998-06-23	西北	陕西省
000812	2010000812	2010	2010-12-31	1	1998-06-23	西北	陕西省
000812	2011000812	2011	2011-12-31	1	1998-06-23	西北	陕西省
000812	2012000812	2012	2012-12-31	1	1998-06-23	西北	陕西省
000812	2013000812	2013	2013-12-31	1	1998-06-23	西北	陕西省
000812	2014000812	2014	2014-12-31	1	1998-06-23	西北	陕西省
000812	2015000812	2015	2015-12-31	1	1998-06-23	西北	陕西省
000812	2016000812	2016	2016-12-31	1	1998-06-23	西北	陕西省
000812	2017000812	2017	2017-12-31	3	1998-06-23	西北	陕西省
000812	2018000812	2018	2018-12-31	3	1998-06-23	西北	陕西省
000812	2019000812	2019	2019-12-31	3	1998-06-23	西北	陕西省
000812	2020000812	2020	2020-12-31	3	1998-06-23	西北	陕西省
000812	2021000812	2021	2021-12-31	3	1998-06-23	西北	陕西省
000813	2016000813	2016	2016-12-31	3	1998-05-19	西北	新疆维吾尔自治区
000813	2017000813	2017	2017-12-31	3	1998-05-19	西北	新疆维吾尔自治区
000813	2018000813	2018	2018-12-31	3	1998-05-19	西北	新疆维吾尔自治区
000813	2019000813	2019	2019-12-31	3	1998-05-19	西北	新疆维吾尔自治区
000813	2020000813	2020	2020-12-31	1	1998-05-19	西北	新疆维吾尔自治区
000816	2006000816	2006	2006-12-31	1	1997-08-18	华东	江苏省
000816	2007000816	2007	2007-12-31	1	1997-08-18	华东	江苏省
000816	2008000816	2008	2008-12-31	1	1997-08-18	华东	江苏省
000816	2009000816	2009	2009-12-31	3	1997-08-18	华东	江苏省
000816	2010000816	2010	2010-12-31	3	1997-08-18	华东	江苏省
000816	2011000816	2011	2011-12-31	3	1997-08-18	华东	江苏省
000816	2012000816	2012	2012-12-31	3	1997-08-18	华东	江苏省
000816	2013000816	2013	2013-12-31	3	1997-08-18	华东	江苏省
000816	2014000816	2014	2014-12-31	3	1997-08-18	华东	江苏省
000816	2015000816	2015	2015-12-31	3	1997-08-18	华东	江苏省
000816	2016000816	2016	2016-12-31	3	1997-08-18	华东	江苏省
000816	2017000816	2017	2017-12-31	3	1997-08-18	华东	江苏省
000816	2018000816	2018	2018-12-31	3	1997-08-18	华东	江苏省
000816	2019000816	2019	2019-12-31	3	1997-08-18	华东	江苏省
000816	2020000816	2020	2020-12-31	3	1997-08-18	华东	江苏省
000816	2021000816	2021	2021-12-31	3	1997-08-18	华东	江苏省
000818	2011000818	2011	2011-12-31	1	1997-10-17	东北	辽宁省
000818	2012000818	2012	2012-12-31	1	1997-10-17	东北	辽宁省
000818	2013000818	2013	2013-12-31	1	1997-10-17	东北	辽宁省
000818	2014000818	2014	2014-12-31	1	1997-10-17	东北	辽宁省
000818	2015000818	2015	2015-12-31	1	1997-10-17	东北	辽宁省
000818	2016000818	2016	2016-12-31	1	1997-10-17	东北	辽宁省
000818	2017000818	2017	2017-12-31	1	1997-10-17	东北	辽宁省
000818	2018000818	2018	2018-12-31	1	1997-10-17	东北	辽宁省
000818	2019000818	2019	2019-12-31	1	1997-10-17	东北	辽宁省
000820	2007000820	2007	2007-12-31	1	1998-06-30	东北	辽宁省
000820	2008000820	2008	2008-12-31	1	1998-06-30	东北	辽宁省
000820	2009000820	2009	2009-12-31	1	1998-06-30	东北	辽宁省
000820	2010000820	2010	2010-12-31	1	1998-06-30	东北	辽宁省
000820	2011000820	2011	2011-12-31	1	1998-06-30	东北	辽宁省
000820	2012000820	2012	2012-12-31	2	1998-06-30	东北	辽宁省
000820	2013000820	2013	2013-12-31	2	1998-06-30	东北	辽宁省
000820	2014000820	2014	2014-12-31	2	1998-06-30	东北	辽宁省
000820	2015000820	2015	2015-12-31	2	1998-06-30	东北	辽宁省
000820	2016000820	2016	2016-12-31	1	1998-06-30	东北	辽宁省
000820	2017000820	2017	2017-12-31	1	1998-06-30	东北	辽宁省
000820	2018000820	2018	2018-12-31	1	1998-06-30	华东	江西省
000820	2019000820	2019	2019-12-31	1	1998-06-30	华东	江西省
000820	2020000820	2020	2020-12-31	1	1998-06-30	华东	江西省
000820	2021000820	2021	2021-12-31	1	1998-06-30	华东	江西省
000821	2009000821	2009	2009-12-31	3	1998-06-26	华中	湖北省
000821	2010000821	2010	2010-12-31	3	1998-06-26	华中	湖北省
000821	2011000821	2011	2011-12-31	3	1998-06-26	华中	湖北省
000821	2012000821	2012	2012-12-31	3	1998-06-26	华中	湖北省
000821	2013000821	2013	2013-12-31	3	1998-06-26	华中	湖北省
000821	2014000821	2014	2014-12-31	3	1998-06-26	华中	湖北省
000821	2015000821	2015	2015-12-31	3	1998-06-26	华中	湖北省
000821	2016000821	2016	2016-12-31	3	1998-06-26	华中	湖北省
000821	2017000821	2017	2017-12-31	1	1998-06-26	华中	湖北省
000821	2018000821	2018	2018-12-31	1	1998-06-26	华中	湖北省
000821	2019000821	2019	2019-12-31	1	1998-06-26	华中	湖北省
000821	2020000821	2020	2020-12-31	1	1998-06-26	华中	湖北省
000821	2021000821	2021	2021-12-31	1	1998-06-26	华中	湖北省
000836	2006000836	2006	2006-12-31	1	1997-09-29	华北	天津市
000836	2007000836	2007	2007-12-31	1	1997-09-29	华北	天津市
000836	2008000836	2008	2008-12-31	3	1997-09-29	华北	天津市
000836	2009000836	2009	2009-12-31	3	1997-09-29	华北	天津市
000836	2010000836	2010	2010-12-31	3	1997-09-29	华北	天津市
000836	2011000836	2011	2011-12-31	3	1997-09-29	华北	天津市
000836	2012000836	2012	2012-12-31	3	1997-09-29	华北	天津市
000836	2013000836	2013	2013-12-31	3	1997-09-29	华北	天津市
000836	2014000836	2014	2014-12-31	3	1997-09-29	华北	天津市
000836	2015000836	2015	2015-12-31	3	1997-09-29	华北	天津市
000836	2016000836	2016	2016-12-31	1	1997-09-29	华北	天津市
000836	2017000836	2017	2017-12-31	1	1997-09-29	华北	天津市
000836	2018000836	2018	2018-12-31	1	1997-09-29	华北	天津市
000836	2019000836	2019	2019-12-31	1	1997-09-29	华北	天津市
000836	2020000836	2020	2020-12-31	1	1997-09-29	华北	天津市
000836	2021000836	2021	2021-12-31	1	1997-09-29	华北	天津市
000848	2006000848	2006	2006-12-31	3	1997-11-13	华北	河北省
000848	2007000848	2007	2007-12-31	3	1997-11-13	华北	河北省
000848	2008000848	2008	2008-12-31	3	1997-11-13	华北	河北省
000848	2009000848	2009	2009-12-31	3	1997-11-13	华北	河北省
000848	2010000848	2010	2010-12-31	3	1997-11-13	华北	河北省
000848	2011000848	2011	2011-12-31	3	1997-11-13	华北	河北省
000848	2012000848	2012	2012-12-31	3	1997-11-13	华北	河北省
000848	2013000848	2013	2013-12-31	3	1997-11-13	华北	河北省
000848	2014000848	2014	2014-12-31	3	1997-11-13	华北	河北省
000848	2015000848	2015	2015-12-31	3	1997-11-13	华北	河北省
000848	2016000848	2016	2016-12-31	3	1997-11-13	华北	河北省
000848	2017000848	2017	2017-12-31	3	1997-11-13	华北	河北省
000848	2018000848	2018	2018-12-31	3	1997-11-13	华北	河北省
000848	2019000848	2019	2019-12-31	3	1997-11-13	华北	河北省
000848	2020000848	2020	2020-12-31	1	1997-11-13	华北	河北省
000848	2021000848	2021	2021-12-31	1	1997-11-13	华北	河北省
000869	2006000869	2006	2006-12-31	2	2000-10-26	华东	山东省
000869	2007000869	2007	2007-12-31	2	2000-10-26	华东	山东省
000869	2017000869	2017	2017-12-31	2	2000-10-26	华东	山东省
000876	2006000876	2006	2006-12-31	1	1998-03-11	西南	四川省
000876	2007000876	2007	2007-12-31	1	1998-03-11	西南	四川省
000876	2008000876	2008	2008-12-31	3	1998-03-11	西南	四川省
000876	2009000876	2009	2009-12-31	3	1998-03-11	西南	四川省
000876	2010000876	2010	2010-12-31	1	1998-03-11	西南	四川省
000876	2011000876	2011	2011-12-31	3	1998-03-11	西南	四川省
000876	2012000876	2012	2012-12-31	3	1998-03-11	西南	四川省
000876	2013000876	2013	2013-12-31	3	1998-03-11	西南	四川省
000876	2014000876	2014	2014-12-31	3	1998-03-11	西南	四川省
000876	2015000876	2015	2015-12-31	3	1998-03-11	西南	四川省
000876	2016000876	2016	2016-12-31	3	1998-03-11	西南	四川省
000876	2017000876	2017	2017-12-31	3	1998-03-11	西南	四川省
000876	2018000876	2018	2018-12-31	3	1998-03-11	西南	四川省
000876	2019000876	2019	2019-12-31	3	1998-03-11	西南	四川省
000876	2020000876	2020	2020-12-31	3	1998-03-11	西南	四川省
000876	2021000876	2021	2021-12-31	3	1998-03-11	西南	四川省
000881	2012000881	2012	2012-12-31	2	1998-09-02	东北	辽宁省
000881	2013000881	2013	2013-12-31	2	1998-09-02	东北	辽宁省
000881	2014000881	2014	2014-12-31	2	1998-09-02	东北	辽宁省
000881	2015000881	2015	2015-12-31	2	1998-09-02	东北	辽宁省
000887	2006000887	2006	2006-12-31	1	1998-12-03	华东	安徽省
000887	2007000887	2007	2007-12-31	1	1998-12-03	华东	安徽省
000887	2008000887	2008	2008-12-31	3	1998-12-03	华东	安徽省
000887	2009000887	2009	2009-12-31	3	1998-12-03	华东	安徽省
000887	2010000887	2010	2010-12-31	3	1998-12-03	华东	安徽省
000887	2011000887	2011	2011-12-31	3	1998-12-03	华东	安徽省
000887	2012000887	2012	2012-12-31	3	1998-12-03	华东	安徽省
000887	2013000887	2013	2013-12-31	3	1998-12-03	华东	安徽省
000887	2014000887	2014	2014-12-31	3	1998-12-03	华东	安徽省
000887	2015000887	2015	2015-12-31	3	1998-12-03	华东	安徽省
000887	2016000887	2016	2016-12-31	3	1998-12-03	华东	安徽省
000887	2017000887	2017	2017-12-31	3	1998-12-03	华东	安徽省
000887	2018000887	2018	2018-12-31	3	1998-12-03	华东	安徽省
000887	2019000887	2019	2019-12-31	3	1998-12-03	华东	安徽省
000887	2020000887	2020	2020-12-31	3	1998-12-03	华东	安徽省
000887	2021000887	2021	2021-12-31	3	1998-12-03	华东	安徽省
000890	2009000890	2009	2009-12-31	3	1999-01-19	华东	江苏省
000890	2010000890	2010	2010-12-31	3	1999-01-19	华东	江苏省
000890	2011000890	2011	2011-12-31	3	1999-01-19	华东	江苏省
000890	2012000890	2012	2012-12-31	3	1999-01-19	华东	江苏省
000890	2013000890	2013	2013-12-31	3	1999-01-19	华东	江苏省
000890	2014000890	2014	2014-12-31	3	1999-01-19	华东	江苏省
000890	2015000890	2015	2015-12-31	3	1999-01-19	华东	江苏省
000890	2016000890	2016	2016-12-31	3	1999-01-19	华东	江苏省
000890	2017000890	2017	2017-12-31	3	1999-01-19	华东	江苏省
000890	2018000890	2018	2018-12-31	3	1999-01-19	华东	江苏省
000890	2019000890	2019	2019-12-31	3	1999-01-19	华东	江苏省
000890	2020000890	2020	2020-12-31	3	1999-01-19	华东	江苏省
000890	2021000890	2021	2021-12-31	3	1999-01-19	华东	江苏省
000893	2006000893	2006	2006-12-31	1	1998-12-24	华南	广东省
000893	2007000893	2007	2007-12-31	1	1998-12-24	华南	广东省
000893	2008000893	2008	2008-12-31	1	1998-12-24	华南	广东省
000893	2009000893	2009	2009-12-31	1	1998-12-24	华南	广东省
000893	2010000893	2010	2010-12-31	1	1998-12-24	华南	广东省
000893	2011000893	2011	2011-12-31	1	1998-12-24	华南	广东省
000893	2012000893	2012	2012-12-31	1	1998-12-24	华南	广东省
000893	2013000893	2013	2013-12-31	1	1998-12-24	华南	广东省
000893	2014000893	2014	2014-12-31	1	1998-12-24	华南	广东省
000893	2015000893	2015	2015-12-31	1	1998-12-24	华南	广东省
000893	2016000893	2016	2016-12-31	1	1998-12-24	华南	广东省
000893	2017000893	2017	2017-12-31	1	1998-12-24	华南	广东省
000893	2018000893	2018	2018-12-31	2	1998-12-24	华南	广东省
000902	2007000902	2007	2007-12-31	1	1999-04-08	华北	北京市
000902	2008000902	2008	2008-12-31	1	1999-04-08	华北	北京市
000902	2009000902	2009	2009-12-31	1	1999-04-08	华北	北京市
000902	2014000902	2014	2014-12-31	3	1999-04-08	华中	湖北省
000902	2015000902	2015	2015-12-31	3	1999-04-08	华中	湖北省
000902	2016000902	2016	2016-12-31	3	1999-04-08	华中	湖北省
000902	2017000902	2017	2017-12-31	3	1999-04-08	华中	湖北省
000902	2018000902	2018	2018-12-31	3	1999-04-08	华中	湖北省
000902	2019000902	2019	2019-12-31	3	1999-04-08	华中	湖北省
000902	2020000902	2020	2020-12-31	3	1999-04-08	华中	湖北省
000902	2021000902	2021	2021-12-31	3	1999-04-08	华中	湖北省
000908	2014000908	2014	2014-12-31	3	1999-02-03	华中	湖南省
000908	2015000908	2015	2015-12-31	3	1999-02-03	华中	湖南省
000908	2016000908	2016	2016-12-31	3	1999-02-03	华中	湖南省
000908	2017000908	2017	2017-12-31	3	1999-02-03	华中	湖南省
000908	2018000908	2018	2018-12-31	3	1999-02-03	华中	湖南省
000908	2019000908	2019	2019-12-31	3	1999-02-03	华中	湖南省
000908	2020000908	2020	2020-12-31	3	1999-02-03	华中	湖南省
000908	2021000908	2021	2021-12-31	3	1999-02-03	华中	湖南省
000910	2006000910	2006	2006-12-31	1	1999-06-30	华东	江苏省
000910	2007000910	2007	2007-12-31	1	1999-06-30	华东	江苏省
000910	2008000910	2008	2008-12-31	1	1999-06-30	华东	江苏省
000910	2009000910	2009	2009-12-31	1	1999-06-30	华东	江苏省
000910	2010000910	2010	2010-12-31	1	1999-06-30	华东	江苏省
000910	2011000910	2011	2011-12-31	1	1999-06-30	华东	江苏省
000910	2012000910	2012	2012-12-31	3	1999-06-30	华东	江苏省
000910	2013000910	2013	2013-12-31	3	1999-06-30	华东	江苏省
000910	2014000910	2014	2014-12-31	3	1999-06-30	华东	江苏省
000910	2015000910	2015	2015-12-31	3	1999-06-30	华东	江苏省
000910	2016000910	2016	2016-12-31	3	1999-06-30	华东	江苏省
000910	2017000910	2017	2017-12-31	3	1999-06-30	华东	江苏省
000910	2018000910	2018	2018-12-31	3	1999-06-30	华东	江苏省
000910	2019000910	2019	2019-12-31	3	1999-06-30	华东	江苏省
000910	2020000910	2020	2020-12-31	3	1999-06-30	华东	江苏省
000910	2021000910	2021	2021-12-31	3	1999-06-30	华东	江苏省
000913	2016000913	2016	2016-12-31	3	1999-05-14	华东	浙江省
000913	2017000913	2017	2017-12-31	3	1999-05-14	华东	浙江省
000913	2018000913	2018	2018-12-31	3	1999-05-14	华东	浙江省
000913	2019000913	2019	2019-12-31	3	1999-05-14	华东	浙江省
000913	2020000913	2020	2020-12-31	3	1999-05-14	华东	浙江省
000913	2021000913	2021	2021-12-31	3	1999-05-14	华东	浙江省
000925	2006000925	2006	2006-12-31	1	1999-06-11	华东	浙江省
000929	2006000929	2006	2006-12-31	1	1999-06-23	西北	甘肃省
000929	2007000929	2007	2007-12-31	1	1999-06-23	西北	甘肃省
000929	2008000929	2008	2008-12-31	3	1999-06-23	西北	甘肃省
000929	2009000929	2009	2009-12-31	3	1999-06-23	西北	甘肃省
000929	2010000929	2010	2010-12-31	3	1999-06-23	西北	甘肃省
000929	2011000929	2011	2011-12-31	3	1999-06-23	西北	甘肃省
000929	2012000929	2012	2012-12-31	3	1999-06-23	西北	甘肃省
000929	2013000929	2013	2013-12-31	3	1999-06-23	西北	甘肃省
000929	2014000929	2014	2014-12-31	3	1999-06-23	西北	甘肃省
000929	2015000929	2015	2015-12-31	3	1999-06-23	西北	甘肃省
000929	2016000929	2016	2016-12-31	3	1999-06-23	西北	甘肃省
000929	2017000929	2017	2017-12-31	3	1999-06-23	西北	甘肃省
000929	2018000929	2018	2018-12-31	3	1999-06-23	西北	甘肃省
000929	2019000929	2019	2019-12-31	3	1999-06-23	西北	甘肃省
000929	2020000929	2020	2020-12-31	3	1999-06-23	西北	甘肃省
000929	2021000929	2021	2021-12-31	3	1999-06-23	西北	甘肃省
000931	2006000931	2006	2006-12-31	1	1999-07-12	华北	北京市
000931	2007000931	2007	2007-12-31	1	1999-07-12	华北	北京市
000931	2008000931	2008	2008-12-31	1	1999-07-12	华北	北京市
000931	2009000931	2009	2009-12-31	1	1999-07-12	华北	北京市
000931	2010000931	2010	2010-12-31	1	1999-07-12	华北	北京市
000931	2011000931	2011	2011-12-31	3	1999-07-12	华北	北京市
000931	2012000931	2012	2012-12-31	3	1999-07-12	华北	北京市
000931	2013000931	2013	2013-12-31	3	1999-07-12	华北	北京市
000931	2014000931	2014	2014-12-31	3	1999-07-12	华北	北京市
000931	2015000931	2015	2015-12-31	3	1999-07-12	华北	北京市
000931	2016000931	2016	2016-12-31	3	1999-07-12	华北	北京市
000931	2017000931	2017	2017-12-31	3	1999-07-12	华北	北京市
000931	2018000931	2018	2018-12-31	3	1999-07-12	华北	北京市
000931	2019000931	2019	2019-12-31	3	1999-07-12	华北	北京市
000931	2020000931	2020	2020-12-31	3	1999-07-12	华北	北京市
000931	2021000931	2021	2021-12-31	3	1999-07-12	华北	北京市
000935	2016000935	2016	2016-12-31	1	1999-08-24	西南	四川省
000935	2017000935	2017	2017-12-31	1	1999-08-24	西南	四川省
000935	2018000935	2018	2018-12-31	1	1999-08-24	西南	四川省
000935	2019000935	2019	2019-12-31	1	1999-08-24	西南	四川省
000935	2020000935	2020	2020-12-31	1	1999-08-24	西南	四川省
000935	2021000935	2021	2021-12-31	1	1999-08-24	西南	四川省
000953	2016000953	2016	2016-12-31	1	1999-12-02	华南	广西壮族自治区
000953	2017000953	2017	2017-12-31	1	1999-12-02	华南	广西壮族自治区
000953	2018000953	2018	2018-12-31	1	1999-12-02	华南	广西壮族自治区
000953	2019000953	2019	2019-12-31	1	1999-12-02	华南	广西壮族自治区
000953	2020000953	2020	2020-12-31	1	1999-12-02	华南	广西壮族自治区
000953	2021000953	2021	2021-12-31	1	1999-12-02	华南	广西壮族自治区
000955	2006000955	2006	2006-12-31	1	1999-12-09	华南	海南省
000955	2007000955	2007	2007-12-31	1	1999-12-09	华南	海南省
000955	2008000955	2008	2008-12-31	1	1999-12-09	华南	海南省
000955	2009000955	2009	2009-12-31	1	1999-12-09	华南	海南省
000955	2010000955	2010	2010-12-31	1	1999-12-09	华南	海南省
000955	2011000955	2011	2011-12-31	1	1999-12-09	华南	海南省
000955	2012000955	2012	2012-12-31	1	1999-12-09	华南	海南省
000955	2013000955	2013	2013-12-31	1	1999-12-09	华南	海南省
000955	2014000955	2014	2014-12-31	1	1999-12-09	华南	海南省
000955	2015000955	2015	2015-12-31	1	1999-12-09	华南	海南省
000955	2016000955	2016	2016-12-31	1	1999-12-09	华南	海南省
000955	2017000955	2017	2017-12-31	1	1999-12-09	华南	海南省
000955	2018000955	2018	2018-12-31	1	1999-12-09	华南	海南省
000955	2019000955	2019	2019-12-31	2	1999-12-09	华南	海南省
000955	2020000955	2020	2020-12-31	2	1999-12-09	华南	海南省
000955	2021000955	2021	2021-12-31	2	1999-12-09	华南	海南省
000976	2015000976	2015	2015-12-31	1	2000-06-01	华南	广东省
000976	2016000976	2016	2016-12-31	3	2000-06-01	华南	广东省
000976	2017000976	2017	2017-12-31	3	2000-06-01	华南	广东省
000976	2018000976	2018	2018-12-31	3	2000-06-01	华南	广东省
000976	2019000976	2019	2019-12-31	3	2000-06-01	华南	广东省
000976	2020000976	2020	2020-12-31	2	2000-06-01	华南	广东省
000976	2021000976	2021	2021-12-31	1	2000-06-01	华南	广东省
000980	2006000980	2006	2006-12-31	3	2000-06-16	华东	安徽省
000980	2007000980	2007	2007-12-31	3	2000-06-16	华东	安徽省
000980	2008000980	2008	2008-12-31	3	2000-06-16	华东	安徽省
000980	2009000980	2009	2009-12-31	3	2000-06-16	华东	安徽省
000980	2010000980	2010	2010-12-31	3	2000-06-16	华东	安徽省
000980	2011000980	2011	2011-12-31	3	2000-06-16	华东	安徽省
000980	2012000980	2012	2012-12-31	3	2000-06-16	华东	安徽省
000980	2013000980	2013	2013-12-31	3	2000-06-16	华东	安徽省
000980	2014000980	2014	2014-12-31	3	2000-06-16	华东	安徽省
000980	2015000980	2015	2015-12-31	3	2000-06-16	华东	安徽省
000980	2016000980	2016	2016-12-31	3	2000-06-16	华东	安徽省
000980	2017000980	2017	2017-12-31	3	2000-06-16	华东	安徽省
000980	2018000980	2018	2018-12-31	3	2000-06-16	华东	安徽省
000980	2019000980	2019	2019-12-31	3	2000-06-16	华东	浙江省
000980	2020000980	2020	2020-12-31	3	2000-06-16	华东	浙江省
000980	2021000980	2021	2021-12-31	1	2000-06-16	华东	浙江省
000981	2011000981	2011	2011-12-31	1	2000-06-22	西北	甘肃省
000981	2012000981	2012	2012-12-31	1	2000-06-22	西北	甘肃省
000981	2013000981	2013	2013-12-31	1	2000-06-22	西北	甘肃省
000981	2014000981	2014	2014-12-31	1	2000-06-22	西北	甘肃省
000981	2015000981	2015	2015-12-31	1	2000-06-22	西北	甘肃省
000981	2016000981	2016	2016-12-31	3	2000-06-22	西北	甘肃省
000981	2017000981	2017	2017-12-31	3	2000-06-22	西北	甘肃省
000981	2018000981	2018	2018-12-31	3	2000-06-22	西北	甘肃省
000981	2019000981	2019	2019-12-31	3	2000-06-22	西北	甘肃省
000981	2020000981	2020	2020-12-31	3	2000-06-22	西北	甘肃省
000981	2021000981	2021	2021-12-31	3	2000-06-22	西北	甘肃省
000982	2007000982	2007	2007-12-31	3	2000-07-06	西北	宁夏回族自治区
000982	2008000982	2008	2008-12-31	3	2000-07-06	西北	宁夏回族自治区
000982	2009000982	2009	2009-12-31	3	2000-07-06	西北	宁夏回族自治区
000982	2010000982	2010	2010-12-31	3	2000-07-06	西北	宁夏回族自治区
000982	2011000982	2011	2011-12-31	3	2000-07-06	西北	宁夏回族自治区
000982	2012000982	2012	2012-12-31	3	2000-07-06	西北	宁夏回族自治区
000982	2013000982	2013	2013-12-31	3	2000-07-06	西北	宁夏回族自治区
000982	2014000982	2014	2014-12-31	3	2000-07-06	西北	宁夏回族自治区
000982	2015000982	2015	2015-12-31	3	2000-07-06	西北	宁夏回族自治区
000982	2016000982	2016	2016-12-31	3	2000-07-06	西北	宁夏回族自治区
000982	2017000982	2017	2017-12-31	3	2000-07-06	西北	宁夏回族自治区
000982	2018000982	2018	2018-12-31	3	2000-07-06	西北	宁夏回族自治区
000982	2019000982	2019	2019-12-31	3	2000-07-06	西北	宁夏回族自治区
000982	2020000982	2020	2020-12-31	3	2000-07-06	西北	宁夏回族自治区
000982	2021000982	2021	2021-12-31	3	2000-07-06	西北	宁夏回族自治区
000989	2006000989	2006	2006-12-31	1	2000-06-28	华中	湖南省
000989	2007000989	2007	2007-12-31	1	2000-06-28	华中	湖南省
000989	2008000989	2008	2008-12-31	3	2000-06-28	华中	湖南省
000989	2009000989	2009	2009-12-31	3	2000-06-28	华中	湖南省
000989	2010000989	2010	2010-12-31	3	2000-06-28	华中	湖南省
000989	2011000989	2011	2011-12-31	3	2000-06-28	华中	湖南省
000989	2012000989	2012	2012-12-31	3	2000-06-28	华中	湖南省
000989	2013000989	2013	2013-12-31	3	2000-06-28	华中	湖南省
000989	2014000989	2014	2014-12-31	1	2000-06-28	华中	湖南省
000989	2015000989	2015	2015-12-31	1	2000-06-28	华中	湖南省
000989	2016000989	2016	2016-12-31	1	2000-06-28	华中	湖南省
000989	2017000989	2017	2017-12-31	1	2000-06-28	华中	湖南省
000989	2018000989	2018	2018-12-31	1	2000-06-28	华中	湖南省
000989	2019000989	2019	2019-12-31	1	2000-06-28	华中	湖南省
000989	2020000989	2020	2020-12-31	1	2000-06-28	华中	湖南省
000989	2021000989	2021	2021-12-31	1	2000-06-28	华中	湖南省
001206	2021001206	2021	2021-12-31	3	2021-05-18	华北	天津市
001207	2021001207	2021	2021-12-31	3	2021-06-23	华东	山东省
001209	2021001209	2021	2021-12-31	3	2021-07-23	华南	广东省
001211	2021001211	2021	2021-12-31	3	2021-08-05	华东	浙江省
001212	2021001212	2021	2021-12-31	3	2021-08-23	华南	广东省
001215	2021001215	2021	2021-12-31	1	2021-09-06	华中	河南省
001216	2021001216	2021	2021-12-31	2	2021-10-19	华中	湖南省
001217	2021001217	2021	2021-12-31	3	2021-09-29	华东	安徽省
001218	2021001218	2021	2021-12-31	2	2021-10-15	华中	湖南省
001234	2021001234	2021	2021-12-31	2	2022-01-11	华东	江苏省
001288	2021001288	2021	2021-12-31	3	2021-11-01	西南	四川省
001296	2021001296	2021	2021-12-31	3	2021-12-24	西南	重庆市
001313	2021001313	2021	2021-12-31	3	2022-02-16	华南	广东省
001696	2006001696	2006	2006-12-31	1	1997-03-06	西南	重庆市
001696	2007001696	2007	2007-12-31	1	1997-03-06	西南	重庆市
001696	2008001696	2008	2008-12-31	3	1997-03-06	西南	重庆市
001696	2009001696	2009	2009-12-31	3	1997-03-06	西南	重庆市
001696	2010001696	2010	2010-12-31	3	1997-03-06	西南	重庆市
001696	2011001696	2011	2011-12-31	3	1997-03-06	西南	重庆市
001696	2012001696	2012	2012-12-31	3	1997-03-06	西南	重庆市
001696	2013001696	2013	2013-12-31	3	1997-03-06	西南	重庆市
001696	2014001696	2014	2014-12-31	3	1997-03-06	西南	重庆市
001696	2015001696	2015	2015-12-31	3	1997-03-06	西南	重庆市
001696	2016001696	2016	2016-12-31	3	1997-03-06	西南	重庆市
001696	2017001696	2017	2017-12-31	3	1997-03-06	西南	重庆市
001696	2018001696	2018	2018-12-31	3	1997-03-06	西南	重庆市
001696	2019001696	2019	2019-12-31	3	1997-03-06	西南	重庆市
001696	2020001696	2020	2020-12-31	3	1997-03-06	西南	重庆市
001696	2021001696	2021	2021-12-31	3	1997-03-06	西南	重庆市
002001	2006002001	2006	2006-12-31	3	2004-06-25	华东	浙江省
002001	2007002001	2007	2007-12-31	3	2004-06-25	华东	浙江省
002001	2008002001	2008	2008-12-31	3	2004-06-25	华东	浙江省
002001	2009002001	2009	2009-12-31	3	2004-06-25	华东	浙江省
002001	2010002001	2010	2010-12-31	3	2004-06-25	华东	浙江省
002001	2011002001	2011	2011-12-31	3	2004-06-25	华东	浙江省
002001	2012002001	2012	2012-12-31	3	2004-06-25	华东	浙江省
002001	2013002001	2013	2013-12-31	3	2004-06-25	华东	浙江省
002001	2014002001	2014	2014-12-31	3	2004-06-25	华东	浙江省
002001	2015002001	2015	2015-12-31	3	2004-06-25	华东	浙江省
002001	2016002001	2016	2016-12-31	3	2004-06-25	华东	浙江省
002001	2017002001	2017	2017-12-31	3	2004-06-25	华东	浙江省
002001	2018002001	2018	2018-12-31	3	2004-06-25	华东	浙江省
002001	2019002001	2019	2019-12-31	3	2004-06-25	华东	浙江省
002001	2020002001	2020	2020-12-31	3	2004-06-25	华东	浙江省
002001	2021002001	2021	2021-12-31	3	2004-06-25	华东	浙江省
002002	2006002002	2006	2006-12-31	1	2004-06-25	华东	江苏省
002002	2007002002	2007	2007-12-31	1	2004-06-25	华东	江苏省
002002	2008002002	2008	2008-12-31	1	2004-06-25	华东	江苏省
002002	2009002002	2009	2009-12-31	1	2004-06-25	华东	江苏省
002002	2010002002	2010	2010-12-31	1	2004-06-25	华东	江苏省
002002	2011002002	2011	2011-12-31	1	2004-06-25	华东	江苏省
002002	2012002002	2012	2012-12-31	1	2004-06-25	华东	江苏省
002002	2013002002	2013	2013-12-31	1	2004-06-25	华东	江苏省
002002	2014002002	2014	2014-12-31	1	2004-06-25	华东	江苏省
002002	2015002002	2015	2015-12-31	1	2004-06-25	华东	江苏省
002002	2016002002	2016	2016-12-31	1	2004-06-25	华东	江苏省
002002	2017002002	2017	2017-12-31	3	2004-06-25	华东	江苏省
002002	2018002002	2018	2018-12-31	3	2004-06-25	华东	江苏省
002002	2019002002	2019	2019-12-31	3	2004-06-25	华东	江苏省
002002	2020002002	2020	2020-12-31	3	2004-06-25	华东	江苏省
002002	2021002002	2021	2021-12-31	3	2004-06-25	华东	江苏省
002003	2006002003	2006	2006-12-31	2	2004-06-25	华东	浙江省
002003	2007002003	2007	2007-12-31	2	2004-06-25	华东	浙江省
002003	2008002003	2008	2008-12-31	2	2004-06-25	华东	浙江省
002003	2009002003	2009	2009-12-31	2	2004-06-25	华东	浙江省
002003	2010002003	2010	2010-12-31	2	2004-06-25	华东	浙江省
002003	2011002003	2011	2011-12-31	2	2004-06-25	华东	浙江省
002003	2012002003	2012	2012-12-31	2	2004-06-25	华东	浙江省
002003	2013002003	2013	2013-12-31	2	2004-06-25	华东	浙江省
002003	2014002003	2014	2014-12-31	2	2004-06-25	华东	浙江省
002003	2015002003	2015	2015-12-31	2	2004-06-25	华东	浙江省
002003	2016002003	2016	2016-12-31	2	2004-06-25	华东	浙江省
002003	2017002003	2017	2017-12-31	2	2004-06-25	华东	浙江省
002003	2018002003	2018	2018-12-31	2	2004-06-25	华东	浙江省
002003	2019002003	2019	2019-12-31	2	2004-06-25	华东	浙江省
002003	2020002003	2020	2020-12-31	2	2004-06-25	华东	浙江省
002003	2021002003	2021	2021-12-31	2	2004-06-25	华东	浙江省
002004	2006002004	2006	2006-12-31	1	2004-06-25	西南	重庆市
002004	2007002004	2007	2007-12-31	1	2004-06-25	西南	重庆市
002004	2008002004	2008	2008-12-31	3	2004-06-25	西南	重庆市
002004	2009002004	2009	2009-12-31	3	2004-06-25	西南	重庆市
002004	2010002004	2010	2010-12-31	3	2004-06-25	西南	重庆市
002004	2011002004	2011	2011-12-31	3	2004-06-25	西南	重庆市
002004	2012002004	2012	2012-12-31	3	2004-06-25	西南	重庆市
002004	2013002004	2013	2013-12-31	3	2004-06-25	西南	重庆市
002004	2014002004	2014	2014-12-31	3	2004-06-25	西南	重庆市
002004	2015002004	2015	2015-12-31	3	2004-06-25	西南	重庆市
002004	2016002004	2016	2016-12-31	3	2004-06-25	西南	重庆市
002004	2017002004	2017	2017-12-31	3	2004-06-25	西南	重庆市
002004	2018002004	2018	2018-12-31	3	2004-06-25	西南	重庆市
002004	2019002004	2019	2019-12-31	3	2004-06-25	西南	重庆市
002004	2020002004	2020	2020-12-31	3	2004-06-25	西南	重庆市
002004	2021002004	2021	2021-12-31	3	2004-06-25	西南	重庆市
002006	2006002006	2006	2006-12-31	1	2004-06-25	华东	浙江省
002006	2007002006	2007	2007-12-31	1	2004-06-25	华东	浙江省
002006	2008002006	2008	2008-12-31	3	2004-06-25	华东	浙江省
002006	2009002006	2009	2009-12-31	3	2004-06-25	华东	浙江省
002006	2010002006	2010	2010-12-31	3	2004-06-25	华东	浙江省
002006	2011002006	2011	2011-12-31	3	2004-06-25	华东	浙江省
002006	2012002006	2012	2012-12-31	3	2004-06-25	华东	浙江省
002006	2013002006	2013	2013-12-31	3	2004-06-25	华东	浙江省
002006	2014002006	2014	2014-12-31	3	2004-06-25	华东	浙江省
002006	2015002006	2015	2015-12-31	3	2004-06-25	华东	浙江省
002006	2016002006	2016	2016-12-31	3	2004-06-25	华东	浙江省
002006	2017002006	2017	2017-12-31	3	2004-06-25	华东	浙江省
002006	2018002006	2018	2018-12-31	3	2004-06-25	华东	浙江省
002006	2019002006	2019	2019-12-31	3	2004-06-25	华东	浙江省
002006	2020002006	2020	2020-12-31	3	2004-06-25	华东	浙江省
002006	2021002006	2021	2021-12-31	3	2004-06-25	华东	浙江省
002007	2006002007	2006	2006-12-31	1	2004-06-25	华中	河南省
002007	2007002007	2007	2007-12-31	1	2004-06-25	华中	河南省
002007	2008002007	2008	2008-12-31	3	2004-06-25	华中	河南省
002007	2009002007	2009	2009-12-31	3	2004-06-25	华中	河南省
002007	2010002007	2010	2010-12-31	3	2004-06-25	华中	河南省
002007	2011002007	2011	2011-12-31	3	2004-06-25	华中	河南省
002007	2012002007	2012	2012-12-31	3	2004-06-25	华中	河南省
002007	2013002007	2013	2013-12-31	3	2004-06-25	华中	河南省
002007	2014002007	2014	2014-12-31	3	2004-06-25	华中	河南省
002007	2015002007	2015	2015-12-31	3	2004-06-25	华中	河南省
002007	2016002007	2016	2016-12-31	3	2004-06-25	华中	河南省
002007	2017002007	2017	2017-12-31	3	2004-06-25	华中	河南省
002007	2018002007	2018	2018-12-31	3	2004-06-25	华中	河南省
002007	2019002007	2019	2019-12-31	3	2004-06-25	华中	河南省
002007	2020002007	2020	2020-12-31	3	2004-06-25	华中	河南省
002007	2021002007	2021	2021-12-31	3	2004-06-25	华中	河南省
002008	2006002008	2006	2006-12-31	1	2004-06-25	华南	广东省
002008	2007002008	2007	2007-12-31	1	2004-06-25	华南	广东省
002008	2008002008	2008	2008-12-31	1	2004-06-25	华南	广东省
002008	2009002008	2009	2009-12-31	1	2004-06-25	华南	广东省
002008	2010002008	2010	2010-12-31	1	2004-06-25	华南	广东省
002008	2011002008	2011	2011-12-31	1	2004-06-25	华南	广东省
002008	2012002008	2012	2012-12-31	1	2004-06-25	华南	广东省
002008	2013002008	2013	2013-12-31	1	2004-06-25	华南	广东省
002008	2014002008	2014	2014-12-31	1	2004-06-25	华南	广东省
002008	2015002008	2015	2015-12-31	1	2004-06-25	华南	广东省
002008	2016002008	2016	2016-12-31	1	2004-06-25	华南	广东省
002008	2017002008	2017	2017-12-31	1	2004-06-25	华南	广东省
002008	2018002008	2018	2018-12-31	1	2004-06-25	华南	广东省
002008	2019002008	2019	2019-12-31	1	2004-06-25	华南	广东省
002008	2020002008	2020	2020-12-31	1	2004-06-25	华南	广东省
002008	2021002008	2021	2021-12-31	1	2004-06-25	华南	广东省
002009	2006002009	2006	2006-12-31	1	2004-06-29	华东	江苏省
002009	2007002009	2007	2007-12-31	1	2004-06-29	华东	江苏省
002009	2008002009	2008	2008-12-31	3	2004-06-29	华东	江苏省
002009	2009002009	2009	2009-12-31	3	2004-06-29	华东	江苏省
002009	2010002009	2010	2010-12-31	3	2004-06-29	华东	江苏省
002009	2011002009	2011	2011-12-31	3	2004-06-29	华东	江苏省
002009	2012002009	2012	2012-12-31	3	2004-06-29	华东	江苏省
002009	2013002009	2013	2013-12-31	3	2004-06-29	华东	江苏省
002009	2014002009	2014	2014-12-31	3	2004-06-29	华东	江苏省
002009	2015002009	2015	2015-12-31	3	2004-06-29	华东	江苏省
002009	2016002009	2016	2016-12-31	3	2004-06-29	华东	江苏省
002009	2017002009	2017	2017-12-31	3	2004-06-29	华东	江苏省
002009	2018002009	2018	2018-12-31	3	2004-06-29	华东	江苏省
002009	2019002009	2019	2019-12-31	3	2004-06-29	华东	江苏省
002009	2020002009	2020	2020-12-31	3	2004-06-29	华东	江苏省
002009	2021002009	2021	2021-12-31	3	2004-06-29	华东	江苏省
002011	2006002011	2006	2006-12-31	1	2004-07-05	华东	浙江省
002011	2007002011	2007	2007-12-31	1	2004-07-05	华东	浙江省
002011	2008002011	2008	2008-12-31	1	2004-07-05	华东	浙江省
002011	2009002011	2009	2009-12-31	1	2004-07-05	华东	浙江省
002011	2010002011	2010	2010-12-31	1	2004-07-05	华东	浙江省
002011	2011002011	2011	2011-12-31	1	2004-07-05	华东	浙江省
002011	2012002011	2012	2012-12-31	1	2004-07-05	华东	浙江省
002011	2013002011	2013	2013-12-31	1	2004-07-05	华东	浙江省
002011	2014002011	2014	2014-12-31	1	2004-07-05	华东	浙江省
002011	2015002011	2015	2015-12-31	1	2004-07-05	华东	浙江省
002011	2016002011	2016	2016-12-31	1	2004-07-05	华东	浙江省
002011	2017002011	2017	2017-12-31	1	2004-07-05	华东	浙江省
002011	2018002011	2018	2018-12-31	1	2004-07-05	华东	浙江省
002011	2019002011	2019	2019-12-31	1	2004-07-05	华东	浙江省
002011	2020002011	2020	2020-12-31	1	2004-07-05	华东	浙江省
002011	2021002011	2021	2021-12-31	1	2004-07-05	华东	浙江省
002012	2006002012	2006	2006-12-31	1	2004-07-05	华东	浙江省
002012	2007002012	2007	2007-12-31	1	2004-07-05	华东	浙江省
002012	2008002012	2008	2008-12-31	1	2004-07-05	华东	浙江省
002012	2009002012	2009	2009-12-31	1	2004-07-05	华东	浙江省
002012	2010002012	2010	2010-12-31	1	2004-07-05	华东	浙江省
002012	2011002012	2011	2011-12-31	1	2004-07-05	华东	浙江省
002012	2012002012	2012	2012-12-31	1	2004-07-05	华东	浙江省
002012	2013002012	2013	2013-12-31	2	2004-07-05	华东	浙江省
002012	2014002012	2014	2014-12-31	2	2004-07-05	华东	浙江省
002012	2015002012	2015	2015-12-31	2	2004-07-05	华东	浙江省
002012	2019002012	2019	2019-12-31	1	2004-07-05	华东	浙江省
002012	2020002012	2020	2020-12-31	1	2004-07-05	华东	浙江省
002012	2021002012	2021	2021-12-31	1	2004-07-05	华东	浙江省
002019	2006002019	2006	2006-12-31	1	2004-07-13	华东	浙江省
002019	2007002019	2007	2007-12-31	3	2004-07-13	华东	浙江省
002019	2008002019	2008	2008-12-31	3	2004-07-13	华东	浙江省
002019	2009002019	2009	2009-12-31	3	2004-07-13	华东	浙江省
002019	2010002019	2010	2010-12-31	3	2004-07-13	华东	浙江省
002019	2011002019	2011	2011-12-31	3	2004-07-13	华东	浙江省
002019	2012002019	2012	2012-12-31	3	2004-07-13	华东	浙江省
002019	2013002019	2013	2013-12-31	3	2004-07-13	华东	浙江省
002019	2014002019	2014	2014-12-31	1	2004-07-13	华东	浙江省
002019	2015002019	2015	2015-12-31	1	2004-07-13	华东	浙江省
002019	2016002019	2016	2016-12-31	1	2004-07-13	华东	浙江省
002019	2017002019	2017	2017-12-31	1	2004-07-13	华东	浙江省
002019	2018002019	2018	2018-12-31	1	2004-07-13	华东	浙江省
002019	2019002019	2019	2019-12-31	1	2004-07-13	华东	浙江省
002020	2006002020	2006	2006-12-31	1	2004-07-15	华东	浙江省
002020	2007002020	2007	2007-12-31	1	2004-07-15	华东	浙江省
002020	2008002020	2008	2008-12-31	1	2004-07-15	华东	浙江省
002020	2009002020	2009	2009-12-31	1	2004-07-15	华东	浙江省
002020	2010002020	2010	2010-12-31	1	2004-07-15	华东	浙江省
002020	2011002020	2011	2011-12-31	1	2004-07-15	华东	浙江省
002020	2012002020	2012	2012-12-31	1	2004-07-15	华东	浙江省
002020	2013002020	2013	2013-12-31	1	2004-07-15	华东	浙江省
002020	2014002020	2014	2014-12-31	1	2004-07-15	华东	浙江省
002020	2015002020	2015	2015-12-31	1	2004-07-15	华东	浙江省
002020	2016002020	2016	2016-12-31	1	2004-07-15	华东	浙江省
002020	2017002020	2017	2017-12-31	1	2004-07-15	华东	浙江省
002020	2018002020	2018	2018-12-31	1	2004-07-15	华东	浙江省
002020	2019002020	2019	2019-12-31	1	2004-07-15	华东	浙江省
002020	2020002020	2020	2020-12-31	1	2004-07-15	华东	浙江省
002020	2021002020	2021	2021-12-31	1	2004-07-15	华东	浙江省
002023	2006002023	2006	2006-12-31	1	2004-07-21	西南	四川省
002023	2007002023	2007	2007-12-31	1	2004-07-21	西南	四川省
002023	2008002023	2008	2008-12-31	3	2004-07-21	西南	四川省
002023	2009002023	2009	2009-12-31	3	2004-07-21	西南	四川省
002023	2010002023	2010	2010-12-31	3	2004-07-21	西南	四川省
002023	2011002023	2011	2011-12-31	3	2004-07-21	西南	四川省
002023	2012002023	2012	2012-12-31	3	2004-07-21	西南	四川省
002023	2013002023	2013	2013-12-31	3	2004-07-21	西南	四川省
002023	2014002023	2014	2014-12-31	3	2004-07-21	西南	四川省
002023	2015002023	2015	2015-12-31	3	2004-07-21	西南	四川省
002023	2016002023	2016	2016-12-31	3	2004-07-21	西南	四川省
002023	2017002023	2017	2017-12-31	3	2004-07-21	西南	四川省
002023	2018002023	2018	2018-12-31	3	2004-07-21	西南	四川省
002023	2019002023	2019	2019-12-31	3	2004-07-21	西南	四川省
002023	2020002023	2020	2020-12-31	3	2004-07-21	西南	四川省
002023	2021002023	2021	2021-12-31	3	2004-07-21	西南	四川省
002026	2006002026	2006	2006-12-31	1	2004-07-27	华东	山东省
002026	2007002026	2007	2007-12-31	1	2004-07-27	华东	山东省
002026	2008002026	2008	2008-12-31	3	2004-07-27	华东	山东省
002026	2009002026	2009	2009-12-31	3	2004-07-27	华东	山东省
002026	2010002026	2010	2010-12-31	3	2004-07-27	华东	山东省
002026	2011002026	2011	2011-12-31	3	2004-07-27	华东	山东省
002026	2012002026	2012	2012-12-31	3	2004-07-27	华东	山东省
002026	2013002026	2013	2013-12-31	3	2004-07-27	华东	山东省
002026	2014002026	2014	2014-12-31	3	2004-07-27	华东	山东省
002026	2015002026	2015	2015-12-31	3	2004-07-27	华东	山东省
002026	2016002026	2016	2016-12-31	3	2004-07-27	华东	山东省
002026	2017002026	2017	2017-12-31	3	2004-07-27	华东	山东省
002026	2018002026	2018	2018-12-31	3	2004-07-27	华东	山东省
002026	2019002026	2019	2019-12-31	3	2004-07-27	华东	山东省
002026	2020002026	2020	2020-12-31	3	2004-07-27	华东	山东省
002026	2021002026	2021	2021-12-31	3	2004-07-27	华东	山东省
002028	2006002028	2006	2006-12-31	1	2004-08-05	华东	上海市
002028	2007002028	2007	2007-12-31	1	2004-08-05	华东	上海市
002028	2008002028	2008	2008-12-31	3	2004-08-05	华东	上海市
002028	2009002028	2009	2009-12-31	3	2004-08-05	华东	上海市
002028	2010002028	2010	2010-12-31	3	2004-08-05	华东	上海市
002028	2011002028	2011	2011-12-31	3	2004-08-05	华东	上海市
002028	2012002028	2012	2012-12-31	3	2004-08-05	华东	上海市
002028	2013002028	2013	2013-12-31	3	2004-08-05	华东	上海市
002028	2014002028	2014	2014-12-31	3	2004-08-05	华东	上海市
002028	2015002028	2015	2015-12-31	3	2004-08-05	华东	上海市
002028	2016002028	2016	2016-12-31	3	2004-08-05	华东	上海市
002028	2017002028	2017	2017-12-31	3	2004-08-05	华东	上海市
002028	2018002028	2018	2018-12-31	3	2004-08-05	华东	上海市
002028	2019002028	2019	2019-12-31	3	2004-08-05	华东	上海市
002028	2020002028	2020	2020-12-31	3	2004-08-05	华东	上海市
002028	2021002028	2021	2021-12-31	3	2004-08-05	华东	上海市
002029	2006002029	2006	2006-12-31	3	2004-08-06	华东	福建省
002029	2007002029	2007	2007-12-31	3	2004-08-06	华东	福建省
002029	2008002029	2008	2008-12-31	3	2004-08-06	华东	福建省
002029	2009002029	2009	2009-12-31	3	2004-08-06	华东	福建省
002029	2010002029	2010	2010-12-31	3	2004-08-06	华东	福建省
002029	2011002029	2011	2011-12-31	3	2004-08-06	华东	福建省
002029	2012002029	2012	2012-12-31	3	2004-08-06	华东	福建省
002029	2013002029	2013	2013-12-31	3	2004-08-06	华东	福建省
002029	2014002029	2014	2014-12-31	3	2004-08-06	华东	福建省
002029	2015002029	2015	2015-12-31	3	2004-08-06	华东	福建省
002029	2016002029	2016	2016-12-31	3	2004-08-06	华东	福建省
002029	2017002029	2017	2017-12-31	3	2004-08-06	华东	福建省
002029	2018002029	2018	2018-12-31	3	2004-08-06	华东	福建省
002029	2019002029	2019	2019-12-31	3	2004-08-06	华东	福建省
002029	2020002029	2020	2020-12-31	3	2004-08-06	华东	福建省
002029	2021002029	2021	2021-12-31	3	2004-08-06	华东	福建省
002031	2006002031	2006	2006-12-31	1	2004-08-16	华南	广东省
002031	2007002031	2007	2007-12-31	1	2004-08-16	华南	广东省
002031	2008002031	2008	2008-12-31	1	2004-08-16	华南	广东省
002031	2009002031	2009	2009-12-31	1	2004-08-16	华南	广东省
002031	2010002031	2010	2010-12-31	1	2004-08-16	华南	广东省
002031	2011002031	2011	2011-12-31	1	2004-08-16	华南	广东省
002031	2012002031	2012	2012-12-31	1	2004-08-16	华南	广东省
002031	2013002031	2013	2013-12-31	1	2004-08-16	华南	广东省
002031	2014002031	2014	2014-12-31	1	2004-08-16	华南	广东省
002031	2015002031	2015	2015-12-31	1	2004-08-16	华南	广东省
002031	2016002031	2016	2016-12-31	1	2004-08-16	华南	广东省
002031	2017002031	2017	2017-12-31	1	2004-08-16	华南	广东省
002031	2018002031	2018	2018-12-31	1	2004-08-16	华南	广东省
002031	2019002031	2019	2019-12-31	1	2004-08-16	华南	广东省
002031	2020002031	2020	2020-12-31	1	2004-08-16	华南	广东省
002031	2021002031	2021	2021-12-31	1	2004-08-16	华南	广东省
002032	2006002032	2006	2006-12-31	1	2004-08-17	华东	浙江省
002032	2007002032	2007	2007-12-31	3	2004-08-17	华东	浙江省
002035	2006002035	2006	2006-12-31	2	2004-09-01	华南	广东省
002035	2007002035	2007	2007-12-31	2	2004-09-01	华南	广东省
002035	2008002035	2008	2008-12-31	2	2004-09-01	华南	广东省
002035	2009002035	2009	2009-12-31	2	2004-09-01	华南	广东省
002035	2010002035	2010	2010-12-31	2	2004-09-01	华南	广东省
002035	2011002035	2011	2011-12-31	2	2004-09-01	华南	广东省
002035	2012002035	2012	2012-12-31	1	2004-09-01	华南	广东省
002035	2013002035	2013	2013-12-31	1	2004-09-01	华南	广东省
002035	2014002035	2014	2014-12-31	3	2004-09-01	华南	广东省
002035	2015002035	2015	2015-12-31	3	2004-09-01	华南	广东省
002035	2016002035	2016	2016-12-31	3	2004-09-01	华南	广东省
002035	2017002035	2017	2017-12-31	3	2004-09-01	华南	广东省
002035	2018002035	2018	2018-12-31	3	2004-09-01	华南	广东省
002035	2019002035	2019	2019-12-31	3	2004-09-01	华南	广东省
002035	2020002035	2020	2020-12-31	3	2004-09-01	华南	广东省
002035	2021002035	2021	2021-12-31	3	2004-09-01	华南	广东省
002036	2006002036	2006	2006-12-31	1	2004-09-03	华东	浙江省
002036	2007002036	2007	2007-12-31	1	2004-09-03	华东	浙江省
002036	2008002036	2008	2008-12-31	1	2004-09-03	华东	浙江省
002036	2009002036	2009	2009-12-31	1	2004-09-03	华东	浙江省
002036	2010002036	2010	2010-12-31	1	2004-09-03	华东	浙江省
002036	2011002036	2011	2011-12-31	1	2004-09-03	华东	浙江省
002036	2012002036	2012	2012-12-31	1	2004-09-03	华东	浙江省
002036	2013002036	2013	2013-12-31	1	2004-09-03	华东	浙江省
002036	2014002036	2014	2014-12-31	1	2004-09-03	华东	浙江省
002036	2015002036	2015	2015-12-31	2	2004-09-03	华东	浙江省
002036	2016002036	2016	2016-12-31	2	2004-09-03	华东	浙江省
002036	2017002036	2017	2017-12-31	2	2004-09-03	华东	江西省
002036	2018002036	2018	2018-12-31	2	2004-09-03	华东	江西省
002036	2019002036	2019	2019-12-31	2	2004-09-03	华东	江西省
002036	2020002036	2020	2020-12-31	2	2004-09-03	华东	江西省
002036	2021002036	2021	2021-12-31	1	2004-09-03	华东	江西省
002038	2011002038	2011	2011-12-31	3	2004-09-09	华北	北京市
002038	2012002038	2012	2012-12-31	3	2004-09-09	华北	北京市
002038	2013002038	2013	2013-12-31	3	2004-09-09	华北	北京市
002038	2014002038	2014	2014-12-31	3	2004-09-09	华北	北京市
002038	2015002038	2015	2015-12-31	1	2004-09-09	华北	北京市
002038	2016002038	2016	2016-12-31	1	2004-09-09	华北	北京市
002038	2017002038	2017	2017-12-31	1	2004-09-09	华北	北京市
002038	2018002038	2018	2018-12-31	1	2004-09-09	华北	北京市
002038	2019002038	2019	2019-12-31	1	2004-09-09	华北	北京市
002038	2020002038	2020	2020-12-31	1	2004-09-09	华北	北京市
002042	2009002042	2009	2009-12-31	3	2005-04-27	华东	安徽省
002042	2010002042	2010	2010-12-31	3	2005-04-27	华东	安徽省
002042	2011002042	2011	2011-12-31	3	2005-04-27	华东	安徽省
002042	2012002042	2012	2012-12-31	3	2005-04-27	华东	安徽省
002042	2013002042	2013	2013-12-31	3	2005-04-27	华东	安徽省
002042	2014002042	2014	2014-12-31	3	2005-04-27	华东	安徽省
002042	2015002042	2015	2015-12-31	3	2005-04-27	华东	安徽省
002042	2016002042	2016	2016-12-31	3	2005-04-27	华东	安徽省
002042	2017002042	2017	2017-12-31	3	2005-04-27	华东	安徽省
002042	2018002042	2018	2018-12-31	3	2005-04-27	华东	安徽省
002042	2019002042	2019	2019-12-31	3	2005-04-27	华东	安徽省
002042	2020002042	2020	2020-12-31	3	2005-04-27	华东	安徽省
002042	2021002042	2021	2021-12-31	3	2005-04-27	华东	安徽省
002043	2006002043	2006	2006-12-31	1	2005-05-10	华东	浙江省
002043	2007002043	2007	2007-12-31	1	2005-05-10	华东	浙江省
002043	2008002043	2008	2008-12-31	3	2005-05-10	华东	浙江省
002043	2009002043	2009	2009-12-31	3	2005-05-10	华东	浙江省
002043	2010002043	2010	2010-12-31	3	2005-05-10	华东	浙江省
002043	2011002043	2011	2011-12-31	3	2005-05-10	华东	浙江省
002043	2012002043	2012	2012-12-31	3	2005-05-10	华东	浙江省
002043	2013002043	2013	2013-12-31	1	2005-05-10	华东	浙江省
002043	2014002043	2014	2014-12-31	1	2005-05-10	华东	浙江省
002043	2015002043	2015	2015-12-31	1	2005-05-10	华东	浙江省
002043	2016002043	2016	2016-12-31	1	2005-05-10	华东	浙江省
002043	2017002043	2017	2017-12-31	1	2005-05-10	华东	浙江省
002043	2018002043	2018	2018-12-31	1	2005-05-10	华东	浙江省
002043	2019002043	2019	2019-12-31	1	2005-05-10	华东	浙江省
002043	2020002043	2020	2020-12-31	1	2005-05-10	华东	浙江省
002043	2021002043	2021	2021-12-31	1	2005-05-10	华东	浙江省
002045	2006002045	2006	2006-12-31	1	2005-05-23	华南	广东省
002045	2007002045	2007	2007-12-31	1	2005-05-23	华南	广东省
002045	2008002045	2008	2008-12-31	1	2005-05-23	华南	广东省
002045	2009002045	2009	2009-12-31	1	2005-05-23	华南	广东省
002045	2010002045	2010	2010-12-31	1	2005-05-23	华南	广东省
002045	2011002045	2011	2011-12-31	1	2005-05-23	华南	广东省
002045	2012002045	2012	2012-12-31	1	2005-05-23	华南	广东省
002045	2013002045	2013	2013-12-31	1	2005-05-23	华南	广东省
002045	2014002045	2014	2014-12-31	3	2005-05-23	华南	广东省
002045	2015002045	2015	2015-12-31	3	2005-05-23	华南	广东省
002045	2016002045	2016	2016-12-31	3	2005-05-23	华南	广东省
002045	2017002045	2017	2017-12-31	3	2005-05-23	华南	广东省
002045	2018002045	2018	2018-12-31	3	2005-05-23	华南	广东省
002045	2019002045	2019	2019-12-31	3	2005-05-23	华南	广东省
002048	2006002048	2006	2006-12-31	1	2005-06-03	华东	浙江省
002048	2007002048	2007	2007-12-31	1	2005-06-03	华东	浙江省
002048	2008002048	2008	2008-12-31	1	2005-06-03	华东	浙江省
002048	2009002048	2009	2009-12-31	1	2005-06-03	华东	浙江省
002048	2010002048	2010	2010-12-31	1	2005-06-03	华东	浙江省
002048	2011002048	2011	2011-12-31	1	2005-06-03	华东	浙江省
002048	2012002048	2012	2012-12-31	1	2005-06-03	华东	浙江省
002048	2013002048	2013	2013-12-31	1	2005-06-03	华东	浙江省
002048	2014002048	2014	2014-12-31	1	2005-06-03	华东	浙江省
002048	2015002048	2015	2015-12-31	1	2005-06-03	华东	浙江省
002048	2016002048	2016	2016-12-31	1	2005-06-03	华东	浙江省
002048	2017002048	2017	2017-12-31	1	2005-06-03	华东	浙江省
002048	2018002048	2018	2018-12-31	3	2005-06-03	华东	浙江省
002048	2019002048	2019	2019-12-31	3	2005-06-03	华东	浙江省
002048	2020002048	2020	2020-12-31	3	2005-06-03	华东	浙江省
002048	2021002048	2021	2021-12-31	3	2005-06-03	华东	浙江省
002049	2006002049	2006	2006-12-31	1	2005-06-06	华北	河北省
002049	2007002049	2007	2007-12-31	1	2005-06-06	华北	河北省
002049	2008002049	2008	2008-12-31	3	2005-06-06	华北	河北省
002049	2009002049	2009	2009-12-31	3	2005-06-06	华北	河北省
002050	2006002050	2006	2006-12-31	3	2005-06-07	华东	浙江省
002050	2007002050	2007	2007-12-31	3	2005-06-07	华东	浙江省
002050	2008002050	2008	2008-12-31	3	2005-06-07	华东	浙江省
002050	2009002050	2009	2009-12-31	3	2005-06-07	华东	浙江省
002050	2010002050	2010	2010-12-31	3	2005-06-07	华东	浙江省
002050	2011002050	2011	2011-12-31	3	2005-06-07	华东	浙江省
002050	2012002050	2012	2012-12-31	3	2005-06-07	华东	浙江省
002050	2013002050	2013	2013-12-31	3	2005-06-07	华东	浙江省
002050	2014002050	2014	2014-12-31	3	2005-06-07	华东	浙江省
002050	2015002050	2015	2015-12-31	3	2005-06-07	华东	浙江省
002050	2016002050	2016	2016-12-31	3	2005-06-07	华东	浙江省
002050	2017002050	2017	2017-12-31	3	2005-06-07	华东	浙江省
002050	2018002050	2018	2018-12-31	3	2005-06-07	华东	浙江省
002050	2019002050	2019	2019-12-31	3	2005-06-07	华东	浙江省
002050	2020002050	2020	2020-12-31	3	2005-06-07	华东	浙江省
002050	2021002050	2021	2021-12-31	3	2005-06-07	华东	浙江省
002054	2006002054	2006	2006-12-31	1	2006-07-25	华南	广东省
002054	2007002054	2007	2007-12-31	1	2006-07-25	华南	广东省
002054	2008002054	2008	2008-12-31	1	2006-07-25	华南	广东省
002054	2009002054	2009	2009-12-31	1	2006-07-25	华南	广东省
002054	2010002054	2010	2010-12-31	1	2006-07-25	华南	广东省
002054	2011002054	2011	2011-12-31	1	2006-07-25	华南	广东省
002054	2012002054	2012	2012-12-31	1	2006-07-25	华南	广东省
002054	2013002054	2013	2013-12-31	1	2006-07-25	华南	广东省
002054	2014002054	2014	2014-12-31	1	2006-07-25	华南	广东省
002054	2015002054	2015	2015-12-31	1	2006-07-25	华南	广东省
002054	2016002054	2016	2016-12-31	1	2006-07-25	华南	广东省
002054	2017002054	2017	2017-12-31	1	2006-07-25	华南	广东省
002054	2018002054	2018	2018-12-31	1	2006-07-25	华南	广东省
002054	2019002054	2019	2019-12-31	1	2006-07-25	华南	广东省
002054	2020002054	2020	2020-12-31	1	2006-07-25	华南	广东省
002054	2021002054	2021	2021-12-31	1	2006-07-25	华南	广东省
002055	2006002055	2006	2006-12-31	3	2006-07-25	华南	广东省
002055	2007002055	2007	2007-12-31	3	2006-07-25	华南	广东省
002055	2008002055	2008	2008-12-31	3	2006-07-25	华南	广东省
002055	2009002055	2009	2009-12-31	3	2006-07-25	华南	广东省
002055	2010002055	2010	2010-12-31	3	2006-07-25	华南	广东省
002055	2011002055	2011	2011-12-31	3	2006-07-25	华南	广东省
002055	2012002055	2012	2012-12-31	3	2006-07-25	华南	广东省
002055	2013002055	2013	2013-12-31	3	2006-07-25	华南	广东省
002055	2014002055	2014	2014-12-31	3	2006-07-25	华南	广东省
002055	2015002055	2015	2015-12-31	3	2006-07-25	华南	广东省
002055	2016002055	2016	2016-12-31	3	2006-07-25	华南	广东省
002055	2017002055	2017	2017-12-31	3	2006-07-25	华南	广东省
002055	2018002055	2018	2018-12-31	3	2006-07-25	华南	广东省
002055	2019002055	2019	2019-12-31	3	2006-07-25	华南	广东省
002055	2020002055	2020	2020-12-31	3	2006-07-25	华南	广东省
002055	2021002055	2021	2021-12-31	3	2006-07-25	华南	广东省
002058	2006002058	2006	2006-12-31	1	2006-08-02	华东	上海市
002058	2007002058	2007	2007-12-31	1	2006-08-02	华东	上海市
002058	2008002058	2008	2008-12-31	1	2006-08-02	华东	上海市
002058	2009002058	2009	2009-12-31	1	2006-08-02	华东	上海市
002058	2010002058	2010	2010-12-31	1	2006-08-02	华东	上海市
002058	2011002058	2011	2011-12-31	1	2006-08-02	华东	上海市
002058	2012002058	2012	2012-12-31	1	2006-08-02	华东	上海市
002058	2013002058	2013	2013-12-31	1	2006-08-02	华东	上海市
002058	2014002058	2014	2014-12-31	1	2006-08-02	华东	上海市
002058	2015002058	2015	2015-12-31	1	2006-08-02	华东	上海市
002058	2016002058	2016	2016-12-31	1	2006-08-02	华东	上海市
002058	2017002058	2017	2017-12-31	1	2006-08-02	华东	上海市
002058	2018002058	2018	2018-12-31	1	2006-08-02	华东	上海市
002058	2019002058	2019	2019-12-31	1	2006-08-02	华东	上海市
002058	2020002058	2020	2020-12-31	1	2006-08-02	华东	上海市
002058	2021002058	2021	2021-12-31	1	2006-08-02	华东	上海市
002064	2006002064	2006	2006-12-31	1	2006-08-23	华东	浙江省
002064	2007002064	2007	2007-12-31	1	2006-08-23	华东	浙江省
002064	2008002064	2008	2008-12-31	3	2006-08-23	华东	浙江省
002064	2009002064	2009	2009-12-31	3	2006-08-23	华东	浙江省
002064	2010002064	2010	2010-12-31	3	2006-08-23	华东	浙江省
002064	2011002064	2011	2011-12-31	3	2006-08-23	华东	浙江省
002064	2012002064	2012	2012-12-31	3	2006-08-23	华东	浙江省
002064	2013002064	2013	2013-12-31	3	2006-08-23	华东	浙江省
002064	2014002064	2014	2014-12-31	3	2006-08-23	华东	浙江省
002064	2015002064	2015	2015-12-31	3	2006-08-23	华东	浙江省
002064	2016002064	2016	2016-12-31	3	2006-08-23	华东	浙江省
002064	2017002064	2017	2017-12-31	3	2006-08-23	华东	浙江省
002064	2018002064	2018	2018-12-31	3	2006-08-23	华东	浙江省
002064	2019002064	2019	2019-12-31	3	2006-08-23	华东	浙江省
002064	2020002064	2020	2020-12-31	3	2006-08-23	华东	浙江省
002064	2021002064	2021	2021-12-31	3	2006-08-23	华东	浙江省
002067	2006002067	2006	2006-12-31	1	2006-09-15	华东	浙江省
002067	2007002067	2007	2007-12-31	1	2006-09-15	华东	浙江省
002067	2008002067	2008	2008-12-31	1	2006-09-15	华东	浙江省
002067	2009002067	2009	2009-12-31	1	2006-09-15	华东	浙江省
002067	2010002067	2010	2010-12-31	1	2006-09-15	华东	浙江省
002067	2011002067	2011	2011-12-31	1	2006-09-15	华东	浙江省
002067	2012002067	2012	2012-12-31	1	2006-09-15	华东	浙江省
002067	2013002067	2013	2013-12-31	1	2006-09-15	华东	浙江省
002067	2014002067	2014	2014-12-31	1	2006-09-15	华东	浙江省
002067	2015002067	2015	2015-12-31	1	2006-09-15	华东	浙江省
002067	2016002067	2016	2016-12-31	1	2006-09-15	华东	浙江省
002067	2017002067	2017	2017-12-31	1	2006-09-15	华东	浙江省
002067	2018002067	2018	2018-12-31	1	2006-09-15	华东	浙江省
002067	2019002067	2019	2019-12-31	1	2006-09-15	华东	浙江省
002067	2020002067	2020	2020-12-31	1	2006-09-15	华东	浙江省
002067	2021002067	2021	2021-12-31	1	2006-09-15	华东	浙江省
002070	2006002070	2006	2006-12-31	3	2006-10-12	华东	福建省
002070	2007002070	2007	2007-12-31	3	2006-10-12	华东	福建省
002070	2008002070	2008	2008-12-31	3	2006-10-12	华东	福建省
002070	2009002070	2009	2009-12-31	3	2006-10-12	华东	福建省
002070	2010002070	2010	2010-12-31	3	2006-10-12	华东	福建省
002070	2011002070	2011	2011-12-31	3	2006-10-12	华东	福建省
002070	2012002070	2012	2012-12-31	3	2006-10-12	华东	福建省
002070	2013002070	2013	2013-12-31	3	2006-10-12	华东	福建省
002070	2014002070	2014	2014-12-31	3	2006-10-12	华东	福建省
002070	2015002070	2015	2015-12-31	3	2006-10-12	华东	福建省
002070	2016002070	2016	2016-12-31	3	2006-10-12	华东	福建省
002070	2017002070	2017	2017-12-31	3	2006-10-12	华东	福建省
002070	2018002070	2018	2018-12-31	3	2006-10-12	华东	福建省
002073	2006002073	2006	2006-12-31	1	2006-10-18	华东	山东省
002073	2007002073	2007	2007-12-31	1	2006-10-18	华东	山东省
002073	2008002073	2008	2008-12-31	1	2006-10-18	华东	山东省
002073	2009002073	2009	2009-12-31	1	2006-10-18	华东	山东省
002073	2010002073	2010	2010-12-31	1	2006-10-18	华东	山东省
002073	2011002073	2011	2011-12-31	1	2006-10-18	华东	山东省
002073	2012002073	2012	2012-12-31	1	2006-10-18	华东	山东省
002073	2013002073	2013	2013-12-31	1	2006-10-18	华东	山东省
002073	2014002073	2014	2014-12-31	1	2006-10-18	华东	山东省
002073	2015002073	2015	2015-12-31	1	2006-10-18	华东	山东省
002073	2016002073	2016	2016-12-31	1	2006-10-18	华东	山东省
002073	2017002073	2017	2017-12-31	1	2006-10-18	华东	山东省
002073	2018002073	2018	2018-12-31	1	2006-10-18	华东	山东省
002073	2019002073	2019	2019-12-31	1	2006-10-18	华东	山东省
002073	2020002073	2020	2020-12-31	1	2006-10-18	华东	山东省
002073	2021002073	2021	2021-12-31	1	2006-10-18	华东	山东省
002074	2010002074	2010	2010-12-31	3	2006-10-18	华东	江苏省
002074	2011002074	2011	2011-12-31	3	2006-10-18	华东	江苏省
002074	2012002074	2012	2012-12-31	3	2006-10-18	华东	江苏省
002074	2013002074	2013	2013-12-31	3	2006-10-18	华东	江苏省
002074	2014002074	2014	2014-12-31	3	2006-10-18	华东	江苏省
002074	2015002074	2015	2015-12-31	3	2006-10-18	华东	江苏省
002074	2016002074	2016	2016-12-31	3	2006-10-18	华东	江苏省
002074	2017002074	2017	2017-12-31	3	2006-10-18	华东	江苏省
002074	2018002074	2018	2018-12-31	3	2006-10-18	华东	江苏省
002074	2019002074	2019	2019-12-31	3	2006-10-18	华东	江苏省
002074	2020002074	2020	2020-12-31	3	2006-10-18	华东	安徽省
002074	2021002074	2021	2021-12-31	3	2006-10-18	华东	安徽省
002075	2010002075	2010	2010-12-31	1	2006-10-25	华东	江苏省
002075	2011002075	2011	2011-12-31	1	2006-10-25	华东	江苏省
002075	2012002075	2012	2012-12-31	1	2006-10-25	华东	江苏省
002075	2013002075	2013	2013-12-31	1	2006-10-25	华东	江苏省
002075	2014002075	2014	2014-12-31	1	2006-10-25	华东	江苏省
002075	2015002075	2015	2015-12-31	1	2006-10-25	华东	江苏省
002075	2016002075	2016	2016-12-31	3	2006-10-25	华东	江苏省
002075	2017002075	2017	2017-12-31	1	2006-10-25	华东	江苏省
002075	2018002075	2018	2018-12-31	1	2006-10-25	华东	江苏省
002075	2019002075	2019	2019-12-31	3	2006-10-25	华东	江苏省
002075	2020002075	2020	2020-12-31	3	2006-10-25	华东	江苏省
002075	2021002075	2021	2021-12-31	3	2006-10-25	华东	江苏省
002078	2006002078	2006	2006-12-31	1	2006-11-16	华东	山东省
002078	2007002078	2007	2007-12-31	1	2006-11-16	华东	山东省
002078	2008002078	2008	2008-12-31	3	2006-11-16	华东	山东省
002078	2009002078	2009	2009-12-31	3	2006-11-16	华东	山东省
002078	2010002078	2010	2010-12-31	3	2006-11-16	华东	山东省
002078	2011002078	2011	2011-12-31	3	2006-11-16	华东	山东省
002078	2012002078	2012	2012-12-31	3	2006-11-16	华东	山东省
002078	2013002078	2013	2013-12-31	3	2006-11-16	华东	山东省
002078	2014002078	2014	2014-12-31	3	2006-11-16	华东	山东省
002078	2015002078	2015	2015-12-31	3	2006-11-16	华东	山东省
002078	2016002078	2016	2016-12-31	3	2006-11-16	华东	山东省
002078	2017002078	2017	2017-12-31	3	2006-11-16	华东	山东省
002078	2018002078	2018	2018-12-31	3	2006-11-16	华东	山东省
002078	2019002078	2019	2019-12-31	3	2006-11-16	华东	山东省
002078	2020002078	2020	2020-12-31	3	2006-11-16	华东	山东省
002078	2021002078	2021	2021-12-31	3	2006-11-16	华东	山东省
002079	2006002079	2006	2006-12-31	1	2006-11-16	华东	江苏省
002079	2007002079	2007	2007-12-31	1	2006-11-16	华东	江苏省
002079	2008002079	2008	2008-12-31	1	2006-11-16	华东	江苏省
002079	2009002079	2009	2009-12-31	1	2006-11-16	华东	江苏省
002079	2010002079	2010	2010-12-31	1	2006-11-16	华东	江苏省
002079	2011002079	2011	2011-12-31	1	2006-11-16	华东	江苏省
002079	2012002079	2012	2012-12-31	1	2006-11-16	华东	江苏省
002079	2013002079	2013	2013-12-31	1	2006-11-16	华东	江苏省
002079	2014002079	2014	2014-12-31	1	2006-11-16	华东	江苏省
002079	2015002079	2015	2015-12-31	1	2006-11-16	华东	江苏省
002079	2016002079	2016	2016-12-31	1	2006-11-16	华东	江苏省
002079	2017002079	2017	2017-12-31	3	2006-11-16	华东	江苏省
002079	2018002079	2018	2018-12-31	3	2006-11-16	华东	江苏省
002079	2019002079	2019	2019-12-31	3	2006-11-16	华东	江苏省
002079	2020002079	2020	2020-12-31	3	2006-11-16	华东	江苏省
002079	2021002079	2021	2021-12-31	3	2006-11-16	华东	江苏省
002082	2006002082	2006	2006-12-31	1	2006-11-20	华东	浙江省
002082	2007002082	2007	2007-12-31	1	2006-11-20	华东	浙江省
002082	2008002082	2008	2008-12-31	3	2006-11-20	华东	浙江省
002082	2009002082	2009	2009-12-31	3	2006-11-20	华东	浙江省
002082	2010002082	2010	2010-12-31	3	2006-11-20	华东	浙江省
002082	2011002082	2011	2011-12-31	3	2006-11-20	华东	浙江省
002082	2012002082	2012	2012-12-31	3	2006-11-20	华东	浙江省
002082	2013002082	2013	2013-12-31	3	2006-11-20	华东	浙江省
002082	2014002082	2014	2014-12-31	3	2006-11-20	华东	浙江省
002082	2015002082	2015	2015-12-31	3	2006-11-20	华东	浙江省
002082	2016002082	2016	2016-12-31	3	2006-11-20	华东	浙江省
002082	2017002082	2017	2017-12-31	3	2006-11-20	华东	浙江省
002082	2018002082	2018	2018-12-31	3	2006-11-20	华东	浙江省
002082	2019002082	2019	2019-12-31	3	2006-11-20	华东	浙江省
002082	2020002082	2020	2020-12-31	3	2006-11-20	华东	浙江省
002082	2021002082	2021	2021-12-31	3	2006-11-20	华东	浙江省
002083	2006002083	2006	2006-12-31	1	2006-11-24	华东	山东省
002083	2007002083	2007	2007-12-31	1	2006-11-24	华东	山东省
002083	2008002083	2008	2008-12-31	3	2006-11-24	华东	山东省
002083	2009002083	2009	2009-12-31	3	2006-11-24	华东	山东省
002083	2010002083	2010	2010-12-31	3	2006-11-24	华东	山东省
002083	2011002083	2011	2011-12-31	3	2006-11-24	华东	山东省
002083	2012002083	2012	2012-12-31	3	2006-11-24	华东	山东省
002083	2013002083	2013	2013-12-31	3	2006-11-24	华东	山东省
002083	2014002083	2014	2014-12-31	3	2006-11-24	华东	山东省
002083	2015002083	2015	2015-12-31	3	2006-11-24	华东	山东省
002083	2016002083	2016	2016-12-31	3	2006-11-24	华东	山东省
002083	2017002083	2017	2017-12-31	3	2006-11-24	华东	山东省
002083	2018002083	2018	2018-12-31	3	2006-11-24	华东	山东省
002083	2019002083	2019	2019-12-31	3	2006-11-24	华东	山东省
002084	2006002084	2006	2006-12-31	3	2006-11-24	华南	广东省
002084	2007002084	2007	2007-12-31	3	2006-11-24	华南	广东省
002084	2008002084	2008	2008-12-31	3	2006-11-24	华南	广东省
002084	2009002084	2009	2009-12-31	3	2006-11-24	华南	广东省
002084	2010002084	2010	2010-12-31	3	2006-11-24	华南	广东省
002084	2011002084	2011	2011-12-31	3	2006-11-24	华南	广东省
002084	2012002084	2012	2012-12-31	3	2006-11-24	华南	广东省
002084	2013002084	2013	2013-12-31	3	2006-11-24	华南	广东省
002084	2014002084	2014	2014-12-31	3	2006-11-24	华南	广东省
002084	2015002084	2015	2015-12-31	3	2006-11-24	华南	广东省
002084	2016002084	2016	2016-12-31	3	2006-11-24	华南	广东省
002084	2017002084	2017	2017-12-31	3	2006-11-24	华南	广东省
002084	2018002084	2018	2018-12-31	3	2006-11-24	华南	广东省
002084	2019002084	2019	2019-12-31	3	2006-11-24	华南	广东省
002084	2020002084	2020	2020-12-31	2	2006-11-24	华南	广东省
002084	2021002084	2021	2021-12-31	2	2006-11-24	华南	广东省
002085	2006002085	2006	2006-12-31	3	2006-11-28	华东	浙江省
002085	2007002085	2007	2007-12-31	3	2006-11-28	华东	浙江省
002085	2008002085	2008	2008-12-31	3	2006-11-28	华东	浙江省
002085	2009002085	2009	2009-12-31	3	2006-11-28	华东	浙江省
002085	2010002085	2010	2010-12-31	3	2006-11-28	华东	浙江省
002085	2011002085	2011	2011-12-31	3	2006-11-28	华东	浙江省
002085	2012002085	2012	2012-12-31	3	2006-11-28	华东	浙江省
002085	2013002085	2013	2013-12-31	3	2006-11-28	华东	浙江省
002085	2014002085	2014	2014-12-31	3	2006-11-28	华东	浙江省
002085	2015002085	2015	2015-12-31	3	2006-11-28	华东	浙江省
002085	2016002085	2016	2016-12-31	3	2006-11-28	华东	浙江省
002085	2017002085	2017	2017-12-31	3	2006-11-28	华东	浙江省
002085	2018002085	2018	2018-12-31	3	2006-11-28	华东	浙江省
002085	2019002085	2019	2019-12-31	3	2006-11-28	华东	浙江省
002085	2020002085	2020	2020-12-31	3	2006-11-28	华东	浙江省
002085	2021002085	2021	2021-12-31	3	2006-11-28	华东	浙江省
002088	2015002088	2015	2015-12-31	1	2006-11-30	华东	山东省
002088	2016002088	2016	2016-12-31	1	2006-11-30	华东	山东省
002088	2017002088	2017	2017-12-31	1	2006-11-30	华东	山东省
002088	2018002088	2018	2018-12-31	2	2006-11-30	华东	山东省
002088	2019002088	2019	2019-12-31	2	2006-11-30	华东	山东省
002088	2020002088	2020	2020-12-31	1	2006-11-30	华东	山东省
002088	2021002088	2021	2021-12-31	1	2006-11-30	华东	山东省
002090	2006002090	2006	2006-12-31	2	2006-12-08	华东	江苏省
002090	2007002090	2007	2007-12-31	2	2006-12-08	华东	江苏省
002090	2008002090	2008	2008-12-31	2	2006-12-08	华东	江苏省
002090	2009002090	2009	2009-12-31	2	2006-12-08	华东	江苏省
002090	2010002090	2010	2010-12-31	2	2006-12-08	华东	江苏省
002090	2011002090	2011	2011-12-31	2	2006-12-08	华东	江苏省
002090	2012002090	2012	2012-12-31	2	2006-12-08	华东	江苏省
002090	2013002090	2013	2013-12-31	2	2006-12-08	华东	江苏省
002090	2014002090	2014	2014-12-31	2	2006-12-08	华东	江苏省
002090	2015002090	2015	2015-12-31	2	2006-12-08	华东	江苏省
002090	2016002090	2016	2016-12-31	2	2006-12-08	华东	江苏省
002090	2017002090	2017	2017-12-31	2	2006-12-08	华东	江苏省
002090	2018002090	2018	2018-12-31	2	2006-12-08	华东	江苏省
002090	2019002090	2019	2019-12-31	2	2006-12-08	华东	江苏省
002090	2020002090	2020	2020-12-31	2	2006-12-08	华东	江苏省
002094	2006002094	2006	2006-12-31	1	2006-12-15	华东	山东省
002094	2007002094	2007	2007-12-31	1	2006-12-15	华东	山东省
002094	2008002094	2008	2008-12-31	3	2006-12-15	华东	山东省
002094	2009002094	2009	2009-12-31	3	2006-12-15	华东	山东省
002094	2010002094	2010	2010-12-31	3	2006-12-15	华东	山东省
002094	2011002094	2011	2011-12-31	3	2006-12-15	华东	山东省
002094	2012002094	2012	2012-12-31	3	2006-12-15	华东	山东省
002094	2013002094	2013	2013-12-31	3	2006-12-15	华东	山东省
002094	2014002094	2014	2014-12-31	3	2006-12-15	华东	山东省
002094	2015002094	2015	2015-12-31	3	2006-12-15	华东	山东省
002094	2016002094	2016	2016-12-31	3	2006-12-15	华东	山东省
002094	2017002094	2017	2017-12-31	3	2006-12-15	华东	山东省
002094	2018002094	2018	2018-12-31	3	2006-12-15	华东	山东省
002094	2019002094	2019	2019-12-31	3	2006-12-15	华东	山东省
002094	2020002094	2020	2020-12-31	3	2006-12-15	华东	山东省
002094	2021002094	2021	2021-12-31	3	2006-12-15	华东	山东省
002097	2006002097	2006	2006-12-31	1	2006-12-22	华中	湖南省
002097	2007002097	2007	2007-12-31	1	2006-12-22	华中	湖南省
002097	2008002097	2008	2008-12-31	1	2006-12-22	华中	湖南省
002097	2009002097	2009	2009-12-31	1	2006-12-22	华中	湖南省
002097	2010002097	2010	2010-12-31	3	2006-12-22	华中	湖南省
002097	2011002097	2011	2011-12-31	3	2006-12-22	华中	湖南省
002097	2012002097	2012	2012-12-31	3	2006-12-22	华中	湖南省
002097	2013002097	2013	2013-12-31	3	2006-12-22	华中	湖南省
002097	2014002097	2014	2014-12-31	3	2006-12-22	华中	湖南省
002097	2015002097	2015	2015-12-31	3	2006-12-22	华中	湖南省
002097	2016002097	2016	2016-12-31	3	2006-12-22	华中	湖南省
002097	2017002097	2017	2017-12-31	3	2006-12-22	华中	湖南省
002097	2018002097	2018	2018-12-31	1	2006-12-22	华中	湖南省
002098	2006002098	2006	2006-12-31	3	2006-12-22	华东	福建省
002098	2007002098	2007	2007-12-31	3	2006-12-22	华东	福建省
002098	2008002098	2008	2008-12-31	3	2006-12-22	华东	福建省
002098	2009002098	2009	2009-12-31	3	2006-12-22	华东	福建省
002098	2010002098	2010	2010-12-31	3	2006-12-22	华东	福建省
002098	2011002098	2011	2011-12-31	3	2006-12-22	华东	福建省
002098	2012002098	2012	2012-12-31	3	2006-12-22	华东	福建省
002098	2013002098	2013	2013-12-31	3	2006-12-22	华东	福建省
002098	2014002098	2014	2014-12-31	3	2006-12-22	华东	福建省
002098	2015002098	2015	2015-12-31	3	2006-12-22	华东	福建省
002098	2016002098	2016	2016-12-31	1	2006-12-22	华东	福建省
002098	2017002098	2017	2017-12-31	1	2006-12-22	华东	福建省
002098	2018002098	2018	2018-12-31	1	2006-12-22	华东	福建省
002098	2019002098	2019	2019-12-31	1	2006-12-22	华东	福建省
002098	2020002098	2020	2020-12-31	1	2006-12-22	华东	福建省
002098	2021002098	2021	2021-12-31	1	2006-12-22	华东	福建省
002099	2006002099	2006	2006-12-31	3	2006-12-26	华东	浙江省
002099	2007002099	2007	2007-12-31	3	2006-12-26	华东	浙江省
002099	2008002099	2008	2008-12-31	3	2006-12-26	华东	浙江省
002099	2009002099	2009	2009-12-31	3	2006-12-26	华东	浙江省
002099	2010002099	2010	2010-12-31	3	2006-12-26	华东	浙江省
002099	2011002099	2011	2011-12-31	3	2006-12-26	华东	浙江省
002099	2012002099	2012	2012-12-31	3	2006-12-26	华东	浙江省
002099	2013002099	2013	2013-12-31	3	2006-12-26	华东	浙江省
002099	2014002099	2014	2014-12-31	3	2006-12-26	华东	浙江省
002099	2015002099	2015	2015-12-31	3	2006-12-26	华东	浙江省
002099	2016002099	2016	2016-12-31	3	2006-12-26	华东	浙江省
002099	2017002099	2017	2017-12-31	3	2006-12-26	华东	浙江省
002099	2018002099	2018	2018-12-31	3	2006-12-26	华东	浙江省
002099	2019002099	2019	2019-12-31	3	2006-12-26	华东	浙江省
002099	2020002099	2020	2020-12-31	3	2006-12-26	华东	浙江省
002099	2021002099	2021	2021-12-31	3	2006-12-26	华东	浙江省
002104	2006002104	2006	2006-12-31	3	2007-01-10	华东	江苏省
002104	2007002104	2007	2007-12-31	3	2007-01-10	华东	江苏省
002104	2008002104	2008	2008-12-31	3	2007-01-10	华东	江苏省
002104	2009002104	2009	2009-12-31	3	2007-01-10	华东	江苏省
002104	2010002104	2010	2010-12-31	1	2007-01-10	华东	江苏省
002104	2011002104	2011	2011-12-31	1	2007-01-10	华东	江苏省
002104	2012002104	2012	2012-12-31	1	2007-01-10	华东	江苏省
002104	2013002104	2013	2013-12-31	1	2007-01-10	华东	江苏省
002104	2014002104	2014	2014-12-31	1	2007-01-10	华东	江苏省
002104	2015002104	2015	2015-12-31	1	2007-01-10	华东	江苏省
002104	2016002104	2016	2016-12-31	3	2007-01-10	华东	江苏省
002104	2017002104	2017	2017-12-31	3	2007-01-10	华东	江苏省
002104	2018002104	2018	2018-12-31	3	2007-01-10	华东	江苏省
002104	2019002104	2019	2019-12-31	3	2007-01-10	华东	江苏省
002104	2020002104	2020	2020-12-31	3	2007-01-10	华东	江苏省
002104	2021002104	2021	2021-12-31	3	2007-01-10	华东	江苏省
002105	2006002105	2006	2006-12-31	1	2007-01-12	华南	广东省
002105	2007002105	2007	2007-12-31	1	2007-01-12	华南	广东省
002105	2008002105	2008	2008-12-31	3	2007-01-12	华南	广东省
002105	2009002105	2009	2009-12-31	3	2007-01-12	华南	广东省
002105	2010002105	2010	2010-12-31	3	2007-01-12	华南	广东省
002105	2011002105	2011	2011-12-31	3	2007-01-12	华南	广东省
002105	2012002105	2012	2012-12-31	3	2007-01-12	华南	广东省
002105	2013002105	2013	2013-12-31	3	2007-01-12	华南	广东省
002105	2014002105	2014	2014-12-31	3	2007-01-12	华南	广东省
002105	2015002105	2015	2015-12-31	3	2007-01-12	华南	广东省
002105	2016002105	2016	2016-12-31	3	2007-01-12	华南	广东省
002105	2017002105	2017	2017-12-31	3	2007-01-12	华南	广东省
002105	2018002105	2018	2018-12-31	3	2007-01-12	华南	广东省
002105	2019002105	2019	2019-12-31	3	2007-01-12	华南	广东省
002105	2020002105	2020	2020-12-31	3	2007-01-12	华南	广东省
002105	2021002105	2021	2021-12-31	3	2007-01-12	华南	广东省
002107	2006002107	2006	2006-12-31	1	2007-01-24	华东	山东省
002107	2007002107	2007	2007-12-31	1	2007-01-24	华东	山东省
002107	2008002107	2008	2008-12-31	1	2007-01-24	华东	山东省
002107	2009002107	2009	2009-12-31	1	2007-01-24	华东	山东省
002107	2010002107	2010	2010-12-31	1	2007-01-24	华东	山东省
002107	2011002107	2011	2011-12-31	1	2007-01-24	华东	山东省
002107	2012002107	2012	2012-12-31	1	2007-01-24	华东	山东省
002107	2013002107	2013	2013-12-31	1	2007-01-24	华东	山东省
002107	2014002107	2014	2014-12-31	1	2007-01-24	华东	山东省
002107	2015002107	2015	2015-12-31	1	2007-01-24	华东	山东省
002107	2016002107	2016	2016-12-31	1	2007-01-24	华东	山东省
002107	2017002107	2017	2017-12-31	1	2007-01-24	华东	山东省
002107	2018002107	2018	2018-12-31	1	2007-01-24	华东	山东省
002107	2019002107	2019	2019-12-31	1	2007-01-24	华东	山东省
002107	2020002107	2020	2020-12-31	1	2007-01-24	华东	山东省
002107	2021002107	2021	2021-12-31	1	2007-01-24	华东	山东省
002108	2006002108	2006	2006-12-31	1	2007-01-24	华北	河北省
002108	2007002108	2007	2007-12-31	1	2007-01-24	华北	河北省
002108	2008002108	2008	2008-12-31	1	2007-01-24	华北	河北省
002108	2009002108	2009	2009-12-31	1	2007-01-24	华北	河北省
002108	2010002108	2010	2010-12-31	1	2007-01-24	华北	河北省
002108	2011002108	2011	2011-12-31	1	2007-01-24	华北	河北省
002108	2012002108	2012	2012-12-31	1	2007-01-24	华北	河北省
002108	2013002108	2013	2013-12-31	1	2007-01-24	华北	河北省
002108	2014002108	2014	2014-12-31	1	2007-01-24	华北	河北省
002108	2015002108	2015	2015-12-31	1	2007-01-24	华北	河北省
002108	2016002108	2016	2016-12-31	1	2007-01-24	华北	河北省
002108	2017002108	2017	2017-12-31	1	2007-01-24	华北	河北省
002108	2018002108	2018	2018-12-31	1	2007-01-24	华北	河北省
002108	2019002108	2019	2019-12-31	1	2007-01-24	华北	河北省
002108	2020002108	2020	2020-12-31	3	2007-01-24	华北	河北省
002108	2021002108	2021	2021-12-31	3	2007-01-24	华北	河北省
002111	2006002111	2006	2006-12-31	1	2007-01-26	华东	山东省
002111	2007002111	2007	2007-12-31	1	2007-01-26	华东	山东省
002111	2008002111	2008	2008-12-31	3	2007-01-26	华东	山东省
002111	2009002111	2009	2009-12-31	3	2007-01-26	华东	山东省
002111	2010002111	2010	2010-12-31	3	2007-01-26	华东	山东省
002111	2011002111	2011	2011-12-31	3	2007-01-26	华东	山东省
002111	2012002111	2012	2012-12-31	3	2007-01-26	华东	山东省
002111	2013002111	2013	2013-12-31	3	2007-01-26	华东	山东省
002111	2014002111	2014	2014-12-31	3	2007-01-26	华东	山东省
002111	2015002111	2015	2015-12-31	3	2007-01-26	华东	山东省
002111	2016002111	2016	2016-12-31	3	2007-01-26	华东	山东省
002111	2017002111	2017	2017-12-31	3	2007-01-26	华东	山东省
002111	2018002111	2018	2018-12-31	3	2007-01-26	华东	山东省
002111	2019002111	2019	2019-12-31	3	2007-01-26	华东	山东省
002111	2020002111	2020	2020-12-31	3	2007-01-26	华东	山东省
002111	2021002111	2021	2021-12-31	3	2007-01-26	华东	山东省
002117	2006002117	2006	2006-12-31	1	2007-03-02	华东	山东省
002117	2007002117	2007	2007-12-31	1	2007-03-02	华东	山东省
002117	2008002117	2008	2008-12-31	1	2007-03-02	华东	山东省
002117	2009002117	2009	2009-12-31	1	2007-03-02	华东	山东省
002117	2010002117	2010	2010-12-31	1	2007-03-02	华东	山东省
002117	2011002117	2011	2011-12-31	1	2007-03-02	华东	山东省
002117	2012002117	2012	2012-12-31	1	2007-03-02	华东	山东省
002117	2013002117	2013	2013-12-31	1	2007-03-02	华东	山东省
002117	2014002117	2014	2014-12-31	1	2007-03-02	华东	山东省
002117	2015002117	2015	2015-12-31	1	2007-03-02	华东	山东省
002117	2016002117	2016	2016-12-31	1	2007-03-02	华东	山东省
002118	2006002118	2006	2006-12-31	3	2007-03-02	东北	吉林省
002118	2007002118	2007	2007-12-31	3	2007-03-02	东北	吉林省
002118	2008002118	2008	2008-12-31	3	2007-03-02	东北	吉林省
002118	2009002118	2009	2009-12-31	3	2007-03-02	东北	吉林省
002118	2010002118	2010	2010-12-31	3	2007-03-02	东北	吉林省
002118	2011002118	2011	2011-12-31	3	2007-03-02	东北	吉林省
002118	2012002118	2012	2012-12-31	3	2007-03-02	东北	吉林省
002118	2013002118	2013	2013-12-31	3	2007-03-02	东北	吉林省
002118	2014002118	2014	2014-12-31	3	2007-03-02	东北	吉林省
002118	2015002118	2015	2015-12-31	3	2007-03-02	东北	吉林省
002118	2016002118	2016	2016-12-31	3	2007-03-02	东北	吉林省
002118	2017002118	2017	2017-12-31	3	2007-03-02	东北	吉林省
002118	2018002118	2018	2018-12-31	3	2007-03-02	东北	吉林省
002118	2019002118	2019	2019-12-31	3	2007-03-02	东北	吉林省
002118	2020002118	2020	2020-12-31	3	2007-03-02	东北	吉林省
002119	2007002119	2007	2007-12-31	1	2007-03-02	华东	浙江省
002119	2008002119	2008	2008-12-31	3	2007-03-02	华东	浙江省
002119	2009002119	2009	2009-12-31	3	2007-03-02	华东	浙江省
002119	2010002119	2010	2010-12-31	3	2007-03-02	华东	浙江省
002119	2011002119	2011	2011-12-31	3	2007-03-02	华东	浙江省
002119	2012002119	2012	2012-12-31	3	2007-03-02	华东	浙江省
002119	2013002119	2013	2013-12-31	3	2007-03-02	华东	浙江省
002119	2014002119	2014	2014-12-31	1	2007-03-02	华东	浙江省
002121	2007002121	2007	2007-12-31	1	2007-03-06	华南	广东省
002121	2008002121	2008	2008-12-31	1	2007-03-06	华南	广东省
002121	2009002121	2009	2009-12-31	1	2007-03-06	华南	广东省
002121	2010002121	2010	2010-12-31	1	2007-03-06	华南	广东省
002121	2011002121	2011	2011-12-31	1	2007-03-06	华南	广东省
002121	2012002121	2012	2012-12-31	1	2007-03-06	华南	广东省
002121	2013002121	2013	2013-12-31	3	2007-03-06	华南	广东省
002121	2014002121	2014	2014-12-31	3	2007-03-06	华南	广东省
002121	2015002121	2015	2015-12-31	3	2007-03-06	华南	广东省
002121	2016002121	2016	2016-12-31	3	2007-03-06	华南	广东省
002121	2017002121	2017	2017-12-31	3	2007-03-06	华南	广东省
002121	2018002121	2018	2018-12-31	3	2007-03-06	华南	广东省
002121	2019002121	2019	2019-12-31	3	2007-03-06	华南	广东省
002121	2020002121	2020	2020-12-31	3	2007-03-06	华南	广东省
002122	2007002122	2007	2007-12-31	3	2007-03-28	华东	浙江省
002122	2008002122	2008	2008-12-31	3	2007-03-28	华东	浙江省
002122	2009002122	2009	2009-12-31	3	2007-03-28	华东	浙江省
002122	2010002122	2010	2010-12-31	3	2007-03-28	华东	浙江省
002122	2011002122	2011	2011-12-31	3	2007-03-28	华东	浙江省
002122	2012002122	2012	2012-12-31	3	2007-03-28	华东	浙江省
002122	2013002122	2013	2013-12-31	3	2007-03-28	华东	浙江省
002122	2014002122	2014	2014-12-31	3	2007-03-28	华东	浙江省
002122	2015002122	2015	2015-12-31	3	2007-03-28	华东	浙江省
002122	2016002122	2016	2016-12-31	3	2007-03-28	华东	浙江省
002122	2017002122	2017	2017-12-31	1	2007-03-28	华东	浙江省
002122	2018002122	2018	2018-12-31	1	2007-03-28	华东	浙江省
002122	2019002122	2019	2019-12-31	1	2007-03-28	华东	浙江省
002122	2020002122	2020	2020-12-31	1	2007-03-28	华东	浙江省
002122	2021002122	2021	2021-12-31	1	2007-03-28	华东	浙江省
002126	2007002126	2007	2007-12-31	1	2007-04-18	华东	浙江省
002126	2008002126	2008	2008-12-31	1	2007-04-18	华东	浙江省
002126	2009002126	2009	2009-12-31	1	2007-04-18	华东	浙江省
002126	2010002126	2010	2010-12-31	1	2007-04-18	华东	浙江省
002126	2011002126	2011	2011-12-31	1	2007-04-18	华东	浙江省
002126	2012002126	2012	2012-12-31	1	2007-04-18	华东	浙江省
002126	2013002126	2013	2013-12-31	1	2007-04-18	华东	浙江省
002126	2014002126	2014	2014-12-31	1	2007-04-18	华东	浙江省
002126	2015002126	2015	2015-12-31	3	2007-04-18	华东	浙江省
002126	2016002126	2016	2016-12-31	1	2007-04-18	华东	浙江省
002126	2017002126	2017	2017-12-31	3	2007-04-18	华东	浙江省
002126	2018002126	2018	2018-12-31	3	2007-04-18	华东	浙江省
002126	2019002126	2019	2019-12-31	3	2007-04-18	华东	浙江省
002126	2020002126	2020	2020-12-31	3	2007-04-18	华东	浙江省
002126	2021002126	2021	2021-12-31	3	2007-04-18	华东	浙江省
002130	2007002130	2007	2007-12-31	1	2007-04-20	华南	广东省
002130	2008002130	2008	2008-12-31	3	2007-04-20	华南	广东省
002130	2009002130	2009	2009-12-31	3	2007-04-20	华南	广东省
002130	2010002130	2010	2010-12-31	3	2007-04-20	华南	广东省
002130	2011002130	2011	2011-12-31	3	2007-04-20	华南	广东省
002130	2012002130	2012	2012-12-31	3	2007-04-20	华南	广东省
002130	2013002130	2013	2013-12-31	3	2007-04-20	华南	广东省
002130	2014002130	2014	2014-12-31	3	2007-04-20	华南	广东省
002130	2015002130	2015	2015-12-31	3	2007-04-20	华南	广东省
002130	2016002130	2016	2016-12-31	3	2007-04-20	华南	广东省
002130	2017002130	2017	2017-12-31	3	2007-04-20	华南	广东省
002130	2018002130	2018	2018-12-31	3	2007-04-20	华南	广东省
002130	2019002130	2019	2019-12-31	3	2007-04-20	华南	广东省
002130	2020002130	2020	2020-12-31	3	2007-04-20	华南	广东省
002132	2007002132	2007	2007-12-31	1	2007-04-27	华中	河南省
002132	2008002132	2008	2008-12-31	1	2007-04-27	华中	河南省
002132	2009002132	2009	2009-12-31	1	2007-04-27	华中	河南省
002132	2010002132	2010	2010-12-31	3	2007-04-27	华中	河南省
002132	2011002132	2011	2011-12-31	3	2007-04-27	华中	河南省
002132	2012002132	2012	2012-12-31	3	2007-04-27	华中	河南省
002132	2013002132	2013	2013-12-31	3	2007-04-27	华中	河南省
002132	2014002132	2014	2014-12-31	3	2007-04-27	华中	河南省
002132	2015002132	2015	2015-12-31	3	2007-04-27	华中	河南省
002132	2016002132	2016	2016-12-31	3	2007-04-27	华中	河南省
002132	2017002132	2017	2017-12-31	3	2007-04-27	华中	河南省
002132	2018002132	2018	2018-12-31	3	2007-04-27	华中	河南省
002132	2019002132	2019	2019-12-31	3	2007-04-27	华中	河南省
002132	2020002132	2020	2020-12-31	3	2007-04-27	华中	河南省
002132	2021002132	2021	2021-12-31	3	2007-04-27	华中	河南省
002135	2007002135	2007	2007-12-31	3	2007-05-30	华东	浙江省
002135	2008002135	2008	2008-12-31	3	2007-05-30	华东	浙江省
002135	2009002135	2009	2009-12-31	3	2007-05-30	华东	浙江省
002135	2010002135	2010	2010-12-31	3	2007-05-30	华东	浙江省
002135	2011002135	2011	2011-12-31	3	2007-05-30	华东	浙江省
002135	2012002135	2012	2012-12-31	3	2007-05-30	华东	浙江省
002135	2013002135	2013	2013-12-31	3	2007-05-30	华东	浙江省
002135	2014002135	2014	2014-12-31	3	2007-05-30	华东	浙江省
002135	2015002135	2015	2015-12-31	3	2007-05-30	华东	浙江省
002135	2016002135	2016	2016-12-31	3	2007-05-30	华东	浙江省
002135	2017002135	2017	2017-12-31	3	2007-05-30	华东	浙江省
002135	2018002135	2018	2018-12-31	3	2007-05-30	华东	浙江省
002135	2019002135	2019	2019-12-31	1	2007-05-30	华东	浙江省
002135	2020002135	2020	2020-12-31	3	2007-05-30	华东	浙江省
002135	2021002135	2021	2021-12-31	3	2007-05-30	华东	浙江省
002137	2007002137	2007	2007-12-31	3	2007-06-13	华南	广东省
002137	2008002137	2008	2008-12-31	3	2007-06-13	华南	广东省
002137	2009002137	2009	2009-12-31	3	2007-06-13	华南	广东省
002137	2010002137	2010	2010-12-31	3	2007-06-13	华南	广东省
002137	2011002137	2011	2011-12-31	3	2007-06-13	华南	广东省
002137	2012002137	2012	2012-12-31	3	2007-06-13	华南	广东省
002137	2013002137	2013	2013-12-31	3	2007-06-13	华南	广东省
002137	2014002137	2014	2014-12-31	3	2007-06-13	华南	广东省
002137	2015002137	2015	2015-12-31	3	2007-06-13	华南	广东省
002137	2016002137	2016	2016-12-31	3	2007-06-13	华南	广东省
002137	2017002137	2017	2017-12-31	3	2007-06-13	华南	广东省
002137	2018002137	2018	2018-12-31	3	2007-06-13	华南	广东省
002137	2019002137	2019	2019-12-31	3	2007-06-13	华南	广东省
002137	2020002137	2020	2020-12-31	3	2007-06-13	华南	广东省
002137	2021002137	2021	2021-12-31	3	2007-06-13	华南	广东省
002138	2007002138	2007	2007-12-31	1	2007-06-13	华南	广东省
002138	2008002138	2008	2008-12-31	3	2007-06-13	华南	广东省
002138	2009002138	2009	2009-12-31	3	2007-06-13	华南	广东省
002138	2010002138	2010	2010-12-31	3	2007-06-13	华南	广东省
[truncated: 14,496 more rows]

## Sheet: 省份编码
Symbol	Symbol		EndDate	FamEntyp	ListedDate	Area	ProvinceName		yearprovince	market
证券代码	证券代码		统计截止日期	家族企业类型	公司上市日期	地区	省份		省份编码	该企业所在省（地区）大于全国平均值取1，否者取0
没有单位	没有单位		没有单位	1：单个自然人企业家企业：即实际控制人为个人且无家族亲属在上司公司或控股股东单位持股/任董监高的家族企业；2：多个自然人企业家企业：实际控制人为多个自然人，但是实际控制人之间无亲属关系，且无亲属在上司公司或控股股东单位持股/任董监高的家族企业；3：多人家族企业：即除实际控制人之外，至少1名有亲属关系的家族成员持股/管理/控制上市公司或控股股东单位的家族企业；（当亲属只在控股股东单位持股/担任董监高时，控股股东单位的实际控制人需要同时也是上市公司的实际控制人）。	没有单位	没有单位	没有单位		没有单位
000008	2006000008	2006	2006-12-31	1	1992-05-07	华南	1	2006	200601	1
000008	2007000008	2007	2007-12-31	1	1992-05-07	华南	1	2007	200701	1
000008	2008000008	2008	2008-12-31	1	1992-05-07	华南	1	2008	200801	1
000008	2009000008	2009	2009-12-31	1	1992-05-07	华南	1	2009	200901	1
000008	2010000008	2010	2010-12-31	1	1992-05-07	华南	1	2010	201001	1
000008	2011000008	2011	2011-12-31	1	1992-05-07	华南	1	2011	201101	1
000008	2012000008	2012	2012-12-31	1	1992-05-07	华南	1	2012	201201	1
000008	2013000008	2013	2013-12-31	1	1992-05-07	华南	1	2013	201301	1
000008	2014000008	2014	2014-12-31	3	1992-05-07	华南	1	2014	201401	1
000008	2015000008	2015	2015-12-31	3	1992-05-07	华北	2	2015	201502	1
000012	2015000012	2015	2015-12-31	1	1992-02-28	华南	1	2015	201501	1
000012	2016000012	2016	2016-12-31	1	1992-02-28	华南	1	2016	201601	1
000012	2017000012	2017	2017-12-31	1	1992-02-28	华南	1	2017	201701	1
000012	2018000012	2018	2018-12-31	1	1992-02-28	华南	1	2018	201801	1
000012	2019000012	2019	2019-12-31	1	1992-02-28	华南	1	2019	201901	1
000012	2020000012	2020	2020-12-31	1	1992-02-28	华南	1	2020	202001	1
000012	2021000012	2021	2021-12-31	1	1992-02-28	华南	1	2021	202101	1
000017	2007000017	2007	2007-12-31	1	1992-03-31	华南	1	2007	200701	1
000017	2008000017	2008	2008-12-31	1	1992-03-31	华南	1	2008	200801	1
000017	2009000017	2009	2009-12-31	1	1992-03-31	华南	1	2009	200901	1
000017	2010000017	2010	2010-12-31	1	1992-03-31	华南	1	2010	201001	1
000017	2011000017	2011	2011-12-31	1	1992-03-31	华南	1	2011	201101	1
000017	2012000017	2012	2012-12-31	1	1992-03-31	华南	1	2012	201201	1
000017	2013000017	2013	2013-12-31	3	1992-03-31	华南	1	2013	201301	1
000017	2014000017	2014	2014-12-31	3	1992-03-31	华南	1	2014	201401	1
000017	2015000017	2015	2015-12-31	3	1992-03-31	华南	1	2015	201501	1
000017	2016000017	2016	2016-12-31	3	1992-03-31	华南	1	2016	201601	1
000020	2007000020	2007	2007-12-31	1	1992-04-28	华南	1	2007	200701	1
000020	2008000020	2008	2008-12-31	1	1992-04-28	华南	1	2008	200801	1
000020	2009000020	2009	2009-12-31	1	1992-04-28	华南	1	2009	200901	1
000020	2010000020	2010	2010-12-31	1	1992-04-28	华南	1	2010	201001	1
000020	2011000020	2011	2011-12-31	1	1992-04-28	华南	1	2011	201101	1
000020	2012000020	2012	2012-12-31	1	1992-04-28	华南	1	2012	201201	1
000020	2013000020	2013	2013-12-31	1	1992-04-28	华南	1	2013	201301	1
000020	2014000020	2014	2014-12-31	1	1992-04-28	华南	1	2014	201401	1
000020	2015000020	2015	2015-12-31	1	1992-04-28	华南	1	2015	201501	1
000020	2016000020	2016	2016-12-31	1	1992-04-28	华南	1	2016	201601	1
000020	2017000020	2017	2017-12-31	1	1992-04-28	华南	1	2017	201701	1
000020	2018000020	2018	2018-12-31	3	1992-04-28	华南	1	2018	201801	1
000020	2019000020	2019	2019-12-31	3	1992-04-28	华南	1	2019	201901	1
000020	2020000020	2020	2020-12-31	3	1992-04-28	华南	1	2020	202001	1
000020	2021000020	2021	2021-12-31	3	1992-04-28	华南	1	2021	202101	1
000023	2006000023	2006	2006-12-31	2	1993-04-29	华南	1	2006	200601	1
000023	2007000023	2007	2007-12-31	2	1993-04-29	华南	1	2007	200701	1
000023	2008000023	2008	2008-12-31	2	1993-04-29	华南	1	2008	200801	1
000023	2009000023	2009	2009-12-31	2	1993-04-29	华南	1	2009	200901	1
000023	2010000023	2010	2010-12-31	2	1993-04-29	华南	1	2010	201001	1
000023	2011000023	2011	2011-12-31	2	1993-04-29	华南	1	2011	201101	1
000023	2012000023	2012	2012-12-31	1	1993-04-29	华南	1	2012	201201	1
000023	2013000023	2013	2013-12-31	1	1993-04-29	华南	1	2013	201301	1
000023	2014000023	2014	2014-12-31	1	1993-04-29	华南	1	2014	201401	1
000023	2015000023	2015	2015-12-31	1	1993-04-29	华南	1	2015	201501	1
000023	2016000023	2016	2016-12-31	2	1993-04-29	华南	1	2016	201601	1
000023	2017000023	2017	2017-12-31	2	1993-04-29	华南	1	2017	201701	1
000023	2018000023	2018	2018-12-31	2	1993-04-29	华南	1	2018	201801	1
000023	2019000023	2019	2019-12-31	3	1993-04-29	华南	1	2019	201901	1
000023	2020000023	2020	2020-12-31	3	1993-04-29	华南	1	2020	202001	1
000023	2021000023	2021	2021-12-31	3	1993-04-29	华南	1	2021	202101	1
000030	2007000030	2007	2007-12-31	1	1993-09-29	华南	1	2007	200701	1
000030	2008000030	2008	2008-12-31	1	1993-09-29	华南	1	2008	200801	1
000030	2009000030	2009	2009-12-31	1	1993-09-29	华南	1	2009	200901	1
000030	2010000030	2010	2010-12-31	1	1993-09-29	华南	1	2010	201001	1
000030	2011000030	2011	2011-12-31	1	1993-09-29	华南	1	2011	201101	1
000030	2012000030	2012	2012-12-31	1	1993-09-29	华南	1	2012	201201	1
000048	2006000048	2006	2006-12-31	3	1994-11-01	华南	1	2006	200601	1
000048	2007000048	2007	2007-12-31	3	1994-11-01	华南	1	2007	200701	1
000048	2008000048	2008	2008-12-31	3	1994-11-01	华南	1	2008	200801	1
000048	2009000048	2009	2009-12-31	3	1994-11-01	华南	1	2009	200901	1
000048	2010000048	2010	2010-12-31	3	1994-11-01	华南	1	2010	201001	1
000048	2011000048	2011	2011-12-31	3	1994-11-01	华南	1	2011	201101	1
000048	2012000048	2012	2012-12-31	3	1994-11-01	华南	1	2012	201201	1
000048	2013000048	2013	2013-12-31	3	1994-11-01	华南	1	2013	201301	1
000048	2014000048	2014	2014-12-31	3	1994-11-01	华南	1	2014	201401	1
000048	2015000048	2015	2015-12-31	3	1994-11-01	华南	1	2015	201501	1
000048	2016000048	2016	2016-12-31	3	1994-11-01	华南	1	2016	201601	1
000048	2017000048	2017	2017-12-31	3	1994-11-01	华南	1	2017	201701	1
000048	2018000048	2018	2018-12-31	3	1994-11-01	华南	1	2018	201801	1
000048	2019000048	2019	2019-12-31	3	1994-11-01	华南	1	2019	201901	1
000048	2020000048	2020	2020-12-31	3	1994-11-01	华南	1	2020	202001	1
000048	2021000048	2021	2021-12-31	3	1994-11-01	华南	1	2021	202101	1
000055	2006000055	2006	2006-12-31	1	1996-04-15	华南	1	2006	200601	1
000055	2007000055	2007	2007-12-31	1	1996-04-15	华南	1	2007	200701	1
000055	2008000055	2008	2008-12-31	3	1996-04-15	华南	1	2008	200801	1
000055	2009000055	2009	2009-12-31	3	1996-04-15	华南	1	2009	200901	1
000055	2010000055	2010	2010-12-31	3	1996-04-15	华南	1	2010	201001	1
000055	2011000055	2011	2011-12-31	3	1996-04-15	华南	1	2011	201101	1
000055	2012000055	2012	2012-12-31	3	1996-04-15	华南	1	2012	201201	1
000055	2013000055	2013	2013-12-31	3	1996-04-15	华南	1	2013	201301	1
000055	2014000055	2014	2014-12-31	3	1996-04-15	华南	1	2014	201401	1
000055	2015000055	2015	2015-12-31	3	1996-04-15	华南	1	2015	201501	1
000055	2016000055	2016	2016-12-31	3	1996-04-15	华南	1	2016	201601	1
000055	2017000055	2017	2017-12-31	3	1996-04-15	华南	1	2017	201701	1
000055	2018000055	2018	2018-12-31	3	1996-04-15	华南	1	2018	201801	1
000055	2019000055	2019	2019-12-31	3	1996-04-15	华南	1	2019	201901	1
000055	2020000055	2020	2020-12-31	3	1996-04-15	华南	1	2020	202001	1
000055	2021000055	2021	2021-12-31	3	1996-04-15	华南	1	2021	202101	1
000153	2011000153	2011	2011-12-31	1	2000-09-20	华东	3	2011	201103	1
000153	2012000153	2012	2012-12-31	1	2000-09-20	华东	3	2012	201203	1
000153	2013000153	2013	2013-12-31	1	2000-09-20	华东	3	2013	201303	1
000153	2014000153	2014	2014-12-31	1	2000-09-20	华东	3	2014	201403	1
000153	2015000153	2015	2015-12-31	1	2000-09-20	华东	3	2015	201503	1
000153	2016000153	2016	2016-12-31	1	2000-09-20	华东	3	2016	201603	1
000153	2017000153	2017	2017-12-31	1	2000-09-20	华东	3	2017	201703	1
000153	2018000153	2018	2018-12-31	1	2000-09-20	华东	3	2018	201803	1
000153	2019000153	2019	2019-12-31	1	2000-09-20	华东	3	2019	201903	1
000153	2020000153	2020	2020-12-31	1	2000-09-20	华东	3	2020	202003	1
000153	2021000153	2021	2021-12-31	1	2000-09-20	华东	3	2021	202103	1
000301	2018000301	2018	2018-12-31	3	2000-05-29	华东	4	2018	201804	1
000301	2019000301	2019	2019-12-31	3	2000-05-29	华东	4	2019	201904	1
000301	2020000301	2020	2020-12-31	3	2000-05-29	华东	4	2020	202004	1
000301	2021000301	2021	2021-12-31	3	2000-05-29	华东	4	2021	202104	1
000333	2013000333	2013	2013-12-31	3	2013-09-18	华南	1	2013	201301	1
000333	2014000333	2014	2014-12-31	3	2013-09-18	华南	1	2014	201401	1
000333	2015000333	2015	2015-12-31	3	2013-09-18	华南	1	2015	201501	1
000333	2016000333	2016	2016-12-31	3	2013-09-18	华南	1	2016	201601	1
000333	2017000333	2017	2017-12-31	3	2013-09-18	华南	1	2017	201701	1
000333	2018000333	2018	2018-12-31	3	2013-09-18	华南	1	2018	201801	1
000333	2019000333	2019	2019-12-31	3	2013-09-18	华南	1	2019	201901	1
000333	2020000333	2020	2020-12-31	3	2013-09-18	华南	1	2020	202001	1
000333	2021000333	2021	2021-12-31	3	2013-09-18	华南	1	2021	202101	1
000403	2007000403	2007	2007-12-31	1	1996-06-28	华东	5	2007	200705	0
000403	2008000403	2008	2008-12-31	3	1996-06-28	华北	6	2008	200806	0
000403	2009000403	2009	2009-12-31	3	1996-06-28	华北	6	2009	200906	0
000403	2010000403	2010	2010-12-31	3	1996-06-28	华北	6	2010	201006	0
000403	2011000403	2011	2011-12-31	3	1996-06-28	华北	6	2011	201106	0
000403	2012000403	2012	2012-12-31	3	1996-06-28	华北	6	2012	201206	0
000403	2013000403	2013	2013-12-31	3	1996-06-28	华北	6	2013	201306	0
000403	2014000403	2014	2014-12-31	3	1996-06-28	华北	6	2014	201406	0
000403	2015000403	2015	2015-12-31	3	1996-06-28	华北	6	2015	201506	0
000403	2016000403	2016	2016-12-31	3	1996-06-28	华北	6	2016	201606	0
000403	2017000403	2017	2017-12-31	3	1996-06-28	华北	6	2017	201706	0
000408	2006000408	2006	2006-12-31	1	1996-06-28	华北	7	2006	200607	1
000408	2007000408	2007	2007-12-31	2	1996-06-28	华北	7	2007	200707	0
000408	2008000408	2008	2008-12-31	3	1996-06-28	华北	7	2008	200807	0
000408	2009000408	2009	2009-12-31	3	1996-06-28	华北	7	2009	200907	1
000408	2010000408	2010	2010-12-31	3	1996-06-28	华北	7	2010	201007	0
000408	2011000408	2011	2011-12-31	3	1996-06-28	华北	7	2011	201107	0
000408	2012000408	2012	2012-12-31	3	1996-06-28	华北	7	2012	201207	0
000408	2013000408	2013	2013-12-31	3	1996-06-28	华北	7	2013	201307	0
000408	2014000408	2014	2014-12-31	3	1996-06-28	华北	7	2014	201407	0
000408	2015000408	2015	2015-12-31	3	1996-06-28	华北	7	2015	201507	0
000408	2016000408	2016	2016-12-31	3	1996-06-28	西北	8	2016	201608	0
000408	2017000408	2017	2017-12-31	3	1996-06-28	西北	8	2017	201708	0
000408	2018000408	2018	2018-12-31	3	1996-06-28	西北	8	2018	201808	0
000408	2019000408	2019	2019-12-31	3	1996-06-28	西北	8	2019	201908	0
000408	2020000408	2020	2020-12-31	3	1996-06-28	西北	8	2020	202008	0
000408	2021000408	2021	2021-12-31	3	1996-06-28	西北	8	2021	202108	0
000413	2011000413	2011	2011-12-31	1	1996-09-25	华北	7	2011	201107	0
000413	2012000413	2012	2012-12-31	1	1996-09-25	华北	7	2012	201207	0
000413	2013000413	2013	2013-12-31	1	1996-09-25	华北	7	2013	201307	0
000413	2014000413	2014	2014-12-31	1	1996-09-25	华北	7	2014	201407	0
000413	2015000413	2015	2015-12-31	3	1996-09-25	华北	7	2015	201507	0
000413	2016000413	2016	2016-12-31	3	1996-09-25	华北	7	2016	201607	0
000413	2017000413	2017	2017-12-31	3	1996-09-25	华北	7	2017	201707	0
000413	2018000413	2018	2018-12-31	3	1996-09-25	华北	7	2018	201807	0
000413	2019000413	2019	2019-12-31	3	1996-09-25	华北	7	2019	201907	1
000413	2020000413	2020	2020-12-31	3	1996-09-25	华北	7	2020	202007	1
000413	2021000413	2021	2021-12-31	3	1996-09-25	华北	7	2021	202107	1
000418	2008000418	2008	2008-12-31	1	1997-03-28	华东	4	2008	200804	1
000418	2009000418	2009	2009-12-31	1	1997-03-28	华东	4	2009	200904	1
000418	2010000418	2010	2010-12-31	1	1997-03-28	华东	4	2010	201004	1
000418	2011000418	2011	2011-12-31	1	1997-03-28	华东	4	2011	201104	1
000418	2012000418	2012	2012-12-31	1	1997-03-28	华东	4	2012	201204	1
000418	2013000418	2013	2013-12-31	3	1997-03-28	华东	4	2013	201304	1
000418	2014000418	2014	2014-12-31	3	1997-03-28	华东	4	2014	201404	1
000418	2015000418	2015	2015-12-31	1	1997-03-28	华东	4	2015	201504	1
000418	2016000418	2016	2016-12-31	1	1997-03-28	华东	4	2016	201604	1
000418	2017000418	2017	2017-12-31	1	1997-03-28	华东	4	2017	201704	1
000418	2018000418	2018	2018-12-31	3	1997-03-28	华东	4	2018	201804	1
000510	2006000510	2006	2006-12-31	1	1993-05-07	西南	9	2006	200609	1
000510	2007000510	2007	2007-12-31	1	1993-05-07	西南	9	2007	200709	1
000510	2008000510	2008	2008-12-31	1	1993-05-07	西南	9	2008	200809	1
000510	2009000510	2009	2009-12-31	3	1993-05-07	西南	9	2009	200909	1
000510	2010000510	2010	2010-12-31	3	1993-05-07	西南	9	2010	201009	1
000510	2011000510	2011	2011-12-31	3	1993-05-07	西南	9	2011	201109	1
000510	2012000510	2012	2012-12-31	1	1993-05-07	西南	9	2012	201209	1
000510	2015000510	2015	2015-12-31	1	1993-05-07	西南	9	2015	201509	1
000510	2016000510	2016	2016-12-31	1	1993-05-07	西南	9	2016	201609	1
000510	2017000510	2017	2017-12-31	1	1993-05-07	西南	9	2017	201709	1
000510	2018000510	2018	2018-12-31	1	1993-05-07	西南	9	2018	201809	1
000510	2019000510	2019	2019-12-31	1	1993-05-07	西南	9	2019	201909	1
000510	2020000510	2020	2020-12-31	1	1993-05-07	西南	9	2020	202009	1
000510	2021000510	2021	2021-12-31	1	1993-05-07	西南	9	2021	202109	1
000511	2006000511	2006	2006-12-31	1	1993-05-18	东北	10	2006	200610	1
000511	2007000511	2007	2007-12-31	1	1993-05-18	东北	10	2007	200710	1
000511	2008000511	2008	2008-12-31	3	1993-05-18	东北	10	2008	200810	1
000511	2009000511	2009	2009-12-31	3	1993-05-18	东北	10	2009	200910	1
000511	2010000511	2010	2010-12-31	3	1993-05-18	东北	10	2010	201010	1
000511	2011000511	2011	2011-12-31	3	1993-05-18	东北	10	2011	201110	1
000511	2012000511	2012	2012-12-31	3	1993-05-18	东北	10	2012	201210	1
000511	2013000511	2013	2013-12-31	3	1993-05-18	东北	10	2013	201310	1
000511	2014000511	2014	2014-12-31	1	1993-05-18	东北	10	2014	201410	1
000511	2015000511	2015	2015-12-31	1	1993-05-18	东北	10	2015	201510	1
000511	2016000511	2016	2016-12-31	1	1993-05-18	东北	10	2016	201610	1
000511	2017000511	2017	2017-12-31	1	1993-05-18	东北	10	2017	201710	1
000513	2006000513	2006	2006-12-31	3	1993-10-28	华南	1	2006	200601	1
000513	2007000513	2007	2007-12-31	3	1993-10-28	华南	1	2007	200701	1
000513	2008000513	2008	2008-12-31	3	1993-10-28	华南	1	2008	200801	1
000513	2009000513	2009	2009-12-31	3	1993-10-28	华南	1	2009	200901	1
000513	2010000513	2010	2010-12-31	3	1993-10-28	华南	1	2010	201001	1
000513	2011000513	2011	2011-12-31	3	1993-10-28	华南	1	2011	201101	1
000513	2012000513	2012	2012-12-31	3	1993-10-28	华南	1	2012	201201	1
000513	2013000513	2013	2013-12-31	3	1993-10-28	华南	1	2013	201301	1
000513	2014000513	2014	2014-12-31	3	1993-10-28	华南	1	2014	201401	1
000513	2015000513	2015	2015-12-31	3	1993-10-28	华南	1	2015	201501	1
000513	2016000513	2016	2016-12-31	3	1993-10-28	华南	1	2016	201601	1
000513	2017000513	2017	2017-12-31	3	1993-10-28	华南	1	2017	201701	1
000513	2018000513	2018	2018-12-31	3	1993-10-28	华南	1	2018	201801	1
000513	2019000513	2019	2019-12-31	3	1993-10-28	华南	1	2019	201901	1
000513	2020000513	2020	2020-12-31	3	1993-10-28	华南	1	2020	202001	1
000513	2021000513	2021	2021-12-31	3	1993-10-28	华南	1	2021	202101	1
000518	2011000518	2011	2011-12-31	1	1993-09-08	华东	4	2011	201104	1
000518	2019000518	2019	2019-12-31	2	1993-09-08	华东	4	2019	201904	1
000518	2020000518	2020	2020-12-31	1	1993-09-08	华东	4	2020	202004	1
000518	2021000518	2021	2021-12-31	1	1993-09-08	华东	4	2021	202104	1
000527	2006000527	2006	2006-12-31	1	1993-11-12	华南	1	2006	200601	1
000527	2007000527	2007	2007-12-31	1	1993-11-12	华南	1	2007	200701	1
000527	2008000527	2008	2008-12-31	1	1993-11-12	华南	1	2008	200801	1
000527	2009000527	2009	2009-12-31	1	1993-11-12	华南	1	2009	200901	1
000527	2010000527	2010	2010-12-31	1	1993-11-12	华南	1	2010	201001	1
000527	2011000527	2011	2011-12-31	1	1993-11-12	华南	1	2011	201101	1
000527	2012000527	2012	2012-12-31	1	1993-11-12	华南	1	2012	201201	1
000533	2006000533	2006	2006-12-31	1	1994-01-03	华南	1	2006	200601	1
000533	2007000533	2007	2007-12-31	1	1994-01-03	华南	1	2007	200701	1
000533	2008000533	2008	2008-12-31	1	1994-01-03	华南	1	2008	200801	1
000533	2009000533	2009	2009-12-31	1	1994-01-03	华南	1	2009	200901	1
000533	2010000533	2010	2010-12-31	1	1994-01-03	华南	1	2010	201001	1
000533	2011000533	2011	2011-12-31	1	1994-01-03	华南	1	2011	201101	1
000533	2012000533	2012	2012-12-31	1	1994-01-03	华南	1	2012	201201	1
000533	2013000533	2013	2013-12-31	3	1994-01-03	华南	1	2013	201301	1
000533	2014000533	2014	2014-12-31	3	1994-01-03	华南	1	2014	201401	1
000533	2015000533	2015	2015-12-31	3	1994-01-03	华南	1	2015	201501	1
000534	2006000534	2006	2006-12-31	1	1994-01-10	华南	1	2006	200601	1
000534	2007000534	2007	2007-12-31	1	1994-01-10	华南	1	2007	200701	1
000534	2008000534	2008	2008-12-31	3	1994-01-10	华南	1	2008	200801	1
000534	2009000534	2009	2009-12-31	3	1994-01-10	华南	1	2009	200901	1
000534	2010000534	2010	2010-12-31	3	1994-01-10	华南	1	2010	201001	1
000534	2011000534	2011	2011-12-31	3	1994-01-10	华南	1	2011	201101	1
000534	2012000534	2012	2012-12-31	3	1994-01-10	华南	1	2012	201201	1
000534	2014000534	2014	2014-12-31	1	1994-01-10	华南	1	2014	201401	1
000534	2015000534	2015	2015-12-31	1	1994-01-10	华南	1	2015	201501	1
000534	2016000534	2016	2016-12-31	1	1994-01-10	华南	1	2016	201601	1
000534	2017000534	2017	2017-12-31	1	1994-01-10	华南	1	2017	201701	1
000534	2018000534	2018	2018-12-31	1	1994-01-10	华南	1	2018	201801	1
000534	2019000534	2019	2019-12-31	1	1994-01-10	华南	1	2019	201901	1
000534	2020000534	2020	2020-12-31	1	1994-01-10	华南	1	2020	202001	1
000534	2021000534	2021	2021-12-31	1	1994-01-10	华南	1	2021	202101	1
000545	2006000545	2006	2006-12-31	3	1993-12-15	东北	11	2006	200611	0
000545	2007000545	2007	2007-12-31	3	1993-12-15	东北	11	2007	200711	0
000545	2008000545	2008	2008-12-31	3	1993-12-15	东北	11	2008	200811	0
000545	2009000545	2009	2009-12-31	3	1993-12-15	东北	11	2009	200911	0
000545	2013000545	2013	2013-12-31	3	1993-12-15	东北	11	2013	201311	0
000545	2014000545	2014	2014-12-31	3	1993-12-15	东北	11	2014	201411	0
000545	2015000545	2015	2015-12-31	3	1993-12-15	东北	11	2015	201511	0
000545	2016000545	2016	2016-12-31	3	1993-12-15	东北	11	2016	201611	0
000545	2017000545	2017	2017-12-31	1	1993-12-15	东北	11	2017	201711	1
000545	2018000545	2018	2018-12-31	1	1993-12-15	东北	11	2018	201811	1
000545	2019000545	2019	2019-12-31	1	1993-12-15	东北	11	2019	201911	0
000545	2020000545	2020	2020-12-31	1	1993-12-15	东北	11	2020	202011	0
000545	2021000545	2021	2021-12-31	3	1993-12-15	东北	11	2021	202111	0
000547	2006000547	2006	2006-12-31	1	1993-11-30	华东	12	2006	200612	1
000547	2007000547	2007	2007-12-31	1	1993-11-30	华东	12	2007	200712	1
000547	2008000547	2008	2008-12-31	1	1993-11-30	华东	12	2008	200812	1
000547	2009000547	2009	2009-12-31	3	1993-11-30	华东	12	2009	200912	1
000547	2010000547	2010	2010-12-31	3	1993-11-30	华东	12	2010	201012	1
000547	2011000547	2011	2011-12-31	3	1993-11-30	华东	12	2011	201112	1
000547	2012000547	2012	2012-12-31	3	1993-11-30	华东	12	2012	201212	1
000547	2013000547	2013	2013-12-31	3	1993-11-30	华东	12	2013	201312	1
000547	2014000547	2014	2014-12-31	3	1993-11-30	华东	12	2014	201412	1
000559	2006000559	2006	2006-12-31	1	1994-01-10	华东	13	2006	200613	1
000559	2007000559	2007	2007-12-31	1	1994-01-10	华东	13	2007	200713	1
000559	2008000559	2008	2008-12-31	1	1994-01-10	华东	13	2008	200813	1
000559	2009000559	2009	2009-12-31	1	1994-01-10	华东	13	2009	200913	1
000559	2010000559	2010	2010-12-31	1	1994-01-10	华东	13	2010	201013	1
000559	2011000559	2011	2011-12-31	1	1994-01-10	华东	13	2011	201113	1
000559	2012000559	2012	2012-12-31	1	1994-01-10	华东	13	2012	201213	1
000559	2013000559	2013	2013-12-31	1	1994-01-10	华东	13	2013	201313	1
000559	2014000559	2014	2014-12-31	1	1994-01-10	华东	13	2014	201413	1
000559	2015000559	2015	2015-12-31	1	1994-01-10	华东	13	2015	201513	1
000559	2016000559	2016	2016-12-31	1	1994-01-10	华东	13	2016	201613	1
000559	2017000559	2017	2017-12-31	3	1994-01-10	华东	13	2017	201713	1
000559	2018000559	2018	2018-12-31	3	1994-01-10	华东	13	2018	201813	1
000559	2019000559	2019	2019-12-31	3	1994-01-10	华东	13	2019	201913	1
000559	2020000559	2020	2020-12-31	3	1994-01-10	华东	13	2020	202013	1
000559	2021000559	2021	2021-12-31	3	1994-01-10	华东	13	2021	202113	1
000566	2006000566	2006	2006-12-31	1	1994-05-25	华南	14	2006	200614	0
000566	2007000566	2007	2007-12-31	1	1994-05-25	华南	14	2007	200714	0
000566	2008000566	2008	2008-12-31	1	1994-05-25	华南	14	2008	200814	0
000566	2009000566	2009	2009-12-31	1	1994-05-25	华南	14	2009	200914	0
000566	2010000566	2010	2010-12-31	1	1994-05-25	华南	14	2010	201014	0
000566	2011000566	2011	2011-12-31	1	1994-05-25	华南	14	2011	201114	0
000566	2012000566	2012	2012-12-31	1	1994-05-25	华南	14	2012	201214	0
000566	2013000566	2013	2013-12-31	1	1994-05-25	华南	14	2013	201314	0
000566	2014000566	2014	2014-12-31	1	1994-05-25	华南	14	2014	201414	0
000566	2015000566	2015	2015-12-31	1	1994-05-25	华南	14	2015	201514	0
000566	2016000566	2016	2016-12-31	1	1994-05-25	华南	14	2016	201614	0
000566	2017000566	2017	2017-12-31	1	1994-05-25	华南	14	2017	201714	0
000566	2018000566	2018	2018-12-31	1	1994-05-25	华南	14	2018	201814	0
000566	2019000566	2019	2019-12-31	1	1994-05-25	华南	14	2019	201914	0
000572	2006000572	2006	2006-12-31	1	1994-08-08	华南	14	2006	200614	0
000572	2007000572	2007	2007-12-31	1	1994-08-08	华南	14	2007	200714	0
000572	2008000572	2008	2008-12-31	1	1994-08-08	华南	14	2008	200814	0
000572	2009000572	2009	2009-12-31	1	1994-08-08	华南	14	2009	200914	0
000572	2010000572	2010	2010-12-31	1	1994-08-08	华南	14	2010	201014	0
000572	2011000572	2011	2011-12-31	1	1994-08-08	华南	14	2011	201114	0
000572	2012000572	2012	2012-12-31	1	1994-08-08	华南	14	2012	201214	0
000572	2013000572	2013	2013-12-31	1	1994-08-08	华南	14	2013	201314	0
000572	2014000572	2014	2014-12-31	1	1994-08-08	华南	14	2014	201414	0
000572	2015000572	2015	2015-12-31	1	1994-08-08	华南	14	2015	201514	0
000572	2016000572	2016	2016-12-31	1	1994-08-08	华南	14	2016	201614	0
000572	2017000572	2017	2017-12-31	1	1994-08-08	华南	14	2017	201714	0
000572	2018000572	2018	2018-12-31	1	1994-08-08	华南	14	2018	201814	0
000572	2019000572	2019	2019-12-31	1	1994-08-08	华南	14	2019	201914	0
000572	2020000572	2020	2020-12-31	1	1994-08-08	华南	14	2020	202014	0
000572	2021000572	2021	2021-12-31	1	1994-08-08	华南	14	2021	202114	0
000576	2011000576	2011	2011-12-31	1	1994-09-07	华南	1	2011	201101	1
000576	2012000576	2012	2012-12-31	1	1994-09-07	华南	1	2012	201201	1
000576	2013000576	2013	2013-12-31	1	1994-09-07	华南	1	2013	201301	1
000576	2014000576	2014	2014-12-31	1	1994-09-07	华南	1	2014	201401	1
000576	2015000576	2015	2015-12-31	1	1994-09-07	华南	1	2015	201501	1
000576	2016000576	2016	2016-12-31	1	1994-09-07	华南	1	2016	201601	1
000576	2017000576	2017	2017-12-31	1	1994-09-07	华南	1	2017	201701	1
000576	2018000576	2018	2018-12-31	1	1994-09-07	华南	1	2018	201801	1
000576	2019000576	2019	2019-12-31	1	1994-09-07	华南	1	2019	201901	1
000576	2020000576	2020	2020-12-31	1	1994-09-07	华南	1	2020	202001	1
000576	2021000576	2021	2021-12-31	3	1994-09-07	华南	1	2021	202101	1
000578	2006000578	2006	2006-12-31	1	1995-03-03	西北	8	2006	200608	0
000578	2007000578	2007	2007-12-31	1	1995-03-03	西北	8	2007	200708	0
000584	2006000584	2006	2006-12-31	3	1995-11-28	西南	9	2006	200609	1
000584	2007000584	2007	2007-12-31	3	1995-11-28	西南	9	2007	200709	1
000584	2008000584	2008	2008-12-31	3	1995-11-28	西南	9	2008	200809	1
000584	2009000584	2009	2009-12-31	3	1995-11-28	西南	9	2009	200909	1
000584	2010000584	2010	2010-12-31	3	1995-11-28	西南	9	2010	201009	1
000584	2011000584	2011	2011-12-31	3	1995-11-28	西南	9	2011	201109	1
000584	2012000584	2012	2012-12-31	3	1995-11-28	西南	9	2012	201209	1
000584	2013000584	2013	2013-12-31	3	1995-11-28	西南	9	2013	201309	1
000584	2014000584	2014	2014-12-31	3	1995-11-28	华东	4	2014	201404	1
000584	2015000584	2015	2015-12-31	3	1995-11-28	华东	4	2015	201504	1
000584	2016000584	2016	2016-12-31	3	1995-11-28	华东	4	2016	201604	1
000584	2017000584	2017	2017-12-31	2	1995-11-28	华东	4	2017	201704	1
000584	2018000584	2018	2018-12-31	2	1995-11-28	华东	4	2018	201804	1
000584	2019000584	2019	2019-12-31	2	1995-11-28	华东	4	2019	201904	1
000584	2020000584	2020	2020-12-31	2	1995-11-28	华东	4	2020	202004	1
000584	2021000584	2021	2021-12-31	2	1995-11-28	华东	4	2021	202104	1
000585	2006000585	2006	2006-12-31	1	1995-12-13	东北	10	2006	200610	1
000585	2007000585	2007	2007-12-31	1	1995-12-13	东北	10	2007	200710	1
000585	2008000585	2008	2008-12-31	1	1995-12-13	东北	10	2008	200810	1
000585	2009000585	2009	2009-12-31	1	1995-12-13	东北	10	2009	200910	1
000585	2010000585	2010	2010-12-31	1	1995-12-13	东北	10	2010	201010	1
000585	2011000585	2011	2011-12-31	1	1995-12-13	东北	10	2011	201110	1
000585	2012000585	2012	2012-12-31	1	1995-12-13	东北	10	2012	201210	1
000585	2013000585	2013	2013-12-31	1	1995-12-13	东北	10	2013	201310	1
000585	2014000585	2014	2014-12-31	1	1995-12-13	东北	10	2014	201410	1
000585	2015000585	2015	2015-12-31	1	1995-12-13	东北	10	2015	201510	1
000585	2016000585	2016	2016-12-31	1	1995-12-13	华东	4	2016	201604	1
000586	2006000586	2006	2006-12-31	1	1995-12-20	西南	9	2006	200609	1
000586	2007000586	2007	2007-12-31	1	1995-12-20	西南	9	2007	200709	1
000586	2008000586	2008	2008-12-31	1	1995-12-20	西南	9	2008	200809	1
000586	2009000586	2009	2009-12-31	3	1995-12-20	西南	9	2009	200909	1
000586	2010000586	2010	2010-12-31	3	1995-12-20	西南	9	2010	201009	1
000586	2011000586	2011	2011-12-31	3	1995-12-20	西南	9	2011	201109	1
000586	2012000586	2012	2012-12-31	3	1995-12-20	西南	9	2012	201209	1
000586	2013000586	2013	2013-12-31	3	1995-12-20	西南	9	2013	201309	1
000586	2014000586	2014	2014-12-31	3	1995-12-20	西南	9	2014	201409	1
000595	2011000595	2011	2011-12-31	3	1996-04-19	西北	15	2011	201115	0
000595	2012000595	2012	2012-12-31	3	1996-04-19	西北	15	2012	201215	0
000595	2013000595	2013	2013-12-31	3	1996-04-19	西北	15	2013	201315	0
000595	2014000595	2014	2014-12-31	3	1996-04-19	西北	15	2014	201415	0
000595	2015000595	2015	2015-12-31	3	1996-04-19	西北	15	2015	201515	0
000595	2016000595	2016	2016-12-31	3	1996-04-19	西北	15	2016	201615	0
000595	2017000595	2017	2017-12-31	3	1996-04-19	西北	15	2017	201715	0
000595	2018000595	2018	2018-12-31	3	1996-04-19	西北	15	2018	201815	0
000595	2019000595	2019	2019-12-31	3	1996-04-19	西北	15	2019	201915	0
000597	2018000597	2018	2018-12-31	1	1996-05-23	东北	10	2018	201810	1
000597	2019000597	2019	2019-12-31	1	1996-05-23	东北	10	2019	201910	1
000597	2020000597	2020	2020-12-31	1	1996-05-23	东北	10	2020	202010	1
000597	2021000597	2021	2021-12-31	1	1996-05-23	东北	10	2021	202110	1
000611	2009000611	2009	2009-12-31	1	1996-10-08	华北	16	2009	200916	0
000611	2010000611	2010	2010-12-31	1	1996-10-08	华北	16	2010	201016	0
000611	2011000611	2011	2011-12-31	1	1996-10-08	华北	16	2011	201116	0
000611	2012000611	2012	2012-12-31	1	1996-10-08	华北	16	2012	201216	0
000611	2013000611	2013	2013-12-31	1	1996-10-08	华北	16	2013	201316	0
000611	2014000611	2014	2014-12-31	3	1996-10-08	华北	16	2014	201416	0
000611	2015000611	2015	2015-12-31	1	1996-10-08	华北	16	2015	201516	0
000611	2016000611	2016	2016-12-31	1	1996-10-08	华北	16	2016	201616	0
000611	2017000611	2017	2017-12-31	1	1996-10-08	华北	16	2017	201716	0
000611	2018000611	2018	2018-12-31	1	1996-10-08	华北	16	2018	201816	0
000611	2019000611	2019	2019-12-31	1	1996-10-08	华北	16	2019	201916	0
000611	2020000611	2020	2020-12-31	1	1996-10-08	华北	16	2020	202016	0
000612	2018000612	2018	2018-12-31	1	1996-09-26	华中	17	2018	201817	1
000612	2019000612	2019	2019-12-31	1	1996-09-26	华中	17	2019	201917	1
000612	2020000612	2020	2020-12-31	1	1996-09-26	华中	17	2020	202017	1
000612	2021000612	2021	2021-12-31	1	1996-09-26	华中	17	2021	202117	1
000622	2006000622	2006	2006-12-31	3	1996-11-07	华中	18	2006	200618	1
000622	2007000622	2007	2007-12-31	1	1996-11-07	华中	18	2007	200718	1
000622	2008000622	2008	2008-12-31	1	1996-11-07	华中	18	2008	200818	0
000622	2009000622	2009	2009-12-31	1	1996-11-07	华中	18	2009	200918	0
000622	2010000622	2010	2010-12-31	1	1996-11-07	华中	18	2010	201018	1
000622	2011000622	2011	2011-12-31	1	1996-11-07	华中	18	2011	201118	1
000622	2012000622	2012	2012-12-31	1	1996-11-07	华中	18	2012	201218	0
000622	2013000622	2013	2013-12-31	1	1996-11-07	华中	18	2013	201318	1
000622	2014000622	2014	2014-12-31	1	1996-11-07	华中	18	2014	201418	1
000622	2015000622	2015	2015-12-31	1	1996-11-07	华中	18	2015	201518	1
000622	2016000622	2016	2016-12-31	1	1996-11-07	华中	18	2016	201618	1
000622	2017000622	2017	2017-12-31	1	1996-11-07	华中	18	2017	201718	1
000622	2018000622	2018	2018-12-31	1	1996-11-07	华中	18	2018	201818	1
000622	2019000622	2019	2019-12-31	1	1996-11-07	华中	18	2019	201918	1
000623	2006000623	2006	2006-12-31	1	1996-10-28	东北	11	2006	200611	0
000623	2007000623	2007	2007-12-31	2	1996-10-28	东北	11	2007	200711	0
000623	2008000623	2008	2008-12-31	2	1996-10-28	东北	11	2008	200811	0
000623	2009000623	2009	2009-12-31	2	1996-10-28	东北	11	2009	200911	0
000623	2015000623	2015	2015-12-31	3	1996-10-28	东北	11	2015	201511	0
000623	2016000623	2016	2016-12-31	3	1996-10-28	东北	11	2016	201611	0
000623	2017000623	2017	2017-12-31	3	1996-10-28	东北	11	2017	201711	1
000623	2018000623	2018	2018-12-31	3	1996-10-28	东北	11	2018	201811	1
000623	2019000623	2019	2019-12-31	3	1996-10-28	东北	11	2019	201911	0
000623	2020000623	2020	2020-12-31	3	1996-10-28	东北	11	2020	202011	0
000623	2021000623	2021	2021-12-31	3	1996-10-28	东北	11	2021	202111	0
000633	2006000633	2006	2006-12-31	1	1996-11-12	东北	10	2006	200610	1
000633	2007000633	2007	2007-12-31	1	1996-11-12	东北	10	2007	200710	1
000633	2008000633	2008	2008-12-31	1	1996-11-12	东北	10	2008	200810	1
000633	2009000633	2009	2009-12-31	1	1996-11-12	东北	10	2009	200910	1
000633	2010000633	2010	2010-12-31	1	1996-11-12	东北	10	2010	201010	1
000633	2011000633	2011	2011-12-31	1	1996-11-12	东北	10	2011	201110	1
000633	2012000633	2012	2012-12-31	1	1996-11-12	东北	10	2012	201210	1
000633	2013000633	2013	2013-12-31	1	1996-11-12	东北	10	2013	201310	1
000633	2014000633	2014	2014-12-31	1	1996-11-12	东北	10	2014	201410	1
000633	2015000633	2015	2015-12-31	1	1996-11-12	东北	10	2015	201510	1
000633	2016000633	2016	2016-12-31	1	1996-11-12	东北	10	2016	201610	1
000633	2017000633	2017	2017-12-31	1	1996-11-12	西北	19	2017	201719	0
000633	2018000633	2018	2018-12-31	1	1996-11-12	西北	19	2018	201819	0
000633	2019000633	2019	2019-12-31	2	1996-11-12	西北	19	2019	201919	0
000633	2020000633	2020	2020-12-31	2	1996-11-12	西北	19	2020	202019	0
000633	2021000633	2021	2021-12-31	2	1996-11-12	西北	19	2021	202119	0
000637	2006000637	2006	2006-12-31	1	1996-11-14	华南	1	2006	200601	1
000637	2007000637	2007	2007-12-31	1	1996-11-14	华南	1	2007	200701	1
000637	2008000637	2008	2008-12-31	1	1996-11-14	华南	1	2008	200801	1
000637	2009000637	2009	2009-12-31	1	1996-11-14	华南	1	2009	200901	1
000637	2010000637	2010	2010-12-31	1	1996-11-14	华南	1	2010	201001	1
000637	2011000637	2011	2011-12-31	3	1996-11-14	华南	1	2011	201101	1
000637	2012000637	2012	2012-12-31	3	1996-11-14	华南	1	2012	201201	1
000637	2013000637	2013	2013-12-31	3	1996-11-14	华南	1	2013	201301	1
000637	2014000637	2014	2014-12-31	3	1996-11-14	华南	1	2014	201401	1
000637	2015000637	2015	2015-12-31	3	1996-11-14	华南	1	2015	201501	1
000637	2016000637	2016	2016-12-31	1	1996-11-14	华南	1	2016	201601	1
000637	2017000637	2017	2017-12-31	3	1996-11-14	华南	1	2017	201701	1
000637	2018000637	2018	2018-12-31	3	1996-11-14	华南	1	2018	201801	1
000637	2019000637	2019	2019-12-31	3	1996-11-14	华南	1	2019	201901	1
000637	2020000637	2020	2020-12-31	3	1996-11-14	华南	1	2020	202001	1
000637	2021000637	2021	2021-12-31	3	1996-11-14	华南	1	2021	202101	1
000639	2006000639	2006	2006-12-31	1	1996-11-26	华中	18	2006	200618	1
000639	2007000639	2007	2007-12-31	1	1996-11-26	华中	18	2007	200718	1
000639	2008000639	2008	2008-12-31	3	1996-11-26	华中	18	2008	200818	0
000639	2009000639	2009	2009-12-31	1	1996-11-26	华中	18	2009	200918	0
000639	2010000639	2010	2010-12-31	3	1996-11-26	华东	20	2010	201020	1
000639	2011000639	2011	2011-12-31	3	1996-11-26	华东	20	2011	201120	1
000639	2012000639	2012	2012-12-31	3	1996-11-26	华东	20	2012	201220	1
000639	2013000639	2013	2013-12-31	3	1996-11-26	华东	20	2013	201320	1
000639	2014000639	2014	2014-12-31	3	1996-11-26	华东	20	2014	201420	1
000639	2015000639	2015	2015-12-31	3	1996-11-26	华东	20	2015	201520	1
000639	2016000639	2016	2016-12-31	3	1996-11-26	华东	20	2016	201620	1
000639	2017000639	2017	2017-12-31	3	1996-11-26	华东	20	2017	201720	1
000639	2018000639	2018	2018-12-31	3	1996-11-26	华东	20	2018	201820	1
000639	2019000639	2019	2019-12-31	3	1996-11-26	华东	20	2019	201920	1
000639	2020000639	2020	2020-12-31	3	1996-11-26	华东	20	2020	202020	1
000639	2021000639	2021	2021-12-31	3	1996-11-26	华东	20	2021	202120	1
000650	2006000650	2006	2006-12-31	1	1996-12-10	华东	5	2006	200605	0
000650	2007000650	2007	2007-12-31	1	1996-12-10	华东	5	2007	200705	0
000650	2008000650	2008	2008-12-31	3	1996-12-10	华东	5	2008	200805	0
000650	2009000650	2009	2009-12-31	3	1996-12-10	华东	5	2009	200905	0
000650	2010000650	2010	2010-12-31	3	1996-12-10	华东	5	2010	201005	1
000650	2011000650	2011	2011-12-31	3	1996-12-10	华东	5	2011	201105	1
000650	2012000650	2012	2012-12-31	3	1996-12-10	华东	5	2012	201205	1
000650	2013000650	2013	2013-12-31	3	1996-12-10	华东	5	2013	201305	0
000650	2014000650	2014	2014-12-31	3	1996-12-10	华东	5	2014	201405	1
000650	2015000650	2015	2015-12-31	3	1996-12-10	华东	5	2015	201505	1
000650	2016000650	2016	2016-12-31	3	1996-12-10	华东	5	2016	201605	1
000650	2017000650	2017	2017-12-31	3	1996-12-10	华东	5	2017	201705	1
000650	2018000650	2018	2018-12-31	3	1996-12-10	华东	5	2018	201805	1
000650	2019000650	2019	2019-12-31	3	1996-12-10	华东	5	2019	201905	1
000650	2020000650	2020	2020-12-31	3	1996-12-10	华东	5	2020	202005	1
000650	2021000650	2021	2021-12-31	3	1996-12-10	华东	5	2021	202105	1
000659	2015000659	2015	2015-12-31	1	1996-12-03	华南	1	2015	201501	1
000659	2016000659	2016	2016-12-31	1	1996-12-03	华南	1	2016	201601	1
000659	2017000659	2017	2017-12-31	1	1996-12-03	华南	1	2017	201701	1
000670	2014000670	2014	2014-12-31	1	1996-12-17	华中	21	2014	201421	1
000670	2015000670	2015	2015-12-31	1	1996-12-17	华中	21	2015	201521	1
000670	2016000670	2016	2016-12-31	1	1996-12-17	华中	21	2016	201621	1
000670	2017000670	2017	2017-12-31	3	1996-12-17	华中	21	2017	201721	1
000670	2018000670	2018	2018-12-31	1	1996-12-17	华中	21	2018	201821	1
000670	2019000670	2019	2019-12-31	1	1996-12-17	华中	21	2019	201921	1
000670	2020000670	2020	2020-12-31	1	1996-12-17	华中	21	2020	202021	1
000670	2021000670	2021	2021-12-31	1	1996-12-17	华中	21	2021	202121	1
000672	2007000672	2007	2007-12-31	1	1996-12-18	西北	22	2007	200722	0
000672	2008000672	2008	2008-12-31	1	1996-12-18	西北	22	2008	200822	0
000672	2009000672	2009	2009-12-31	1	1996-12-18	西北	22	2009	200922	0
000672	2010000672	2010	2010-12-31	1	1996-12-18	西北	22	2010	201022	0
000672	2011000672	2011	2011-12-31	3	1996-12-18	西北	22	2011	201122	0
000672	2012000672	2012	2012-12-31	3	1996-12-18	西北	22	2012	201222	0
000672	2013000672	2013	2013-12-31	3	1996-12-18	西北	22	2013	201322	0
000672	2014000672	2014	2014-12-31	3	1996-12-18	西北	22	2014	201422	0
000672	2015000672	2015	2015-12-31	3	1996-12-18	西北	22	2015	201522	0
000672	2016000672	2016	2016-12-31	3	1996-12-18	西北	22	2016	201622	0
000672	2017000672	2017	2017-12-31	3	1996-12-18	西北	22	2017	201722	0
000672	2018000672	2018	2018-12-31	3	1996-12-18	西北	22	2018	201822	0
000672	2019000672	2019	2019-12-31	3	1996-12-18	西北	22	2019	201922	0
000672	2020000672	2020	2020-12-31	3	1996-12-18	西北	22	2020	202022	0
000672	2021000672	2021	2021-12-31	3	1996-12-18	西北	22	2021	202122	0
000677	2015000677	2015	2015-12-31	1	1996-12-26	华东	20	2015	201520	1
000677	2016000677	2016	2016-12-31	3	1996-12-26	华东	20	2016	201620	1
000677	2017000677	2017	2017-12-31	3	1996-12-26	华东	20	2017	201720	1
000677	2018000677	2018	2018-12-31	3	1996-12-26	华东	20	2018	201820	1
000677	2019000677	2019	2019-12-31	3	1996-12-26	华东	20	2019	201920	1
000677	2020000677	2020	2020-12-31	3	1996-12-26	华东	20	2020	202020	1
000677	2021000677	2021	2021-12-31	3	1996-12-26	华东	20	2021	202120	1
000678	2018000678	2018	2018-12-31	1	1997-01-06	华中	21	2018	201821	1
000678	2019000678	2019	2019-12-31	1	1997-01-06	华中	21	2019	201921	1
000678	2020000678	2020	2020-12-31	1	1997-01-06	华中	21	2020	202021	1
000678	2021000678	2021	2021-12-31	1	1997-01-06	华中	21	2021	202121	1
000683	2006000683	2006	2006-12-31	1	1997-01-31	华北	16	2006	200616	0
000683	2007000683	2007	2007-12-31	1	1997-01-31	华北	16	2007	200716	0
000683	2008000683	2008	2008-12-31	1	1997-01-31	华北	16	2008	200816	0
000683	2009000683	2009	2009-12-31	1	1997-01-31	华北	16	2009	200916	0
000683	2010000683	2010	2010-12-31	3	1997-01-31	华北	16	2010	201016	0
000683	2011000683	2011	2011-12-31	3	1997-01-31	华北	16	2011	201116	0
000683	2012000683	2012	2012-12-31	3	1997-01-31	华北	16	2012	201216	0
000683	2013000683	2013	2013-12-31	3	1997-01-31	华北	16	2013	201316	0
000683	2014000683	2014	2014-12-31	3	1997-01-31	华北	16	2014	201416	0
000683	2015000683	2015	2015-12-31	3	1997-01-31	华北	16	2015	201516	0
000683	2016000683	2016	2016-12-31	3	1997-01-31	华北	16	2016	201616	0
000683	2017000683	2017	2017-12-31	3	1997-01-31	华北	16	2017	201716	0
000683	2018000683	2018	2018-12-31	3	1997-01-31	华北	16	2018	201816	0
000683	2019000683	2019	2019-12-31	3	1997-01-31	华北	16	2019	201916	0
000683	2020000683	2020	2020-12-31	3	1997-01-31	华北	16	2020	202016	0
000683	2021000683	2021	2021-12-31	3	1997-01-31	华北	16	2021	202116	0
000687	2014000687	2014	2014-12-31	1	1997-02-21	华北	7	2014	201407	0
000687	2015000687	2015	2015-12-31	1	1997-02-21	华北	7	2015	201507	0
000687	2016000687	2016	2016-12-31	1	1997-02-21	华北	7	2016	201607	0
000687	2017000687	2017	2017-12-31	1	1997-02-21	华北	7	2017	201707	0
000687	2018000687	2018	2018-12-31	1	1997-02-21	华北	7	2018	201807	0
000687	2019000687	2019	2019-12-31	1	1997-02-21	华北	7	2019	201907	1
000687	2020000687	2020	2020-12-31	1	1997-02-21	华北	7	2020	202007	1
000687	2021000687	2021	2021-12-31	1	1997-02-21	华南	1	2021	202101	1
000691	2006000691	2006	2006-12-31	1	1997-02-28	华南	14	2006	200614	0
000691	2007000691	2007	2007-12-31	1	1997-02-28	华南	14	2007	200714	0
000691	2008000691	2008	2008-12-31	1	1997-02-28	华南	14	2008	200814	0
000691	2009000691	2009	2009-12-31	3	1997-02-28	华南	14	2009	200914	0
000691	2010000691	2010	2010-12-31	3	1997-02-28	华南	14	2010	201014	0
000691	2011000691	2011	2011-12-31	3	1997-02-28	华南	14	2011	201114	0
000691	2012000691	2012	2012-12-31	3	1997-02-28	华南	14	2012	201214	0
000691	2013000691	2013	2013-12-31	3	1997-02-28	华南	14	2013	201314	0
000691	2014000691	2014	2014-12-31	3	1997-02-28	华南	14	2014	201414	0
000691	2015000691	2015	2015-12-31	3	1997-02-28	华南	14	2015	201514	0
000691	2016000691	2016	2016-12-31	3	1997-02-28	西北	22	2016	201622	0
000691	2017000691	2017	2017-12-31	3	1997-02-28	西北	22	2017	201722	0
000691	2018000691	2018	2018-12-31	3	1997-02-28	西北	22	2018	201822	0
000691	2019000691	2019	2019-12-31	3	1997-02-28	西北	22	2019	201922	0
000691	2020000691	2020	2020-12-31	3	1997-02-28	西北	22	2020	202022	0
000691	2021000691	2021	2021-12-31	3	1997-02-28	西北	22	2021	202122	0
000697	2015000697	2015	2015-12-31	1	1997-03-25	西北	23	2015	201523	0
000697	2016000697	2016	2016-12-31	1	1997-03-25	西北	23	2016	201623	1
000697	2017000697	2017	2017-12-31	1	1997-03-25	西北	23	2017	201723	1
000697	2018000697	2018	2018-12-31	1	1997-03-25	西北	23	2018	201823	1
000697	2019000697	2019	2019-12-31	1	1997-03-25	西北	23	2019	201923	1
000697	2020000697	2020	2020-12-31	1	1997-03-25	西北	23	2020	202023	1
000697	2021000697	2021	2021-12-31	1	1997-03-25	西北	23	2021	202123	1
000700	2006000700	2006	2006-12-31	3	1997-02-28	华东	4	2006	200604	1
000700	2007000700	2007	2007-12-31	3	1997-02-28	华东	4	2007	200704	1
000700	2008000700	2008	2008-12-31	3	1997-02-28	华东	4	2008	200804	1
000700	2009000700	2009	2009-12-31	3	1997-02-28	华东	4	2009	200904	1
000700	2010000700	2010	2010-12-31	3	1997-02-28	华东	4	2010	201004	1
000700	2011000700	2011	2011-12-31	3	1997-02-28	华东	4	2011	201104	1
000700	2012000700	2012	2012-12-31	3	1997-02-28	华东	4	2012	201204	1
000700	2013000700	2013	2013-12-31	3	1997-02-28	华东	4	2013	201304	1
000700	2014000700	2014	2014-12-31	3	1997-02-28	华东	4	2014	201404	1
000700	2015000700	2015	2015-12-31	3	1997-02-28	华东	4	2015	201504	1
000700	2016000700	2016	2016-12-31	3	1997-02-28	华东	4	2016	201604	1
000700	2017000700	2017	2017-12-31	3	1997-02-28	华东	4	2017	201704	1
000700	2018000700	2018	2018-12-31	3	1997-02-28	华东	4	2018	201804	1
000700	2019000700	2019	2019-12-31	3	1997-02-28	华东	4	2019	201904	1
000700	2020000700	2020	2020-12-31	3	1997-02-28	华东	4	2020	202004	1
000700	2021000700	2021	2021-12-31	3	1997-02-28	华东	4	2021	202104	1
000703	2006000703	2006	2006-12-31	3	1997-03-28	华南	24	2006	200624	0
000703	2007000703	2007	2007-12-31	3	1997-03-28	华南	24	2007	200724	0
000703	2008000703	2008	2008-12-31	3	1997-03-28	华南	24	2008	200824	0
000703	2009000703	2009	2009-12-31	1	1997-03-28	华南	24	2009	200924	0
000703	2010000703	2010	2010-12-31	1	1997-03-28	华南	24	2010	201024	0
000703	2011000703	2011	2011-12-31	3	1997-03-28	华南	24	2011	201124	0
000703	2012000703	2012	2012-12-31	3	1997-03-28	华南	24	2012	201224	0
000703	2013000703	2013	2013-12-31	3	1997-03-28	华南	24	2013	201324	1
000703	2014000703	2014	2014-12-31	3	1997-03-28	华南	24	2014	201424	1
000703	2015000703	2015	2015-12-31	3	1997-03-28	华南	24	2015	201524	0
000703	2016000703	2016	2016-12-31	3	1997-03-28	华南	24	2016	201624	0
000703	2017000703	2017	2017-12-31	3	1997-03-28	华南	24	2017	201724	0
000703	2018000703	2018	2018-12-31	3	1997-03-28	华南	24	2018	201824	0
000703	2019000703	2019	2019-12-31	3	1997-03-28	华南	24	2019	201924	0
000703	2020000703	2020	2020-12-31	3	1997-03-28	华南	24	2020	202024	0
000703	2021000703	2021	2021-12-31	3	1997-03-28	华南	24	2021	202124	0
000716	2006000716	2006	2006-12-31	3	1997-04-18	华南	24	2006	200624	0
000716	2007000716	2007	2007-12-31	3	1997-04-18	华南	24	2007	200724	0
000716	2008000716	2008	2008-12-31	3	1997-04-18	华南	24	2008	200824	0
000716	2009000716	2009	2009-12-31	3	1997-04-18	华南	24	2009	200924	0
000716	2010000716	2010	2010-12-31	3	1997-04-18	华南	24	2010	201024	0
000716	2011000716	2011	2011-12-31	3	1997-04-18	华南	24	2011	201124	0
000716	2012000716	2012	2012-12-31	3	1997-04-18	华南	24	2012	201224	0
000716	2013000716	2013	2013-12-31	3	1997-04-18	华南	24	2013	201324	1
000716	2014000716	2014	2014-12-31	3	1997-04-18	华南	24	2014	201424	1
000716	2015000716	2015	2015-12-31	3	1997-04-18	华南	24	2015	201524	0
000716	2016000716	2016	2016-12-31	3	1997-04-18	华南	24	2016	201624	0
000716	2017000716	2017	2017-12-31	3	1997-04-18	华南	24	2017	201724	0
000716	2018000716	2018	2018-12-31	3	1997-04-18	华南	24	2018	201824	0
000716	2019000716	2019	2019-12-31	3	1997-04-18	华南	24	2019	201924	0
000716	2020000716	2020	2020-12-31	3	1997-04-18	华南	24	2020	202024	0
000716	2021000716	2021	2021-12-31	3	1997-04-18	华南	24	2021	202124	0
000723	2006000723	2006	2006-12-31	3	1997-05-15	华东	12	2006	200612	1
000723	2007000723	2007	2007-12-31	3	1997-05-15	华北	6	2007	200706	0
000723	2008000723	2008	2008-12-31	3	1997-05-15	华北	6	2008	200806	0
000723	2009000723	2009	2009-12-31	3	1997-05-15	华北	6	2009	200906	0
000723	2010000723	2010	2010-12-31	3	1997-05-15	华北	6	2010	201006	0
000723	2011000723	2011	2011-12-31	3	1997-05-15	华北	6	2011	201106	0
000723	2012000723	2012	2012-12-31	3	1997-05-15	华北	6	2012	201206	0
000723	2013000723	2013	2013-12-31	3	1997-05-15	华北	6	2013	201306	0
000723	2014000723	2014	2014-12-31	3	1997-05-15	华北	6	2014	201406	0
000723	2015000723	2015	2015-12-31	3	1997-05-15	华北	6	2015	201506	0
000723	2016000723	2016	2016-12-31	3	1997-05-15	华北	6	2016	201606	0
000723	2017000723	2017	2017-12-31	3	1997-05-15	华北	6	2017	201706	0
000723	2018000723	2018	2018-12-31	3	1997-05-15	华北	6	2018	201806	0
000723	2019000723	2019	2019-12-31	3	1997-05-15	华北	6	2019	201906	0
000723	2020000723	2020	2020-12-31	3	1997-05-15	华北	6	2020	202006	0
000723	2021000723	2021	2021-12-31	3	1997-05-15	华北	6	2021	202106	0
000726	2006000726	2006	2006-12-31	1	2000-12-25	华东	20	2006	200620	1
000726	2007000726	2007	2007-12-31	1	2000-12-25	华东	20	2007	200720	1
000726	2008000726	2008	2008-12-31	3	2000-12-25	华东	20	2008	200820	1
000726	2009000726	2009	2009-12-31	3	2000-12-25	华东	20	2009	200920	1
000726	2010000726	2010	2010-12-31	3	2000-12-25	华东	20	2010	201020	1
000726	2011000726	2011	2011-12-31	3	2000-12-25	华东	20	2011	201120	1
000726	2012000726	2012	2012-12-31	3	2000-12-25	华东	20	2012	201220	1
000726	2013000726	2013	2013-12-31	3	2000-12-25	华东	20	2013	201320	1
000726	2014000726	2014	2014-12-31	3	2000-12-25	华东	20	2014	201420	1
000726	2015000726	2015	2015-12-31	3	2000-12-25	华东	20	2015	201520	1
000726	2016000726	2016	2016-12-31	3	2000-12-25	华东	20	2016	201620	1
000726	2017000726	2017	2017-12-31	3	2000-12-25	华东	20	2017	201720	1
000726	2018000726	2018	2018-12-31	3	2000-12-25	华东	20	2018	201820	1
000726	2019000726	2019	2019-12-31	3	2000-12-25	华东	20	2019	201920	1
000726	2020000726	2020	2020-12-31	3	2000-12-25	华东	20	2020	202020	1
000726	2021000726	2021	2021-12-31	3	2000-12-25	华东	20	2021	202120	1
000751	2017000751	2017	2017-12-31	3	1997-06-26	东北	10	2017	201710	1
000751	2018000751	2018	2018-12-31	3	1997-06-26	东北	10	2018	201810	1
000751	2019000751	2019	2019-12-31	3	1997-06-26	东北	10	2019	201910	1
000751	2020000751	2020	2020-12-31	3	1997-06-26	东北	10	2020	202010	1
000751	2021000751	2021	2021-12-31	3	1997-06-26	东北	10	2021	202110	1
000760	2006000760	2006	2006-12-31	1	1997-06-27	华中	21	2006	200621	1
000760	2007000760	2007	2007-12-31	1	1997-06-27	华中	21	2007	200721	1
000760	2008000760	2008	2008-12-31	1	1997-06-27	华中	21	2008	200821	1
000760	2009000760	2009	2009-12-31	1	1997-06-27	华中	21	2009	200921	1
000760	2010000760	2010	2010-12-31	1	1997-06-27	华中	21	2010	201021	1
000760	2011000760	2011	2011-12-31	2	1997-06-27	华中	21	2011	201121	1
000760	2012000760	2012	2012-12-31	2	1997-06-27	华中	21	2012	201221	1
000760	2013000760	2013	2013-12-31	1	1997-06-27	华中	21	2013	201321	1
000760	2014000760	2014	2014-12-31	1	1997-06-27	华中	21	2014	201421	1
000760	2015000760	2015	2015-12-31	1	1997-06-27	华中	21	2015	201521	1
000760	2016000760	2016	2016-12-31	1	1997-06-27	华中	21	2016	201621	1
000760	2017000760	2017	2017-12-31	1	1997-06-27	华中	21	2017	201721	1
000760	2018000760	2018	2018-12-31	1	1997-06-27	华中	21	2018	201821	1
000766	2013000766	2013	2013-12-31	3	1997-04-30	东北	11	2013	201311	0
000766	2014000766	2014	2014-12-31	3	1997-04-30	东北	11	2014	201411	0
000766	2015000766	2015	2015-12-31	3	1997-04-30	东北	11	2015	201511	0
000766	2016000766	2016	2016-12-31	3	1997-04-30	东北	11	2016	201611	0
000766	2017000766	2017	2017-12-31	3	1997-04-30	东北	11	2017	201711	1
000766	2018000766	2018	2018-12-31	3	1997-04-30	东北	11	2018	201811	1
000766	2019000766	2019	2019-12-31	1	1997-04-30	东北	11	2019	201911	0
000766	2020000766	2020	2020-12-31	1	1997-04-30	东北	11	2020	202011	0
000766	2021000766	2021	2021-12-31	1	1997-04-30	东北	11	2021	202111	0
000782	2006000782	2006	2006-12-31	1	1997-06-19	华南	1	2006	200601	1
000782	2007000782	2007	2007-12-31	1	1997-06-19	华南	1	2007	200701	1
000782	2008000782	2008	2008-12-31	3	1997-06-19	华南	1	2008	200801	1
000782	2009000782	2009	2009-12-31	3	1997-06-19	华南	1	2009	200901	1
000782	2010000782	2010	2010-12-31	3	1997-06-19	华南	1	2010	201001	1
000782	2011000782	2011	2011-12-31	3	1997-06-19	华南	1	2011	201101	1
000782	2012000782	2012	2012-12-31	3	1997-06-19	华南	1	2012	201201	1
000782	2013000782	2013	2013-12-31	3	1997-06-19	华南	1	2013	201301	1
000782	2014000782	2014	2014-12-31	3	1997-06-19	华南	1	2014	201401	1
000782	2015000782	2015	2015-12-31	3	1997-06-19	华南	1	2015	201501	1
000782	2016000782	2016	2016-12-31	3	1997-06-19	华南	1	2016	201601	1
000782	2017000782	2017	2017-12-31	1	1997-06-19	华南	1	2017	201701	1
000782	2018000782	2018	2018-12-31	1	1997-06-19	华南	1	2018	201801	1
000782	2019000782	2019	2019-12-31	1	1997-06-19	华南	1	2019	201901	1
000782	2020000782	2020	2020-12-31	1	1997-06-19	华南	1	2020	202001	1
000782	2021000782	2021	2021-12-31	1	1997-06-19	华南	1	2021	202101	1
000790	2010000790	2010	2010-12-31	1	1998-03-27	西南	9	2010	201009	1
000790	2011000790	2011	2011-12-31	1	1998-03-27	西南	9	2011	201109	1
000790	2012000790	2012	2012-12-31	1	1998-03-27	西南	9	2012	201209	1
000790	2013000790	2013	2013-12-31	1	1998-03-27	西南	9	2013	201309	1
000790	2014000790	2014	2014-12-31	1	1998-03-27	西南	9	2014	201409	1
000790	2015000790	2015	2015-12-31	3	1998-03-27	西南	9	2015	201509	1
000790	2016000790	2016	2016-12-31	3	1998-03-27	西南	9	2016	201609	1
000790	2017000790	2017	2017-12-31	3	1998-03-27	西南	9	2017	201709	1
000790	2018000790	2018	2018-12-31	3	1998-03-27	西南	9	2018	201809	1
000790	2019000790	2019	2019-12-31	3	1998-03-27	西南	9	2019	201909	1
000790	2020000790	2020	2020-12-31	3	1998-03-27	西南	9	2020	202009	1
000790	2021000790	2021	2021-12-31	3	1998-03-27	西南	9	2021	202109	1
000810	2014000810	2014	2014-12-31	3	1998-06-02	西南	9	2014	201409	1
000810	2015000810	2015	2015-12-31	3	1998-06-02	西南	9	2015	201509	1
000810	2016000810	2016	2016-12-31	3	1998-06-02	西南	9	2016	201609	1
000810	2017000810	2017	2017-12-31	3	1998-06-02	西南	9	2017	201709	1
000810	2018000810	2018	2018-12-31	3	1998-06-02	西南	9	2018	201809	1
000810	2019000810	2019	2019-12-31	3	1998-06-02	西南	9	2019	201909	1
000810	2020000810	2020	2020-12-31	3	1998-06-02	西南	9	2020	202009	1
000810	2021000810	2021	2021-12-31	3	1998-06-02	西南	9	2021	202109	1
000812	2006000812	2006	2006-12-31	1	1998-06-23	西北	23	2006	200623	0
000812	2007000812	2007	2007-12-31	1	1998-06-23	西北	23	2007	200723	0
000812	2008000812	2008	2008-12-31	1	1998-06-23	西北	23	2008	200823	0
000812	2009000812	2009	2009-12-31	1	1998-06-23	西北	23	2009	200923	0
000812	2010000812	2010	2010-12-31	1	1998-06-23	西北	23	2010	201023	0
000812	2011000812	2011	2011-12-31	1	1998-06-23	西北	23	2011	201123	0
000812	2012000812	2012	2012-12-31	1	1998-06-23	西北	23	2012	201223	0
000812	2013000812	2013	2013-12-31	1	1998-06-23	西北	23	2013	201323	0
000812	2014000812	2014	2014-12-31	1	1998-06-23	西北	23	2014	201423	0
000812	2015000812	2015	2015-12-31	1	1998-06-23	西北	23	2015	201523	0
000812	2016000812	2016	2016-12-31	1	1998-06-23	西北	23	2016	201623	1
000812	2017000812	2017	2017-12-31	3	1998-06-23	西北	23	2017	201723	1
000812	2018000812	2018	2018-12-31	3	1998-06-23	西北	23	2018	201823	1
000812	2019000812	2019	2019-12-31	3	1998-06-23	西北	23	2019	201923	1
000812	2020000812	2020	2020-12-31	3	1998-06-23	西北	23	2020	202023	1
000812	2021000812	2021	2021-12-31	3	1998-06-23	西北	23	2021	202123	1
000813	2016000813	2016	2016-12-31	3	1998-05-19	西北	19	2016	201619	0
000813	2017000813	2017	2017-12-31	3	1998-05-19	西北	19	2017	201719	0
000813	2018000813	2018	2018-12-31	3	1998-05-19	西北	19	2018	201819	0
000813	2019000813	2019	2019-12-31	3	1998-05-19	西北	19	2019	201919	0
000813	2020000813	2020	2020-12-31	1	1998-05-19	西北	19	2020	202019	0
000816	2006000816	2006	2006-12-31	1	1997-08-18	华东	4	2006	200604	1
000816	2007000816	2007	2007-12-31	1	1997-08-18	华东	4	2007	200704	1
000816	2008000816	2008	2008-12-31	1	1997-08-18	华东	4	2008	200804	1
000816	2009000816	2009	2009-12-31	3	1997-08-18	华东	4	2009	200904	1
000816	2010000816	2010	2010-12-31	3	1997-08-18	华东	4	2010	201004	1
000816	2011000816	2011	2011-12-31	3	1997-08-18	华东	4	2011	201104	1
000816	2012000816	2012	2012-12-31	3	1997-08-18	华东	4	2012	201204	1
000816	2013000816	2013	2013-12-31	3	1997-08-18	华东	4	2013	201304	1
000816	2014000816	2014	2014-12-31	3	1997-08-18	华东	4	2014	201404	1
000816	2015000816	2015	2015-12-31	3	1997-08-18	华东	4	2015	201504	1
000816	2016000816	2016	2016-12-31	3	1997-08-18	华东	4	2016	201604	1
000816	2017000816	2017	2017-12-31	3	1997-08-18	华东	4	2017	201704	1
000816	2018000816	2018	2018-12-31	3	1997-08-18	华东	4	2018	201804	1
000816	2019000816	2019	2019-12-31	3	1997-08-18	华东	4	2019	201904	1
000816	2020000816	2020	2020-12-31	3	1997-08-18	华东	4	2020	202004	1
000816	2021000816	2021	2021-12-31	3	1997-08-18	华东	4	2021	202104	1
000818	2011000818	2011	2011-12-31	1	1997-10-17	东北	10	2011	201110	1
000818	2012000818	2012	2012-12-31	1	1997-10-17	东北	10	2012	201210	1
000818	2013000818	2013	2013-12-31	1	1997-10-17	东北	10	2013	201310	1
000818	2014000818	2014	2014-12-31	1	1997-10-17	东北	10	2014	201410	1
000818	2015000818	2015	2015-12-31	1	1997-10-17	东北	10	2015	201510	1
000818	2016000818	2016	2016-12-31	1	1997-10-17	东北	10	2016	201610	1
000818	2017000818	2017	2017-12-31	1	1997-10-17	东北	10	2017	201710	1
000818	2018000818	2018	2018-12-31	1	1997-10-17	东北	10	2018	201810	1
000818	2019000818	2019	2019-12-31	1	1997-10-17	东北	10	2019	201910	1
000820	2007000820	2007	2007-12-31	1	1998-06-30	东北	10	2007	200710	1
000820	2008000820	2008	2008-12-31	1	1998-06-30	东北	10	2008	200810	1
000820	2009000820	2009	2009-12-31	1	1998-06-30	东北	10	2009	200910	1
000820	2010000820	2010	2010-12-31	1	1998-06-30	东北	10	2010	201010	1
000820	2011000820	2011	2011-12-31	1	1998-06-30	东北	10	2011	201110	1
000820	2012000820	2012	2012-12-31	2	1998-06-30	东北	10	2012	201210	1
000820	2013000820	2013	2013-12-31	2	1998-06-30	东北	10	2013	201310	1
000820	2014000820	2014	2014-12-31	2	1998-06-30	东北	10	2014	201410	1
000820	2015000820	2015	2015-12-31	2	1998-06-30	东北	10	2015	201510	1
000820	2016000820	2016	2016-12-31	1	1998-06-30	东北	10	2016	201610	1
000820	2017000820	2017	2017-12-31	1	1998-06-30	东北	10	2017	201710	1
000820	2018000820	2018	2018-12-31	1	1998-06-30	华东	5	2018	201805	1
000820	2019000820	2019	2019-12-31	1	1998-06-30	华东	5	2019	201905	1
000820	2020000820	2020	2020-12-31	1	1998-06-30	华东	5	2020	202005	1
000820	2021000820	2021	2021-12-31	1	1998-06-30	华东	5	2021	202105	1
000821	2009000821	2009	2009-12-31	3	1998-06-26	华中	21	2009	200921	1
000821	2010000821	2010	2010-12-31	3	1998-06-26	华中	21	2010	201021	1
000821	2011000821	2011	2011-12-31	3	1998-06-26	华中	21	2011	201121	1
000821	2012000821	2012	2012-12-31	3	1998-06-26	华中	21	2012	201221	1
000821	2013000821	2013	2013-12-31	3	1998-06-26	华中	21	2013	201321	1
000821	2014000821	2014	2014-12-31	3	1998-06-26	华中	21	2014	201421	1
000821	2015000821	2015	2015-12-31	3	1998-06-26	华中	21	2015	201521	1
000821	2016000821	2016	2016-12-31	3	1998-06-26	华中	21	2016	201621	1
000821	2017000821	2017	2017-12-31	1	1998-06-26	华中	21	2017	201721	1
000821	2018000821	2018	2018-12-31	1	1998-06-26	华中	21	2018	201821	1
000821	2019000821	2019	2019-12-31	1	1998-06-26	华中	21	2019	201921	1
000821	2020000821	2020	2020-12-31	1	1998-06-26	华中	21	2020	202021	1
000821	2021000821	2021	2021-12-31	1	1998-06-26	华中	21	2021	202121	1
000836	2006000836	2006	2006-12-31	1	1997-09-29	华北	25	2006	200625	1
000836	2007000836	2007	2007-12-31	1	1997-09-29	华北	25	2007	200725	1
000836	2008000836	2008	2008-12-31	3	1997-09-29	华北	25	2008	200825	1
000836	2009000836	2009	2009-12-31	3	1997-09-29	华北	25	2009	200925	1
000836	2010000836	2010	2010-12-31	3	1997-09-29	华北	25	2010	201025	1
000836	2011000836	2011	2011-12-31	3	1997-09-29	华北	25	2011	201125	1
000836	2012000836	2012	2012-12-31	3	1997-09-29	华北	25	2012	201225	1
000836	2013000836	2013	2013-12-31	3	1997-09-29	华北	25	2013	201325	1
000836	2014000836	2014	2014-12-31	3	1997-09-29	华北	25	2014	201425	1
000836	2015000836	2015	2015-12-31	3	1997-09-29	华北	25	2015	201525	1
000836	2016000836	2016	2016-12-31	1	1997-09-29	华北	25	2016	201625	1
000836	2017000836	2017	2017-12-31	1	1997-09-29	华北	25	2017	201725	1
000836	2018000836	2018	2018-12-31	1	1997-09-29	华北	25	2018	201825	1
000836	2019000836	2019	2019-12-31	1	1997-09-29	华北	25	2019	201925	1
000836	2020000836	2020	2020-12-31	1	1997-09-29	华北	25	2020	202025	1
000836	2021000836	2021	2021-12-31	1	1997-09-29	华北	25	2021	202125	1
000848	2006000848	2006	2006-12-31	3	1997-11-13	华北	7	2006	200607	1
000848	2007000848	2007	2007-12-31	3	1997-11-13	华北	7	2007	200707	0
000848	2008000848	2008	2008-12-31	3	1997-11-13	华北	7	2008	200807	0
000848	2009000848	2009	2009-12-31	3	1997-11-13	华北	7	2009	200907	1
000848	2010000848	2010	2010-12-31	3	1997-11-13	华北	7	2010	201007	0
000848	2011000848	2011	2011-12-31	3	1997-11-13	华北	7	2011	201107	0
000848	2012000848	2012	2012-12-31	3	1997-11-13	华北	7	2012	201207	0
000848	2013000848	2013	2013-12-31	3	1997-11-13	华北	7	2013	201307	0
000848	2014000848	2014	2014-12-31	3	1997-11-13	华北	7	2014	201407	0
000848	2015000848	2015	2015-12-31	3	1997-11-13	华北	7	2015	201507	0
000848	2016000848	2016	2016-12-31	3	1997-11-13	华北	7	2016	201607	0
000848	2017000848	2017	2017-12-31	3	1997-11-13	华北	7	2017	201707	0
000848	2018000848	2018	2018-12-31	3	1997-11-13	华北	7	2018	201807	0
000848	2019000848	2019	2019-12-31	3	1997-11-13	华北	7	2019	201907	1
000848	2020000848	2020	2020-12-31	1	1997-11-13	华北	7	2020	202007	1
000848	2021000848	2021	2021-12-31	1	1997-11-13	华北	7	2021	202107	1
000869	2006000869	2006	2006-12-31	2	2000-10-26	华东	20	2006	200620	1
000869	2007000869	2007	2007-12-31	2	2000-10-26	华东	20	2007	200720	1
000869	2017000869	2017	2017-12-31	2	2000-10-26	华东	20	2017	201720	1
000876	2006000876	2006	2006-12-31	1	1998-03-11	西南	9	2006	200609	1
000876	2007000876	2007	2007-12-31	1	1998-03-11	西南	9	2007	200709	1
000876	2008000876	2008	2008-12-31	3	1998-03-11	西南	9	2008	200809	1
000876	2009000876	2009	2009-12-31	3	1998-03-11	西南	9	2009	200909	1
000876	2010000876	2010	2010-12-31	1	1998-03-11	西南	9	2010	201009	1
000876	2011000876	2011	2011-12-31	3	1998-03-11	西南	9	2011	201109	1
000876	2012000876	2012	2012-12-31	3	1998-03-11	西南	9	2012	201209	1
000876	2013000876	2013	2013-12-31	3	1998-03-11	西南	9	2013	201309	1
000876	2014000876	2014	2014-12-31	3	1998-03-11	西南	9	2014	201409	1
000876	2015000876	2015	2015-12-31	3	1998-03-11	西南	9	2015	201509	1
000876	2016000876	2016	2016-12-31	3	1998-03-11	西南	9	2016	201609	1
000876	2017000876	2017	2017-12-31	3	1998-03-11	西南	9	2017	201709	1
000876	2018000876	2018	2018-12-31	3	1998-03-11	西南	9	2018	201809	1
000876	2019000876	2019	2019-12-31	3	1998-03-11	西南	9	2019	201909	1
000876	2020000876	2020	2020-12-31	3	1998-03-11	西南	9	2020	202009	1
000876	2021000876	2021	2021-12-31	3	1998-03-11	西南	9	2021	202109	1
000881	2012000881	2012	2012-12-31	2	1998-09-02	东北	10	2012	201210	1
000881	2013000881	2013	2013-12-31	2	1998-09-02	东北	10	2013	201310	1
000881	2014000881	2014	2014-12-31	2	1998-09-02	东北	10	2014	201410	1
000881	2015000881	2015	2015-12-31	2	1998-09-02	东北	10	2015	201510	1
000887	2006000887	2006	2006-12-31	1	1998-12-03	华东	3	2006	200603	1
000887	2007000887	2007	2007-12-31	1	1998-12-03	华东	3	2007	200703	1
000887	2008000887	2008	2008-12-31	3	1998-12-03	华东	3	2008	200803	1
000887	2009000887	2009	2009-12-31	3	1998-12-03	华东	3	2009	200903	1
000887	2010000887	2010	2010-12-31	3	1998-12-03	华东	3	2010	201003	1
000887	2011000887	2011	2011-12-31	3	1998-12-03	华东	3	2011	201103	1
000887	2012000887	2012	2012-12-31	3	1998-12-03	华东	3	2012	201203	1
000887	2013000887	2013	2013-12-31	3	1998-12-03	华东	3	2013	201303	1
000887	2014000887	2014	2014-12-31	3	1998-12-03	华东	3	2014	201403	1
000887	2015000887	2015	2015-12-31	3	1998-12-03	华东	3	2015	201503	1
000887	2016000887	2016	2016-12-31	3	1998-12-03	华东	3	2016	201603	1
000887	2017000887	2017	2017-12-31	3	1998-12-03	华东	3	2017	201703	1
000887	2018000887	2018	2018-12-31	3	1998-12-03	华东	3	2018	201803	1
000887	2019000887	2019	2019-12-31	3	1998-12-03	华东	3	2019	201903	1
000887	2020000887	2020	2020-12-31	3	1998-12-03	华东	3	2020	202003	1
000887	2021000887	2021	2021-12-31	3	1998-12-03	华东	3	2021	202103	1
000890	2009000890	2009	2009-12-31	3	1999-01-19	华东	4	2009	200904	1
000890	2010000890	2010	2010-12-31	3	1999-01-19	华东	4	2010	201004	1
000890	2011000890	2011	2011-12-31	3	1999-01-19	华东	4	2011	201104	1
000890	2012000890	2012	2012-12-31	3	1999-01-19	华东	4	2012	201204	1
000890	2013000890	2013	2013-12-31	3	1999-01-19	华东	4	2013	201304	1
000890	2014000890	2014	2014-12-31	3	1999-01-19	华东	4	2014	201404	1
000890	2015000890	2015	2015-12-31	3	1999-01-19	华东	4	2015	201504	1
000890	2016000890	2016	2016-12-31	3	1999-01-19	华东	4	2016	201604	1
000890	2017000890	2017	2017-12-31	3	1999-01-19	华东	4	2017	201704	1
000890	2018000890	2018	2018-12-31	3	1999-01-19	华东	4	2018	201804	1
000890	2019000890	2019	2019-12-31	3	1999-01-19	华东	4	2019	201904	1
000890	2020000890	2020	2020-12-31	3	1999-01-19	华东	4	2020	202004	1
000890	2021000890	2021	2021-12-31	3	1999-01-19	华东	4	2021	202104	1
000893	2006000893	2006	2006-12-31	1	1998-12-24	华南	1	2006	200601	1
000893	2007000893	2007	2007-12-31	1	1998-12-24	华南	1	2007	200701	1
000893	2008000893	2008	2008-12-31	1	1998-12-24	华南	1	2008	200801	1
000893	2009000893	2009	2009-12-31	1	1998-12-24	华南	1	2009	200901	1
000893	2010000893	2010	2010-12-31	1	1998-12-24	华南	1	2010	201001	1
000893	2011000893	2011	2011-12-31	1	1998-12-24	华南	1	2011	201101	1
000893	2012000893	2012	2012-12-31	1	1998-12-24	华南	1	2012	201201	1
000893	2013000893	2013	2013-12-31	1	1998-12-24	华南	1	2013	201301	1
000893	2014000893	2014	2014-12-31	1	1998-12-24	华南	1	2014	201401	1
000893	2015000893	2015	2015-12-31	1	1998-12-24	华南	1	2015	201501	1
000893	2016000893	2016	2016-12-31	1	1998-12-24	华南	1	2016	201601	1
000893	2017000893	2017	2017-12-31	1	1998-12-24	华南	1	2017	201701	1
000893	2018000893	2018	2018-12-31	2	1998-12-24	华南	1	2018	201801	1
000902	2007000902	2007	2007-12-31	1	1999-04-08	华北	2	2007	200702	1
000902	2008000902	2008	2008-12-31	1	1999-04-08	华北	2	2008	200802	1
000902	2009000902	2009	2009-12-31	1	1999-04-08	华北	2	2009	200902	1
000902	2014000902	2014	2014-12-31	3	1999-04-08	华中	21	2014	201421	1
000902	2015000902	2015	2015-12-31	3	1999-04-08	华中	21	2015	201521	1
000902	2016000902	2016	2016-12-31	3	1999-04-08	华中	21	2016	201621	1
000902	2017000902	2017	2017-12-31	3	1999-04-08	华中	21	2017	201721	1
000902	2018000902	2018	2018-12-31	3	1999-04-08	华中	21	2018	201821	1
000902	2019000902	2019	2019-12-31	3	1999-04-08	华中	21	2019	201921	1
000902	2020000902	2020	2020-12-31	3	1999-04-08	华中	21	2020	202021	1
000902	2021000902	2021	2021-12-31	3	1999-04-08	华中	21	2021	202121	1
000908	2014000908	2014	2014-12-31	3	1999-02-03	华中	18	2014	201418	1
000908	2015000908	2015	2015-12-31	3	1999-02-03	华中	18	2015	201518	1
000908	2016000908	2016	2016-12-31	3	1999-02-03	华中	18	2016	201618	1
000908	2017000908	2017	2017-12-31	3	1999-02-03	华中	18	2017	201718	1
000908	2018000908	2018	2018-12-31	3	1999-02-03	华中	18	2018	201818	1
000908	2019000908	2019	2019-12-31	3	1999-02-03	华中	18	2019	201918	1
000908	2020000908	2020	2020-12-31	3	1999-02-03	华中	18	2020	202018	1
000908	2021000908	2021	2021-12-31	3	1999-02-03	华中	18	2021	202118	1
000910	2006000910	2006	2006-12-31	1	1999-06-30	华东	4	2006	200604	1
000910	2007000910	2007	2007-12-31	1	1999-06-30	华东	4	2007	200704	1
000910	2008000910	2008	2008-12-31	1	1999-06-30	华东	4	2008	200804	1
000910	2009000910	2009	2009-12-31	1	1999-06-30	华东	4	2009	200904	1
000910	2010000910	2010	2010-12-31	1	1999-06-30	华东	4	2010	201004	1
000910	2011000910	2011	2011-12-31	1	1999-06-30	华东	4	2011	201104	1
000910	2012000910	2012	2012-12-31	3	1999-06-30	华东	4	2012	201204	1
000910	2013000910	2013	2013-12-31	3	1999-06-30	华东	4	2013	201304	1
000910	2014000910	2014	2014-12-31	3	1999-06-30	华东	4	2014	201404	1
000910	2015000910	2015	2015-12-31	3	1999-06-30	华东	4	2015	201504	1
000910	2016000910	2016	2016-12-31	3	1999-06-30	华东	4	2016	201604	1
000910	2017000910	2017	2017-12-31	3	1999-06-30	华东	4	2017	201704	1
000910	2018000910	2018	2018-12-31	3	1999-06-30	华东	4	2018	201804	1
000910	2019000910	2019	2019-12-31	3	1999-06-30	华东	4	2019	201904	1
000910	2020000910	2020	2020-12-31	3	1999-06-30	华东	4	2020	202004	1
000910	2021000910	2021	2021-12-31	3	1999-06-30	华东	4	2021	202104	1
000913	2016000913	2016	2016-12-31	3	1999-05-14	华东	13	2016	201613	1
000913	2017000913	2017	2017-12-31	3	1999-05-14	华东	13	2017	201713	1
000913	2018000913	2018	2018-12-31	3	1999-05-14	华东	13	2018	201813	1
000913	2019000913	2019	2019-12-31	3	1999-05-14	华东	13	2019	201913	1
000913	2020000913	2020	2020-12-31	3	1999-05-14	华东	13	2020	202013	1
000913	2021000913	2021	2021-12-31	3	1999-05-14	华东	13	2021	202113	1
000925	2006000925	2006	2006-12-31	1	1999-06-11	华东	13	2006	200613	1
000929	2006000929	2006	2006-12-31	1	1999-06-23	西北	22	2006	200622	0
000929	2007000929	2007	2007-12-31	1	1999-06-23	西北	22	2007	200722	0
000929	2008000929	2008	2008-12-31	3	1999-06-23	西北	22	2008	200822	0
000929	2009000929	2009	2009-12-31	3	1999-06-23	西北	22	2009	200922	0
000929	2010000929	2010	2010-12-31	3	1999-06-23	西北	22	2010	201022	0
000929	2011000929	2011	2011-12-31	3	1999-06-23	西北	22	2011	201122	0
000929	2012000929	2012	2012-12-31	3	1999-06-23	西北	22	2012	201222	0
000929	2013000929	2013	2013-12-31	3	1999-06-23	西北	22	2013	201322	0
000929	2014000929	2014	2014-12-31	3	1999-06-23	西北	22	2014	201422	0
000929	2015000929	2015	2015-12-31	3	1999-06-23	西北	22	2015	201522	0
000929	2016000929	2016	2016-12-31	3	1999-06-23	西北	22	2016	201622	0
000929	2017000929	2017	2017-12-31	3	1999-06-23	西北	22	2017	201722	0
000929	2018000929	2018	2018-12-31	3	1999-06-23	西北	22	2018	201822	0
000929	2019000929	2019	2019-12-31	3	1999-06-23	西北	22	2019	201922	0
000929	2020000929	2020	2020-12-31	3	1999-06-23	西北	22	2020	202022	0
000929	2021000929	2021	2021-12-31	3	1999-06-23	西北	22	2021	202122	0
000931	2006000931	2006	2006-12-31	1	1999-07-12	华北	2	2006	200602	1
000931	2007000931	2007	2007-12-31	1	1999-07-12	华北	2	2007	200702	1
000931	2008000931	2008	2008-12-31	1	1999-07-12	华北	2	2008	200802	1
000931	2009000931	2009	2009-12-31	1	1999-07-12	华北	2	2009	200902	1
000931	2010000931	2010	2010-12-31	1	1999-07-12	华北	2	2010	201002	1
000931	2011000931	2011	2011-12-31	3	1999-07-12	华北	2	2011	201102	1
000931	2012000931	2012	2012-12-31	3	1999-07-12	华北	2	2012	201202	1
000931	2013000931	2013	2013-12-31	3	1999-07-12	华北	2	2013	201302	1
000931	2014000931	2014	2014-12-31	3	1999-07-12	华北	2	2014	201402	1
000931	2015000931	2015	2015-12-31	3	1999-07-12	华北	2	2015	201502	1
000931	2016000931	2016	2016-12-31	3	1999-07-12	华北	2	2016	201602	1
000931	2017000931	2017	2017-12-31	3	1999-07-12	华北	2	2017	201702	1
000931	2018000931	2018	2018-12-31	3	1999-07-12	华北	2	2018	201802	1
000931	2019000931	2019	2019-12-31	3	1999-07-12	华北	2	2019	201902	1
000931	2020000931	2020	2020-12-31	3	1999-07-12	华北	2	2020	202002	1
000931	2021000931	2021	2021-12-31	3	1999-07-12	华北	2	2021	202102	1
000935	2016000935	2016	2016-12-31	1	1999-08-24	西南	9	2016	201609	1
000935	2017000935	2017	2017-12-31	1	1999-08-24	西南	9	2017	201709	1
000935	2018000935	2018	2018-12-31	1	1999-08-24	西南	9	2018	201809	1
000935	2019000935	2019	2019-12-31	1	1999-08-24	西南	9	2019	201909	1
000935	2020000935	2020	2020-12-31	1	1999-08-24	西南	9	2020	202009	1
000935	2021000935	2021	2021-12-31	1	1999-08-24	西南	9	2021	202109	1
000953	2016000953	2016	2016-12-31	1	1999-12-02	华南	24	2016	201624	0
000953	2017000953	2017	2017-12-31	1	1999-12-02	华南	24	2017	201724	0
000953	2018000953	2018	2018-12-31	1	1999-12-02	华南	24	2018	201824	0
000953	2019000953	2019	2019-12-31	1	1999-12-02	华南	24	2019	201924	0
000953	2020000953	2020	2020-12-31	1	1999-12-02	华南	24	2020	202024	0
000953	2021000953	2021	2021-12-31	1	1999-12-02	华南	24	2021	202124	0
000955	2006000955	2006	2006-12-31	1	1999-12-09	华南	14	2006	200614	0
000955	2007000955	2007	2007-12-31	1	1999-12-09	华南	14	2007	200714	0
000955	2008000955	2008	2008-12-31	1	1999-12-09	华南	14	2008	200814	0
000955	2009000955	2009	2009-12-31	1	1999-12-09	华南	14	2009	200914	0
000955	2010000955	2010	2010-12-31	1	1999-12-09	华南	14	2010	201014	0
000955	2011000955	2011	2011-12-31	1	1999-12-09	华南	14	2011	201114	0
000955	2012000955	2012	2012-12-31	1	1999-12-09	华南	14	2012	201214	0
000955	2013000955	2013	2013-12-31	1	1999-12-09	华南	14	2013	201314	0
000955	2014000955	2014	2014-12-31	1	1999-12-09	华南	14	2014	201414	0
000955	2015000955	2015	2015-12-31	1	1999-12-09	华南	14	2015	201514	0
000955	2016000955	2016	2016-12-31	1	1999-12-09	华南	14	2016	201614	0
000955	2017000955	2017	2017-12-31	1	1999-12-09	华南	14	2017	201714	0
000955	2018000955	2018	2018-12-31	1	1999-12-09	华南	14	2018	201814	0
000955	2019000955	2019	2019-12-31	2	1999-12-09	华南	14	2019	201914	0
000955	2020000955	2020	2020-12-31	2	1999-12-09	华南	14	2020	202014	0
000955	2021000955	2021	2021-12-31	2	1999-12-09	华南	14	2021	202114	0
000976	2015000976	2015	2015-12-31	1	2000-06-01	华南	1	2015	201501	1
000976	2016000976	2016	2016-12-31	3	2000-06-01	华南	1	2016	201601	1
000976	2017000976	2017	2017-12-31	3	2000-06-01	华南	1	2017	201701	1
000976	2018000976	2018	2018-12-31	3	2000-06-01	华南	1	2018	201801	1
000976	2019000976	2019	2019-12-31	3	2000-06-01	华南	1	2019	201901	1
000976	2020000976	2020	2020-12-31	2	2000-06-01	华南	1	2020	202001	1
000976	2021000976	2021	2021-12-31	1	2000-06-01	华南	1	2021	202101	1
000980	2006000980	2006	2006-12-31	3	2000-06-16	华东	3	2006	200603	1
000980	2007000980	2007	2007-12-31	3	2000-06-16	华东	3	2007	200703	1
000980	2008000980	2008	2008-12-31	3	2000-06-16	华东	3	2008	200803	1
000980	2009000980	2009	2009-12-31	3	2000-06-16	华东	3	2009	200903	1
000980	2010000980	2010	2010-12-31	3	2000-06-16	华东	3	2010	201003	1
000980	2011000980	2011	2011-12-31	3	2000-06-16	华东	3	2011	201103	1
000980	2012000980	2012	2012-12-31	3	2000-06-16	华东	3	2012	201203	1
000980	2013000980	2013	2013-12-31	3	2000-06-16	华东	3	2013	201303	1
000980	2014000980	2014	2014-12-31	3	2000-06-16	华东	3	2014	201403	1
000980	2015000980	2015	2015-12-31	3	2000-06-16	华东	3	2015	201503	1
000980	2016000980	2016	2016-12-31	3	2000-06-16	华东	3	2016	201603	1
000980	2017000980	2017	2017-12-31	3	2000-06-16	华东	3	2017	201703	1
000980	2018000980	2018	2018-12-31	3	2000-06-16	华东	3	2018	201803	1
000980	2019000980	2019	2019-12-31	3	2000-06-16	华东	13	2019	201913	1
000980	2020000980	2020	2020-12-31	3	2000-06-16	华东	13	2020	202013	1
000980	2021000980	2021	2021-12-31	1	2000-06-16	华东	13	2021	202113	1
000981	2011000981	2011	2011-12-31	1	2000-06-22	西北	22	2011	201122	0
000981	2012000981	2012	2012-12-31	1	2000-06-22	西北	22	2012	201222	0
000981	2013000981	2013	2013-12-31	1	2000-06-22	西北	22	2013	201322	0
000981	2014000981	2014	2014-12-31	1	2000-06-22	西北	22	2014	201422	0
000981	2015000981	2015	2015-12-31	1	2000-06-22	西北	22	2015	201522	0
000981	2016000981	2016	2016-12-31	3	2000-06-22	西北	22	2016	201622	0
000981	2017000981	2017	2017-12-31	3	2000-06-22	西北	22	2017	201722	0
000981	2018000981	2018	2018-12-31	3	2000-06-22	西北	22	2018	201822	0
000981	2019000981	2019	2019-12-31	3	2000-06-22	西北	22	2019	201922	0
000981	2020000981	2020	2020-12-31	3	2000-06-22	西北	22	2020	202022	0
000981	2021000981	2021	2021-12-31	3	2000-06-22	西北	22	2021	202122	0
000982	2007000982	2007	2007-12-31	3	2000-07-06	西北	15	2007	200715	0
000982	2008000982	2008	2008-12-31	3	2000-07-06	西北	15	2008	200815	0
000982	2009000982	2009	2009-12-31	3	2000-07-06	西北	15	2009	200915	0
000982	2010000982	2010	2010-12-31	3	2000-07-06	西北	15	2010	201015	0
000982	2011000982	2011	2011-12-31	3	2000-07-06	西北	15	2011	201115	0
000982	2012000982	2012	2012-12-31	3	2000-07-06	西北	15	2012	201215	0
000982	2013000982	2013	2013-12-31	3	2000-07-06	西北	15	2013	201315	0
000982	2014000982	2014	2014-12-31	3	2000-07-06	西北	15	2014	201415	0
000982	2015000982	2015	2015-12-31	3	2000-07-06	西北	15	2015	201515	0
000982	2016000982	2016	2016-12-31	3	2000-07-06	西北	15	2016	201615	0
000982	2017000982	2017	2017-12-31	3	2000-07-06	西北	15	2017	201715	0
000982	2018000982	2018	2018-12-31	3	2000-07-06	西北	15	2018	201815	0
000982	2019000982	2019	2019-12-31	3	2000-07-06	西北	15	2019	201915	0
000982	2020000982	2020	2020-12-31	3	2000-07-06	西北	15	2020	202015	0
000982	2021000982	2021	2021-12-31	3	2000-07-06	西北	15	2021	202115	0
000989	2006000989	2006	2006-12-31	1	2000-06-28	华中	18	2006	200618	1
000989	2007000989	2007	2007-12-31	1	2000-06-28	华中	18	2007	200718	1
000989	2008000989	2008	2008-12-31	3	2000-06-28	华中	18	2008	200818	0
000989	2009000989	2009	2009-12-31	3	2000-06-28	华中	18	2009	200918	0
000989	2010000989	2010	2010-12-31	3	2000-06-28	华中	18	2010	201018	1
000989	2011000989	2011	2011-12-31	3	2000-06-28	华中	18	2011	201118	1
000989	2012000989	2012	2012-12-31	3	2000-06-28	华中	18	2012	201218	0
000989	2013000989	2013	2013-12-31	3	2000-06-28	华中	18	2013	201318	1
000989	2014000989	2014	2014-12-31	1	2000-06-28	华中	18	2014	201418	1
000989	2015000989	2015	2015-12-31	1	2000-06-28	华中	18	2015	201518	1
000989	2016000989	2016	2016-12-31	1	2000-06-28	华中	18	2016	201618	1
000989	2017000989	2017	2017-12-31	1	2000-06-28	华中	18	2017	201718	1
000989	2018000989	2018	2018-12-31	1	2000-06-28	华中	18	2018	201818	1
000989	2019000989	2019	2019-12-31	1	2000-06-28	华中	18	2019	201918	1
000989	2020000989	2020	2020-12-31	1	2000-06-28	华中	18	2020	202018	1
000989	2021000989	2021	2021-12-31	1	2000-06-28	华中	18	2021	202118	1
001206	2021001206	2021	2021-12-31	3	2021-05-18	华北	25	2021	202125	1
001207	2021001207	2021	2021-12-31	3	2021-06-23	华东	20	2021	202120	1
001209	2021001209	2021	2021-12-31	3	2021-07-23	华南	1	2021	202101	1
001211	2021001211	2021	2021-12-31	3	2021-08-05	华东	13	2021	202113	1
001212	2021001212	2021	2021-12-31	3	2021-08-23	华南	1	2021	202101	1
001215	2021001215	2021	2021-12-31	1	2021-09-06	华中	17	2021	202117	1
001216	2021001216	2021	2021-12-31	2	2021-10-19	华中	18	2021	202118	1
001217	2021001217	2021	2021-12-31	3	2021-09-29	华东	3	2021	202103	1
001218	2021001218	2021	2021-12-31	2	2021-10-15	华中	18	2021	202118	1
001234	2021001234	2021	2021-12-31	2	2022-01-11	华东	4	2021	202104	1
001288	2021001288	2021	2021-12-31	3	2021-11-01	西南	9	2021	202109	1
001296	2021001296	2021	2021-12-31	3	2021-12-24	西南	26	2021	202126	1
001313	2021001313	2021	2021-12-31	3	2022-02-16	华南	1	2021	202101	1
001696	2006001696	2006	2006-12-31	1	1997-03-06	西南	26	2006	200626	1
001696	2007001696	2007	2007-12-31	1	1997-03-06	西南	26	2007	200726	1
001696	2008001696	2008	2008-12-31	3	1997-03-06	西南	26	2008	200826	1
001696	2009001696	2009	2009-12-31	3	1997-03-06	西南	26	2009	200926	1
001696	2010001696	2010	2010-12-31	3	1997-03-06	西南	26	2010	201026	1
001696	2011001696	2011	2011-12-31	3	1997-03-06	西南	26	2011	201126	1
001696	2012001696	2012	2012-12-31	3	1997-03-06	西南	26	2012	201226	1
001696	2013001696	2013	2013-12-31	3	1997-03-06	西南	26	2013	201326	1
001696	2014001696	2014	2014-12-31	3	1997-03-06	西南	26	2014	201426	1
001696	2015001696	2015	2015-12-31	3	1997-03-06	西南	26	2015	201526	1
001696	2016001696	2016	2016-12-31	3	1997-03-06	西南	26	2016	201626	1
001696	2017001696	2017	2017-12-31	3	1997-03-06	西南	26	2017	201726	1
001696	2018001696	2018	2018-12-31	3	1997-03-06	西南	26	2018	201826	1
001696	2019001696	2019	2019-12-31	3	1997-03-06	西南	26	2019	201926	1
001696	2020001696	2020	2020-12-31	3	1997-03-06	西南	26	2020	202026	1
001696	2021001696	2021	2021-12-31	3	1997-03-06	西南	26	2021	202126	1
002001	2006002001	2006	2006-12-31	3	2004-06-25	华东	13	2006	200613	1
002001	2007002001	2007	2007-12-31	3	2004-06-25	华东	13	2007	200713	1
002001	2008002001	2008	2008-12-31	3	2004-06-25	华东	13	2008	200813	1
002001	2009002001	2009	2009-12-31	3	2004-06-25	华东	13	2009	200913	1
002001	2010002001	2010	2010-12-31	3	2004-06-25	华东	13	2010	201013	1
002001	2011002001	2011	2011-12-31	3	2004-06-25	华东	13	2011	201113	1
002001	2012002001	2012	2012-12-31	3	2004-06-25	华东	13	2012	201213	1
002001	2013002001	2013	2013-12-31	3	2004-06-25	华东	13	2013	201313	1
002001	2014002001	2014	2014-12-31	3	2004-06-25	华东	13	2014	201413	1
002001	2015002001	2015	2015-12-31	3	2004-06-25	华东	13	2015	201513	1
002001	2016002001	2016	2016-12-31	3	2004-06-25	华东	13	2016	201613	1
002001	2017002001	2017	2017-12-31	3	2004-06-25	华东	13	2017	201713	1
002001	2018002001	2018	2018-12-31	3	2004-06-25	华东	13	2018	201813	1
002001	2019002001	2019	2019-12-31	3	2004-06-25	华东	13	2019	201913	1
002001	2020002001	2020	2020-12-31	3	2004-06-25	华东	13	2020	202013	1
002001	2021002001	2021	2021-12-31	3	2004-06-25	华东	13	2021	202113	1
002002	2006002002	2006	2006-12-31	1	2004-06-25	华东	4	2006	200604	1
002002	2007002002	2007	2007-12-31	1	2004-06-25	华东	4	2007	200704	1
002002	2008002002	2008	2008-12-31	1	2004-06-25	华东	4	2008	200804	1
002002	2009002002	2009	2009-12-31	1	2004-06-25	华东	4	2009	200904	1
002002	2010002002	2010	2010-12-31	1	2004-06-25	华东	4	2010	201004	1
002002	2011002002	2011	2011-12-31	1	2004-06-25	华东	4	2011	201104	1
002002	2012002002	2012	2012-12-31	1	2004-06-25	华东	4	2012	201204	1
002002	2013002002	2013	2013-12-31	1	2004-06-25	华东	4	2013	201304	1
002002	2014002002	2014	2014-12-31	1	2004-06-25	华东	4	2014	201404	1
002002	2015002002	2015	2015-12-31	1	2004-06-25	华东	4	2015	201504	1
002002	2016002002	2016	2016-12-31	1	2004-06-25	华东	4	2016	201604	1
002002	2017002002	2017	2017-12-31	3	2004-06-25	华东	4	2017	201704	1
002002	2018002002	2018	2018-12-31	3	2004-06-25	华东	4	2018	201804	1
002002	2019002002	2019	2019-12-31	3	2004-06-25	华东	4	2019	201904	1
002002	2020002002	2020	2020-12-31	3	2004-06-25	华东	4	2020	202004	1
002002	2021002002	2021	2021-12-31	3	2004-06-25	华东	4	2021	202104	1
002003	2006002003	2006	2006-12-31	2	2004-06-25	华东	13	2006	200613	1
002003	2007002003	2007	2007-12-31	2	2004-06-25	华东	13	2007	200713	1
002003	2008002003	2008	2008-12-31	2	2004-06-25	华东	13	2008	200813	1
002003	2009002003	2009	2009-12-31	2	2004-06-25	华东	13	2009	200913	1
002003	2010002003	2010	2010-12-31	2	2004-06-25	华东	13	2010	201013	1
002003	2011002003	2011	2011-12-31	2	2004-06-25	华东	13	2011	201113	1
002003	2012002003	2012	2012-12-31	2	2004-06-25	华东	13	2012	201213	1
002003	2013002003	2013	2013-12-31	2	2004-06-25	华东	13	2013	201313	1
002003	2014002003	2014	2014-12-31	2	2004-06-25	华东	13	2014	201413	1
002003	2015002003	2015	2015-12-31	2	2004-06-25	华东	13	2015	201513	1
002003	2016002003	2016	2016-12-31	2	2004-06-25	华东	13	2016	201613	1
002003	2017002003	2017	2017-12-31	2	2004-06-25	华东	13	2017	201713	1
002003	2018002003	2018	2018-12-31	2	2004-06-25	华东	13	2018	201813	1
002003	2019002003	2019	2019-12-31	2	2004-06-25	华东	13	2019	201913	1
002003	2020002003	2020	2020-12-31	2	2004-06-25	华东	13	2020	202013	1
002003	2021002003	2021	2021-12-31	2	2004-06-25	华东	13	2021	202113	1
002004	2006002004	2006	2006-12-31	1	2004-06-25	西南	26	2006	200626	1
002004	2007002004	2007	2007-12-31	1	2004-06-25	西南	26	2007	200726	1
002004	2008002004	2008	2008-12-31	3	2004-06-25	西南	26	2008	200826	1
002004	2009002004	2009	2009-12-31	3	2004-06-25	西南	26	2009	200926	1
002004	2010002004	2010	2010-12-31	3	2004-06-25	西南	26	2010	201026	1
002004	2011002004	2011	2011-12-31	3	2004-06-25	西南	26	2011	201126	1
002004	2012002004	2012	2012-12-31	3	2004-06-25	西南	26	2012	201226	1
002004	2013002004	2013	2013-12-31	3	2004-06-25	西南	26	2013	201326	1
002004	2014002004	2014	2014-12-31	3	2004-06-25	西南	26	2014	201426	1
002004	2015002004	2015	2015-12-31	3	2004-06-25	西南	26	2015	201526	1
002004	2016002004	2016	2016-12-31	3	2004-06-25	西南	26	2016	201626	1
002004	2017002004	2017	2017-12-31	3	2004-06-25	西南	26	2017	201726	1
002004	2018002004	2018	2018-12-31	3	2004-06-25	西南	26	2018	201826	1
002004	2019002004	2019	2019-12-31	3	2004-06-25	西南	26	2019	201926	1
002004	2020002004	2020	2020-12-31	3	2004-06-25	西南	26	2020	202026	1
002004	2021002004	2021	2021-12-31	3	2004-06-25	西南	26	2021	202126	1
002006	2006002006	2006	2006-12-31	1	2004-06-25	华东	13	2006	200613	1
002006	2007002006	2007	2007-12-31	1	2004-06-25	华东	13	2007	200713	1
002006	2008002006	2008	2008-12-31	3	2004-06-25	华东	13	2008	200813	1
002006	2009002006	2009	2009-12-31	3	2004-06-25	华东	13	2009	200913	1
002006	2010002006	2010	2010-12-31	3	2004-06-25	华东	13	2010	201013	1
002006	2011002006	2011	2011-12-31	3	2004-06-25	华东	13	2011	201113	1
002006	2012002006	2012	2012-12-31	3	2004-06-25	华东	13	2012	201213	1
002006	2013002006	2013	2013-12-31	3	2004-06-25	华东	13	2013	201313	1
002006	2014002006	2014	2014-12-31	3	2004-06-25	华东	13	2014	201413	1
002006	2015002006	2015	2015-12-31	3	2004-06-25	华东	13	2015	201513	1
002006	2016002006	2016	2016-12-31	3	2004-06-25	华东	13	2016	201613	1
002006	2017002006	2017	2017-12-31	3	2004-06-25	华东	13	2017	201713	1
002006	2018002006	2018	2018-12-31	3	2004-06-25	华东	13	2018	201813	1
002006	2019002006	2019	2019-12-31	3	2004-06-25	华东	13	2019	201913	1
002006	2020002006	2020	2020-12-31	3	2004-06-25	华东	13	2020	202013	1
002006	2021002006	2021	2021-12-31	3	2004-06-25	华东	13	2021	202113	1
002007	2006002007	2006	2006-12-31	1	2004-06-25	华中	17	2006	200617	1
002007	2007002007	2007	2007-12-31	1	2004-06-25	华中	17	2007	200717	1
002007	2008002007	2008	2008-12-31	3	2004-06-25	华中	17	2008	200817	1
002007	2009002007	2009	2009-12-31	3	2004-06-25	华中	17	2009	200917	1
002007	2010002007	2010	2010-12-31	3	2004-06-25	华中	17	2010	201017	1
002007	2011002007	2011	2011-12-31	3	2004-06-25	华中	17	2011	201117	1
002007	2012002007	2012	2012-12-31	3	2004-06-25	华中	17	2012	201217	1
002007	2013002007	2013	2013-12-31	3	2004-06-25	华中	17	2013	201317	1
002007	2014002007	2014	2014-12-31	3	2004-06-25	华中	17	2014	201417	1
002007	2015002007	2015	2015-12-31	3	2004-06-25	华中	17	2015	201517	1
002007	2016002007	2016	2016-12-31	3	2004-06-25	华中	17	2016	201617	1
002007	2017002007	2017	2017-12-31	3	2004-06-25	华中	17	2017	201717	1
002007	2018002007	2018	2018-12-31	3	2004-06-25	华中	17	2018	201817	1
002007	2019002007	2019	2019-12-31	3	2004-06-25	华中	17	2019	201917	1
002007	2020002007	2020	2020-12-31	3	2004-06-25	华中	17	2020	202017	1
002007	2021002007	2021	2021-12-31	3	2004-06-25	华中	17	2021	202117	1
002008	2006002008	2006	2006-12-31	1	2004-06-25	华南	1	2006	200601	1
002008	2007002008	2007	2007-12-31	1	2004-06-25	华南	1	2007	200701	1
002008	2008002008	2008	2008-12-31	1	2004-06-25	华南	1	2008	200801	1
002008	2009002008	2009	2009-12-31	1	2004-06-25	华南	1	2009	200901	1
002008	2010002008	2010	2010-12-31	1	2004-06-25	华南	1	2010	201001	1
002008	2011002008	2011	2011-12-31	1	2004-06-25	华南	1	2011	201101	1
002008	2012002008	2012	2012-12-31	1	2004-06-25	华南	1	2012	201201	1
002008	2013002008	2013	2013-12-31	1	2004-06-25	华南	1	2013	201301	1
002008	2014002008	2014	2014-12-31	1	2004-06-25	华南	1	2014	201401	1
002008	2015002008	2015	2015-12-31	1	2004-06-25	华南	1	2015	201501	1
002008	2016002008	2016	2016-12-31	1	2004-06-25	华南	1	2016	201601	1
002008	2017002008	2017	2017-12-31	1	2004-06-25	华南	1	2017	201701	1
002008	2018002008	2018	2018-12-31	1	2004-06-25	华南	1	2018	201801	1
002008	2019002008	2019	2019-12-31	1	2004-06-25	华南	1	2019	201901	1
002008	2020002008	2020	2020-12-31	1	2004-06-25	华南	1	2020	202001	1
002008	2021002008	2021	2021-12-31	1	2004-06-25	华南	1	2021	202101	1
002009	2006002009	2006	2006-12-31	1	2004-06-29	华东	4	2006	200604	1
002009	2007002009	2007	2007-12-31	1	2004-06-29	华东	4	2007	200704	1
002009	2008002009	2008	2008-12-31	3	2004-06-29	华东	4	2008	200804	1
002009	2009002009	2009	2009-12-31	3	2004-06-29	华东	4	2009	200904	1
002009	2010002009	2010	2010-12-31	3	2004-06-29	华东	4	2010	201004	1
002009	2011002009	2011	2011-12-31	3	2004-06-29	华东	4	2011	201104	1
002009	2012002009	2012	2012-12-31	3	2004-06-29	华东	4	2012	201204	1
002009	2013002009	2013	2013-12-31	3	2004-06-29	华东	4	2013	201304	1
002009	2014002009	2014	2014-12-31	3	2004-06-29	华东	4	2014	201404	1
002009	2015002009	2015	2015-12-31	3	2004-06-29	华东	4	2015	201504	1
002009	2016002009	2016	2016-12-31	3	2004-06-29	华东	4	2016	201604	1
002009	2017002009	2017	2017-12-31	3	2004-06-29	华东	4	2017	201704	1
002009	2018002009	2018	2018-12-31	3	2004-06-29	华东	4	2018	201804	1
002009	2019002009	2019	2019-12-31	3	2004-06-29	华东	4	2019	201904	1
002009	2020002009	2020	2020-12-31	3	2004-06-29	华东	4	2020	202004	1
002009	2021002009	2021	2021-12-31	3	2004-06-29	华东	4	2021	202104	1
002011	2006002011	2006	2006-12-31	1	2004-07-05	华东	13	2006	200613	1
002011	2007002011	2007	2007-12-31	1	2004-07-05	华东	13	2007	200713	1
002011	2008002011	2008	2008-12-31	1	2004-07-05	华东	13	2008	200813	1
002011	2009002011	2009	2009-12-31	1	2004-07-05	华东	13	2009	200913	1
002011	2010002011	2010	2010-12-31	1	2004-07-05	华东	13	2010	201013	1
002011	2011002011	2011	2011-12-31	1	2004-07-05	华东	13	2011	201113	1
002011	2012002011	2012	2012-12-31	1	2004-07-05	华东	13	2012	201213	1
002011	2013002011	2013	2013-12-31	1	2004-07-05	华东	13	2013	201313	1
002011	2014002011	2014	2014-12-31	1	2004-07-05	华东	13	2014	201413	1
002011	2015002011	2015	2015-12-31	1	2004-07-05	华东	13	2015	201513	1
002011	2016002011	2016	2016-12-31	1	2004-07-05	华东	13	2016	201613	1
002011	2017002011	2017	2017-12-31	1	2004-07-05	华东	13	2017	201713	1
002011	2018002011	2018	2018-12-31	1	2004-07-05	华东	13	2018	201813	1
002011	2019002011	2019	2019-12-31	1	2004-07-05	华东	13	2019	201913	1
002011	2020002011	2020	2020-12-31	1	2004-07-05	华东	13	2020	202013	1
002011	2021002011	2021	2021-12-31	1	2004-07-05	华东	13	2021	202113	1
002012	2006002012	2006	2006-12-31	1	2004-07-05	华东	13	2006	200613	1
002012	2007002012	2007	2007-12-31	1	2004-07-05	华东	13	2007	200713	1
002012	2008002012	2008	2008-12-31	1	2004-07-05	华东	13	2008	200813	1
002012	2009002012	2009	2009-12-31	1	2004-07-05	华东	13	2009	200913	1
002012	2010002012	2010	2010-12-31	1	2004-07-05	华东	13	2010	201013	1
002012	2011002012	2011	2011-12-31	1	2004-07-05	华东	13	2011	201113	1
002012	2012002012	2012	2012-12-31	1	2004-07-05	华东	13	2012	201213	1
002012	2013002012	2013	2013-12-31	2	2004-07-05	华东	13	2013	201313	1
002012	2014002012	2014	2014-12-31	2	2004-07-05	华东	13	2014	201413	1
002012	2015002012	2015	2015-12-31	2	2004-07-05	华东	13	2015	201513	1
002012	2019002012	2019	2019-12-31	1	2004-07-05	华东	13	2019	201913	1
002012	2020002012	2020	2020-12-31	1	2004-07-05	华东	13	2020	202013	1
002012	2021002012	2021	2021-12-31	1	2004-07-05	华东	13	2021	202113	1
002019	2006002019	2006	2006-12-31	1	2004-07-13	华东	13	2006	200613	1
002019	2007002019	2007	2007-12-31	3	2004-07-13	华东	13	2007	200713	1
002019	2008002019	2008	2008-12-31	3	2004-07-13	华东	13	2008	200813	1
002019	2009002019	2009	2009-12-31	3	2004-07-13	华东	13	2009	200913	1
002019	2010002019	2010	2010-12-31	3	2004-07-13	华东	13	2010	201013	1
002019	2011002019	2011	2011-12-31	3	2004-07-13	华东	13	2011	201113	1
002019	2012002019	2012	2012-12-31	3	2004-07-13	华东	13	2012	201213	1
002019	2013002019	2013	2013-12-31	3	2004-07-13	华东	13	2013	201313	1
002019	2014002019	2014	2014-12-31	1	2004-07-13	华东	13	2014	201413	1
002019	2015002019	2015	2015-12-31	1	2004-07-13	华东	13	2015	201513	1
002019	2016002019	2016	2016-12-31	1	2004-07-13	华东	13	2016	201613	1
002019	2017002019	2017	2017-12-31	1	2004-07-13	华东	13	2017	201713	1
002019	2018002019	2018	2018-12-31	1	2004-07-13	华东	13	2018	201813	1
002019	2019002019	2019	2019-12-31	1	2004-07-13	华东	13	2019	201913	1
002020	2006002020	2006	2006-12-31	1	2004-07-15	华东	13	2006	200613	1
002020	2007002020	2007	2007-12-31	1	2004-07-15	华东	13	2007	200713	1
002020	2008002020	2008	2008-12-31	1	2004-07-15	华东	13	2008	200813	1
002020	2009002020	2009	2009-12-31	1	2004-07-15	华东	13	2009	200913	1
002020	2010002020	2010	2010-12-31	1	2004-07-15	华东	13	2010	201013	1
002020	2011002020	2011	2011-12-31	1	2004-07-15	华东	13	2011	201113	1
002020	2012002020	2012	2012-12-31	1	2004-07-15	华东	13	2012	201213	1
002020	2013002020	2013	2013-12-31	1	2004-07-15	华东	13	2013	201313	1
002020	2014002020	2014	2014-12-31	1	2004-07-15	华东	13	2014	201413	1
002020	2015002020	2015	2015-12-31	1	2004-07-15	华东	13	2015	201513	1
002020	2016002020	2016	2016-12-31	1	2004-07-15	华东	13	2016	201613	1
002020	2017002020	2017	2017-12-31	1	2004-07-15	华东	13	2017	201713	1
002020	2018002020	2018	2018-12-31	1	2004-07-15	华东	13	2018	201813	1
002020	2019002020	2019	2019-12-31	1	2004-07-15	华东	13	2019	201913	1
002020	2020002020	2020	2020-12-31	1	2004-07-15	华东	13	2020	202013	1
002020	2021002020	2021	2021-12-31	1	2004-07-15	华东	13	2021	202113	1
002023	2006002023	2006	2006-12-31	1	2004-07-21	西南	9	2006	200609	1
002023	2007002023	2007	2007-12-31	1	2004-07-21	西南	9	2007	200709	1
002023	2008002023	2008	2008-12-31	3	2004-07-21	西南	9	2008	200809	1
002023	2009002023	2009	2009-12-31	3	2004-07-21	西南	9	2009	200909	1
002023	2010002023	2010	2010-12-31	3	2004-07-21	西南	9	2010	201009	1
002023	2011002023	2011	2011-12-31	3	2004-07-21	西南	9	2011	201109	1
002023	2012002023	2012	2012-12-31	3	2004-07-21	西南	9	2012	201209	1
002023	2013002023	2013	2013-12-31	3	2004-07-21	西南	9	2013	201309	1
002023	2014002023	2014	2014-12-31	3	2004-07-21	西南	9	2014	201409	1
002023	2015002023	2015	2015-12-31	3	2004-07-21	西南	9	2015	201509	1
002023	2016002023	2016	2016-12-31	3	2004-07-21	西南	9	2016	201609	1
002023	2017002023	2017	2017-12-31	3	2004-07-21	西南	9	2017	201709	1
002023	2018002023	2018	2018-12-31	3	2004-07-21	西南	9	2018	201809	1
002023	2019002023	2019	2019-12-31	3	2004-07-21	西南	9	2019	201909	1
002023	2020002023	2020	2020-12-31	3	2004-07-21	西南	9	2020	202009	1
002023	2021002023	2021	2021-12-31	3	2004-07-21	西南	9	2021	202109	1
002026	2006002026	2006	2006-12-31	1	2004-07-27	华东	20	2006	200620	1
002026	2007002026	2007	2007-12-31	1	2004-07-27	华东	20	2007	200720	1
002026	2008002026	2008	2008-12-31	3	2004-07-27	华东	20	2008	200820	1
002026	2009002026	2009	2009-12-31	3	2004-07-27	华东	20	2009	200920	1
002026	2010002026	2010	2010-12-31	3	2004-07-27	华东	20	2010	201020	1
002026	2011002026	2011	2011-12-31	3	2004-07-27	华东	20	2011	201120	1
002026	2012002026	2012	2012-12-31	3	2004-07-27	华东	20	2012	201220	1
002026	2013002026	2013	2013-12-31	3	2004-07-27	华东	20	2013	201320	1
002026	2014002026	2014	2014-12-31	3	2004-07-27	华东	20	2014	201420	1
002026	2015002026	2015	2015-12-31	3	2004-07-27	华东	20	2015	201520	1
002026	2016002026	2016	2016-12-31	3	2004-07-27	华东	20	2016	201620	1
002026	2017002026	2017	2017-12-31	3	2004-07-27	华东	20	2017	201720	1
002026	2018002026	2018	2018-12-31	3	2004-07-27	华东	20	2018	201820	1
002026	2019002026	2019	2019-12-31	3	2004-07-27	华东	20	2019	201920	1
002026	2020002026	2020	2020-12-31	3	2004-07-27	华东	20	2020	202020	1
002026	2021002026	2021	2021-12-31	3	2004-07-27	华东	20	2021	202120	1
002028	2006002028	2006	2006-12-31	1	2004-08-05	华东	27	2006	200627	1
002028	2007002028	2007	2007-12-31	1	2004-08-05	华东	27	2007	200727	1
002028	2008002028	2008	2008-12-31	3	2004-08-05	华东	27	2008	200827	1
002028	2009002028	2009	2009-12-31	3	2004-08-05	华东	27	2009	200927	1
002028	2010002028	2010	2010-12-31	3	2004-08-05	华东	27	2010	201027	1
002028	2011002028	2011	2011-12-31	3	2004-08-05	华东	27	2011	201127	1
002028	2012002028	2012	2012-12-31	3	2004-08-05	华东	27	2012	201227	1
002028	2013002028	2013	2013-12-31	3	2004-08-05	华东	27	2013	201327	1
002028	2014002028	2014	2014-12-31	3	2004-08-05	华东	27	2014	201427	1
002028	2015002028	2015	2015-12-31	3	2004-08-05	华东	27	2015	201527	1
002028	2016002028	2016	2016-12-31	3	2004-08-05	华东	27	2016	201627	1
002028	2017002028	2017	2017-12-31	3	2004-08-05	华东	27	2017	201727	1
002028	2018002028	2018	2018-12-31	3	2004-08-05	华东	27	2018	201827	1
002028	2019002028	2019	2019-12-31	3	2004-08-05	华东	27	2019	201927	1
002028	2020002028	2020	2020-12-31	3	2004-08-05	华东	27	2020	202027	1
002028	2021002028	2021	2021-12-31	3	2004-08-05	华东	27	2021	202127	1
002029	2006002029	2006	2006-12-31	3	2004-08-06	华东	12	2006	200612	1
002029	2007002029	2007	2007-12-31	3	2004-08-06	华东	12	2007	200712	1
002029	2008002029	2008	2008-12-31	3	2004-08-06	华东	12	2008	200812	1
002029	2009002029	2009	2009-12-31	3	2004-08-06	华东	12	2009	200912	1
002029	2010002029	2010	2010-12-31	3	2004-08-06	华东	12	2010	201012	1
002029	2011002029	2011	2011-12-31	3	2004-08-06	华东	12	2011	201112	1
002029	2012002029	2012	2012-12-31	3	2004-08-06	华东	12	2012	201212	1
002029	2013002029	2013	2013-12-31	3	2004-08-06	华东	12	2013	201312	1
002029	2014002029	2014	2014-12-31	3	2004-08-06	华东	12	2014	201412	1
002029	2015002029	2015	2015-12-31	3	2004-08-06	华东	12	2015	201512	1
002029	2016002029	2016	2016-12-31	3	2004-08-06	华东	12	2016	201612	1
002029	2017002029	2017	2017-12-31	3	2004-08-06	华东	12	2017	201712	1
002029	2018002029	2018	2018-12-31	3	2004-08-06	华东	12	2018	201812	1
002029	2019002029	2019	2019-12-31	3	2004-08-06	华东	12	2019	201912	1
002029	2020002029	2020	2020-12-31	3	2004-08-06	华东	12	2020	202012	1
002029	2021002029	2021	2021-12-31	3	2004-08-06	华东	12	2021	202112	1
002031	2006002031	2006	2006-12-31	1	2004-08-16	华南	1	2006	200601	1
002031	2007002031	2007	2007-12-31	1	2004-08-16	华南	1	2007	200701	1
002031	2008002031	2008	2008-12-31	1	2004-08-16	华南	1	2008	200801	1
002031	2009002031	2009	2009-12-31	1	2004-08-16	华南	1	2009	200901	1
002031	2010002031	2010	2010-12-31	1	2004-08-16	华南	1	2010	201001	1
002031	2011002031	2011	2011-12-31	1	2004-08-16	华南	1	2011	201101	1
002031	2012002031	2012	2012-12-31	1	2004-08-16	华南	1	2012	201201	1
002031	2013002031	2013	2013-12-31	1	2004-08-16	华南	1	2013	201301	1
002031	2014002031	2014	2014-12-31	1	2004-08-16	华南	1	2014	201401	1
002031	2015002031	2015	2015-12-31	1	2004-08-16	华南	1	2015	201501	1
002031	2016002031	2016	2016-12-31	1	2004-08-16	华南	1	2016	201601	1
002031	2017002031	2017	2017-12-31	1	2004-08-16	华南	1	2017	201701	1
002031	2018002031	2018	2018-12-31	1	2004-08-16	华南	1	2018	201801	1
002031	2019002031	2019	2019-12-31	1	2004-08-16	华南	1	2019	201901	1
002031	2020002031	2020	2020-12-31	1	2004-08-16	华南	1	2020	202001	1
002031	2021002031	2021	2021-12-31	1	2004-08-16	华南	1	2021	202101	1
002032	2006002032	2006	2006-12-31	1	2004-08-17	华东	13	2006	200613	1
002032	2007002032	2007	2007-12-31	3	2004-08-17	华东	13	2007	200713	1
002035	2006002035	2006	2006-12-31	2	2004-09-01	华南	1	2006	200601	1
002035	2007002035	2007	2007-12-31	2	2004-09-01	华南	1	2007	200701	1
002035	2008002035	2008	2008-12-31	2	2004-09-01	华南	1	2008	200801	1
002035	2009002035	2009	2009-12-31	2	2004-09-01	华南	1	2009	200901	1
002035	2010002035	2010	2010-12-31	2	2004-09-01	华南	1	2010	201001	1
002035	2011002035	2011	2011-12-31	2	2004-09-01	华南	1	2011	201101	1
002035	2012002035	2012	2012-12-31	1	2004-09-01	华南	1	2012	201201	1
002035	2013002035	2013	2013-12-31	1	2004-09-01	华南	1	2013	201301	1
002035	2014002035	2014	2014-12-31	3	2004-09-01	华南	1	2014	201401	1
002035	2015002035	2015	2015-12-31	3	2004-09-01	华南	1	2015	201501	1
002035	2016002035	2016	2016-12-31	3	2004-09-01	华南	1	2016	201601	1
002035	2017002035	2017	2017-12-31	3	2004-09-01	华南	1	2017	201701	1
002035	2018002035	2018	2018-12-31	3	2004-09-01	华南	1	2018	201801	1
002035	2019002035	2019	2019-12-31	3	2004-09-01	华南	1	2019	201901	1
002035	2020002035	2020	2020-12-31	3	2004-09-01	华南	1	2020	202001	1
002035	2021002035	2021	2021-12-31	3	2004-09-01	华南	1	2021	202101	1
002036	2006002036	2006	2006-12-31	1	2004-09-03	华东	13	2006	200613	1
002036	2007002036	2007	2007-12-31	1	2004-09-03	华东	13	2007	200713	1
002036	2008002036	2008	2008-12-31	1	2004-09-03	华东	13	2008	200813	1
002036	2009002036	2009	2009-12-31	1	2004-09-03	华东	13	2009	200913	1
002036	2010002036	2010	2010-12-31	1	2004-09-03	华东	13	2010	201013	1
002036	2011002036	2011	2011-12-31	1	2004-09-03	华东	13	2011	201113	1
002036	2012002036	2012	2012-12-31	1	2004-09-03	华东	13	2012	201213	1
002036	2013002036	2013	2013-12-31	1	2004-09-03	华东	13	2013	201313	1
002036	2014002036	2014	2014-12-31	1	2004-09-03	华东	13	2014	201413	1
002036	2015002036	2015	2015-12-31	2	2004-09-03	华东	13	2015	201513	1
002036	2016002036	2016	2016-12-31	2	2004-09-03	华东	13	2016	201613	1
002036	2017002036	2017	2017-12-31	2	2004-09-03	华东	5	2017	201705	1
002036	2018002036	2018	2018-12-31	2	2004-09-03	华东	5	2018	201805	1
002036	2019002036	2019	2019-12-31	2	2004-09-03	华东	5	2019	201905	1
002036	2020002036	2020	2020-12-31	2	2004-09-03	华东	5	2020	202005	1
002036	2021002036	2021	2021-12-31	1	2004-09-03	华东	5	2021	202105	1
002038	2011002038	2011	2011-12-31	3	2004-09-09	华北	2	2011	201102	1
002038	2012002038	2012	2012-12-31	3	2004-09-09	华北	2	2012	201202	1
002038	2013002038	2013	2013-12-31	3	2004-09-09	华北	2	2013	201302	1
002038	2014002038	2014	2014-12-31	3	2004-09-09	华北	2	2014	201402	1
002038	2015002038	2015	2015-12-31	1	2004-09-09	华北	2	2015	201502	1
002038	2016002038	2016	2016-12-31	1	2004-09-09	华北	2	2016	201602	1
002038	2017002038	2017	2017-12-31	1	2004-09-09	华北	2	2017	201702	1
002038	2018002038	2018	2018-12-31	1	2004-09-09	华北	2	2018	201802	1
002038	2019002038	2019	2019-12-31	1	2004-09-09	华北	2	2019	201902	1
002038	2020002038	2020	2020-12-31	1	2004-09-09	华北	2	2020	202002	1
002042	2009002042	2009	2009-12-31	3	2005-04-27	华东	3	2009	200903	1
002042	2010002042	2010	2010-12-31	3	2005-04-27	华东	3	2010	201003	1
002042	2011002042	2011	2011-12-31	3	2005-04-27	华东	3	2011	201103	1
002042	2012002042	2012	2012-12-31	3	2005-04-27	华东	3	2012	201203	1
002042	2013002042	2013	2013-12-31	3	2005-04-27	华东	3	2013	201303	1
002042	2014002042	2014	2014-12-31	3	2005-04-27	华东	3	2014	201403	1
002042	2015002042	2015	2015-12-31	3	2005-04-27	华东	3	2015	201503	1
002042	2016002042	2016	2016-12-31	3	2005-04-27	华东	3	2016	201603	1
002042	2017002042	2017	2017-12-31	3	2005-04-27	华东	3	2017	201703	1
002042	2018002042	2018	2018-12-31	3	2005-04-27	华东	3	2018	201803	1
002042	2019002042	2019	2019-12-31	3	2005-04-27	华东	3	2019	201903	1
002042	2020002042	2020	2020-12-31	3	2005-04-27	华东	3	2020	202003	1
002042	2021002042	2021	2021-12-31	3	2005-04-27	华东	3	2021	202103	1
002043	2006002043	2006	2006-12-31	1	2005-05-10	华东	13	2006	200613	1
002043	2007002043	2007	2007-12-31	1	2005-05-10	华东	13	2007	200713	1
002043	2008002043	2008	2008-12-31	3	2005-05-10	华东	13	2008	200813	1
002043	2009002043	2009	2009-12-31	3	2005-05-10	华东	13	2009	200913	1
002043	2010002043	2010	2010-12-31	3	2005-05-10	华东	13	2010	201013	1
002043	2011002043	2011	2011-12-31	3	2005-05-10	华东	13	2011	201113	1
002043	2012002043	2012	2012-12-31	3	2005-05-10	华东	13	2012	201213	1
002043	2013002043	2013	2013-12-31	1	2005-05-10	华东	13	2013	201313	1
002043	2014002043	2014	2014-12-31	1	2005-05-10	华东	13	2014	201413	1
002043	2015002043	2015	2015-12-31	1	2005-05-10	华东	13	2015	201513	1
002043	2016002043	2016	2016-12-31	1	2005-05-10	华东	13	2016	201613	1
002043	2017002043	2017	2017-12-31	1	2005-05-10	华东	13	2017	201713	1
002043	2018002043	2018	2018-12-31	1	2005-05-10	华东	13	2018	201813	1
002043	2019002043	2019	2019-12-31	1	2005-05-10	华东	13	2019	201913	1
002043	2020002043	2020	2020-12-31	1	2005-05-10	华东	13	2020	202013	1
002043	2021002043	2021	2021-12-31	1	2005-05-10	华东	13	2021	202113	1
002045	2006002045	2006	2006-12-31	1	2005-05-23	华南	1	2006	200601	1
002045	2007002045	2007	2007-12-31	1	2005-05-23	华南	1	2007	200701	1
002045	2008002045	2008	2008-12-31	1	2005-05-23	华南	1	2008	200801	1
002045	2009002045	2009	2009-12-31	1	2005-05-23	华南	1	2009	200901	1
002045	2010002045	2010	2010-12-31	1	2005-05-23	华南	1	2010	201001	1
002045	2011002045	2011	2011-12-31	1	2005-05-23	华南	1	2011	201101	1
002045	2012002045	2012	2012-12-31	1	2005-05-23	华南	1	2012	201201	1
002045	2013002045	2013	2013-12-31	1	2005-05-23	华南	1	2013	201301	1
002045	2014002045	2014	2014-12-31	3	2005-05-23	华南	1	2014	201401	1
002045	2015002045	2015	2015-12-31	3	2005-05-23	华南	1	2015	201501	1
002045	2016002045	2016	2016-12-31	3	2005-05-23	华南	1	2016	201601	1
002045	2017002045	2017	2017-12-31	3	2005-05-23	华南	1	2017	201701	1
002045	2018002045	2018	2018-12-31	3	2005-05-23	华南	1	2018	201801	1
002045	2019002045	2019	2019-12-31	3	2005-05-23	华南	1	2019	201901	1
002048	2006002048	2006	2006-12-31	1	2005-06-03	华东	13	2006	200613	1
002048	2007002048	2007	2007-12-31	1	2005-06-03	华东	13	2007	200713	1
002048	2008002048	2008	2008-12-31	1	2005-06-03	华东	13	2008	200813	1
002048	2009002048	2009	2009-12-31	1	2005-06-03	华东	13	2009	200913	1
002048	2010002048	2010	2010-12-31	1	2005-06-03	华东	13	2010	201013	1
002048	2011002048	2011	2011-12-31	1	2005-06-03	华东	13	2011	201113	1
002048	2012002048	2012	2012-12-31	1	2005-06-03	华东	13	2012	201213	1
002048	2013002048	2013	2013-12-31	1	2005-06-03	华东	13	2013	201313	1
002048	2014002048	2014	2014-12-31	1	2005-06-03	华东	13	2014	201413	1
002048	2015002048	2015	2015-12-31	1	2005-06-03	华东	13	2015	201513	1
002048	2016002048	2016	2016-12-31	1	2005-06-03	华东	13	2016	201613	1
002048	2017002048	2017	2017-12-31	1	2005-06-03	华东	13	2017	201713	1
002048	2018002048	2018	2018-12-31	3	2005-06-03	华东	13	2018	201813	1
002048	2019002048	2019	2019-12-31	3	2005-06-03	华东	13	2019	201913	1
002048	2020002048	2020	2020-12-31	3	2005-06-03	华东	13	2020	202013	1
002048	2021002048	2021	2021-12-31	3	2005-06-03	华东	13	2021	202113	1
002049	2006002049	2006	2006-12-31	1	2005-06-06	华北	7	2006	200607	1
002049	2007002049	2007	2007-12-31	1	2005-06-06	华北	7	2007	200707	0
002049	2008002049	2008	2008-12-31	3	2005-06-06	华北	7	2008	200807	0
002049	2009002049	2009	2009-12-31	3	2005-06-06	华北	7	2009	200907	1
002050	2006002050	2006	2006-12-31	3	2005-06-07	华东	13	2006	200613	1
002050	2007002050	2007	2007-12-31	3	2005-06-07	华东	13	2007	200713	1
002050	2008002050	2008	2008-12-31	3	2005-06-07	华东	13	2008	200813	1
002050	2009002050	2009	2009-12-31	3	2005-06-07	华东	13	2009	200913	1
002050	2010002050	2010	2010-12-31	3	2005-06-07	华东	13	2010	201013	1
002050	2011002050	2011	2011-12-31	3	2005-06-07	华东	13	2011	201113	1
002050	2012002050	2012	2012-12-31	3	2005-06-07	华东	13	2012	201213	1
002050	2013002050	2013	2013-12-31	3	2005-06-07	华东	13	2013	201313	1
002050	2014002050	2014	2014-12-31	3	2005-06-07	华东	13	2014	201413	1
002050	2015002050	2015	2015-12-31	3	2005-06-07	华东	13	2015	201513	1
002050	2016002050	2016	2016-12-31	3	2005-06-07	华东	13	2016	201613	1
002050	2017002050	2017	2017-12-31	3	2005-06-07	华东	13	2017	201713	1
002050	2018002050	2018	2018-12-31	3	2005-06-07	华东	13	2018	201813	1
002050	2019002050	2019	2019-12-31	3	2005-06-07	华东	13	2019	201913	1
002050	2020002050	2020	2020-12-31	3	2005-06-07	华东	13	2020	202013	1
002050	2021002050	2021	2021-12-31	3	2005-06-07	华东	13	2021	202113	1
002054	2006002054	2006	2006-12-31	1	2006-07-25	华南	1	2006	200601	1
002054	2007002054	2007	2007-12-31	1	2006-07-25	华南	1	2007	200701	1
002054	2008002054	2008	2008-12-31	1	2006-07-25	华南	1	2008	200801	1
002054	2009002054	2009	2009-12-31	1	2006-07-25	华南	1	2009	200901	1
002054	2010002054	2010	2010-12-31	1	2006-07-25	华南	1	2010	201001	1
002054	2011002054	2011	2011-12-31	1	2006-07-25	华南	1	2011	201101	1
002054	2012002054	2012	2012-12-31	1	2006-07-25	华南	1	2012	201201	1
002054	2013002054	2013	2013-12-31	1	2006-07-25	华南	1	2013	201301	1
002054	2014002054	2014	2014-12-31	1	2006-07-25	华南	1	2014	201401	1
002054	2015002054	2015	2015-12-31	1	2006-07-25	华南	1	2015	201501	1
002054	2016002054	2016	2016-12-31	1	2006-07-25	华南	1	2016	201601	1
002054	2017002054	2017	2017-12-31	1	2006-07-25	华南	1	2017	201701	1
002054	2018002054	2018	2018-12-31	1	2006-07-25	华南	1	2018	201801	1
002054	2019002054	2019	2019-12-31	1	2006-07-25	华南	1	2019	201901	1
002054	2020002054	2020	2020-12-31	1	2006-07-25	华南	1	2020	202001	1
002054	2021002054	2021	2021-12-31	1	2006-07-25	华南	1	2021	202101	1
002055	2006002055	2006	2006-12-31	3	2006-07-25	华南	1	2006	200601	1
002055	2007002055	2007	2007-12-31	3	2006-07-25	华南	1	2007	200701	1
002055	2008002055	2008	2008-12-31	3	2006-07-25	华南	1	2008	200801	1
002055	2009002055	2009	2009-12-31	3	2006-07-25	华南	1	2009	200901	1
002055	2010002055	2010	2010-12-31	3	2006-07-25	华南	1	2010	201001	1
002055	2011002055	2011	2011-12-31	3	2006-07-25	华南	1	2011	201101	1
002055	2012002055	2012	2012-12-31	3	2006-07-25	华南	1	2012	201201	1
002055	2013002055	2013	2013-12-31	3	2006-07-25	华南	1	2013	201301	1
002055	2014002055	2014	2014-12-31	3	2006-07-25	华南	1	2014	201401	1
002055	2015002055	2015	2015-12-31	3	2006-07-25	华南	1	2015	201501	1
002055	2016002055	2016	2016-12-31	3	2006-07-25	华南	1	2016	201601	1
002055	2017002055	2017	2017-12-31	3	2006-07-25	华南	1	2017	201701	1
002055	2018002055	2018	2018-12-31	3	2006-07-25	华南	1	2018	201801	1
002055	2019002055	2019	2019-12-31	3	2006-07-25	华南	1	2019	201901	1
002055	2020002055	2020	2020-12-31	3	2006-07-25	华南	1	2020	202001	1
002055	2021002055	2021	2021-12-31	3	2006-07-25	华南	1	2021	202101	1
002058	2006002058	2006	2006-12-31	1	2006-08-02	华东	27	2006	200627	1
002058	2007002058	2007	2007-12-31	1	2006-08-02	华东	27	2007	200727	1
002058	2008002058	2008	2008-12-31	1	2006-08-02	华东	27	2008	200827	1
002058	2009002058	2009	2009-12-31	1	2006-08-02	华东	27	2009	200927	1
002058	2010002058	2010	2010-12-31	1	2006-08-02	华东	27	2010	201027	1
002058	2011002058	2011	2011-12-31	1	2006-08-02	华东	27	2011	201127	1
002058	2012002058	2012	2012-12-31	1	2006-08-02	华东	27	2012	201227	1
002058	2013002058	2013	2013-12-31	1	2006-08-02	华东	27	2013	201327	1
002058	2014002058	2014	2014-12-31	1	2006-08-02	华东	27	2014	201427	1
002058	2015002058	2015	2015-12-31	1	2006-08-02	华东	27	2015	201527	1
002058	2016002058	2016	2016-12-31	1	2006-08-02	华东	27	2016	201627	1
002058	2017002058	2017	2017-12-31	1	2006-08-02	华东	27	2017	201727	1
002058	2018002058	2018	2018-12-31	1	2006-08-02	华东	27	2018	201827	1
002058	2019002058	2019	2019-12-31	1	2006-08-02	华东	27	2019	201927	1
002058	2020002058	2020	2020-12-31	1	2006-08-02	华东	27	2020	202027	1
002058	2021002058	2021	2021-12-31	1	2006-08-02	华东	27	2021	202127	1
002064	2006002064	2006	2006-12-31	1	2006-08-23	华东	13	2006	200613	1
002064	2007002064	2007	2007-12-31	1	2006-08-23	华东	13	2007	200713	1
002064	2008002064	2008	2008-12-31	3	2006-08-23	华东	13	2008	200813	1
002064	2009002064	2009	2009-12-31	3	2006-08-23	华东	13	2009	200913	1
002064	2010002064	2010	2010-12-31	3	2006-08-23	华东	13	2010	201013	1
002064	2011002064	2011	2011-12-31	3	2006-08-23	华东	13	2011	201113	1
002064	2012002064	2012	2012-12-31	3	2006-08-23	华东	13	2012	201213	1
002064	2013002064	2013	2013-12-31	3	2006-08-23	华东	13	2013	201313	1
002064	2014002064	2014	2014-12-31	3	2006-08-23	华东	13	2014	201413	1
002064	2015002064	2015	2015-12-31	3	2006-08-23	华东	13	2015	201513	1
002064	2016002064	2016	2016-12-31	3	2006-08-23	华东	13	2016	201613	1
002064	2017002064	2017	2017-12-31	3	2006-08-23	华东	13	2017	201713	1
002064	2018002064	2018	2018-12-31	3	2006-08-23	华东	13	2018	201813	1
002064	2019002064	2019	2019-12-31	3	2006-08-23	华东	13	2019	201913	1
002064	2020002064	2020	2020-12-31	3	2006-08-23	华东	13	2020	202013	1
002064	2021002064	2021	2021-12-31	3	2006-08-23	华东	13	2021	202113	1
002067	2006002067	2006	2006-12-31	1	2006-09-15	华东	13	2006	200613	1
002067	2007002067	2007	2007-12-31	1	2006-09-15	华东	13	2007	200713	1
002067	2008002067	2008	2008-12-31	1	2006-09-15	华东	13	2008	200813	1
002067	2009002067	2009	2009-12-31	1	2006-09-15	华东	13	2009	200913	1
002067	2010002067	2010	2010-12-31	1	2006-09-15	华东	13	2010	201013	1
002067	2011002067	2011	2011-12-31	1	2006-09-15	华东	13	2011	201113	1
002067	2012002067	2012	2012-12-31	1	2006-09-15	华东	13	2012	201213	1
002067	2013002067	2013	2013-12-31	1	2006-09-15	华东	13	2013	201313	1
002067	2014002067	2014	2014-12-31	1	2006-09-15	华东	13	2014	201413	1
002067	2015002067	2015	2015-12-31	1	2006-09-15	华东	13	2015	201513	1
002067	2016002067	2016	2016-12-31	1	2006-09-15	华东	13	2016	201613	1
002067	2017002067	2017	2017-12-31	1	2006-09-15	华东	13	2017	201713	1
002067	2018002067	2018	2018-12-31	1	2006-09-15	华东	13	2018	201813	1
002067	2019002067	2019	2019-12-31	1	2006-09-15	华东	13	2019	201913	1
002067	2020002067	2020	2020-12-31	1	2006-09-15	华东	13	2020	202013	1
002067	2021002067	2021	2021-12-31	1	2006-09-15	华东	13	2021	202113	1
002070	2006002070	2006	2006-12-31	3	2006-10-12	华东	12	2006	200612	1
002070	2007002070	2007	2007-12-31	3	2006-10-12	华东	12	2007	200712	1
002070	2008002070	2008	2008-12-31	3	2006-10-12	华东	12	2008	200812	1
002070	2009002070	2009	2009-12-31	3	2006-10-12	华东	12	2009	200912	1
002070	2010002070	2010	2010-12-31	3	2006-10-12	华东	12	2010	201012	1
002070	2011002070	2011	2011-12-31	3	2006-10-12	华东	12	2011	201112	1
002070	2012002070	2012	2012-12-31	3	2006-10-12	华东	12	2012	201212	1
002070	2013002070	2013	2013-12-31	3	2006-10-12	华东	12	2013	201312	1
002070	2014002070	2014	2014-12-31	3	2006-10-12	华东	12	2014	201412	1
002070	2015002070	2015	2015-12-31	3	2006-10-12	华东	12	2015	201512	1
002070	2016002070	2016	2016-12-31	3	2006-10-12	华东	12	2016	201612	1
002070	2017002070	2017	2017-12-31	3	2006-10-12	华东	12	2017	201712	1
002070	2018002070	2018	2018-12-31	3	2006-10-12	华东	12	2018	201812	1
002073	2006002073	2006	2006-12-31	1	2006-10-18	华东	20	2006	200620	1
002073	2007002073	2007	2007-12-31	1	2006-10-18	华东	20	2007	200720	1
002073	2008002073	2008	2008-12-31	1	2006-10-18	华东	20	2008	200820	1
002073	2009002073	2009	2009-12-31	1	2006-10-18	华东	20	2009	200920	1
002073	2010002073	2010	2010-12-31	1	2006-10-18	华东	20	2010	201020	1
002073	2011002073	2011	2011-12-31	1	2006-10-18	华东	20	2011	201120	1
002073	2012002073	2012	2012-12-31	1	2006-10-18	华东	20	2012	201220	1
002073	2013002073	2013	2013-12-31	1	2006-10-18	华东	20	2013	201320	1
002073	2014002073	2014	2014-12-31	1	2006-10-18	华东	20	2014	201420	1
002073	2015002073	2015	2015-12-31	1	2006-10-18	华东	20	2015	201520	1
002073	2016002073	2016	2016-12-31	1	2006-10-18	华东	20	2016	201620	1
002073	2017002073	2017	2017-12-31	1	2006-10-18	华东	20	2017	201720	1
002073	2018002073	2018	2018-12-31	1	2006-10-18	华东	20	2018	201820	1
002073	2019002073	2019	2019-12-31	1	2006-10-18	华东	20	2019	201920	1
002073	2020002073	2020	2020-12-31	1	2006-10-18	华东	20	2020	202020	1
002073	2021002073	2021	2021-12-31	1	2006-10-18	华东	20	2021	202120	1
002074	2010002074	2010	2010-12-31	3	2006-10-18	华东	4	2010	201004	1
002074	2011002074	2011	2011-12-31	3	2006-10-18	华东	4	2011	201104	1
002074	2012002074	2012	2012-12-31	3	2006-10-18	华东	4	2012	201204	1
002074	2013002074	2013	2013-12-31	3	2006-10-18	华东	4	2013	201304	1
002074	2014002074	2014	2014-12-31	3	2006-10-18	华东	4	2014	201404	1
002074	2015002074	2015	2015-12-31	3	2006-10-18	华东	4	2015	201504	1
002074	2016002074	2016	2016-12-31	3	2006-10-18	华东	4	2016	201604	1
002074	2017002074	2017	2017-12-31	3	2006-10-18	华东	4	2017	201704	1
002074	2018002074	2018	2018-12-31	3	2006-10-18	华东	4	2018	201804	1
002074	2019002074	2019	2019-12-31	3	2006-10-18	华东	4	2019	201904	1
002074	2020002074	2020	2020-12-31	3	2006-10-18	华东	3	2020	202003	1
002074	2021002074	2021	2021-12-31	3	2006-10-18	华东	3	2021	202103	1
002075	2010002075	2010	2010-12-31	1	2006-10-25	华东	4	2010	201004	1
002075	2011002075	2011	2011-12-31	1	2006-10-25	华东	4	2011	201104	1
002075	2012002075	2012	2012-12-31	1	2006-10-25	华东	4	2012	201204	1
002075	2013002075	2013	2013-12-31	1	2006-10-25	华东	4	2013	201304	1
002075	2014002075	2014	2014-12-31	1	2006-10-25	华东	4	2014	201404	1
002075	2015002075	2015	2015-12-31	1	2006-10-25	华东	4	2015	201504	1
002075	2016002075	2016	2016-12-31	3	2006-10-25	华东	4	2016	201604	1
002075	2017002075	2017	2017-12-31	1	2006-10-25	华东	4	2017	201704	1
002075	2018002075	2018	2018-12-31	1	2006-10-25	华东	4	2018	201804	1
002075	2019002075	2019	2019-12-31	3	2006-10-25	华东	4	2019	201904	1
002075	2020002075	2020	2020-12-31	3	2006-10-25	华东	4	2020	202004	1
002075	2021002075	2021	2021-12-31	3	2006-10-25	华东	4	2021	202104	1
002078	2006002078	2006	2006-12-31	1	2006-11-16	华东	20	2006	200620	1
002078	2007002078	2007	2007-12-31	1	2006-11-16	华东	20	2007	200720	1
002078	2008002078	2008	2008-12-31	3	2006-11-16	华东	20	2008	200820	1
002078	2009002078	2009	2009-12-31	3	2006-11-16	华东	20	2009	200920	1
002078	2010002078	2010	2010-12-31	3	2006-11-16	华东	20	2010	201020	1
002078	2011002078	2011	2011-12-31	3	2006-11-16	华东	20	2011	201120	1
002078	2012002078	2012	2012-12-31	3	2006-11-16	华东	20	2012	201220	1
002078	2013002078	2013	2013-12-31	3	2006-11-16	华东	20	2013	201320	1
002078	2014002078	2014	2014-12-31	3	2006-11-16	华东	20	2014	201420	1
002078	2015002078	2015	2015-12-31	3	2006-11-16	华东	20	2015	201520	1
002078	2016002078	2016	2016-12-31	3	2006-11-16	华东	20	2016	201620	1
002078	2017002078	2017	2017-12-31	3	2006-11-16	华东	20	2017	201720	1
002078	2018002078	2018	2018-12-31	3	2006-11-16	华东	20	2018	201820	1
002078	2019002078	2019	2019-12-31	3	2006-11-16	华东	20	2019	201920	1
002078	2020002078	2020	2020-12-31	3	2006-11-16	华东	20	2020	202020	1
002078	2021002078	2021	2021-12-31	3	2006-11-16	华东	20	2021	202120	1
002079	2006002079	2006	2006-12-31	1	2006-11-16	华东	4	2006	200604	1
002079	2007002079	2007	2007-12-31	1	2006-11-16	华东	4	2007	200704	1
002079	2008002079	2008	2008-12-31	1	2006-11-16	华东	4	2008	200804	1
002079	2009002079	2009	2009-12-31	1	2006-11-16	华东	4	2009	200904	1
002079	2010002079	2010	2010-12-31	1	2006-11-16	华东	4	2010	201004	1
002079	2011002079	2011	2011-12-31	1	2006-11-16	华东	4	2011	201104	1
002079	2012002079	2012	2012-12-31	1	2006-11-16	华东	4	2012	201204	1
002079	2013002079	2013	2013-12-31	1	2006-11-16	华东	4	2013	201304	1
002079	2014002079	2014	2014-12-31	1	2006-11-16	华东	4	2014	201404	1
002079	2015002079	2015	2015-12-31	1	2006-11-16	华东	4	2015	201504	1
002079	2016002079	2016	2016-12-31	1	2006-11-16	华东	4	2016	201604	1
002079	2017002079	2017	2017-12-31	3	2006-11-16	华东	4	2017	201704	1
002079	2018002079	2018	2018-12-31	3	2006-11-16	华东	4	2018	201804	1
002079	2019002079	2019	2019-12-31	3	2006-11-16	华东	4	2019	201904	1
002079	2020002079	2020	2020-12-31	3	2006-11-16	华东	4	2020	202004	1
002079	2021002079	2021	2021-12-31	3	2006-11-16	华东	4	2021	202104	1
002082	2006002082	2006	2006-12-31	1	2006-11-20	华东	13	2006	200613	1
002082	2007002082	2007	2007-12-31	1	2006-11-20	华东	13	2007	200713	1
002082	2008002082	2008	2008-12-31	3	2006-11-20	华东	13	2008	200813	1
002082	2009002082	2009	2009-12-31	3	2006-11-20	华东	13	2009	200913	1
002082	2010002082	2010	2010-12-31	3	2006-11-20	华东	13	2010	201013	1
002082	2011002082	2011	2011-12-31	3	2006-11-20	华东	13	2011	201113	1
002082	2012002082	2012	2012-12-31	3	2006-11-20	华东	13	2012	201213	1
002082	2013002082	2013	2013-12-31	3	2006-11-20	华东	13	2013	201313	1
002082	2014002082	2014	2014-12-31	3	2006-11-20	华东	13	2014	201413	1
002082	2015002082	2015	2015-12-31	3	2006-11-20	华东	13	2015	201513	1
002082	2016002082	2016	2016-12-31	3	2006-11-20	华东	13	2016	201613	1
002082	2017002082	2017	2017-12-31	3	2006-11-20	华东	13	2017	201713	1
002082	2018002082	2018	2018-12-31	3	2006-11-20	华东	13	2018	201813	1
002082	2019002082	2019	2019-12-31	3	2006-11-20	华东	13	2019	201913	1
002082	2020002082	2020	2020-12-31	3	2006-11-20	华东	13	2020	202013	1
002082	2021002082	2021	2021-12-31	3	2006-11-20	华东	13	2021	202113	1
002083	2006002083	2006	2006-12-31	1	2006-11-24	华东	20	2006	200620	1
002083	2007002083	2007	2007-12-31	1	2006-11-24	华东	20	2007	200720	1
002083	2008002083	2008	2008-12-31	3	2006-11-24	华东	20	2008	200820	1
002083	2009002083	2009	2009-12-31	3	2006-11-24	华东	20	2009	200920	1
002083	2010002083	2010	2010-12-31	3	2006-11-24	华东	20	2010	201020	1
002083	2011002083	2011	2011-12-31	3	2006-11-24	华东	20	2011	201120	1
002083	2012002083	2012	2012-12-31	3	2006-11-24	华东	20	2012	201220	1
002083	2013002083	2013	2013-12-31	3	2006-11-24	华东	20	2013	201320	1
002083	2014002083	2014	2014-12-31	3	2006-11-24	华东	20	2014	201420	1
002083	2015002083	2015	2015-12-31	3	2006-11-24	华东	20	2015	201520	1
002083	2016002083	2016	2016-12-31	3	2006-11-24	华东	20	2016	201620	1
002083	2017002083	2017	2017-12-31	3	2006-11-24	华东	20	2017	201720	1
002083	2018002083	2018	2018-12-31	3	2006-11-24	华东	20	2018	201820	1
002083	2019002083	2019	2019-12-31	3	2006-11-24	华东	20	2019	201920	1
002084	2006002084	2006	2006-12-31	3	2006-11-24	华南	1	2006	200601	1
002084	2007002084	2007	2007-12-31	3	2006-11-24	华南	1	2007	200701	1
002084	2008002084	2008	2008-12-31	3	2006-11-24	华南	1	2008	200801	1
002084	2009002084	2009	2009-12-31	3	2006-11-24	华南	1	2009	200901	1
002084	2010002084	2010	2010-12-31	3	2006-11-24	华南	1	2010	201001	1
002084	2011002084	2011	2011-12-31	3	2006-11-24	华南	1	2011	201101	1
002084	2012002084	2012	2012-12-31	3	2006-11-24	华南	1	2012	201201	1
002084	2013002084	2013	2013-12-31	3	2006-11-24	华南	1	2013	201301	1
002084	2014002084	2014	2014-12-31	3	2006-11-24	华南	1	2014	201401	1
002084	2015002084	2015	2015-12-31	3	2006-11-24	华南	1	2015	201501	1
002084	2016002084	2016	2016-12-31	3	2006-11-24	华南	1	2016	201601	1
002084	2017002084	2017	2017-12-31	3	2006-11-24	华南	1	2017	201701	1
002084	2018002084	2018	2018-12-31	3	2006-11-24	华南	1	2018	201801	1
002084	2019002084	2019	2019-12-31	3	2006-11-24	华南	1	2019	201901	1
002084	2020002084	2020	2020-12-31	2	2006-11-24	华南	1	2020	202001	1
002084	2021002084	2021	2021-12-31	2	2006-11-24	华南	1	2021	202101	1
002085	2006002085	2006	2006-12-31	3	2006-11-28	华东	13	2006	200613	1
002085	2007002085	2007	2007-12-31	3	2006-11-28	华东	13	2007	200713	1
002085	2008002085	2008	2008-12-31	3	2006-11-28	华东	13	2008	200813	1
002085	2009002085	2009	2009-12-31	3	2006-11-28	华东	13	2009	200913	1
002085	2010002085	2010	2010-12-31	3	2006-11-28	华东	13	2010	201013	1
002085	2011002085	2011	2011-12-31	3	2006-11-28	华东	13	2011	201113	1
002085	2012002085	2012	2012-12-31	3	2006-11-28	华东	13	2012	201213	1
002085	2013002085	2013	2013-12-31	3	2006-11-28	华东	13	2013	201313	1
002085	2014002085	2014	2014-12-31	3	2006-11-28	华东	13	2014	201413	1
002085	2015002085	2015	2015-12-31	3	2006-11-28	华东	13	2015	201513	1
002085	2016002085	2016	2016-12-31	3	2006-11-28	华东	13	2016	201613	1
002085	2017002085	2017	2017-12-31	3	2006-11-28	华东	13	2017	201713	1
002085	2018002085	2018	2018-12-31	3	2006-11-28	华东	13	2018	201813	1
002085	2019002085	2019	2019-12-31	3	2006-11-28	华东	13	2019	201913	1
002085	2020002085	2020	2020-12-31	3	2006-11-28	华东	13	2020	202013	1
002085	2021002085	2021	2021-12-31	3	2006-11-28	华东	13	2021	202113	1
002088	2015002088	2015	2015-12-31	1	2006-11-30	华东	20	2015	201520	1
002088	2016002088	2016	2016-12-31	1	2006-11-30	华东	20	2016	201620	1
002088	2017002088	2017	2017-12-31	1	2006-11-30	华东	20	2017	201720	1
002088	2018002088	2018	2018-12-31	2	2006-11-30	华东	20	2018	201820	1
002088	2019002088	2019	2019-12-31	2	2006-11-30	华东	20	2019	201920	1
002088	2020002088	2020	2020-12-31	1	2006-11-30	华东	20	2020	202020	1
002088	2021002088	2021	2021-12-31	1	2006-11-30	华东	20	2021	202120	1
002090	2006002090	2006	2006-12-31	2	2006-12-08	华东	4	2006	200604	1
002090	2007002090	2007	2007-12-31	2	2006-12-08	华东	4	2007	200704	1
002090	2008002090	2008	2008-12-31	2	2006-12-08	华东	4	2008	200804	1
002090	2009002090	2009	2009-12-31	2	2006-12-08	华东	4	2009	200904	1
002090	2010002090	2010	2010-12-31	2	2006-12-08	华东	4	2010	201004	1
002090	2011002090	2011	2011-12-31	2	2006-12-08	华东	4	2011	201104	1
002090	2012002090	2012	2012-12-31	2	2006-12-08	华东	4	2012	201204	1
002090	2013002090	2013	2013-12-31	2	2006-12-08	华东	4	2013	201304	1
002090	2014002090	2014	2014-12-31	2	2006-12-08	华东	4	2014	201404	1
002090	2015002090	2015	2015-12-31	2	2006-12-08	华东	4	2015	201504	1
002090	2016002090	2016	2016-12-31	2	2006-12-08	华东	4	2016	201604	1
002090	2017002090	2017	2017-12-31	2	2006-12-08	华东	4	2017	201704	1
002090	2018002090	2018	2018-12-31	2	2006-12-08	华东	4	2018	201804	1
002090	2019002090	2019	2019-12-31	2	2006-12-08	华东	4	2019	201904	1
002090	2020002090	2020	2020-12-31	2	2006-12-08	华东	4	2020	202004	1
002094	2006002094	2006	2006-12-31	1	2006-12-15	华东	20	2006	200620	1
002094	2007002094	2007	2007-12-31	1	2006-12-15	华东	20	2007	200720	1
002094	2008002094	2008	2008-12-31	3	2006-12-15	华东	20	2008	200820	1
002094	2009002094	2009	2009-12-31	3	2006-12-15	华东	20	2009	200920	1
002094	2010002094	2010	2010-12-31	3	2006-12-15	华东	20	2010	201020	1
002094	2011002094	2011	2011-12-31	3	2006-12-15	华东	20	2011	201120	1
002094	2012002094	2012	2012-12-31	3	2006-12-15	华东	20	2012	201220	1
002094	2013002094	2013	2013-12-31	3	2006-12-15	华东	20	2013	201320	1
002094	2014002094	2014	2014-12-31	3	2006-12-15	华东	20	2014	201420	1
002094	2015002094	2015	2015-12-31	3	2006-12-15	华东	20	2015	201520	1
002094	2016002094	2016	2016-12-31	3	2006-12-15	华东	20	2016	201620	1
002094	2017002094	2017	2017-12-31	3	2006-12-15	华东	20	2017	201720	1
002094	2018002094	2018	2018-12-31	3	2006-12-15	华东	20	2018	201820	1
002094	2019002094	2019	2019-12-31	3	2006-12-15	华东	20	2019	201920	1
002094	2020002094	2020	2020-12-31	3	2006-12-15	华东	20	2020	202020	1
002094	2021002094	2021	2021-12-31	3	2006-12-15	华东	20	2021	202120	1
002097	2006002097	2006	2006-12-31	1	2006-12-22	华中	18	2006	200618	1
002097	2007002097	2007	2007-12-31	1	2006-12-22	华中	18	2007	200718	1
002097	2008002097	2008	2008-12-31	1	2006-12-22	华中	18	2008	200818	0
002097	2009002097	2009	2009-12-31	1	2006-12-22	华中	18	2009	200918	0
002097	2010002097	2010	2010-12-31	3	2006-12-22	华中	18	2010	201018	1
002097	2011002097	2011	2011-12-31	3	2006-12-22	华中	18	2011	201118	1
002097	2012002097	2012	2012-12-31	3	2006-12-22	华中	18	2012	201218	0
002097	2013002097	2013	2013-12-31	3	2006-12-22	华中	18	2013	201318	1
002097	2014002097	2014	2014-12-31	3	2006-12-22	华中	18	2014	201418	1
002097	2015002097	2015	2015-12-31	3	2006-12-22	华中	18	2015	201518	1
002097	2016002097	2016	2016-12-31	3	2006-12-22	华中	18	2016	201618	1
002097	2017002097	2017	2017-12-31	3	2006-12-22	华中	18	2017	201718	1
002097	2018002097	2018	2018-12-31	1	2006-12-22	华中	18	2018	201818	1
002098	2006002098	2006	2006-12-31	3	2006-12-22	华东	12	2006	200612	1
002098	2007002098	2007	2007-12-31	3	2006-12-22	华东	12	2007	200712	1
002098	2008002098	2008	2008-12-31	3	2006-12-22	华东	12	2008	200812	1
002098	2009002098	2009	2009-12-31	3	2006-12-22	华东	12	2009	200912	1
002098	2010002098	2010	2010-12-31	3	2006-12-22	华东	12	2010	201012	1
002098	2011002098	2011	2011-12-31	3	2006-12-22	华东	12	2011	201112	1
002098	2012002098	2012	2012-12-31	3	2006-12-22	华东	12	2012	201212	1
002098	2013002098	2013	2013-12-31	3	2006-12-22	华东	12	2013	201312	1
002098	2014002098	2014	2014-12-31	3	2006-12-22	华东	12	2014	201412	1
002098	2015002098	2015	2015-12-31	3	2006-12-22	华东	12	2015	201512	1
002098	2016002098	2016	2016-12-31	1	2006-12-22	华东	12	2016	201612	1
002098	2017002098	2017	2017-12-31	1	2006-12-22	华东	12	2017	201712	1
002098	2018002098	2018	2018-12-31	1	2006-12-22	华东	12	2018	201812	1
002098	2019002098	2019	2019-12-31	1	2006-12-22	华东	12	2019	201912	1
002098	2020002098	2020	2020-12-31	1	2006-12-22	华东	12	2020	202012	1
002098	2021002098	2021	2021-12-31	1	2006-12-22	华东	12	2021	202112	1
002099	2006002099	2006	2006-12-31	3	2006-12-26	华东	13	2006	200613	1
002099	2007002099	2007	2007-12-31	3	2006-12-26	华东	13	2007	200713	1
002099	2008002099	2008	2008-12-31	3	2006-12-26	华东	13	2008	200813	1
002099	2009002099	2009	2009-12-31	3	2006-12-26	华东	13	2009	200913	1
002099	2010002099	2010	2010-12-31	3	2006-12-26	华东	13	2010	201013	1
002099	2011002099	2011	2011-12-31	3	2006-12-26	华东	13	2011	201113	1
002099	2012002099	2012	2012-12-31	3	2006-12-26	华东	13	2012	201213	1
002099	2013002099	2013	2013-12-31	3	2006-12-26	华东	13	2013	201313	1
002099	2014002099	2014	2014-12-31	3	2006-12-26	华东	13	2014	201413	1
002099	2015002099	2015	2015-12-31	3	2006-12-26	华东	13	2015	201513	1
002099	2016002099	2016	2016-12-31	3	2006-12-26	华东	13	2016	201613	1
002099	2017002099	2017	2017-12-31	3	2006-12-26	华东	13	2017	201713	1
002099	2018002099	2018	2018-12-31	3	2006-12-26	华东	13	2018	201813	1
002099	2019002099	2019	2019-12-31	3	2006-12-26	华东	13	2019	201913	1
002099	2020002099	2020	2020-12-31	3	2006-12-26	华东	13	2020	202013	1
002099	2021002099	2021	2021-12-31	3	2006-12-26	华东	13	2021	202113	1
002104	2006002104	2006	2006-12-31	3	2007-01-10	华东	4	2006	200604	1
002104	2007002104	2007	2007-12-31	3	2007-01-10	华东	4	2007	200704	1
002104	2008002104	2008	2008-12-31	3	2007-01-10	华东	4	2008	200804	1
002104	2009002104	2009	2009-12-31	3	2007-01-10	华东	4	2009	200904	1
002104	2010002104	2010	2010-12-31	1	2007-01-10	华东	4	2010	201004	1
002104	2011002104	2011	2011-12-31	1	2007-01-10	华东	4	2011	201104	1
002104	2012002104	2012	2012-12-31	1	2007-01-10	华东	4	2012	201204	1
002104	2013002104	2013	2013-12-31	1	2007-01-10	华东	4	2013	201304	1
002104	2014002104	2014	2014-12-31	1	2007-01-10	华东	4	2014	201404	1
002104	2015002104	2015	2015-12-31	1	2007-01-10	华东	4	2015	201504	1
002104	2016002104	2016	2016-12-31	3	2007-01-10	华东	4	2016	201604	1
002104	2017002104	2017	2017-12-31	3	2007-01-10	华东	4	2017	201704	1
002104	2018002104	2018	2018-12-31	3	2007-01-10	华东	4	2018	201804	1
002104	2019002104	2019	2019-12-31	3	2007-01-10	华东	4	2019	201904	1
002104	2020002104	2020	2020-12-31	3	2007-01-10	华东	4	2020	202004	1
002104	2021002104	2021	2021-12-31	3	2007-01-10	华东	4	2021	202104	1
002105	2006002105	2006	2006-12-31	1	2007-01-12	华南	1	2006	200601	1
002105	2007002105	2007	2007-12-31	1	2007-01-12	华南	1	2007	200701	1
002105	2008002105	2008	2008-12-31	3	2007-01-12	华南	1	2008	200801	1
002105	2009002105	2009	2009-12-31	3	2007-01-12	华南	1	2009	200901	1
002105	2010002105	2010	2010-12-31	3	2007-01-12	华南	1	2010	201001	1
002105	2011002105	2011	2011-12-31	3	2007-01-12	华南	1	2011	201101	1
002105	2012002105	2012	2012-12-31	3	2007-01-12	华南	1	2012	201201	1
002105	2013002105	2013	2013-12-31	3	2007-01-12	华南	1	2013	201301	1
002105	2014002105	2014	2014-12-31	3	2007-01-12	华南	1	2014	201401	1
002105	2015002105	2015	2015-12-31	3	2007-01-12	华南	1	2015	201501	1
002105	2016002105	2016	2016-12-31	3	2007-01-12	华南	1	2016	201601	1
002105	2017002105	2017	2017-12-31	3	2007-01-12	华南	1	2017	201701	1
002105	2018002105	2018	2018-12-31	3	2007-01-12	华南	1	2018	201801	1
002105	2019002105	2019	2019-12-31	3	2007-01-12	华南	1	2019	201901	1
002105	2020002105	2020	2020-12-31	3	2007-01-12	华南	1	2020	202001	1
002105	2021002105	2021	2021-12-31	3	2007-01-12	华南	1	2021	202101	1
002107	2006002107	2006	2006-12-31	1	2007-01-24	华东	20	2006	200620	1
002107	2007002107	2007	2007-12-31	1	2007-01-24	华东	20	2007	200720	1
002107	2008002107	2008	2008-12-31	1	2007-01-24	华东	20	2008	200820	1
002107	2009002107	2009	2009-12-31	1	2007-01-24	华东	20	2009	200920	1
002107	2010002107	2010	2010-12-31	1	2007-01-24	华东	20	2010	201020	1
002107	2011002107	2011	2011-12-31	1	2007-01-24	华东	20	2011	201120	1
002107	2012002107	2012	2012-12-31	1	2007-01-24	华东	20	2012	201220	1
002107	2013002107	2013	2013-12-31	1	2007-01-24	华东	20	2013	201320	1
002107	2014002107	2014	2014-12-31	1	2007-01-24	华东	20	2014	201420	1
002107	2015002107	2015	2015-12-31	1	2007-01-24	华东	20	2015	201520	1
002107	2016002107	2016	2016-12-31	1	2007-01-24	华东	20	2016	201620	1
002107	2017002107	2017	2017-12-31	1	2007-01-24	华东	20	2017	201720	1
002107	2018002107	2018	2018-12-31	1	2007-01-24	华东	20	2018	201820	1
002107	2019002107	2019	2019-12-31	1	2007-01-24	华东	20	2019	201920	1
002107	2020002107	2020	2020-12-31	1	2007-01-24	华东	20	2020	202020	1
002107	2021002107	2021	2021-12-31	1	2007-01-24	华东	20	2021	202120	1
002108	2006002108	2006	2006-12-31	1	2007-01-24	华北	7	2006	200607	1
002108	2007002108	2007	2007-12-31	1	2007-01-24	华北	7	2007	200707	0
002108	2008002108	2008	2008-12-31	1	2007-01-24	华北	7	2008	200807	0
002108	2009002108	2009	2009-12-31	1	2007-01-24	华北	7	2009	200907	1
002108	2010002108	2010	2010-12-31	1	2007-01-24	华北	7	2010	201007	0
002108	2011002108	2011	2011-12-31	1	2007-01-24	华北	7	2011	201107	0
002108	2012002108	2012	2012-12-31	1	2007-01-24	华北	7	2012	201207	0
002108	2013002108	2013	2013-12-31	1	2007-01-24	华北	7	2013	201307	0
002108	2014002108	2014	2014-12-31	1	2007-01-24	华北	7	2014	201407	0
002108	2015002108	2015	2015-12-31	1	2007-01-24	华北	7	2015	201507	0
002108	2016002108	2016	2016-12-31	1	2007-01-24	华北	7	2016	201607	0
002108	2017002108	2017	2017-12-31	1	2007-01-24	华北	7	2017	201707	0
002108	2018002108	2018	2018-12-31	1	2007-01-24	华北	7	2018	201807	0
002108	2019002108	2019	2019-12-31	1	2007-01-24	华北	7	2019	201907	1
002108	2020002108	2020	2020-12-31	3	2007-01-24	华北	7	2020	202007	1
002108	2021002108	2021	2021-12-31	3	2007-01-24	华北	7	2021	202107	1
002111	2006002111	2006	2006-12-31	1	2007-01-26	华东	20	2006	200620	1
002111	2007002111	2007	2007-12-31	1	2007-01-26	华东	20	2007	200720	1
002111	2008002111	2008	2008-12-31	3	2007-01-26	华东	20	2008	200820	1
002111	2009002111	2009	2009-12-31	3	2007-01-26	华东	20	2009	200920	1
002111	2010002111	2010	2010-12-31	3	2007-01-26	华东	20	2010	201020	1
002111	2011002111	2011	2011-12-31	3	2007-01-26	华东	20	2011	201120	1
002111	2012002111	2012	2012-12-31	3	2007-01-26	华东	20	2012	201220	1
002111	2013002111	2013	2013-12-31	3	2007-01-26	华东	20	2013	201320	1
002111	2014002111	2014	2014-12-31	3	2007-01-26	华东	20	2014	201420	1
002111	2015002111	2015	2015-12-31	3	2007-01-26	华东	20	2015	201520	1
002111	2016002111	2016	2016-12-31	3	2007-01-26	华东	20	2016	201620	1
002111	2017002111	2017	2017-12-31	3	2007-01-26	华东	20	2017	201720	1
002111	2018002111	2018	2018-12-31	3	2007-01-26	华东	20	2018	201820	1
002111	2019002111	2019	2019-12-31	3	2007-01-26	华东	20	2019	201920	1
002111	2020002111	2020	2020-12-31	3	2007-01-26	华东	20	2020	202020	1
002111	2021002111	2021	2021-12-31	3	2007-01-26	华东	20	2021	202120	1
002117	2006002117	2006	2006-12-31	1	2007-03-02	华东	20	2006	200620	1
002117	2007002117	2007	2007-12-31	1	2007-03-02	华东	20	2007	200720	1
002117	2008002117	2008	2008-12-31	1	2007-03-02	华东	20	2008	200820	1
002117	2009002117	2009	2009-12-31	1	2007-03-02	华东	20	2009	200920	1
002117	2010002117	2010	2010-12-31	1	2007-03-02	华东	20	2010	201020	1
002117	2011002117	2011	2011-12-31	1	2007-03-02	华东	20	2011	201120	1
002117	2012002117	2012	2012-12-31	1	2007-03-02	华东	20	2012	201220	1
002117	2013002117	2013	2013-12-31	1	2007-03-02	华东	20	2013	201320	1
002117	2014002117	2014	2014-12-31	1	2007-03-02	华东	20	2014	201420	1
002117	2015002117	2015	2015-12-31	1	2007-03-02	华东	20	2015	201520	1
002117	2016002117	2016	2016-12-31	1	2007-03-02	华东	20	2016	201620	1
002118	2006002118	2006	2006-12-31	3	2007-03-02	东北	11	2006	200611	0
002118	2007002118	2007	2007-12-31	3	2007-03-02	东北	11	2007	200711	0
002118	2008002118	2008	2008-12-31	3	2007-03-02	东北	11	2008	200811	0
002118	2009002118	2009	2009-12-31	3	2007-03-02	东北	11	2009	200911	0
002118	2010002118	2010	2010-12-31	3	2007-03-02	东北	11	2010	201011	1
002118	2011002118	2011	2011-12-31	3	2007-03-02	东北	11	2011	201111	0
002118	2012002118	2012	2012-12-31	3	2007-03-02	东北	11	2012	201211	0
002118	2013002118	2013	2013-12-31	3	2007-03-02	东北	11	2013	201311	0
002118	2014002118	2014	2014-12-31	3	2007-03-02	东北	11	2014	201411	0
002118	2015002118	2015	2015-12-31	3	2007-03-02	东北	11	2015	201511	0
002118	2016002118	2016	2016-12-31	3	2007-03-02	东北	11	2016	201611	0
002118	2017002118	2017	2017-12-31	3	2007-03-02	东北	11	2017	201711	1
002118	2018002118	2018	2018-12-31	3	2007-03-02	东北	11	2018	201811	1
002118	2019002118	2019	2019-12-31	3	2007-03-02	东北	11	2019	201911	0
002118	2020002118	2020	2020-12-31	3	2007-03-02	东北	11	2020	202011	0
002119	2007002119	2007	2007-12-31	1	2007-03-02	华东	13	2007	200713	1
002119	2008002119	2008	2008-12-31	3	2007-03-02	华东	13	2008	200813	1
002119	2009002119	2009	2009-12-31	3	2007-03-02	华东	13	2009	200913	1
002119	2010002119	2010	2010-12-31	3	2007-03-02	华东	13	2010	201013	1
002119	2011002119	2011	2011-12-31	3	2007-03-02	华东	13	2011	201113	1
002119	2012002119	2012	2012-12-31	3	2007-03-02	华东	13	2012	201213	1
002119	2013002119	2013	2013-12-31	3	2007-03-02	华东	13	2013	201313	1
002119	2014002119	2014	2014-12-31	1	2007-03-02	华东	13	2014	201413	1
002121	2007002121	2007	2007-12-31	1	2007-03-06	华南	1	2007	200701	1
002121	2008002121	2008	2008-12-31	1	2007-03-06	华南	1	2008	200801	1
002121	2009002121	2009	2009-12-31	1	2007-03-06	华南	1	2009	200901	1
002121	2010002121	2010	2010-12-31	1	2007-03-06	华南	1	2010	201001	1
002121	2011002121	2011	2011-12-31	1	2007-03-06	华南	1	2011	201101	1
002121	2012002121	2012	2012-12-31	1	2007-03-06	华南	1	2012	201201	1
002121	2013002121	2013	2013-12-31	3	2007-03-06	华南	1	2013	201301	1
002121	2014002121	2014	2014-12-31	3	2007-03-06	华南	1	2014	201401	1
002121	2015002121	2015	2015-12-31	3	2007-03-06	华南	1	2015	201501	1
002121	2016002121	2016	2016-12-31	3	2007-03-06	华南	1	2016	201601	1
002121	2017002121	2017	2017-12-31	3	2007-03-06	华南	1	2017	201701	1
002121	2018002121	2018	2018-12-31	3	2007-03-06	华南	1	2018	201801	1
002121	2019002121	2019	2019-12-31	3	2007-03-06	华南	1	2019	201901	1
002121	2020002121	2020	2020-12-31	3	2007-03-06	华南	1	2020	202001	1
002122	2007002122	2007	2007-12-31	3	2007-03-28	华东	13	2007	200713	1
002122	2008002122	2008	2008-12-31	3	2007-03-28	华东	13	2008	200813	1
002122	2009002122	2009	2009-12-31	3	2007-03-28	华东	13	2009	200913	1
002122	2010002122	2010	2010-12-31	3	2007-03-28	华东	13	2010	201013	1
002122	2011002122	2011	2011-12-31	3	2007-03-28	华东	13	2011	201113	1
002122	2012002122	2012	2012-12-31	3	2007-03-28	华东	13	2012	201213	1
002122	2013002122	2013	2013-12-31	3	2007-03-28	华东	13	2013	201313	1
002122	2014002122	2014	2014-12-31	3	2007-03-28	华东	13	2014	201413	1
002122	2015002122	2015	2015-12-31	3	2007-03-28	华东	13	2015	201513	1
002122	2016002122	2016	2016-12-31	3	2007-03-28	华东	13	2016	201613	1
002122	2017002122	2017	2017-12-31	1	2007-03-28	华东	13	2017	201713	1
002122	2018002122	2018	2018-12-31	1	2007-03-28	华东	13	2018	201813	1
002122	2019002122	2019	2019-12-31	1	2007-03-28	华东	13	2019	201913	1
002122	2020002122	2020	2020-12-31	1	2007-03-28	华东	13	2020	202013	1
002122	2021002122	2021	2021-12-31	1	2007-03-28	华东	13	2021	202113	1
002126	2007002126	2007	2007-12-31	1	2007-04-18	华东	13	2007	200713	1
002126	2008002126	2008	2008-12-31	1	2007-04-18	华东	13	2008	200813	1
002126	2009002126	2009	2009-12-31	1	2007-04-18	华东	13	2009	200913	1
002126	2010002126	2010	2010-12-31	1	2007-04-18	华东	13	2010	201013	1
002126	2011002126	2011	2011-12-31	1	2007-04-18	华东	13	2011	201113	1
002126	2012002126	2012	2012-12-31	1	2007-04-18	华东	13	2012	201213	1
002126	2013002126	2013	2013-12-31	1	2007-04-18	华东	13	2013	201313	1
002126	2014002126	2014	2014-12-31	1	2007-04-18	华东	13	2014	201413	1
002126	2015002126	2015	2015-12-31	3	2007-04-18	华东	13	2015	201513	1
002126	2016002126	2016	2016-12-31	1	2007-04-18	华东	13	2016	201613	1
002126	2017002126	2017	2017-12-31	3	2007-04-18	华东	13	2017	201713	1
002126	2018002126	2018	2018-12-31	3	2007-04-18	华东	13	2018	201813	1
002126	2019002126	2019	2019-12-31	3	2007-04-18	华东	13	2019	201913	1
002126	2020002126	2020	2020-12-31	3	2007-04-18	华东	13	2020	202013	1
002126	2021002126	2021	2021-12-31	3	2007-04-18	华东	13	2021	202113	1
002130	2007002130	2007	2007-12-31	1	2007-04-20	华南	1	2007	200701	1
002130	2008002130	2008	2008-12-31	3	2007-04-20	华南	1	2008	200801	1
002130	2009002130	2009	2009-12-31	3	2007-04-20	华南	1	2009	200901	1
002130	2010002130	2010	2010-12-31	3	2007-04-20	华南	1	2010	201001	1
002130	2011002130	2011	2011-12-31	3	2007-04-20	华南	1	2011	201101	1
002130	2012002130	2012	2012-12-31	3	2007-04-20	华南	1	2012	201201	1
002130	2013002130	2013	2013-12-31	3	2007-04-20	华南	1	2013	201301	1
002130	2014002130	2014	2014-12-31	3	2007-04-20	华南	1	2014	201401	1
002130	2015002130	2015	2015-12-31	3	2007-04-20	华南	1	2015	201501	1
002130	2016002130	2016	2016-12-31	3	2007-04-20	华南	1	2016	201601	1
002130	2017002130	2017	2017-12-31	3	2007-04-20	华南	1	2017	201701	1
002130	2018002130	2018	2018-12-31	3	2007-04-20	华南	1	2018	201801	1
002130	2019002130	2019	2019-12-31	3	2007-04-20	华南	1	2019	201901	1
002130	2020002130	2020	2020-12-31	3	2007-04-20	华南	1	2020	202001	1
002132	2007002132	2007	2007-12-31	1	2007-04-27	华中	17	2007	200717	1
002132	2008002132	2008	2008-12-31	1	2007-04-27	华中	17	2008	200817	1
002132	2009002132	2009	2009-12-31	1	2007-04-27	华中	17	2009	200917	1
002132	2010002132	2010	2010-12-31	3	2007-04-27	华中	17	2010	201017	1
002132	2011002132	2011	2011-12-31	3	2007-04-27	华中	17	2011	201117	1
002132	2012002132	2012	2012-12-31	3	2007-04-27	华中	17	2012	201217	1
002132	2013002132	2013	2013-12-31	3	2007-04-27	华中	17	2013	201317	1
002132	2014002132	2014	2014-12-31	3	2007-04-27	华中	17	2014	201417	1
002132	2015002132	2015	2015-12-31	3	2007-04-27	华中	17	2015	201517	1
002132	2016002132	2016	2016-12-31	3	2007-04-27	华中	17	2016	201617	1
002132	2017002132	2017	2017-12-31	3	2007-04-27	华中	17	2017	201717	1
002132	2018002132	2018	2018-12-31	3	2007-04-27	华中	17	2018	201817	1
002132	2019002132	2019	2019-12-31	3	2007-04-27	华中	17	2019	201917	1
002132	2020002132	2020	2020-12-31	3	2007-04-27	华中	17	2020	202017	1
002132	2021002132	2021	2021-12-31	3	2007-04-27	华中	17	2021	202117	1
002135	2007002135	2007	2007-12-31	3	2007-05-30	华东	13	2007	200713	1
002135	2008002135	2008	2008-12-31	3	2007-05-30	华东	13	2008	200813	1
002135	2009002135	2009	2009-12-31	3	2007-05-30	华东	13	2009	200913	1
002135	2010002135	2010	2010-12-31	3	2007-05-30	华东	13	2010	201013	1
002135	2011002135	2011	2011-12-31	3	2007-05-30	华东	13	2011	201113	1
002135	2012002135	2012	2012-12-31	3	2007-05-30	华东	13	2012	201213	1
002135	2013002135	2013	2013-12-31	3	2007-05-30	华东	13	2013	201313	1
002135	2014002135	2014	2014-12-31	3	2007-05-30	华东	13	2014	201413	1
002135	2015002135	2015	2015-12-31	3	2007-05-30	华东	13	2015	201513	1
002135	2016002135	2016	2016-12-31	3	2007-05-30	华东	13	2016	201613	1
002135	2017002135	2017	2017-12-31	3	2007-05-30	华东	13	2017	201713	1
002135	2018002135	2018	2018-12-31	3	2007-05-30	华东	13	2018	201813	1
002135	2019002135	2019	2019-12-31	1	2007-05-30	华东	13	2019	201913	1
002135	2020002135	2020	2020-12-31	3	2007-05-30	华东	13	2020	202013	1
002135	2021002135	2021	2021-12-31	3	2007-05-30	华东	13	2021	202113	1
002137	2007002137	2007	2007-12-31	3	2007-06-13	华南	1	2007	200701	1
002137	2008002137	2008	2008-12-31	3	2007-06-13	华南	1	2008	200801	1
002137	2009002137	2009	2009-12-31	3	2007-06-13	华南	1	2009	200901	1
002137	2010002137	2010	2010-12-31	3	2007-06-13	华南	1	2010	201001	1
002137	2011002137	2011	2011-12-31	3	2007-06-13	华南	1	2011	201101	1
002137	2012002137	2012	2012-12-31	3	2007-06-13	华南	1	2012	201201	1
002137	2013002137	2013	2013-12-31	3	2007-06-13	华南	1	2013	201301	1
002137	2014002137	2014	2014-12-31	3	2007-06-13	华南	1	2014	201401	1
002137	2015002137	2015	2015-12-31	3	2007-06-13	华南	1	2015	201501	1
002137	2016002137	2016	2016-12-31	3	2007-06-13	华南	1	2016	201601	1
002137	2017002137	2017	2017-12-31	3	2007-06-13	华南	1	2017	201701	1
002137	2018002137	2018	2018-12-31	3	2007-06-13	华南	1	2018	201801	1
002137	2019002137	2019	2019-12-31	3	2007-06-13	华南	1	2019	201901	1
002137	2020002137	2020	2020-12-31	3	2007-06-13	华南	1	2020	202001	1
002137	2021002137	2021	2021-12-31	3	2007-06-13	华南	1	2021	202101	1
002138	2007002138	2007	2007-12-31	1	2007-06-13	华南	1	2007	200701	1
002138	2008002138	2008	2008-12-31	3	2007-06-13	华南	1	2008	200801	1
002138	2009002138	2009	2009-12-31	3	2007-06-13	华南	1	2009	200901	1
002138	2010002138	2010	2010-12-31	3	2007-06-13	华南	1	2010	201001	1
[truncated: 14,496 more rows]
