# Supplementary material for: How does equity restriction affect innovation quality? Evidence from listed manufacturing companies in China
Source: PLoS One. 2023 Dec 7;18(12):e0295553. doi: 10.1371/journal.pone.0295553 (PMC10703261; doi:10.1371/journal.pone.0295553)
Supplement: S1 Dataset — (ZIP) [file pone.0295553.s001.zip › Supporting information/S1 Dataset/╩╨│í╗»╓╕╩2/╝╥╫σ╞≤╥╡╗∙▒╛╨┼╧óú¿╩í╖▌ú⌐/FAMFIRM_FAMFINFO[DES][xlsx].txt]

Symbol [证券代码] - 以沪、深、北证券交易所公布的证券代码为准。
ShortName [证券简称] - 以沪、深、北证券交易所公布的证券简称为准。
EndDate [统计截止日期] - 以YYYY-MM-DD列示，前四位表示报表公布年度。
FamEntyp [家族企业类型] - 1：单个自然人企业家企业：即实际控制人为个人且无家族亲属在上司公司或控股股东公司持股/任董监高的家族企业；2：多个自然人企业家企业：实际控制人为多个自然人，但是实际控制人之间无亲属关系，且无亲属在上司公司或控股股东公司持股/任董监高的家族企业；3：多人家族企业：即除实际控制人之外，至少1名有亲属关系的家族成员持股/管理/控制上市公司或控股股东公司的家族企业；（当亲属只在控股股东单位持股/担任董监高时，控股股东单位的实际控制人需要同时也是上市公司的实际控制人）。
ListedDate [公司上市日期] - 以YYYY-MM-DD列示，上市公司上市具体日期。
Area [地区] - 上市公司所属地区包括：华北、华南、华中、华南、西北、西南、东北；华北：北京市、天津市、河北省、山西省、内蒙古自治区；东北：辽宁省、吉林省、黑龙江省；华东：上海市、江苏省、浙江省、安徽省、福建省、江西省、山东省；华中：河南省、湖北省、湖南省；华南：广东省、广西壮族自治区、海南省；西南：重庆市、四川省、贵州省、云南省、西藏自治区；西北：陕西省、甘肃省、青海省、宁夏回族自治区、新疆维吾尔自治区；
ProvinceName [省份] - 上市公司所属省，自治区，直辖市或特别行政区。
