# Supplementary material for: How does equity restriction affect innovation quality? Evidence from listed manufacturing companies in China
Source: PLoS One. 2023 Dec 7;18(12):e0295553. doi: 10.1371/journal.pone.0295553 (PMC10703261; doi:10.1371/journal.pone.0295553)
Supplement: S1 Dataset — (ZIP) [file pone.0295553.s001.zip › Supporting information/S1 Dataset/╓╬└φ╫█║╧╨┼╧ó╬─╝■-╣╔╢1⁄2╫▄╩2/CG_Ybasic.xlsx]

## Sheet: sheet1
Stkcd	yearStkcd	year	Reptdt	Y0401b
证券代码	证券代码		统计截止日期	股东总数
没有单位	没有单位		没有单位	个
000008	2006000008	2006	2006-12-31	18068
000008	2007000008	2007	2007-12-31	10961
000008	2008000008	2008	2008-12-31	10811
000008	2009000008	2009	2009-12-31	9445
000008	2010000008	2010	2010-12-31	8612
000008	2011000008	2011	2011-12-31	8734
000008	2012000008	2012	2012-12-31	8016
000008	2013000008	2013	2013-12-31	12563
000008	2014000008	2014	2014-12-31	9490
000008	2015000008	2015	2015-12-31	82354
000008	2016000008	2016	2016-12-31	73034
000008	2017000008	2017	2017-12-31	59253
000008	2018000008	2018	2018-12-31	83231
000008	2019000008	2019	2019-12-31	93291
000008	2020000008	2020	2020-12-31	90594
000008	2021000008	2021	2021-12-31	120542
000012	2006000012	2006	2006-12-31	45485
000012	2007000012	2007	2007-12-31	66814
000012	2008000012	2008	2008-12-31	75595
000012	2009000012	2009	2009-12-31	89264
000012	2010000012	2010	2010-12-31	203596
000012	2011000012	2011	2011-12-31	271779
000012	2012000012	2012	2012-12-31	235100
000012	2013000012	2013	2013-12-31	219171
000012	2014000012	2014	2014-12-31	195297
000012	2015000012	2015	2015-12-31	162226
000012	2016000012	2016	2016-12-31	169987
000012	2017000012	2017	2017-12-31	165330
000012	2018000012	2018	2018-12-31	151514
000012	2019000012	2019	2019-12-31	143451
000012	2020000012	2020	2020-12-31	146594
000012	2021000012	2021	2021-12-31	149796
000016	2006000016	2006	2006-12-31	110091
000016	2007000016	2007	2007-12-31	98729
000016	2008000016	2008	2008-12-31	113544
000016	2009000016	2009	2009-12-31	79120
000016	2010000016	2010	2010-12-31	111080
000016	2011000016	2011	2011-12-31	105086
000016	2012000016	2012	2012-12-31	100130
000016	2013000016	2013	2013-12-31	91428
000016	2014000016	2014	2014-12-31	67755
000016	2015000016	2015	2015-12-31	167819
000016	2016000016	2016	2016-12-31	134479
000016	2017000016	2017	2017-12-31	91577
000016	2018000016	2018	2018-12-31	89196
000016	2019000016	2019	2019-12-31	91244
000016	2020000016	2020	2020-12-31	129637
000016	2021000016	2021	2021-12-31	90266
000017	2006000017	2006	2006-12-31	31931
000017	2007000017	2007	2007-12-31	33824
000017	2008000017	2008	2008-12-31	34406
000017	2009000017	2009	2009-12-31	32191
000017	2010000017	2010	2010-12-31	35180
000017	2011000017	2011	2011-12-31	38363
000017	2012000017	2012	2012-12-31	34430
000017	2013000017	2013	2013-12-31	34993
000017	2014000017	2014	2014-12-31	35266
000017	2015000017	2015	2015-12-31	49038
000017	2016000017	2016	2016-12-31	57890
000017	2017000017	2017	2017-12-31	51332
000017	2018000017	2018	2018-12-31	53393
000017	2019000017	2019	2019-12-31	50884
000017	2020000017	2020	2020-12-31	40488
000017	2021000017	2021	2021-12-31	39625
000020	2006000020	2006	2006-12-31	20608
000020	2007000020	2007	2007-12-31	23372
000020	2008000020	2008	2008-12-31	23992
000020	2009000020	2009	2009-12-31	28905
000020	2010000020	2010	2010-12-31	30497
000020	2011000020	2011	2011-12-31	28760
000020	2012000020	2012	2012-12-31	28467
000020	2013000020	2013	2013-12-31	26022
000020	2014000020	2014	2014-12-31	24690
000020	2015000020	2015	2015-12-31	36044
000020	2016000020	2016	2016-12-31	27759
000020	2017000020	2017	2017-12-31	27633
000020	2018000020	2018	2018-12-31	25862
000020	2019000020	2019	2019-12-31	23761
000020	2020000020	2020	2020-12-31	21840
000020	2021000020	2021	2021-12-31	19773
000021	2006000021	2006	2006-12-31	108682
000021	2007000021	2007	2007-12-31	117624
000021	2008000021	2008	2008-12-31	104821
000021	2009000021	2009	2009-12-31	82256
000021	2010000021	2010	2010-12-31	107097
000021	2011000021	2011	2011-12-31	119144
000021	2012000021	2012	2012-12-31	105474
000021	2013000021	2013	2013-12-31	98846
000021	2014000021	2014	2014-12-31	93794
000021	2015000021	2015	2015-12-31	120005
000021	2016000021	2016	2016-12-31	115781
000021	2017000021	2017	2017-12-31	102868
000021	2018000021	2018	2018-12-31	104129
000021	2019000021	2019	2019-12-31	112527
000021	2020000021	2020	2020-12-31	119709
000021	2021000021	2021	2021-12-31	120448
000023	2006000023	2006	2006-12-31	18464
000023	2007000023	2007	2007-12-31	17778
000023	2008000023	2008	2008-12-31	18847
000023	2009000023	2009	2009-12-31	21654
000023	2010000023	2010	2010-12-31	18854
000023	2011000023	2011	2011-12-31	17167
000023	2012000023	2012	2012-12-31	16312
000023	2013000023	2013	2013-12-31	14415
000023	2014000023	2014	2014-12-31	10310
000023	2015000023	2015	2015-12-31	13621
000023	2016000023	2016	2016-12-31	9182
000023	2017000023	2017	2017-12-31	12741
000023	2018000023	2018	2018-12-31	14274
000023	2019000023	2019	2019-12-31	15271
000023	2020000023	2020	2020-12-31	8529
000023	2021000023	2021	2021-12-31	8508
000030	2006000030	2006	2006-12-31	13045
000030	2007000030	2007	2007-12-31	13729
000030	2008000030	2008	2008-12-31	15887
000030	2009000030	2009	2009-12-31	12669
000030	2010000030	2010	2010-12-31	11133
000030	2011000030	2011	2011-12-31	24670
000030	2012000030	2012	2012-12-31	23023
000030	2013000030	2013	2013-12-31	25081
000030	2014000030	2014	2014-12-31	27832
000030	2015000030	2015	2015-12-31	43112
000030	2016000030	2016	2016-12-31	35383
000030	2017000030	2017	2017-12-31	34180
000030	2018000030	2018	2018-12-31	33820
000030	2019000030	2019	2019-12-31	29997
000030	2020000030	2020	2020-12-31	28243
000030	2021000030	2021	2021-12-31	29812
000039	2006000039	2006	2006-12-31	81863
000039	2007000039	2007	2007-12-31	346187
000039	2008000039	2008	2008-12-31	322461
000039	2009000039	2009	2009-12-31	251313
000039	2010000039	2010	2010-12-31	160312
000039	2011000039	2011	2011-12-31	210117
000039	2012000039	2012	2012-12-31	158327
000039	2013000039	2013	2013-12-31	129100
000039	2014000039	2014	2014-12-31	112442
000039	2015000039	2015	2015-12-31	76542
000039	2016000039	2016	2016-12-31	77211
000039	2017000039	2017	2017-12-31	71384
000039	2018000039	2018	2018-12-31	81286
000039	2019000039	2019	2019-12-31	80576
000039	2020000039	2020	2020-12-31	78512
000039	2021000039	2021	2021-12-31	92887
000045	2006000045	2006	2006-12-31	20853
000045	2007000045	2007	2007-12-31	20185
000045	2008000045	2008	2008-12-31	20380
000045	2009000045	2009	2009-12-31	16576
000045	2010000045	2010	2010-12-31	12879
000045	2011000045	2011	2011-12-31	22078
000045	2012000045	2012	2012-12-31	21190
000045	2013000045	2013	2013-12-31	17891
000045	2014000045	2014	2014-12-31	21007
000045	2015000045	2015	2015-12-31	30984
000045	2016000045	2016	2016-12-31	41555
000045	2017000045	2017	2017-12-31	38243
000045	2018000045	2018	2018-12-31	36891
000045	2019000045	2019	2019-12-31	31622
000045	2020000045	2020	2020-12-31	29622
000045	2021000045	2021	2021-12-31	25021
000048	2006000048	2006	2006-12-31	36292
000048	2007000048	2007	2007-12-31	31291
000048	2008000048	2008	2008-12-31	37258
000048	2009000048	2009	2009-12-31	31268
000048	2010000048	2010	2010-12-31	28587
000048	2011000048	2011	2011-12-31	17198
000048	2012000048	2012	2012-12-31	18789
000048	2013000048	2013	2013-12-31	13983
000048	2014000048	2014	2014-12-31	15422
000048	2015000048	2015	2015-12-31	21205
000048	2016000048	2016	2016-12-31	12188
000048	2017000048	2017	2017-12-31	10484
000048	2018000048	2018	2018-12-31	8733
000048	2019000048	2019	2019-12-31	9898
000048	2020000048	2020	2020-12-31	13359
000048	2021000048	2021	2021-12-31	15357
000049	2006000049	2006	2006-12-31	15036
000049	2007000049	2007	2007-12-31	8771
000049	2008000049	2008	2008-12-31	21780
000049	2009000049	2009	2009-12-31	23223
000049	2010000049	2010	2010-12-31	41861
000049	2011000049	2011	2011-12-31	33639
000049	2012000049	2012	2012-12-31	24613
000049	2013000049	2013	2013-12-31	10692
000049	2014000049	2014	2014-12-31	38295
000049	2015000049	2015	2015-12-31	25322
000049	2016000049	2016	2016-12-31	22594
000049	2017000049	2017	2017-12-31	31947
000049	2018000049	2018	2018-12-31	33546
000049	2019000049	2019	2019-12-31	41344
000049	2020000049	2020	2020-12-31	30208
000049	2021000049	2021	2021-12-31	47284
000050	2006000050	2006	2006-12-31	23047
000050	2007000050	2007	2007-12-31	21457
000050	2008000050	2008	2008-12-31	32798
000050	2009000050	2009	2009-12-31	47894
000050	2010000050	2010	2010-12-31	51234
000050	2011000050	2011	2011-12-31	55683
000050	2012000050	2012	2012-12-31	48276
000050	2013000050	2013	2013-12-31	46640
000050	2014000050	2014	2014-12-31	53555
000050	2015000050	2015	2015-12-31	57702
000050	2016000050	2016	2016-12-31	68251
000050	2017000050	2017	2017-12-31	88113
000050	2018000050	2018	2018-12-31	86442
000050	2019000050	2019	2019-12-31	91674
000050	2020000050	2020	2020-12-31	85910
000050	2021000050	2021	2021-12-31	96674
000055	2006000055	2006	2006-12-31	36972
000055	2007000055	2007	2007-12-31	56575
000055	2008000055	2008	2008-12-31	66792
000055	2009000055	2009	2009-12-31	66092
000055	2010000055	2010	2010-12-31	63780
000055	2011000055	2011	2011-12-31	79593
000055	2012000055	2012	2012-12-31	73145
000055	2013000055	2013	2013-12-31	56745
000055	2014000055	2014	2014-12-31	46209
000055	2015000055	2015	2015-12-31	47030
000055	2016000055	2016	2016-12-31	44032
000055	2017000055	2017	2017-12-31	58540
000055	2018000055	2018	2018-12-31	62746
000055	2019000055	2019	2019-12-31	67777
000055	2020000055	2020	2020-12-31	59221
000055	2021000055	2021	2021-12-31	59903
000059	2006000059	2006	2006-12-31	63335
000059	2007000059	2007	2007-12-31	65658
000059	2008000059	2008	2008-12-31	66451
000059	2009000059	2009	2009-12-31	62002
000059	2010000059	2010	2010-12-31	56576
000059	2011000059	2011	2011-12-31	66658
000059	2012000059	2012	2012-12-31	60063
000059	2013000059	2013	2013-12-31	57915
000059	2014000059	2014	2014-12-31	39039
000059	2015000059	2015	2015-12-31	60196
000059	2016000059	2016	2016-12-31	57218
000059	2017000059	2017	2017-12-31	77486
000059	2018000059	2018	2018-12-31	71463
000059	2019000059	2019	2019-12-31	66737
000059	2020000059	2020	2020-12-31	57968
000059	2021000059	2021	2021-12-31	53604
000060	2006000060	2006	2006-12-31	60285
000060	2007000060	2007	2007-12-31	136678
000060	2008000060	2008	2008-12-31	161677
000060	2009000060	2009	2009-12-31	117129
000060	2010000060	2010	2010-12-31	197127
000060	2011000060	2011	2011-12-31	245730
000060	2012000060	2012	2012-12-31	220507
000060	2013000060	2013	2013-12-31	205197
000060	2014000060	2014	2014-12-31	181630
000060	2015000060	2015	2015-12-31	167918
000060	2016000060	2016	2016-12-31	139725
000060	2017000060	2017	2017-12-31	150067
000060	2018000060	2018	2018-12-31	160894
000060	2019000060	2019	2019-12-31	159426
000060	2020000060	2020	2020-12-31	145242
000060	2021000060	2021	2021-12-31	163454
000063	2006000063	2006	2006-12-31	37729
000063	2007000063	2007	2007-12-31	43348
000063	2008000063	2008	2008-12-31	36324
000063	2009000063	2009	2009-12-31	32761
000063	2010000063	2010	2010-12-31	99640
000063	2011000063	2011	2011-12-31	115812
000063	2012000063	2012	2012-12-31	136777
000063	2013000063	2013	2013-12-31	168300
000063	2014000063	2014	2014-12-31	167184
000063	2015000063	2015	2015-12-31	200808
000063	2016000063	2016	2016-12-31	172424
000063	2017000063	2017	2017-12-31	266964
000063	2018000063	2018	2018-12-31	376976
000063	2019000063	2019	2019-12-31	313979
000063	2020000063	2020	2020-12-31	596189
000063	2021000063	2021	2021-12-31	447683
000066	2006000066	2006	2006-12-31	86320
000066	2007000066	2007	2007-12-31	72988
000066	2008000066	2008	2008-12-31	69259
000066	2009000066	2009	2009-12-31	34115
000066	2010000066	2010	2010-12-31	123054
000066	2011000066	2011	2011-12-31	116245
000066	2012000066	2012	2012-12-31	108131
000066	2013000066	2013	2013-12-31	102138
000066	2014000066	2014	2014-12-31	78435
000066	2015000066	2015	2015-12-31	81674
000066	2016000066	2016	2016-12-31	96378
000066	2017000066	2017	2017-12-31	158299
000066	2018000066	2018	2018-12-31	149762
000066	2019000066	2019	2019-12-31	178907
000066	2020000066	2020	2020-12-31	171024
000066	2021000066	2021	2021-12-31	199975
000070	2006000070	2006	2006-12-31	34270
000070	2007000070	2007	2007-12-31	25283
000070	2008000070	2008	2008-12-31	26567
000070	2009000070	2009	2009-12-31	24658
000070	2010000070	2010	2010-12-31	27241
000070	2011000070	2011	2011-12-31	23557
000070	2012000070	2012	2012-12-31	23590
000070	2013000070	2013	2013-12-31	26151
000070	2014000070	2014	2014-12-31	23260
000070	2015000070	2015	2015-12-31	21218
000070	2016000070	2016	2016-12-31	23915
000070	2017000070	2017	2017-12-31	37315
000070	2018000070	2018	2018-12-31	39392
000070	2019000070	2019	2019-12-31	87469
000070	2020000070	2020	2020-12-31	62730
000070	2021000070	2021	2021-12-31	62247
000100	2006000100	2006	2006-12-31	180760
000100	2007000100	2007	2007-12-31	398318
000100	2008000100	2008	2008-12-31	384317
000100	2009000100	2009	2009-12-31	362145
000100	2010000100	2010	2010-12-31	333862
000100	2011000100	2011	2011-12-31	726726
000100	2012000100	2012	2012-12-31	566807
000100	2013000100	2013	2013-12-31	483575
000100	2014000100	2014	2014-12-31	368079
000100	2015000100	2015	2015-12-31	586602
000100	2016000100	2016	2016-12-31	512718
000100	2017000100	2017	2017-12-31	467540
000100	2018000100	2018	2018-12-31	463789
000100	2019000100	2019	2019-12-31	433940
000100	2020000100	2020	2020-12-31	481178
000100	2021000100	2021	2021-12-31	799609
000153	2006000153	2006	2006-12-31	17531
000153	2007000153	2007	2007-12-31	36952
000153	2008000153	2008	2008-12-31	43872
000153	2009000153	2009	2009-12-31	41113
000153	2010000153	2010	2010-12-31	41704
000153	2011000153	2011	2011-12-31	42590
000153	2012000153	2012	2012-12-31	38527
000153	2013000153	2013	2013-12-31	33699
000153	2014000153	2014	2014-12-31	21980
000153	2015000153	2015	2015-12-31	39685
000153	2016000153	2016	2016-12-31	32736
000153	2017000153	2017	2017-12-31	34790
000153	2018000153	2018	2018-12-31	32949
000153	2019000153	2019	2019-12-31	33873
000153	2020000153	2020	2020-12-31	46340
000153	2021000153	2021	2021-12-31	28779
000157	2006000157	2006	2006-12-31	12185
000157	2007000157	2007	2007-12-31	24168
000157	2008000157	2008	2008-12-31	84074
000157	2009000157	2009	2009-12-31	85632
000157	2010000157	2010	2010-12-31	527886
000157	2011000157	2011	2011-12-31	485756
000157	2012000157	2012	2012-12-31	389156
000157	2013000157	2013	2013-12-31	444277
000157	2014000157	2014	2014-12-31	436293
000157	2015000157	2015	2015-12-31	460740
000157	2016000157	2016	2016-12-31	395238
000157	2017000157	2017	2017-12-31	379875
000157	2018000157	2018	2018-12-31	350700
000157	2019000157	2019	2019-12-31	268376
000157	2020000157	2020	2020-12-31	243970
000157	2021000157	2021	2021-12-31	422170
000301	2006000301	2006	2006-12-31	92890
000301	2007000301	2007	2007-12-31	191238
000301	2008000301	2008	2008-12-31	182324
000301	2009000301	2009	2009-12-31	158185
000301	2010000301	2010	2010-12-31	154049
000301	2011000301	2011	2011-12-31	145465
000301	2012000301	2012	2012-12-31	137011
000301	2013000301	2013	2013-12-31	127519
000301	2014000301	2014	2014-12-31	120856
000301	2015000301	2015	2015-12-31	118583
000301	2016000301	2016	2016-12-31	111599
000301	2017000301	2017	2017-12-31	104710
000301	2018000301	2018	2018-12-31	82316
000301	2019000301	2019	2019-12-31	74337
000301	2020000301	2020	2020-12-31	52882
000301	2021000301	2021	2021-12-31	121013
000333	2013000333	2013	2013-12-31	64617
000333	2014000333	2014	2014-12-31	99367
000333	2015000333	2015	2015-12-31	75479
000333	2016000333	2016	2016-12-31	107577
000333	2017000333	2017	2017-12-31	142730
000333	2018000333	2018	2018-12-31	228273
000333	2019000333	2019	2019-12-31	172279
000333	2020000333	2020	2020-12-31	226871
000333	2021000333	2021	2021-12-31	374562
000338	2007000338	2007	2007-12-31	58634
000338	2008000338	2008	2008-12-31	80406
000338	2009000338	2009	2009-12-31	47766
000338	2010000338	2010	2010-12-31	162630
000338	2011000338	2011	2011-12-31	176694
000338	2012000338	2012	2012-12-31	158422
000338	2013000338	2013	2013-12-31	146124
000338	2014000338	2014	2014-12-31	144309
000338	2015000338	2015	2015-12-31	174363
000338	2016000338	2016	2016-12-31	142440
000338	2017000338	2017	2017-12-31	201097
000338	2018000338	2018	2018-12-31	169760
000338	2019000338	2019	2019-12-31	160959
000338	2020000338	2020	2020-12-31	199047
000338	2021000338	2021	2021-12-31	474432
000400	2006000400	2006	2006-12-31	60468
000400	2007000400	2007	2007-12-31	39341
000400	2008000400	2008	2008-12-31	41600
000400	2009000400	2009	2009-12-31	40322
000400	2010000400	2010	2010-12-31	37527
000400	2011000400	2011	2011-12-31	33296
000400	2012000400	2012	2012-12-31	35512
000400	2013000400	2013	2013-12-31	27402
000400	2014000400	2014	2014-12-31	85814
000400	2015000400	2015	2015-12-31	70448
000400	2016000400	2016	2016-12-31	51372
000400	2017000400	2017	2017-12-31	63493
000400	2018000400	2018	2018-12-31	66971
000400	2019000400	2019	2019-12-31	62539
000400	2020000400	2020	2020-12-31	70048
000400	2021000400	2021	2021-12-31	93951
000401	2006000401	2006	2006-12-31	84706
000401	2007000401	2007	2007-12-31	42637
000401	2008000401	2008	2008-12-31	52036
000401	2009000401	2009	2009-12-31	32054
000401	2010000401	2010	2010-12-31	37440
000401	2011000401	2011	2011-12-31	59655
000401	2012000401	2012	2012-12-31	58253
000401	2013000401	2013	2013-12-31	62786
000401	2014000401	2014	2014-12-31	44696
000401	2015000401	2015	2015-12-31	67566
000401	2016000401	2016	2016-12-31	44662
000401	2017000401	2017	2017-12-31	139436
000401	2018000401	2018	2018-12-31	108740
000401	2019000401	2019	2019-12-31	100162
000401	2020000401	2020	2020-12-31	120535
000401	2021000401	2021	2021-12-31	109973
000403	2006000403	2006	2006-12-31	19541
000403	2007000403	2007	2007-12-31	18324
000403	2008000403	2008	2008-12-31	18395
000403	2009000403	2009	2009-12-31	18392
000403	2010000403	2010	2010-12-31	18392
000403	2011000403	2011	2011-12-31	18392
000403	2012000403	2012	2012-12-31	18392
000403	2013000403	2013	2013-12-31	21366
000403	2014000403	2014	2014-12-31	18977
000403	2015000403	2015	2015-12-31	17215
000403	2016000403	2016	2016-12-31	17884
000403	2017000403	2017	2017-12-31	13206
000403	2018000403	2018	2018-12-31	10939
000403	2019000403	2019	2019-12-31	10386
000403	2020000403	2020	2020-12-31	15115
000403	2021000403	2021	2021-12-31	15939
000404	2006000404	2006	2006-12-31	34117
000404	2007000404	2007	2007-12-31	30841
000404	2008000404	2008	2008-12-31	40780
000404	2009000404	2009	2009-12-31	37738
000404	2010000404	2010	2010-12-31	40682
000404	2011000404	2011	2011-12-31	34967
000404	2012000404	2012	2012-12-31	39027
000404	2013000404	2013	2013-12-31	36597
000404	2014000404	2014	2014-12-31	45571
000404	2015000404	2015	2015-12-31	50455
000404	2016000404	2016	2016-12-31	32481
000404	2017000404	2017	2017-12-31	42419
000404	2018000404	2018	2018-12-31	37621
000404	2019000404	2019	2019-12-31	33375
000404	2020000404	2020	2020-12-31	36672
000404	2021000404	2021	2021-12-31	32189
000408	2006000408	2006	2006-12-31	8875
000408	2007000408	2007	2007-12-31	11566
000408	2008000408	2008	2008-12-31	13381
000408	2009000408	2009	2009-12-31	13381
000408	2010000408	2010	2010-12-31	26087
000408	2011000408	2011	2011-12-31	34588
000408	2012000408	2012	2012-12-31	33623
000408	2013000408	2013	2013-12-31	24672
000408	2014000408	2014	2014-12-31	31174
000408	2015000408	2015	2015-12-31	31713
000408	2016000408	2016	2016-12-31	20865
000408	2017000408	2017	2017-12-31	28157
000408	2018000408	2018	2018-12-31	22547
000408	2019000408	2019	2019-12-31	27761
000408	2020000408	2020	2020-12-31	17929
000408	2021000408	2021	2021-12-31	39184
000413	2006000413	2006	2006-12-31	31335
000413	2007000413	2007	2007-12-31	23885
000413	2008000413	2008	2008-12-31	27532
000413	2009000413	2009	2009-12-31	31867
000413	2010000413	2010	2010-12-31	26424
000413	2011000413	2011	2011-12-31	19788
000413	2012000413	2012	2012-12-31	20743
000413	2013000413	2013	2013-12-31	16688
000413	2014000413	2014	2014-12-31	172663
000413	2015000413	2015	2015-12-31	212702
000413	2016000413	2016	2016-12-31	361573
000413	2017000413	2017	2017-12-31	376913
000413	2018000413	2018	2018-12-31	350362
000413	2019000413	2019	2019-12-31	409902
000413	2020000413	2020	2020-12-31	351411
000413	2021000413	2021	2021-12-31	318005
000418	2006000418	2006	2006-12-31	47504
000418	2007000418	2007	2007-12-31	35697
000418	2008000418	2008	2008-12-31	46487
000418	2009000418	2009	2009-12-31	32102
000418	2010000418	2010	2010-12-31	22976
000418	2011000418	2011	2011-12-31	31490
000418	2012000418	2012	2012-12-31	33689
000418	2013000418	2013	2013-12-31	28907
000418	2014000418	2014	2014-12-31	33520
000418	2015000418	2015	2015-12-31	22046
000418	2016000418	2016	2016-12-31	18394
000418	2017000418	2017	2017-12-31	16031
000418	2018000418	2018	2018-12-31	22531
000420	2006000420	2006	2006-12-31	69868
000420	2007000420	2007	2007-12-31	83494
000420	2008000420	2008	2008-12-31	93505
000420	2009000420	2009	2009-12-31	82040
000420	2010000420	2010	2010-12-31	52657
000420	2011000420	2011	2011-12-31	61277
000420	2012000420	2012	2012-12-31	52143
000420	2013000420	2013	2013-12-31	47242
000420	2014000420	2014	2014-12-31	45286
000420	2015000420	2015	2015-12-31	48793
000420	2016000420	2016	2016-12-31	59216
000420	2017000420	2017	2017-12-31	66500
000420	2018000420	2018	2018-12-31	67471
000420	2019000420	2019	2019-12-31	60744
000420	2020000420	2020	2020-12-31	73470
000420	2021000420	2021	2021-12-31	60333
000422	2006000422	2006	2006-12-31	66132
000422	2007000422	2007	2007-12-31	45552
000422	2008000422	2008	2008-12-31	65857
000422	2009000422	2009	2009-12-31	25468
000422	2010000422	2010	2010-12-31	66308
000422	2011000422	2011	2011-12-31	69714
000422	2012000422	2012	2012-12-31	69995
000422	2013000422	2013	2013-12-31	81687
000422	2014000422	2014	2014-12-31	63283
000422	2015000422	2015	2015-12-31	59357
000422	2016000422	2016	2016-12-31	47010
000422	2017000422	2017	2017-12-31	66249
000422	2018000422	2018	2018-12-31	59206
000422	2019000422	2019	2019-12-31	51676
000422	2020000422	2020	2020-12-31	41815
000422	2021000422	2021	2021-12-31	181693
000423	2006000423	2006	2006-12-31	39503
000423	2007000423	2007	2007-12-31	55585
000423	2008000423	2008	2008-12-31	53142
000423	2009000423	2009	2009-12-31	42535
000423	2010000423	2010	2010-12-31	45574
000423	2011000423	2011	2011-12-31	51080
000423	2012000423	2012	2012-12-31	55905
000423	2013000423	2013	2013-12-31	61739
000423	2014000423	2014	2014-12-31	73739
000423	2015000423	2015	2015-12-31	65946
000423	2016000423	2016	2016-12-31	71935
000423	2017000423	2017	2017-12-31	98803
000423	2018000423	2018	2018-12-31	90552
000423	2019000423	2019	2019-12-31	89404
000423	2020000423	2020	2020-12-31	72054
000423	2021000423	2021	2021-12-31	67365
000425	2006000425	2006	2006-12-31	39448
000425	2007000425	2007	2007-12-31	33402
000425	2008000425	2008	2008-12-31	20236
000425	2009000425	2009	2009-12-31	25456
000425	2010000425	2010	2010-12-31	28326
000425	2011000425	2011	2011-12-31	200019
000425	2012000425	2012	2012-12-31	170535
000425	2013000425	2013	2013-12-31	158262
000425	2014000425	2014	2014-12-31	157569
000425	2015000425	2015	2015-12-31	310633
000425	2016000425	2016	2016-12-31	261840
000425	2017000425	2017	2017-12-31	269749
000425	2018000425	2018	2018-12-31	252556
000425	2019000425	2019	2019-12-31	181816
000425	2020000425	2020	2020-12-31	223385
000425	2021000425	2021	2021-12-31	268225
000488	2006000488	2006	2006-12-31	72381
000488	2007000488	2007	2007-12-31	147136
000488	2008000488	2008	2008-12-31	153980
000488	2009000488	2009	2009-12-31	156835
000488	2010000488	2010	2010-12-31	168277
000488	2011000488	2011	2011-12-31	166389
000488	2012000488	2012	2012-12-31	156442
000488	2013000488	2013	2013-12-31	131890
000488	2014000488	2014	2014-12-31	128595
000488	2015000488	2015	2015-12-31	111976
000488	2016000488	2016	2016-12-31	106915
000488	2017000488	2017	2017-12-31	94435
000488	2018000488	2018	2018-12-31	120930
000488	2019000488	2019	2019-12-31	120766
000488	2020000488	2020	2020-12-31	119948
000488	2021000488	2021	2021-12-31	183981
000505	2006000505	2006	2006-12-31	41388
000505	2007000505	2007	2007-12-31	33957
000505	2008000505	2008	2008-12-31	53924
000505	2009000505	2009	2009-12-31	41762
000505	2010000505	2010	2010-12-31	52354
000505	2011000505	2011	2011-12-31	44647
000505	2012000505	2012	2012-12-31	42242
000505	2013000505	2013	2013-12-31	37262
000505	2014000505	2014	2014-12-31	34036
000505	2015000505	2015	2015-12-31	39996
000505	2016000505	2016	2016-12-31	33468
000505	2017000505	2017	2017-12-31	30241
000505	2018000505	2018	2018-12-31	38776
000505	2019000505	2019	2019-12-31	37551
000505	2020000505	2020	2020-12-31	71627
000505	2021000505	2021	2021-12-31	59249
000510	2006000510	2006	2006-12-31	73887
000510	2007000510	2007	2007-12-31	111209
000510	2008000510	2008	2008-12-31	96616
000510	2009000510	2009	2009-12-31	58991
000510	2010000510	2010	2010-12-31	46727
000510	2011000510	2011	2011-12-31	70950
000510	2012000510	2012	2012-12-31	67005
000510	2013000510	2013	2013-12-31	74588
000510	2014000510	2014	2014-12-31	83666
000510	2015000510	2015	2015-12-31	48347
000510	2016000510	2016	2016-12-31	75714
000510	2017000510	2017	2017-12-31	56437
000510	2018000510	2018	2018-12-31	52861
000510	2019000510	2019	2019-12-31	55043
000510	2020000510	2020	2020-12-31	43607
000510	2021000510	2021	2021-12-31	47966
000511	2006000511	2006	2006-12-31	47096
000511	2007000511	2007	2007-12-31	158617
000511	2008000511	2008	2008-12-31	206470
000511	2009000511	2009	2009-12-31	211462
000511	2010000511	2010	2010-12-31	191537
000511	2011000511	2011	2011-12-31	173175
000511	2012000511	2012	2012-12-31	153287
000511	2013000511	2013	2013-12-31	126969
000511	2014000511	2014	2014-12-31	165143
000511	2015000511	2015	2015-12-31	195178
000511	2016000511	2016	2016-12-31	191670
000511	2017000511	2017	2017-12-31	164821
000513	2006000513	2006	2006-12-31	38657
000513	2007000513	2007	2007-12-31	44397
000513	2008000513	2008	2008-12-31	34405
000513	2009000513	2009	2009-12-31	24320
000513	2010000513	2010	2010-12-31	18817
000513	2011000513	2011	2011-12-31	28837
000513	2012000513	2012	2012-12-31	20291
000513	2013000513	2013	2013-12-31	18548
000513	2014000513	2014	2014-12-31	11628
000513	2015000513	2015	2015-12-31	18068
000513	2016000513	2016	2016-12-31	13319
000513	2017000513	2017	2017-12-31	35681
000513	2018000513	2018	2018-12-31	46397
000513	2019000513	2019	2019-12-31	49642
000513	2020000513	2020	2020-12-31	57205
000513	2021000513	2021	2021-12-31	63214
000515	2006000515	2006	2006-12-31	24986
000515	2007000515	2007	2007-12-31	22636
000515	2008000515	2008	2008-12-31	12204
000518	2006000518	2006	2006-12-31	111963
000518	2007000518	2007	2007-12-31	209605
000518	2008000518	2008	2008-12-31	236189
000518	2009000518	2009	2009-12-31	208599
000518	2010000518	2010	2010-12-31	238966
000518	2011000518	2011	2011-12-31	193607
000518	2012000518	2012	2012-12-31	186518
000518	2013000518	2013	2013-12-31	183685
000518	2014000518	2014	2014-12-31	185893
000518	2015000518	2015	2015-12-31	122736
000518	2016000518	2016	2016-12-31	80783
000518	2017000518	2017	2017-12-31	70746
000518	2018000518	2018	2018-12-31	70482
000518	2019000518	2019	2019-12-31	84079
000518	2020000518	2020	2020-12-31	142671
000518	2021000518	2021	2021-12-31	118246
000519	2006000519	2006	2006-12-31	26515
000519	2007000519	2007	2007-12-31	24258
000519	2008000519	2008	2008-12-31	28387
000519	2009000519	2009	2009-12-31	19333
000519	2010000519	2010	2010-12-31	27504
000519	2011000519	2011	2011-12-31	25317
000519	2012000519	2012	2012-12-31	30034
000519	2013000519	2013	2013-12-31	26130
000519	2014000519	2014	2014-12-31	31186
000519	2015000519	2015	2015-12-31	63712
000519	2016000519	2016	2016-12-31	69780
000519	2017000519	2017	2017-12-31	88422
000519	2018000519	2018	2018-12-31	87613
000519	2019000519	2019	2019-12-31	99585
000519	2020000519	2020	2020-12-31	113238
000519	2021000519	2021	2021-12-31	103499
000521	2006000521	2006	2006-12-31	72247
000521	2007000521	2007	2007-12-31	73349
000521	2008000521	2008	2008-12-31	74522
000521	2009000521	2009	2009-12-31	51994
000521	2010000521	2010	2010-12-31	61263
000521	2011000521	2011	2011-12-31	57513
000521	2012000521	2012	2012-12-31	64870
000521	2013000521	2013	2013-12-31	58561
000521	2014000521	2014	2014-12-31	59179
000521	2015000521	2015	2015-12-31	69624
000521	2016000521	2016	2016-12-31	59595
000521	2017000521	2017	2017-12-31	61794
000521	2018000521	2018	2018-12-31	65470
000521	2019000521	2019	2019-12-31	61760
000521	2020000521	2020	2020-12-31	100662
000521	2021000521	2021	2021-12-31	64872
000522	2006000522	2006	2006-12-31	47706
000522	2007000522	2007	2007-12-31	46008
000522	2008000522	2008	2008-12-31	53103
000522	2009000522	2009	2009-12-31	104528
000522	2010000522	2010	2010-12-31	72801
000522	2011000522	2011	2011-12-31	84500
000522	2012000522	2012	2012-12-31	59140
000523	2006000523	2006	2006-12-31	28884
000523	2007000523	2007	2007-12-31	27209
000523	2008000523	2008	2008-12-31	27865
000523	2009000523	2009	2009-12-31	23164
000523	2010000523	2010	2010-12-31	17350
000523	2011000523	2011	2011-12-31	22356
000523	2012000523	2012	2012-12-31	30562
000523	2013000523	2013	2013-12-31	33964
000523	2014000523	2014	2014-12-31	34187
000523	2015000523	2015	2015-12-31	39394
000523	2016000523	2016	2016-12-31	34753
000523	2017000523	2017	2017-12-31	36469
000523	2018000523	2018	2018-12-31	35338
000523	2019000523	2019	2019-12-31	41678
000523	2020000523	2020	2020-12-31	35054
000523	2021000523	2021	2021-12-31	26720
000527	2006000527	2006	2006-12-31	43218
000527	2007000527	2007	2007-12-31	55578
000527	2008000527	2008	2008-12-31	71901
000527	2009000527	2009	2009-12-31	49077
000527	2010000527	2010	2010-12-31	100509
000527	2011000527	2011	2011-12-31	102286
000527	2012000527	2012	2012-12-31	135592
000528	2006000528	2006	2006-12-31	25482
000528	2007000528	2007	2007-12-31	29122
000528	2008000528	2008	2008-12-31	60126
000528	2009000528	2009	2009-12-31	55250
000528	2010000528	2010	2010-12-31	72185
000528	2011000528	2011	2011-12-31	116418
000528	2012000528	2012	2012-12-31	105387
000528	2013000528	2013	2013-12-31	105271
000528	2014000528	2014	2014-12-31	103333
000528	2015000528	2015	2015-12-31	94785
000528	2016000528	2016	2016-12-31	78319
000528	2017000528	2017	2017-12-31	83111
000528	2018000528	2018	2018-12-31	93158
000528	2019000528	2019	2019-12-31	92232
000528	2020000528	2020	2020-12-31	82955
000528	2021000528	2021	2021-12-31	95051
000529	2006000529	2006	2006-12-31	75036
000529	2007000529	2007	2007-12-31	75036
000529	2008000529	2008	2008-12-31	75036
000529	2009000529	2009	2009-12-31	80901
000529	2010000529	2010	2010-12-31	68066
000529	2011000529	2011	2011-12-31	58496
000529	2012000529	2012	2012-12-31	59709
000529	2013000529	2013	2013-12-31	52578
000529	2014000529	2014	2014-12-31	48088
000529	2015000529	2015	2015-12-31	45322
000529	2016000529	2016	2016-12-31	40199
000529	2017000529	2017	2017-12-31	39700
000529	2018000529	2018	2018-12-31	37459
000529	2019000529	2019	2019-12-31	42606
000529	2020000529	2020	2020-12-31	39561
000529	2021000529	2021	2021-12-31	38148
000530	2006000530	2006	2006-12-31	50709
000530	2007000530	2007	2007-12-31	41875
000530	2008000530	2008	2008-12-31	41994
000530	2009000530	2009	2009-12-31	43790
000530	2010000530	2010	2010-12-31	36498
000530	2011000530	2011	2011-12-31	35605
000530	2012000530	2012	2012-12-31	45201
000530	2013000530	2013	2013-12-31	33548
000530	2014000530	2014	2014-12-31	38396
000530	2015000530	2015	2015-12-31	31566
000530	2016000530	2016	2016-12-31	36246
000530	2017000530	2017	2017-12-31	44696
000530	2018000530	2018	2018-12-31	51061
000530	2019000530	2019	2019-12-31	52255
000530	2020000530	2020	2020-12-31	54931
000530	2021000530	2021	2021-12-31	54572
000533	2006000533	2006	2006-12-31	49351
000533	2007000533	2007	2007-12-31	35527
000533	2008000533	2008	2008-12-31	54332
000533	2009000533	2009	2009-12-31	32280
000533	2010000533	2010	2010-12-31	59473
000533	2011000533	2011	2011-12-31	58429
000533	2012000533	2012	2012-12-31	55537
000533	2013000533	2013	2013-12-31	53545
000533	2014000533	2014	2014-12-31	52484
000533	2015000533	2015	2015-12-31	49484
000533	2016000533	2016	2016-12-31	37145
000533	2017000533	2017	2017-12-31	28954
000533	2018000533	2018	2018-12-31	55448
000533	2019000533	2019	2019-12-31	47244
000533	2020000533	2020	2020-12-31	40774
000533	2021000533	2021	2021-12-31	62862
000534	2006000534	2006	2006-12-31	43847
000534	2007000534	2007	2007-12-31	49169
000534	2008000534	2008	2008-12-31	54422
000534	2009000534	2009	2009-12-31	54422
000534	2010000534	2010	2010-12-31	41483
000534	2011000534	2011	2011-12-31	39317
000534	2012000534	2012	2012-12-31	40276
000534	2013000534	2013	2013-12-31	36916
000534	2014000534	2014	2014-12-31	30082
000534	2015000534	2015	2015-12-31	35976
000534	2016000534	2016	2016-12-31	24214
000534	2017000534	2017	2017-12-31	17670
000534	2018000534	2018	2018-12-31	16657
000534	2019000534	2019	2019-12-31	16582
000534	2020000534	2020	2020-12-31	16618
000534	2021000534	2021	2021-12-31	17692
000536	2006000536	2006	2006-12-31	7326
000536	2007000536	2007	2007-12-31	7326
000536	2008000536	2008	2008-12-31	7326
000536	2009000536	2009	2009-12-31	13343
000536	2010000536	2010	2010-12-31	15145
000536	2011000536	2011	2011-12-31	13186
000536	2012000536	2012	2012-12-31	11531
000536	2013000536	2013	2013-12-31	10043
000536	2014000536	2014	2014-12-31	39763
000536	2015000536	2015	2015-12-31	31005
000536	2016000536	2016	2016-12-31	27246
000536	2017000536	2017	2017-12-31	42324
000536	2018000536	2018	2018-12-31	53091
000536	2019000536	2019	2019-12-31	90116
000536	2020000536	2020	2020-12-31	57421
000536	2021000536	2021	2021-12-31	59379
000538	2006000538	2006	2006-12-31	15778
000538	2007000538	2007	2007-12-31	29189
000538	2008000538	2008	2008-12-31	13291
000538	2009000538	2009	2009-12-31	16325
000538	2010000538	2010	2010-12-31	38205
000538	2011000538	2011	2011-12-31	24719
000538	2012000538	2012	2012-12-31	21922
000538	2013000538	2013	2013-12-31	23320
000538	2014000538	2014	2014-12-31	55561
000538	2015000538	2015	2015-12-31	32663
000538	2016000538	2016	2016-12-31	38380
000538	2017000538	2017	2017-12-31	44948
000538	2018000538	2018	2018-12-31	57330
000538	2019000538	2019	2019-12-31	60609
000538	2020000538	2020	2020-12-31	94859
000538	2021000538	2021	2021-12-31	147427
000541	2006000541	2006	2006-12-31	57640
000541	2007000541	2007	2007-12-31	118195
000541	2008000541	2008	2008-12-31	127639
000541	2009000541	2009	2009-12-31	139642
000541	2010000541	2010	2010-12-31	150883
000541	2011000541	2011	2011-12-31	160362
000541	2012000541	2012	2012-12-31	154375
000541	2013000541	2013	2013-12-31	139442
000541	2014000541	2014	2014-12-31	135929
000541	2015000541	2015	2015-12-31	68543
000541	2016000541	2016	2016-12-31	85213
000541	2017000541	2017	2017-12-31	92005
000541	2018000541	2018	2018-12-31	91021
000541	2019000541	2019	2019-12-31	85911
000541	2020000541	2020	2020-12-31	78500
000541	2021000541	2021	2021-12-31	69896
000545	2006000545	2006	2006-12-31	26644
000545	2007000545	2007	2007-12-31	13515
000545	2008000545	2008	2008-12-31	41243
000545	2009000545	2009	2009-12-31	32052
000545	2010000545	2010	2010-12-31	33069
000545	2011000545	2011	2011-12-31	18612
000545	2012000545	2012	2012-12-31	19453
000545	2013000545	2013	2013-12-31	26400
000545	2014000545	2014	2014-12-31	13743
000545	2015000545	2015	2015-12-31	80036
000545	2016000545	2016	2016-12-31	85339
000545	2017000545	2017	2017-12-31	84601
000545	2018000545	2018	2018-12-31	75852
000545	2019000545	2019	2019-12-31	67806
000545	2020000545	2020	2020-12-31	86073
000545	2021000545	2021	2021-12-31	87471
000547	2006000547	2006	2006-12-31	33794
000547	2007000547	2007	2007-12-31	32387
000547	2008000547	2008	2008-12-31	47866
000547	2009000547	2009	2009-12-31	32373
000547	2010000547	2010	2010-12-31	27528
000547	2011000547	2011	2011-12-31	32020
000547	2012000547	2012	2012-12-31	45740
000547	2013000547	2013	2013-12-31	43312
000547	2014000547	2014	2014-12-31	54591
000547	2015000547	2015	2015-12-31	102831
000547	2016000547	2016	2016-12-31	100871
000547	2017000547	2017	2017-12-31	116398
000547	2018000547	2018	2018-12-31	103882
000547	2019000547	2019	2019-12-31	98657
000547	2020000547	2020	2020-12-31	72261
000547	2021000547	2021	2021-12-31	157206
000549	2006000549	2006	2006-12-31	37930
000550	2006000550	2006	2006-12-31	27769
000550	2007000550	2007	2007-12-31	34240
000550	2008000550	2008	2008-12-31	29178
000550	2009000550	2009	2009-12-31	27813
000550	2010000550	2010	2010-12-31	26038
000550	2011000550	2011	2011-12-31	24174
000550	2012000550	2012	2012-12-31	23493
000550	2013000550	2013	2013-12-31	19311
000550	2014000550	2014	2014-12-31	17675
000550	2015000550	2015	2015-12-31	19437
000550	2016000550	2016	2016-12-31	19407
000550	2017000550	2017	2017-12-31	30482
000550	2018000550	2018	2018-12-31	30076
000550	2019000550	2019	2019-12-31	27891
000550	2020000550	2020	2020-12-31	45681
000550	2021000550	2021	2021-12-31	50481
000553	2006000553	2006	2006-12-31	35671
000553	2007000553	2007	2007-12-31	142593
000553	2008000553	2008	2008-12-31	124985
000553	2009000553	2009	2009-12-31	104072
000553	2010000553	2010	2010-12-31	75295
000553	2011000553	2011	2011-12-31	75015
000553	2012000553	2012	2012-12-31	78002
000553	2013000553	2013	2013-12-31	59123
000553	2014000553	2014	2014-12-31	62853
000553	2015000553	2015	2015-12-31	63199
000553	2016000553	2016	2016-12-31	67149
000553	2017000553	2017	2017-12-31	50534
000553	2018000553	2018	2018-12-31	52800
000553	2019000553	2019	2019-12-31	48058
000553	2020000553	2020	2020-12-31	48018
000553	2021000553	2021	2021-12-31	44886
000559	2006000559	2006	2006-12-31	33672
000559	2007000559	2007	2007-12-31	56309
000559	2008000559	2008	2008-12-31	63979
000559	2009000559	2009	2009-12-31	71500
000559	2010000559	2010	2010-12-31	69166
000559	2011000559	2011	2011-12-31	92407
000559	2012000559	2012	2012-12-31	90543
000559	2013000559	2013	2013-12-31	84677
000559	2014000559	2014	2014-12-31	122190
000559	2015000559	2015	2015-12-31	150567
000559	2016000559	2016	2016-12-31	145745
000559	2017000559	2017	2017-12-31	135708
000559	2018000559	2018	2018-12-31	119817
000559	2019000559	2019	2019-12-31	104713
000559	2020000559	2020	2020-12-31	96123
000559	2021000559	2021	2021-12-31	96748
000561	2006000561	2006	2006-12-31	80934
000561	2007000561	2007	2007-12-31	42784
000561	2008000561	2008	2008-12-31	40124
000561	2009000561	2009	2009-12-31	37514
000561	2010000561	2010	2010-12-31	36879
000561	2011000561	2011	2011-12-31	36862
000561	2012000561	2012	2012-12-31	36738
000561	2013000561	2013	2013-12-31	40690
000561	2014000561	2014	2014-12-31	41229
000561	2015000561	2015	2015-12-31	55775
000561	2016000561	2016	2016-12-31	45362
000561	2017000561	2017	2017-12-31	55565
000561	2018000561	2018	2018-12-31	53029
000561	2019000561	2019	2019-12-31	50484
000561	2020000561	2020	2020-12-31	49109
000561	2021000561	2021	2021-12-31	48148
000565	2006000565	2006	2006-12-31	21822
000565	2007000565	2007	2007-12-31	13909
000565	2008000565	2008	2008-12-31	27267
000565	2009000565	2009	2009-12-31	24543
000565	2010000565	2010	2010-12-31	31094
000565	2011000565	2011	2011-12-31	25901
000565	2012000565	2012	2012-12-31	24368
000565	2013000565	2013	2013-12-31	24283
000565	2014000565	2014	2014-12-31	18553
000565	2015000565	2015	2015-12-31	56155
000565	2016000565	2016	2016-12-31	52189
000565	2017000565	2017	2017-12-31	45554
000565	2018000565	2018	2018-12-31	40738
000565	2019000565	2019	2019-12-31	37396
000565	2020000565	2020	2020-12-31	32481
000565	2021000565	2021	2021-12-31	31552
000566	2006000566	2006	2006-12-31	25056
000566	2007000566	2007	2007-12-31	25056
000566	2008000566	2008	2008-12-31	20696
000566	2009000566	2009	2009-12-31	28775
000566	2010000566	2010	2010-12-31	10521
000566	2011000566	2011	2011-12-31	12941
000566	2012000566	2012	2012-12-31	15395
000566	2013000566	2013	2013-12-31	21821
000566	2014000566	2014	2014-12-31	19975
000566	2015000566	2015	2015-12-31	33211
000566	2016000566	2016	2016-12-31	39672
000566	2017000566	2017	2017-12-31	33731
000566	2018000566	2018	2018-12-31	49321
000566	2019000566	2019	2019-12-31	48949
000566	2020000566	2020	2020-12-31	41848
000566	2021000566	2021	2021-12-31	59852
000568	2006000568	2006	2006-12-31	26722
000568	2007000568	2007	2007-12-31	27705
000568	2008000568	2008	2008-12-31	36631
000568	2009000568	2009	2009-12-31	58665
000568	2010000568	2010	2010-12-31	75647
000568	2011000568	2011	2011-12-31	46500
000568	2012000568	2012	2012-12-31	63431
000568	2013000568	2013	2013-12-31	84038
000568	2014000568	2014	2014-12-31	82995
000568	2015000568	2015	2015-12-31	73303
000568	2016000568	2016	2016-12-31	53696
000568	2017000568	2017	2017-12-31	54930
000568	2018000568	2018	2018-12-31	70896
000568	2019000568	2019	2019-12-31	93643
000568	2020000568	2020	2020-12-31	133242
000568	2021000568	2021	2021-12-31	142588
000569	2006000569	2006	2006-12-31	49405
000569	2007000569	2007	2007-12-31	35031
000569	2008000569	2008	2008-12-31	27174
000570	2006000570	2006	2006-12-31	63260
000570	2007000570	2007	2007-12-31	77905
000570	2008000570	2008	2008-12-31	71014
000570	2009000570	2009	2009-12-31	120954
000570	2010000570	2010	2010-12-31	97346
000570	2011000570	2011	2011-12-31	96356
000570	2012000570	2012	2012-12-31	87837
000570	2013000570	2013	2013-12-31	81013
000570	2014000570	2014	2014-12-31	67414
000570	2015000570	2015	2015-12-31	57048
000570	2016000570	2016	2016-12-31	49929
000570	2017000570	2017	2017-12-31	52046
000570	2018000570	2018	2018-12-31	49546
000570	2019000570	2019	2019-12-31	50382
000570	2020000570	2020	2020-12-31	47770
000570	2021000570	2021	2021-12-31	49947
000572	2006000572	2006	2006-12-31	17960
000572	2007000572	2007	2007-12-31	83427
000572	2008000572	2008	2008-12-31	73540
000572	2009000572	2009	2009-12-31	107658
000572	2010000572	2010	2010-12-31	107541
000572	2011000572	2011	2011-12-31	105048
000572	2012000572	2012	2012-12-31	105825
000572	2013000572	2013	2013-12-31	91841
000572	2014000572	2014	2014-12-31	79685
000572	2015000572	2015	2015-12-31	107138
000572	2016000572	2016	2016-12-31	97114
000572	2017000572	2017	2017-12-31	93938
000572	2018000572	2018	2018-12-31	95406
000572	2019000572	2019	2019-12-31	80050
000572	2020000572	2020	2020-12-31	62544
000572	2021000572	2021	2021-12-31	91970
000576	2006000576	2006	2006-12-31	55282
000576	2007000576	2007	2007-12-31	49099
000576	2008000576	2008	2008-12-31	79763
000576	2009000576	2009	2009-12-31	40550
000576	2010000576	2010	2010-12-31	30421
000576	2011000576	2011	2011-12-31	29145
000576	2012000576	2012	2012-12-31	28872
000576	2013000576	2013	2013-12-31	22560
000576	2014000576	2014	2014-12-31	18460
000576	2015000576	2015	2015-12-31	25912
000576	2016000576	2016	2016-12-31	36463
000576	2017000576	2017	2017-12-31	14447
000576	2018000576	2018	2018-12-31	34828
000576	2019000576	2019	2019-12-31	28567
000576	2020000576	2020	2020-12-31	39897
000576	2021000576	2021	2021-12-31	42787
000578	2006000578	2006	2006-12-31	22581
000578	2007000578	2007	2007-12-31	22541
000578	2008000578	2008	2008-12-31	17399
000578	2009000578	2009	2009-12-31	29024
000578	2010000578	2010	2010-12-31	32910
000581	2006000581	2006	2006-12-31	44384
000581	2007000581	2007	2007-12-31	44576
000581	2008000581	2008	2008-12-31	58390
000581	2009000581	2009	2009-12-31	33234
000581	2010000581	2010	2010-12-31	36107
000581	2011000581	2011	2011-12-31	32789
000581	2012000581	2012	2012-12-31	28446
000581	2013000581	2013	2013-12-31	34932
000581	2014000581	2014	2014-12-31	39507
000581	2015000581	2015	2015-12-31	60624
000581	2016000581	2016	2016-12-31	44781
000581	2017000581	2017	2017-12-31	62600
000581	2018000581	2018	2018-12-31	60946
000581	2019000581	2019	2019-12-31	56658
000581	2020000581	2020	2020-12-31	58092
000581	2021000581	2021	2021-12-31	72648
000584	2006000584	2006	2006-12-31	16734
000584	2007000584	2007	2007-12-31	54268
000584	2008000584	2008	2008-12-31	51476
000584	2009000584	2009	2009-12-31	31288
000584	2010000584	2010	2010-12-31	41625
000584	2011000584	2011	2011-12-31	38996
000584	2012000584	2012	2012-12-31	32598
000584	2013000584	2013	2013-12-31	36697
000584	2014000584	2014	2014-12-31	44314
000584	2015000584	2015	2015-12-31	60437
000584	2016000584	2016	2016-12-31	40058
000584	2017000584	2017	2017-12-31	34605
000584	2018000584	2018	2018-12-31	37692
000584	2019000584	2019	2019-12-31	40896
000584	2020000584	2020	2020-12-31	34219
000584	2021000584	2021	2021-12-31	56366
000585	2006000585	2006	2006-12-31	48849
000585	2007000585	2007	2007-12-31	142898
000585	2008000585	2008	2008-12-31	136998
000585	2009000585	2009	2009-12-31	96919
000585	2010000585	2010	2010-12-31	92607
000585	2011000585	2011	2011-12-31	90341
000585	2012000585	2012	2012-12-31	84564
000585	2013000585	2013	2013-12-31	78898
000585	2014000585	2014	2014-12-31	80047
000585	2015000585	2015	2015-12-31	94922
000585	2016000585	2016	2016-12-31	75817
000585	2017000585	2017	2017-12-31	73256
000585	2018000585	2018	2018-12-31	68537
000585	2019000585	2019	2019-12-31	59456
000585	2020000585	2020	2020-12-31	51387
000585	2021000585	2021	2021-12-31	46859
000586	2006000586	2006	2006-12-31	18209
000586	2007000586	2007	2007-12-31	32688
000586	2008000586	2008	2008-12-31	26686
000586	2009000586	2009	2009-12-31	22986
000586	2010000586	2010	2010-12-31	17756
000586	2011000586	2011	2011-12-31	28075
000586	2012000586	2012	2012-12-31	23592
000586	2013000586	2013	2013-12-31	20862
000586	2014000586	2014	2014-12-31	17901
000586	2015000586	2015	2015-12-31	14374
000586	2016000586	2016	2016-12-31	9872
000586	2017000586	2017	2017-12-31	7711
000586	2018000586	2018	2018-12-31	27658
000586	2019000586	2019	2019-12-31	26477
000586	2020000586	2020	2020-12-31	20755
000586	2021000586	2021	2021-12-31	19464
000589	2006000589	2006	2006-12-31	53877
000589	2007000589	2007	2007-12-31	49437
000589	2008000589	2008	2008-12-31	49636
000589	2009000589	2009	2009-12-31	50077
000589	2010000589	2010	2010-12-31	56600
000589	2011000589	2011	2011-12-31	63355
000589	2012000589	2012	2012-12-31	57307
000589	2013000589	2013	2013-12-31	55688
000589	2014000589	2014	2014-12-31	47715
000589	2015000589	2015	2015-12-31	76975
000589	2016000589	2016	2016-12-31	65025
000589	2017000589	2017	2017-12-31	63992
000589	2018000589	2018	2018-12-31	59472
000589	2019000589	2019	2019-12-31	57370
000589	2020000589	2020	2020-12-31	51905
000589	2021000589	2021	2021-12-31	52020
000590	2006000590	2006	2006-12-31	24720
000590	2007000590	2007	2007-12-31	35846
000590	2008000590	2008	2008-12-31	37184
000590	2009000590	2009	2009-12-31	31971
000590	2010000590	2010	2010-12-31	24926
000590	2011000590	2011	2011-12-31	24817
000590	2012000590	2012	2012-12-31	22754
000590	2013000590	2013	2013-12-31	16754
000590	2014000590	2014	2014-12-31	17290
000590	2015000590	2015	2015-12-31	12581
000590	2016000590	2016	2016-12-31	12153
000590	2017000590	2017	2017-12-31	12197
000590	2018000590	2018	2018-12-31	13272
000590	2019000590	2019	2019-12-31	22714
000590	2020000590	2020	2020-12-31	16506
000590	2021000590	2021	2021-12-31	17016
000595	2006000595	2006	2006-12-31	24583
000595	2007000595	2007	2007-12-31	39365
000595	2008000595	2008	2008-12-31	15984
000595	2009000595	2009	2009-12-31	17370
000595	2010000595	2010	2010-12-31	24945
000595	2011000595	2011	2011-12-31	17021
000595	2012000595	2012	2012-12-31	16165
000595	2013000595	2013	2013-12-31	15896
000595	2014000595	2014	2014-12-31	25200
000595	2015000595	2015	2015-12-31	26854
000595	2016000595	2016	2016-12-31	68952
000595	2017000595	2017	2017-12-31	54405
000595	2018000595	2018	2018-12-31	47493
000595	2019000595	2019	2019-12-31	57965
000595	2020000595	2020	2020-12-31	34897
000595	2021000595	2021	2021-12-31	43588
000596	2006000596	2006	2006-12-31	17732
000596	2007000596	2007	2007-12-31	36965
000596	2008000596	2008	2008-12-31	30612
000596	2009000596	2009	2009-12-31	19131
000596	2010000596	2010	2010-12-31	14180
000596	2011000596	2011	2011-12-31	11255
000596	2012000596	2012	2012-12-31	32085
000596	2013000596	2013	2013-12-31	40772
000596	2014000596	2014	2014-12-31	27298
000596	2015000596	2015	2015-12-31	23539
000596	2016000596	2016	2016-12-31	21272
000596	2017000596	2017	2017-12-31	25431
000596	2018000596	2018	2018-12-31	29761
000596	2019000596	2019	2019-12-31	21204
000596	2020000596	2020	2020-12-31	31247
000596	2021000596	2021	2021-12-31	31645
000597	2006000597	2006	2006-12-31	41179
000597	2007000597	2007	2007-12-31	26285
000597	2008000597	2008	2008-12-31	30821
000597	2009000597	2009	2009-12-31	42177
000597	2010000597	2010	2010-12-31	51395
000597	2011000597	2011	2011-12-31	38648
000597	2012000597	2012	2012-12-31	40854
000597	2013000597	2013	2013-12-31	40716
000597	2014000597	2014	2014-12-31	43623
000597	2015000597	2015	2015-12-31	43780
000597	2016000597	2016	2016-12-31	37343
000597	2017000597	2017	2017-12-31	34225
000597	2018000597	2018	2018-12-31	28446
000597	2019000597	2019	2019-12-31	33103
000597	2020000597	2020	2020-12-31	37538
000597	2021000597	2021	2021-12-31	35031
000599	2006000599	2006	2006-12-31	51818
000599	2007000599	2007	2007-12-31	97012
000599	2008000599	2008	2008-12-31	87636
000599	2009000599	2009	2009-12-31	102290
000599	2010000599	2010	2010-12-31	94257
000599	2011000599	2011	2011-12-31	89117
000599	2012000599	2012	2012-12-31	84965
000599	2013000599	2013	2013-12-31	76649
000599	2014000599	2014	2014-12-31	66697
000599	2015000599	2015	2015-12-31	71556
000599	2016000599	2016	2016-12-31	67442
000599	2017000599	2017	2017-12-31	67157
000599	2018000599	2018	2018-12-31	61191
000599	2019000599	2019	2019-12-31	63364
000599	2020000599	2020	2020-12-31	56079
000599	2021000599	2021	2021-12-31	52177
000611	2006000611	2006	2006-12-31	28516
000611	2007000611	2007	2007-12-31	28202
000611	2008000611	2008	2008-12-31	35174
000611	2009000611	2009	2009-12-31	40429
000611	2010000611	2010	2010-12-31	51552
000611	2011000611	2011	2011-12-31	40387
000611	2012000611	2012	2012-12-31	35962
000611	2013000611	2013	2013-12-31	32733
000611	2014000611	2014	2014-12-31	26181
000611	2015000611	2015	2015-12-31	34286
000611	2016000611	2016	2016-12-31	26431
000611	2017000611	2017	2017-12-31	23500
000611	2018000611	2018	2018-12-31	19355
000611	2019000611	2019	2019-12-31	19057
000611	2020000611	2020	2020-12-31	16019
000611	2021000611	2021	2021-12-31	15703
000612	2006000612	2006	2006-12-31	29949
000612	2007000612	2007	2007-12-31	69322
000612	2008000612	2008	2008-12-31	97330
000612	2009000612	2009	2009-12-31	64692
000612	2010000612	2010	2010-12-31	108087
000612	2011000612	2011	2011-12-31	103714
000612	2012000612	2012	2012-12-31	96377
000612	2013000612	2013	2013-12-31	93093
000612	2014000612	2014	2014-12-31	98310
000612	2015000612	2015	2015-12-31	80248
000612	2016000612	2016	2016-12-31	65865
000612	2017000612	2017	2017-12-31	54824
000612	2018000612	2018	2018-12-31	54164
000612	2019000612	2019	2019-12-31	58408
000612	2020000612	2020	2020-12-31	81042
000612	2021000612	2021	2021-12-31	109340
000619	2006000619	2006	2006-12-31	17367
000619	2007000619	2007	2007-12-31	62590
000619	2008000619	2008	2008-12-31	52888
000619	2009000619	2009	2009-12-31	54576
000619	2010000619	2010	2010-12-31	57365
000619	2011000619	2011	2011-12-31	51702
000619	2012000619	2012	2012-12-31	51140
000619	2013000619	2013	2013-12-31	49225
000619	2014000619	2014	2014-12-31	46259
000619	2015000619	2015	2015-12-31	25431
000619	2016000619	2016	2016-12-31	28449
000619	2017000619	2017	2017-12-31	31201
000619	2018000619	2018	2018-12-31	29350
000619	2019000619	2019	2019-12-31	27807
000619	2020000619	2020	2020-12-31	26395
000619	2021000619	2021	2021-12-31	23736
000622	2006000622	2006	2006-12-31	18587
000622	2007000622	2007	2007-12-31	18586
000622	2008000622	2008	2008-12-31	18587
000622	2009000622	2009	2009-12-31	18587
000622	2010000622	2010	2010-12-31	18587
000622	2011000622	2011	2011-12-31	18587
000622	2012000622	2012	2012-12-31	18586
000622	2013000622	2013	2013-12-31	22557
000622	2014000622	2014	2014-12-31	22557
000622	2015000622	2015	2015-12-31	24270
000622	2016000622	2016	2016-12-31	20776
000622	2017000622	2017	2017-12-31	19542
000622	2018000622	2018	2018-12-31	60237
000622	2019000622	2019	2019-12-31	41455
000622	2020000622	2020	2020-12-31	40070
000622	2021000622	2021	2021-12-31	27096
000623	2006000623	2006	2006-12-31	11491
000623	2007000623	2007	2007-12-31	124630
000623	2008000623	2008	2008-12-31	116182
000623	2009000623	2009	2009-12-31	77489
000623	2010000623	2010	2010-12-31	118529
000623	2011000623	2011	2011-12-31	107844
000623	2012000623	2012	2012-12-31	104614
000623	2013000623	2013	2013-12-31	100216
000623	2014000623	2014	2014-12-31	88141
000623	2015000623	2015	2015-12-31	95552
000623	2016000623	2016	2016-12-31	94273
000623	2017000623	2017	2017-12-31	93578
000623	2018000623	2018	2018-12-31	91219
000623	2019000623	2019	2019-12-31	90564
000623	2020000623	2020	2020-12-31	91046
000623	2021000623	2021	2021-12-31	83743
000625	2006000625	2006	2006-12-31	57337
000625	2007000625	2007	2007-12-31	127105
000625	2008000625	2008	2008-12-31	234597
000625	2009000625	2009	2009-12-31	210073
000625	2010000625	2010	2010-12-31	233812
000625	2011000625	2011	2011-12-31	271278
000625	2012000625	2012	2012-12-31	172908
000625	2013000625	2013	2013-12-31	104567
000625	2014000625	2014	2014-12-31	93254
000625	2015000625	2015	2015-12-31	149075
000625	2016000625	2016	2016-12-31	155204
000625	2017000625	2017	2017-12-31	200134
000625	2018000625	2018	2018-12-31	189472
000625	2019000625	2019	2019-12-31	154222
000625	2020000625	2020	2020-12-31	351846
000625	2021000625	2021	2021-12-31	593511
000629	2006000629	2006	2006-12-31	150558
000629	2007000629	2007	2007-12-31	336460
000629	2008000629	2008	2008-12-31	206225
000629	2009000629	2009	2009-12-31	194743
000629	2010000629	2010	2010-12-31	131004
000629	2011000629	2011	2011-12-31	214233
000629	2012000629	2012	2012-12-31	204589
000629	2013000629	2013	2013-12-31	203920
000629	2014000629	2014	2014-12-31	221644
000629	2015000629	2015	2015-12-31	388253
000629	2016000629	2016	2016-12-31	337565
000629	2017000629	2017	2017-12-31	309056
000629	2018000629	2018	2018-12-31	299998
000629	2019000629	2019	2019-12-31	251442
000629	2020000629	2020	2020-12-31	237801
000629	2021000629	2021	2021-12-31	239161
000630	2006000630	2006	2006-12-31	95829
000630	2007000630	2007	2007-12-31	258744
000630	2008000630	2008	2008-12-31	233096
000630	2009000630	2009	2009-12-31	203574
000630	2010000630	2010	2010-12-31	112662
000630	2011000630	2011	2011-12-31	203166
000630	2012000630	2012	2012-12-31	177885
000630	2013000630	2013	2013-12-31	179524
000630	2014000630	2014	2014-12-31	155369
000630	2015000630	2015	2015-12-31	567681
000630	2016000630	2016	2016-12-31	436995
000630	2017000630	2017	2017-12-31	450152
000630	2018000630	2018	2018-12-31	417029
000630	2019000630	2019	2019-12-31	387251
000630	2020000630	2020	2020-12-31	332435
000630	2021000630	2021	2021-12-31	405844
000633	2006000633	2006	2006-12-31	12720
000633	2007000633	2007	2007-12-31	26319
000633	2008000633	2008	2008-12-31	26319
000633	2009000633	2009	2009-12-31	41629
000633	2010000633	2010	2010-12-31	24098
000633	2011000633	2011	2011-12-31	19035
000633	2012000633	2012	2012-12-31	17006
000633	2013000633	2013	2013-12-31	19025
000633	2014000633	2014	2014-12-31	16580
000633	2015000633	2015	2015-12-31	29286
000633	2016000633	2016	2016-12-31	28116
000633	2017000633	2017	2017-12-31	23590
000633	2018000633	2018	2018-12-31	26990
000633	2019000633	2019	2019-12-31	25931
000633	2020000633	2020	2020-12-31	31589
000633	2021000633	2021	2021-12-31	25837
000635	2006000635	2006	2006-12-31	18135
000635	2007000635	2007	2007-12-31	21196
000635	2008000635	2008	2008-12-31	24197
000635	2009000635	2009	2009-12-31	18412
000635	2010000635	2010	2010-12-31	24987
000635	2011000635	2011	2011-12-31	27197
000635	2012000635	2012	2012-12-31	24307
000635	2013000635	2013	2013-12-31	26596
000635	2014000635	2014	2014-12-31	22768
000635	2015000635	2015	2015-12-31	22532
000635	2016000635	2016	2016-12-31	40645
000635	2017000635	2017	2017-12-31	30410
000635	2018000635	2018	2018-12-31	30112
000635	2019000635	2019	2019-12-31	26847
000635	2020000635	2020	2020-12-31	22306
000635	2021000635	2021	2021-12-31	35203
000636	2006000636	2006	2006-12-31	80858
000636	2007000636	2007	2007-12-31	86767
000636	2008000636	2008	2008-12-31	79636
000636	2009000636	2009	2009-12-31	75775
000636	2010000636	2010	2010-12-31	126665
000636	2011000636	2011	2011-12-31	107964
000636	2012000636	2012	2012-12-31	97218
000636	2013000636	2013	2013-12-31	88937
000636	2014000636	2014	2014-12-31	69950
000636	2015000636	2015	2015-12-31	66213
000636	2016000636	2016	2016-12-31	62125
000636	2017000636	2017	2017-12-31	77391
000636	2018000636	2018	2018-12-31	107468
000636	2019000636	2019	2019-12-31	86497
000636	2020000636	2020	2020-12-31	71772
000636	2021000636	2021	2021-12-31	107250
000637	2006000637	2006	2006-12-31	4776
000637	2007000637	2007	2007-12-31	33800
000637	2008000637	2008	2008-12-31	35804
000637	2009000637	2009	2009-12-31	37928
000637	2010000637	2010	2010-12-31	29159
000637	2011000637	2011	2011-12-31	24359
000637	2012000637	2012	2012-12-31	28721
000637	2013000637	2013	2013-12-31	35013
000637	2014000637	2014	2014-12-31	33420
000637	2015000637	2015	2015-12-31	42466
000637	2016000637	2016	2016-12-31	36466
000637	2017000637	2017	2017-12-31	39760
000637	2018000637	2018	2018-12-31	37606
000637	2019000637	2019	2019-12-31	35467
000637	2020000637	2020	2020-12-31	30700
000637	2021000637	2021	2021-12-31	29546
000639	2006000639	2006	2006-12-31	8169
000639	2007000639	2007	2007-12-31	6607
000639	2008000639	2008	2008-12-31	8169
000639	2009000639	2009	2009-12-31	8203
000639	2010000639	2010	2010-12-31	4302
000639	2011000639	2011	2011-12-31	3775
000639	2012000639	2012	2012-12-31	8936
000639	2013000639	2013	2013-12-31	10870
000639	2014000639	2014	2014-12-31	9545
000639	2015000639	2015	2015-12-31	21332
000639	2016000639	2016	2016-12-31	16559
000639	2017000639	2017	2017-12-31	15440
000639	2018000639	2018	2018-12-31	22211
000639	2019000639	2019	2019-12-31	28209
000639	2020000639	2020	2020-12-31	39228
000639	2021000639	2021	2021-12-31	37090
000650	2006000650	2006	2006-12-31	17715
000650	2007000650	2007	2007-12-31	12791
000650	2008000650	2008	2008-12-31	14959
000650	2009000650	2009	2009-12-31	10290
000650	2010000650	2010	2010-12-31	14972
000650	2011000650	2011	2011-12-31	15748
000650	2012000650	2012	2012-12-31	40197
000650	2013000650	2013	2013-12-31	50289
000650	2014000650	2014	2014-12-31	40814
000650	2015000650	2015	2015-12-31	109662
000650	2016000650	2016	2016-12-31	102855
000650	2017000650	2017	2017-12-31	97399
000650	2018000650	2018	2018-12-31	87824
000650	2019000650	2019	2019-12-31	112198
000650	2020000650	2020	2020-12-31	113517
000650	2021000650	2021	2021-12-31	90081
000651	2006000651	2006	2006-12-31	40719
000651	2007000651	2007	2007-12-31	23095
000651	2008000651	2008	2008-12-31	24705
000651	2009000651	2009	2009-12-31	41695
000651	2010000651	2010	2010-12-31	136453
000651	2011000651	2011	2011-12-31	89535
000651	2012000651	2012	2012-12-31	58571
000651	2013000651	2013	2013-12-31	58820
000651	2014000651	2014	2014-12-31	71095
000651	2015000651	2015	2015-12-31	352276
000651	2016000651	2016	2016-12-31	396962
000651	2017000651	2017	2017-12-31	357373
000651	2018000651	2018	2018-12-31	551582
000651	2019000651	2019	2019-12-31	308228
000651	2020000651	2020	2020-12-31	480000
000651	2021000651	2021	2021-12-31	949288
000657	2006000657	2006	2006-12-31	18350
000657	2007000657	2007	2007-12-31	44267
000657	2008000657	2008	2008-12-31	38268
000657	2009000657	2009	2009-12-31	37678
000657	2010000657	2010	2010-12-31	31689
000657	2011000657	2011	2011-12-31	31689
000657	2012000657	2012	2012-12-31	31685
000657	2013000657	2013	2013-12-31	22093
000657	2014000657	2014	2014-12-31	16952
000657	2015000657	2015	2015-12-31	26445
000657	2016000657	2016	2016-12-31	38005
000657	2017000657	2017	2017-12-31	37079
000657	2018000657	2018	2018-12-31	38403
000657	2019000657	2019	2019-12-31	33899
000657	2020000657	2020	2020-12-31	32847
000657	2021000657	2021	2021-12-31	45041
000659	2006000659	2006	2006-12-31	76202
000659	2007000659	2007	2007-12-31	86628
000659	2008000659	2008	2008-12-31	85377
000659	2009000659	2009	2009-12-31	84506
000659	2010000659	2010	2010-12-31	68539
000659	2011000659	2011	2011-12-31	97679
000659	2012000659	2012	2012-12-31	97711
000659	2013000659	2013	2013-12-31	89950
000659	2014000659	2014	2014-12-31	81797
000659	2015000659	2015	2015-12-31	87434
000659	2016000659	2016	2016-12-31	68735
000659	2017000659	2017	2017-12-31	58383
000659	2018000659	2018	2018-12-31	56063
000659	2019000659	2019	2019-12-31	54525
000659	2020000659	2020	2020-12-31	48455
000659	2021000659	2021	2021-12-31	43385
000661	2006000661	2006	2006-12-31	26493
000661	2007000661	2007	2007-12-31	23588
000661	2008000661	2008	2008-12-31	20613
000661	2009000661	2009	2009-12-31	14585
000661	2010000661	2010	2010-12-31	19829
000661	2011000661	2011	2011-12-31	19580
000661	2012000661	2012	2012-12-31	16233
000661	2013000661	2013	2013-12-31	13121
000661	2014000661	2014	2014-12-31	13593
000661	2015000661	2015	2015-12-31	17045
000661	2016000661	2016	2016-12-31	15534
000661	2017000661	2017	2017-12-31	15709
000661	2018000661	2018	2018-12-31	18941
000661	2019000661	2019	2019-12-31	25802
000661	2020000661	2020	2020-12-31	78128
000661	2021000661	2021	2021-12-31	137013
000663	2006000663	2006	2006-12-31	20752
000663	2007000663	2007	2007-12-31	14605
000663	2008000663	2008	2008-12-31	26208
000663	2009000663	2009	2009-12-31	25573
000663	2010000663	2010	2010-12-31	24421
000663	2011000663	2011	2011-12-31	23509
000663	2012000663	2012	2012-12-31	30976
000663	2013000663	2013	2013-12-31	33031
000663	2014000663	2014	2014-12-31	23601
000663	2015000663	2015	2015-12-31	18972
000663	2016000663	2016	2016-12-31	27263
000663	2017000663	2017	2017-12-31	13283
000663	2018000663	2018	2018-12-31	20309
000663	2019000663	2019	2019-12-31	18365
000663	2020000663	2020	2020-12-31	13725
000663	2021000663	2021	2021-12-31	15371
000670	2006000670	2006	2006-12-31	37322
000670	2007000670	2007	2007-12-31	31216
000670	2008000670	2008	2008-12-31	31219
000670	2009000670	2009	2009-12-31	31219
000670	2010000670	2010	2010-12-31	31219
000670	2011000670	2011	2011-12-31	31216
000670	2012000670	2012	2012-12-31	31216
000670	2013000670	2013	2013-12-31	19640
000670	2014000670	2014	2014-12-31	45526
000670	2015000670	2015	2015-12-31	56744
000670	2016000670	2016	2016-12-31	71953
000670	2017000670	2017	2017-12-31	106733
000670	2018000670	2018	2018-12-31	95298
000670	2019000670	2019	2019-12-31	73893
000670	2020000670	2020	2020-12-31	66665
000670	2021000670	2021	2021-12-31	66666
000672	2006000672	2006	2006-12-31	8193
000672	2007000672	2007	2007-12-31	15624
000672	2008000672	2008	2008-12-31	15624
000672	2009000672	2009	2009-12-31	15625
000672	2010000672	2010	2010-12-31	15625
000672	2011000672	2011	2011-12-31	15626
000672	2012000672	2012	2012-12-31	15626
000672	2013000672	2013	2013-12-31	16694
000672	2014000672	2014	2014-12-31	13943
000672	2015000672	2015	2015-12-31	25058
000672	2016000672	2016	2016-12-31	95337
000672	2017000672	2017	2017-12-31	71630
000672	2018000672	2018	2018-12-31	62058
000672	2019000672	2019	2019-12-31	39370
000672	2020000672	2020	2020-12-31	64060
000672	2021000672	2021	2021-12-31	49336
000677	2006000677	2006	2006-12-31	25984
000677	2007000677	2007	2007-12-31	36231
000677	2008000677	2008	2008-12-31	102136
000677	2009000677	2009	2009-12-31	98141
000677	2010000677	2010	2010-12-31	108028
000677	2011000677	2011	2011-12-31	101349
000677	2012000677	2012	2012-12-31	94452
000677	2013000677	2013	2013-12-31	81271
000677	2014000677	2014	2014-12-31	64452
000677	2015000677	2015	2015-12-31	61718
000677	2016000677	2016	2016-12-31	53930
000677	2017000677	2017	2017-12-31	53981
000677	2018000677	2018	2018-12-31	52106
000677	2019000677	2019	2019-12-31	59807
000677	2020000677	2020	2020-12-31	50922
000677	2021000677	2021	2021-12-31	46602
000678	2006000678	2006	2006-12-31	33678
000678	2007000678	2007	2007-12-31	53429
000678	2008000678	2008	2008-12-31	52788
000678	2009000678	2009	2009-12-31	50132
000678	2010000678	2010	2010-12-31	40156
000678	2011000678	2011	2011-12-31	41181
000678	2012000678	2012	2012-12-31	38829
000678	2013000678	2013	2013-12-31	38138
000678	2014000678	2014	2014-12-31	36530
000678	2015000678	2015	2015-12-31	31143
000678	2016000678	2016	2016-12-31	39546
000678	2017000678	2017	2017-12-31	38983
000678	2018000678	2018	2018-12-31	33992
000678	2019000678	2019	2019-12-31	24858
000678	2020000678	2020	2020-12-31	26574
000678	2021000678	2021	2021-12-31	25356
000680	2006000680	2006	2006-12-31	70171
000680	2007000680	2007	2007-12-31	123605
000680	2008000680	2008	2008-12-31	115697
000680	2009000680	2009	2009-12-31	95834
000680	2010000680	2010	2010-12-31	107792
000680	2011000680	2011	2011-12-31	132788
000680	2012000680	2012	2012-12-31	139397
000680	2013000680	2013	2013-12-31	124282
000680	2014000680	2014	2014-12-31	145531
000680	2015000680	2015	2015-12-31	109698
000680	2016000680	2016	2016-12-31	120712
000680	2017000680	2017	2017-12-31	126578
000680	2018000680	2018	2018-12-31	116093
000680	2019000680	2019	2019-12-31	111276
000680	2020000680	2020	2020-12-31	99726
000680	2021000680	2021	2021-12-31	90277
000683	2006000683	2006	2006-12-31	76933
000683	2007000683	2007	2007-12-31	36484
000683	2008000683	2008	2008-12-31	67006
000683	2009000683	2009	2009-12-31	58025
000683	2010000683	2010	2010-12-31	131235
000683	2011000683	2011	2011-12-31	115515
000683	2012000683	2012	2012-12-31	106511
000683	2013000683	2013	2013-12-31	101135
000683	2014000683	2014	2014-12-31	93189
000683	2015000683	2015	2015-12-31	101800
000683	2016000683	2016	2016-12-31	132857
000683	2017000683	2017	2017-12-31	150504
000683	2018000683	2018	2018-12-31	140723
000683	2019000683	2019	2019-12-31	134966
000683	2020000683	2020	2020-12-31	118944
000683	2021000683	2021	2021-12-31	170640
000687	2006000687	2006	2006-12-31	36032
000687	2007000687	2007	2007-12-31	46028
000687	2008000687	2008	2008-12-31	80900
000687	2009000687	2009	2009-12-31	80122
000687	2010000687	2010	2010-12-31	66683
000687	2011000687	2011	2011-12-31	58152
000687	2012000687	2012	2012-12-31	53016
000687	2013000687	2013	2013-12-31	48828
000687	2014000687	2014	2014-12-31	56610
000687	2015000687	2015	2015-12-31	46381
000687	2016000687	2016	2016-12-31	55031
000687	2017000687	2017	2017-12-31	65313
000687	2018000687	2018	2018-12-31	62377
000687	2019000687	2019	2019-12-31	61578
000687	2020000687	2020	2020-12-31	49544
000687	2021000687	2021	2021-12-31	45635
000691	2006000691	2006	2006-12-31	34508
000691	2007000691	2007	2007-12-31	29747
000691	2008000691	2008	2008-12-31	38294
000691	2009000691	2009	2009-12-31	38294
000691	2010000691	2010	2010-12-31	36628
000691	2011000691	2011	2011-12-31	23419
000691	2012000691	2012	2012-12-31	24252
000691	2013000691	2013	2013-12-31	21728
000691	2014000691	2014	2014-12-31	24574
000691	2015000691	2015	2015-12-31	29197
000691	2016000691	2016	2016-12-31	16458
000691	2017000691	2017	2017-12-31	14408
000691	2018000691	2018	2018-12-31	21897
000691	2019000691	2019	2019-12-31	17267
000691	2020000691	2020	2020-12-31	19113
000691	2021000691	2021	2021-12-31	18000
000695	2006000695	2006	2006-12-31	24512
000695	2007000695	2007	2007-12-31	28510
000695	2008000695	2008	2008-12-31	40632
000695	2009000695	2009	2009-12-31	27660
000695	2010000695	2010	2010-12-31	19257
000695	2011000695	2011	2011-12-31	18324
000695	2012000695	2012	2012-12-31	18269
000695	2013000695	2013	2013-12-31	22183
000695	2014000695	2014	2014-12-31	15740
000695	2015000695	2015	2015-12-31	12830
000695	2016000695	2016	2016-12-31	14560
000695	2017000695	2017	2017-12-31	16183
000695	2018000695	2018	2018-12-31	13767
000695	2019000695	2019	2019-12-31	13300
000695	2020000695	2020	2020-12-31	13052
000695	2021000695	2021	2021-12-31	12255
000697	2006000697	2006	2006-12-31	37618
000697	2007000697	2007	2007-12-31	35483
000697	2008000697	2008	2008-12-31	27673
000697	2009000697	2009	2009-12-31	19515
000697	2010000697	2010	2010-12-31	21396
000697	2011000697	2011	2011-12-31	20397
000697	2012000697	2012	2012-12-31	21486
000697	2013000697	2013	2013-12-31	24069
000697	2014000697	2014	2014-12-31	24144
000697	2015000697	2015	2015-12-31	29833
000697	2016000697	2016	2016-12-31	27502
000697	2017000697	2017	2017-12-31	35923
000697	2018000697	2018	2018-12-31	32900
000697	2019000697	2019	2019-12-31	29512
000697	2020000697	2020	2020-12-31	37274
000697	2021000697	2021	2021-12-31	41490
000698	2006000698	2006	2006-12-31	59615
000698	2007000698	2007	2007-12-31	84250
000698	2008000698	2008	2008-12-31	59930
000698	2009000698	2009	2009-12-31	59188
000698	2010000698	2010	2010-12-31	85796
000698	2011000698	2011	2011-12-31	75755
000698	2012000698	2012	2012-12-31	72349
000698	2013000698	2013	2013-12-31	65537
000698	2014000698	2014	2014-12-31	57452
000698	2015000698	2015	2015-12-31	64272
000698	2016000698	2016	2016-12-31	59633
000698	2017000698	2017	2017-12-31	58829
000698	2018000698	2018	2018-12-31	55321
000698	2019000698	2019	2019-12-31	52163
000698	2020000698	2020	2020-12-31	70272
000698	2021000698	2021	2021-12-31	69996
000700	2006000700	2006	2006-12-31	30366
000700	2007000700	2007	2007-12-31	35323
000700	2008000700	2008	2008-12-31	45355
000700	2009000700	2009	2009-12-31	40113
000700	2010000700	2010	2010-12-31	38876
000700	2011000700	2011	2011-12-31	33864
000700	2012000700	2012	2012-12-31	32436
000700	2013000700	2013	2013-12-31	31554
000700	2014000700	2014	2014-12-31	26094
000700	2015000700	2015	2015-12-31	20898
000700	2016000700	2016	2016-12-31	45395
000700	2017000700	2017	2017-12-31	46379
000700	2018000700	2018	2018-12-31	39723
000700	2019000700	2019	2019-12-31	41978
000700	2020000700	2020	2020-12-31	85171
000700	2021000700	2021	2021-12-31	71473
000702	2006000702	2006	2006-12-31	46564
000702	2007000702	2007	2007-12-31	67903
000702	2008000702	2008	2008-12-31	77571
000702	2009000702	2009	2009-12-31	58305
000702	2010000702	2010	2010-12-31	52400
000702	2011000702	2011	2011-12-31	50797
000702	2012000702	2012	2012-12-31	47428
000702	2013000702	2013	2013-12-31	40941
000702	2014000702	2014	2014-12-31	26526
000702	2015000702	2015	2015-12-31	25492
000702	2016000702	2016	2016-12-31	20559
000702	2017000702	2017	2017-12-31	29502
000702	2018000702	2018	2018-12-31	27749
000702	2019000702	2019	2019-12-31	33441
000702	2020000702	2020	2020-12-31	29047
000702	2021000702	2021	2021-12-31	26802
000703	2006000703	2006	2006-12-31	14058
000703	2007000703	2007	2007-12-31	23841
000703	2008000703	2008	2008-12-31	21856
000703	2009000703	2009	2009-12-31	18247
000703	2010000703	2010	2010-12-31	8259
000703	2011000703	2011	2011-12-31	13245
000703	2012000703	2012	2012-12-31	20690
000703	2013000703	2013	2013-12-31	23177
000703	2014000703	2014	2014-12-31	29806
000703	2015000703	2015	2015-12-31	26138
000703	2016000703	2016	2016-12-31	20768
000703	2017000703	2017	2017-12-31	18093
000703	2018000703	2018	2018-12-31	26334
000703	2019000703	2019	2019-12-31	21313
000703	2020000703	2020	2020-12-31	33917
000703	2021000703	2021	2021-12-31	66205
000707	2006000707	2006	2006-12-31	65924
000707	2007000707	2007	2007-12-31	57165
000707	2008000707	2008	2008-12-31	79111
000707	2009000707	2009	2009-12-31	44800
000707	2010000707	2010	2010-12-31	67753
000707	2011000707	2011	2011-12-31	72063
000707	2012000707	2012	2012-12-31	71070
000707	2013000707	2013	2013-12-31	62362
000707	2014000707	2014	2014-12-31	50162
000707	2015000707	2015	2015-12-31	58824
000707	2016000707	2016	2016-12-31	52253
000707	2017000707	2017	2017-12-31	43632
000707	2018000707	2018	2018-12-31	41687
000707	2019000707	2019	2019-12-31	35765
000707	2020000707	2020	2020-12-31	29833
000707	2021000707	2021	2021-12-31	29831
000708	2006000708	2006	2006-12-31	48807
000708	2007000708	2007	2007-12-31	36799
000708	2008000708	2008	2008-12-31	46860
000708	2009000708	2009	2009-12-31	36517
000708	2010000708	2010	2010-12-31	28937
000708	2011000708	2011	2011-12-31	28480
000708	2012000708	2012	2012-12-31	31576
000708	2013000708	2013	2013-12-31	29574
000708	2014000708	2014	2014-12-31	31474
000708	2015000708	2015	2015-12-31	31045
000708	2016000708	2016	2016-12-31	26801
000708	2017000708	2017	2017-12-31	25243
000708	2018000708	2018	2018-12-31	23426
000708	2019000708	2019	2019-12-31	16727
000708	2020000708	2020	2020-12-31	15341
000708	2021000708	2021	2021-12-31	33808
000709	2006000709	2006	2006-12-31	101477
000709	2007000709	2007	2007-12-31	88996
000709	2008000709	2008	2008-12-31	220907
000709	2009000709	2009	2009-12-31	315081
000709	2010000709	2010	2010-12-31	698815
000709	2011000709	2011	2011-12-31	624292
000709	2012000709	2012	2012-12-31	571074
000709	2013000709	2013	2013-12-31	525210
000709	2014000709	2014	2014-12-31	488154
000709	2015000709	2015	2015-12-31	480432
000709	2016000709	2016	2016-12-31	371000
000709	2017000709	2017	2017-12-31	449209
000709	2018000709	2018	2018-12-31	392139
000709	2019000709	2019	2019-12-31	352141
000709	2020000709	2020	2020-12-31	314339
000709	2021000709	2021	2021-12-31	291332
000716	2006000716	2006	2006-12-31	27532
000716	2007000716	2007	2007-12-31	18249
000716	2008000716	2008	2008-12-31	21294
000716	2009000716	2009	2009-12-31	17839
000716	2010000716	2010	2010-12-31	16646
000716	2011000716	2011	2011-12-31	22442
000716	2012000716	2012	2012-12-31	15014
000716	2013000716	2013	2013-12-31	15237
000716	2014000716	2014	2014-12-31	13277
000716	2015000716	2015	2015-12-31	32820
000716	2016000716	2016	2016-12-31	40740
000716	2017000716	2017	2017-12-31	47612
000716	2018000716	2018	2018-12-31	40337
000716	2019000716	2019	2019-12-31	53366
000716	2020000716	2020	2020-12-31	46812
000716	2021000716	2021	2021-12-31	41128
000717	2006000717	2006	2006-12-31	70078
000717	2007000717	2007	2007-12-31	226885
000717	2008000717	2008	2008-12-31	242281
000717	2009000717	2009	2009-12-31	195898
000717	2010000717	2010	2010-12-31	212644
000717	2011000717	2011	2011-12-31	208421
000717	2012000717	2012	2012-12-31	199541
000717	2013000717	2013	2013-12-31	181854
000717	2014000717	2014	2014-12-31	173498
000717	2015000717	2015	2015-12-31	151875
000717	2016000717	2016	2016-12-31	121977
000717	2017000717	2017	2017-12-31	126047
000717	2018000717	2018	2018-12-31	122522
000717	2019000717	2019	2019-12-31	119459
000717	2020000717	2020	2020-12-31	100824
000717	2021000717	2021	2021-12-31	107226
000723	2006000723	2006	2006-12-31	11555
000723	2007000723	2007	2007-12-31	10608
000723	2008000723	2008	2008-12-31	21665
000723	2009000723	2009	2009-12-31	16420
000723	2010000723	2010	2010-12-31	23467
000723	2011000723	2011	2011-12-31	19871
000723	2012000723	2012	2012-12-31	22330
000723	2013000723	2013	2013-12-31	30698
000723	2014000723	2014	2014-12-31	25831
000723	2015000723	2015	2015-12-31	30496
000723	2016000723	2016	2016-12-31	15380
000723	2017000723	2017	2017-12-31	27899
000723	2018000723	2018	2018-12-31	49989
000723	2019000723	2019	2019-12-31	168426
000723	2020000723	2020	2020-12-31	157133
000723	2021000723	2021	2021-12-31	410317
000725	2006000725	2006	2006-12-31	73239
000725	2007000725	2007	2007-12-31	73752
000725	2008000725	2008	2008-12-31	97086
000725	2009000725	2009	2009-12-31	176868
000725	2010000725	2010	2010-12-31	434976
000725	2011000725	2011	2011-12-31	475659
000725	2012000725	2012	2012-12-31	393673
000725	2013000725	2013	2013-12-31	411176
000725	2014000725	2014	2014-12-31	388615
000725	2015000725	2015	2015-12-31	1408570
000725	2016000725	2016	2016-12-31	1185732
000725	2017000725	2017	2017-12-31	1259119
000725	2018000725	2018	2018-12-31	1437415
000725	2019000725	2019	2019-12-31	1224363
000725	2020000725	2020	2020-12-31	1012008
000725	2021000725	2021	2021-12-31	1661753
000726	2006000726	2006	2006-12-31	33497
000726	2007000726	2007	2007-12-31	168230
000726	2008000726	2008	2008-12-31	150259
000726	2009000726	2009	2009-12-31	121346
000726	2010000726	2010	2010-12-31	127806
000726	2011000726	2011	2011-12-31	119739
000726	2012000726	2012	2012-12-31	111836
000726	2013000726	2013	2013-12-31	85837
000726	2014000726	2014	2014-12-31	75276
000726	2015000726	2015	2015-12-31	72743
000726	2016000726	2016	2016-12-31	65385
000726	2017000726	2017	2017-12-31	62667
000726	2018000726	2018	2018-12-31	54163
000726	2019000726	2019	2019-12-31	56457
000726	2020000726	2020	2020-12-31	59633
000726	2021000726	2021	2021-12-31	57722
000727	2006000727	2006	2006-12-31	57044
000727	2007000727	2007	2007-12-31	44535
000727	2008000727	2008	2008-12-31	38769
000727	2009000727	2009	2009-12-31	35751
000727	2010000727	2010	2010-12-31	48443
000727	2011000727	2011	2011-12-31	37658
000727	2012000727	2012	2012-12-31	44503
000727	2013000727	2013	2013-12-31	37384
000727	2014000727	2014	2014-12-31	33784
000727	2015000727	2015	2015-12-31	33965
000727	2016000727	2016	2016-12-31	114213
000727	2017000727	2017	2017-12-31	134595
000727	2018000727	2018	2018-12-31	146119
000727	2019000727	2019	2019-12-31	172177
000727	2020000727	2020	2020-12-31	96731
000727	2021000727	2021	2021-12-31	113505
000729	2006000729	2006	2006-12-31	63327
000729	2007000729	2007	2007-12-31	89941
000729	2008000729	2008	2008-12-31	85840
000729	2009000729	2009	2009-12-31	54185
000729	2010000729	2010	2010-12-31	79954
000729	2011000729	2011	2011-12-31	57892
000729	2012000729	2012	2012-12-31	76582
000729	2013000729	2013	2013-12-31	53844
000729	2014000729	2014	2014-12-31	53197
000729	2015000729	2015	2015-12-31	65869
000729	2016000729	2016	2016-12-31	66548
000729	2017000729	2017	2017-12-31	67552
000729	2018000729	2018	2018-12-31	64107
000729	2019000729	2019	2019-12-31	70976
000729	2020000729	2020	2020-12-31	87828
000729	2021000729	2021	2021-12-31	66800
000731	2006000731	2006	2006-12-31	27464
000731	2007000731	2007	2007-12-31	35499
000731	2008000731	2008	2008-12-31	62981
000731	2009000731	2009	2009-12-31	80925
000731	2010000731	2010	2010-12-31	86076
000731	2011000731	2011	2011-12-31	76867
000731	2012000731	2012	2012-12-31	70065
000731	2013000731	2013	2013-12-31	65280
000731	2014000731	2014	2014-12-31	49581
000731	2015000731	2015	2015-12-31	54330
000731	2016000731	2016	2016-12-31	65764
000731	2017000731	2017	2017-12-31	60470
000731	2018000731	2018	2018-12-31	54091
000731	2019000731	2019	2019-12-31	47174
000731	2020000731	2020	2020-12-31	48118
000731	2021000731	2021	2021-12-31	81651
000733	2006000733	2006	2006-12-31	69286
000733	2007000733	2007	2007-12-31	61136
000733	2008000733	2008	2008-12-31	60203
000733	2009000733	2009	2009-12-31	39942
000733	2010000733	2010	2010-12-31	56810
000733	2011000733	2011	2011-12-31	52333
000733	2012000733	2012	2012-12-31	49559
000733	2013000733	2013	2013-12-31	42549
000733	2014000733	2014	2014-12-31	33923
000733	2015000733	2015	2015-12-31	46320
000733	2016000733	2016	2016-12-31	49131
000733	2017000733	2017	2017-12-31	52143
000733	2018000733	2018	2018-12-31	48659
000733	2019000733	2019	2019-12-31	41951
000733	2020000733	2020	2020-12-31	28613
000733	2021000733	2021	2021-12-31	24319
000737	2006000737	2006	2006-12-31	57101
000737	2007000737	2007	2007-12-31	78424
000737	2008000737	2008	2008-12-31	86553
000737	2009000737	2009	2009-12-31	71562
000737	2010000737	2010	2010-12-31	73078
000737	2011000737	2011	2011-12-31	66415
000737	2012000737	2012	2012-12-31	66290
000737	2013000737	2013	2013-12-31	55475
000737	2014000737	2014	2014-12-31	49920
000737	2015000737	2015	2015-12-31	58505
000737	2016000737	2016	2016-12-31	54109
000737	2017000737	2017	2017-12-31	52043
000737	2018000737	2018	2018-12-31	43487
000737	2019000737	2019	2019-12-31	38366
000737	2020000737	2020	2020-12-31	33789
000737	2021000737	2021	2021-12-31	30465
000738	2006000738	2006	2006-12-31	32814
000738	2007000738	2007	2007-12-31	35471
000738	2008000738	2008	2008-12-31	34224
000738	2009000738	2009	2009-12-31	25397
000738	2010000738	2010	2010-12-31	48605
000738	2011000738	2011	2011-12-31	43480
000738	2012000738	2012	2012-12-31	42249
000738	2013000738	2013	2013-12-31	40436
000738	2014000738	2014	2014-12-31	62086
000738	2015000738	2015	2015-12-31	93430
000738	2016000738	2016	2016-12-31	98580
000738	2017000738	2017	2017-12-31	90912
000738	2018000738	2018	2018-12-31	84207
000738	2019000738	2019	2019-12-31	78282
000738	2020000738	2020	2020-12-31	90753
000738	2021000738	2021	2021-12-31	69958
000739	2006000739	2006	2006-12-31	24450
000739	2007000739	2007	2007-12-31	62705
000739	2008000739	2008	2008-12-31	60000
000739	2009000739	2009	2009-12-31	74016
000739	2010000739	2010	2010-12-31	59794
000739	2011000739	2011	2011-12-31	43166
000739	2012000739	2012	2012-12-31	38714
000739	2013000739	2013	2013-12-31	57411
000739	2014000739	2014	2014-12-31	75846
000739	2015000739	2015	2015-12-31	74722
000739	2016000739	2016	2016-12-31	58117
000739	2017000739	2017	2017-12-31	54656
000739	2018000739	2018	2018-12-31	43928
000739	2019000739	2019	2019-12-31	36126
000739	2020000739	2020	2020-12-31	29638
000739	2021000739	2021	2021-12-31	28338
000748	2006000748	2006	2006-12-31	34526
000748	2007000748	2007	2007-12-31	26651
000748	2008000748	2008	2008-12-31	39146
000748	2009000748	2009	2009-12-31	37536
000748	2010000748	2010	2010-12-31	50108
000748	2011000748	2011	2011-12-31	45137
000748	2012000748	2012	2012-12-31	41801
000748	2013000748	2013	2013-12-31	19514
000748	2014000748	2014	2014-12-31	13410
000748	2015000748	2015	2015-12-31	26046
000751	2006000751	2006	2006-12-31	161600
000751	2007000751	2007	2007-12-31	240185
000751	2008000751	2008	2008-12-31	233918
000751	2009000751	2009	2009-12-31	175060
000751	2010000751	2010	2010-12-31	226803
000751	2011000751	2011	2011-12-31	219028
000751	2012000751	2012	2012-12-31	193069
000751	2013000751	2013	2013-12-31	179419
[truncated: 23,665 more rows]
