# Supplementary material for: How does equity restriction affect innovation quality? Evidence from listed manufacturing companies in China
Source: PLoS One. 2023 Dec 7;18(12):e0295553. doi: 10.1371/journal.pone.0295553 (PMC10703261; doi:10.1371/journal.pone.0295553)
Supplement: S1 Dataset — (ZIP) [file pone.0295553.s001.zip › Supporting information/S1 Dataset/╓╬└φ╫█║╧╨┼╧ó╬─╝■-╣╔╢1⁄2╫▄╩2/CG_Ybasic[DES][xlsx].txt]

Stkcd [证券代码] - 以交易所公布的证券代码为准。
Reptdt [统计截止日期] - 以YYYY-MM-DD列示，部分缺少在相应位置上以00表示，如1993年12月某日表示为1993-12-00。基本情况统计的截止日期。
Y0401b [股东总数] - 
