# Supplementary material for: How does equity restriction affect innovation quality? Evidence from listed manufacturing companies in China
Source: PLoS One. 2023 Dec 7;18(12):e0295553. doi: 10.1371/journal.pone.0295553 (PMC10703261; doi:10.1371/journal.pone.0295553)
Supplement: S1 Dataset — (ZIP) [file pone.0295553.s001.zip › Supporting information/S1 Dataset/╤╨╖ó═╢╚δ╟Θ┐÷▒φ/PT_LCRDSPENDING.xlsx]

## Sheet: sheet1
Symbol	yearStkcd	year	EndDate	StateTypeCode	RDPersonRatio	RD	Source
证券代码	证券代码		统计截止日期	报表类型	研发人员数量占比(%)	研发投入占营业收入比例(%)	数据来源
没有单位	没有单位		没有单位	没有单位	没有单位	研发支出/营业收入	没有单位
000008	2015000008	2015	2015-12-31	1	15.25	7.24	0
000008	2016000008	2016	2016-12-31	1	38.52	7.29	0
000008	2017000008	2017	2017-12-31	1	56.97	8.82	0
000008	2018000008	2018	2018-12-31	1	56.63	9.47	0
000008	2019000008	2019	2019-12-31	1	55.27	8.39	0
000008	2020000008	2020	2020-12-31	1	57.73	13.64	0
000008	2021000008	2021	2021-12-31	1	28.21	11.46	0
000012	2007000012	2007	2007-12-31	1			0
000012	2008000012	2008	2008-12-31	1			0
000012	2009000012	2009	2009-12-31	1			0
000012	2011000012	2011	2011-12-31	1			0
000012	2013000012	2013	2013-12-31	1		2.47	0
000012	2014000012	2014	2014-12-31	1		2.95	0
000012	2015000012	2015	2015-12-31	1	1.54	3.23	0
000012	2016000012	2016	2016-12-31	1	1.16	3.81	0
000012	2017000012	2017	2017-12-31	1	1.11	3.38	0
000012	2018000012	2018	2018-12-31	1	1.35	3.6	0
000012	2019000012	2019	2019-12-31	1	1.76	4.21	0
000012	2020000012	2020	2020-12-31	1	1.61	4.07	0
000012	2021000012	2021	2021-12-31	1	1.45	4.04	0
000016	2007000016	2007	2007-12-31	1			0
000016	2010000016	2010	2010-12-31	1			0
000016	2013000016	2013	2013-12-31	1			0
000016	2014000016	2014	2014-12-31	1			0
000016	2015000016	2015	2015-12-31	1	6.54	1.25	0
000016	2017000016	2017	2017-12-31	1	7.59	1.06	0
000016	2018000016	2018	2018-12-31	1	7.74	0.86	0
000016	2019000016	2019	2019-12-31	1	7.75	0.91	0
000016	2020000016	2020	2020-12-31	1	8.74	1.36	0
000016	2021000016	2021	2021-12-31	1	9.27	1.29	0
000017	2016000017	2016	2016-12-31	1	12.96	0.46	0
000017	2017000017	2017	2017-12-31	1	13.73	0.67	0
000017	2018000017	2018	2018-12-31	1	13.21	0.75	0
000017	2019000017	2019	2019-12-31	1	25.42	3.62	0
000017	2020000017	2020	2020-12-31	1	36.92	2.13	0
000017	2021000017	2021	2021-12-31	1	31.67	1.23	0
000020	2019000020	2019	2019-12-31	1			0
000020	2020000020	2020	2020-12-31	1	9.07	1.07	0
000020	2021000020	2021	2021-12-31	1	8.57	1.41	0
000021	2010000021	2010	2010-12-31	1			0
000021	2012000021	2012	2012-12-31	1		0.91	0
000021	2013000021	2013	2013-12-31	1		0.99	0
000021	2014000021	2014	2014-12-31	1		0.92	0
000021	2015000021	2015	2015-12-31	1	2.41	1.09	0
000021	2016000021	2016	2016-12-31	1	1.46	1.11	0
000021	2017000021	2017	2017-12-31	1	2.71	1.12	0
000021	2018000021	2018	2018-12-31	1	3.16	1.24	0
000021	2019000021	2019	2019-12-31	1	2.08	1.57	0
000021	2020000021	2020	2020-12-31	1	2.07	1.7	0
000021	2021000021	2021	2021-12-31	1	2.01	1.88	0
000030	2013000030	2013	2013-12-31	1		2.17	0
000030	2014000030	2014	2014-12-31	1		2.49	0
000030	2015000030	2015	2015-12-31	1	12.8	2.68	0
000030	2016000030	2016	2016-12-31	1	12.9	2.14	0
000030	2017000030	2017	2017-12-31	1	13	2.26	0
000030	2018000030	2018	2018-12-31	1	12.61	2.72	0
000030	2019000030	2019	2019-12-31	1	13	2.12	0
000030	2020000030	2020	2020-12-31	1	13	2.18	0
000030	2021000030	2021	2021-12-31	1	12.7	2.96	0
000039	2007000039	2007	2007-12-31	1			0
000039	2008000039	2008	2008-12-31	1			0
000039	2012000039	2012	2012-12-31	1		3.5	0
000039	2013000039	2013	2013-12-31	1		0.87	0
000039	2014000039	2014	2014-12-31	1		0.84	0
000039	2015000039	2015	2015-12-31	1	5.9	1.05	0
000039	2016000039	2016	2016-12-31	1	6.6	1.1	0
000039	2017000039	2017	2017-12-31	1	6.69	0.95	0
000039	2018000039	2018	2018-12-31	1	6.63	1.11	0
000039	2019000039	2019	2019-12-31	1	6.84	1.73	0
000039	2020000039	2020	2020-12-31	1	8.79	1.74	0
000039	2021000039	2021	2021-12-31	1	8.82	1.37	0
000045	2007000045	2007	2007-12-31	1			0
000045	2011000045	2011	2011-12-31	1			0
000045	2012000045	2012	2012-12-31	1		20.8	0
000045	2013000045	2013	2013-12-31	1			0
000045	2014000045	2014	2014-12-31	1			0
000045	2015000045	2015	2015-12-31	1	7.66	2.25	0
000045	2016000045	2016	2016-12-31	1	8.44	3.28	0
000045	2017000045	2017	2017-12-31	1	10.2	2.65	0
000045	2018000045	2018	2018-12-31	1	10.18	3.3	0
000045	2019000045	2019	2019-12-31	1	10.89	2.46	0
000045	2020000045	2020	2020-12-31	1	12.34	3.18	0
000045	2021000045	2021	2021-12-31	1	10.61	4.51	0
000048	2010000048	2010	2010-12-31	1			0
000048	2011000048	2011	2011-12-31	1			0
000048	2012000048	2012	2012-12-31	1		1.23	0
000048	2013000048	2013	2013-12-31	1		1.44	0
000048	2014000048	2014	2014-12-31	1		1.1	0
000048	2015000048	2015	2015-12-31	1	2.04	0.98	0
000048	2016000048	2016	2016-12-31	1	1.94	1.49	0
000048	2017000048	2017	2017-12-31	1	2.11	0.75	0
000048	2018000048	2018	2018-12-31	1	3.28	0.73	0
000048	2019000048	2019	2019-12-31	1	6.92	0.6	0
000048	2020000048	2020	2020-12-31	1	2.3	0.82	0
000048	2021000048	2021	2021-12-31	1	1.26	1.07	0
000049	2007000049	2007	2007-12-31	1			0
000049	2012000049	2012	2012-12-31	1		3.18	0
000049	2013000049	2013	2013-12-31	1		2.38	0
000049	2014000049	2014	2014-12-31	1		1.79	0
000049	2015000049	2015	2015-12-31	1	7.12	1.68	0
000049	2016000049	2016	2016-12-31	1	8.93	2.3	0
000049	2017000049	2017	2017-12-31	1	7.14	2.79	0
000049	2018000049	2018	2018-12-31	1	7.37	1.78	0
000049	2019000049	2019	2019-12-31	1	9.13	1.61	0
000049	2020000049	2020	2020-12-31	1	8.85	1.81	0
000049	2021000049	2021	2021-12-31	1	8.85	2.09	0
000050	2007000050	2007	2007-12-31	1			0
000050	2008000050	2008	2008-12-31	1			0
000050	2009000050	2009	2009-12-31	1			0
000050	2010000050	2010	2010-12-31	1			0
000050	2011000050	2011	2011-12-31	1			0
000050	2012000050	2012	2012-12-31	1		4.1	0
000050	2013000050	2013	2013-12-31	1		5.5	0
000050	2014000050	2014	2014-12-31	1		5.78	0
000050	2015000050	2015	2015-12-31	1	14.32	8.39	0
000050	2016000050	2016	2016-12-31	1	16.78	10.04	0
000050	2017000050	2017	2017-12-31	1	13.09	7.54	0
000050	2018000050	2018	2018-12-31	1	13.07	6.23	0
000050	2019000050	2019	2019-12-31	1	16.21	6.13	0
000050	2020000050	2020	2020-12-31	1	19.03	7.07	0
000050	2021000050	2021	2021-12-31	1	23.3	6.5	0
000055	2007000055	2007	2007-12-31	1			0
000055	2008000055	2008	2008-12-31	1			0
000055	2009000055	2009	2009-12-31	1			0
000055	2012000055	2012	2012-12-31	1		5.15	0
000055	2013000055	2013	2013-12-31	1		5.9	0
000055	2014000055	2014	2014-12-31	1		4.48	0
000055	2015000055	2015	2015-12-31	1	15.08	4.12	0
000055	2016000055	2016	2016-12-31	1	19.54	2.7	0
000055	2017000055	2017	2017-12-31	1	18.6	3.83	0
000055	2018000055	2018	2018-12-31	1	18.31	4.54	0
000055	2019000055	2019	2019-12-31	1	21	4.56	0
000055	2020000055	2020	2020-12-31	1	25.17	4.75	0
000055	2021000055	2021	2021-12-31	1	19.03	4.3	0
000059	2010000059	2010	2010-12-31	1			0
000059	2011000059	2011	2011-12-31	1			0
000059	2012000059	2012	2012-12-31	1			0
000059	2013000059	2013	2013-12-31	1			0
000059	2014000059	2014	2014-12-31	1		0.18	0
000059	2015000059	2015	2015-12-31	1	3.99	0.23	0
000059	2016000059	2016	2016-12-31	1	3.29	0.27	0
000059	2017000059	2017	2017-12-31	1	2.5	0.27	0
000059	2018000059	2018	2018-12-31	1	2.4	0.24	0
000059	2019000059	2019	2019-12-31	1	2.94	0.25	0
000059	2020000059	2020	2020-12-31	1	1.95	0.37	0
000059	2021000059	2021	2021-12-31	1	0.66	0.32	0
000060	2009000060	2009	2009-12-31	1			0
000060	2012000060	2012	2012-12-31	1		1.48	0
000060	2013000060	2013	2013-12-31	1		1.13	0
000060	2014000060	2014	2014-12-31	1		0.98	0
000060	2015000060	2015	2015-12-31	1	7.66	1.13	0
000060	2016000060	2016	2016-12-31	1	7.98	1.3	0
000060	2017000060	2017	2017-12-31	1	8.44	1.21	0
000060	2018000060	2018	2018-12-31	1	8.09	0.95	0
000060	2019000060	2019	2019-12-31	1	8.67	1.3	0
000060	2020000060	2020	2020-12-31	1	8.73	1.04	0
000060	2021000060	2021	2021-12-31	1	9.1	0.8	0
000063	2007000063	2007	2007-12-31	1		9.2	0
000063	2008000063	2008	2008-12-31	1	33.8		0
000063	2009000063	2009	2009-12-31	1	33.5		0
000063	2010000063	2010	2010-12-31	1	32.8		0
000063	2013000063	2013	2013-12-31	1		9.81	0
000063	2014000063	2014	2014-12-31	1		11.06	0
000063	2015000063	2015	2015-12-31	1	37.46	12.18	0
000063	2016000063	2016	2016-12-31	1	36.93	12.61	0
000063	2017000063	2017	2017-12-31	1	38.71	11.91	0
000063	2018000063	2018	2018-12-31	1	38.06	12.75	0
000063	2019000063	2019	2019-12-31	1	40.39	13.83	0
000063	2020000063	2020	2020-12-31	1	43.07	14.59	0
000063	2021000063	2021	2021-12-31	1	46	16.42	0
000066	2007000066	2007	2007-12-31	1			0
000066	2012000066	2012	2012-12-31	1		2.32	0
000066	2013000066	2013	2013-12-31	1		2.2	0
000066	2014000066	2014	2014-12-31	1		2.29	0
000066	2015000066	2015	2015-12-31	1	17.86	2.01	0
000066	2016000066	2016	2016-12-31	1	17.93	2.15	0
000066	2017000066	2017	2017-12-31	1	27.38	6.33	0
000066	2018000066	2018	2018-12-31	1	25.83	7.49	0
000066	2019000066	2019	2019-12-31	1	31.24	8.92	0
000066	2020000066	2020	2020-12-31	1	31.03	7.73	0
000066	2021000066	2021	2021-12-31	1	31.34	7.78	0
000070	2010000070	2010	2010-12-31	1			0
000070	2012000070	2012	2012-12-31	1		3.79	0
000070	2013000070	2013	2013-12-31	1		4.11	0
000070	2014000070	2014	2014-12-31	1		4.5	0
000070	2015000070	2015	2015-12-31	1	12.43	4.54	0
000070	2016000070	2016	2016-12-31	1	12.56	4.58	0
000070	2017000070	2017	2017-12-31	1	14.77	4.44	0
000070	2018000070	2018	2018-12-31	1	14.64	4.03	0
000070	2019000070	2019	2019-12-31	1	15.45	5.39	0
000070	2020000070	2020	2020-12-31	1	18.36	5.55	0
000070	2021000070	2021	2021-12-31	1	19.22	6.56	0
000100	2007000100	2007	2007-12-31	1	4.3		0
000100	2008000100	2008	2008-12-31	1	4.6		0
000100	2009000100	2009	2009-12-31	1	4.6		0
000100	2010000100	2010	2010-12-31	1	5.11		0
000100	2012000100	2012	2012-12-31	1			0
000100	2013000100	2013	2013-12-31	1			0
000100	2014000100	2014	2014-12-31	1			0
000100	2015000100	2015	2015-12-31	1	9.11	3.6	0
000100	2016000100	2016	2016-12-31	1	8.55	4.01	0
000100	2017000100	2017	2017-12-31	1	10.56	4.25	0
000100	2018000100	2018	2018-12-31	1	16.63	5	0
000100	2019000100	2019	2019-12-31	1	17.4	7.29	0
000100	2020000100	2020	2020-12-31	1	16.83	8.53	0
000100	2021000100	2021	2021-12-31	1	16.14	5.36	0
000153	2011000153	2011	2011-12-31	1			0
000153	2012000153	2012	2012-12-31	1		1.34	0
000153	2013000153	2013	2013-12-31	1		1.89	0
000153	2014000153	2014	2014-12-31	1		1.77	0
000153	2015000153	2015	2015-12-31	1	2.46	2.21	0
000153	2016000153	2016	2016-12-31	1	2.53	1.74	0
000153	2017000153	2017	2017-12-31	1	2.89	2.45	0
000153	2018000153	2018	2018-12-31	1	3.32	2.92	0
000153	2019000153	2019	2019-12-31	1	3.42	2.73	0
000153	2020000153	2020	2020-12-31	1	3.51	2.79	0
000153	2021000153	2021	2021-12-31	1	3.66	2.69	0
000157	2010000157	2010	2010-12-31	1			0
000157	2012000157	2012	2012-12-31	1		3.58	0
000157	2013000157	2013	2013-12-31	1		4.73	0
000157	2014000157	2014	2014-12-31	1		4.66	0
000157	2015000157	2015	2015-12-31	1	21.85	5.07	0
000157	2016000157	2016	2016-12-31	1	20.92	4.49	0
000157	2017000157	2017	2017-12-31	1	19.85	3.75	0
000157	2018000157	2018	2018-12-31	1	20.63	3.76	0
000157	2019000157	2019	2019-12-31	1	23.09	4.83	0
000157	2020000157	2020	2020-12-31	1	25.47	5.38	0
000157	2021000157	2021	2021-12-31	1	27.82	6.3	0
000301	2018000301	2018	2018-12-31	1	11.94	3.82	0
000301	2019000301	2019	2019-12-31	1	9.67	3.01	0
000301	2020000301	2020	2020-12-31	1	9.44	2.54	0
000301	2021000301	2021	2021-12-31	1	9.23	2.76	0
000333	2013000333	2013	2013-12-31	1			0
000333	2014000333	2014	2014-12-31	1			0
000333	2015000333	2015	2015-12-31	1	9.3	3.8	0
000333	2016000333	2016	2016-12-31	1	9.07	3.8	0
000333	2017000333	2017	2017-12-31	1	10.33	3.53	0
000333	2018000333	2018	2018-12-31	1	10.74	3.78	0
000333	2019000333	2019	2019-12-31	1	10.18	3.46	0
000333	2020000333	2020	2020-12-31	1	10.77	3.56	0
000333	2021000333	2021	2021-12-31	1	10.92	3.52	0
000338	2012000338	2012	2012-12-31	1		4.14	0
000338	2013000338	2013	2013-12-31	1		4.32	0
000338	2014000338	2014	2014-12-31	1		4.21	0
000338	2015000338	2015	2015-12-31	1	7.11	4.41	0
000338	2016000338	2016	2016-12-31	1	7.55	3.81	0
000338	2017000338	2017	2017-12-31	1	8.45	3.73	0
000338	2018000338	2018	2018-12-31	1	9.1	4.08	0
000338	2019000338	2019	2019-12-31	1	9.36	4.21	0
000338	2020000338	2020	2020-12-31	1	6.72	4.2	0
000338	2021000338	2021	2021-12-31	1	12.62	4.21	0
000400	2007000400	2007	2007-12-31	1	57.47		0
000400	2008000400	2008	2008-12-31	1	57.53		0
000400	2009000400	2009	2009-12-31	1	58.23		0
000400	2010000400	2010	2010-12-31	1	53.17		0
000400	2011000400	2011	2011-12-31	1			0
000400	2012000400	2012	2012-12-31	1		4.57	0
000400	2013000400	2013	2013-12-31	1		4.24	0
000400	2014000400	2014	2014-12-31	1		5.15	0
000400	2015000400	2015	2015-12-31	1	38.77	5.4	0
000400	2016000400	2016	2016-12-31	1	0.3954	4.79	0
000400	2017000400	2017	2017-12-31	1	37.14	4.75	0
000400	2018000400	2018	2018-12-31	1	40.76	6.19	0
000400	2019000400	2019	2019-12-31	1	40.55	5.28	0
000400	2020000400	2020	2020-12-31	1	44.15	4.76	0
000400	2021000400	2021	2021-12-31	1	45.58	5.14	0
000401	2012000401	2012	2012-12-31	1		0.04	0
000401	2013000401	2013	2013-12-31	1		0.04	0
000401	2014000401	2014	2014-12-31	1		0.04	0
000401	2015000401	2015	2015-12-31	1	0.41	0.05	0
000401	2016000401	2016	2016-12-31	1	0.36	0.05	0
000401	2017000401	2017	2017-12-31	1	0.4	0.05	0
000401	2018000401	2018	2018-12-31	1	1.35	0.15	0
000401	2019000401	2019	2019-12-31	1	3.1	0.21	0
000401	2020000401	2020	2020-12-31	1	2.85	0.27	0
000401	2021000401	2021	2021-12-31	1	2.59	0.27	0
000403	2009000403	2009	2009-12-31	1			0
000403	2010000403	2010	2010-12-31	1			0
000403	2012000403	2012	2012-12-31	1		3.47	0
000403	2013000403	2013	2013-12-31	1		5.63	0
000403	2014000403	2014	2014-12-31	1		3.9	0
000403	2015000403	2015	2015-12-31	1	2.41	4.82	0
000403	2016000403	2016	2016-12-31	1	2.79	4.73	0
000403	2017000403	2017	2017-12-31	1	5.4	4.29	0
000403	2018000403	2018	2018-12-31	1	6.21	3.32	0
000403	2019000403	2019	2019-12-31	1	7.25	3.64	0
000403	2020000403	2020	2020-12-31	1	8.87	2.45	0
000403	2021000403	2021	2021-12-31	1	13.76	3.22	0
000404	2008000404	2008	2008-12-31	1			0
000404	2009000404	2009	2009-12-31	1			0
000404	2010000404	2010	2010-12-31	1			0
000404	2011000404	2011	2011-12-31	1			0
000404	2012000404	2012	2012-12-31	1		2.5	0
000404	2013000404	2013	2013-12-31	1		3.12	0
000404	2014000404	2014	2014-12-31	1		3.03	0
000404	2015000404	2015	2015-12-31	1	9.9	3.45	0
000404	2016000404	2016	2016-12-31	1	10.39	3.17	0
000404	2017000404	2017	2017-12-31	1	10.32	3.29	0
000404	2018000404	2018	2018-12-31	1	9.09	3.32	0
000404	2019000404	2019	2019-12-31	1	7.3	3.31	0
000404	2020000404	2020	2020-12-31	1	6.91	3.79	0
000404	2021000404	2021	2021-12-31	1	7.31	3.44	0
000408	2018000408	2018	2018-12-31	1	0.68	0	0
000408	2019000408	2019	2019-12-31	1	1.65	0.08	0
000408	2020000408	2020	2020-12-31	1	1.95	0.29	0
000408	2021000408	2021	2021-12-31	1	2.58	0.48	0
000413	2012000413	2012	2012-12-31	1		4.01	0
000413	2013000413	2013	2013-12-31	1		4.51	0
000413	2014000413	2014	2014-12-31	1		2.79	0
000413	2015000413	2015	2015-12-31	1	7.72	2.05	0
000413	2016000413	2016	2016-12-31	1	12.23	2.77	0
000413	2017000413	2017	2017-12-31	1	17.61	2.22	0
000413	2018000413	2018	2018-12-31	1	21.98	2.11	0
000413	2019000413	2019	2019-12-31	1	21.43	6.99	0
000413	2020000413	2020	2020-12-31	1	18.52	4.29	0
000413	2021000413	2021	2021-12-31	1	16.82	3.54	0
000418	2007000418	2007	2007-12-31	1			0
000418	2012000418	2012	2012-12-31	1		3.5	0
000418	2013000418	2013	2013-12-31	1		3.95	0
000418	2014000418	2014	2014-12-31	1		4.05	0
000418	2015000418	2015	2015-12-31	1	7.16	4.24	0
000418	2016000418	2016	2016-12-31	1	9.2	4.26	0
000418	2017000418	2017	2017-12-31	1	8.7	4.25	0
000418	2018000418	2018	2018-12-31	1	8.24	3.1	0
000420	2010000420	2010	2010-12-31	1			0
000420	2011000420	2011	2011-12-31	1			0
000420	2012000420	2012	2012-12-31	1			0
000420	2013000420	2013	2013-12-31	1			0
000420	2016000420	2016	2016-12-31	1			0
000420	2018000420	2018	2018-12-31	1			0
000420	2019000420	2019	2019-12-31	1			0
000420	2020000420	2020	2020-12-31	1			0
000420	2021000420	2021	2021-12-31	1			0
000422	2012000422	2012	2012-12-31	1			0
000422	2013000422	2013	2013-12-31	1		0.35	0
000422	2014000422	2014	2014-12-31	1		0.4	0
000422	2015000422	2015	2015-12-31	1	8.09	0.45	0
000422	2016000422	2016	2016-12-31	1	9.3	0.56	0
000422	2017000422	2017	2017-12-31	1	7.72	0.58	0
000422	2018000422	2018	2018-12-31	1	5.16	1.02	0
000422	2019000422	2019	2019-12-31	1	5.25	3.3	0
000422	2020000422	2020	2020-12-31	1	5.63	2.36	0
000422	2021000422	2021	2021-12-31	1	7.5	3.83	0
000423	2010000423	2010	2010-12-31	1			0
000423	2011000423	2011	2011-12-31	1	3.11		0
000423	2012000423	2012	2012-12-31	1		3.74	0
000423	2013000423	2013	2013-12-31	1		3.07	0
000423	2014000423	2014	2014-12-31	1		3.13	0
000423	2015000423	2015	2015-12-31	1	7.8	2.86	0
000423	2016000423	2016	2016-12-31	1	7.65	2.66	0
000423	2017000423	2017	2017-12-31	1	7.89	3.06	0
000423	2018000423	2018	2018-12-31	1	7.9	3.32	0
000423	2019000423	2019	2019-12-31	1	8.72	6.96	0
000423	2020000423	2020	2020-12-31	1	8.38	4.51	0
000423	2021000423	2021	2021-12-31	1	7.2	3.84	0
000425	2010000425	2010	2010-12-31	1			0
000425	2011000425	2011	2011-12-31	1			0
000425	2012000425	2012	2012-12-31	1		4.12	0
000425	2013000425	2013	2013-12-31	1		3.74	0
000425	2014000425	2014	2014-12-31	1		3.24	0
000425	2015000425	2015	2015-12-31	1	14.97	3.4	0
000425	2016000425	2016	2016-12-31	1	15.94	4.11	0
000425	2017000425	2017	2017-12-31	1	15.87	5.51	0
000425	2018000425	2018	2018-12-31	1	16.55	4.54	0
000425	2019000425	2019	2019-12-31	1	17.97	4.15	0
000425	2020000425	2020	2020-12-31	1	18.55	5.07	0
000425	2021000425	2021	2021-12-31	1	18.88	5.28	0
000488	2012000488	2012	2012-12-31	1		1.49	0
000488	2013000488	2013	2013-12-31	1		1.86	0
000488	2014000488	2014	2014-12-31	1		2.46	0
000488	2015000488	2015	2015-12-31	1	9.32	3.21	0
000488	2016000488	2016	2016-12-31	1	8.94	3.21	0
000488	2017000488	2017	2017-12-31	1	10.56	3.41	0
000488	2018000488	2018	2018-12-31	1	12.26	3.22	0
000488	2019000488	2019	2019-12-31	1	14.07	3.26	0
000488	2020000488	2020	2020-12-31	1	15.16	4.15	0
000488	2021000488	2021	2021-12-31	1	15.45	4.4	0
000505	2017000505	2017	2017-12-31	1	0.71	0.02	0
000505	2018000505	2018	2018-12-31	1	1.57	0.04	0
000505	2019000505	2019	2019-12-31	1	1.18	0.1	0
000505	2020000505	2020	2020-12-31	1	1.79	0.11	0
000505	2021000505	2021	2021-12-31	1	1.88	0.1	0
000510	2011000510	2011	2011-12-31	1			0
000510	2013000510	2013	2013-12-31	1			0
000510	2014000510	2014	2014-12-31	1			0
000510	2015000510	2015	2015-12-31	1	2.4	3.16	0
000510	2016000510	2016	2016-12-31	1	2	3	0
000510	2017000510	2017	2017-12-31	1	2.2	2.97	0
000510	2018000510	2018	2018-12-31	1	2.6	3.18	0
000510	2019000510	2019	2019-12-31	1	2.7	3.05	0
000510	2020000510	2020	2020-12-31	1	2.8	2.88	0
000510	2021000510	2021	2021-12-31	1	2.8	2.43	0
000511	2017000511	2017	2017-12-31	1	7.26	0.04	0
000513	2007000513	2007	2007-12-31	1			0
000513	2008000513	2008	2008-12-31	1			0
000513	2009000513	2009	2009-12-31	1			0
000513	2010000513	2010	2010-12-31	1			0
000513	2011000513	2011	2011-12-31	1			0
000513	2012000513	2012	2012-12-31	1		5.11	0
000513	2013000513	2013	2013-12-31	1		5.05	0
000513	2014000513	2014	2014-12-31	1		5.23	0
000513	2015000513	2015	2015-12-31	1	6.31	5.67	0
000513	2016000513	2016	2016-12-31	1	5.65	6.2	0
000513	2017000513	2017	2017-12-31	1	8.42	6.75	0
000513	2018000513	2018	2018-12-31	1	9.4	7.76	0
000513	2019000513	2019	2019-12-31	1	8.08	8.82	0
000513	2020000513	2020	2020-12-31	1	10.89	9.41	0
000513	2021000513	2021	2021-12-31	1	10.91	12.63	0
000518	2012000518	2012	2012-12-31	1		2.79	0
000518	2013000518	2013	2013-12-31	1		3.61	0
000518	2014000518	2014	2014-12-31	1		3.3	0
000518	2018000518	2018	2018-12-31	1	2.59	3.18	0
000518	2019000518	2019	2019-12-31	1	2.65	13.87	0
000518	2020000518	2020	2020-12-31	1	5.56	8.05	0
000518	2021000518	2021	2021-12-31	1	11.02	14.77	0
000519	2012000519	2012	2012-12-31	1		0.94	0
000519	2013000519	2013	2013-12-31	1		3.9	0
000519	2014000519	2014	2014-12-31	1		4.2	0
000519	2015000519	2015	2015-12-31	1	12.8	5.66	0
000519	2016000519	2016	2016-12-31	1	13.05	4.76	0
000519	2017000519	2017	2017-12-31	1	13.88	4.18	0
000519	2018000519	2018	2018-12-31	1	18.7	4.98	0
000519	2019000519	2019	2019-12-31	1	18.21	5.5	0
000519	2020000519	2020	2020-12-31	1	18.82	4.82	0
000519	2021000519	2021	2021-12-31	1	19.6	5.69	0
000521	2008000521	2008	2008-12-31	1			0
000521	2009000521	2009	2009-12-31	1			0
000521	2010000521	2010	2010-12-31	1			0
000521	2011000521	2011	2011-12-31	1			0
000521	2012000521	2012	2012-12-31	1			0
000521	2014000521	2014	2014-12-31	1			0
000521	2015000521	2015	2015-12-31	1	10.68	6.02	0
000521	2016000521	2016	2016-12-31	1	10.85	5.43	0
000521	2017000521	2017	2017-12-31	1	14.29	4.53	0
000521	2018000521	2018	2018-12-31	1	15.52	4.7	0
000521	2019000521	2019	2019-12-31	1	16.62	4.73	0
000521	2020000521	2020	2020-12-31	1	19.62	3.61	0
000521	2021000521	2021	2021-12-31	1	13.04	3.46	0
000522	2007000522	2007	2007-12-31	1			0
000522	2009000522	2009	2009-12-31	1			0
000522	2011000522	2011	2011-12-31	1			0
000522	2012000522	2012	2012-12-31	1		3.2	0
000523	2012000523	2012	2012-12-31	1		2.98	0
000523	2013000523	2013	2013-12-31	1		3.45	0
000523	2015000523	2015	2015-12-31	1	22	2.59	0
000523	2016000523	2016	2016-12-31	1	21	2.29	0
000523	2017000523	2017	2017-12-31	1	21.09	3	0
000523	2018000523	2018	2018-12-31	1	18.23	2.4	0
000523	2019000523	2019	2019-12-31	1	16.76	2.62	0
000523	2020000523	2020	2020-12-31	1	15.29	2.77	0
000523	2021000523	2021	2021-12-31	1	11.88	3.2	0
000527	2012000527	2012	2012-12-31	1		2.5	0
000528	2007000528	2007	2007-12-31	1		4.02	0
000528	2008000528	2008	2008-12-31	1		4.2	0
000528	2009000528	2009	2009-12-31	1		3.91	0
000528	2010000528	2010	2010-12-31	1		4	0
000528	2011000528	2011	2011-12-31	1		4.02	0
000528	2012000528	2012	2012-12-31	1		4.1	0
000528	2013000528	2013	2013-12-31	1		4.03	0
000528	2014000528	2014	2014-12-31	1		4.05	0
000528	2015000528	2015	2015-12-31	1	11.9	3.98	0
000528	2016000528	2016	2016-12-31	1	10	4.14	0
000528	2017000528	2017	2017-12-31	1	10.12	3.39	0
000528	2018000528	2018	2018-12-31	1	10.28	3.09	0
000528	2019000528	2019	2019-12-31	1	10.66	3.51	0
000528	2020000528	2020	2020-12-31	1	10.04	3.23	0
000528	2021000528	2021	2021-12-31	1	10.39	3.26	0
000529	2020000529	2020	2020-12-31	1	2.48	0.27	0
000529	2021000529	2021	2021-12-31	1	2.39	0.31	0
000530	2012000530	2012	2012-12-31	1		5.21	0
000530	2013000530	2013	2013-12-31	1		5.12	0
000530	2014000530	2014	2014-12-31	1		5.16	0
000530	2015000530	2015	2015-12-31	1	14	5.03	0
000530	2016000530	2016	2016-12-31	1	14.77	4.83	0
000530	2017000530	2017	2017-12-31	1	15.52	4.51	0
000530	2018000530	2018	2018-12-31	1	15.71	3.85	0
000530	2019000530	2019	2019-12-31	1	15.99	3.51	0
000530	2020000530	2020	2020-12-31	1	10.77	3.32	0
000530	2021000530	2021	2021-12-31	1	17.53	3.12	0
000533	2010000533	2010	2010-12-31	1			0
000533	2012000533	2012	2012-12-31	1		2.85	0
000533	2013000533	2013	2013-12-31	1		2.83	0
000533	2014000533	2014	2014-12-31	1		2.96	0
000533	2015000533	2015	2015-12-31	1	14	2.97	0
000533	2016000533	2016	2016-12-31	1	14.83	2.28	0
000533	2017000533	2017	2017-12-31	1	15.62	0.74	0
000533	2018000533	2018	2018-12-31	1	19.55	0.62	0
000533	2019000533	2019	2019-12-31	1	23.25	4.26	0
000533	2020000533	2020	2020-12-31	1	22.05	4.03	0
000533	2021000533	2021	2021-12-31	1	24.92	4.23	0
000534	2014000534	2014	2014-12-31	1			0
000534	2016000534	2016	2016-12-31	1	11.63	7.9	0
000534	2017000534	2017	2017-12-31	1	17.22	11.9	0
000534	2018000534	2018	2018-12-31	1	35.49	23.06	0
000534	2019000534	2019	2019-12-31	1	24.74	15.98	0
000534	2020000534	2020	2020-12-31	1	22.81	21.48	0
000534	2021000534	2021	2021-12-31	1	21	18.07	0
000536	2012000536	2012	2012-12-31	1		2.82	0
000536	2013000536	2013	2013-12-31	1		2.4	0
000536	2014000536	2014	2014-12-31	1		1.18	0
000536	2015000536	2015	2015-12-31	1	7.88	1.51	0
000536	2016000536	2016	2016-12-31	1	5.47	1.49	0
000536	2017000536	2017	2017-12-31	1	4.57	2.69	0
000536	2018000536	2018	2018-12-31	1	4.75	6.45	0
000536	2019000536	2019	2019-12-31	1	7.76	24.18	0
000536	2020000536	2020	2020-12-31	1	7.86	13.25	0
000536	2021000536	2021	2021-12-31	1	5.75	9.35	0
000538	2010000538	2010	2010-12-31	1			0
000538	2012000538	2012	2012-12-31	1		0.69	0
000538	2013000538	2013	2013-12-31	1		1.15	0
000538	2014000538	2014	2014-12-31	1		0.84	0
000538	2015000538	2015	2015-12-31	1	7.96	0.48	0
000538	2016000538	2016	2016-12-31	1	8.09	0.4	0
000538	2017000538	2017	2017-12-31	1	8.45	0.35	0
000538	2018000538	2018	2018-12-31	1	8.81	0.41	0
000538	2019000538	2019	2019-12-31	1	9.21	0.59	0
000538	2020000538	2020	2020-12-31	1	10.21	0.55	0
000538	2021000538	2021	2021-12-31	1	13.07	0.91	0
000541	2010000541	2010	2010-12-31	1			0
000541	2012000541	2012	2012-12-31	1		3.2	0
000541	2013000541	2013	2013-12-31	1		3.18	0
000541	2014000541	2014	2014-12-31	1		3.22	0
000541	2015000541	2015	2015-12-31	1	2.88	3.23	0
000541	2016000541	2016	2016-12-31	1	2.78	3.27	0
000541	2017000541	2017	2017-12-31	1	2.82	3.37	0
000541	2018000541	2018	2018-12-31	1	7.29	3.67	0
000541	2019000541	2019	2019-12-31	1	8.38	4.17	0
000541	2020000541	2020	2020-12-31	1	10.81	4.3	0
000541	2021000541	2021	2021-12-31	1	13.2	4.88	0
000545	2013000545	2013	2013-12-31	1		4	0
000545	2014000545	2014	2014-12-31	1		3.26	0
000545	2015000545	2015	2015-12-31	1	6.82	4.16	0
000545	2016000545	2016	2016-12-31	1	6.59	2.6	0
000545	2017000545	2017	2017-12-31	1	12.57	3.6	0
000545	2018000545	2018	2018-12-31	1	13.72	3.36	0
000545	2019000545	2019	2019-12-31	1	13.74	3.36	0
000545	2020000545	2020	2020-12-31	1	14.21	3.63	0
000545	2021000545	2021	2021-12-31	1	15.71	3.51	0
000547	2012000547	2012	2012-12-31	1			0
000547	2013000547	2013	2013-12-31	1			0
000547	2014000547	2014	2014-12-31	1			0
000547	2015000547	2015	2015-12-31	1	44.89	15.04	0
000547	2016000547	2016	2016-12-31	1	46.71	12.52	0
000547	2017000547	2017	2017-12-31	1	40.19	11.88	0
000547	2018000547	2018	2018-12-31	1	36.82	12.35	0
000547	2019000547	2019	2019-12-31	1	39.7	13.94	0
000547	2020000547	2020	2020-12-31	1	43.87	12.57	0
000547	2021000547	2021	2021-12-31	1	39.9	13.27	0
000550	2007000550	2007	2007-12-31	1			0
000550	2008000550	2008	2008-12-31	1			0
000550	2009000550	2009	2009-12-31	1			0
000550	2010000550	2010	2010-12-31	1			0
000550	2012000550	2012	2012-12-31	1		5	0
000550	2013000550	2013	2013-12-31	1		6	0
000550	2014000550	2014	2014-12-31	1		6	0
000550	2015000550	2015	2015-12-31	1	13.44	7.46	0
000550	2016000550	2016	2016-12-31	1	13.19	7.27	0
000550	2017000550	2017	2017-12-31	1	13.94	6.56	0
000550	2018000550	2018	2018-12-31	1	16.28	6.14	0
000550	2019000550	2019	2019-12-31	1	18.65	6.64	0
000550	2020000550	2020	2020-12-31	1	17.73	5.03	0
000550	2021000550	2021	2021-12-31	1	17.9	5.36	0
000553	2012000553	2012	2012-12-31	1		0.38	0
000553	2013000553	2013	2013-12-31	1		0.31	0
000553	2014000553	2014	2014-12-31	1		0.25	0
000553	2015000553	2015	2015-12-31	1	1.07	0.34	0
000553	2016000553	2016	2016-12-31	1	1.16	0.47	0
000553	2017000553	2017	2017-12-31	1	3.63	1.51	0
000553	2018000553	2018	2018-12-31	1	3.84	1.73	0
000553	2019000553	2019	2019-12-31	1	3.47	1.59	0
000553	2020000553	2020	2020-12-31	1	3.34	1.68	0
000553	2021000553	2021	2021-12-31	1	2.86	1.62	0
000559	2012000559	2012	2012-12-31	1		3.83	0
000559	2013000559	2013	2013-12-31	1		3.88	0
000559	2014000559	2014	2014-12-31	1		4.34	0
000559	2015000559	2015	2015-12-31	1	10.64	3.88	0
000559	2016000559	2016	2016-12-31	1	11.21	4.07	0
000559	2017000559	2017	2017-12-31	1	11.29	4.37	0
000559	2018000559	2018	2018-12-31	1	10.23	4.52	0
000559	2019000559	2019	2019-12-31	1	9.05	4.62	0
000559	2020000559	2020	2020-12-31	1	8.45	4.33	0
000559	2021000559	2021	2021-12-31	1	8.78	3.48	0
000561	2007000561	2007	2007-12-31	1			0
000561	2008000561	2008	2008-12-31	1			0
000561	2012000561	2012	2012-12-31	1		10.1	0
000561	2013000561	2013	2013-12-31	1		14	0
000561	2014000561	2014	2014-12-31	1		10.77	0
000561	2015000561	2015	2015-12-31	1	27.62	9.3	0
000561	2016000561	2016	2016-12-31	1	30	12.03	0
000561	2017000561	2017	2017-12-31	1	30.92	12.56	0
000561	2018000561	2018	2018-12-31	1	25.17	14.51	0
000561	2019000561	2019	2019-12-31	1	29	14.35	0
000561	2020000561	2020	2020-12-31	1	31	14.92	0
000561	2021000561	2021	2021-12-31	1	29	15.62	0
000565	2012000565	2012	2012-12-31	1		3.49	0
000565	2013000565	2013	2013-12-31	1		3.82	0
000565	2014000565	2014	2014-12-31	1		3.47	0
000565	2015000565	2015	2015-12-31	1	13.51	2.8	0
000565	2016000565	2016	2016-12-31	1	17.71	0.78	0
000565	2017000565	2017	2017-12-31	1	17.65	0.53	0
000565	2018000565	2018	2018-12-31	1	17.05	3.4	0
000565	2019000565	2019	2019-12-31	1	17.16	4.55	0
000565	2020000565	2020	2020-12-31	1	15.41	5	0
000565	2021000565	2021	2021-12-31	1	15.12	4.55	0
000566	2007000566	2007	2007-12-31	1			0
000566	2009000566	2009	2009-12-31	1			0
000566	2010000566	2010	2010-12-31	1			0
000566	2011000566	2011	2011-12-31	1			0
000566	2012000566	2012	2012-12-31	1		5.12	0
000566	2013000566	2013	2013-12-31	1		8.13	0
000566	2014000566	2014	2014-12-31	1		4.29	0
000566	2015000566	2015	2015-12-31	1	4.74	1.96	0
000566	2016000566	2016	2016-12-31	1	2.95	4.07	0
000566	2017000566	2017	2017-12-31	1	5.36	3.41	0
000566	2018000566	2018	2018-12-31	1	8.44	3.4	0
000566	2019000566	2019	2019-12-31	1	8.73	8.55	0
000566	2020000566	2020	2020-12-31	1	8.2	10.86	0
000566	2021000566	2021	2021-12-31	1	6.31	7.34	0
000568	2010000568	2010	2010-12-31	1			0
000568	2011000568	2011	2011-12-31	1			0
000568	2012000568	2012	2012-12-31	1		0.61	0
000568	2013000568	2013	2013-12-31	1		0.75	0
000568	2014000568	2014	2014-12-31	1		1.03	0
000568	2015000568	2015	2015-12-31	1	17.69	1.01	0
000568	2016000568	2016	2016-12-31	1	20.76	0.86	0
000568	2017000568	2017	2017-12-31	1	18.32	0.82	0
000568	2018000568	2018	2018-12-31	1	15.69	0.65	0
000568	2019000568	2019	2019-12-31	1	14.06	0.55	0
000568	2020000568	2020	2020-12-31	1	14.23	0.68	0
000568	2021000568	2021	2021-12-31	1	14.39	0.82	0
000570	2010000570	2010	2010-12-31	1			0
000570	2011000570	2011	2011-12-31	1			0
000570	2012000570	2012	2012-12-31	1		3.79	0
000570	2013000570	2013	2013-12-31	1		4.35	0
000570	2014000570	2014	2014-12-31	1		3.62	0
000570	2015000570	2015	2015-12-31	1	10.76	3.09	0
000570	2016000570	2016	2016-12-31	1	10.55	3.45	0
000570	2017000570	2017	2017-12-31	1	10.87	3.19	0
000570	2018000570	2018	2018-12-31	1	11.55	3.38	0
000570	2019000570	2019	2019-12-31	1	11.96	3.25	0
000570	2020000570	2020	2020-12-31	1	12.36	3.15	0
000570	2021000570	2021	2021-12-31	1	9.55	3.36	0
000572	2007000572	2007	2007-12-31	1			0
000572	2008000572	2008	2008-12-31	1			0
000572	2009000572	2009	2009-12-31	1			0
000572	2010000572	2010	2010-12-31	1			0
000572	2011000572	2011	2011-12-31	1			0
000572	2012000572	2012	2012-12-31	1		4.46	0
000572	2013000572	2013	2013-12-31	1		4.93	0
000572	2014000572	2014	2014-12-31	1		5.49	0
000572	2015000572	2015	2015-12-31	1	21.11	3.85	0
000572	2016000572	2016	2016-12-31	1	17.23	5.18	0
000572	2017000572	2017	2017-12-31	1	19.72	6.86	0
000572	2018000572	2018	2018-12-31	1	22.5	18.78	0
000572	2019000572	2019	2019-12-31	1	28.04	14.47	0
000572	2020000572	2020	2020-12-31	1	17.1	17.1	0
000572	2021000572	2021	2021-12-31	1	5.04	8.53	0
000576	2012000576	2012	2012-12-31	1			0
000576	2013000576	2013	2013-12-31	1			0
000576	2014000576	2014	2014-12-31	1		1.7	0
000576	2015000576	2015	2015-12-31	1	10.86	2.06	0
000576	2016000576	2016	2016-12-31	1	10.79	1.7	0
000576	2017000576	2017	2017-12-31	1	11.5	1.56	0
000576	2018000576	2018	2018-12-31	1	27.66	0.99	0
000576	2019000576	2019	2019-12-31	1	29.31	4.28	0
000576	2020000576	2020	2020-12-31	1	32.61	6.25	0
000576	2021000576	2021	2021-12-31	1	37.42	9.38	0
000581	2012000581	2012	2012-12-31	1		3.24	0
000581	2013000581	2013	2013-12-31	1		3.79	0
000581	2014000581	2014	2014-12-31	1		4.91	0
000581	2015000581	2015	2015-12-31	1	19.81	5	0
000581	2016000581	2016	2016-12-31	1	20.79	4.97	0
000581	2017000581	2017	2017-12-31	1	20.92	4.34	0
000581	2018000581	2018	2018-12-31	1	20.08	4.62	0
000581	2019000581	2019	2019-12-31	1	18.75	4.76	0
000581	2020000581	2020	2020-12-31	1	20.3	4.13	0
000581	2021000581	2021	2021-12-31	1	20.82	4.35	0
000584	2017000584	2017	2017-12-31	1	25.56	1.66	0
000584	2018000584	2018	2018-12-31	1	40.44	1.94	0
000584	2019000584	2019	2019-12-31	1	41.07	5.11	0
000584	2020000584	2020	2020-12-31	1	41.35	5.52	0
000584	2021000584	2021	2021-12-31	1	51.02	4.97	0
000585	2013000585	2013	2013-12-31	1		0.1	0
000585	2014000585	2014	2014-12-31	1			0
000585	2015000585	2015	2015-12-31	1	1.5	0.14	0
000585	2016000585	2016	2016-12-31	1	2.96	0.7	0
000585	2017000585	2017	2017-12-31	1	2	0.7	0
000585	2018000585	2018	2018-12-31	1	8	3.81	0
000585	2019000585	2019	2019-12-31	1	7.4	0.98	0
000585	2020000585	2020	2020-12-31	1	10	3.13	0
000585	2021000585	2021	2021-12-31	1	1.84	2.58	0
000586	2010000586	2010	2010-12-31	1			0
000586	2011000586	2011	2011-12-31	1			0
000586	2012000586	2012	2012-12-31	1		2.47	0
000586	2013000586	2013	2013-12-31	1		2.81	0
000586	2014000586	2014	2014-12-31	1			0
000586	2015000586	2015	2015-12-31	1	9.48	2.91	0
000586	2016000586	2016	2016-12-31	1	9.75	3.15	0
000586	2017000586	2017	2017-12-31	1	9.24	3.45	0
000586	2018000586	2018	2018-12-31	1	13.12	3.42	0
000586	2019000586	2019	2019-12-31	1	20.08	5.27	0
000586	2020000586	2020	2020-12-31	1	21.89	5.54	0
000586	2021000586	2021	2021-12-31	1	23.36	5.51	0
000589	2012000589	2012	2012-12-31	1		3.36	0
000589	2013000589	2013	2013-12-31	1		3.1	0
000589	2014000589	2014	2014-12-31	1		3.07	0
000589	2015000589	2015	2015-12-31	1	11.62	3.31	0
000589	2016000589	2016	2016-12-31	1	10.47	2.74	0
000589	2017000589	2017	2017-12-31	1	10.19	2.54	0
000589	2018000589	2018	2018-12-31	1	10.56	2.78	0
000589	2019000589	2019	2019-12-31	1	12.67	2.94	0
000589	2020000589	2020	2020-12-31	1	11.41	2.97	0
000589	2021000589	2021	2021-12-31	1	11.01	2.81	0
000590	2012000590	2012	2012-12-31	1		0.63	0
000590	2013000590	2013	2013-12-31	1		1.02	0
000590	2014000590	2014	2014-12-31	1		2.15	0
000590	2015000590	2015	2015-12-31	1	4.4	1.63	0
000590	2016000590	2016	2016-12-31	1	3.8	1.87	0
000590	2017000590	2017	2017-12-31	1	4.5	1.61	0
000590	2018000590	2018	2018-12-31	1	4.5	4.03	0
000590	2019000590	2019	2019-12-31	1	4.87	3	0
000590	2020000590	2020	2020-12-31	1	4.78	3.49	0
000590	2021000590	2021	2021-12-31	1	4.53	2.76	0
000595	2009000595	2009	2009-12-31	1			0
000595	2010000595	2010	2010-12-31	1			0
000595	2012000595	2012	2012-12-31	1		6.97	0
000595	2013000595	2013	2013-12-31	1		6.9	0
000595	2014000595	2014	2014-12-31	1		2.93	0
000595	2015000595	2015	2015-12-31	1	15.06	4.04	0
000595	2016000595	2016	2016-12-31	1	13.19	3.34	0
000595	2017000595	2017	2017-12-31	1	13.01	3.25	0
000595	2018000595	2018	2018-12-31	1	13.86	3.72	0
000595	2019000595	2019	2019-12-31	1	15.4	4.5	0
000595	2020000595	2020	2020-12-31	1	13.6	6.34	0
000595	2021000595	2021	2021-12-31	1	21.08	9.04	0
000596	2012000596	2012	2012-12-31	1		4.15	0
000596	2013000596	2013	2013-12-31	1		3.98	0
000596	2014000596	2014	2014-12-31	1		3.29	0
000596	2015000596	2015	2015-12-31	1	8.65	3.09	0
000596	2016000596	2016	2016-12-31	1	10.14	3.15	0
000596	2017000596	2017	2017-12-31	1	7.76	3.16	0
000596	2018000596	2018	2018-12-31	1	11.63	2.59	0
000596	2019000596	2019	2019-12-31	1	9.69	2.58	0
000596	2020000596	2020	2020-12-31	1	10.21	2.92	0
000596	2021000596	2021	2021-12-31	1	9.1	2.27	0
000597	2007000597	2007	2007-12-31	1			0
000597	2008000597	2008	2008-12-31	1			0
000597	2012000597	2012	2012-12-31	1		3.1	0
000597	2013000597	2013	2013-12-31	1			0
000597	2014000597	2014	2014-12-31	1		2.77	0
000597	2015000597	2015	2015-12-31	1	9.38	3.1	0
000597	2016000597	2016	2016-12-31	1	11.68	1.63	0
000597	2017000597	2017	2017-12-31	1	9.96	2.18	0
000597	2018000597	2018	2018-12-31	1	11.45	2.73	0
000597	2019000597	2019	2019-12-31	1	8.86	1.71	0
000597	2020000597	2020	2020-12-31	1	11.44	1.7	0
000597	2021000597	2021	2021-12-31	1	11.19	1.85	0
000599	2012000599	2012	2012-12-31	1		0.58	0
000599	2013000599	2013	2013-12-31	1		0.69	0
000599	2014000599	2014	2014-12-31	1		3	0
000599	2015000599	2015	2015-12-31	1	8	3.46	0
000599	2016000599	2016	2016-12-31	1	9.55	2.31	0
000599	2017000599	2017	2017-12-31	1	12.19	3.44	0
000599	2018000599	2018	2018-12-31	1	13.71	3.29	0
000599	2019000599	2019	2019-12-31	1	13.92	4.63	0
000599	2020000599	2020	2020-12-31	1	13.43	4.64	0
000599	2021000599	2021	2021-12-31	1	16.69	5.17	0
000611	2010000611	2010	2010-12-31	1			0
000611	2011000611	2011	2011-12-31	1			0
000612	2012000612	2012	2012-12-31	1		0.03	0
000612	2013000612	2013	2013-12-31	1		0.05	0
000612	2014000612	2014	2014-12-31	1		0.02	0
000612	2015000612	2015	2015-12-31	1	2.17	0.01	0
000612	2016000612	2016	2016-12-31	1	3.25	0.01	0
000612	2017000612	2017	2017-12-31	1	3.21	0	0
000612	2018000612	2018	2018-12-31	1	3.33	0	0
000612	2019000612	2019	2019-12-31	1	3.53	0	0
000612	2020000612	2020	2020-12-31	1	3.57	0	0
000619	2012000619	2012	2012-12-31	1		1.71	0
000619	2013000619	2013	2013-12-31	1		1.5	0
000619	2014000619	2014	2014-12-31	1		1.84	0
000619	2015000619	2015	2015-12-31	1	10.95	1.7	0
000619	2016000619	2016	2016-12-31	1	12.22	1.79	0
000619	2017000619	2017	2017-12-31	1	12.25	1.65	0
000619	2018000619	2018	2018-12-31	1	12.62	1.36	0
000619	2019000619	2019	2019-12-31	1	12.22	1.17	0
000619	2020000619	2020	2020-12-31	1	11.49	1.45	0
000619	2021000619	2021	2021-12-31	1	12.96	2.45	0
000622	2012000622	2012	2012-12-31	1		0.74	0
000622	2013000622	2013	2013-12-31	1		0.71	0
000622	2014000622	2014	2014-12-31	1		1.7	0
000622	2015000622	2015	2015-12-31	1	5	1.71	0
000622	2016000622	2016	2016-12-31	1	6.8	1.53	0
000622	2017000622	2017	2017-12-31	1	7.3	1.28	0
000622	2018000622	2018	2018-12-31	1	8.11	0.21	0
000622	2019000622	2019	2019-12-31	1	8.13	0.31	0
000622	2020000622	2020	2020-12-31	1	7.52	0.32	0
000622	2021000622	2021	2021-12-31	1	7.75	0.46	0
000623	2007000623	2007	2007-12-31	1			0
000623	2008000623	2008	2008-12-31	1			0
000623	2009000623	2009	2009-12-31	1			0
000623	2010000623	2010	2010-12-31	1			0
000623	2011000623	2011	2011-12-31	1			0
000623	2012000623	2012	2012-12-31	1		1.25	0
000623	2013000623	2013	2013-12-31	1		2.8	0
000623	2014000623	2014	2014-12-31	1		3.98	0
000623	2015000623	2015	2015-12-31	1	3.92	4.04	0
000623	2016000623	2016	2016-12-31	1	4.03	3.31	0
000623	2017000623	2017	2017-12-31	1	5.31	3.16	0
000623	2018000623	2018	2018-12-31	1	6.36	3.72	0
000623	2019000623	2019	2019-12-31	1	6.03	5.26	0
000623	2020000623	2020	2020-12-31	1	6.1	4.3	0
000623	2021000623	2021	2021-12-31	1	5.46	5.08	0
000625	2007000625	2007	2007-12-31	1			0
000625	2008000625	2008	2008-12-31	1			0
000625	2009000625	2009	2009-12-31	1			0
000625	2011000625	2011	2011-12-31	1			0
000625	2012000625	2012	2012-12-31	1		5.75	0
000625	2013000625	2013	2013-12-31	1		4.21	0
000625	2014000625	2014	2014-12-31	1		3.8	0
000625	2015000625	2015	2015-12-31	1	11.83	3.84	0
000625	2016000625	2016	2016-12-31	1	16.13	4.08	0
000625	2017000625	2017	2017-12-31	1	18.34	4.54	0
000625	2018000625	2018	2018-12-31	1	21.43	5.77	0
000625	2019000625	2019	2019-12-31	1	21.3	6.34	0
000625	2020000625	2020	2020-12-31	1	16.47	4.9	0
000625	2021000625	2021	2021-12-31	1	17.13	4.59	0
000629	2010000629	2010	2010-12-31	1			0
000629	2012000629	2012	2012-12-31	1		1.63	0
000629	2013000629	2013	2013-12-31	1		1.76	0
000629	2014000629	2014	2014-12-31	1		2.09	0
000629	2015000629	2015	2015-12-31	1	5.93	3.36	0
000629	2016000629	2016	2016-12-31	1	8.86	3.74	0
000629	2017000629	2017	2017-12-31	1	10.24	2.58	0
000629	2018000629	2018	2018-12-31	1	10.09	3.55	0
000629	2019000629	2019	2019-12-31	1	10.21	3.54	0
000629	2020000629	2020	2020-12-31	1	10.17	3.59	0
000629	2021000629	2021	2021-12-31	1	10.34	4.79	0
000630	2010000630	2010	2010-12-31	1			0
000630	2012000630	2012	2012-12-31	1		1.71	0
000630	2013000630	2013	2013-12-31	1		1.96	0
000630	2014000630	2014	2014-12-31	1		1.81	0
000630	2015000630	2015	2015-12-31	1	7.03	1.16	0
000630	2016000630	2016	2016-12-31	1	7.54	1.15	0
000630	2017000630	2017	2017-12-31	1	7.74	1.22	0
000630	2018000630	2018	2018-12-31	1	7.2	1.35	0
000630	2019000630	2019	2019-12-31	1	9.96	1.61	0
000630	2020000630	2020	2020-12-31	1	11.67	1.65	0
000630	2021000630	2021	2021-12-31	1	15.87	1.42	0
000633	2010000633	2010	2010-12-31	1			0
000633	2011000633	2011	2011-12-31	1			0
000633	2012000633	2012	2012-12-31	1			0
000633	2013000633	2013	2013-12-31	1			0
000633	2014000633	2014	2014-12-31	1			0
000635	2012000635	2012	2012-12-31	1			0
000635	2013000635	2013	2013-12-31	1		0.13	0
000635	2014000635	2014	2014-12-31	1		0.24	0
000635	2015000635	2015	2015-12-31	1	0.78	0.13	0
000635	2016000635	2016	2016-12-31	1	0.69	0.13	0
000635	2018000635	2018	2018-12-31	1	1.34	0.21	0
000635	2019000635	2019	2019-12-31	1	1.33	0.09	0
000635	2020000635	2020	2020-12-31	1	0.24	0.07	0
000635	2021000635	2021	2021-12-31	1	0.92	0.03	0
000636	2010000636	2010	2010-12-31	1			0
000636	2011000636	2011	2011-12-31	1			0
000636	2012000636	2012	2012-12-31	1		3.53	0
000636	2013000636	2013	2013-12-31	1		3.29	0
000636	2014000636	2014	2014-12-31	1		3.3	0
000636	2015000636	2015	2015-12-31	1	10.19	3.94	0
000636	2016000636	2016	2016-12-31	1	11.09	4.1	0
000636	2017000636	2017	2017-12-31	1	10.99	3.9	0
000636	2018000636	2018	2018-12-31	1	14.89	3.87	0
000636	2019000636	2019	2019-12-31	1	19.35	4.38	0
000636	2020000636	2020	2020-12-31	1	17.2	5.33	0
000636	2021000636	2021	2021-12-31	1	13.91	5.83	0
000637	2012000637	2012	2012-12-31	1		3.09	0
000637	2013000637	2013	2013-12-31	1		3.42	0
000637	2014000637	2014	2014-12-31	1		2.89	0
000637	2015000637	2015	2015-12-31	1	13.71	1.55	0
000637	2016000637	2016	2016-12-31	1	14.1	1.8	0
000637	2017000637	2017	2017-12-31	1	14.63	1.39	0
000637	2018000637	2018	2018-12-31	1	13.96	1.51	0
000637	2019000637	2019	2019-12-31	1	16.27	1.4	0
000637	2020000637	2020	2020-12-31	1	15.1	1.21	0
000637	2021000637	2021	2021-12-31	1	13.12	0.77	0
000639	2012000639	2012	2012-12-31	1		3.38	0
000639	2013000639	2013	2013-12-31	1		3.16	0
000639	2014000639	2014	2014-12-31	1		3.21	0
000639	2015000639	2015	2015-12-31	1	5.27	3.03	0
000639	2016000639	2016	2016-12-31	1	5.14	2.43	0
000639	2017000639	2017	2017-12-31	1	5.24	1.47	0
000639	2018000639	2018	2018-12-31	1	5.74	1.54	0
000639	2019000639	2019	2019-12-31	1	6.08	1.66	0
000639	2020000639	2020	2020-12-31	1	6.8	1.78	0
000639	2021000639	2021	2021-12-31	1	7.56	1.66	0
000650	2012000650	2012	2012-12-31	1		1.26	0
000650	2013000650	2013	2013-12-31	1		1.29	0
000650	2014000650	2014	2014-12-31	1		0.74	0
000650	2015000650	2015	2015-12-31	1	2.05	0.49	0
000650	2016000650	2016	2016-12-31	1	3.61	0.78	0
000650	2017000650	2017	2017-12-31	1	3.35	0.71	0
000650	2018000650	2018	2018-12-31	1	3.1	1.16	0
000650	2019000650	2019	2019-12-31	1	3.67	1.04	0
000650	2020000650	2020	2020-12-31	1	4.11	0.99	0
000650	2021000650	2021	2021-12-31	1	3.83	1.07	0
000651	2018000651	2018	2018-12-31	1	13.3	3.67	0
000651	2019000651	2019	2019-12-31	1	16.04	3.03	0
000651	2020000651	2020	2020-12-31	1	17.22	3.69	0
000651	2021000651	2021	2021-12-31	1	17.38	3.48	0
000657	2010000657	2010	2010-12-31	1			0
000657	2011000657	2011	2011-12-31	1			0
000657	2012000657	2012	2012-12-31	1			0
000657	2013000657	2013	2013-12-31	1			0
000657	2014000657	2014	2014-12-31	1			0
000657	2015000657	2015	2015-12-31	1	8.36	3.3	0
000657	2016000657	2016	2016-12-31	1	9.48	4.04	0
000657	2017000657	2017	2017-12-31	1	11.53	3.36	0
000657	2018000657	2018	2018-12-31	1	11.7	2.14	0
000657	2019000657	2019	2019-12-31	1	14.48	3.8	0
000657	2020000657	2020	2020-12-31	1	13.73	3.7	0
000657	2021000657	2021	2021-12-31	1	12.8	3.43	0
000659	2018000659	2018	2018-12-31	1	0.76	0.21	0
000659	2019000659	2019	2019-12-31	1	1.97	0.34	0
000659	2020000659	2020	2020-12-31	1	0.84	0.21	0
000659	2021000659	2021	2021-12-31	1	1.79	0.3	0
000661	2009000661	2009	2009-12-31	1			0
000661	2010000661	2010	2010-12-31	1			0
000661	2012000661	2012	2012-12-31	1		4.95	0
000661	2013000661	2013	2013-12-31	1		4.78	0
000661	2014000661	2014	2014-12-31	1		6.48	0
000661	2015000661	2015	2015-12-31	1	13.96	8.01	0
000661	2016000661	2016	2016-12-31	1	12.06	9.14	0
000661	2017000661	2017	2017-12-31	1	11.27	8.5	0
000661	2018000661	2018	2018-12-31	1	10.31	7.37	0
000661	2019000661	2019	2019-12-31	1	12.63	5.51	0
000661	2020000661	2020	2020-12-31	1	10.89	7.95	0
000661	2021000661	2021	2021-12-31	1	12.14	10.16	0
000663	2012000663	2012	2012-12-31	1		2.77	0
000663	2013000663	2013	2013-12-31	1		0.63	0
000663	2014000663	2014	2014-12-31	1		1.09	0
000663	2015000663	2015	2015-12-31	1	0.8	1.18	0
000663	2016000663	2016	2016-12-31	1	3.28	2.17	0
000663	2017000663	2017	2017-12-31	1	3.16	1.14	0
000663	2018000663	2018	2018-12-31	1	2.99	3.04	0
000663	2019000663	2019	2019-12-31	1	3.08	1.86	0
000663	2020000663	2020	2020-12-31	1	9.63	1.73	0
000663	2021000663	2021	2021-12-31	1	10.02	2.04	0
000670	2014000670	2014	2014-12-31	1			0
000670	2015000670	2015	2015-12-31	1	55.49	51.77	0
000670	2016000670	2016	2016-12-31	1	55.92	21.14	0
000670	2017000670	2017	2017-12-31	1	47.1	36.92	0
000670	2018000670	2018	2018-12-31	1	38.46	22.9	0
000670	2019000670	2019	2019-12-31	1	36.36	307.72	0
000670	2020000670	2020	2020-12-31	1	8.82	0.67	0
000670	2021000670	2021	2021-12-31	1	20.13	0.67	0
000672	2013000672	2013	2013-12-31	1			0
000672	2014000672	2014	2014-12-31	1		0.21	0
000672	2015000672	2015	2015-12-31	1	0.3	0.17	0
000672	2016000672	2016	2016-12-31	1	0.3	0.1	0
000672	2017000672	2017	2017-12-31	1	0.3	0.08	0
000672	2018000672	2018	2018-12-31	1	0.6	0.67	0
000672	2019000672	2019	2019-12-31	1	0.7	0.77	0
000672	2020000672	2020	2020-12-31	1	0.9	1.12	0
000672	2021000672	2021	2021-12-31	1	1.5	2.17	0
000677	2008000677	2008	2008-12-31	1			0
000677	2009000677	2009	2009-12-31	1			0
000677	2012000677	2012	2012-12-31	1		2.54	0
000677	2013000677	2013	2013-12-31	1		0.36	0
000677	2014000677	2014	2014-12-31	1		1.9	0
000677	2015000677	2015	2015-12-31	1	0.7	0.5	0
000677	2016000677	2016	2016-12-31	1	6.09	4.09	0
000677	2017000677	2017	2017-12-31	1	6.25	3.76	0
000677	2018000677	2018	2018-12-31	1	6.22	3.56	0
000677	2019000677	2019	2019-12-31	1	6.31	0.64	0
000677	2020000677	2020	2020-12-31	1	8.13	1.26	0
000677	2021000677	2021	2021-12-31	1	7.69	0.16	0
000678	2012000678	2012	2012-12-31	1		5.05	0
000678	2013000678	2013	2013-12-31	1		4.33	0
000678	2014000678	2014	2014-12-31	1		3.84	0
000678	2015000678	2015	2015-12-31	1	5.5	3.72	0
000678	2016000678	2016	2016-12-31	1	6.03	3.41	0
000678	2017000678	2017	2017-12-31	1	5.88	3.28	0
000678	2018000678	2018	2018-12-31	1	5.89	3.68	0
000678	2019000678	2019	2019-12-31	1	9.55	3.02	0
000678	2020000678	2020	2020-12-31	1	10.04	3.35	0
000678	2021000678	2021	2021-12-31	1	10.21	3.18	0
000680	2012000680	2012	2012-12-31	1			0
000680	2013000680	2013	2013-12-31	1		3.57	0
000680	2014000680	2014	2014-12-31	1		3.58	0
000680	2015000680	2015	2015-12-31	1	16.46	4.54	0
000680	2016000680	2016	2016-12-31	1	16.67	3.14	0
000680	2018000680	2018	2018-12-31	1	17.18	2.86	0
000680	2019000680	2019	2019-12-31	1	19.09	3.59	0
000680	2020000680	2020	2020-12-31	1	21.13	3.54	0
000680	2021000680	2021	2021-12-31	1	22.23	3.71	0
000683	2014000683	2014	2014-12-31	1		0.19	0
000683	2015000683	2015	2015-12-31	1	1.24	0.2	0
000683	2016000683	2016	2016-12-31	1	2.07	0.7	0
000683	2017000683	2017	2017-12-31	1	3.86	1.17	0
000683	2018000683	2018	2018-12-31	1	3.61	1.46	0
000683	2019000683	2019	2019-12-31	1	4.21	1.67	0
000683	2020000683	2020	2020-12-31	1	5.26	1.6	0
000683	2021000683	2021	2021-12-31	1	11.2	1.29	0
000687	2012000687	2012	2012-12-31	1		2.87	0
000687	2013000687	2013	2013-12-31	1		2.7	0
000687	2014000687	2014	2014-12-31	1		3.31	0
000687	2015000687	2015	2015-12-31	1	31.19	1.32	0
000687	2016000687	2016	2016-12-31	1	50.47	4.23	0
000687	2017000687	2017	2017-12-31	1	56.27	8.39	0
000687	2018000687	2018	2018-12-31	1	54.7	10.3	0
000687	2019000687	2019	2019-12-31	1	36.51	35.05	0
000687	2020000687	2020	2020-12-31	1	15.57	22.93	0
000687	2021000687	2021	2021-12-31	1	27.66	24.54	0
000691	2020000691	2020	2020-12-31	1	14.41	3.2	0
000691	2021000691	2021	2021-12-31	1	12.41	3.15	0
000695	2018000695	2018	2018-12-31	1	13.42	1.52	0
000695	2019000695	2019	2019-12-31	1	6.95	3.32	0
000695	2020000695	2020	2020-12-31	1	6.86	2.66	0
000695	2021000695	2021	2021-12-31	1	13.17	3.84	0
000697	2016000697	2016	2016-12-31	1	19.5	125.91	0
000697	2017000697	2017	2017-12-31	1	12.98	15.63	0
000697	2018000697	2018	2018-12-31	1	9.73	7.83	0
000697	2019000697	2019	2019-12-31	1	12.26	0.76	0
000697	2020000697	2020	2020-12-31	1	9.22	0.62	0
000697	2021000697	2021	2021-12-31	1	8.88	0.9	0
000698	2009000698	2009	2009-12-31	1			0
000698	2010000698	2010	2010-12-31	1			0
000698	2011000698	2011	2011-12-31	1			0
000698	2012000698	2012	2012-12-31	1		0.56	0
000698	2013000698	2013	2013-12-31	1		0.51	0
000698	2014000698	2014	2014-12-31	1			0
000698	2015000698	2015	2015-12-31	1	8.62	1.37	0
000698	2016000698	2016	2016-12-31	1	8.35	1.31	0
000698	2017000698	2017	2017-12-31	1	9.93	1.18	0
000698	2018000698	2018	2018-12-31	1	10.72	1.36	0
000698	2019000698	2019	2019-12-31	1	13.04	1.37	0
000698	2020000698	2020	2020-12-31	1	15.34	1.93	0
000698	2021000698	2021	2021-12-31	1	11.06	2.22	0
000700	2010000700	2010	2010-12-31	1			0
000700	2012000700	2012	2012-12-31	1		1.93	0
000700	2013000700	2013	2013-12-31	1		2.5	0
000700	2014000700	2014	2014-12-31	1		2.87	0
000700	2015000700	2015	2015-12-31	1	8.54	2.71	0
000700	2016000700	2016	2016-12-31	1	9.17	3.48	0
000700	2017000700	2017	2017-12-31	1	8.97	3.85	0
000700	2018000700	2018	2018-12-31	1	11.89	3.93	0
000700	2019000700	2019	2019-12-31	1	17.1	3.81	0
000700	2020000700	2020	2020-12-31	1	12.84	3.44	0
000700	2021000700	2021	2021-12-31	1	9.39	3.72	0
000702	2012000702	2012	2012-12-31	1		3.11	0
000702	2013000702	2013	2013-12-31	1		3.24	0
000702	2014000702	2014	2014-12-31	1		1.94	0
000702	2015000702	2015	2015-12-31	1	6.31	1.95	0
000702	2016000702	2016	2016-12-31	1	6.57	1.53	0
000702	2017000702	2017	2017-12-31	1	10.05	1.49	0
000702	2018000702	2018	2018-12-31	1	9.81	1.44	0
000702	2019000702	2019	2019-12-31	1	10.03	1.37	0
000702	2020000702	2020	2020-12-31	1	7.26	1.36	0
000702	2021000702	2021	2021-12-31	1	5.55	0.79	0
000703	2018000703	2018	2018-12-31	1	1.55	0.33	0
000703	2019000703	2019	2019-12-31	1	2.69	0.62	0
000703	2020000703	2020	2020-12-31	1	3.29	0.42	0
000703	2021000703	2021	2021-12-31	1	3.82	0.54	0
000707	2012000707	2012	2012-12-31	1		4.16	0
000707	2013000707	2013	2013-12-31	1		4.68	0
000707	2014000707	2014	2014-12-31	1		2.78	0
000707	2015000707	2015	2015-12-31	1	11.32	3.06	0
000707	2016000707	2016	2016-12-31	1	10.48	3.39	0
000707	2017000707	2017	2017-12-31	1	8.49	2.75	0
000707	2018000707	2018	2018-12-31	1	6.45	0.39	0
000707	2019000707	2019	2019-12-31	1	9.68	2.68	0
000707	2020000707	2020	2020-12-31	1	8.91	6.08	0
000707	2021000707	2021	2021-12-31	1	13	2.01	0
000708	2010000708	2010	2010-12-31	1			0
000708	2011000708	2011	2011-12-31	1			0
000708	2012000708	2012	2012-12-31	1		3.25	0
000708	2013000708	2013	2013-12-31	1		3.31	0
000708	2014000708	2014	2014-12-31	1		3.38	0
000708	2015000708	2015	2015-12-31	1	11.15	3.63	0
000708	2016000708	2016	2016-12-31	1	11.11	3.72	0
000708	2017000708	2017	2017-12-31	1	12.06	3.5	0
000708	2018000708	2018	2018-12-31	1	12.29	4.48	0
000708	2019000708	2019	2019-12-31	1	14.7	3.84	0
000708	2020000708	2020	2020-12-31	1	14.78	3.62	0
000708	2021000708	2021	2021-12-31	1	15.39	3.58	0
000709	2007000709	2007	2007-12-31	1			0
000709	2009000709	2009	2009-12-31	1		1.12	0
000709	2010000709	2010	2010-12-31	1		1.09	0
000709	2011000709	2011	2011-12-31	1			0
000709	2012000709	2012	2012-12-31	1		1.9	0
000709	2013000709	2013	2013-12-31	1		1.61	0
000709	2014000709	2014	2014-12-31	1		1.77	0
000709	2015000709	2015	2015-12-31	1	0.88	1.7	0
000709	2016000709	2016	2016-12-31	1	1.03	1.9	0
000709	2017000709	2017	2017-12-31	1	1.17	1.86	0
000709	2018000709	2018	2018-12-31	1	1.21	2.77	0
000709	2019000709	2019	2019-12-31	1	1.35	2.71	0
000709	2020000709	2020	2020-12-31	1	3.24	2.62	0
000709	2021000709	2021	2021-12-31	1	1.43	2.47	0
000716	2007000716	2007	2007-12-31	1			0
000716	2008000716	2008	2008-12-31	1			0
000716	2009000716	2009	2009-12-31	1			0
000716	2010000716	2010	2010-12-31	1			0
000716	2011000716	2011	2011-12-31	1			0
000716	2012000716	2012	2012-12-31	1			0
000716	2013000716	2013	2013-12-31	1		0.082	0
000716	2014000716	2014	2014-12-31	1		0.06	0
000716	2015000716	2015	2015-12-31	1	0.25	1.21	0
000716	2016000716	2016	2016-12-31	1	0.56	0.92	0
000716	2017000716	2017	2017-12-31	1	0.37	0.8	0
000716	2018000716	2018	2018-12-31	1	0.46	0.17	0
000716	2019000716	2019	2019-12-31	1	0.32	0.1	0
000716	2020000716	2020	2020-12-31	1	0.6	0.1	0
000716	2021000716	2021	2021-12-31	1	0.47	0.33	0
000717	2010000717	2010	2010-12-31	1			0
000717	2012000717	2012	2012-12-31	1		3.79	0
000717	2013000717	2013	2013-12-31	1		3.79	0
000717	2014000717	2014	2014-12-31	1		3.8	0
000717	2015000717	2015	2015-12-31	1	0.91	4.33	0
000717	2016000717	2016	2016-12-31	1	0.74	3.34	0
000717	2017000717	2017	2017-12-31	1	0.71	1.59	0
000717	2018000717	2018	2018-12-31	1	0.9	4.86	0
000717	2019000717	2019	2019-12-31	1	13.66	3.53	0
000717	2020000717	2020	2020-12-31	1	12.6	3.4	0
000717	2021000717	2021	2021-12-31	1	15.5	3.14	0
000723	2016000723	2016	2016-12-31	1		0.04	0
000723	2017000723	2017	2017-12-31	1	0	0.06	0
000723	2018000723	2018	2018-12-31	1	0.01	0.15	0
000723	2019000723	2019	2019-12-31	1	2	0.17	0
000723	2020000723	2020	2020-12-31	1	2.12	0.25	0
000723	2021000723	2021	2021-12-31	1	3.45	1.25	0
000725	2007000725	2007	2007-12-31	1	3.24		0
000725	2008000725	2008	2008-12-31	1	3.51		0
000725	2009000725	2009	2009-12-31	1	3.37		0
000725	2010000725	2010	2010-12-31	1	5.3		0
000725	2012000725	2012	2012-12-31	1		6.91	0
000725	2013000725	2013	2013-12-31	1		5.64	0
000725	2014000725	2014	2014-12-31	1		6.73	0
000725	2015000725	2015	2015-12-31	1	6.08	6.82	0
000725	2016000725	2016	2016-12-31	1	6.61	6.01	0
000725	2017000725	2017	2017-12-31	1	27.42	7.43	0
000725	2018000725	2018	2018-12-31	1	28.73	7.45	0
000725	2019000725	2019	2019-12-31	1	30.17	7.54	0
000725	2020000725	2020	2020-12-31	1	25.76	6.97	0
000725	2021000725	2021	2021-12-31	1	24.8	5.67	0
000726	2010000726	2010	2010-12-31	1			0
000726	2011000726	2011	2011-12-31	1			0
000726	2012000726	2012	2012-12-31	1		4.32	0
000726	2013000726	2013	2013-12-31	1		3.96	0
000726	2014000726	2014	2014-12-31	1		4.68	0
000726	2015000726	2015	2015-12-31	1	10.17	4.78	0
000726	2016000726	2016	2016-12-31	1	10.81	4.85	0
000726	2017000726	2017	2017-12-31	1	11.72	5.12	0
000726	2018000726	2018	2018-12-31	1	11.79	4.21	0
000726	2019000726	2019	2019-12-31	1	11.89	4.65	0
000726	2020000726	2020	2020-12-31	1	12.68	4.87	0
000726	2021000726	2021	2021-12-31	1	14	4.83	0
000727	2008000727	2008	2008-12-31	1			0
000727	2009000727	2009	2009-12-31	1			0
000727	2010000727	2010	2010-12-31	1			0
000727	2011000727	2011	2011-12-31	1			0
000727	2012000727	2012	2012-12-31	1		5.23	0
000727	2013000727	2013	2013-12-31	1			0
000727	2014000727	2014	2014-12-31	1			0
000727	2015000727	2015	2015-12-31	1	30	2.8	0
000727	2016000727	2016	2016-12-31	1	7.92	19.42	0
000727	2017000727	2017	2017-12-31	1	25.79	4.77	0
000727	2018000727	2018	2018-12-31	1	22.46	8.41	0
000727	2019000727	2019	2019-12-31	1	23.27	6.65	0
000727	2020000727	2020	2020-12-31	1	13.32	2.85	0
000727	2021000727	2021	2021-12-31	1	13.77	1.86	0
000729	2012000729	2012	2012-12-31	1		1.37	0
000729	2013000729	2013	2013-12-31	1		1.82	0
000729	2014000729	2014	2014-12-31	1		2.19	0
000729	2015000729	2015	2015-12-31	1	3.13	2.38	0
000729	2017000729	2017	2017-12-31	1	3.7	2.25	0
000729	2018000729	2018	2018-12-31	1	4.7	2.2	0
000729	2019000729	2019	2019-12-31	1	6.47	2.41	0
000729	2020000729	2020	2020-12-31	1	6.87	2.76	0
000729	2021000729	2021	2021-12-31	1	7.31	2.53	0
000731	2009000731	2009	2009-12-31	1			0
000731	2010000731	2010	2010-12-31	1			0
000731	2011000731	2011	2011-12-31	1			0
000731	2012000731	2012	2012-12-31	1		0.05	0
000731	2013000731	2013	2013-12-31	1		0.06	0
000731	2014000731	2014	2014-12-31	1		0.07	0
000731	2015000731	2015	2015-12-31	1	3.78	0.07	0
000731	2016000731	2016	2016-12-31	1	3.99	0.15	0
000731	2017000731	2017	2017-12-31	1	3.99	0.07	0
000731	2018000731	2018	2018-12-31	1	4.06	0.06	0
000731	2019000731	2019	2019-12-31	1	4.02	0.07	0
000731	2020000731	2020	2020-12-31	1	4.3	0.21	0
000731	2021000731	2021	2021-12-31	1	4.8	0.21	0
000733	2007000733	2007	2007-12-31	1		4.18	0
000733	2008000733	2008	2008-12-31	1		3.46	0
000733	2009000733	2009	2009-12-31	1		4.18	0
000733	2010000733	2010	2010-12-31	1		3.51	0
000733	2011000733	2011	2011-12-31	1		3.5	0
000733	2012000733	2012	2012-12-31	1		3.91	0
000733	2013000733	2013	2013-12-31	1		4.2	0
000733	2014000733	2014	2014-12-31	1		3.74	0
000733	2015000733	2015	2015-12-31	1	5.88	3.14	0
000733	2016000733	2016	2016-12-31	1	6.5	3.03	0
000733	2017000733	2017	2017-12-31	1	7.3	2.95	0
000733	2018000733	2018	2018-12-31	1	7.9	4.69	0
000733	2019000733	2019	2019-12-31	1	9.83	7.69	0
000733	2020000733	2020	2020-12-31	1	11.09	9.45	0
000733	2021000733	2021	2021-12-31	1	12.18	8.74	0
000737	2010000737	2010	2010-12-31	1			0
000737	2012000737	2012	2012-12-31	1		0.13	0
000737	2013000737	2013	2013-12-31	1		0.16	0
000737	2014000737	2014	2014-12-31	1		0.21	0
000737	2015000737	2015	2015-12-31	1	6.5	0.3	0
000737	2016000737	2016	2016-12-31	1	6.09	0.53	0
000737	2017000737	2017	2017-12-31	1	5.36	0.36	0
000737	2018000737	2018	2018-12-31	1	13.62	0.37	0
000737	2019000737	2019	2019-12-31	1	11.78	0.55	0
000737	2020000737	2020	2020-12-31	1	17.14	0.52	0
000737	2021000737	2021	2021-12-31	1	2.93	0.56	0
000738	2008000738	2008	2008-12-31	1			0
000738	2009000738	2009	2009-12-31	1			0
000738	2010000738	2010	2010-12-31	1			0
000738	2011000738	2011	2011-12-31	1			0
000738	2012000738	2012	2012-12-31	1		3	0
000738	2013000738	2013	2013-12-31	1		2.35	0
000738	2014000738	2014	2014-12-31	1		2.23	0
000738	2015000738	2015	2015-12-31	1	10.29	3.46	0
000738	2016000738	2016	2016-12-31	1	10.67	4.33	0
000738	2017000738	2017	2017-12-31	1	16.57	3.93	0
000738	2018000738	2018	2018-12-31	1	16.51	3.94	0
000738	2019000738	2019	2019-12-31	1	16.71	4.54	0
000738	2020000738	2020	2020-12-31	1	17.55	4.17	0
000738	2021000738	2021	2021-12-31	1	16.01	3.65	0
000739	2011000739	2011	2011-12-31	1			0
000739	2012000739	2012	2012-12-31	1		3.03	0
000739	2013000739	2013	2013-12-31	1		2.81	0
000739	2014000739	2014	2014-12-31	1		3.93	0
000739	2015000739	2015	2015-12-31	1	6.8	4.44	0
000739	2016000739	2016	2016-12-31	1	6.34	4.22	0
000739	2017000739	2017	2017-12-31	1	7.14	4.37	0
000739	2018000739	2018	2018-12-31	1	7.76	4.57	0
000739	2019000739	2019	2019-12-31	1	8.59	4.71	0
000739	2020000739	2020	2020-12-31	1	9.08	4.51	0
000739	2021000739	2021	2021-12-31	1	14.35	5.36	0
000748	2008000748	2008	2008-12-31	1			0
000748	2009000748	2009	2009-12-31	1			0
000748	2010000748	2010	2010-12-31	1			0
000748	2011000748	2011	2011-12-31	1			0
000748	2012000748	2012	2012-12-31	1		0.15	0
000748	2013000748	2013	2013-12-31	1		5	0
000748	2014000748	2014	2014-12-31	1		7.5	0
000748	2015000748	2015	2015-12-31	1	29.77	8.49	0
000751	2008000751	2008	2008-12-31	1			0
000751	2009000751	2009	2009-12-31	1			0
000751	2010000751	2010	2010-12-31	1			0
000751	2011000751	2011	2011-12-31	1			0
000751	2012000751	2012	2012-12-31	1		0.04	0
000751	2013000751	2013	2013-12-31	1		0.02	0
000751	2014000751	2014	2014-12-31	1		0.04	0
000751	2015000751	2015	2015-12-31	1	0.35	0.05	0
000751	2016000751	2016	2016-12-31	1	0.61	0.09	0
000751	2017000751	2017	2017-12-31	1	0.59	0.08	0
000751	2018000751	2018	2018-12-31	1	0.6	0.06	0
000751	2019000751	2019	2019-12-31	1	0.58	0.06	0
000751	2020000751	2020	2020-12-31	1	0.24	0.03	0
000751	2021000751	2021	2021-12-31	1	4.32	0.05	0
000756	2011000756	2011	2011-12-31	1			0
000756	2012000756	2012	2012-12-31	1			0
000756	2013000756	2013	2013-12-31	1			0
000756	2014000756	2014	2014-12-31	1			0
000756	2015000756	2015	2015-12-31	1			0
000756	2016000756	2016	2016-12-31	1			0
000756	2017000756	2017	2017-12-31	1			0
000756	2018000756	2018	2018-12-31	1			0
000756	2019000756	2019	2019-12-31	1			0
000756	2020000756	2020	2020-12-31	1			0
000756	2021000756	2021	2021-12-31	1	11.2	5	0
000760	2012000760	2012	2012-12-31	1		0.26	0
000760	2013000760	2013	2013-12-31	1		0.19	0
000760	2014000760	2014	2014-12-31	1		18.45	0
000760	2015000760	2015	2015-12-31	1	35.91	34.9	0
000760	2016000760	2016	2016-12-31	1	35.71	38.13	0
000760	2017000760	2017	2017-12-31	1	31.28	151.61	0
000760	2018000760	2018	2018-12-31	1	28.26	32.95	0
000760	2019000760	2019	2019-12-31	1	8.24	342.34	0
000760	2020000760	2020	2020-12-31	1	9.36	276.44	0
000761	2012000761	2012	2012-12-31	1		6.43	0
000761	2013000761	2013	2013-12-31	1		7.08	0
000761	2014000761	2014	2014-12-31	1		6.16	0
000761	2015000761	2015	2015-12-31	1	6.98	5.24	0
000761	2016000761	2016	2016-12-31	1	7.44	4.87	0
000761	2017000761	2017	2017-12-31	1	8.59	3.43	0
000761	2018000761	2018	2018-12-31	1	9.51	2.98	0
000761	2019000761	2019	2019-12-31	1	9.18	2.44	0
000761	2020000761	2020	2020-12-31	1	10.34	3.17	0
000761	2021000761	2021	2021-12-31	1	9.53	3.01	0
000766	2012000766	2012	2012-12-31	1		5.4	0
000766	2013000766	2013	2013-12-31	1		4.35	0
000766	2014000766	2014	2014-12-31	1		0.99	0
000766	2015000766	2015	2015-12-31	1	10.8	4.02	0
000766	2016000766	2016	2016-12-31	1	12.14	4.96	0
000766	2017000766	2017	2017-12-31	1	11.96	3.97	0
000766	2018000766	2018	2018-12-31	1	14.51	3.55	0
000766	2019000766	2019	2019-12-31	1	15.5	4.44	0
000766	2020000766	2020	2020-12-31	1	16.98	5.21	0
000766	2021000766	2021	2021-12-31	1	18.66	5.02	0
000768	2008000768	2008	2008-12-31	1			0
000768	2012000768	2012	2012-12-31	1		0.75	0
000768	2013000768	2013	2013-12-31	1		0.72	0
000768	2014000768	2014	2014-12-31	1		0.88	0
000768	2015000768	2015	2015-12-31	1	7.27	0.57	0
000768	2016000768	2016	2016-12-31	1	8.17	1.68	0
000768	2017000768	2017	2017-12-31	1	8.63	2.62	0
000768	2018000768	2018	2018-12-31	1	7.41	1.87	0
000768	2019000768	2019	2019-12-31	1	6.61	0.39	0
000768	2020000768	2020	2020-12-31	1	6.23	0.64	0
000768	2021000768	2021	2021-12-31	1	6.64	0.72	0
000777	2009000777	2009	2009-12-31	1			0
000777	2010000777	2010	2010-12-31	1			0
000777	2011000777	2011	2011-12-31	1			0
000777	2012000777	2012	2012-12-31	1			0
000777	2013000777	2013	2013-12-31	1		3.25	0
000777	2014000777	2014	2014-12-31	1		4.44	0
000777	2015000777	2015	2015-12-31	1	10.16	3.74	0
000777	2016000777	2016	2016-12-31	1	12.13	3.95	0
000777	2017000777	2017	2017-12-31	1	12.2	4.52	0
000777	2018000777	2018	2018-12-31	1	11.81	3.45	0
000777	2019000777	2019	2019-12-31	1	11.46	3.53	0
000777	2020000777	2020	2020-12-31	1	11.97	4.1	0
000777	2021000777	2021	2021-12-31	1	11.7	3.47	0
000778	2011000778	2011	2011-12-31	1			0
000778	2012000778	2012	2012-12-31	1		1.91	0
000778	2013000778	2013	2013-12-31	1		2.15	0
000778	2014000778	2014	2014-12-31	1		1.54	0
000778	2015000778	2015	2015-12-31	1	4.6	1.68	0
000778	2016000778	2016	2016-12-31	1	5.27	1.71	0
000778	2017000778	2017	2017-12-31	1	5.61	2.39	0
000778	2018000778	2018	2018-12-31	1	5.79	2.41	0
000778	2019000778	2019	2019-12-31	1	5.08	2.02	0
000778	2020000778	2020	2020-12-31	1	5.21	2.37	0
000778	2021000778	2021	2021-12-31	1	6.29	2.34	0
000782	2008000782	2008	2008-12-31	1			0
000782	2009000782	2009	2009-12-31	1			0
000782	2010000782	2010	2010-12-31	1			0
000782	2011000782	2011	2011-12-31	1			0
000782	2012000782	2012	2012-12-31	1		2.63	0
000782	2013000782	2013	2013-12-31	1		2.36	0
000782	2014000782	2014	2014-12-31	1		2.72	0
000782	2015000782	2015	2015-12-31	1	16.64	3.2	0
000782	2016000782	2016	2016-12-31	1	13.6	3.22	0
000782	2017000782	2017	2017-12-31	1	15.3	3.75	0
000782	2018000782	2018	2018-12-31	1	25.5	3.32	0
000782	2019000782	2019	2019-12-31	1	24.96	3.52	0
000782	2020000782	2020	2020-12-31	1	26.2	4.26	0
000782	2021000782	2021	2021-12-31	1	27	3.98	0
000786	2010000786	2010	2010-12-31	1			0
000786	2012000786	2012	2012-12-31	1		1.25	0
000786	2013000786	2013	2013-12-31	1		1.3	0
000786	2014000786	2014	2014-12-31	1		1.7	0
000786	2015000786	2015	2015-12-31	1	5.91	1.8	0
000786	2016000786	2016	2016-12-31	1	7.2	2.65	0
000786	2017000786	2017	2017-12-31	1	6.7	2.37	0
000786	2018000786	2018	2018-12-31	1	6.84	2.91	0
000786	2019000786	2019	2019-12-31	1	6.91	3.16	0
000786	2020000786	2020	2020-12-31	1	6.99	4	0
000786	2021000786	2021	2021-12-31	1	7.02	4.15	0
000788	2010000788	2010	2010-12-31	1			0
000788	2011000788	2011	2011-12-31	1			0
000788	2012000788	2012	2012-12-31	1		1.68	0
000788	2013000788	2013	2013-12-31	1		1.44	0
000788	2014000788	2014	2014-12-31	1		2.87	0
000788	2015000788	2015	2015-12-31	1	20.37	0.65	0
000788	2016000788	2016	2016-12-31	1	18.76	0.25	0
000788	2017000788	2017	2017-12-31	1	19.56	0.62	0
000788	2018000788	2018	2018-12-31	1	11.93	0.78	0
000788	2019000788	2019	2019-12-31	1	13.56	1.23	0
000788	2020000788	2020	2020-12-31	1	14.61	1.4	0
000788	2021000788	2021	2021-12-31	1	13.28	1.91	0
000789	2018000789	2018	2018-12-31	1	0.27	0.03	0
000789	2019000789	2019	2019-12-31	1	6.15	0.12	0
000789	2020000789	2020	2020-12-31	1	7.47	2.89	0
000789	2021000789	2021	2021-12-31	1	7.78	2.74	0
000790	2009000790	2009	2009-12-31	1			0
000790	2011000790	2011	2011-12-31	1			0
000790	2012000790	2012	2012-12-31	1		5.79	0
000790	2013000790	2013	2013-12-31	1		4.81	0
000790	2014000790	2014	2014-12-31	1		6.11	0
000790	2015000790	2015	2015-12-31	1	15.48	6.98	0
000790	2016000790	2016	2016-12-31	1	16.73	6.41	0
000790	2017000790	2017	2017-12-31	1	17.22	6.33	0
000790	2018000790	2018	2018-12-31	1	18.66	5.75	0
000790	2019000790	2019	2019-12-31	1	18.62	3.96	0
000790	2020000790	2020	2020-12-31	1	22.77	3.54	0
000790	2021000790	2021	2021-12-31	1	21.17	1.98	0
000792	2012000792	2012	2012-12-31	1		0.05	0
000792	2013000792	2013	2013-12-31	1		0.1	0
000792	2014000792	2014	2014-12-31	1		0.1	0
000792	2015000792	2015	2015-12-31	1	5.6	0.07	0
000792	2016000792	2016	2016-12-31	1	0.0575	0.11	0
000792	2017000792	2017	2017-12-31	1	5.78	0.19	0
000792	2018000792	2018	2018-12-31	1	15.92	1.13	0
000792	2019000792	2019	2019-12-31	1	38.96	0.64	0
000792	2020000792	2020	2020-12-31	1	26.35	0.52	0
000792	2021000792	2021	2021-12-31	1	27.04	1.27	0
000795	2010000795	2010	2010-12-31	1			0
000795	2012000795	2012	2012-12-31	1		2.88	0
000795	2013000795	2013	2013-12-31	1		3.64	0
000795	2014000795	2014	2014-12-31	1		2.62	0
000795	2015000795	2015	2015-12-31	1	7.47	4.49	0
000795	2016000795	2016	2016-12-31	1	11.06	5.41	0
000795	2017000795	2017	2017-12-31	1	12.8	5.39	0
000795	2018000795	2018	2018-12-31	1	12.26	4.99	0
000795	2019000795	2019	2019-12-31	1	12.94	4.98	0
000795	2020000795	2020	2020-12-31	1	11.15	4.96	0
000795	2021000795	2021	2021-12-31	1	11.2	4.59	0
000799	2012000799	2012	2012-12-31	1		1.64	0
000799	2013000799	2013	2013-12-31	1		2.82	0
000799	2014000799	2014	2014-12-31	1		0.12	0
000799	2018000799	2018	2018-12-31	1	3.97	0.3	0
000799	2019000799	2019	2019-12-31	1	4.8	0.64	0
000799	2020000799	2020	2020-12-31	1	3.76	0.59	0
000799	2021000799	2021	2021-12-31	1	3.2	0.3	0
000800	2007000800	2007	2007-12-31	1			0
000800	2008000800	2008	2008-12-31	1			0
000800	2009000800	2009	2009-12-31	1			0
000800	2010000800	2010	2010-12-31	1			0
000800	2012000800	2012	2012-12-31	1		2.72	0
000800	2013000800	2013	2013-12-31	1		2.2	0
000800	2014000800	2014	2014-12-31	1		1.51	0
000800	2015000800	2015	2015-12-31	1	8.24	1.6	0
000800	2016000800	2016	2016-12-31	1	8.02	2.47	0
000800	2017000800	2017	2017-12-31	1	9.73	1.42	0
000800	2018000800	2018	2018-12-31	1	11.63	2.72	0
000800	2019000800	2019	2019-12-31	1	12.31	3.88	0
000800	2020000800	2020	2020-12-31	1	8.94	2.52	0
000800	2021000800	2021	2021-12-31	1	11.7	3.37	0
000801	2007000801	2007	2007-12-31	1			0
000801	2008000801	2008	2008-12-31	1			0
000801	2009000801	2009	2009-12-31	1			0
000801	2010000801	2010	2010-12-31	1			0
000801	2011000801	2011	2011-12-31	1			0
000801	2012000801	2012	2012-12-31	1		2.62	0
000801	2013000801	2013	2013-12-31	1		3.79	0
000801	2014000801	2014	2014-12-31	1		4.38	0
000801	2015000801	2015	2015-12-31	1	19.53	7.02	0
000801	2016000801	2016	2016-12-31	1	20.64	6.11	0
000801	2017000801	2017	2017-12-31	1	21.42	5.99	0
000801	2018000801	2018	2018-12-31	1	20.86	6.64	0
000801	2019000801	2019	2019-12-31	1	20.92	8.44	0
000801	2020000801	2020	2020-12-31	1	20.91	10.1	0
000801	2021000801	2021	2021-12-31	1	18.23	8.42	0
000807	2008000807	2008	2008-12-31	1			0
000807	2011000807	2011	2011-12-31	1			0
000807	2012000807	2012	2012-12-31	1		0.1	0
000807	2013000807	2013	2013-12-31	1			0
000807	2014000807	2014	2014-12-31	1		1.25	0
000807	2015000807	2015	2015-12-31	1	10	0.9	0
000807	2016000807	2016	2016-12-31	1	10.9	2.8	0
000807	2017000807	2017	2017-12-31	1	10.24	2.98	0
000807	2018000807	2018	2018-12-31	1	9.12	3.62	0
000807	2019000807	2019	2019-12-31	1	13.37	4.13	0
000807	2020000807	2020	2020-12-31	1	12.51	3.99	0
000807	2021000807	2021	2021-12-31	1	12.99	3.58	0
000810	2010000810	2010	2010-12-31	1			0
000810	2011000810	2011	2011-12-31	1			0
000810	2012000810	2012	2012-12-31	1		2.56	0
000810	2013000810	2013	2013-12-31	1		1.23	0
000810	2014000810	2014	2014-12-31	1		4.72	0
000810	2015000810	2015	2015-12-31	1	37.06	4.64	0
000810	2016000810	2016	2016-12-31	1	20.5	3.93	0
000810	2017000810	2017	2017-12-31	1	20.37	3.79	0
000810	2018000810	2018	2018-12-31	1	21.2	4.79	0
000810	2019000810	2019	2019-12-31	1	20.97	5.5	0
000810	2020000810	2020	2020-12-31	1	19.95	6.08	0
000810	2021000810	2021	2021-12-31	1	19.09	5.19	0
000811	2012000811	2012	2012-12-31	1		4.78	0
000811	2013000811	2013	2013-12-31	1		4.82	0
000811	2014000811	2014	2014-12-31	1		4.28	0
000811	2015000811	2015	2015-12-31	1	19.54	3.21	0
000811	2016000811	2016	2016-12-31	1	19.56	3.39	0
000811	2017000811	2017	2017-12-31	1	20.09	3.2	0
000811	2018000811	2018	2018-12-31	1	21.15	3.19	0
000811	2019000811	2019	2019-12-31	1	22.42	3.38	0
000811	2020000811	2020	2020-12-31	1	23.66	4.32	0
000811	2021000811	2021	2021-12-31	1	24.76	3.53	0
000812	2012000812	2012	2012-12-31	1		0.6	0
000812	2013000812	2013	2013-12-31	1		1.11	0
000812	2014000812	2014	2014-12-31	1		0.87	0
000812	2016000812	2016	2016-12-31	1	2.38	0.43	0
000812	2017000812	2017	2017-12-31	1	4.64	1.43	0
000812	2018000812	2018	2018-12-31	1	8.91	3.09	0
000812	2019000812	2019	2019-12-31	1	13.7	3.16	0
000812	2020000812	2020	2020-12-31	1	9.26	3.81	0
000812	2021000812	2021	2021-12-31	1	7.73	3.2	0
000813	2012000813	2012	2012-12-31	1		1.75	0
000813	2013000813	2013	2013-12-31	1		1.37	0
000813	2014000813	2014	2014-12-31	1		0.52	0
000813	2015000813	2015	2015-12-31	1	8.74	0.18	0
000813	2016000813	2016	2016-12-31	1	11.25	3.59	0
000813	2017000813	2017	2017-12-31	1	16.38	2.46	0
000813	2018000813	2018	2018-12-31	1	15	2.63	0
000813	2019000813	2019	2019-12-31	1	14.09	6.68	0
000813	2020000813	2020	2020-12-31	1	19.43	5.82	0
000813	2021000813	2021	2021-12-31	1	18.73	9.13	0
000815	2010000815	2010	2010-12-31	1			0
000815	2011000815	2011	2011-12-31	1			0
000815	2012000815	2012	2012-12-31	1		0.09	0
000815	2013000815	2013	2013-12-31	1		0.34	0
000815	2014000815	2014	2014-12-31	1		0.21	0
000815	2015000815	2015	2015-12-31	1	3.16	0.39	0
000815	2016000815	2016	2016-12-31	1	2.92	0.55	0
000815	2017000815	2017	2017-12-31	1	4.22	0.12	0
000815	2018000815	2018	2018-12-31	1	4.23	0.12	0
000815	2019000815	2019	2019-12-31	1	10.84	1.06	0
000815	2020000815	2020	2020-12-31	1	12.4	1.42	0
000815	2021000815	2021	2021-12-31	1	12.42	1.67	0
000816	2007000816	2007	2007-12-31	1			0
000816	2008000816	2008	2008-12-31	1			0
000816	2009000816	2009	2009-12-31	1			0
000816	2010000816	2010	2010-12-31	1			0
000816	2011000816	2011	2011-12-31	1			0
000816	2012000816	2012	2012-12-31	1		1.34	0
000816	2013000816	2013	2013-12-31	1		2.13	0
000816	2014000816	2014	2014-12-31	1		2.37	0
000816	2015000816	2015	2015-12-31	1	5.92	1.91	0
000816	2016000816	2016	2016-12-31	1	9.53	3.81	0
000816	2017000816	2017	2017-12-31	1	8.35	3.73	0
000816	2018000816	2018	2018-12-31	1	8.36	2.63	0
000816	2019000816	2019	2019-12-31	1	8.84	1.85	0
000816	2020000816	2020	2020-12-31	1	8.65	0.92	0
000816	2021000816	2021	2021-12-31	1	3.45	0.98	0
000818	2012000818	2012	2012-12-31	1			0
000818	2013000818	2013	2013-12-31	1			0
000818	2014000818	2014	2014-12-31	1		0.12	0
000818	2015000818	2015	2015-12-31	1	5.47	0.19	0
000818	2016000818	2016	2016-12-31	1	6.41	0.2	0
000818	2017000818	2017	2017-12-31	1	6.08	0.22	0
000818	2018000818	2018	2018-12-31	1	6.07	0.64	0
000818	2019000818	2019	2019-12-31	1	11.97	1	0
000818	2020000818	2020	2020-12-31	1	14.1	1.72	0
000818	2021000818	2021	2021-12-31	1	20.14	2.68	0
000819	2012000819	2012	2012-12-31	1		0.17	0
000819	2013000819	2013	2013-12-31	1		0.08	0
000819	2014000819	2014	2014-12-31	1		0.07	0
000819	2015000819	2015	2015-12-31	1	0.4	0.071	0
000819	2016000819	2016	2016-12-31	1	1.4	0.12	0
000819	2017000819	2017	2017-12-31	1	1.4	0.1	0
000819	2018000819	2018	2018-12-31	1	1.5	0.11	0
000819	2019000819	2019	2019-12-31	1	1.5	0.42	0
000819	2020000819	2020	2020-12-31	1	1.5	0.44	0
000819	2021000819	2021	2021-12-31	1	3.75	0.61	0
000820	2016000820	2016	2016-12-31	1	54.45	5.73	0
000820	2017000820	2017	2017-12-31	1	40.61	4.95	0
000820	2018000820	2018	2018-12-31	1	16.3	75.7	0
000820	2019000820	2019	2019-12-31	1	6.9	52.9	0
000820	2021000820	2021	2021-12-31	1	10.2	1.02	0
000821	2012000821	2012	2012-12-31	1		2.36	0
000821	2013000821	2013	2013-12-31	1		2.17	0
000821	2014000821	2014	2014-12-31	1		3.46	0
000821	2015000821	2015	2015-12-31	1	13.51	3.85	0
000821	2016000821	2016	2016-12-31	1	15.26	4.43	0
000821	2017000821	2017	2017-12-31	1	16.03	4.88	0
000821	2018000821	2018	2018-12-31	1	19.7	4.68	0
000821	2019000821	2019	2019-12-31	1	19.27	6.72	0
000821	2020000821	2020	2020-12-31	1	25.03	5.01	0
000821	2021000821	2021	2021-12-31	1	16.01	4.76	0
000822	2007000822	2007	2007-12-31	1			0
000822	2019000822	2019	2019-12-31	1	0.95	0.22	0
000822	2020000822	2020	2020-12-31	1	1.05	0.12	0
000822	2021000822	2021	2021-12-31	1	1.19	0.1	0
000823	2007000823	2007	2007-12-31	1		5.3	0
000823	2008000823	2008	2008-12-31	1			0
000823	2009000823	2009	2009-12-31	1			0
000823	2010000823	2010	2010-12-31	1			0
000823	2011000823	2011	2011-12-31	1			0
000823	2012000823	2012	2012-12-31	1		3.28	0
000823	2013000823	2013	2013-12-31	1		3.64	0
000823	2014000823	2014	2014-12-31	1		3.24	0
000823	2015000823	2015	2015-12-31	1	9	3.17	0
000823	2016000823	2016	2016-12-31	1	11.28	3.37	0
000823	2017000823	2017	2017-12-31	1	11.39	3.52	0
000823	2018000823	2018	2018-12-31	1	14.03	3.91	0
000823	2019000823	2019	2019-12-31	1	14.39	4.43	0
000823	2020000823	2020	2020-12-31	1	14.33	4.33	0
000823	2021000823	2021	2021-12-31	1	14.24	4.1	0
000825	2012000825	2012	2012-12-31	1		2.41	0
000825	2013000825	2013	2013-12-31	1		2.14	0
000825	2014000825	2014	2014-12-31	1		2.64	0
000825	2015000825	2015	2015-12-31	1	13.44	2.24	0
000825	2016000825	2016	2016-12-31	1	13.57	3.55	0
000825	2017000825	2017	2017-12-31	1	13.3	2.81	0
000825	2018000825	2018	2018-12-31	1	13.9	3.04	0
000825	2019000825	2019	2019-12-31	1	14.17	3.26	0
000825	2020000825	2020	2020-12-31	1	14.29	3.19	0
000825	2021000825	2021	2021-12-31	1	15.93	3.31	0
000830	2013000830	2013	2013-12-31	1			0
000830	2014000830	2014	2014-12-31	1		0.55	0
000830	2015000830	2015	2015-12-31	1	2.03	0.5	0
000830	2016000830	2016	2016-12-31	1	8.99	3.91	0
000830	2017000830	2017	2017-12-31	1	9.61	3.41	0
000830	2018000830	2018	2018-12-31	1	10.06	3.52	0
000830	2019000830	2019	2019-12-31	1	10.33	3.57	0
000830	2020000830	2020	2020-12-31	1	11.67	3.67	0
000830	2021000830	2021	2021-12-31	1	12.86	3.53	0
000831	2008000831	2008	2008-12-31	1			0
000831	2009000831	2009	2009-12-31	1			0
000831	2010000831	2010	2010-12-31	1			0
000831	2012000831	2012	2012-12-31	1			0
000831	2013000831	2013	2013-12-31	1		0.2	0
000831	2014000831	2014	2014-12-31	1		0.37	0
000831	2015000831	2015	2015-12-31	1	0.8	0.52	0
000831	2016000831	2016	2016-12-31	1	0.88	1.08	0
000831	2017000831	2017	2017-12-31	1	1.94	0.66	0
000831	2018000831	2018	2018-12-31	1	2.1	0.58	0
000831	2019000831	2019	2019-12-31	1	8.1	0.69	0
000831	2020000831	2020	2020-12-31	1	19.85	0.8	0
000831	2021000831	2021	2021-12-31	1	18.31	0.52	0
000836	2009000836	2009	2009-12-31	1			0
000836	2010000836	2010	2010-12-31	1			0
000836	2011000836	2011	2011-12-31	1			0
000836	2012000836	2012	2012-12-31	1			0
000836	2013000836	2013	2013-12-31	1			0
000836	2014000836	2014	2014-12-31	1			0
000836	2015000836	2015	2015-12-31	1	15	4.04	0
000836	2016000836	2016	2016-12-31	1	19.44	3.95	0
000836	2017000836	2017	2017-12-31	1	19.66	3.72	0
000836	2018000836	2018	2018-12-31	1	14.97	3.19	0
000836	2019000836	2019	2019-12-31	1	22.82	4.64	0
000836	2020000836	2020	2020-12-31	1	18.54	4.8	0
000836	2021000836	2021	2021-12-31	1	18.13	4.74	0
000837	2007000837	2007	2007-12-31	1		5.8	0
000837	2010000837	2010	2010-12-31	1			0
000837	2012000837	2012	2012-12-31	1		4.83	0
000837	2013000837	2013	2013-12-31	1			0
000837	2014000837	2014	2014-12-31	1		4.53	0
000837	2015000837	2015	2015-12-31	1	10.1	4.83	0
000837	2016000837	2016	2016-12-31	1	10.5	4.8	0
000837	2017000837	2017	2017-12-31	1	10.6	5.08	0
000837	2018000837	2018	2018-12-31	1	10.5	5.67	0
000837	2019000837	2019	2019-12-31	1	10.17	10.72	0
000837	2020000837	2020	2020-12-31	1	10.18	5.48	0
000837	2021000837	2021	2021-12-31	1	10.36	5.56	0
000848	2011000848	2011	2011-12-31	1			0
000848	2012000848	2012	2012-12-31	1		0.58	0
000848	2013000848	2013	2013-12-31	1		0.33	0
000848	2014000848	2014	2014-12-31	1		0.53	0
000848	2015000848	2015	2015-12-31	1	9.66	0.72	0
000848	2016000848	2016	2016-12-31	1	10.24	0.52	0
000848	2017000848	2017	2017-12-31	1	10.66	0.54	0
000848	2018000848	2018	2018-12-31	1	10.72	0.54	0
000848	2019000848	2019	2019-12-31	1	9.33	0.61	0
000848	2020000848	2020	2020-12-31	1	9.35	0.59	0
000848	2021000848	2021	2021-12-31	1	8.28	0.75	0
000850	2012000850	2012	2012-12-31	1		3.03	0
000850	2013000850	2013	2013-12-31	1		3	0
000850	2014000850	2014	2014-12-31	1		2.48	0
000850	2015000850	2015	2015-12-31	1	6.89	3.36	0
000850	2016000850	2016	2016-12-31	1	7.07	2.81	0
000850	2017000850	2017	2017-12-31	1	6.9	2.46	0
000850	2018000850	2018	2018-12-31	1	7.04	3	0
000850	2019000850	2019	2019-12-31	1	7.05	3.35	0
000850	2020000850	2020	2020-12-31	1	7.21	3.53	0
000850	2021000850	2021	2021-12-31	1	7.84	3.7	0
000852	2012000852	2012	2012-12-31	1		3.95	0
000852	2013000852	2013	2013-12-31	1		3.29	0
000852	2014000852	2014	2014-12-31	1		4.1	0
000852	2015000852	2015	2015-12-31	1	13.43	4.98	0
000852	2016000852	2016	2016-12-31	1	11.11	6.41	0
000852	2017000852	2017	2017-12-31	1	13.85	6.33	0
000852	2018000852	2018	2018-12-31	1	15.34	5.01	0
000852	2019000852	2019	2019-12-31	1	16.29	6.23	0
000852	2020000852	2020	2020-12-31	1	17.79	6.21	0
000852	2021000852	2021	2021-12-31	1	19.5	3.98	0
000856	2011000856	2011	2011-12-31	1			0
000856	2012000856	2012	2012-12-31	1		0.59	0
000856	2013000856	2013	2013-12-31	1		0.52	0
000856	2014000856	2014	2014-12-31	1		0.88	0
000856	2015000856	2015	2015-12-31	1	2.33	0.93	0
000856	2016000856	2016	2016-12-31	1	4.18	1.04	0
000856	2017000856	2017	2017-12-31	1	5.21	0.97	0
000856	2018000856	2018	2018-12-31	1	5.92	1.12	0
000856	2019000856	2019	2019-12-31	1	6.44	1.02	0
000856	2020000856	2020	2020-12-31	1	6.18	0.84	0
000856	2021000856	2021	2021-12-31	1	5.06	0.85	0
000858	2012000858	2012	2012-12-31	1		2.09	0
000858	2013000858	2013	2013-12-31	1		0.25	0
000858	2014000858	2014	2014-12-31	1		0.31	0
000858	2015000858	2015	2015-12-31	1	11.28	0.25	0
000858	2016000858	2016	2016-12-31	1	10.76	0.35	0
000858	2017000858	2017	2017-12-31	1	10.54	0.26	0
000858	2018000858	2018	2018-12-31	1	10.19	0.21	0
000858	2019000858	2019	2019-12-31	1	10.32	0.25	0
000858	2020000858	2020	2020-12-31	1	10.51	0.23	0
000858	2021000858	2021	2021-12-31	1	9.96	0.27	0
000859	2010000859	2010	2010-12-31	1			0
000859	2011000859	2011	2011-12-31	1			0
000859	2012000859	2012	2012-12-31	1		2.78	0
000859	2013000859	2013	2013-12-31	1		3.33	0
000859	2014000859	2014	2014-12-31	1		3.63	0
000859	2015000859	2015	2015-12-31	1	30.16	4.28	0
000859	2016000859	2016	2016-12-31	1	30.12	4.27	0
000859	2017000859	2017	2017-12-31	1	31.32	3.52	0
000859	2018000859	2018	2018-12-31	1	12.48	3.6	0
000859	2019000859	2019	2019-12-31	1	11.89	3.62	0
000859	2020000859	2020	2020-12-31	1	13.03	3.53	0
000859	2021000859	2021	2021-12-31	1	13.72	4.15	0
000860	2016000860	2016	2016-12-31	1	0.12	0.05	0
000860	2017000860	2017	2017-12-31	1	0.12	0.09	0
000860	2018000860	2018	2018-12-31	1	1.26	0.12	0
000860	2019000860	2019	2019-12-31	1	2.26	0.12	0
000860	2020000860	2020	2020-12-31	1	2.6	0.1	0
000860	2021000860	2021	2021-12-31	1	3.24	0.22	0
000868	2010000868	2010	2010-12-31	1			0
000868	2012000868	2012	2012-12-31	1		2.21	0
000868	2013000868	2013	2013-12-31	1		3.5	0
000868	2014000868	2014	2014-12-31	1		1.74	0
000868	2015000868	2015	2015-12-31	1	9.31	2.9	0
000868	2016000868	2016	2016-12-31	1	10.06	3.25	0
000868	2017000868	2017	2017-12-31	1	10.8	2.59	0
000868	2018000868	2018	2018-12-31	1	12.44	3.97	0
000868	2019000868	2019	2019-12-31	1	14	3.02	0
000868	2020000868	2020	2020-12-31	1	14.49	3.69	0
000868	2021000868	2021	2021-12-31	1	12.23	5.28	0
000869	2012000869	2012	2012-12-31	1		0.2	0
000869	2013000869	2013	2013-12-31	1		0.3	0
000869	2014000869	2014	2014-12-31	1		0.31	0
000869	2018000869	2018	2018-12-31	1			0
000869	2019000869	2019	2019-12-31	1			0
000869	2020000869	2020	2020-12-31	1			0
000869	2021000869	2021	2021-12-31	1	5.96	0.28	0
000876	2011000876	2011	2011-12-31	1			0
000876	2012000876	2012	2012-12-31	1		0.09	0
000876	2013000876	2013	2013-12-31	1		0.09	0
000876	2014000876	2014	2014-12-31	1		0.09	0
000876	2015000876	2015	2015-12-31	1	0.85	0.13	0
000876	2016000876	2016	2016-12-31	1	0.73	0.12	0
000876	2017000876	2017	2017-12-31	1	0.74	0.13	0
000876	2018000876	2018	2018-12-31	1	0.75	0.14	0
000876	2019000876	2019	2019-12-31	1	1.01	0.21	0
000876	2020000876	2020	2020-12-31	1	1.31	0.24	0
000876	2021000876	2021	2021-12-31	1	1.49	0.23	0
000877	2012000877	2012	2012-12-31	1		3.64	0
000877	2013000877	2013	2013-12-31	1		4.6	0
000877	2014000877	2014	2014-12-31	1		5.32	0
000877	2015000877	2015	2015-12-31	1	6.53	4.01	0
000877	2016000877	2016	2016-12-31	1	7.11	3.86	0
000877	2017000877	2017	2017-12-31	1	7.5	3.23	0
000877	2018000877	2018	2018-12-31	1	6.16	2.39	0
000877	2019000877	2019	2019-12-31	1	5.75	0.76	0
000877	2020000877	2020	2020-12-31	1	10.61	2.9	0
000877	2021000877	2021	2021-12-31	1	9.91	1.63	0
000878	2007000878	2007	2007-12-31	1			0
000878	2008000878	2008	2008-12-31	1			0
000878	2009000878	2009	2009-12-31	1			0
000878	2010000878	2010	2010-12-31	1			0
000878	2011000878	2011	2011-12-31	1			0
000878	2012000878	2012	2012-12-31	1			0
000878	2014000878	2014	2014-12-31	1			0
000878	2015000878	2015	2015-12-31	1	5.05	1.17	0
000878	2016000878	2016	2016-12-31	1	4.73	1.04	0
000878	2017000878	2017	2017-12-31	1	4.43	0.93	0
000878	2018000878	2018	2018-12-31	1	10.15	2	0
000878	2019000878	2019	2019-12-31	1	11.13	1.3	0
000878	2020000878	2020	2020-12-31	1	12.29	0.96	0
000878	2021000878	2021	2021-12-31	1	14.42	1.21	0
000880	2012000880	2012	2012-12-31	1		3.43	0
000880	2013000880	2013	2013-12-31	1		3.44	0
000880	2014000880	2014	2014-12-31	1		3.1	0
000880	2015000880	2015	2015-12-31	1	10.91	3.58	0
000880	2016000880	2016	2016-12-31	1	11.7	5.23	0
000880	2017000880	2017	2017-12-31	1	13.37	6.18	0
000880	2018000880	2018	2018-12-31	1	13.43	6.29	0
000880	2019000880	2019	2019-12-31	1	11.5	7.13	0
000880	2020000880	2020	2020-12-31	1	11.83	6.46	0
000880	2021000880	2021	2021-12-31	1	14.43	7.12	0
000881	2016000881	2016	2016-12-31	1	9.35	4.69	0
000881	2017000881	2017	2017-12-31	1	10.45	2.98	0
000881	2018000881	2018	2018-12-31	1	9.15	3.87	0
000881	2019000881	2019	2019-12-31	1	10.46	3.76	0
000881	2020000881	2020	2020-12-31	1	16	3.97	0
000881	2021000881	2021	2021-12-31	1	12.16	3.98	0
000887	2008000887	2008	2008-12-31	1			0
000887	2009000887	2009	2009-12-31	1	3.22		0
000887	2010000887	2010	2010-12-31	1	4.02		0
000887	2011000887	2011	2011-12-31	1	11.12		0
000887	2012000887	2012	2012-12-31	1		3.04	0
000887	2013000887	2013	2013-12-31	1		3.45	0
000887	2014000887	2014	2014-12-31	1		3.01	0
000887	2015000887	2015	2015-12-31	1	31.02	3.81	0
000887	2016000887	2016	2016-12-31	1	14.74	3.57	0
000887	2017000887	2017	2017-12-31	1	14.56	3.87	0
000887	2018000887	2018	2018-12-31	1	14.61	4.45	0
000887	2019000887	2019	2019-12-31	1	14.74	4.87	0
000887	2020000887	2020	2020-12-31	1	14.79	4.38	0
000887	2021000887	2021	2021-12-31	1	14.82	4.63	0
000890	2007000890	2007	2007-12-31	1			0
000890	2009000890	2009	2009-12-31	1			0
000890	2012000890	2012	2012-12-31	1			0
000890	2013000890	2013	2013-12-31	1			0
000890	2014000890	2014	2014-12-31	1			0
000890	2015000890	2015	2015-12-31	1	2.07	0.72	0
000890	2016000890	2016	2016-12-31	1	4.82	0.62	0
000890	2017000890	2017	2017-12-31	1	5.33	1.16	0
000890	2019000890	2019	2019-12-31	1	1.93	0.1	0
000890	2021000890	2021	2021-12-31	1	9.34	0.55	0
000893	2013000893	2013	2013-12-31	1		0.01	0
000893	2014000893	2014	2014-12-31	1		0.01	0
000893	2015000893	2015	2015-12-31	1	1.2	0.02	0
000895	2012000895	2012	2012-12-31	1		0.98	0
000895	2013000895	2013	2013-12-31	1		0.88	0
000895	2014000895	2014	2014-12-31	1		0.87	0
000895	2015000895	2015	2015-12-31	1	0.45	0.89	0
000895	2016000895	2016	2016-12-31	1	0.45	0.77	0
000895	2017000895	2017	2017-12-31	1	0.43	0.92	0
000895	2018000895	2018	2018-12-31	1	0.35	1	0
000895	2019000895	2019	2019-12-31	1	0.41	0.83	0
000895	2020000895	2020	2020-12-31	1	0.41	0.76	0
000895	2021000895	2021	2021-12-31	1	0.53	1.09	0
000898	2012000898	2012	2012-12-31	1		2.77	0
000898	2013000898	2013	2013-12-31	1		2.8	0
000898	2014000898	2014	2014-12-31	1		2.81	0
000898	2015000898	2015	2015-12-31	1	5.02	2.52	0
000898	2016000898	2016	2016-12-31	1	5.86	1.73	0
000898	2017000898	2017	2017-12-31	1	5.39	1.62	0
000898	2018000898	2018	2018-12-31	1	5.47	1.43	0
000898	2019000898	2019	2019-12-31	1	5.56	1.48	0
000898	2020000898	2020	2020-12-31	1	5.66	1.56	0
000898	2021000898	2021	2021-12-31	1	5.94	1.93	0
000901	2008000901	2008	2008-12-31	1			0
000901	2009000901	2009	2009-12-31	1			0
000901	2011000901	2011	2011-12-31	1			0
000901	2012000901	2012	2012-12-31	1		5	0
000901	2013000901	2013	2013-12-31	1		4.55	0
000901	2014000901	2014	2014-12-31	1		4.1	0
000901	2015000901	2015	2015-12-31	1	25	5.91	0
000901	2016000901	2016	2016-12-31	1	17.99	5.76	0
000901	2017000901	2017	2017-12-31	1	17.04	5.64	0
000901	2018000901	2018	2018-12-31	1	15.26	5.59	0
000901	2019000901	2019	2019-12-31	1	15.46	6.55	0
000901	2020000901	2020	2020-12-31	1	15.48	7.61	0
000901	2021000901	2021	2021-12-31	1	15.59	6.28	0
000902	2007000902	2007	2007-12-31	1			0
000902	2014000902	2014	2014-12-31	1		1.26	0
000902	2015000902	2015	2015-12-31	1	5.3	1.15	0
000902	2016000902	2016	2016-12-31	1	5.46	1.21	0
000902	2017000902	2017	2017-12-31	1	6.09	1.1	0
000902	2018000902	2018	2018-12-31	1	6.02	1.12	0
000902	2019000902	2019	2019-12-31	1	5	1.34	0
000902	2020000902	2020	2020-12-31	1	5.77	1.68	0
000902	2021000902	2021	2021-12-31	1	5.08	1.77	0
000903	2007000903	2007	2007-12-31	1			0
000903	2009000903	2009	2009-12-31	1			0
000903	2010000903	2010	2010-12-31	1			0
000903	2011000903	2011	2011-12-31	1			0
000903	2012000903	2012	2012-12-31	1		3.26	0
000903	2013000903	2013	2013-12-31	1		4.65	0
000903	2014000903	2014	2014-12-31	1		4.73	0
000903	2015000903	2015	2015-12-31	1	8.25	4.69	0
000903	2016000903	2016	2016-12-31	1	8.65	3.43	0
000903	2017000903	2017	2017-12-31	1	10.47	2.49	0
000903	2018000903	2018	2018-12-31	1	11.91	4.39	0
000903	2019000903	2019	2019-12-31	1	12.25	7.02	0
000903	2020000903	2020	2020-12-31	1	11.57	4.13	0
000903	2021000903	2021	2021-12-31	1	12.07	7.73	0
000908	2008000908	2008	2008-12-31	1			0
000908	2010000908	2010	2010-12-31	1			0
000908	2012000908	2012	2012-12-31	1		1.32	0
000908	2013000908	2013	2013-12-31	1			0
000908	2014000908	2014	2014-12-31	1		3.17	0
000908	2015000908	2015	2015-12-31	1	7.39	3.56	0
000908	2016000908	2016	2016-12-31	1	13.25	5.67	0
000908	2017000908	2017	2017-12-31	1	14.39	7.11	0
000908	2018000908	2018	2018-12-31	1	16.75	9.44	0
000908	2019000908	2019	2019-12-31	1	18.07	15.99	0
000908	2020000908	2020	2020-12-31	1	19.5	24.48	0
000908	2021000908	2021	2021-12-31	1	18.39	7.64	0
000910	2012000910	2012	2012-12-31	1		1.84	0
000910	2013000910	2013	2013-12-31	1		2.51	0
000910	2014000910	2014	2014-12-31	1		2.44	0
000910	2015000910	2015	2015-12-31	1	9.85	2	0
000910	2016000910	2016	2016-12-31	1	9.13	1.88	0
000910	2017000910	2017	2017-12-31	1	9.23	1.96	0
000910	2018000910	2018	2018-12-31	1	9.23	2.05	0
000910	2019000910	2019	2019-12-31	1	9.01	2.08	0
000910	2020000910	2020	2020-12-31	1	9.01	1.88	0
000910	2021000910	2021	2021-12-31	1	8.37	1.78	0
000911	2013000911	2013	2013-12-31	1		0.07	0
000911	2014000911	2014	2014-12-31	1		0.14	0
000911	2015000911	2015	2015-12-31	1	12.62	0.37	0
000911	2016000911	2016	2016-12-31	1	12.62	1.01	0
000911	2017000911	2017	2017-12-31	1	19.2	0.17	0
000911	2018000911	2018	2018-12-31	1	19.7	0.17	0
000911	2019000911	2019	2019-12-31	1	14.23	0.14	0
000911	2020000911	2020	2020-12-31	1	18.81	0.03	0
000911	2021000911	2021	2021-12-31	1	16.45	0.42	0
000912	2013000912	2013	2013-12-31	1			0
000912	2014000912	2014	2014-12-31	1			0
000912	2015000912	2015	2015-12-31	1	3	0.92	0
000912	2016000912	2016	2016-12-31	1	1.55	0.78	0
000912	2017000912	2017	2017-12-31	1	1.58	1.18	0
000912	2018000912	2018	2018-12-31	1	11	1.73	0
000912	2019000912	2019	2019-12-31	1	17.56	1.28	0
000912	2020000912	2020	2020-12-31	1	16.27	1.1	0
000912	2021000912	2021	2021-12-31	1	15.73	1.19	0
000913	2012000913	2012	2012-12-31	1		2.52	0
000913	2013000913	2013	2013-12-31	1		3.22	0
000913	2014000913	2014	2014-12-31	1		5.33	0
000913	2015000913	2015	2015-12-31	1	4.55	6.57	0
000913	2016000913	2016	2016-12-31	1	5.75	6.43	0
000913	2017000913	2017	2017-12-31	1	5.15	3.23	0
000913	2018000913	2018	2018-12-31	1	5.82	3.87	0
000913	2019000913	2019	2019-12-31	1	7.69	4.08	0
000913	2020000913	2020	2020-12-31	1	11.41	4.59	0
000913	2021000913	2021	2021-12-31	1	12.91	5.01	0
000915	2010000915	2010	2010-12-31	1			0
000915	2012000915	2012	2012-12-31	1		2.58	0
000915	2013000915	2013	2013-12-31	1		2.88	0
000915	2014000915	2014	2014-12-31	1		3.59	0
000915	2015000915	2015	2015-12-31	1	9.24	4.17	0
000915	2016000915	2016	2016-12-31	1	9.09	3.81	0
000915	2017000915	2017	2017-12-31	1	8.98	2.87	0
000915	2018000915	2018	2018-12-31	1	8.51	3.9	0
000915	2019000915	2019	2019-12-31	1	8.21	7.09	0
000915	2020000915	2020	2020-12-31	1	7.89	6.65	0
000915	2021000915	2021	2021-12-31	1	7.75	4.05	0
000919	2012000919	2012	2012-12-31	1		1.47	0
000919	2013000919	2013	2013-12-31	1		1.4	0
000919	2014000919	2014	2014-12-31	1		1.45	0
000919	2015000919	2015	2015-12-31	1	2.63	1.27	0
000919	2016000919	2016	2016-12-31	1	2.61	1.01	0
000919	2017000919	2017	2017-12-31	1	2.63	0.94	0
000919	2018000919	2018	2018-12-31	1	3	1.18	0
000919	2019000919	2019	2019-12-31	1	2.66	1.73	0
000919	2020000919	2020	2020-12-31	1	2.33	1.75	0
000919	2021000919	2021	2021-12-31	1	2.3	2.03	0
000920	2012000920	2012	2012-12-31	1		3.44	0
000920	2013000920	2013	2013-12-31	1		3.31	0
000920	2014000920	2014	2014-12-31	1		4.97	0
000920	2015000920	2015	2015-12-31	1	10.94	11.73	0
000920	2016000920	2016	2016-12-31	1	9.69	10.17	0
000920	2017000920	2017	2017-12-31	1	9.18	5.01	0
000920	2018000920	2018	2018-12-31	1	9.79	6.01	0
000920	2019000920	2019	2019-12-31	1	11.48	5.56	0
000920	2020000920	2020	2020-12-31	1	12.38	5.9	0
000920	2021000920	2021	2021-12-31	1	11.98	6.21	0
000921	2012000921	2012	2012-12-31	1			0
000921	2015000921	2015	2015-12-31	1	3.02	2.16	0
000921	2016000921	2016	2016-12-31	1	3.22	2.15	0
000921	2017000921	2017	2017-12-31	1	3.47	2.17	0
000921	2018000921	2018	2018-12-31	1	3.98	2.8	0
000921	2019000921	2019	2019-12-31	1	4.9	3.03	0
000921	2020000921	2020	2020-12-31	1	4.28	3.17	0
000921	2021000921	2021	2021-12-31	1	5.99	3.18	0
000922	2012000922	2012	2012-12-31	1		2.85	0
000922	2013000922	2013	2013-12-31	1		3.06	0
000922	2014000922	2014	2014-12-31	1		3.12	0
000922	2015000922	2015	2015-12-31	1	13.2	4.12	0
000922	2016000922	2016	2016-12-31	1	14.2	4.03	0
000922	2017000922	2017	2017-12-31	1	15.02	2.99	0
000922	2018000922	2018	2018-12-31	1	14.39	3	0
000922	2019000922	2019	2019-12-31	1	15.12	3.28	0
000922	2020000922	2020	2020-12-31	1	14.94	3.61	0
000925	2009000925	2009	2009-12-31	1			0
000925	2012000925	2012	2012-12-31	1		4.7	0
000925	2013000925	2013	2013-12-31	1		5.55	0
000925	2014000925	2014	2014-12-31	1		6.18	0
000925	2015000925	2015	2015-12-31	1	33.36	6.57	0
000925	2016000925	2016	2016-12-31	1	21.87	7.55	0
000925	2017000925	2017	2017-12-31	1	22.51	7.14	0
000925	2018000925	2018	2018-12-31	1	23.37	4.67	0
000925	2019000925	2019	2019-12-31	1	25.24	4.71	0
000925	2020000925	2020	2020-12-31	1	24.57	5.01	0
000925	2021000925	2021	2021-12-31	1	22.43	5.84	0
000929	2012000929	2012	2012-12-31	1		0.26	0
000929	2013000929	2013	2013-12-31	1		0.25	0
000929	2014000929	2014	2014-12-31	1		0.33	0
000929	2015000929	2015	2015-12-31	1	0.7	0.42	0
000929	2016000929	2016	2016-12-31	1	0.8	0.47	0
000929	2017000929	2017	2017-12-31	1	0.9	0.54	0
000929	2018000929	2018	2018-12-31	1	1	0.5	0
000929	2019000929	2019	2019-12-31	1	1.15	0.65	0
000929	2020000929	2020	2020-12-31	1	1.22	0.73	0
000929	2021000929	2021	2021-12-31	1	1.72	0.73	0
000930	2010000930	2010	2010-12-31	1			0
000930	2011000930	2011	2011-12-31	1			0
000930	2012000930	2012	2012-12-31	1		2.1	0
000930	2013000930	2013	2013-12-31	1		1.7	0
000930	2014000930	2014	2014-12-31	1		1.3	0
000930	2015000930	2015	2015-12-31	1	8.67	0.24	0
000930	2016000930	2016	2016-12-31	1	15.45	1.43	0
000930	2017000930	2017	2017-12-31	1	12.75	0.7	0
000930	2018000930	2018	2018-12-31	1	4.1	0.57	0
000930	2019000930	2019	2019-12-31	1	4.23	0.45	0
000930	2020000930	2020	2020-12-31	1	5.2	0.57	0
000930	2021000930	2021	2021-12-31	1	5.84	0.51	0
000931	2007000931	2007	2007-12-31	1			0
000931	2008000931	2008	2008-12-31	1	0.94		0
[truncated: 26,995 more rows]
