# Supplementary material for: How does equity restriction affect innovation quality? Evidence from listed manufacturing companies in China
Source: PLoS One. 2023 Dec 7;18(12):e0295553. doi: 10.1371/journal.pone.0295553 (PMC10703261; doi:10.1371/journal.pone.0295553)
Supplement: S1 Dataset — (ZIP) [file pone.0295553.s001.zip › Supporting information/S1 Dataset/╤╨╖ó═╢╚δ╟Θ┐÷▒φ/PT_LCRDSPENDING[DES][xlsx].txt]

Symbol [证券代码] - 以证券交易所公布的证券代码为准
EndDate [统计截止日期] - YYYY-MM-DD，前四位表示会计报表公布年度
StateTypeCode [报表类型] - 1=合并会计报表；2=母公司会计报表
RDPersonRatio [研发人员数量占比(%)] - 研发人员数量占比表示研发人员数量占员工总人数的比例，数据源直接披露。
RDSpendSumRatio [研发投入占营业收入比例(%)] - 研发投入占营业收入的比例，数据源直接披露。
Source [数据来源] - 0=定期报告；1=IPO
