# Supplementary material for: How does equity restriction affect innovation quality? Evidence from listed manufacturing companies in China
Source: PLoS One. 2023 Dec 7;18(12):e0295553. doi: 10.1371/journal.pone.0295553 (PMC10703261; doi:10.1371/journal.pone.0295553)
Supplement: S1 Dataset — (ZIP) [file pone.0295553.s001.zip › Supporting information/S1 Dataset/╣▄└φ▓π╓╬└φ─▄┴a/BDT_ManaGovAbil.xlsx]

## Sheet: sheet1
Symbol	yearStkcd	year	Enddate	PropertyRightsNature	OwnershipProportion	ControlProportion	ControllerSeperation	ContrshrProportion	ContrshrNature	SharesBalance	InsInvestorProp	TOP3SumSalary	Daulity	Mngmhldn	Boardsize	Independent	IndDirectorRatio	SupervisorSize	ExecutivesNumber
证券代码	证券代码		统计截止日期	产权性质	实际控制人拥有上市公司所有权比例	实际控制人拥有上市公司控制权比例	实际控制人两权分离率	控股股东持股比例	控股股东性质	股权制衡度	机构投资者持股比例	管理层前三名薪酬总额	两职合一	管理层持股比例	董事会规模	独立董事占比	独立董事占比	监事会规模	高管人数
				根据实际控制性质判断。0：非国有企业，1：国有企业；将实际控制人性质为国有企业、行政机构、事业单位、中央机构、地方机构为国有企业，其他为非国有企业。实际控制人若有多个，只要其中之一是国有企业，判断为 1；	%	%	%	%			%	元	0：否；1：是	董监高持股数量占总股数量之比%	董事会董事人数	独立董事数量与董事规模之比/100	独立董事数量与董事规模之比%	人	人
000008	2006000008	2006	2006-12-31	0	15.4833	22.19	6.7067	22.19	0	0.9432	43.12	270000	0	0	6	0.5	50	3	5
000008	2007000008	2007	2007-12-31	0	15.533	22.19	6.657	22.19	0	0.6102	35.73	270000	0	0	6	0.5	50	3	6
000008	2008000008	2008	2008-12-31	0	15.533	22.19	6.657	22.19	0	0.5394	32.93	270000	0	0	7	0.4286	42.86	3	6
000008	2009000008	2009	2009-12-31	0	20.7146	23.15	2.4354	23.15	0	0.4708	34.68	270000	0	0	8	0.5	50	3	5
000008	2010000008	2010	2010-12-31	0	20.7169	23.15	2.4331	23.15	0	0.5525	31.81	270000	0	0	6	0.5	50	3	4
000008	2011000008	2011	2011-12-31	0	20.7146	23.15	2.4354	23.15	0	0.4428	30.86	624000	0	0	6	0.5	50	3	4
000008	2012000008	2012	2012-12-31	0	56.1129	62.71	6.5971	62.71	0	0.0702	66.33	676000	0	0	6	0.5	50	3	4
000008	2013000008	2013	2013-12-31	0	56.1129	62.71	6.5971	62.71	0	0.0667	66.23	1280000	0	0	7	0.4286	42.86	3	4
000008	2014000008	2014	2014-12-31	0	52.3543	57.77	5.4157	51.48	0	0.2277	57.7374	1280000	0		7	0.4286	42.86	3	4
000008	2015000008	2015	2015-12-31	0	28.7013	31.67	2.9687	28.22	0	0.6843	42.1495	5355000	0	12.7967	7	0.4286	42.86	3	5
000008	2016000008	2016	2016-12-31	1	12.46	12.46	0	12.46	0	1.3836	34.1211	6261600	0	8.9433	7	0.4286	42.86	3	7
000008	2017000008	2017	2017-12-31	1	12.42	12.42	0	12.42	0	1.5717	44.8061	6776100	0	8.224	7	0.4286	42.86	3	5
000008	2018000008	2018	2018-12-31	1	20	20	0	20	0	1.377	45.4654	10301800	0	7.3135	9	0.3333	33.33	3	5
000008	2019000008	2019	2019-12-31	1	22.92	22.92	0	22.92	0	0.8957	42.7901	12539000	0	5.5356	9	0.3333	33.33	3	5
000008	2020000008	2020	2020-12-31	1	18.5386	25.62	7.0814	25.62	0	0.7514	42.7683	8448100	0	4.1319	9	0.3333	33.33	3	5
000008	2021000008	2021	2021-12-31	1	18.5386	25.62	7.0814	25.62	0	0.751	41.6721	4910100	1	4.1381	9	0.3333	33.33	3	5
000012	2006000012	2006	2006-12-31	0	21.57	21.57	0	11.15	0	2.2152	45.5532	2343300	0	0.0135	9	0.3333	33.33	3	5
000012	2007000012	2007	2007-12-31	0	12.12	12.12	0	6.4	0	3.5668	52.8563	2887000	1	0.014	9	0.3333	33.33	3	5
000012	2008000012	2008	2008-12-31	0	10.76	10.76	0	5.63	0	3.4328	48.7312	2342600	1	0.9754	9	0.3333	33.33	3	6
000012	2009000012	2009	2009-12-31	0	8.48	8.48	0	4.35	0	2.8486	43.9064	2845000	0	0.7797	9	0.3333	33.33	3	7
000012	2010000012	2010	2010-12-31	1	3.4547	7.11	3.6553	3.69	0	3.4553	36.2102	3665000	0	0.6509	9	0.3333	33.33	3	7
000012	2011000012	2011	2011-12-31	1	3.1146	6.41	3.2954	3.26	0	2.2818	18.7172	3560500	1	0.6574	9	0.3333	33.33	3	7
000012	2012000012	2012	2012-12-31	1	3.1146	6.41	3.2954	3.26	0	2.3564	22.7308	2268900	1	0.5853	9	0.3333	33.33	3	7
000012	2013000012	2013	2013-12-31	1	2.8182	5.87	3.0518	5.87	0	2.2265	17.9898	2947900	0	0.6239	9	0.3333	33.33	3	7
000012	2014000012	2014	2014-12-31	1	2.4535	5.59	3.1365	5.59	0	1.9724	14.5509	2823700	0	0.6463	9	0.3333	33.33	3	7
000012	2015000012	2015	2015-12-31	0	9.006	21.8	12.794	21.8	0	1.1155	31.7662	3072500	0	0.5576	5	0.6	60	3	5
000012	2016000012	2016	2016-12-31	0	10.5736	26.36	15.7864	26.36	0	0.7029	32.8265	980500	1	0	7	0.4286	42.86	3	0
000012	2017000012	2017	2017-12-31	0	10.1668	25.34	15.1732	25.34	0	0.7028	29.7774	8729500	0	0.4243	9	0.3333	33.33	3	5
000012	2018000012	2018	2018-12-31	0	17.032	25.27	8.238	25.27	0	0.7029	30.7765	13211400	0	0.6029	8	0.375	37.5	3	6
000012	2019000012	2019	2019-12-31	0	10.2728	25.61	15.3372	25.61	0	0.7022	32.2379	13714100	0	0.3327	8	0.375	37.5	3	4
000012	2020000012	2020	2020-12-31	0	10.3925	25.91	15.5175	25.91	0	0.7597	33.5149	19137100	0	0.1924	9	0.3333	33.33	3	4
000012	2021000012	2021	2021-12-31	0	10.3914	25.91	15.5186	25.91	0	0.7577	40.1691	15750600	0	0.1528	9	0.3333	33.33	3	3
000016	2006000016	2006	2006-12-31	1	8.7	8.7	0	8.7	1	2.2046	36.657	753600	1	0.0007	9	0.3333	33.33	3	8
000016	2007000016	2007	2007-12-31	1	8.7	8.7	0	8.7	1	2.2149	35.4918	2167900	1	0.0007	7	0.4286	42.86	3	7
000016	2008000016	2008	2008-12-31	1	16.68	16.68	0	16.68	1	0.6637	33.6782	1647700	1	0.0005	7	0.4286	42.86	3	5
000016	2009000016	2009	2009-12-31	1	19	19	0	19	1	0.5005	47.4694	3830800	0	0.0005	7	0.4286	42.86	2	9
000016	2010000016	2010	2010-12-31	1	19	19	0	19	1	0.4521	29.3956	3107200	0	0.0005	7	0.4286	42.86	3	9
000016	2011000016	2011	2011-12-31	1	19	19	0	19	1	0.4763	28.2633	2525200	0	0	7	0.4286	42.86	3	7
000016	2012000016	2012	2012-12-31	1	19	19	0	19	1	0.4479	27.1012	2213800	0	0	7	0.4286	42.86	3	8
000016	2013000016	2013	2013-12-31	1	19	19	0	19	1	0.4874	26.5142	2181000	0	0	7	0.4286	42.86	3	8
000016	2014000016	2014	2014-12-31	1	21.75	21.75	0	21.75	1	0.4294	35.8598	3132000	0	0	7	0.4286	42.86	3	7
000016	2015000016	2015	2015-12-31	1	29.99	29.99	0	21.75	1	0.6589	39.024	4573900	1	0	5	0.6	60	3	6
000016	2016000016	2016	2016-12-31	1	29.99	29.99	0	21.75	0	0.6625	39.564	3766000	1	0	7	0.4286	42.86	3	6
000016	2017000016	2017	2017-12-31	1	30.3	30.3	0	21.75	0	0.6598	37.8589	5047100	0	0.0011	7	0.4286	42.86	3	8
000016	2018000016	2018	2018-12-31	1	30	30	0	21.75	0	0.6589	38.8097	8828100	0	0.0011	7	0.4286	42.86	3	9
000016	2019000016	2019	2019-12-31	1	30	30	0	21.75	0	0.6589	38.8198	11477800	0	0.0011	7	0.4286	42.86	3	9
000016	2020000016	2020	2020-12-31	1	21.75	21.75	0	21.75	0	0.6791	38.0872	12876700	0	0.0011	7	0.4286	42.86	3	8
000016	2021000016	2021	2021-12-31	1	21.75	21.75	0	21.75	0	0.7784	38.1087	11241000	0	0.0011	7	0.4286	42.86	3	8
000017	2006000017	2006	2006-12-31	1	13.58	13.58	0	13.58	1	1.4411	42.626	922500	0	0.0156	11	0.3636	36.36	3	4
000017	2007000017	2007	2007-12-31	0	13.58	13.58	0	13.58	0	1.4197	40.4739	922500	0	0.0178	11	0.3636	36.36	3	5
000017	2008000017	2008	2008-12-31	0	13.58	13.58	0	13.58	0	1.4197	40.1	910500	0	0.0022	10	0.4	40	3	4
000017	2009000017	2009	2009-12-31	0	13.58	13.58	0	13.58	0	1.433	42.174	1442400	0	0.0022	11	0.3636	36.36	3	4
000017	2010000017	2010	2010-12-31	0	11.81	11.81	0	11.81	0	1.4327	35.229	1625800	0	0.0022	11	0.3636	36.36	3	3
000017	2011000017	2011	2011-12-31	0	11.81	11.81	0	11.81	0	0.9128	23.4	2094000	0	0.0028	11	0.3636	36.36	3	4
000017	2012000017	2012	2012-12-31	0	11.81	11.81	0	11.81	0	0.9517	22.2	2107000	0	0.0028	11	0.3636	36.36	3	4
000017	2013000017	2013	2013-12-31	0	11.52	11.52	0	11.52	0	0.895	22.28	1168300	0	0.0026	9	0.3333	33.33	3	2
000017	2014000017	2014	2014-12-31	0	11.52	11.52	0	11.52	0	0.7396	19.7105	1283000	0	0.0015	9	0.3333	33.33	3	2
000017	2015000017	2015	2015-12-31	0	11.52	11.52	0	11.52	0	0.5122	18.2365	1586500	1	0.0011	8	0.375	37.5	3	2
000017	2016000017	2016	2016-12-31	0	11.2276	11.52	0.2924	11.52	0	0.6302	19.2801	1272400	1	0.0011	8	0.375	37.5	3	2
000017	2017000017	2017	2017-12-31							0.7656	24.75	1477800	1	0.001	9	0.3333	33.33	3	2
000017	2018000017	2018	2018-12-31							0.6354	19.51	1523200	1	0.001	9	0.3333	33.33	3	2
000017	2019000017	2019	2019-12-31							0.6354	19.5007	1005500	1	0.001	9	0.3333	33.33	3	2
000017	2020000017	2020	2020-12-31							0.6962	20.1	1104700	1	0.001	9	0.3333	33.33	3	2
000017	2021000017	2021	2021-12-31							0.6719	20.25	1049000	1	0.001	9	0.3333	33.33	3	2
000020	2006000020	2006	2006-12-31	1	12.9837	27.91	14.9263	22.06	0	1.5163	55.116	453300	0	0	4	0.25	25	2	3
000020	2007000020	2007	2007-12-31	0	40.4818	41.14	0.6582	41.14	0	0.2846	53.08	260310	1	0	6	0.3333	33.33	3	2
000020	2008000020	2008	2008-12-31	0	40.4818	41.14	0.6582	41.14	0	0.28	51.9	587041	1	0	7	0.4286	42.86	3	2
000020	2009000020	2009	2009-12-31	0	40.7286	41.14	0.4114	41.14	0	0.2951	52.61	285500	1	0	6	0.5	50	3	1
000020	2010000020	2010	2010-12-31	0	40.7286	41.14	0.4114	41.14	0	0.2815	52.11	520800	1	0	7	0.4286	42.86	3	2
000020	2011000020	2011	2011-12-31	0	40.7286	41.14	0.4114	41.14	0	0.2805	52.1836	596700	1	0	7	0.4286	42.86	3	2
000020	2012000020	2012	2012-12-31	0	40.7286	41.14	0.4114	41.14	0	0.2788	51.63	708200	1	0	7	0.4286	42.86	3	3
000020	2013000020	2013	2013-12-31	0	40.7286	41.14	0.4114	41.14	0	0.271	52.085	938800	1	0	7	0.4286	42.86	3	4
000020	2014000020	2014	2014-12-31	0	40.7286	41.14	0.4114	41.14	0	0.2759	51.9	986600	1	0	7	0.4286	42.86	3	4
000020	2015000020	2015	2015-12-31	0	40.7286	41.14	0.4114	41.14	0	0.3014	53.4962	952600	1	0	7	0.4286	42.86	3	3
000020	2016000020	2016	2016-12-31	0	40.7286	41.14	0.4114	41.14	0	0.3119	53.4001	1089600	1	0	6	0.5	50	3	3
000020	2017000020	2017	2017-12-31	0	20.9814	41.14	20.1586	41.14	0	0.3128	54.01	1140000	1	0	6	0.5	50	3	3
000020	2018000020	2018	2018-12-31	0	41.21	41.21	0	41.21	0	0.3298	54.8	1140000	1	0	6	0.5	50	3	3
000020	2019000020	2019	2019-12-31	0	42.13	42.13	0	42.13	0	0.3204	55.6878	1205000	1	0.9994	6	0.5	50	3	4
000020	2020000020	2020	2020-12-31	0	43.13	43.13	0	42.13	0	0.2756	54.74	1099000	1	0.9994	6	0.5	50	3	3
000020	2021000020	2021	2021-12-31	0	43.13	43.13	0	42.13	0	0.2756	54.3469	1056000	1	0.9994	6	0.5	50	3	3
000021	2006000021	2006	2006-12-31	1	30.7693	49.54	18.7707	49.54	1	0.3127	68.1231	1856600	0	0.1398	9	0.3333	33.33	5	6
000021	2007000021	2007	2007-12-31	1	30.8314	49.64	18.8086	49.64	1	0.1998	59.9169	1885200	0	0.1398	9	0.3333	33.33	5	6
000021	2008000021	2008	2008-12-31	1	30.8314	49.62	18.7886	49.64	1	0.1968	59.871	2219300	1	0.1398	9	0.3333	33.33	5	6
000021	2009000021	2009	2009-12-31	1	30.8314	49.64	18.8086	49.64	0	0.2325	70.5597	2371500	1	0.1398	9	0.3333	33.33	5	6
000021	2010000021	2010	2010-12-31	1	30.8314	49.64	18.8086	49.64	0	0.2349	68.6753	2343300	0	0.1398	9	0.3333	33.33	5	6
000021	2011000021	2011	2011-12-31	1	30.8314	49.64	18.8086	49.64	0	0.1978	61.6898	20253800	0	0.1398	9	0.3333	33.33	5	6
000021	2012000021	2012	2012-12-31	1	30.8314	49.64	18.8086	49.64	0	0.201	62.1565	13025000	0	0.146	9	0.3333	33.33	5	7
000021	2013000021	2013	2013-12-31	1	27.6452	44.51	16.8648	44.51	0	0.2988	63.4248	9027700	0	0.131	9	0.3333	33.33	5	7
000021	2014000021	2014	2014-12-31	1	42.1332	44.51	2.3768	44.51	0	0.2483	56.9824	12393200	0	0.131	9	0.3333	33.33	5	7
000021	2015000021	2015	2015-12-31	1	42.1332	44.51	2.3768	44.51	0	0.2429	57.7115	11849700	0	0.131	9	0.3333	33.33	5	7
000021	2016000021	2016	2016-12-31	1	42.1332	44.51	2.3768	44.51	0	0.2229	55.8612	10888700	0	0.1305	9	0.3333	33.33	3	7
000021	2017000021	2017	2017-12-31	1	44.51	44.51	0	44.51	0	0.2206	54.3651	12031800	0	0.1683	9	0.3333	33.33	3	7
000021	2018000021	2018	2018-12-31	1	44.51	44.51	0	44.51	0	0.2274	54.9165	10872300	0	0.1642	9	0.3333	33.33	3	5
000021	2019000021	2019	2019-12-31	1	43.51	43.51	0	43.51	0	0.2399	53.0886	12451300	0	0.1642	9	0.3333	33.33	2	6
000021	2020000021	2020	2020-12-31	1	36.61	36.61	0	36.61	0	0.3341	48.0492	12398400	0	0.0493	8	0.375	37.5	3	4
000021	2021000021	2021	2021-12-31	1	34.51	34.51	0	34.51	0	0.3002	47.3765	13013000	0	0.0478	9	0.3333	33.33	3	5
000023	2006000023	2006	2006-12-31	0	25.087	33.81	8.723	33.81	0	0.6932	56.3901	613000	0	0.0066	12	0.3333	33.33	5	7
000023	2007000023	2007	2007-12-31	0	31.849	33.81	1.961	33.81	0	0.6832	56.23	974000	0	0.0076	12	0.3333	33.33	5	6
000023	2008000023	2008	2008-12-31	0	17.2431	33.81	16.5669	33.81	0	0.6578	55.23	923500	0	0.0076	9	0.3333	33.33	5	7
000023	2009000023	2009	2009-12-31	0	17.2431	33.81	16.5669	33.81	0	0.5182	49.5	1075900	0	0.0077	9	0.3333	33.33	5	7
000023	2010000023	2010	2010-12-31	0	15.9681	31.31	15.3419	31.31	0	0.5276	46.12	1499200	0	0.0012	9	0.3333	33.33	5	10
000023	2011000023	2011	2011-12-31	0	16.6944	32.1	15.4056	31.44	0	0.5169	47.54	1713100	0	0.0012	9	0.3333	33.33	5	8
000023	2012000023	2012	2012-12-31	0	7.6693	29.9966	22.3273	29.99	0	0.5512	46.12	1.53149e+06	0	0.0012	9	0.3333	33.33	5	8
000023	2013000023	2013	2013-12-31	0	7.7051	30.1366	22.4315	30.13	0	0.5699	46.45	1045400	0	0.0002	9	0.3333	33.33	5	8
000023	2014000023	2014	2014-12-31	0	7.7051	30.1366	22.4315	30.13	0	0.6276	42.04	1615500	0	0.0002	9	0.3333	33.33	5	8
000023	2015000023	2015	2015-12-31	0	3.8367	14.9966	11.1599	14.99	0	1.8182	44.1611	1854500	0	0	9	0.3333	33.33	5	6
000023	2016000023	2016	2016-12-31	0	12.9172	15.13	2.2128	15.13	0	2.035	55.2546	2043500	0	0	9	0.3333	33.33	5	7
000023	2017000023	2017	2017-12-31	0	12.9171	15.13	2.2129	15.13	0	1.8017	52.1731	2049700	0	0	8	0.375	37.5	5	7
000023	2018000023	2018	2018-12-31	0	12.9171	15.13	2.2129	15.13	0	1.8017	43.1515	2272000	0	0	8	0.375	37.5	4	7
000023	2019000023	2019	2019-12-31	0	27.39	27.39	0	27.39	0	0.5991	42.7471	1723800	1	0	9	0.3333	33.33	4	7
000023	2020000023	2020	2020-12-31	0	27.39	27.39	0	27.39	0	0.8883	53.2303	833900	1	0.0001	9	0.3333	33.33	3	5
000023	2021000023	2021	2021-12-31	0	27.39	27.39	0	27.39	0	0.9657	55.2021	1264200	1	0	9	0.3333	33.33	3	4
000030	2006000030	2006	2006-12-31	0	59.72	66.36	6.64	66.36	0	0.0916	73.791	376000	0	0.0021	6	0.5	50	3	2
000030	2007000030	2007	2007-12-31	0	112.812	66.36	-46.452	66.36	0	0.0897	73.44	402000	0	0.0021	7	0.4286	42.86	3	1
000030	2008000030	2008	2008-12-31	0	83.748	59.82	-23.928	59.82	0	0.0938	67.216	436000	1	0.0023	7	0.4286	42.86	3	2
000030	2009000030	2009	2009-12-31	0	101.694	59.82	-41.874	59.82	0	0.0938	67.762	453000	1	0.0019	7	0.4286	42.86	3	2
000030	2010000030	2010	2010-12-31	0	101.694	59.82	-41.874	59.82	0	0.0759	66.828	533000	1	0.0011	7	0.4286	42.86	3	2
000030	2011000030	2011	2011-12-31	0	9.632	13.76	4.128	13.76	0	0.9095	51.041	553000	1	0.0009	7	0.4286	42.86	3	2
000030	2012000030	2012	2012-12-31	0	6.139	8.77	2.631	8.77	0	0.7178	46.065	282000	1	0.0009	7	0.4286	42.86	3	2
000030	2013000030	2013	2013-12-31	1	10.7173	16.41	5.6927	9.72	1	1.9449	77.2887	1990700	0	1.1947	8	0.375	37.5	3	5
000030	2014000030	2014	2014-12-31	1	10.3231	16.41	6.0869	9.72	1	1.7705	73.8648	1639000	0	1.2364	8	0.375	37.5	3	7
000030	2015000030	2015	2015-12-31	1	10.3655	16.45	6.0845	9.76	1	1.7427	74.8358	2160000	0	1.2229	9	0.3333	33.33	3	7
000030	2016000030	2016	2016-12-31	1	25.1	25.1	0	9.76	0	1.6788	74.3323	2120000	0	0.7062	9	0.3333	33.33	3	5
000030	2017000030	2017	2017-12-31	1	25.58	25.58	0	10.03	0	1.6985	72.1066	2080000	0	0.7062	9	0.3333	33.33	3	5
000030	2018000030	2018	2018-12-31	1	27.95	27.95	0	10.03	0	1.8128	72.681	2160000	0	0.4519	9	0.3333	33.33	3	7
000030	2019000030	2019	2019-12-31	1	28.34	28.34	0	10.03	0	1.8288	72.6541	2160000	0	0.2101	9	0.3333	33.33	3	6
000030	2020000030	2020	2020-12-31	1	25.6052	28.34	2.7348	10.03	0	1.8886	77.8613	4866000	0	0.1189	9	0.3333	33.33	3	8
000030	2021000030	2021	2021-12-31	1	25.5854	28.34	2.7546	10.03	0	1.8099	73.6269	5700000	0	0.1189	9	0.3333	33.33	3	8
000039	2006000039	2006	2006-12-31	1	18.3862	39.93	21.5438	32.46	0	1.6359	57.3281	9278000		0.031	8	0.375	37.5	3	8
000039	2007000039	2007	2007-12-31	1	5.4662	17.49	12.0238	16.54	0	1.5943	49.626	10459700	0	0.031	8	0.375	37.5	3	8
000039	2008000039	2008	2008-12-31	1	20.8646	47.57	26.7054	21.8	0	1.2422	53.2275	10334500	0	0.0311	8	0.375	37.5	3	8
000039	2009000039	2009	2009-12-31	1	20.8932	47.57	26.6768	24.82	0	1.0778	58.01	1106500	0	0.0311	8	0.375	37.5	3	8
000039	2010000039	2010	2010-12-31	1	19.9052	47.75	27.8448	25	0	1.0392	62.6791	9945400	0	0.0311	7	0.4286	42.86	3	10
000039	2011000039	2011	2011-12-31	1	20.1118	48.29	28.1782	25.54	0	1.0247	56.9669	15890500	0	0.0187	8	0.375	37.5	3	9
000039	2012000039	2012	2012-12-31	1	13.9883	25.54	11.5517	25.54	0	0.3352	75.2253	17692000	0	0	8	0.375	37.5	3	10
000039	2013000039	2013	2013-12-31	1	36.8225	48.29	11.4675	25.54	0	0.3501	75.7661	16753000	0	0.0187	7	0.4286	42.86	3	10
000039	2014000039	2014	2014-12-31	1	36.5653	48.11	11.5447	25.44	0	0.3315	74.9164	14718000	0	0.0317	8	0.375	37.5	3	10
000039	2015000039	2015	2015-12-31	1	34.9671	45.3	10.3329	22.83	0	0.5584	79.2518	14247000	0	0.0368	7	0.4286	42.86	3	10
000039	2016000039	2016	2016-12-31	1	22.3185	47.29	24.9715	24.53	0	0.3824	79.7011	11393000	0	0.0303	8	0.375	37.5	3	10
000039	2017000039	2017	2017-12-31	1	33.4292	47.29	13.8608	24.56	0	0.3225	80.1665	9352000	0	0.0224	8	0.375	37.5	3	10
000039	2018000039	2018	2018-12-31	1	33.4453	47.3	13.8547	24.58	0	0.3179	78.8272	15390000	0	0.0316	8	0.375	37.5	3	7
000039	2019000039	2019	2019-12-31	1	33.4175	47.26	13.8425	24.56	0	0.3169	79.876	17401000	0	0.0316	8	0.375	37.5	3	6
000039	2020000039	2020	2020-12-31	1	24.49	24.49	0	24.49	0	0.3057	80.6002	18686000	0	0.0315	9	0.3333	33.33	3	6
000039	2021000039	2021	2021-12-31	1	24.49	24.49	0	24.49	0	0.2455	78.4069	29828000	0	0.0315	9	0.3333	33.33	3	7
000045	2006000045	2006	2006-12-31	1	60.67	60.67	0	60.67	1	0.0168	61.3309	1224600		0.0288	5	0.6	60	3	7
000045	2007000045	2007	2007-12-31	1	60.67	60.67	0	60.67	1	0.0173	61.15	1127000	0	0.0288	7	0.4286	42.86	3	6
000045	2008000045	2008	2008-12-31	1	60.67	60.67	0	60.67	1	0.0198	61.15	1481000	0	0.0288	7	0.4286	42.86	3	7
000045	2009000045	2009	2009-12-31	1	59.14	59.14	0	59.14	0	0.0304	61.6829	1693500	0	0.0667	7	0.4286	42.86	3	7
000045	2010000045	2010	2010-12-31	1	59.05	59.05	0	54.27	1	0.2694	73.7295	1809000	0	0.0297	9	0.3333	33.33	3	7
000045	2011000045	2011	2011-12-31	1	59.05	59.05	0	54.26	1	0.1509	63.0047	1899000	0	0.0297	9	0.3333	33.33	3	7
000045	2012000045	2012	2012-12-31	1	59.05	59.05	0	54.26	1	0.1062	59.6	1994000	0	0.0297	9	0.3333	33.33	3	7
000045	2013000045	2013	2013-12-31	1	49.39	49.39	0	46.21	1	0.3116	73.257	2038200	0	0.0184	9	0.3333	33.33	3	6
000045	2014000045	2014	2014-12-31	1	49.39	49.39	0	46.21	1	0.1344	53.0869	2024300	0	0.0184	8	0.375	37.5	3	6
000045	2015000045	2015	2015-12-31	1	49.39	49.39	0	46.21	1	0.1857	55.8862	1612500	1	0.0184	8	0.375	37.5	3	5
000045	2016000045	2016	2016-12-31	1	49.39	49.39	0	46.21	0	0.1229	52.4329	1732100	1	0.0184	7	0.4286	42.86	3	5
000045	2017000045	2017	2017-12-31	1	48.93	48.93	0	45.78	0	0.1127	49.3624	1891700	0	0.1631	9	0.3333	33.33	3	5
000045	2018000045	2018	2018-12-31	1	48.93	48.93	0	45.78	0	0.1114	49.7085	2500600	0	0.1645	9	0.3333	33.33	3	6
000045	2019000045	2019	2019-12-31	1	49.13	49.13	0	45.96	0	0.1094	49.1595	2325000	0	0.1068	8	0.375	37.5	3	6
000045	2020000045	2020	2020-12-31	1	49.28	49.28	0	46.1	0	0.1056	49.3372	3560000	0	0.0636	9	0.3333	33.33	3	6
000045	2021000045	2021	2021-12-31	1	49.39	49.39	0	46.21	0	0.1281	50.6466	4368800	0	0.019	9	0.3333	33.33	3	6
000048	2006000048	2006	2006-12-31	0	23.724	26.36	2.636	26.36	0	1.0387	60.27	480000	1	0	11	0.3636	36.36	5	3
000048	2007000048	2007	2007-12-31	0	23.724	26.36	2.636	26.36	0	0.6373	42.65	480000	1	0.0038	11	0.3636	36.36	5	4
000048	2008000048	2008	2008-12-31	0	23.724	26.36	2.636	26.36	0	0.6039	41.95	480000	1	0.0038	11	0.3636	36.36	5	4
000048	2009000048	2009	2009-12-31	0	23.724	26.36	2.636	26.36	0	0.497	37.086	720000	1	0.0029	11	0.3636	36.36	4	5
000048	2010000048	2010	2010-12-31	0	26.36	36.36	10	26.36	0	0.4139	33.94	1220000	1	0	11	0.3636	36.36	4	5
000048	2011000048	2011	2011-12-31	0	23.724	26.36	2.636	26.36	0	0.2917	32.04	1260000	1	0	11	0.3636	36.36	5	5
000048	2012000048	2012	2012-12-31	0	14.46	24.1	9.64	24.1	0	0.4411	34.28	1567700	1	0	11	0.3636	36.36	5	4
000048	2013000048	2013	2013-12-31	0	15.816	26.36	10.544	26.36	0	0.286	28.09	2248000	1	0	11	0.3636	36.36	5	5
000048	2014000048	2014	2014-12-31	0	15.816	26.36	10.544	26.36	0	0.8426	30.2062	6665300	0	0	11	0.3636	36.36	5	6
000048	2015000048	2015	2015-12-31	0	17.124	28.54	11.416	28.54	0	0.6843	42.42	4506100	0	1.8345	11	0.3636	36.36	5	4
000048	2016000048	2016	2016-12-31	0	17.91	29.85	11.94	29.85	0	1.1513	69.3696	3980000	0	1.8345	11	0.3636	36.36	5	5
000048	2017000048	2017	2017-12-31	0	17.91	29.85	11.94	29.85	0	1.1855	68.3621	9788600	0	1.8345	11	0.3636	36.36	5	5
000048	2018000048	2018	2018-12-31	0	37.485	41.65	4.165	41.65	0	0.8701	73.49	7722100	0	0.0209	11	0.3636	36.36	6	6
000048	2019000048	2019	2019-12-31	0	64.35	71.5	7.15	41.65	0	0.8752	73.4908	13787400	0	0.0209	11	0.3636	36.36	5	6
000048	2020000048	2020	2020-12-31	0	65.457	72.73	7.273	42.88	0	0.8431	75.3789	9850200	0	0	11	0.3636	36.36	4	5
000048	2021000048	2021	2021-12-31	0	65.601	72.89	7.289	43.04	0	0.8762	76.2107	7388900	0	0	11	0.3636	36.36	5	8
000049	2006000049	2006	2006-12-31	1	27.0504	51	23.9496	53.04	1	0.1141	58.1812	721800	0	0.0094	9	0.3333	33.33	3	3
000049	2007000049	2007	2007-12-31	1	27.1065	51	23.8935	53.15	1	0.0638	56.41	797400	0	0.0439	9	0.3333	33.33	3	3
000049	2008000049	2008	2008-12-31	1	27.1065	51	23.8935	53.15	1	0.0442	54.512	806400	0	0.0548	9	0.3333	33.33	3	3
000049	2009000049	2009	2009-12-31	1	25.7295	50.45	24.7205	50.45	1	0.0272	51.02	712400	0	0.0411	9	0.3333	33.33	3	3
000049	2010000049	2010	2010-12-31	1	24.8115	48.65	23.8385	48.65	0	0.0218	49.6025	2122200	0	0.0411	9	0.3333	33.33	3	3
000049	2011000049	2011	2011-12-31	1	24.8115	48.65	23.8385	48.65	0	0.0728	53.9856	4666500	0	0.0308	9	0.3333	33.33	3	3
000049	2012000049	2012	2012-12-31	1	24.1281	47.31	23.1819	47.31	0	0.2315	70.9198	6916300		0	8	0.375	37.5	3	2
000049	2013000049	2013	2013-12-31	1	23.2968	45.68	22.3832	45.68	0	0.2454	80.8132	8217900	0	0	9	0.3333	33.33	3	3
000049	2014000049	2014	2014-12-31	1	23.0673	45.23	22.1627	45.23	0	0.0646	48.0876	3352400	0	0	9	0.3333	33.33	3	3
000049	2015000049	2015	2015-12-31	1	23.0673	45.23	22.1627	45.23	0	0.178	63.8911	4673700	0	0	9	0.3333	33.33	3	3
000049	2016000049	2016	2016-12-31	1	23.0673	45.23	22.1627	45.23	0	0.1769	67.4105	4601400	0	0	9	0.3333	33.33	3	3
000049	2017000049	2017	2017-12-31	1	23.0673	45.23	22.1627	45.23	0	0.1426	62.9706	5534500	0	0	9	0.3333	33.33	3	3
000049	2018000049	2018	2018-12-31	1	23.0673	45.23	22.1627	45.23	0	0.1468	59.3411	6768300	0	0	9	0.3333	33.33	3	3
000049	2019000049	2019	2019-12-31	1	22.848	44.8	21.952	44.8	0	0.1616	55.3036	7889400	0	0.0724	9	0.3333	33.33	3	3
000049	2020000049	2020	2020-12-31	1	22.848	44.8	21.952	44.8	0	0.252	66.3469	7780300	0	0.0724	9	0.3333	33.33	3	3
000049	2021000049	2021	2021-12-31	1	22.86	22.86	0	22.86	0	1.171	60.0713	6798000	0	0.0724	9	0.3333	33.33	3	3
000050	2006000050	2006	2006-12-31	0	32.7875	52.62	19.8325	52.62	1	0.2497	67.284	2538100	0	0.0269	9	0.3333	33.33	3	7
000050	2007000050	2007	2007-12-31	0	26.5919	45.62	19.0281	45.62	1	0.4128	73.2978	2405000	0	0.017	9	0.3333	33.33	5	6
000050	2008000050	2008	2008-12-31	1	26.7333	45.62	18.8867	45.62	1	0.3735	66.17	1940000	0	0.017	9	0.3333	33.33	5	6
000050	2009000050	2009	2009-12-31	1	26.8109	45.62	18.8091	45.62	1	0.3591	62.6122	1943000	0	0.017	9	0.3333	33.33	4	6
000050	2010000050	2010	2010-12-31	1	18.0652	45.62	27.5548	45.62	1	0.3007	66.0576	3087000	0	0.0039	8	0.375	37.5	5	7
000050	2011000050	2011	2011-12-31	1	26.8109	45.62	18.8091	45.62	0	0.2913	60.7582	5518000	0	0.0039	7	0.4286	42.86	5	6
000050	2012000050	2012	2012-12-31	1	34.215	45.62	11.405	45.62	0	0.2887	62.6156	4860000	0	0.0039	7	0.4286	42.86	5	7
000050	2013000050	2013	2013-12-31	1	34.215	45.62	11.405	45.62	0	0.2179	56.6069	6210000	0	0.0039	9	0.3333	33.33	5	8
000050	2014000050	2014	2014-12-31	1	33.36	39.8	6.44	25.76	1	1.1654	67.9663	6760000	0	0.002	9	0.3333	33.33	5	8
000050	2015000050	2015	2015-12-31	1	20.2817	39.8	19.5183	25.76	1	1.1654	68.9718	7020000	0	0.0106	8	0.375	37.5	5	8
000050	2016000050	2016	2016-12-31	1	26.2146	32.16	5.9454	20.81	1	1.1989	64.6811	7250000	0	0.0079	9	0.3333	33.33	5	9
000050	2017000050	2017	2017-12-31	1	26.2146	32.16	5.9454	20.81	0	1.1269	55.1748	7310000	0	0.0073	9	0.3333	33.33	5	8
000050	2018000050	2018	2018-12-31	1	28.3531	32.93	4.5769	14.24	0	1.9606	68.821	6973700	0	0.0031	9	0.3333	33.33	5	8
000050	2019000050	2019	2019-12-31	1	28.6031	33.18	4.5769	14.24	0	1.9737	68.2959	7161800	0	0.0031	9	0.3333	33.33	5	8
000050	2020000050	2020	2020-12-31	1	26.6656	27.65	0.9844	11.86	0	2.1552	66.0556	7304500	0	0.0021	9	0.3333	33.33	5	7
000050	2021000050	2021	2021-12-31	1	27.65	27.65	0	11.86	0	2.1552	63.5212	6995000	0	0.0016	11	0.3636	36.36	5	8
000055	2006000055	2006	2006-12-31	0	14.4594	17.011	2.5516	17.01	0	1.1905	37.5624	944000	1	0.0203	6	0.5	50	3	4
000055	2007000055	2007	2007-12-31	0	10.625	12.5	1.875	12.5	0	1.1584	26.14	1178700	1	0.0203	7	0.4286	42.86	3	5
000055	2008000055	2008	2008-12-31	0	9.282	10.92	1.638	10.92	0	1.1822	23.06	1031100	1	0.0203	7	0.4286	42.86	3	5
000055	2009000055	2009	2009-12-31	0	12.224	13.805	1.581	10.04	0	0.9203	18.41	1260800	1	0.0203	7	0.4286	42.86	3	5
000055	2010000055	2010	2010-12-31	0	9.3379	10.734	1.3961	9.09	0	0.901	16.933	1614200	1	0.0184	7	0.4286	42.86	3	5
000055	2011000055	2011	2011-12-31	0	9.3805	10.744	1.3635	9.09	0	0.7657	13.3478	2144100	1	0.0184	7	0.4286	42.86	3	6
000055	2012000055	2012	2012-12-31	0	10.5605	11.924	1.3635	9.09	0	1.2607	18.85	2.38201e+06	1	0.0184	7	0.4286	42.86	3	6
000055	2013000055	2013	2013-12-31	0	11.3765	12.74	1.3635	9.09	0	1.4488	19.87	2628900	1	0.1373	7	0.4286	42.86	3	6
000055	2014000055	2014	2014-12-31	0	12.8565	14.22	1.3635	9.09	0	1.5523	20.3507	3460100	1	0.1373	7	0.4286	42.86	3	5
000055	2015000055	2015	2015-12-31	0	14.2165	15.58	1.3635	9.09	0	1.7118	30.2457	3647100	1	0.1712	7	0.4286	42.86	3	5
000055	2016000055	2016	2016-12-31	0	14.842	16.15	1.308	8.72	0	1.9667	29.2392	3681900	1	0.1642	7	0.4286	42.86	3	5
000055	2017000055	2017	2017-12-31	0	15.232	16.54	1.308	8.72	0	1.8716	29.9246	4428100	1	0.1596	7	0.4286	42.86	3	4
000055	2018000055	2018	2018-12-31	0	17.098	18.61	1.512	10.08	0	1.5466	26.1081	4031600	1	0.1652	7	0.4286	42.86	3	4
000055	2019000055	2019	2019-12-31	0	18.087	19.62	1.533	10.22	0	1.5108	24.819	4414300	1	0.1699	7	0.4286	42.86	3	4
000055	2020000055	2020	2020-12-31	0	19.1795	20.81	1.6305	10.87	0	1.333	24.4485	4414800	1	0.282	7	0.4286	42.86	3	5
000055	2021000055	2021	2021-12-31	0	19.7735	21.44	1.6665	11.11	0	1.3654	25.0604	4555900	1	0.2858	7	0.4286	42.86	3	5
000059	2006000059	2006	2006-12-31	1	36.156	60	23.844	60.26	1	0.0682	64.4621	480000	0	0.0009	9	0.3333	33.33	3	5
000059	2007000059	2007	2007-12-31	1	30.684	51.14	20.456	60.26	1	0.031	62.4141	0	0	0.0009	9	0.3333	33.33	3	4
000059	2008000059	2008	2008-12-31	1	30.684	51.14	20.456	51.14	1	0.2802	78.4917	0	0	0	9	0.3333	33.33	3	4
000059	2009000059	2009	2009-12-31	1	30.684	51.14	20.456	51.14	1	0.116	63.9349	0	0	0	9	0.3333	33.33	3	4
000059	2010000059	2010	2010-12-31	1				51.14	1	0.0843	60.1021	808000	0	0	9	0.3333	33.33	3	4
000059	2011000059	2011	2011-12-31	1	30.684	51.14	20.456	51.14	0	0.0778	60.6646	2300300	0	0.0005	9	0.3333	33.33	3	7
000059	2012000059	2012	2012-12-31	1	30.684	51.14	20.456	51.14	0	0.0686	61.6032	2254000	0	0.0005	9	0.3333	33.33	3	7
000059	2013000059	2013	2013-12-31	1	51.14	51.14	0	51.14	0	0.07	56.6776	2146900	0	0.0005	8	0.375	37.5	2	7
000059	2014000059	2014	2014-12-31	1	44.0448	50.86	6.8152	50.86	1	0.1079	60.0062	1436700	0	0.0003	9	0.3333	33.33	3	9
000059	2015000059	2015	2015-12-31	1	41.1696	47.54	6.3704	47.54	1	0.1807	57.7101	1208300	1	0.0003	9	0.3333	33.33	3	9
000059	2016000059	2016	2016-12-31	1	35.3868	47.54	12.1532	32.16	1	0.5553	59.1974	2524700	1	0.0003	7	0.2857	28.57	3	8
000059	2017000059	2017	2017-12-31	1	34.1667	45.05	10.8833	32.16	1	0.5187	51.1051	3182600	1	0.0003	9	0.3333	33.33	3	7
000059	2018000059	2018	2018-12-31	1	47.86	47.86	0	32.16	0	0.5737	49.6614	4769500	0	0	9	0.3333	33.33	3	8
000059	2019000059	2019	2019-12-31	1	33.9938	47.86	13.8662	32.16	0	0.5942	49.508	3289700	0	0	9	0.3333	33.33	3	7
000059	2020000059	2020	2020-12-31	1	35.4818	47.86	12.3782	27.16	0	0.8962	49.7771	2998500	0	0.0028	9	0.3333	33.33	3	10
000059	2021000059	2021	2021-12-31	1	35.4818	47.86	12.3782	27.16	0	0.8601	59.1035	3239600	0	0.0025	9	0.3333	33.33	3	10
000060	2006000060	2006	2006-12-31	1	38.12	38.12	0	31.63	1	0.3696	53.3898	2660000	0	0.1228	10	0.4	40	5	7
000060	2007000060	2007	2007-12-31	1	37.86	37.86	0	31.73	1	0.3624	61.6402	3340000	0	0.1032	10	0.4	40	5	7
000060	2008000060	2008	2008-12-31	1	38.22	38.22	0	31.73	1	0.2934	52.1555	2960000	0	0.1457	11	0.3636	36.36	5	9
000060	2009000060	2009	2009-12-31	1	37.23	37.23	0	31.73	0	0.3133	65.9274	5883600	0	0.1395	11	0.3636	36.36	5	9
000060	2010000060	2010	2010-12-31	1	39.23	39.23	0	31.73	0	0.3303	57.1694	6029100	0	0.1373	11	0.3636	36.36	5	9
000060	2011000060	2011	2011-12-31	1	39.23	39.23	0	31.73	0	0.2915	45.7352	5751200	0	0.1089	11	0.3636	36.36	5	8
000060	2012000060	2012	2012-12-31	1	39.57	39.57	0	31.73	0	0.3029	48.7156	6279031	0	0.1089	11	0.3636	36.36	5	7
000060	2013000060	2013	2013-12-31	1	39.57	39.57	0	31.73	0	0.3788	48.5056	6634600	0	0.1229	11	0.3636	36.36	4	6
000060	2014000060	2014	2014-12-31	1	39.57	39.57	0	31.73	0	0.3605	49.2969	5710100	0	0.0914	11	0.3636	36.36	5	7
000060	2015000060	2015	2015-12-31	1	35.6979	36.04	0.3421	29.58	0	0.3878	52.2767	5643700	0	0.0687	10	0.4	40	5	5
000060	2016000060	2016	2016-12-31	1	34.9579	35.3	0.3421	29.58	0	0.3938	49.4214	6050200	0	0.0626	10	0.4	40	5	8
000060	2017000060	2017	2017-12-31	1	31.835	32.28	0.445	27.51	0	0.3642	46.4696	12962500	1	0.0531	9	0.4444	44.44	5	7
000060	2018000060	2018	2018-12-31	1	32.045	32.49	0.445	27.51	0	0.3526	41.3438	8708100	1	0.0481	9	0.3333	33.33	3	8
000060	2019000060	2019	2019-12-31	1	32.045	32.49	0.445	27.51	0	0.365	43.0365	9374500	0	0.0301	9	0.3333	33.33	3	12
000060	2020000060	2020	2020-12-31	1	34.0777	34.48	0.4023	27.51	0	0.3621	43.0321	8773400	0	0.0301	9	0.3333	33.33	3	10
000060	2021000060	2021	2021-12-31	1	30.348	33.72	3.372	32.88	0	0.1466	41.0191	10740700	0	0.0016	9	0.3333	33.33	3	3
000063	2006000063	2006	2006-12-31	0	18.33	37.41	19.08	37.41	1	0.5699	79.0401	3492600	0	0.1293	14	0.3571	35.71	5	22
000063	2007000063	2007	2007-12-31	0	17.1892	35.08	17.8908	35.08	1	0.5858	79.0036	4889000	0	0.1276	14	0.3571	35.71	5	22
000063	2008000063	2008	2008-12-31	0	17.4048	35.52	18.1152	35.52	0	0.5788	82.2512	4845000	0	0.1538	14	0.3571	35.71	5	18
000063	2009000063	2009	2009-12-31	0	16.5963	33.87	17.2737	33.87	0	0.607	79.5479	9437000	0	0.3245	14	0.3571	35.71	5	18
000063	2010000063	2010	2010-12-31	0	15.9005	32.45	16.5495	32.45	0	0.6733	75.4612	5925000	0	0.2804	14	0.3571	35.71	5	18
000063	2011000063	2011	2011-12-31	0	15.0724	30.76	15.6876	30.76	0	0.7575	71.5663	6104000	0	0.3096	14	0.3571	35.71	5	18
000063	2012000063	2012	2012-12-31	0	15.0724	30.76	15.6876	30.76	0	0.7815	69.4605	2599000	0	0.3291	14	0.3571	35.71	5	20
000063	2013000063	2013	2013-12-31	0	15.0822	30.78	15.6978	30.78	0	0.7144	63.8667	9452000	0	0.2514	14	0.3571	35.71	5	17
000063	2014000063	2014	2014-12-31	0	15.0822	30.78	15.6978	30.78	0	0.6673	57.1648	16978000	0	0.2289	14	0.3571	35.71	5	18
000063	2015000063	2015	2015-12-31	0	14.9891	30.59	15.6009	30.59	0	0.7535	59.7282	24231000	0	0.243	13	0.3846	38.46	4	18
000063	2016000063	2016	2016-12-31	0	14.8715	30.35	15.4785	30.35	0	0.7522	61.6712	18853000	1	0.1436	14	0.3571	35.71	5	9
000063	2017000063	2017	2017-12-31	0	14.8666	30.34	15.4734	30.34	0	0.7027	60.5164	15826000	0	0.0952	14	0.3571	35.71	5	7
000063	2018000063	2018	2018-12-31	0	14.8666	30.34	15.4734	30.34	0	0.6859	61.1434	5720000	0	0.0137	9	0.3333	33.33	4	5
000063	2019000063	2019	2019-12-31	0	13.3182	27.18	13.8618	27.18	0	0.7984	59.8008	20349000	0	0.0156	9	0.3333	33.33	6	6
000063	2020000063	2020	2020-12-31	0	10.9956	22.44	11.4444	22.44	0	0.8806	55.3916	29414000	0	0.0163	9	0.3333	33.33	5	6
000063	2021000063	2021	2021-12-31	0	10.437	21.3	10.863	21.3	0	0.9831	55.3427	30930000	0	0.0133	9	0.3333	33.33	5	6
000066	2006000066	2006	2006-12-31	1	29.701	47.82	18.119	47.82	1	0.0165	48.4753	1065000	0	0.0398	9	0.3333	33.33	3	4
000066	2007000066	2007	2007-12-31	1	29.701	47.82	18.119	47.815	1	0.0671	51.2853	941000	0	0.0215	9	0.3333	33.33	3	6
000066	2008000066	2008	2008-12-31	1	29.701	47.82	18.119	47.82	1	0.0293	49.4	2027000	0	0.027	9	0.3333	33.33	3	6
000066	2009000066	2009	2009-12-31	1	29.701	47.82	18.119	47.82	0	0.0977	53.4563	2175000	0	0.027	9	0.3333	33.33	3	6
000066	2010000066	2010	2010-12-31	1	33.4897	53.92	20.4303	53.92	1	0.0768	58.4388	2428000	0	0.0072	9	0.3333	33.33	3	7
000066	2011000066	2011	2011-12-31	1	33.4897	53.92	20.4303	53.92	1	0.0744	58.4301	2736500	0	0.0072	9	0.3333	33.33	3	7
000066	2012000066	2012	2012-12-31	1	33.4897	53.92	20.4303	53.92	1	0.0137	55.1894	2554400	0	0.0024	9	0.3333	33.33	3	7
000066	2013000066	2013	2013-12-31	1	33.4897	53.92	20.4303	53.92	0	0.0677	58.0979	2419100	0	0.0024	9	0.3333	33.33	3	7
000066	2014000066	2014	2014-12-31	1	51.0407	53.92	2.8793	53.92	0	0.0512	57.299	3137600	0	0.0024	9	0.3333	33.33	3	7
000066	2015000066	2015	2015-12-31	1	51.0407	53.92	2.8793	53.92	0	0.0265	56.3215	3280000	0	0.0024	9	0.3333	33.33	3	5
000066	2016000066	2016	2016-12-31	1	54.77	54.77	0	53.92	0	0.0425	57.4035	3019700	0	0.0024	9	0.3333	33.33	3	6
000066	2017000066	2017	2017-12-31	1	41.0465	41.12	0.0735	40.91	1	0.0599	44.8336	2820900	0	0.0011	9	0.3333	33.33	3	8
000066	2018000066	2018	2018-12-31	1	41.2065	41.28	0.0735	40.75	1	0.0714	47.1575	4167100	0	0.0152	9	0.3333	33.33	3	7
000066	2019000066	2019	2019-12-31	1	41.7165	41.79	0.0735	40.59	1	0.1409	53.7153	5791700	0	0.0132	9	0.3333	33.33	3	7
000066	2020000066	2020	2020-12-31	1	42.3165	42.39	0.0735	41.51	0	0.0911	51.6804	6132400	0	0.0054	9	0.3333	33.33	3	8
000066	2021000066	2021	2021-12-31	1	42.1365	42.21	0.0735	41.34	0	0.0953	46.7889	5585500	0	0.0095	9	0.3333	33.33	3	8
000070	2006000070	2006	2006-12-31	1	21.9921	43.3	21.3079	49.14	1	0.2487	61.7007	833700	0	0.0176	11	0.3636	36.36	3	8
000070	2007000070	2007	2007-12-31	1	21.2776	43.3	22.0224	49.14	1	0.2513	63.31	1069100	0	0.0132	11	0.3636	36.36	3	7
000070	2008000070	2008	2008-12-31	1	21.9921	44.95	22.9579	49.14	1	0.2458	61.56	1281600	0	0.0111	11	0.3636	36.36	3	7
000070	2009000070	2009	2009-12-31	1	21.9921	50.79	28.7979	49.14	1	0.1903	58.39	1981800	0	0.0086	11	0.3636	36.36	3	8
000070	2010000070	2010	2010-12-31	1	21.9921	43.3	21.3079	49.14	1	0.1966	59.14	2221900	0	0.0111	11	0.3636	36.36	3	8
000070	2011000070	2011	2011-12-31	1	21.9921	50.79	28.7979	49.14	1	0.175	57.2063	1998500	0	0.0012	11	0.3636	36.36	3	7
000070	2012000070	2012	2012-12-31	1	21.9921	43.3	21.3079	49.14	1	0.175	57.8081	1991723	0	0.104	10	0.4	40	3	7
000070	2013000070	2013	2013-12-31	1	28.5738	46.85	18.2762	45.33	1	0.2162	59.4009	2179100	0	0.0664	9	0.3333	33.33	3	7
000070	2014000070	2014	2014-12-31	1	28.5738	46.85	18.2762	45.33	1	0.1996	55.6906	2297000	0	0.0636	9	0.3333	33.33	3	7
000070	2015000070	2015	2015-12-31	1	25.43	40.5	15.07	39.18	1	0.3548	58.0106	2411300	0	0.0347	9	0.3333	33.33	3	7
000070	2016000070	2016	2016-12-31	1	25.43	40.5	15.07	39.18	0	0.3548	58.4696	2623500	0	0.0317	9	0.3333	33.33	3	7
000070	2017000070	2017	2017-12-31	1	25.43	40.5	15.07	39.18	0	0.3548	48.7524	2689800	0	0.0228	8	0.375	37.5	3	8
000070	2018000070	2018	2018-12-31	1	25.43	40.5	15.07	39.18	0	0.3548	48.5964	2532500	0	0.0316	9	0.3333	33.33	3	8
000070	2019000070	2019	2019-12-31	1	15.8994	37.39	21.4906	36.17	0	0.2159	42.2886	2940800	0	0.0299	9	0.3333	33.33	3	7
000070	2020000070	2020	2020-12-31	1	23.4269	37.31	13.8831	36.1	0	0.197	44.23	2853900	0	0.0298	8	0.375	37.5	3	7
000070	2021000070	2021	2021-12-31	1	24.0108	38.24	14.2292	37.07	0	0.1594	41.9181	2008600	0	0.0053	9	0.3333	33.33	3	9
000100	2006000100	2006	2006-12-31	1	12.84	12.84	0	12.84	1	1.785	39.0281	4080000	1	7.2906	11	0.4545	45.45	3	11
000100	2007000100	2007	2007-12-31	1	12.74	12.74	0	12.74	1	1.2308	25.97	6530000		4.8976	11	0.4545	45.45	3	11
000100	2008000100	2008	2008-12-31	1	12.7	12.7	0	12.7	1	1.1213	26.2183	15160000	0	4.5858	10	0.4	40	3	16
000100	2009000100	2009	2009-12-31							1.3959	31.6941	5030000	0	6.1495	11	0.3636	36.36	3	15
000100	2010000100	2010	2010-12-31							1.9194	46.3502	7275000	0	5.9571	11	0.3636	36.36	3	9
000100	2011000100	2011	2011-12-31	1	9.8	9.8	0	9.8	1	1.0449	19.5054	11848000	0	5.5308	8	0.375	37.5	3	8
000100	2012000100	2012	2012-12-31							1.0439	27.5022	11524900	0	5.9299	8	0.375	37.5	3	8
000100	2013000100	2013	2013-12-31							0.9774	18.9219	12139800	0	6.2091	9	0.3333	33.33	3	8
000100	2014000100	2014	2014-12-31							1.1627	23.7183	12727200	0	6.9145	9	0.3333	33.33	3	9
000100	2015000100	2015	2015-12-31							2.2591	37.1788	14430200	0	5.2854	12	0.3333	33.33	3	8
000100	2016000100	2016	2016-12-31							2.4924	39.8419	19108000	0	5.2917	12	0.3333	33.33	3	8
000100	2017000100	2017	2017-12-31							2.4515	43.335	20375500	0	4.7822	12	0.3333	33.33	3	7
000100	2018000100	2018	2018-12-31							2.3223	36.3074	14705200	1	4.7887	12	0.3333	33.33	3	8
000100	2019000100	2019	2019-12-31							1.7431	29.844	18974500	1	6.0129	9	0.4444	44.44	3	5
000100	2020000100	2020	2020-12-31							1.8575	28.4481	20150300	1	5.815	10	0.4	40	3	5
000100	2021000100	2021	2021-12-31							1.8317	22.8992	36085600	1	5.8169	11	0.3636	36.36	3	7
000153	2006000153	2006	2006-12-31	1	14.75	14.75	0	14.75	1	2.1654	47.9906	222500		0.0031	9	0.3333	33.33	2	6
000153	2007000153	2007	2007-12-31	1	14.75	14.75	0	14.75	1	2.3247	49.39	288500	0	0	7	0.4286	42.86	2	9
000153	2008000153	2008	2008-12-31	1	14.75	14.75	0	14.75	1	2.2434	48.19	331000	0	0	9	0.3333	33.33	3	9
000153	2009000153	2009	2009-12-31	1	14.75	14.75	0	14.75	1	2.1851	50.567	465000	0	0	7	0.2857	28.57	1	7
000153	2010000153	2010	2010-12-31	1	29.4	29.4	0	14.75	0	1.8746	44.8875	1210000	0	0	9	0.3333	33.33	3	8
000153	2011000153	2011	2011-12-31	0	5.0421	29.4	24.3579	14.75	0	1.7769	40.8354	848000	0	0	9	0.3333	33.33	3	8
000153	2012000153	2012	2012-12-31	0	5.0421	29.4	24.3579	14.75	0	1.7708	40.8489	940000	0	0	9	0.3333	33.33	3	8
000153	2013000153	2013	2013-12-31	0	3.7113	21.64	17.9287	7.64	0	2.5995	42.9118	1223400	0	0	9	0.3333	33.33	3	8
000153	2014000153	2014	2014-12-31	0	6.1172	25.33	19.2128	11.48	0	1.6254	54.3462	1431300	0	0	9	0.3333	33.33	3	7
000153	2015000153	2015	2015-12-31	0	6.6219	27.42	20.7981	4.91	0	1.6507	33.3745	1267100	0	0	9	0.3333	33.33	3	7
000153	2016000153	2016	2016-12-31	0	7.3488	30.43	23.0812	4.91	0	1.8458	33.8845	1436600	0	0	9	0.3333	33.33	2	7
000153	2017000153	2017	2017-12-31	0	6.122	25.35	19.228	0.23	0	1.631	32.0801	1702000	0	0.3221	9	0.3333	33.33	3	9
000153	2018000153	2018	2018-12-31	0	7.2353	29.96	22.7247	4.84	0	1.8469	33.9893	1741600	0	0	9	0.3333	33.33	3	9
000153	2019000153	2019	2019-12-31	0	13.0484	28.51	15.4616	2.99	0	1.6786	32.67	1808000	0	0	8	0.375	37.5	3	12
000153	2020000153	2020	2020-12-31	0	14.1774	30.43	16.2526	4.91	0	1.8458	32.67	1446000	0	0	9	0.3333	33.33	3	10
000153	2021000153	2021	2021-12-31	0	13.432	28.83	15.398	4.91	0	1.7343	34.5705	2020000	0	0	9	0.3333	33.33	3	10
000157	2006000157	2006	2006-12-31	1	24.9904	41.86	16.8696	41.86	1	0.4496	81.8072	1600000	1	0	6	0.5	50	3	13
000157	2007000157	2007	2007-12-31	1	24.9904	41.86	16.8696	41.8614	1	0.3802	86.7462	1950000	1	0	7	0.5714	57.14	3	15
000157	2008000157	2008	2008-12-31	1	24.9913	41.8614	16.8701	41.86	1	0.3564	75.7352	2049600	1	0.0513	7	0.5714	57.14	3	17
000157	2009000157	2009	2009-12-31	1	24.99	24.99	0	24.99	1	0.9972	75.3309	4614200	1	0.0428	7	0.5714	57.14	3	15
000157	2010000157	2010	2010-12-31	1	16.77	16.77	0	16.77	0	1.8634	61.823	4456000	1	0.033	7	0.5714	57.14	3	20
000157	2011000157	2011	2011-12-31	1	16.19	16.19	0	16.19	0	1.592	63.56	4600000	1	0.0323	7	0.5714	57.14	3	20
000157	2012000157	2012	2012-12-31							1.5175	65.4376	6300000	1	0.0317	7	0.5714	57.14	3	20
000157	2013000157	2013	2013-12-31							1.5213	58.3525	6300000	1	0.2498	7	0.5714	57.14	3	19
000157	2014000157	2014	2014-12-31							1.3848	55.0014	4850000	1	0.2428	7	0.5714	57.14	3	19
000157	2015000157	2015	2015-12-31							1.4712	53.2835	3400000	1	0.1802	6	0.5	50	3	18
000157	2016000157	2016	2016-12-31							1.4712	55.0298	7100000	1	0.1963	7	0.5714	57.14	3	18
000157	2017000157	2017	2017-12-31							1.4713	52.4974	6650000	1	0.5897	7	0.5714	57.14	3	15
000157	2018000157	2018	2018-12-31							1.4735	53.5375	6500000	1	0.429	7	0.5714	57.14	3	11
000157	2019000157	2019	2019-12-31							1.9147	65.4302	6500000	1	0.4161	7	0.5714	57.14	3	14
000157	2020000157	2020	2020-12-31							2.1501	66.1569	6500000	1	0.5026	7	0.5714	57.14	3	14
000157	2021000157	2021	2021-12-31							1.6308	57.4045	6700000	1	0.4195	7	0.5714	57.14	3	14
000301	2006000301	2006	2006-12-31	1	40.77	40.77	0	40.77	1	0.0844	45.12	369500	0	0	12	0.3333	33.33	6	5
000301	2007000301	2007	2007-12-31	1	36.69	36.69	0	36.69	1	0.073	40.1984	409500	0	0	5	0.4	40	3	2
000301	2008000301	2008	2008-12-31	1	36.69	36.69	0	36.69	1	0.0788	41.2654	1141300	0	0	9	0.3333	33.33	6	5
000301	2009000301	2009	2009-12-31	1	36.69	36.69	0	36.69	0	0.1112	45.1067	1291500	0	0	8	0.25	25	6	4
000301	2010000301	2010	2010-12-31	1	36.69	36.69	0	36.69	0	0.0948	41.8715	1488100	0	0	7	0.5714	57.14	6	3
000301	2011000301	2011	2011-12-31	1	36.69	36.69	0	36.69	0	0.0613	39.7775	1829500	0	0	9	0.4444	44.44	6	3
000301	2012000301	2012	2012-12-31	1	36.69	36.69	0	36.69	0	0.0591	39.9201	3582800	0	0	9	0.4444	44.44	6	4
000301	2013000301	2013	2013-12-31	1	36.69	36.69	0	36.69	0	0.045	37.8653	3270900	0	0	8	0.375	37.5	5	5
000301	2014000301	2014	2014-12-31	1	36.69	36.69	0	36.69	0	0.0333	37.6301	3177900	1	0	7	0.4286	42.86	5	5
000301	2015000301	2015	2015-12-31	1	37.45	37.45	0	37.45	0	0.0371	39.0097	3617400	1	0	7	0.4286	42.86	5	5
000301	2016000301	2016	2016-12-31	1	37.52	37.52	0	26.51	0	0.453	38.719	3606500	1	0	7	0.4286	42.86	5	5
000301	2017000301	2017	2017-12-31	1	37.52	37.52	0	26.51	0	0.4466	38.0072	3847700	1	0	6	0.5	50	5	5
000301	2018000301	2018	2018-12-31	0	44.8805	92.73	47.8495	68.71	0	0.1843	82.0314	6062500	1	0	7	0.4286	42.86	5	6
000301	2019000301	2019	2019-12-31	0	42.9638	68.73	25.7662	68.71	0	0.1851	82.4504	6165800	1	0	7	0.4286	42.86	5	6
000301	2020000301	2020	2020-12-31	0	40.1188	64.19	24.0712	57.26	0	0.3264	86.6566	5870200	1	0	7	0.4286	42.86	5	5
000301	2021000301	2021	2021-12-31	0	42.6023	64.2	21.5977	57.25	0	0.3247	85.4566	6279200	1	0	7	0.4286	42.86	5	4
000333	2013000333	2013	2013-12-31	0	34.687	36.64	1.953	35.49	0	0.3657	69.2985	15800000	1	7.7092	14	0.3571	35.71	3	5
000333	2014000333	2014	2014-12-31	0	34.687	36.64	1.953	35.49	0	0.3669	61.68	17150000	1	4.8017	13	0.3846	38.46	3	9
000333	2015000333	2015	2015-12-31	0	34.2801	36.21	1.9299	35.07	0	0.4021	59.8436	15780000	1	3.5612	12	0.4167	41.67	3	9
000333	2016000333	2016	2016-12-31	0	34.0561	35.95	1.8939	34.75	0	0.2345	51.2664	15320000	1	2.1833	10	0.4	40	3	10
000333	2017000333	2017	2017-12-31	0	32.5628	34.4	1.8372	33.71	0	0.4978	58.7026	15680000	1	2.1648	10	0.4	40	3	11
000333	2018000333	2018	2018-12-31	0	32.0706	33.88	1.8094	33.2	0	0.6042	61.9255	17240000	1	2.1566	9	0.3333	33.33	3	11
000333	2019000333	2019	2019-12-31	0	30.6507	32.38	1.7293	31.73	0	0.7381	62.9355	21990000	1	2.0224	8	0.5	50	3	11
000333	2020000333	2020	2020-12-31	0	29.4281	31.11	1.6819	30.86	0	0.6808	64.7128	28740000	1	1.7316	8	0.375	37.5	3	13
000333	2021000333	2021	2021-12-31	0	29.8178	31.51	1.6922	31.05	0	0.7543	61.649	25890000	1	1.7517	9	0.3333	33.33	3	13
000338	2007000338	2007	2007-12-31	1	14.91	14.91	0	14.91	1	1.1424	80.1555	4061700	1	1.8343	18	0.3333	33.33	3	16
000338	2008000338	2008	2008-12-31	1	14.92	14.92	0	14.92	1	1.1447	72.7379	3301300	1	1.8342	17	0.3529	35.29	3	15
000338	2009000338	2009	2009-12-31	1	14.92	14.92	0	14.92	1	1.1428	81.8061	4423900	1	1.8342	18	0.3333	33.33	3	15
000338	2010000338	2010	2010-12-31	1	16.83	16.83	0	16.83	1	1.1689	68.6675	5200200	1	1.8342	18	0.3333	33.33	3	15
000338	2011000338	2011	2011-12-31	1	16.83	16.83	0	16.83	1	1.1159	66.6752	4975300	1	1.8342	18	0.3333	33.33	3	16
000338	2012000338	2012	2012-12-31	1	16.83	16.83	0	16.83	1	1.1095	67.2004	4954100	1	1.8342	18	0.3333	33.33	3	17
000338	2013000338	2013	2013-12-31	1	16.83	16.83	0	16.83	1	1.1131	64.1207	4876100	1	1.719	18	0.3333	33.33	3	17
000338	2014000338	2014	2014-12-31	1	16.83	16.83	0	16.83	1	1.076	60.7389	4907000	1	1.594	18	0.3333	33.33	3	17
000338	2015000338	2015	2015-12-31	1	16.83	16.83	0	16.83	1	1.0537	57.2849	4916000	1	1.5465	13	0.3846	38.46	3	15
000338	2016000338	2016	2016-12-31	1	16.83	16.83	0	16.83	1	1.0322	57.7433	5376400	1	1.546	13	0.3846	38.46	3	15
000338	2017000338	2017	2017-12-31	1	16.83	16.83	0	16.83	1	1.0388	61.6085	6068000	1	1.6061	14	0.3571	35.71	3	15
000338	2018000338	2018	2018-12-31	1	17.58	17.58	0	17.58	1	1.1333	62.2635	6942700	1	1.6618	15	0.3333	33.33	3	17
000338	2019000338	2019	2019-12-31	1	15.948	17.72	1.772	17.72	1	1.1711	65.9155	6786100	1	1.6757	15	0.3333	33.33	3	17
000338	2020000338	2020	2020-12-31	1	17.72	17.72	0	17.72	1	1.3835	65.925	7820200	1	1.5836	15	0.3333	33.33	3	17
000338	2021000338	2021	2021-12-31	1	16.3	16.3	0	16.3	1	1.1859	54.4307	9329500	1	1.3779	15	0.3333	33.33	3	19
000400	2006000400	2006	2006-12-31	1	19.63	30.2	10.57	30.2	1	0.205	41.3217	600000	0	0.1014	9	0.3333	33.33	5	9
000400	2007000400	2007	2007-12-31	1	19.435	29.9	10.465	29.9	1	0.1649	43.8594	600000	0	0.0964	9	0.3333	33.33	5	9
000400	2008000400	2008	2008-12-31	1	19.435	29.9	10.465	29.9	1	0.3271	62.8139	500000	0	0.0642	9	0.3333	33.33	5	10
000400	2009000400	2009	2009-12-31	0	29.9	29.9	0	29.9	1	0.3094	55.0576	750000	0	0.0637	9	0.3333	33.33	5	10
000400	2010000400	2010	2010-12-31	1	17.94	29.9	11.96	29.9	1	0.2214	54.3438	1050000	0	0.0503	9	0.3333	33.33	5	9
000400	2011000400	2011	2011-12-31	1	19.382	19.382	0	19.38	1	0.8741	57.6513	1250000	0	0.055	9	0.3333	33.33	3	9
000400	2012000400	2012	2012-12-31	1	19.382	19.382	0	19.38	1	0.9303	54.3382	1780000	0	0.055	9	0.3333	33.33	3	8
000400	2013000400	2013	2013-12-31	1	19.382	19.382	0	19.38	1	0.6507	63.3711	1760000	0	0.05	8	0.375	37.5	3	8
000400	2014000400	2014	2014-12-31	1	41.02	41.02	0	41.02	1	0.0882	49.7323	1890600	0	0.0174	9	0.3333	33.33	5	7
000400	2015000400	2015	2015-12-31	1	40.95	40.95	0	40.95	1	0.201	56.3357	1980000	0	0.0244	9	0.3333	33.33	5	7
000400	2016000400	2016	2016-12-31	1	41.28	41.28	0	41.28	1	0.2074	61.9698	1897000	0	0.0185	9	0.3333	33.33	5	7
000400	2017000400	2017	2017-12-31	1	41.28	41.28	0	41.28	0	0.1853	55.2878	1615700	0	0.0172	9	0.3333	33.33	5	7
000400	2018000400	2018	2018-12-31	1	41.28	41.28	0	41.28	0	0.1621	55.0512	1832400	0	0.0076	9	0.3333	33.33	5	8
000400	2019000400	2019	2019-12-31	1	43.26	43.26	0	43.26	0	0.1583	56.9649	1912600	0	0.0076	9	0.3333	33.33	5	13
000400	2020000400	2020	2020-12-31	1	43.26	43.26	0	43.26	0	0.2559	60.0534	1965800	0	0.0076	9	0.3333	33.33	5	9
000400	2021000400	2021	2021-12-31	1	38.47	38.47	0	38.47	0	0.1513	56.5255	1897700	0	0.0023	9	0.3333	33.33	4	9
000401	2006000401	2006	2006-12-31	1	52.82	52.82	0	52.82	1	0.109	65.6179	1244600	0	0.016	9	0.3333	33.33	2	5
000401	2007000401	2007	2007-12-31	1	51.37	51.37	0	51.37	1	0.1435	82.786	1850900	0	0.0144	9	0.3333	33.33	2	5
000401	2008000401	2008	2008-12-31	1	40.78	40.78	0	40.78	1	0.4007	83.3546	1676000	0	0.0113	9	0.3333	33.33	3	8
000401	2009000401	2009	2009-12-31	1	40.78	40.78	0	40.78	1	0.3982	86.9366	1648900	0	0.0088	9	0.3333	33.33	3	9
000401	2010000401	2010	2010-12-31	1	37.278	41.42	4.142	41.42	0	0.4003	84.965	1961100	0	0.0088	9	0.3333	33.33	3	9
000401	2011000401	2011	2011-12-31	1	33.552	37.28	3.728	37.28	0	0.7352	82.421	2442800	0	0.0088	9	0.3333	33.33	3	8
000401	2012000401	2012	2012-12-31	1	34.767	38.63	3.863	38.63	0	0.693	78.2703	2501500	0	0.0051	9	0.3333	33.33	3	8
000401	2013000401	2013	2013-12-31	1	34.767	38.63	3.863	38.63	1	0.7367	74.5737	2114500	0	0.0051	9	0.3333	33.33	3	8
000401	2014000401	2014	2014-12-31	1	34.767	38.63	3.863	38.63	0	0.8688	80.8206	2112300	0	0.0051	9	0.3333	33.33	3	6
000401	2015000401	2015	2015-12-31	1	33.732	37.48	3.748	37.48	1	0.7476	72.5197	1501100	0	0.0051	8	0.375	37.5	3	6
000401	2016000401	2016	2016-12-31	1	7.4135	30	22.5865	30	0	1.1013	74.4778	2690000	0	0.002	9	0.3333	33.33	3	8
000401	2017000401	2017	2017-12-31	1	7.4135	30	22.5865	30	0	0.3553	43.923	3335700	0	0.0021	9	0.3333	33.33	3	11
000401	2018000401	2018	2018-12-31	1	10.5586	37	26.4414	30	0	0.4797	49.3636	3442000	0	0.002	9	0.3333	33.33	3	8
000401	2019000401	2019	2019-12-31	1	10.5586	37	26.4414	30	0	0.4097	49.9291	4278800	0	0.002	8	0.375	37.5	3	9
000401	2020000401	2020	2020-12-31	1	10.5586	37	26.4414	30	0	0.437	47.8005	4659400	0	0	7	0.4286	42.86	3	8
000401	2021000401	2021	2021-12-31	1	24.1773	44.93	20.7527	44.34	0	0.502	70.8228	4584100	0	0.0001	9	0.3333	33.33	3	8
000403	2006000403	2006	2006-12-31	1	27.786	38.11	10.324	38.11	1	0.2726	48.84	5900000	1	0.0015	8	0.375	37.5	5	8
000403	2007000403	2007	2007-12-31	0	29.0692	29.11	0.0408	29.11	0	0.6372	48.05	846400	1	0.0015	8	0.375	37.5	5	8
000403	2008000403	2008	2008-12-31	0	28.7199	29.11	0.3901	29.11	0	0.6372	48.05	331400	1	0	9	0.3333	33.33	5	3
000403	2009000403	2009	2009-12-31	0	28.72	29.11	0.39	29.11	0	0.6376	48.06	631200	1	0.0118	8	0.375	37.5	5	5
000403	2010000403	2010	2010-12-31	0	28.7199	29.11	0.3901	29.11	0	0.6376	48.06	1008000	1	0.0118	8	0.375	37.5	4	5
000403	2011000403	2011	2011-12-31	0	28.7199	29.11	0.3901	29.11	0	0.6376	47.49	2190300	1	0.0118	8	0.375	37.5	4	5
000403	2012000403	2012	2012-12-31	0	28.7199	29.11	0.3901	29.11	0	0.6376	47.49	2595000	1	0.0118	9	0.3333	33.33	5	5
000403	2013000403	2013	2013-12-31	0	22.307	22.61	0.303	22.61	0	0.6466	38.944	6512300	1	0.0117	9	0.3333	33.33	4	4
000403	2014000403	2014	2014-12-31	0	22.307	22.61	0.303	22.61	0	0.6174	40.0472	5738500	1	0.0095	9	0.3333	33.33	4	4
000403	2015000403	2015	2015-12-31	0	22.307	22.61	0.303	22.61	0	0.6586	43.9237	2000400	1	0	8	0.375	37.5	5	2
000403	2016000403	2016	2016-12-31	0	22.307	22.61	0.303	22.61	0	0.4622	46.7422	2682600	1	0	8	0.375	37.5	5	2
000403	2017000403	2017	2017-12-31	0	22.307	22.61	0.303	22.61	0	1.0429	58.5525	10044700	1	0.0132	8	0.375	37.5	5	2
000403	2018000403	2018	2018-12-31					27.49	0	0.9909	55.7007	6372900	0	0.0019	6	0.3333	33.33	3	3
000403	2019000403	2019	2019-12-31					27.49	0	0.968	59.3426	7783700	0	0.0019	7	0.4286	42.86	3	5
000403	2020000403	2020	2020-12-31					27.31	0	0.8934	62.4755	7253000	0	0.355	7	0.4286	42.86	3	5
000403	2021000403	2021	2021-12-31					18.35	0	1.3117	57.9947	8973600	0	4.0442	13	0.3846	38.46	5	8
000404	2006000404	2006	2006-12-31	1	32.69	32.69	0	32.69	1	0.5974	50.9504	318000	0	0.0116	8	0.375	37.5	3	5
000404	2007000404	2007	2007-12-31	1	9.1645	29.92	20.7555	29.92	1	0.7473	52.2016	318000	0	0.0051	4	0.5	50	1	4
000404	2008000404	2008	2008-12-31	1	9.1675	29.92	20.7525	29.92	1	0.74	52.242	441500	0	0	9	0.3333	33.33	2	7
000404	2009000404	2009	2009-12-31	1	8.7007	29.08	20.3793	29.92	1	0.8352	55.9283	562100	0	0.0051	9	0.3333	33.33	3	8
000404	2010000404	2010	2010-12-31	1	8.9251	29.83	20.9049	29.92	1	0.501	45.1485	565200	0	0.0051	9	0.3333	33.33	3	8
000404	2011000404	2011	2011-12-31	1	6.9384	23.19	16.2516	29.92	1	0.505	47.75	630400	0	0.0051	9	0.3333	33.33	3	7
000404	2012000404	2012	2012-12-31	1	6.9384	23.19	16.2516	29.92	1	0.3219	39.7322	1056900	0	0.0051	9	0.3333	33.33	3	7
000404	2013000404	2013	2013-12-31	1	6.6839	23.2	16.5161	28.81	1	0.6258	53.0318	1594900	0	0.003	9	0.3333	33.33	3	8
000404	2014000404	2014	2014-12-31	1	6.6839	23.2	16.5161	28.81	1	0.3891	39.2372	4869600	0	0.1906	9	0.3333	33.33	3	7
000404	2015000404	2015	2015-12-31	1	6.6839	23.2	16.5161	28.81	1	0.2336	39.7151	4466900	0	0.2926	9	0.3333	33.33	3	7
000404	2016000404	2016	2016-12-31	1	6.6839	23.2	16.5161	28.81	0	0.3117	45.948	5301700	0	0.3714	9	0.3333	33.33	3	6
000404	2017000404	2017	2017-12-31	1	6.7164	23.2	16.4836	28.95	0	0.2756	34.3645	5625000	0	0.3061	8	0.375	37.5	2	5
000404	2018000404	2018	2018-12-31	1	6.9614	23.22	16.2586	29.98	0	0.3279	35.5157	3203100	0	0.2605	9	0.3333	33.33	3	6
000404	2019000404	2019	2019-12-31	1	7.1053	23.22	16.1147	30.6	0	0.2755	36.9487	2911000	0	0.2175	9	0.3333	33.33	3	7
000404	2020000404	2020	2020-12-31	1	6.3948	23.22	16.8252	30.6	0	0.2683	36.0032	2380700	0	0.0439	8	0.375	37.5	3	7
000404	2021000404	2021	2021-12-31	1	6.3948	23.22	16.8252	30.6	0	0.2359	37.6863	2884800	0	0.0439	9	0.3333	33.33	3	6
000408	2006000408	2006	2006-12-31	0	13.96	23.26	9.3	23.26	0	1.2863	53.06	297600	0	0.0001	8	0.375	37.5	3	7
000408	2007000408	2007	2007-12-31	0	23.26	23.26	0	23.26	0	0.8719	42.4	426000	0	0.0001	7	0.4286	42.86	3	4
000408	2008000408	2008	2008-12-31	0	23.26	23.26	0	23.26	0	0.8663	42.36	426000	0	0.0001	7	0.4286	42.86	3	5
000408	2009000408	2009	2009-12-31	0	13.956	23.26	9.304	23.26	0	0.095	25.45	444300	0	0	6	0.5	50	3	5
000408	2010000408	2010	2010-12-31	0	22.78	22.78	0	22.78	0	0.1018	23.42	567800	0	0	5	0	0	3	4
000408	2011000408	2011	2011-12-31	0	22.78	22.78	0	22.78	0	0.0781	23.31	602000	0	0	9	0.3333	33.33	3	4
000408	2012000408	2012	2012-12-31	0	21.48	21.48	0	21.48	0	0.0936	22.03	333400	0	0	9	0.3333	33.33	3	4
000408	2013000408	2013	2013-12-31	0	19.69	19.69	0	19.69	0	0.2133	23.23	478600	1	0	9	0.3333	33.33	3	6
000408	2014000408	2014	2014-12-31	0	19.69	19.69	0	19.69	0	0.1823	21.44	397200	0	0.0005	8	0.375	37.5	3	4
000408	2015000408	2015	2015-12-31	0	19.69	19.69	0	19.69	0	0.1173	21.0854	496400	0	0.0005	8	0.375	37.5	3	5
000408	2016000408	2016	2016-12-31	0	46.67	46.67	0	43.67	0	0.8017	70.25	2300000	0	11.0225	9	0.3333	33.33	3	6
000408	2017000408	2017	2017-12-31	0	61.5523	73.37	11.8177	43.08	0	0.8069	69.4528	2337000	0	10.874	9	0.3333	33.33	3	5
000408	2018000408	2018	2018-12-31	0	61.5523	73.37	11.8177	43.08	0	0.8101	71.8213	2458900	0	10.8751	9	0.3333	33.33	3	6
000408	2019000408	2019	2019-12-31	0	61.5523	73.37	11.8177	43.08	0	0.8108	69.417	1777100	0	0.0011	9	0.3333	33.33	3	8
000408	2020000408	2020	2020-12-31	0	61.5523	73.37	11.8177	43.08	0	0.8215	71.9566	2358700	0	0.0011	9	0.3333	33.33	3	7
000408	2021000408	2021	2021-12-31	0	58.9528	70.12	11.1672	40.79	0	0.8789	71.9327	2373000	0	0.0008	9	0.3333	33.33	3	8
000413	2006000413	2006	2006-12-31	1	26.6906	48.3	21.6094	55.17	0	0.044	57.1783	188017	0	0.0041	7	0.4286	42.86	7	6
000413	2007000413	2007	2007-12-31	1	24.9904	48.3	23.3096	51.74	0	0.0559	54.24	221610	0	0.0041	7	0.4286	42.86	7	5
000413	2008000413	2008	2008-12-31	1	24.9904	48.3	23.3096	51.74	0	0.057	53.26	221658	0	0.0041	7	0.4286	42.86	5	4
000413	2009000413	2009	2009-12-31	1	8.4513	17.74	9.2887	47.64	0	0.0592	49.01	121406	0	0.0041	7	0.4286	42.86	5	4
000413	2010000413	2010	2010-12-31	1	15.3155	28.93	13.6145	28.93	0	0.3222	40.0116	202639	0	0.0032	7	0.4286	42.86	5	4
000413	2011000413	2011	2011-12-31	0	14.6225	28.93	14.3075	28.93	0	0.4041	43.04	234727	0	0.0032	7	0.4286	42.86	5	4
000413	2012000413	2012	2012-12-31	0	20.8893	28.93	8.0407	28.93	0	0.4874	43.5993	477500	0	0.0032	7	0.4286	42.86	5	3
000413	2013000413	2013	2013-12-31	0	18.3716	26.67	8.2984	14.4	0	2.6604	78.2125	824000	0	0.0011	7	0.4286	42.86	5	6
000413	2014000413	2014	2014-12-31	0	10.0762	27.14	17.0638	14.65	0	1.7365	41.8613	974700	0	0.0405	7	0.4286	42.86	5	5
000413	2015000413	2015	2015-12-31	0	7.8451	30.31	22.4649	21.64	0	0.982	53.7254	1537100	0	0.019	7	0.4286	42.86	5	5
000413	2016000413	2016	2016-12-31	0	8.4002	18.14	9.7398	11.32	0	1.5883	48.393	1746000	0	0.0046	7	0.4286	42.86	5	7
000413	2017000413	2017	2017-12-31	0	5.3801	21.78	16.3999	15.9	0	0.9484	42.7617	3875200	0	0.0039	6	0.5	50	5	7
000413	2018000413	2018	2018-12-31	0	10.725	21.85	11.125	15.97	0	0.8472	36.8761	3675600	1	0.0039	7	0.4286	42.86	5	6
000413	2019000413	2019	2019-12-31	0	4.9531	21.77	16.8169	15.97	0	0.7765	32.1199	1808100	0	0.0025	7	0.4286	42.86	5	5
000413	2020000413	2020	2020-12-31	0	9.9943	20.36	10.3657	15.97	0	0.6744	27.2768	2827800	0	0	7	0.4286	42.86	5	4
000413	2021000413	2021	2021-12-31	0	10.024	21.8165	11.7925	15.97	0	0.6744	26.9835	2352000	0	0	7	0.4286	42.86	5	4
000418	2006000418	2006	2006-12-31	1	28.0813	28.1	0.0187	23.21	1	0.6855	45.046	1850000	0	0	7	0.4286	42.86	3	5
000418	2007000418	2007	2007-12-31	1	24.5377	24.56	0.0223	24.01	1	0.7509	49.1649	2400000	0	0	9	0.3333	33.33	3	6
000418	2008000418	2008	2008-12-31	0	2.3803	8.93	6.5497	24.01	0	0.7676	49.6207	1896000	0	0	9	0.3333	33.33	3	5
000418	2009000418	2009	2009-12-31	0	10.2884	29.64	19.3516	24.01	0	0.7797	62.4977	2166263	0	0	7	0.4286	42.86	2	6
000418	2010000418	2010	2010-12-31	0	14.6419	39.08	24.4381	34.2	0	0.5588	73.7242	3571200	0	0	8	0.375	37.5	2	6
000418	2011000418	2011	2011-12-31	0	10.7179	39.53	28.8121	34.65	0	0.57	69.1058	4400500	0	0	9	0.3333	33.33	3	4
000418	2012000418	2012	2012-12-31	0	10.0401	40.08	30.0399	35.2	0	0.5696	70.9797	5003971	0	0.0005	9	0.3333	33.33	3	7
000418	2013000418	2013	2013-12-31	0	13.4492	35.49	22.0408	35.2	0	0.5761	70.8129	10475700	0	0.0006	9	0.3333	33.33	3	6
000418	2014000418	2014	2014-12-31	0	17.6738	35.49	17.8162	37.78	0	0.6572	69.2136	7305500	0	0	9	0.3333	33.33	3	5
000418	2015000418	2015	2015-12-31	0	17.4647	35.07	17.6053	37.78	0	0.6067	73.0924	6745600	0	0	9	0.3333	33.33	3	3
000418	2016000418	2016	2016-12-31	0	17.3053	34.75	17.4447	37.78	0	0.6466	75.128	6462900	0	0	8	0.375	37.5	3	3
000418	2017000418	2017	2017-12-31	0	16.7874	33.71	16.9226	37.78	0	0.6559	78.1454	10264400	0	0.0074	9	0.3333	33.33	3	3
000418	2018000418	2018	2018-12-31	0	16.5334	33.2	16.6666	37.78	0	0.7366	77.9525	10030500	0	0.011	9	0.3333	33.33	3	3
000420	2006000420	2006	2006-12-31	1				23.84	1	0.1888	29.1601	106400	0	0.0021	11	0.3636	36.36	5	7
000420	2007000420	2007	2007-12-31	1				20.74	1	0.2011	25.4415	118800	0	0.0071	11	0.3636	36.36	4	4
000420	2008000420	2008	2008-12-31	1				20.74	1	0.1543	23.86	122800	0	0.0075	11	0.3636	36.36	5	4
000420	2009000420	2009	2009-12-31	1	20.3252	20.74	0.4148	20.74	1	0.1234	23.1466	131400	0	0.0075	11	0.3636	36.36	5	4
000420	2010000420	2010	2010-12-31	1	20.8838	21.31	0.4262	21.26	1	0.3391	34.4267	143000	0	0.0038	9	0.3333	33.33	4	4
000420	2011000420	2011	2011-12-31	1	20.8838	21.31	0.4262	21.26	1	0.1802	26.1114	146800	0	0.0033	11	0.3636	36.36	5	4
000420	2012000420	2012	2012-12-31	1	20.8348	21.26	0.4252	21.26	1	0.1317	23.01	197200	0	0.0033	11	0.3636	36.36	5	4
000420	2013000420	2013	2013-12-31	1	20.8838	21.31	0.4262	21.26	1	0.1618	22.36	219000	0	0.0025	11	0.3636	36.36	5	4
000420	2014000420	2014	2014-12-31	1				11.22	1	2.197	52.653	220000	0	0.0018	10	0.4	40	5	4
000420	2015000420	2015	2015-12-31	1	10.9956	11.22	0.2244	11.22	1	2.197	51.1439	323000	0	0.0018	11	0.3636	36.36	5	4
000420	2016000420	2016	2016-12-31	1	17.3754	17.73	0.3546	14.5	1	1.3931	49.7451	331000	0	0.0013	11	0.3636	36.36	5	4
000420	2017000420	2017	2017-12-31	1	18.4436	18.82	0.3764	15.59	1	1.2226	46.6606	352000	0	0.0013	11	0.3636	36.36	5	5
000420	2018000420	2018	2018-12-31	1	18.9826	19.37	0.3874	16.14	1	1.0539	42.8776	379000	0	0.0233	11	0.3636	36.36	5	5
000420	2019000420	2019	2019-12-31	1	28.8126	29.2	0.3874	16.14	1	1.9606	49.1508	420000	0	0.0206	11	0.3636	36.36	5	5
000420	2020000420	2020	2020-12-31	1	27.7026	28.09	0.3874	16.14	0	1.8702	45.4505	419000	0	0.0196	11	0.3636	36.36	4	5
000420	2021000420	2021	2021-12-31	1	25.168	25.52	0.352	14.67	0	1.7117	49.7565	441000	0	0.0123	11	0.3636	36.36	5	4
000422	2006000422	2006	2006-12-31	1	15.97	15.97	0	15.97	1	0.5798	29.0802	1410200	0	0.0045	14	0.3571	35.71	7	7
000422	2007000422	2007	2007-12-31	1	16.2	16.2	0	16.2	1	0.6969	55.5908	1670000	0	0.0101	15	0.3333	33.33	7	8
000422	2008000422	2008	2008-12-31	1	16.2	16.2	0	16.2	1	0.8327	48.269	1790000	0	0.0116	11	0.3636	36.36	6	7
000422	2009000422	2009	2009-12-31	1	16.2	16.2	0	16.2	0	0.608	71.7613	1790000	0	0.0078	10	0.4	40	7	7
000422	2010000422	2010	2010-12-31	1	8.3691	16.41	8.0409	16.41	0	0.3742	41.1721	2334000	0	0.0639	11	0.3636	36.36	5	7
000422	2011000422	2011	2011-12-31	1	8.3691	16.41	8.0409	16.41	0	0.5436	35.6938	2249000	0	0.0639	11	0.3636	36.36	5	5
000422	2012000422	2012	2012-12-31	1	8.5935	16.85	8.2565	16.85	1	0.7175	42.9506	2034000	0	0.0438	11	0.3636	36.36	5	8
000422	2013000422	2013	2013-12-31	1	8.5935	16.85	8.2565	16.85	1	0.5395	27.3961	1594000	1	0.0246	10	0.4	40	5	6
000422	2014000422	2014	2014-12-31	1	8.5935	16.85	8.2565	16.85	1	0.5828	30.7316	1594000	1	0.008	11	0.3636	36.36	5	6
000422	2015000422	2015	2015-12-31	1	8.7108	17.08	8.3692	17.08	0	0.7137	34.7463	1424000	1	0.008	11	0.3636	36.36	5	5
000422	2016000422	2016	2016-12-31	1	8.7108	17.08	8.3692	17.08	0	0.8314	48.8178	1229800	1	0.008	11	0.3636	36.36	4	5
000422	2017000422	2017	2017-12-31	1	17.08	17.08	0	17.08	0	0.3478	22.7879	1196000	0	0.008	9	0.3333	33.33	5	3
000422	2018000422	2018	2018-12-31	1	8.7108	17.08	8.3692	17.08	0	0.4625	22.38	1552000	0	0.008	9	0.3333	33.33	3	2
000422	2019000422	2019	2019-12-31	1	8.7108	17.08	8.3692	17.08	0	0.7389	24.31	1799000	0	0.008	9	0.3333	33.33	3	3
000422	2020000422	2020	2020-12-31	1	8.7108	17.08	8.3692	17.08	0	0.9725	23.7	1420700	0	0.008	9	0.3333	33.33	3	3
000422	2021000422	2021	2021-12-31	1	17.08	17.08	0	17.08	0	0.9303	25.1735	2020000	0	0.006	8	0.375	37.5	3	4
000423	2006000423	2006	2006-12-31	1	15.1062	29.62	14.5138	29.62	1	0.4429	62.7421	459500	0	0.065	13	0.3846	38.46	5	5
000423	2007000423	2007	2007-12-31	1	12.6256	23.12	10.4944	23.12	1	0.3348	61.3359	459500	0	0.0599	13	0.3846	38.46	5	5
000423	2008000423	2008	2008-12-31	1	13.0877	23.12	10.0323	23.12	1	0.4343	64.4167	459500	0	0.0488	9	0.3333	33.33	5	6
000423	2009000423	2009	2009-12-31	1	13.099	23.14	10.041	23.14	1	0.395	61.5387	739300	0	0.0487	9	0.3333	33.33	5	7
000423	2010000423	2010	2010-12-31	1	13.099	23.14	10.041	23.14	0	0.3557	69.973	1033000	0	0.0486	9	0.3333	33.33	5	8
000423	2011000423	2011	2011-12-31	1	9.4332	23.14	13.7068	23.14	0	0.2148	65.7145	1060000	0	0.0484	9	0.3333	33.33	4	7
000423	2012000423	2012	2012-12-31	1	9.4332	23.14	13.7068	23.14	0	0.2247	59.4899	1410000	0	0.0484	9	0.3333	33.33	5	8
000423	2013000423	2013	2013-12-31	1	9.4332	23.14	13.7068	23.14	0	0.2554	51.0225	1719300	0	0.0484	9	0.3333	33.33	5	8
000423	2014000423	2014	2014-12-31	1	9.4332	23.14	13.7068	23.14	0	0.2723	41.7368	2909400	0	0.0543	9	0.3333	33.33	5	8
000423	2015000423	2015	2015-12-31	1	9.4332	23.14	13.7068	23.14	0	0.3211	41.593	3200300	0	0.0317	9	0.3333	33.33	5	6
000423	2016000423	2016	2016-12-31	1	12.7884	27.8	15.0116	23.14	0	0.417	49.896	3379100	0	0.0317	9	0.3333	33.33	5	6
000423	2017000423	2017	2017-12-31	1	14.2212	29.79	15.5688	23.14	0	0.6893	50.3769	3548400	0	0.0317	9	0.3333	33.33	5	6
000423	2018000423	2018	2018-12-31	1	22.512	23.14	0.628	23.14	0	0.901	54.588	6726600	0	0.0317	9	0.3333	33.33	3	14
000423	2019000423	2019	2019-12-31	1	23.4462	23.14	-0.3062	23.14	0	0.8915	56.1595	5310200	0	0.0317	9	0.3333	33.33	5	13
000423	2020000423	2020	2020-12-31	1	11.7275	32	20.2725	23.14	0	0.9654	56.4132	4411100	0	0.0062	9	0.3333	33.33	4	9
000423	2021000423	2021	2021-12-31	1	11.7275	32	20.2725	23.14	0	0.8587	52.8812	5808900	0	0.0001	8	0.375	37.5	5	9
000425	2006000425	2006	2006-12-31	1	27.47	27.47	0	27.47	1	0.4529	44.1086	760880	0	0.0119	9	0.3333	33.33	6	7
000425	2007000425	2007	2007-12-31	1	27.47	27.47	0	27.47	1	0.4529	48.1491	864390	0	0.0104	9	0.3333	33.33	7	8
000425	2008000425	2008	2008-12-31	1	33.91	33.91	0	33.912	1	0.3477	63.0007	975000	0	0.0104	9	0.3333	33.33	7	8
000425	2009000425	2009	2009-12-31	1	58.472	58.472	0	58.472	1	0.0842	76.6371	1456000	1	0.0077	8	0.375	37.5	7	10
000425	2010000425	2010	2010-12-31	1	49.2	49.2	0	49.2	1	0.3059	82.0376	5537000	1	0.0025	9	0.3333	33.33	7	8
000425	2011000425	2011	2011-12-31	1	49.2	49.2	0	49.2	1	0.2557	68.1217	6126000	1	0.0025	9	0.4444	44.44	7	8
000425	2012000425	2012	2012-12-31	1	49.26	49.26	0	49.26	0	0.2197	66.8167	6993744	1	0.0025	9	0.4444	44.44	7	8
000425	2013000425	2013	2013-12-31	1	49.26	49.26	0	49.26	0	0.2174	63.7458	6242600	1	0.0025	9	0.4444	44.44	6	9
000425	2014000425	2014	2014-12-31	1	46.93	46.93	0	46.93	1	0.1722	61.3937	4817000	1	0.0023	9	0.4444	44.44	6	9
000425	2015000425	2015	2015-12-31	1	42.13	42.13	0	42.13	1	0.1923	55.1935	4576200	1	0.0021	9	0.4444	44.44	6	9
000425	2016000425	2016	2016-12-31	1	42.6	42.6	0	42.6	1	0.1923	56.9752	4403300	1	0.0022	8	0.375	37.5	6	9
000425	2017000425	2017	2017-12-31	1	42.6	42.6	0	42.6	1	0.1491	56.3399	5478500	0	0.0022	8	0.5	50	7	6
000425	2018000425	2018	2018-12-31	1	38.11	38.11	0	38.11	1	0.3479	62.274	6594400	0	0.0019	8	0.5	50	7	8
000425	2019000425	2019	2019-12-31	1	38.11	38.11	0	38.11	1	0.4414	66.5465	6941100	0	0.0055	9	0.4444	44.44	7	8
000425	2020000425	2020	2020-12-31	1	12.9951	34.0988	21.1037	38.11	1	0.4222	61.5802	8134700	0	0.0055	9	0.4444	44.44	7	8
000425	2021000425	2021	2021-12-31	1	12.9955	34.1	21.1045	38.11	1	0.3545	56.434	12488400	0	0.0019	9	0.4444	44.44	7	8
000488	2006000488	2006	2006-12-31	1	18.2206	24.06	5.8394	24.06	1	0.2602	35.0082	3891900	0	1.1932	15	0.3333	33.33	5	10
000488	2007000488	2007	2007-12-31	1	14.5856	19.26	4.6744	19.26	1	0.5535	42.1576	3335600	0	0.8444	15	0.3333	33.33	5	13
000488	2008000488	2008	2008-12-31	1	10.7612	14.21	3.4488	14.21	1	0.9936	47.9079	3002000	0	0.6981	15	0.3333	33.33	5	14
000488	2009000488	2009	2009-12-31	1	10.7612	14.21	3.4488	14.21	1	1.0222	46.8546	6180000	0	0.6657	15	0.3333	33.33	4	14
000488	2010000488	2010	2010-12-31	1	10.7612	14.21	3.4488	14.21	1	0.9968	43.655	9620000	1	0.6056	15	0.3333	33.33	5	14
000488	2011000488	2011	2011-12-31	1	8.4876	14.21	5.7224	14.21	1	0.9831	41.2762	9804900	1	0.5883	15	0.3333	33.33	5	14
000488	2012000488	2012	2012-12-31	1	8.4876	14.21	5.7224	14.21	0	1.0222	40.9071	8526300	1	0.5435	15	0.3333	33.33	5	11
000488	2013000488	2013	2013-12-31	1	8.858	14.83	5.972	10.45	0	0.927	44.5573	11307300	1	0.5578	12	0.3333	33.33	5	11
000488	2014000488	2014	2014-12-31	1	9.0371	15.13	6.0929	15.13	0	0.9906	37.4188	11295600	1	0.5742	12	0.3333	33.33	5	11
000488	2015000488	2015	2015-12-31	1	11.2531	18.84	7.5869	15.13	0	1.4785	47.4474	10087200	1	0.5742	12	0.3333	33.33	4	9
000488	2016000488	2016	2016-12-31	1	10.882	24.07	13.188	15.13	0	1.6854	44.9405	10305500	1	0.5266	10	0.4	40	5	10
000488	2017000488	2017	2017-12-31	1	12.5096	27.67	15.1604	15.13	0	1.8553	47.9375	10392200	0	0.5464	10	0.4	40	4	9
000488	2018000488	2018	2018-12-31	1	12.5819	27.83	15.2481	15.29	0	1.8378	46.1065	9178800	0	0.4191	11	0.3636	36.36	4	9
000488	2019000488	2019	2019-12-31	1	12.6	27.87	15.27	15.33	0	1.8213	45.8535	13019000	0	0.4789	8	0.375	37.5	5	10
000488	2020000488	2020	2020-12-31	1	12.4418	27.52	15.0782	15.32	0	1.8192	47.2599	13146000	0	1.9276	9	0.3333	33.33	5	9
000488	2021000488	2021	2021-12-31	1	12.4418	27.52	15.0782	15.32	0	1.7174	43.6915	13290000	0	1.8703	9	0.3333	33.33	5	7
000505	2006000505	2006	2006-12-31	1	7.6	25.31	17.71	25.31	1	0.4666	42.226	470000	1	0.008	9	0.3333	33.33	3	3
000505	2007000505	2007	2007-12-31	1	7.603	25.31	17.707	26.08	1	0.329	36.009	500000	1	0.008	9	0.3333	33.33	3	3
000505	2008000505	2008	2008-12-31	1	22.2178	26.08	3.8622	26.08	1	0.1917	31.457	503100	1	0.008	9	0.3333	33.33	3	3
000505	2009000505	2009	2009-12-31	1	26.36	26.36	0	26.36	0	0.1195	28.24	486200	1	0.008	7	0.4286	42.86	3	2
000505	2010000505	2010	2010-12-31	1	26.36	26.36	0	26.36	0	0.0653	26.93	518500	1	0.008	9	0.3333	33.33	3	5
000505	2011000505	2011	2011-12-31	1	26.36	26.36	0	26.36	0	0.0797	26.929	792000	1	0.008	9	0.3333	33.33	3	5
000505	2012000505	2012	2012-12-31	1	26.36	26.36	0	26.36	0	0.0774	26.929	769000	1	0.008	9	0.3333	33.33	3	5
000505	2013000505	2013	2013-12-31	1	26.36	26.36	0	26.36	0	0.0732	26.939	902000	1	0.008	9	0.3333	33.33	3	5
000505	2014000505	2014	2014-12-31	1	26.36	26.36	0	26.36	0	0.1684	26.36	902000	1	0.008	9	0.3333	33.33	3	5
000505	2015000505	2015	2015-12-31	1	26.36	26.36	0	26.36	0	0.2132	27.4388	902000	1	0.008	9	0.3333	33.33	3	5
000505	2016000505	2016	2016-12-31	1	28.95	28.95	0	28.95	0	0.2104	30.2561	583700	1		9	0.3333	33.33	3	4
000505	2017000505	2017	2017-12-31	1	42.06	42.06	0	42.06	1	0.4049	55.8078	1790700	0		7	0.4286	42.86	3	5
000505	2018000505	2018	2018-12-31	1	42.06	42.06	0	42.06	1	0.3997	56.0501	2742000	0		9	0.3333	33.33	3	5
000505	2019000505	2019	2019-12-31	1	49.13	49.13	0	42.06	1	0.3476	54.1	4103800	0	0	9	0.3333	33.33	3	4
000505	2020000505	2020	2020-12-31	1	39.68	39.68	0	39.68	1	0.3546	47.05	3240300	0	5.662	9	0.3333	33.33	3	3
000505	2021000505	2021	2021-12-31	1	46.35	46.35	0	39.68	0	0.3387	47.0968	4760900	0	5.662	9	0.3333	33.33	3	3
000510	2006000510	2006	2006-12-31	0	0.541	9.45	8.909	9.45	0	1.436	23.0201	740000	0	0.0162	8	0.375	37.5	5	6
000510	2007000510	2007	2007-12-31	0	5.4096	9.45	4.0404	9.45	0	1.128	20.3548	887200	0	0.0102	8	0.375	37.5	4	6
000510	2008000510	2008	2008-12-31	0	5.4096	9.45	4.0404	9.45	0	1.1471	20.928	800000	0	0.0034	9	0.3333	33.33	4	5
000510	2009000510	2009	2009-12-31	0	2.6046	4.55	1.9454	5.14	0	1.9514	15.7345	940000	0	0.0034	9	0.3333	33.33	5	5
000510	2010000510	2010	2010-12-31	0	1.1792	2.06	0.8808	5.14	0	1.6265	12.6861	1530000	0	0.0026	9	0.3333	33.33	5	5
000510	2011000510	2011	2011-12-31	0	1.1792	2.06	0.8808	5.14	0	1.5175	12.9646	1580000	0	0.0012	9	0.3333	33.33	5	7
000510	2012000510	2012	2012-12-31	0	1.1792	2.06	0.8808	5.14	0	1.5175	13.9105	1580000	0	0.0012	9	0.3333	33.33	5	7
000510	2013000510	2013	2013-12-31	0	3.54	3.54	0	5.14	0	1.5428	12.5934	1251000	0	0.0007	9	0.3333	33.33	5	7
000510	2014000510	2014	2014-12-31	1	3.54	3.54	0	4.16	0	1.9063	11.3966	1125000	0	0.0005	8	0.375	37.5	5	7
000510	2015000510	2015	2015-12-31	0	10	10	0	10	0	1.517	9.76	1587700	0	10.0005	8	0.375	37.5	5	6
000510	2016000510	2016	2016-12-31	0	10	10	0	10	0	1.216	16.9039	1905400	1	10	9	0.3333	33.33	5	8
000510	2017000510	2017	2017-12-31	0	13.05	13.05	0	13.05	0	1.3517	21.6028	2775100	1	13.0549	9	0.3333	33.33	5	7
000510	2018000510	2018	2018-12-31	0	13.05	13.05	0	13.05	0	1.2981	16.979	3590100	1	13.0549	9	0.3333	33.33	5	5
000510	2019000510	2019	2019-12-31	0	20.4652	21.11	0.6448	13.05	0	1.2	16.9417	4299200	0	13.0549	8	0.375	37.5	5	7
000510	2020000510	2020	2020-12-31	0	16.498	18.11	1.612	10.05	0	1.5582	16.9447	5980700	0	10.0549	8	0.375	37.5	5	7
000510	2021000510	2021	2021-12-31	0	13.668	14.88	1.212	8.82	0	1.6565	19.5993	7352100	0	8.8238	9	0.3333	33.33	5	8
000511	2006000511	2006	2006-12-31	0	7.0137	20.72	13.7063	20.72	0	0.235	25.669	443600	1	0.0015	7	0.4286	42.86	3	5
000511	2007000511	2007	2007-12-31	0	6.8851	20.34	13.4549	20.34	0	0.1352	20.83	1222000	1	0.0028	7	0.4286	42.86	3	5
000511	2008000511	2008	2008-12-31	0	7.5238	20.34	12.8162	20.34	0	0.0733	22.07	1239000	0	0.0032	5	0.4	40	3	6
000511	2009000511	2009	2009-12-31	0	8.5408	20.34	11.7992	20.34	0	0.145	24.3276	864000	0	0.0024	5	0.4	40	3	5
000511	2010000511	2010	2010-12-31	0	8.5408	20.34	11.7992	20.34	0	0.0565	21.8182	978400	0	0.0011	5	0.4	40	3	5
000511	2011000511	2011	2011-12-31	0	9.2294	21.98	12.7506	21.98	0	0.0869	24.454	1065200	0	0.0011	5	0.4	40	3	5
000511	2012000511	2012	2012-12-31	0	9.2714	22.08	12.8086	22.08	0	0.1667	26.4832	1065200	0	0.0011	5	0.4	40	3	5
000511	2013000511	2013	2013-12-31	0	6.1431	14.63	8.4869	14.63	0	0.594	23.6276	1065200	0	0.0011	5	0.4	40	3	5
000511	2014000511	2014	2014-12-31	0	5.7484	13.69	7.9416	13.69	0	0.0847	14.7723	1205200	1	0.0011	8	0.375	37.5	3	9
000511	2015000511	2015	2015-12-31	0	4.7281	11.26	6.5319	11.27	0	0.488	17.9967	1217200	0	0.0011	8	0.375	37.5	3	9
000511	2016000511	2016	2016-12-31	0	4.7323	11.27	6.5377	11.27	0	0.4428	15.6301	478600	0	0.0011	7	0.4286	42.86	3	4
000511	2017000511	2017	2017-12-31	0	2.4401	11.27	8.8299	11.27	0	0.4871	16.1913	369400	0	0	9	0.3333	33.33	3	3
000513	2006000513	2006	2006-12-31	0	14.3161	30.84	16.5239	20.71	0	0.816	48.0107	4349960	1	0.0001	8	0.375	37.5	3	9
000513	2007000513	2007	2007-12-31	0	18.1702	41.81	23.6398	25.33	0	0.876	57.6274	1562300	1	0.0002	9	0.3333	33.33	3	9
000513	2008000513	2008	2008-12-31	0	19.1135	43.79	24.6765	25.33	0	0.8906	66.4639	1609250	1	0.0002	9	0.3333	33.33	3	9
000513	2009000513	2009	2009-12-31	0	19.7769	45.31	25.5331	26.21	0	0.8741	70.651	2158940	1	0.0001	9	0.3333	33.33	3	8
000513	2010000513	2010	2010-12-31	0	19.0655	43.68	24.6145	26.21	0	0.9454	76.5599	1962500	1	0	9	0.3333	33.33	3	7
000513	2011000513	2011	2011-12-31	0	18.9233	43.76	24.8367	26.21	0	0.9473	65.153	1944000	1	0	9	0.3333	33.33	3	7
000513	2012000513	2012	2012-12-31	0	19.602	45.33	25.728	26.21	0	1.0496	74.7868	3307500	1	0	9	0.3333	33.33	3	7
000513	2013000513	2013	2013-12-31	0	19.6023	45.33	25.7277	26.21	0	1.045	69.823	2607100	0	0	11	0.4545	45.45	3	6
000513	2014000513	2014	2014-12-31	0	19.6023	45.33	25.7277	26.21	0	0.8516	85.264	2747400	0		11	0.4545	45.45	3	7
000513	2015000513	2015	2015-12-31	0	20.7574	45.89	25.1326	25.39	0	0.8386	80.0637	3345100	0	0.2691	11	0.4545	45.45	3	7
000513	2016000513	2016	2016-12-31	0	20.2191	44.79	24.5709	23.67	0	0.914	81.031	3573600	0	0.2658	11	0.4545	45.45	3	8
000513	2017000513	2017	2017-12-31	0	19.5521	42.95	23.3979	23.68	0	0.8725	76.5212	7848400	0	0.2659	10	0.5	50	3	8
000513	2018000513	2018	2018-12-31	0	19.6929	42.96	23.2671	23.68	0	0.85	72.9101	10292700	0	0.2304	10	0.5	50	3	8
000513	2019000513	2019	2019-12-31	0	19.5601	42.96	23.3999	23.68	0	0.9053	75.9461	10955600	0	0.2573	10	0.5	50	3	8
000513	2020000513	2020	2020-12-31	0	17.5453	42.5	24.9547	23.43	0	0.8836	74.1888	13505000	0	0.332	11	0.4545	45.45	3	8
000513	2021000513	2021	2021-12-31	0	18.0894	42.81	24.7206	23.6	0	0.9335	70.889	16097200	0	0.3632	11	0.4545	45.45	3	8
000515	2006000515	2006	2006-12-31	1	25.37	25.37	0	25.37	1	0.9866	49.3021	370900	0	0	10	0.3	30	3	9
000515	2007000515	2007	2007-12-31	1	25.37	25.37	0	48.82	1	1.1179	52.2997	407100	0	0	10	0.3	30	3	8
000515	2008000515	2008	2008-12-31	1	48.82	48.82	0	48.82	1	1.76	73.3629	431292	0	0	8	0.25	25	1	8
000518	2006000518	2006	2006-12-31	1	12.46	12.46	0	12.46	0	0.6501	24.3186	365000	0	0	6	0.3333	33.33	3	4
000518	2007000518	2007	2007-12-31	1	12.46	12.46	0	12.46	0	0.6501	23.6159	275000	1	0	5	0.4	40	3	3
000518	2008000518	2008	2008-12-31	1	12.46	12.46	0	12.46	0	0.4013	18.285	320000	1	0	6	0.3333	33.33	3	4
000518	2009000518	2009	2009-12-31	1				12.46	0	0.4157	17.02	320000	1	0	6	0.3333	33.33	3	4
000518	2010000518	2010	2010-12-31	1				5.83	0	0.7479	10.26	310000	1	0	6	0.3333	33.33	3	4
000518	2011000518	2011	2011-12-31	0	3.89	3.89	0	3.89	0	1.4422	9.9543	320000	1	0	6	0.3333	33.33	3	5
000518	2012000518	2012	2012-12-31							1.5501	10.5098	320000	1	0	5	0.4	40	3	5
000518	2013000518	2013	2013-12-31							1.4653	9.8069	524300	1	0	6	0.3333	33.33	3	5
000518	2014000518	2014	2014-12-31							2.4113	9.3304	550000	1	0	5	0.4	40	3	5
000518	2015000518	2015	2015-12-31							2.3472	20.7545	556000	1	0	6	0.3333	33.33	3	4
000518	2016000518	2016	2016-12-31							2.2593	24.6324	550000	1	0	5	0.4	40	3	4
000518	2017000518	2017	2017-12-31							1.7479	18.8252	578100	1	0	6	0.5	50	3	4
000518	2018000518	2018	2018-12-31							1.7479	18.6719	945100	1	0	6	0.5	50	3	4
000518	2019000518	2019	2019-12-31	0	37.54	37.54	0	14	0	1.5007	11.5208	945000	1	0	6	0.5	50	3	4
000518	2020000518	2020	2020-12-31	0	30.85	30.85	0	30.85	0	1.4964	11.0289	783100	1	0	6	0.5	50	3	4
000518	2021000518	2021	2021-12-31	0	30.85	30.85	0	30.85	0	1.7043	10.345	1169100	1	0.0001	6	0.5	50	3	3
000519	2006000519	2006	2006-12-31	1	31.901	33.58	1.679	20.23	1	0.8576	42.026	353600	0	0	7	0.4286	42.86	5	6
000519	2007000519	2007	2007-12-31	1	32.2525	33.95	1.6975	20.6	1	0.8248	39.1323	390000	0		7	0.4286	42.86	5	6
000519	2008000519	2008	2008-12-31	1	32.2525	33.95	1.6975	20.6	1	0.7981	37.44	444200	0	0	7	0.4286	42.86	5	5
000519	2009000519	2009	2009-12-31	1	33.95	33.95	0	20.6	1	0.7961	40.1024	540000	0	0	7	0.4286	42.86	5	5
000519	2010000519	2010	2010-12-31	1	29.17	29.17	0	21.58	1	0.6265	41.3667	540000	0	0	7	0.4286	42.86	5	5
000519	2011000519	2011	2011-12-31	1	29.17	29.17	0	21.58	1	0.6019	38.8634	540000	0	0	7	0.4286	42.86	5	5
000519	2012000519	2012	2012-12-31	1	29.17	29.17	0	21.58	0	0.6019	36.3153	540000	0	0	7	0.4286	42.86	5	5
000519	2013000519	2013	2013-12-31	1	51.6472	53.5	1.8528	36.04	1	0.5499	67.3983	2043000	0	0	9	0.3333	33.33	5	5
000519	2014000519	2014	2014-12-31	1	49.4552	51.31	1.8548	36.04	1	0.4892	67.921	2258100	0	0	9	0.3333	33.33	5	4
000519	2015000519	2015	2015-12-31	1	48.8102	50.36	1.5498	36.04	1	0.4797	59.7778	1992600	0	0	9	0.3333	33.33	5	3
000519	2016000519	2016	2016-12-31	1	46.6406	47.77	1.1294	33.68	1	0.473	54.2331	1885200	0	0	9	0.3333	33.33	5	4
000519	2017000519	2017	2017-12-31	1	51.7567	52.59	0.8333	23.3	1	1.1446	61.9481	1582500	0	0	8	0.375	37.5	5	4
000519	2018000519	2018	2018-12-31	1	51.7567	52.59	0.8333	23.3	1	1.1446	59.8629	1715000	0	0.0008	9	0.3333	33.33	4	7
000519	2019000519	2019	2019-12-31	1	48.5094	49.33	0.8206	22.97	1	1.0305	56.5578	2131500	0	0.0008	9	0.3333	33.33	4	7
000519	2020000519	2020	2020-12-31	1	47.1327	47.34	0.2073	15.97	0	1.4412	51.648	2588500	0	0.0008	8	0.375	37.5	4	7
000519	2021000519	2021	2021-12-31	1	40.5	40.5	0	15.97	0	1.5642	56.3797	2920000	0	0	9	0.4444	44.44	4	8
000521	2006000521	2006	2006-12-31	1	23.3332	29.83	6.4968	29.83	1	0.0687	32.6261	1299000	0	0.0215	7	0.4286	42.86	4	4
000521	2007000521	2007	2007-12-31	1	10.5841	10.5841	0	9.22	1	1.8905	26.074	1279700	0	0.0215	7	0.4286	42.86	4	5
000521	2008000521	2008	2008-12-31	1	11.7064	12.88	1.1736	10.25	1	1.7854	29.654	1598000	0	0.0189	9	0.3333	33.33	4	5
000521	2009000521	2009	2009-12-31	1	6.4441	22.16	15.7159	18.01	1	0.8653	37.755	1281500	0	0.0217	9	0.3333	33.33	5	6
000521	2010000521	2010	2010-12-31	1	7.3441	24.62	17.2759	21.38	1	0.8031	49.2676	1557700	0	0.0169	9	0.3333	33.33	5	7
000521	2011000521	2011	2011-12-31	1	7.3501	24.64	17.2899	21.38	1	0.7979	56.1903	1549400	0	0	9	0.4444	44.44	6	7
000521	2012000521	2012	2012-12-31	1	5.7697	23.19	17.4203	21.58	1	0.7173	41.5	1360800	0	0	9	0.4444	44.44	5	7
000521	2013000521	2013	2013-12-31	1	5.7722	23.2	17.4278	21.58	1	0.6789	45.0291	5426100	0	0.254	9	0.4444	44.44	5	7
000521	2014000521	2014	2014-12-31	1	5.7722	23.2	17.4278	21.58	0	0.6798	40.87	7395900	0	0.492	9	0.3333	33.33	5	7
000521	2015000521	2015	2015-12-31	1	5.7722	23.2	17.4278	21.58	0	0.5533	34.1802	1313100	0	0.6439	9	0.3333	33.33	5	7
000521	2016000521	2016	2016-12-31	1	5.7722	23.2	17.4278	22.47	1	0.5122	45.2703	1390300	0	0.4707	9	0.3333	33.33	5	7
000521	2017000521	2017	2017-12-31	1	5.9048	23.22	17.3152	22.47	1	0.5367	41.5595	1298200	0	0.4816	9	0.3333	33.33	5	7
000521	2018000521	2018	2018-12-31	1	6.2067	26.37	20.1633	23.58	1	0.4364	35.3839	1375600	0	0.4874	9	0.3333	33.33	5	8
000521	2019000521	2019	2019-12-31	1	6.2067	26.37	20.1633	23.79	0	0.404	33.4723	1298700	0	0.3431	9	0.3333	33.33	5	7
000521	2020000521	2020	2020-12-31	1	5.6383	23.22	17.5817	23.79	0	0.414	33.9161	1324300	0	0.3431	9	0.3333	33.33	5	7
000521	2021000521	2021	2021-12-31	1	5.6383	23.22	17.5817	23.79	0	0.4052	32.9511	5116500	0	0.3431	9	0.3333	33.33	5	8
000522	2006000522	2006	2006-12-31	1	35.37	35.37	0	35.37	1	0.4074	48.9739	1195800	0	0.018	9	0.3333	33.33	3	4
000522	2007000522	2007	2007-12-31	1	35.37	35.37	0	35.37	1	0.4261	51.6037	650600	0	0.018	8	0.375	37.5	3	2
000522	2008000522	2008	2008-12-31	1	35.58	35.58	0	35.58	1	0.3145	56.1977	1042200	0	0.0068	9	0.3333	33.33	3	4
000522	2009000522	2009	2009-12-31	1	35.58	35.58	0	35.58	0	0.0731	36.4791	1620500	0	0.0055	8	0.375	37.5	3	5
000522	2010000522	2010	2010-12-31	1	35.58	35.58	0	35.58	0	0.2479	50.9249	1908000	0	0.0045	8	0.375	37.5	3	4
000522	2011000522	2011	2011-12-31	1	35.58	35.58	0	35.58	0	0.1113	41.0173	2127300	0	0.0045	9	0.3333	33.33	3	4
000522	2012000522	2012	2012-12-31	1	35.58	35.58	0	35.58	0	0.1779	49.3871	2063600	0	0.0045	9	0.3333	33.33	3	4
000523	2006000523	2006	2006-12-31	1				45.43	1	0.0398	45.4301	531900	0	0.031	7	0.4286	42.86	3	9
000523	2007000523	2007	2007-12-31	1				45.425	1	0.1154	50.325	792000	0	0.031	7	0.4286	42.86	3	9
000523	2008000523	2008	2008-12-31	1				45.425	1	0.0341	45.625	784100	0	0.025	7	0.4286	42.86	3	6
000523	2009000523	2009	2009-12-31	1				45.425	1	0.0674	47.163	858600	0	0.025	7	0.4286	42.86	3	6
000523	2010000523	2010	2010-12-31	1				45.425	1	0.0878	50.0114	1901000	0	0.025	7	0.4286	42.86	3	6
000523	2011000523	2011	2011-12-31	1				35.22	0	0.6377	47.1268	1575800	0	0.0319	7	0.4286	42.86	3	5
000523	2012000523	2012	2012-12-31	1	35.22	35.22	0	35.22	0	0.1732	35.61	1541900	0	0.0564	7	0.4286	42.86	3	5
000523	2013000523	2013	2013-12-31	1	35.22	35.22	0	35.22	0	0.1332	35.3422	2165000	0	0.0564	7	0.4286	42.86	3	5
000523	2014000523	2014	2014-12-31	1	35.22	35.22	0	35.22	0	0.1502	35.81	2182500	0	0.0602	7	0.4286	42.86	3	4
000523	2015000523	2015	2015-12-31	1	35.23	35.23	0	35.23	0	0.2047	47.5343	1763900	0	0.0866	7	0.4286	42.86	3	5
000523	2016000523	2016	2016-12-31	1	44.26	44.26	0	30.04	0	0.6874	52.1652	1663000	0	0.1122	7	0.4286	42.86	3	6
000523	2017000523	2017	2017-12-31	1	44.26	44.26	0	30.04	0	0.6858	49.426	1969000	0	0.1197	7	0.4286	42.86	2	6
000523	2018000523	2018	2018-12-31	1	44.26	44.26	0	30.04	0	0.6075	47.2141	1942900	0	0.1197	7	0.4286	42.86	2	6
000523	2019000523	2019	2019-12-31	1	45.26	45.26	0	31.04	0	0.5364	45.5702	3007000	0	0.0635	7	0.4286	42.86	3	6
000523	2020000523	2020	2020-12-31	1	45.26	45.26	0	31.04	0	0.5722	48.19	2380000	0	0.0308	7	0.4286	42.86	3	6
000523	2021000523	2021	2021-12-31	1	19.935	22.15	2.215	14.88	1	1.0036	70.9565	2900000	0	0.012	6	0.3333	33.33	3	6
000527	2006000527	2006	2006-12-31	0	25.4904	50.87	25.3796	46.74	0	0.2734	69.245	4400000	0	0.127	9	0.3333	33.33	3	4
000527	2007000527	2007	2007-12-31	0	43.7418	50.91	7.1682	46.74	0	0.3049	75.1043	10990000	0	0.127	9	0.3333	33.33	3	3
000527	2008000527	2008	2008-12-31	0	42.1946	51.5	9.3054	46.74	0	0.2565	76.4576	14050000	0	0.127	9	0.3333	33.33	3	5
000527	2009000527	2009	2009-12-31	0	34.7111	46.27	11.5589	42.49	0	0.2233	84.2238	5440000	1	0	9	0.3333	33.33	3	4
000527	2010000527	2010	2010-12-31	0	37.4666	46.27	8.8034	42.49	0	0.1883	76.3473	9640000	1	0	9	0.3333	33.33	3	6
000527	2011000527	2011	2011-12-31	0	27.1033	42.94	15.8367	41.17	0	0.164	72.8485	9210000	1	0	9	0.3333	33.33	3	5
000527	2012000527	2012	2012-12-31	0	25.0402	42.94	17.8998	41.17	0	0.178	68.4482	9520000	1	0	9	0.3333	33.33	3	4
000528	2006000528	2006	2006-12-31	1	44.37	44.37	0	44.37	1	0.169	71.5361	3313000	0	0.0037	9	0.3333	33.33	5	6
000528	2007000528	2007	2007-12-31	1	44.37	44.37	0	44.37	1	0.1826	83.4021	5508600	0	0.0036	9	0.3333	33.33	5	8
000528	2008000528	2008	2008-12-31	1	44.37	44.37	0	44.37	1	0.1564	63.3693	6460600	0	0.0036	9	0.3333	33.33	5	8
000528	2009000528	2009	2009-12-31	1	38.69	38.69	0	38.69	0	0.2008	65.2108	3771400	0	0.0034	9	0.3333	33.33	5	6
000528	2010000528	2010	2010-12-31	1	34.86	34.86	0	38.69	0	0.2352	59.7918	7830100	0	0.0023	9	0.3333	33.33	5	8
000528	2011000528	2011	2011-12-31	1	34.98	34.98	0	34.98	1	0.2007	54.2358	8767600	0	0.002	9	0.3333	33.33	4	10
000528	2012000528	2012	2012-12-31	1	34.98	34.98	0	34.98	1	0.1941	54.936	2214657	0	0.002	9	0.3333	33.33	5	11
000528	2013000528	2013	2013-12-31	1	34.98	34.98	0	34.98	1	0.1244	45.7706	2040536	0	0.0001	9	0.3333	33.33	5	9
000528	2014000528	2014	2014-12-31	1	34.98	34.98	0	34.98	0	0.1021	47.1391	2.5406e+06	0	0.0183	9	0.3333	33.33	5	10
000528	2015000528	2015	2015-12-31	1	34.98	34.98	0	34.98	0	0.2073	50.4011	2201800	0	0.0183	11	0.3636	36.36	5	10
000528	2016000528	2016	2016-12-31	1	34.98	34.98	0	34.98	0	0.2224	52.3673	3689600	0	0.0184	11	0.3636	36.36	5	10
000528	2017000528	2017	2017-12-31	1	32.2264	34.98	2.7536	34.98	0	0.1778	47.4292	5363700	0	0.0184	11	0.3636	36.36	5	9
000528	2018000528	2018	2018-12-31	1	32.2264	34.98	2.7536	34.98	0	0.2121	47.7122	6130700	0	0.0166	11	0.3636	36.36	5	9
000528	2019000528	2019	2019-12-31	1	34.6652	34.6652	0	34.67	0	0.216	46.625	5904500	0	0.1053	11	0.3636	36.36	5	9
000528	2020000528	2020	2020-12-31	1	16.5059	34.67	18.1641	34.67	0	0.197	45.8033	4632400	0	0.1053	11	0.3636	36.36	5	9
000528	2021000528	2021	2021-12-31	1	16.5106	34.68	18.1694	34.68	0	0.1961	44.975	6249400	0	0.0846	11	0.3636	36.36	3	12
000529	2006000529	2006	2006-12-31	1	29.68	29.68	0	29.68	1	0.3437	42.98	288000		0.0022	9	0.3333	33.33	3	5
000529	2007000529	2007	2007-12-31	1	29.68	29.68	0	29.68	1	0.3437	42.98	276000	0	0	9	0.3333	33.33	3	9
000529	2008000529	2008	2008-12-31	1	29.68	29.68	0	29.68	1	0.3437	43.01	210000	0	0	9	0.3333	33.33	3	3
000529	2009000529	2009	2009-12-31	1	49.4	49.4	0	49.4	1	0.1259	57.808	1293000	0	0	9	0.3333	33.33	3	7
000529	2010000529	2010	2010-12-31	1	50.18	50.18	0	50.18	1	0.1134	57.637	1954000	0	0.0004	8	0.375	37.5	3	8
000529	2011000529	2011	2011-12-31	1	51.18	51.18	0	50.18	1	0.114	58.994	2040300	0	0.0004	9	0.3333	33.33	3	8
000529	2012000529	2012	2012-12-31	1	53.13	53.13	0	51.19	0	0.1242	60.222	2303000	0	0	9	0.3333	33.33	5	9
000529	2013000529	2013	2013-12-31	1	53.2	53.2	0	51.26	0	0.1079	57.797	2854300	0	0	9	0.3333	33.33	5	9
000529	2014000529	2014	2014-12-31	1	53.2	53.2	0	51.26	0	0.111	60.3871	2043300	0	0	8	0.375	37.5	5	9
000529	2015000529	2015	2015-12-31	1	27.0577	51	23.9423	51.26	0	0.1016	59.2826	1504800	0	0	9	0.3333	33.33	5	9
000529	2016000529	2016	2016-12-31	1	27.2544	51	23.7456	51.5	1	0.0948	60.9666	2043900	0	0	9	0.3333	33.33	5	9
000529	2017000529	2017	2017-12-31	1	27.2544	51	23.7456	51.5	1	0.1033	56.7317	2915800	0	0	8	0.375	37.5	5	8
000529	2018000529	2018	2018-12-31	1	27.2544	51	23.7456	51.5	1	0.0977	56.9745	3618200	0	0	8	0.375	37.5	5	8
000529	2019000529	2019	2019-12-31	1	27.2544	51	23.7456	51.5	1	0.1093	56.7122	4101500	0	0	8	0.375	37.5	5	7
000529	2020000529	2020	2020-12-31	1	27.3207	51	23.6793	51.5	1	0.1118	57.4365	5638800	0	0	9	0.3333	33.33	4	6
000529	2021000529	2021	2021-12-31	1	27.846	51	23.154	51.5	1	0.1332	58.29	6477200	0	0	8	0.375	37.5	4	7
000530	2006000530	2006	2006-12-31	1	21.96	21.96	0	21.96	1	0.6307	41.0557	1003000	1	0.039	9	0.3333	33.33	3	8
000530	2007000530	2007	2007-12-31	1	21.96	21.96	0	21.96	1	0.7914	43.2071	1038000	1	0.0379	8	0.375	37.5	3	7
000530	2008000530	2008	2008-12-31	1	6.588	21.96	15.372	21.96	1	0.7828	41.43	1404000	1	0.039	9	0.3333	33.33	3	8
000530	2009000530	2009	2009-12-31	1	5.49	21.96	16.47	21.96	1	0.7063	38.817	1404000	1	0.0354	9	0.3333	33.33	3	7
000530	2010000530	2010	2010-12-31	1	6.588	21.96	15.372	21.96	1	0.8356	44.3178	1516000	1	0.0354	9	0.3333	33.33	3	7
000530	2011000530	2011	2011-12-31	1	6.588	21.96	15.372	21.96	1	0.9285	47.8249	1745000	1	0.0354	9	0.3333	33.33	3	7
000530	2012000530	2012	2012-12-31	1	6.588	21.96	15.372	21.96	1	0.5332	34.3286	1867000	1	0.0354	9	0.3333	33.33	3	7
000530	2013000530	2013	2013-12-31	1	6.588	21.96	15.372	21.96	1	0.6826	45.3495	1997800	0	0.0029	9	0.3333	33.33	3	5
000530	2014000530	2014	2014-12-31	1	6.588	21.96	15.372	21.96	1	0.5874	36.7838	1631600	0	0.004	9	0.3333	33.33	3	5
000530	2015000530	2015	2015-12-31	1	5.6764	21.34	15.6636	21.34	1	0.7151	42.3485	1745900	0	1.0243	9	0.3333	33.33	3	6
000530	2016000530	2016	2016-12-31	1	5.3094	19.96	14.6506	19.96	0	0.7265	43.5914	2194200	0	0.982	9	0.3333	33.33	3	5
000530	2017000530	2017	2017-12-31	1	5.3094	19.96	14.6506	19.96	0	0.6027	34.1864	2339000	0	0.8118	9	0.3333	33.33	3	4
000530	2018000530	2018	2018-12-31	0	13.9047	28.57	14.6653	19.98	0	0.519	29.3956	2426300	0	0.6264	9	0.3333	33.33	3	4
000530	2019000530	2019	2019-12-31	1	5.3918	20.27	14.8782	20.27	0	0.52	29.3903	2332100	0	0.4837	9	0.3333	33.33	3	4
000530	2020000530	2020	2020-12-31	1	6.7398	20.27	13.5302	20.27	0	0.5254	29.39	2332100	0	0.4611	9	0.3333	33.33	3	3
000530	2021000530	2021	2021-12-31	1	6.7398	20.27	13.5302	20.27	0	0.517	29.39	2315200	0	0.4433	10	0.4	40	3	3
000533	2006000533	2006	2006-12-31	0	15.4628	24.94	9.4772	24.94	0	1.18	60.3832	1886000	1	0	10	0.3	30	4	4
000533	2007000533	2007	2007-12-31	0	10.7951	24.25	13.4549	24.25	0	1.0515	57.114	2303000	1	0	11	0.3636	36.36	5	3
000533	2008000533	2008	2008-12-31	0	15.2458	24.59	9.3442	24.59	0	0.9057	50.257	1948000	1	0	11	0.3636	36.36	5	4
000533	2009000533	2009	2009-12-31	0	10.9955	24.7	13.7045	24.7	0	0.9073	49.7271	1948000	1	0.0065	11	0.3636	36.36	5	4
000533	2010000533	2010	2010-12-31	0	10.9955	24.7	13.7045	24.7	0	0.7393	46.1804	2135000	1	0.0049	11	0.3636	36.36	5	4
000533	2011000533	2011	2011-12-31	0	11.0622	24.85	13.7878	24.85	0	0.6825	45.8239	2327900	1	0.0049	11	0.3636	36.36	5	5
000533	2012000533	2012	2012-12-31	0	11.0622	24.85	13.7878	24.85	0	0.7038	43.0972	2.27576e+06	1	0.0049	11	0.3636	36.36	5	5
000533	2013000533	2013	2013-12-31	0	11.1156	24.97	13.8544	24.97	0	0.6952	41.33	1994500	1	0.0049	11	0.3636	36.36	5	5
000533	2014000533	2014	2014-12-31	0	11.1156	24.97	13.8544	24.97	0	0.6924	41.3777	2032000	1	0	11	0.3636	36.36	5	6
000533	2015000533	2015	2015-12-31	0	16.3252	25.26	8.9348	24.97	0	0.6596	42.3644	2968600	1	0	11	0.3636	36.36	5	5
000533	2016000533	2016	2016-12-31	0	0.0033	0.0625	0.0592	17.37	0	1.3846	34.7853	2919100		0	11	0.3636	36.36	5	4
000533	2017000533	2017	2017-12-31	0	0.0033	0.0625	0.0592	17.37	0	1.5792	44.6076	3320000	0	0	8	0.375	37.5	5	3
000533	2018000533	2018	2018-12-31	0	0.0033	0.0625	0.0592	17.37	0	1.46	38.5595	5968000	1	0	9	0.3333	33.33	5	4
000533	2019000533	2019	2019-12-31	0	0.0033	0.0625	0.0592	17.37	0	1.4784	22.9703	5792300	1	0	9	0.3333	33.33	5	4
000533	2020000533	2020	2020-12-31	0	0.0033	0.0625	0.0592	17.37	0	1.4784	22.6751	5926900	1	0	9	0.3333	33.33	5	4
000533	2021000533	2021	2021-12-31	0	0.0033	0.0625	0.0592	17.37	0	1.4462	21.2289	6937600	0	0	9	0.3333	33.33	5	3
000534	2006000534	2006	2006-12-31	0	12.2662	23.68	11.4138	23.68	0	0.883	46.6801	237236	0	0.0042	9	0.3333	33.33	5	5
000534	2007000534	2007	2007-12-31	0	9.6762	18.68	9.0038	18.677	0	0.703	33.913	352000	0	0.0031	9	0.3333	33.33	5	4
000534	2008000534	2008	2008-12-31	0	9.6762	18.68	9.0038	18.68	0	0.5327	29.02	352700	0	0.0023	9	0.3333	33.33	6	5
000534	2009000534	2009	2009-12-31	0	9.6762	18.68	9.0038	18.68	0	0.4882	27.76	323700	0	0.0018	9	0.3333	33.33	3	3
000534	2010000534	2010	2010-12-31	0	9.6762	18.68	9.0038	18.68	0	0.4036	27.399	328800	0	0.0018	9	0.3333	33.33	3	6
000534	2011000534	2011	2011-12-31	0	15.1499	18.68	3.5301	18.78	0	0.2891	23.9	289200	0	0.0018	8	0.375	37.5	3	5
000534	2012000534	2012	2012-12-31	0	42.7462	56.09	13.3438	56.09	0	0.0578	59.4319	360000	0	0.9474	9	0.3333	33.33	3	5
000534	2013000534	2013	2013-12-31	0				56.09	0	0.0549	59.2113	464400	0	0.9394	9	0.3333	33.33	3	5
000534	2014000534	2014	2014-12-31	0	42.8072	56.17	13.3628	56.17	0	0.0707	60.7895	760000	0	0.7055	9	0.3333	33.33	3	5
000534	2015000534	2015	2015-12-31	0	39.934	52.4	12.466	52.4	0	0.1433	65.3255	901600	0	0.1348	7	0.4286	42.86	3	5
000534	2016000534	2016	2016-12-31	0	39.9188	52.38	12.4612	52.38	0	0.1271	66.0661	760000	1	0.1071	7	0.4286	42.86	3	5
000534	2017000534	2017	2017-12-31	0	39.8426	52.28	12.4374	52.28	0	0.185	63.6112	760000	1	0.1071	7	0.4286	42.86	3	5
000534	2018000534	2018	2018-12-31	0	39.8426	52.28	12.4374	52.28	0	0.185	62.64	760000	0	0.087	9	0.3333	33.33	3	3
000534	2019000534	2019	2019-12-31	0	42.28	42.28	0	42.28	0	0.3879	57.215	1380000	0	0.0752	9	0.3333	33.33	3	4
000534	2020000534	2020	2020-12-31	0	42.28	42.28	0	42.28	0	0.408	55.8772	1559000	0	0.0752	8	0.375	37.5	4	4
000534	2021000534	2021	2021-12-31	0	33.5382	39.86	6.3218	39.86	0	0.3156	52.475	1559000	0	0.1735	8	0.375	37.5	3	4
000536	2006000536	2006	2006-12-31	1	36.32	36.32	0	36.32	1	0.2018	45.45	358600	0	0.0016	7	0.4286	42.86	5	5
000536	2007000536	2007	2007-12-31	1	36.32	36.32	0	36.32	1	0.2018	45.45	450200	0	0.0016	9	0.3333	33.33	5	4
000536	2008000536	2008	2008-12-31	1	36.32	36.32	0	36.32	1	0.2018	45.45	515571	0	0.0016	9	0.3333	33.33	5	4
000536	2009000536	2009	2009-12-31	1	36.32	36.32	0	30.62	1	0.3037	46.215	29900	0	0.0006	6	0.3333	33.33	3	3
000536	2010000536	2010	2010-12-31	0	93.9891	71.42	-22.5691	71.42	0	0.2204	90.3782	980900	0	0.0001	8	0.625	62.5	3	4
000536	2011000536	2011	2011-12-31	0	93.1945	70.77	-22.4245	70.77	0	0.2293	90.7036	1225300	0	0.0001	9	0.5556	55.56	3	4
000536	2012000536	2012	2012-12-31	0	92.4889	70.77	-21.7189	70.77	0	0.1836	89.0096	1243089	0	0.0001	9	0.5556	55.56	3	4
000536	2013000536	2013	2013-12-31	0	92.0536	70.77	-21.2836	70.77	0	0.1472	86.4755	1320600	0	0	9	0.5556	55.56	3	4
000536	2014000536	2014	2014-12-31	0	82.7697	63.63	-19.1397	63.63	0	0.1317	73.9462	1116900	1	0	7	0.4286	42.86	3	4
000536	2015000536	2015	2015-12-31	0	83.8361	63.63	-20.2061	63.63	0	0.0932	71.7463	2745900	0	0.0006	9	0.5556	55.56	3	4
000536	2016000536	2016	2016-12-31	0	37.1455	28.68	-8.4655	28.68	0	1.2256	81.1755	2673600	0	0.0003	9	0.5556	55.56	3	4
000536	2017000536	2017	2017-12-31	0	10.4636	26.37	15.9064	26.37	0	1.3288	75.4304	1998100	0	0	10	0.6	60	3	4
000536	2018000536	2018	2018-12-31	0	10.8539	26.37	15.5161	26.37	0	1.2996	67.9221	2651000	0	0	8	0.625	62.5	2	4
000536	2019000536	2019	2019-12-31	0	10.0643	25.37	15.3057	25.37	0	1.3508	63.3334	2365600	0	0	10	0.6	60	3	3
000536	2020000536	2020	2020-12-31	1	25.16	25.16	0	1.02	0	2.9198	61.24	6354800	0	0	11	0.6364	63.64	3	4
000536	2021000536	2021	2021-12-31	1	25.15	25.15	0	11.42	0	2.8682	58.1	6786700	0	0	10	0.6	60	3	5
000538	2006000538	2006	2006-12-31	1	45.81	45.81	0	45.81	1	0.4091	83.4433	844300	1	0.0147	11	0.3636	36.36	5	6
000538	2007000538	2007	2007-12-31	1	45.81	45.81	0	45.81	1	0.3951	80.7967	985100	1	0.0134	11	0.3636	36.36	5	7
000538	2008000538	2008	2008-12-31	1	41.52	41.52	0	41.52	1	0.5915	92.5487	982000	1	0.0121	11	0.3636	36.36	5	7
000538	2009000538	2009	2009-12-31	1	41.52	41.52	0	41.52	0	0.6284	86.9998	1275300	0	0.004	11	0.3636	36.36	5	10
000538	2010000538	2010	2010-12-31	1	41.52	41.52	0	41.52	0	0.6262	83.8558	1888800	0	0.004	11	0.3636	36.36	5	10
000538	2011000538	2011	2011-12-31	1	41.52	41.52	0	41.52	0	0.6151	85.8318	1822900	0	0.004	11	0.3636	36.36	5	9
000538	2012000538	2012	2012-12-31	1	41.52	41.52	0	41.52	0	0.5754	85.8409	2270800	0	0.0044	11	0.3636	36.36	5	8
000538	2013000538	2013	2013-12-31	1	41.52	41.52	0	41.52	0	0.5727	85.1225	2614200	0	0.0044	11	0.3636	36.36	5	10
000538	2014000538	2014	2014-12-31	1	41.52	41.52	0	41.52	0	0.5364	71.0242	2859300	0	0.0044	11	0.3636	36.36	5	10
000538	2015000538	2015	2015-12-31	1	41.52	41.52	0	41.52	0	0.6447	76.0333	2935500	0	0.0009	10	0.3	30	5	9
000538	2016000538	2016	2016-12-31	1	41.52	41.52	0	41.52	0	0.6414	76.2012	2975900	0	0.0009	11	0.3636	36.36	5	9
000538	2017000538	2017	2017-12-31	1	37.368	41.52	4.152	41.52	0	0.7069	81.4449	6045600	0	0.0009	11	0.3636	36.36	5	9
000538	2018000538	2018	2018-12-31	1	37.368	41.52	4.152	41.52	0	0.73	82.0458	6131700	0	0.0009	11	0.3636	36.36	4	9
000538	2019000538	2019	2019-12-31	1	25.14	25.14	0	25.14	1	1.8266	84.2649	6131000	1	0.7104	10	0.3	30	6	11
000538	2020000538	2020	2020-12-31	1	25.14	25.14	0	25.14	1	1.8138	80.6458	30023400	1	0.7104	10	0.3	30	6	11
000538	2021000538	2021	2021-12-31	1	25.04	25.04	0	25.04	1	1.7368	78.733	31598500	0	0.8901	9	0.4444	44.44	5	12
000541	2006000541	2006	2006-12-31	0	13.47	13.47	0	13.47	0	1.1841	34.8085	830000	0	0.9998	9	0.3333	33.33	5	7
000541	2007000541	2007	2007-12-31	0	8.1009	13.47	5.3691	13.47	0	1.0586	30.5665	1350000	0	0.9692	9	0.3333	33.33	5	4
000541	2008000541	2008	2008-12-31	0	13.47	13.47	0	13.47	0	1.1054	31.5162	1350000	1	1.0203	9	0.3333	33.33	5	6
000541	2009000541	2009	2009-12-31	0	13.47	13.47	0	13.47	0	1.0631	32.1759	1380000	1	1.0178	9	0.3333	33.33	4	8
000541	2010000541	2010	2010-12-31	0	13.47	13.47	0	13.47	0	1.1366	35.6263	2832000	1	0.1484	8	0.375	37.5	4	7
000541	2011000541	2011	2011-12-31	0	13.47	13.47	0	13.47	0	1.0356	31.8374	2980000	1	0.1484	9	0.3333	33.33	5	7
000541	2012000541	2012	2012-12-31	0	13.47	13.47	0	13.47	0	1.0423	29.5707	3370000	0	0.1475	8	0.375	37.5	5	5
000541	2013000541	2013	2013-12-31	0	2.2899	13.47	11.1801	13.47	0	1.0468	32.6285	3372500	0	0.045	9	0.3333	33.33	5	6
000541	2014000541	2014	2014-12-31	0	2.2899	13.47	11.1801	13.47	0	1.1091	29.3292	5710500	0	0.0457	9	0.3333	33.33	5	7
000541	2015000541	2015	2015-12-31	1	23.144	23.144	0	9.67	0	1.5419	43.8818	3727500	0	0.9078	9	0.3333	33.33	5	7
000541	2016000541	2016	2016-12-31	1	25.688	25.688	0	12.21	0	1.6912	45.3711	3768200	0	0.9056	9	0.3333	33.33	5	9
000541	2017000541	2017	2017-12-31	1	25.701	25.701	0	12.221	0	1.6912	44.1177	3838500	0	0.9164	9	0.3333	33.33	5	9
000541	2018000541	2018	2018-12-31	1	25.691	25.691	0	12.221	0	1.6912	44.7776	3934200	0	0.9302	9	0.3333	33.33	5	9
000541	2019000541	2019	2019-12-31	1	25.691	25.691	0	12.221	0	1.6912	43.4272	3016800	0	0.9423	9	0.3333	33.33	5	8
000541	2020000541	2020	2020-12-31	1	29.4727	30	0.5273	16.53	0	1.9903	48.4368	2964300	0	0.8962	9	0.3333	33.33	5	8
000541	2021000541	2021	2021-12-31	1	30	30	0	16.53	0	2.0601	47.438	4442200	0	0.8962	9	0.3333	33.33	4	9
000545	2006000545	2006	2006-12-31	0	10.3213	25.51	15.1887	25.51	0	0.5892	40.6981	156000	1	0	5	0.4	40	3	3
000545	2007000545	2007	2007-12-31	0	10.3213	25.51	15.1887	25.51	0	0.6425	40.57	156000	1	0	5	0.4	40	3	3
000545	2008000545	2008	2008-12-31	0	10.3213	25.51	15.1887	25.51	0	0.2285	30.89	156000	1	0	5	0.4	40	3	3
000545	2009000545	2009	2009-12-31	0	10.3213	25.51	15.1887	25.51	0	0.2085	30.1	156000	1	0	5	0.4	40	3	3
000545	2010000545	2010	2010-12-31	1	19.19	19.19	0	19.19	1	0.4471	26.9	150000	0	0	5	0.4	40	3	4
000545	2011000545	2011	2011-12-31	1	19.19	19.19	0	19.19	1	0.7186	27.692	1344000	0	0.0007	5	0.4	40	3	4
000545	2012000545	2012	2012-12-31	1	19.19	19.19	0	19.19	1	0.617	27.473	1344000	0	0.0007	5	0.4	40	3	4
000545	2013000545	2013	2013-12-31	0	46.16	46.16	0	46.16	0	0.3336	61.6794	1010000	0	0	5	0.4	40	3	3
000545	2014000545	2014	2014-12-31	0	37.3	37.3	0	37.3	0	0.4185	67.5999	1010000	0	0	5	0.4	40	3	3
000545	2015000545	2015	2015-12-31	0	37.3	37.3	0	37.3	0	0.274	50.7438	874900	0	0	5	0.4	40	3	3
000545	2016000545	2016	2016-12-31	0	37.3	37.3	0	37.3	0	0.1397	42.0746	840000	0	0	4	0.5	50	3	6
000545	2017000545	2017	2017-12-31	0	27.878	37.3	9.422	37.3	0	0.1056	40.9637	1100000	0	0	5	0.4	40	3	6
000545	2018000545	2018	2018-12-31	0	27.878	37.3	9.422	37.3	0	0.1048	40.1189	1300000	0	0	5	0.4	40	3	5
000545	2019000545	2019	2019-12-31	0	27.878	37.3	9.422	37.3	0	0.1086	40.0114	1700000	0	0	5	0.4	40	3	5
000545	2020000545	2020	2020-12-31	0	25.6059	34.26	8.6541	34.26	0	0.1296	38.56	1700000	0	0	5	0.4	40	3	5
000545	2021000545	2021	2021-12-31	0	25.6059	34.26	8.6541	34.26	0	0.0736	36.0158	1700000	0	0	5	0.4	40	3	5
000547	2006000547	2006	2006-12-31	0	3.5856	17.964	14.3784	19.96	0	0.6503	31.9201	168000	0	0.0095	9	0.3333	33.33	3	3
000547	2007000547	2007	2007-12-31	0	6.5736	19.96	13.3864	19.96	0	0.4845	28.53	356000	0	0.0095	9	0.3333	33.33	5	5
000547	2008000547	2008	2008-12-31	0	6.5736	19.96	13.3864	19.96	0	0.4474	27.76	410000	0	0.0095	9	0.3333	33.33	5	5
000547	2009000547	2009	2009-12-31	0	6.5736	19.96	13.3864	19.96	0	0.5797	25.6636	532000	0	0	7	0.4286	42.86	5	5
000547	2010000547	2010	2010-12-31	0	6.5736	19.96	13.3864	19.96	0	0.3287	29.4654	598800	0	0.0046	7	0.4286	42.86	5	5
000547	2011000547	2011	2011-12-31	0	8.081	24.54	16.459	24.54	0	0.5587	39.32	818100	0	0.0052	7	0.4286	42.86	5	4
000547	2012000547	2012	2012-12-31	0	7.294	22.15	14.856	22.15	0	0.5332	35.02	763500	0	0.0052	7	0.4286	42.86	5	4
000547	2013000547	2013	2013-12-31	0	7.1261	21.64	14.5139	21.64	0	0.5148	34.6897	936900	1	0.0051	7	0.4286	42.86	5	4
000547	2014000547	2014	2014-12-31	0	6.2732	19.05	12.7768	19.05	0	0.6625	33.7908	936200	1	6.7521	7	0.4286	42.86	5	4
000547	2015000547	2015	2015-12-31	1	7.27	7.27	0	7.27	1	2.8276	48.0192	1671100	0	4.5811	9	0.3333	33.33	3	7
000547	2016000547	2016	2016-12-31	1	7.27	7.27	0	7.27	1	2.766	47.9233	2334700	0	4.5811	9	0.3333	33.33	3	7
000547	2017000547	2017	2017-12-31	1	7.27	7.27	0	7.27	1	2.6995	43.756	2620200	0	4.132	9	0.3333	33.33	3	8
000547	2018000547	2018	2018-12-31	1	15.8935	18.58	2.6865	6.64	1	2.7143	45.217	2538000	0	3.2885	9	0.3333	33.33	3	8
000547	2019000547	2019	2019-12-31	1	18.0116	20.64	2.6284	8.99	1	1.9933	42.3838	2582200	0	0.0925	9	0.3333	33.33	3	6
000547	2020000547	2020	2020-12-31	1	18.5508	21.06	2.5092	9.43	1	1.9162	52.8777	2969300	0	0.0925	9	0.3333	33.33	3	6
000547	2021000547	2021	2021-12-31	1	18.6107	21.02	2.4093	9.44	1	1.9036	41.4564	2711100	0	0	8	0.375	37.5	3	6
000549	2006000549	2006	2006-12-31	1	6.6166	23.53	16.9134	28.12	0	0.6262	67.0102	2300000	0	0.0617	10	0.4	40	7	13
000550	2006000550	2006	2006-12-31	1	39.3446	71.03	31.6854	71.03	1	0.8723	86.3641	2480000	0	0.0007	9	0.3333	33.33	5	11
000550	2007000550	2007	2007-12-31	1	39.3446	71.03	31.6854	71.03	1	0.8411	84.0846	5478450	0	0.0007	9	0.3333	33.33	5	11
000550	2008000550	2008	2008-12-31	1	39.3446	71.03	31.6854	71.03	1	0.856	83.5154	3150000	0	0.0007	9	0.3333	33.33	4	10
000550	2009000550	2009	2009-12-31	1	41.03	41.03	0	71.03	0	0.8328	83.3059	2910000	0	0.0007	9	0.3333	33.33	5	10
000550	2010000550	2010	2010-12-31	1	41.03	41.03	0	71.03	0	0.8367	84.0537	7.45054e+06	0	0.0007	9	0.3333	33.33	5	13
000550	2011000550	2011	2011-12-31	1	41.03	41.03	0	71.03	0	0.8538	84.3249	7.08851e+06	0	0.0002	9	0.3333	33.33	5	11
000550	2012000550	2012	2012-12-31	1	41.03	41.03	0	71.03	0	0.8647	83.7098	6.43139e+06	0	0.0002	9	0.3333	33.33	5	13
000550	2013000550	2013	2013-12-31	1	41.03	41.03	0	73.03	0	0.8574	83.7603	6.85901e+06	0	0.0002	9	0.3333	33.33	5	12
000550	2014000550	2014	2014-12-31	1	41.03	41.03	0	73.03	0	0.8579	82.6815	6973311	0	0.0002	9	0.3333	33.33	5	11
000550	2015000550	2015	2015-12-31	1	41.03	41.03	0	73.03	0	0.9064	84.9124	7305300	0	0.0002	9	0.3333	33.33	5	13
000550	2016000550	2016	2016-12-31	1	41.03	41.03	0	73.03	0	0.9013	84.1306	7088813	0	0.0002	9	0.3333	33.33	5	13
000550	2017000550	2017	2017-12-31	1	41.03	41.03	0	73.03	0	0.9013	82.7194	5210000	0	0.0002	9	0.3333	33.33	5	13
000550	2018000550	2018	2018-12-31	1	41.03	41.03	0	73.03	0	0.9254	84.3659	4480000	0	0.0001	10	0.3	30	5	13
000550	2019000550	2019	2019-12-31	1	41.03	41.03	0	73.03	0	0.9032	82.8459	4580000	0	0.0001	9	0.3333	33.33	5	13
000550	2020000550	2020	2020-12-31	1	41.03	41.03	0	73.03	0	0.8937	80.5016	4600000	0	0.0001	9	0.3333	33.33	5	14
000550	2021000550	2021	2021-12-31	1	41.03	41.03	0	73.03	0	0.8508	78.5441	5350000	0	0.0001	9	0.3333	33.33	5	13
000553	2006000553	2006	2006-12-31	1	20.15	20.15	0	20.15	1	0.0913	22.24	500000	0	0.0045	10	0.3	30	5	5
000553	2007000553	2007	2007-12-31	1	20.02	20.02	0	20.02	1	0.0794	21.431	560000	0	0.0087	10	0.3	30	5	6
000553	2008000553	2008	2008-12-31	1	20.02	20.02	0	20.02	1	0.1763	23.7937	660000	0	0.0087	10	0.3	30	5	6
000553	2009000553	2009	2009-12-31	1	20.02	20.02	0	20.02	0	0.1254	23.26	760000	0	0.0096	10	0.3	30	5	7
000553	2010000553	2010	2010-12-31	1	20.02	20.02	0	20.02	0	0.1089	21.14	770000		0.0088	10	0.4	40	5	6
000553	2011000553	2011	2011-12-31	1	20.02	20.02	0	20.02	0	0.0989	22.6	770000		0.0088	10	0.4	40	5	6
000553	2012000553	2012	2012-12-31	1	20.15	20.15	0	20.15	0	0.0873	22.15	800000	0	0.0018	7	0.4286	42.86	4	6
000553	2013000553	2013	2013-12-31	1	26.51	30.75	4.24	20.15	0	0.7801	41.1782	970000	0	0.0073	8	0.375	37.5	5	7
000553	2014000553	2014	2014-12-31	1	26.51	30.75	4.24	20.15	0	0.6303	34.9644	1030000	0	0.0073	8	0.375	37.5	5	7
000553	2015000553	2015	2015-12-31	1	26.51	30.75	4.24	20.15	0	0.6476	34.014	1060000	0	0.0046	7	0.4286	42.86	5	6
000553	2016000553	2016	2016-12-31	1	30.75	30.75	0	20.15	0	0.6194	32.6183	1030000	0	0.0046	7	0.4286	42.86	5	4
000553	2017000553	2017	2017-12-31	1	82.44	82.44	0	77.33	1	0.0778	83.6003		0	0.0003	6	0.3333	33.33	5	4
000553	2018000553	2018	2018-12-31	1	78.91	78.91	0	74.02	1	0.1102	84.01		0	0.0002	5	0.4	40	3	4
000553	2019000553	2019	2019-12-31	1	78.91	78.91	0	74.02	1	0.115	84.3169		0	0.0002	5	0.4	40	3	4
000553	2020000553	2020	2020-12-31	1	77.3298	77.99	0.6602	72.88	0	0.1192	83.0272		0	0.0003	5	0.4	40	3	4
000553	2021000553	2021	2021-12-31	1	78.47	78.47	0	78.47	0	0.0363	82.6697		0	0.0003	5	0.4	40	3	3
000559	2006000559	2006	2006-12-31	0	48.8384	61.048	12.2096	61.05	0	0.1143	71.4884	528000	0	0.2317	9	0.3333	33.33	5	3
000559	2007000559	2007	2007-12-31	0	48.8384	61.048	12.2096	61.05	0	0.1546	73.8162	852000	0	0.2317	9	0.3333	33.33	5	4
000559	2008000559	2008	2008-12-31	0	48.8384	61.048	12.2096	61.05	0	0.0965	69.1114	848200	0	0.2317	9	0.3333	33.33	5	4
000559	2009000559	2009	2009-12-31	0	48.8384	61.048	12.2096	61.05	0	0.0883	68.4094	1530000	0	0.2317	9	0.3333	33.33	5	3
000559	2010000559	2010	2010-12-31	0	41.4795	51.7855	10.306	51.53	0	0.183	69.9507	1600000	0	0.2555	9	0.3333	33.33	5	3
000559	2011000559	2011	2011-12-31	0	41.224	51.53	10.306	51.53	0	0.1727	66.5191	1540000	0	0.2555	9	0.3333	33.33	5	3
000559	2012000559	2012	2012-12-31	0	41.224	51.53	10.306	51.53	0	0.0819	59.8844	1526600	0	0.2555	9	0.3333	33.33	5	3
000559	2013000559	2013	2013-12-31	0	41.224	51.53	10.306	51.53	0	0.0759	57.3316	1481200	0	0.2556	9	0.3333	33.33	5	4
000559	2014000559	2014	2014-12-31	0	41.224	51.53	10.306	51.53	0	0.064	56.2907	1460000	0	0.2556	9	0.3333	33.33	4	4
000559	2015000559	2015	2015-12-31	0	41.224	51.53	10.306	51.53	0	0.1252	60.9885	1481000	0	0.2559	9	0.3333	33.33	5	4
000559	2016000559	2016	2016-12-31	0	41.484	51.79	10.306	51.53	0	0.1069	59.9488	1510000	0	0.256	9	0.3333	33.33	5	4
000559	2017000559	2017	2017-12-31	0	45.2	56.5	11.3	56.5	0	0.1315	66.4443	1511500	0	0.0005	8	0.375	37.5	5	5
000559	2018000559	2018	2018-12-31	0				56.51	0	0.1286	66.4573	1584900	0	0.0005	9	0.3333	33.33	5	5
000559	2019000559	2019	2019-12-31	0				56.51	0	0.1377	67.1724	3161600	0	0.0005	9	0.3333	33.33	5	5
000559	2020000559	2020	2020-12-31	0				63.76	0	0.0767	70.5873	3505300	0	0.0005	9	0.3333	33.33	5	7
000559	2021000559	2021	2021-12-31	0				63.97	0	0.0782	69.8234	5597400	0	0.0049	9	0.3333	33.33	4	6
000561	2006000561	2006	2006-12-31	1	29.98	29.98	0	29.98	1	0.2208	38.02	201000	1	0.0043	11	0.3636	36.36	5	9
000561	2007000561	2007	2007-12-31	1	29.98	29.98	0	29.98	1	0.2208	37.9042	242400	1	0.0032	11	0.3636	36.36	5	8
000561	2008000561	2008	2008-12-31	1	29.98	29.98	0	29.98	1	0.3853	44.277	238000	1	0.0026	11	0.3636	36.36	5	9
000561	2009000561	2009	2009-12-31	1	14.27	14.27	0	14.28	1	0.8971	29.122	238000	1	0.003	11	0.3636	36.36	5	9
000561	2010000561	2010	2010-12-31	1	41.5443	55.24	13.6957	42.31	1	0.3732	61.757	721000	0	0	9	0.3333	33.33	5	8
000561	2011000561	2011	2011-12-31	1	41.5443	55.24	13.6957	42.31	1	0.3845	62.3829	1116000	0	0.0101	9	0.3333	33.33	5	8
000561	2012000561	2012	2012-12-31	1	41.5443	55.24	13.6957	42.31	1	0.3515	59.2221	1341100	0	0.0049	8	0.375	37.5	5	8
000561	2013000561	2013	2013-12-31	1	41.5443	55.24	13.6957	42.31	0	0.3453	57.6179	1511500	0	0.0049	9	0.3333	33.33	5	8
000561	2014000561	2014	2014-12-31	1	41.5443	55.24	13.6957	42.31	0	0.3791	59.536	1589700	0	0.0038	9	0.3333	33.33	5	7
000561	2015000561	2015	2015-12-31	1	41.5443	55.24	13.6957	42.31	0	0.4032	61.0187	1583900	0	0.0038	9	0.3333	33.33	5	7
000561	2016000561	2016	2016-12-31	1	41.5443	55.24	13.6957	42.31	0	0.4157	61.6073	1833800	0	0.0038	9	0.3333	33.33	5	7
000561	2017000561	2017	2017-12-31	1	40.972	54.48	13.508	41.73	0	0.3827	58.951	1769900	0	0.1008	8	0.375	37.5	5	6
000561	2018000561	2018	2018-12-31	1	40.9282	54.42	13.4918	41.68	0	0.3383	56.349	1839200	0	0.1021	9	0.3333	33.33	5	6
000561	2019000561	2019	2019-12-31	1	44.4619	54.43	9.9681	41.69	0	0.3428	56.7302	1607500	0	0.1021	9	0.3333	33.33	5	6
000561	2020000561	2020	2020-12-31	1	44.4619	54.43	9.9681	41.69	0	0.3816	57.0266	1495300	0	0.1015	9	0.3333	33.33	5	7
000561	2021000561	2021	2021-12-31	1	39.221	53.38	14.159	40.64	0	0.3824	54.6497	1528400	0	0.0894	9	0.3333	33.33	5	7
000565	2006000565	2006	2006-12-31	1	40.53	40.53	0	40.53	1	0.1421	46.2354	138600	1	0	9	0.3333	33.33	5	7
000565	2007000565	2007	2007-12-31	1	40.53	40.53	0	40.53	1	0.2151	48.02	202000	1	0	9	0.3333	33.33	4	7
000565	2008000565	2008	2008-12-31	1	40.53	40.53	0	40.53	1	0.0669	42.895	280100	1	0	9	0.3333	33.33	5	7
000565	2009000565	2009	2009-12-31	1	40.53	40.53	0	40.53	1	0.1537	46.5477	364600	1	0	9	0.3333	33.33	5	7
000565	2010000565	2010	2010-12-31	1	40.53	40.53	0	40.53	1	0.0558	40.8327	552500	1	0	9	0.3333	33.33	5	8
000565	2011000565	2011	2011-12-31	1	40.53	40.53	0	40.53	0	0.0738	43.5587	678000	1	0	9	0.3333	33.33	5	8
000565	2012000565	2012	2012-12-31	1	40.54	40.54	0	40.54	0	0.0868	41.71	874655	1	0	9	0.3333	33.33	5	7
000565	2013000565	2013	2013-12-31	1	40.54	40.54	0	40.54	0	0.0587	40.8604	900900	1	0	9	0.3333	33.33	5	8
000565	2014000565	2014	2014-12-31	1	40.54	40.54	0	40.54	0	0.0984	43.7193	939900	1	0	9	0.3333	33.33	5	8
000565	2015000565	2015	2015-12-31	1	40.55	40.55	0	40.55	0	0.038	42.5815	1161100	0	0	8	0.375	37.5	5	5
000565	2016000565	2016	2016-12-31	1	40.55	40.55	0	40.55	0	0.0466	44.6046	2134100	0	0	9	0.3333	33.33	5	5
000565	2017000565	2017	2017-12-31	1	40.55	40.55	0	40.55	0	0.0572	40.5987	2322600	0	0	9	0.3333	33.33	5	7
000565	2018000565	2018	2018-12-31	1	40.55	40.55	0	40.55	0	0.0543	40.5506	1834300	0	0	9	0.3333	33.33	5	5
000565	2019000565	2019	2019-12-31	1	40.55	40.55	0	40.55	0	0.0547	40.7892	1780000	0	0	9	0.3333	33.33	5	6
000565	2020000565	2020	2020-12-31	1	40.55	40.55	0	40.55	0	0.057	40.6662	1860000	0	0	9	0.3333	33.33	5	6
000565	2021000565	2021	2021-12-31	1	40.55	40.55	0	40.55	0	0.0713	40.734	1890000	0	0	8	0.375	37.5	5	7
000566	2006000566	2006	2006-12-31	0	16.9493	20.34	3.3907	20.34	0	0.9798	40.792	384700		0.0099	9	0.3333	33.33	3	6
000566	2007000566	2007	2007-12-31	0	16.9432	20.34	3.3968	20.34	0	0.9474	41.3419	364700	0	0.0075	9	0.3333	33.33	3	6
000566	2008000566	2008	2008-12-31	0	16.341	19.61	3.269	19.61	0	1.0979	55.3761	462000	0	1.5029	9	0.3333	33.33	3	6
000566	2009000566	2009	2009-12-31	0	16.4993	19.8	3.3007	19.8	0	0.7848	47.0337	584000	0	1.3526	9	0.3333	33.33	3	7
000566	2010000566	2010	2010-12-31	0	16.3827	19.66	3.2773	19.66	0	0.8754	47.2956	752800	0	1.1344	9	0.3333	33.33	3	7
000566	2011000566	2011	2011-12-31	0	18.0659	21.68	3.6141	21.68	0	0.8215	61.8607	816700	0	0.6357	9	0.3333	33.33	3	7
000566	2012000566	2012	2012-12-31	0	18.0659	21.68	3.6141	21.68	0	0.8344	56.0707	988000	0	0.2176	9	0.3333	33.33	3	8
000566	2013000566	2013	2013-12-31	0	18.0659	21.68	3.6141	21.68	0	0.8704	53.5878	1131000	0	0.1875	9	0.3333	33.33	3	11
000566	2014000566	2014	2014-12-31	0	18.7326	22.48	3.7474	22.48	0	0.6842	47.5661	960000	0	0.1862	9	0.3333	33.33	3	11
000566	2015000566	2015	2015-12-31	0	24.674	29.61	4.936	29.61	0	0.4563	52.8386	1140000	0	0.1691	9	0.3333	33.33	3	11
000566	2016000566	2016	2016-12-31	0	28.3989	34.08	5.6811	34.08	0	0.3735	55.9313	1140000	0	0.1344	9	0.3333	33.33	3	11
000566	2017000566	2017	2017-12-31	0	23.2241	27.87	4.6459	27.87	0	0.8052	61.826	1140000	0	0.1344	9	0.3333	33.33	3	12
000566	2018000566	2018	2018-12-31	0	20.8242	24.99	4.1658	24.99	0	1.0004	55.2594	1279200	0	0.1344	9	0.3333	33.33	3	14
000566	2019000566	2019	2019-12-31	0	20.8242	24.99	4.1658	16.91	0	1.6972	50.3226	4137200	0	0.1344	9	0.3333	33.33	3	11
000566	2020000566	2020	2020-12-31	1	22.23	22.23	0	22.23	0	1.1651	49.1539	2519200	0	0.0867	8	0.375	37.5	3	16
000566	2021000566	2021	2021-12-31	1	22.89	22.89	0	22.89	0	1.1035	46.9982	2021600	0	0.0282	9	0.3333	33.33	3	6
000568	2006000568	2006	2006-12-31	1	58.35	58.35	0	58.35	1	0.1088	83.7718	1677800	0	0.0027	9	0.3333	33.33	5	6
000568	2007000568	2007	2007-12-31	1	53.52	53.52	0	53.52	1	0.1024	87.1501	2070000	0	0.0016	9	0.3333	33.33	5	6
000568	2008000568	2008	2008-12-31	1	53.52	53.52	0	53.52	1	0.105	87.5515	2380000	0	0.0016	11	0.3636	36.36	5	6
000568	2009000568	2009	2009-12-31	1	53.52	53.52	0	21.52	1	1.6338	84.0122	2679000	0	0.0013	11	0.4545	45.45	5	9
000568	2010000568	2010	2010-12-31	1	53.67	53.67	0	21.52	1	1.6055	78.7893	3330800	0	0.0013	11	0.4545	45.45	5	11
000568	2011000568	2011	2011-12-31	1	53.66	53.66	0	21.52	1	1.6334	81.3196	4183800	0	0.0013	11	0.4545	45.45	5	10
000568	2012000568	2012	2012-12-31	1	53.52	53.52	0	21.46	0	1.6496	78.233	3623500	0	0.0959	11	0.3636	36.36	5	10
000568	2013000568	2013	2013-12-31	1	53.35	53.35	0	21.39	0	1.6321	68.7566	3679500	0	0.1871	11	0.3636	36.36	5	10
000568	2014000568	2014	2014-12-31	1	53.4	53.4	0	25.72	0	1.1707	65.2182	2943600	0	0.1642	10	0.4	40	5	10
000568	2015000568	2015	2015-12-31	1	54.29	54.29	0	26.61	0	1.2176	68.9614	1875600	0	0.0457	10	0.4	40	5	7
000568	2016000568	2016	2016-12-31	1	54.29	54.29	0	28.11	0	1.0889	73.3687	2759600	0	0.0457	11	0.3636	36.36	5	8
000568	2017000568	2017	2017-12-31	1	51.47	51.47	0	26.02	0	1.1445	73.5371	3157800	0	0.0437	11	0.3636	36.36	5	8
000568	2018000568	2018	2018-12-31	1	51.09	51.09	0	26.02	0	1.2398	74.206	2036300	0	0.0437	11	0.3636	36.36	5	8
000568	2019000568	2019	2019-12-31	1	51.09	51.09	0	26.02	0	1.211	76.0744	2097100	0	0.0406	11	0.3636	36.36	4	8
000568	2020000568	2020	2020-12-31	1	51.09	51.09	0	26.02	0	1.2141	76.5436	2454600	0	0.0406	11	0.3636	36.36	4	9
000568	2021000568	2021	2021-12-31	1	45.989	51.09	5.101	26.02	0	1.2659	79.2235	4161900	0	0.0399	11	0.3636	36.36	5	9
000569	2006000569	2006	2006-12-31	1	18.1169	53.4	35.2831	53.4	1	0.2064	67.439	241140	0	0.0074	12	0.3333	33.33	5	7
000569	2007000569	2007	2007-12-31	1	18.1204	48.94	30.8196	53.4	1	0.1991	66.0662	522750	0	0.0074	11	0.3636	36.36	5	6
000569	2008000569	2008	2008-12-31	1	18.1204	48.94	30.8196	53.4	1	0.4266	81.8331	554371	0	0.0073	11	0.3636	36.36	2	6
000570	2006000570	2006	2006-12-31	1	31.43	31.43	0	31.43	1	0.0878	34.25	1449000			7	0.4286	42.86	3	6
000570	2007000570	2007	2007-12-31	1	31.43	31.43	0	31.43	1	0.0891	32.69	1430600	0	0.002	9	0.3333	33.33	5	8
000570	2008000570	2008	2008-12-31	1	31.43	31.43	0	31.43	1	0.0834	32.74	756600	0	0.002	9	0.3333	33.33	5	8
000570	2009000570	2009	2009-12-31	1	30.02	30.02	0	30.02	0	0.0203	30.8172	2957900	0	0.002	9	0.3333	33.33	5	7
000570	2010000570	2010	2010-12-31	1	30.02	30.02	0	30.02	0	0.0523	32.3027	2288900	0		9	0.3333	33.33	4	7
000570	2011000570	2011	2011-12-31	1	30.02	30.02	0	30.02	0	0.019	30.3858	1358100	0	0	9	0.3333	33.33	5	8
000570	2012000570	2012	2012-12-31	1	30.02	30.02	0	30.02	0	0.0443	30.7994	1392300	0	0	9	0.3333	33.33	5	8
000570	2013000570	2013	2013-12-31	1	30.02	30.02	0	30.02	0	0.0829	33.25	2486900	0	0	9	0.3333	33.33	5	6
000570	2014000570	2014	2014-12-31	1	30.02	30.02	0	30.02	0	0.0923	33.94	2151800	0	0	9	0.3333	33.33	5	6
000570	2015000570	2015	2015-12-31	1	30.43	30.43	0	30.43	0	0.0822	33.5845	2424400	0	0	9	0.3333	33.33	5	7
000570	2016000570	2016	2016-12-31	1	30.43	30.43	0	30.43	0	0.1673	37.9427	1383500	0	0	9	0.3333	33.33	4	7
000570	2017000570	2017	2017-12-31	1	30.43	30.43	0	30.43	0	0.048	31.5299	1419300	0	0	9	0.3333	33.33	5	7
000570	2018000570	2018	2018-12-31	1	30.43	30.43	0	30.43	0	0.0477	31.2821	1529400	0	0	9	0.3333	33.33	5	7
000570	2019000570	2019	2019-12-31	1	30.43	30.43	0	30.43	0	0.0523	31.0453	2375400	0	0	8	0.375	37.5	5	7
000570	2020000570	2020	2020-12-31	1	30.43	30.43	0	30.43	0	0.0923	32.8452	2351200	0	0	9	0.3333	33.33	5	7
000570	2021000570	2021	2021-12-31	1	29.034	32.26	3.226	32.26	1	0.1587	38.876	2691100	0	0	9	0.3333	33.33	5	7
000572	2006000572	2006	2006-12-31	0	30.7599	48.5	17.7401	57.82	0	0.3426	77.5496	880000	0	0	8	0.375	37.5	3	4
000572	2007000572	2007	2007-12-31	0	30.7599	48.5	17.7401	57.82	0	0.3317	76.1764	1532300	0	0	8	0.375	37.5	3	5
000572	2008000572	2008	2008-12-31	0	30.4944	48.35	17.8556	57.31	0	0.315	75.1902	1490000	0	0	8	0.375	37.5	3	5
000572	2009000572	2009	2009-12-31	0	24.165	55.29	31.125	45.28	0	0.2602	58.2087	1280000	0	0	8	0.375	37.5	2	4
000572	2010000572	2010	2010-12-31	0	15.365	35.16	19.795	28.8	0	0.8087	71.7749	1265400	0	0	8	0.375	37.5	3	4
000572	2011000572	2011	2011-12-31	0	25.6668	35.16	9.4932	28.8	0	0.8087	67.1966	1308700	0	0	8	0.375	37.5	4	4
000572	2012000572	2012	2012-12-31	0	25.6668	35.16	9.4932	28.8	0	0.809	62.0894	1283600	0	0	8	0.375	37.5	3	4
000572	2013000572	2013	2013-12-31	0	25.8639	35.43	9.5661	28.8	0	0.809	64.8776	1053900	1	0	8	0.375	37.5	3	4
000572	2014000572	2014	2014-12-31	0	35.17	35.17	0	28.8	0	0.7347	60.3247	1077200	1	0	8	0.375	37.5	3	4
000572	2015000572	2015	2015-12-31	0	34.46	34.46	0	28.8	0	0.6389	53.978	1162600	1	0.0036	8	0.375	37.5	3	4
000572	2016000572	2016	2016-12-31	0	34.46	34.46	0	28.8	0	0.617	54.5868	1209600	1	0.0003	9	0.3333	33.33	3	7
000572	2017000572	2017	2017-12-31	0	34.46	34.46	0	28.8	0	0.6215	53.5676	1752500	1	0.0003	9	0.3333	33.33	3	7
000572	2018000572	2018	2018-12-31	0	25.1558	34.46	9.3042	28.8	0	0.5938	51.0312	1453700	1	0	9	0.3333	33.33	3	4
000572	2019000572	2019	2019-12-31	0	25.1558	34.46	9.3042	28.8	0	0.5726	46.6	1674600	0	0	9	0.3333	33.33	3	4
000572	2020000572	2020	2020-12-31	0	25.1558	34.46	9.3042	28.8	0	0.4976	41.47	1819900	0	0	9	0.3333	33.33	3	6
000572	2021000572	2021	2021-12-31	0	25.1558	34.46	9.3042	28.8	0	0.401	38.63	1950000	0	0	9	0.3333	33.33	3	4
000576	2006000576	2006	2006-12-31	1	19.82	19.82	0	19.82	1	0.4506	31.5201	303480	0	0.0581	9	0.3333	33.33	5	7
000576	2007000576	2007	2007-12-31	1	19.82	19.82	0	19.82	1	0.1337	21.4	291000	0	0.0579	8	0.375	37.5	5	7
000576	2008000576	2008	2008-12-31	1	19.82	19.82	0	19.82	1	0.1246	21.66	316000	1	0.0392	6	0.3333	33.33	5	6
000576	2009000576	2009	2009-12-31	1	19.82	19.82	0	19.82	1	0.2205	21.05	369748	1	0.0391	6	0.3333	33.33	5	6
000576	2010000576	2010	2010-12-31	1	19.82	19.82	0	19.82	1	0.2543	25.562	393660	1	0.0298	6	0.3333	33.33	4	6
000576	2011000576	2011	2011-12-31	0	10.0091	19.82	9.8109	19.82	0	0.1736	22.2262	853245	0	0.0258	7	0.4286	42.86	3	6
000576	2012000576	2012	2012-12-31	0	10.0091	19.82	9.8109	19.82	0	0.1226	19.82	1170300	1	0.0258	7	0.4286	42.86	3	7
000576	2013000576	2013	2013-12-31	0	20.9828	41.55	20.5672	41.55	0	0.1304	46.97	1312500	0	0.0096	7	0.4286	42.86	3	6
000576	2014000576	2014	2014-12-31	0	20.9828	41.55	20.5672	41.55	0	0.2893	46.04	1220000	0	0.0049	7	0.4286	42.86	3	4
000576	2015000576	2015	2015-12-31	0	22.8928	43.46	20.5672	41.55	0	0.3025	46.7552	1390000	0	1.9129	7	0.4286	42.86	3	4
000576	2016000576	2016	2016-12-31	0	22.8928	43.46	20.5672	41.55	0	0.3138	49.403	1390000	0	1.9129	7	0.4286	42.86	3	3
000576	2017000576	2017	2017-12-31	0	23.9086	42.98	19.0714	41.55	0	0.2951	57.8923	1390000	0	1.4388	7	0.4286	42.86	3	3
000576	2018000576	2018	2018-12-31	0	23.9086	42.98	19.0714	41.55	0	0.1309	48.3165	1390000	0	0.0049	7	0.4286	42.86	3	4
000576	2019000576	2019	2019-12-31	0	23.9086	42.98	19.0714	41.55	0	0.1817	47.4565	1960000	0	2.2936	7	0.4286	42.86	3	4
000576	2020000576	2020	2020-12-31	0	23.9086	42.98	19.0714	41.55	0	0.1935	45.5883	2200700	0	2.2887	6	0.5	50	3	5
000576	2021000576	2021	2021-12-31	0	23.9086	42.98	19.0714	41.55	0	0.1203	42.1427	2877200	0	2.5103	7	0.4286	42.86	3	5
000578	2006000578	2006	2006-12-31	0	19.292	29.68	10.388	29.68	0	0.9485	64.4	248900		0.0155	9	0.3333	33.33	5	4
000578	2007000578	2007	2007-12-31	0	19.292	29.68	10.388	29.68	0	0.9485	64.4	249300		0.0155	9	0.3333	33.33	5	4
000578	2008000578	2008	2008-12-31	1	46.95	46.95	0	46.95	1	0.9998	97.5174	1665300	0	0	9	0.2222	22.22	9	11
000578	2009000578	2009	2009-12-31	1	46.95	46.95	0	46.95	1	0.9099	94.6865	1725200	0	0	11	0.3636	36.36	13	12
000578	2010000578	2010	2010-12-31	1	46.95	46.95	0	46.95	1	0.9099	94.5678	1935900	0	0	8	0.5	50	7	12
000581	2006000581	2006	2006-12-31	1	20.11	20.11	0	20.11	1	0.4152	39.7736	874100	0	0.0214	11	0.3636	36.36	5	7
000581	2007000581	2007	2007-12-31	1	20.11	20.11	0	20.11	1	0.449	51.4729	956800	0	0.0183	11	0.3636	36.36	5	6
000581	2008000581	2008	2008-12-31	1	20.11	20.11	0	20.11	1	0.5246	41.8833	968600	0	0.0121	9	0.3333	33.33	3	6
000581	2009000581	2009	2009-12-31	1	17.63	17.63	0	17.63	1	0.4929	52.7231	1250000	0	0.0126	9	0.3333	33.33	3	5
000581	2010000581	2010	2010-12-31	1	17.63	17.63	0	17.63	1	0.591	62.2608	1550000	0	0.0119	9	0.3333	33.33	3	6
000581	2011000581	2011	2011-12-31	1	17.63	17.63	0	17.63	1	0.6092	63.2126	1750000	0	0.0119	9	0.3333	33.33	3	6
000581	2012000581	2012	2012-12-31	1	20	20	0	20	1	1.012	66.197	1640000	0	0.0067	11	0.3636	36.36	3	6
000581	2013000581	2013	2013-12-31	1	20	20	0	20	1	0.9345	61.9528	1750000	0	0.0067	11	0.3636	36.36	3	6
000581	2014000581	2014	2014-12-31	1	20	20	0	20	1	0.9455	51.886	2096000	0	0.0067	11	0.3636	36.36	3	6
000581	2015000581	2015	2015-12-31	1	20.22	20.22	0	20.22	0	1.0361	50.1742	2060000	0	0.0104	11	0.3636	36.36	3	5
000581	2016000581	2016	2016-12-31	1	20.22	20.22	0	20.22	0	1.0346	54.9709	2250000	0	0.0104	11	0.3636	36.36	3	5
000581	2017000581	2017	2017-12-31	1	20.22	20.22	0	20.22	0	0.9308	47.8786	2460000	0	0.0104	11	0.3636	36.36	3	5
000581	2018000581	2018	2018-12-31	1	20.22	20.22	0	20.22	0	1.1172	51.2405	2530000	0	0.0106	11	0.3636	36.36	3	5
000581	2019000581	2019	2019-12-31	1	20.22	20.22	0	20.22	0	1.1405	53.0086	2640000	0	0.0106	11	0.3636	36.36	3	5
000581	2020000581	2020	2020-12-31	1	19.2996	20.22	0.9204	20.22	0	1.1607	51.5538	5659000	0	0.2598	11	0.3636	36.36	3	8
000581	2021000581	2021	2021-12-31	1	19.3115	20.23	0.9185	20.23	0	0.9343	44.0995	11600000	0	0.2463	11	0.3636	36.36	3	7
000584	2006000584	2006	2006-12-31	0	11.996	29.99	17.994	29.99	0	0.2881	42.255	224601	0	0	12	0.3333	33.33	3	4
000584	2007000584	2007	2007-12-31	0	15.488	38.72	23.232	38.72	0	0.0656	41.65	504000	0	0.0033	12	0.3333	33.33	3	4
000584	2008000584	2008	2008-12-31	0	13.1	32.75	19.65	32.75	0	0.3206	48.744	504000	0	0.0028	9	0.3333	33.33	3	4
000584	2009000584	2009	2009-12-31	0	8.1875	25	16.8125	32.75	0	0.2653	54.5087	504000	0	0.0028	9	0.3333	33.33	3	4
000584	2010000584	2010	2010-12-31	0	8.1875	25	16.8125	32.76	0	0.2076	39.1984	792000	0	0.0028	9	0.3333	33.33	3	4
000584	2011000584	2011	2011-12-31	0	11.466	32.76	21.294	32.76	0	0.2076	39.319	996000	0	0.0028	9	0.3333	33.33	3	4
000584	2012000584	2012	2012-12-31	0	11.466	32.76	21.294	32.76	0	0.2802	44.0529	996000	0	0.0028	9	0.3333	33.33	3	4
000584	2013000584	2013	2013-12-31	0	11.466	32.76	21.294	32.76	0	0.1648	33.9378	996000	0	0.0028	9	0.3333	33.33	3	5
000584	2014000584	2014	2014-12-31	0	11.6165	33.19	21.5735	32.76	0	0.149	34.6158	1070000	0	0.0028	9	0.3333	33.33	2	3
000584	2015000584	2015	2015-12-31	0	11.7285	33.51	21.7815	33.08	0	0.1255	34.6518	851700	0	0.0188	9	0.3333	33.33	3	2
000584	2016000584	2016	2016-12-31	0	11.7425	33.55	21.8075	33.12	0	0.1018	36.1394	858500	0	0.0188	8	0.375	37.5	3	2
000584	2017000584	2017	2017-12-31	0	0.1233	1.15	1.0267	18.6	0	0.9581	38.1044	1577800	0	0.0108	9	0.3333	33.33	3	8
000584	2018000584	2018	2018-12-31	0	0.1233	1.15	1.0267	18.6	0	1.2371	43.1401	2255200	0	2.828	9	0.3333	33.33	3	7
000584	2019000584	2019	2019-12-31	0	21.4758	29.9	8.4242	18.6	0	1.1263	37.8829	2703000	0	2.828	8	0.375	37.5	3	8
000584	2020000584	2020	2020-12-31	0	0.099	1.15	1.051	24.1	0	1.1614	35.5376	3071000	1	2.2794	9	0.3333	33.33	3	9
000584	2021000584	2021	2021-12-31	0	0.0993	1.1508	1.0515	14.99	0	1.026	29.6433	2797100	0	0	9	0.3333	33.33	3	9
000585	2006000585	2006	2006-12-31	0	19.7246	23.99	4.2654	23.99	0	1.1777	69.244	1304000	0	0	11	0.4545	45.45	3	4
000585	2007000585	2007	2007-12-31	0	19.7328	24.27	4.5372	24.27	0	0.9336	57.1459	378200	0	0	13	0.3846	38.46	3	2
000585	2008000585	2008	2008-12-31	0	19.963	24.28	4.317	24.28	0	0.9232	54.41	381000	0	0	13	0.3846	38.46	3	2
000585	2009000585	2009	2009-12-31	0	19.963	24.28	4.317	24.28	0	0.9051	53.923	308000	0	0	9	0.5556	55.56	3	1
000585	2010000585	2010	2010-12-31	0	22.857	24.06	1.203	24.06	0	0.884	53.32	431000	0	0	7	0.4286	42.86	3	1
000585	2011000585	2011	2011-12-31	0	24.06	24.06	0	24.06	0	0.8804	53.1463	358000	1	0	8	0.375	37.5	3	2
000585	2012000585	2012	2012-12-31	0	22.857	24.06	1.203	24.06	0	0.8801	53.17	746583	1	0	8	0.375	37.5	3	2
000585	2013000585	2013	2013-12-31	0	22.857	24.06	1.203	24.06	0	0.8619	53.72	683000	0	0	7	0.4286	42.86	3	1
000585	2014000585	2014	2014-12-31	0	22.857	24.06	1.203	24.06	0	0.8683	53.86	735000	0	0	7	0.4286	42.86	3	3
000585	2015000585	2015	2015-12-31	0	8.8664	9.333	0.4666	9.33	0	0.3783	39.818	668281	0	0	7	0.4286	42.86	3	2
000585	2016000585	2016	2016-12-31	0	1.4555	9.33	7.8745	9.33	0	0.4828	41.7924	1970200	0	0	9	0.3333	33.33	3	3
000585	2017000585	2017	2017-12-31	0	1.485	9.33	7.845	9.33	0	0.5311	42.2004	2027000	0	0	9	0.3333	33.33	3	3
000585	2018000585	2018	2018-12-31	0	1.485	9.33	7.845	9.33	0	0.3748	40.01	1704100	0	0	9	0.3333	33.33	3	5
000585	2019000585	2019	2019-12-31	0	1.485	9.33	7.845	9.33	0	0.3965	40.51	2546000	0	0	9	0.3333	33.33	3	4
000585	2020000585	2020	2020-12-31	0	1.485	9.33	7.845	9.33	0	0.3849	38.77	2418000		0	9	0.3333	33.33	3	3
000585	2021000585	2021	2021-12-31	0	1.485	9.33	7.845	9.33	0	0.3899	38.77	1270100	0	0	8	0.375	37.5	3	3
000586	2006000586	2006	2006-12-31	0	14.297	21.79	7.493	21.79	0	0.7783	48.9101	380400	0	0	9	0.4444	44.44	3	8
000586	2007000586	2007	2007-12-31	0	17.1718	22.72	5.5482	22.72	0	0.5044	37.588	377400	0	0	9	0.4444	44.44	3	6
000586	2008000586	2008	2008-12-31	0	17.3852	23.16	5.7748	22.96	0	0.4991	37.07	367800	0	0	9	0.4444	44.44	3	6
000586	2009000586	2009	2009-12-31	0	20.2747	20.68	0.4053	20.68	0	0.5808	36.94	330400	0	0	5	0.4	40	3	6
000586	2010000586	2010	2010-12-31	0	20.2747	20.68	0.4053	20.68	0	0.5585	31.952	412000	0	0	5	0.4	40	3	6
000586	2011000586	2011	2011-12-31	0	20.2747	20.68	0.4053	20.68	0	0.4985	31.5606	462000	0	0	5	0.4	40	3	6
000586	2012000586	2012	2012-12-31	0	20.2747	20.68	0.4053	20.68	0	0.4985	32.48	610000	1	0	5	0.4	40	3	4
000586	2013000586	2013	2013-12-31	0	20.2747	20.68	0.4053	20.68	0	0.6422	37.5417	574000	1	0	5	0.4	40	3	3
000586	2014000586	2014	2014-12-31	0	20.2747	20.68	0.4053	20.68	0	0.6228	35.4554	627000	1	0	5	0.4	40	3	4
000586	2015000586	2015	2015-12-31	0	0.0141	0.17	0.1559	20.68	0	0.7756	37.3161	650000	1	0	5	0.4	40	3	4
000586	2016000586	2016	2016-12-31	0	0.0108	0.17	0.1592	20.68	0	0.8385	40.5582	935400	0	0	5	0.4	40	3	4
000586	2017000586	2017	2017-12-31	0	0.0108	0.17	0.1592	20.68	0	1.0019	47.7445	1835000	0	0	5	0.4	40	3	4
000586	2018000586	2018	2018-12-31	0	0.0108	0.17	0.1592	20.68	0	0.9275	42.292	908800	1	0	5	0.4	40	3	4
000586	2019000586	2019	2019-12-31	0	0.0108	0.17	0.1592	20.68	0	0.9845	41.62	1813500	1	0	5	0.4	40	3	4
000586	2020000586	2020	2020-12-31	0	0.0108	0.17	0.1592	20.68	0	1.1949	45.685	2460100	1	0	5	0.4	40	3	4
000586	2021000586	2021	2021-12-31	0	0.0108	0.17	0.1592	20.68	0	1.0837	42.6076	2282200	0	0	5	0.4	40	3	4
000589	2006000589	2006	2006-12-31	1	33.36	33.36	0	33.36	1	0.098	35.639	369800	0	0.0277	8	0.375	37.5	3	7
000589	2007000589	2007	2007-12-31	1	33.36	33.36	0	33.36	1	0.0477	33.36	773700	0	0.027	8	0.375	37.5	3	7
000589	2008000589	2008	2008-12-31	1				33.36	1	0.0336	33.527	863900	0	0.0258	8	0.375	37.5	3	9
000589	2009000589	2009	2009-12-31	1				33.36	1	0.1193	37.0257	1169300	0	0.0153	10	0.4	40	3	7
000589	2010000589	2010	2010-12-31	1				33.36	0	0.0258	33.8281	1192500	0	0.0153	10	0.4	40	3	7
000589	2011000589	2011	2011-12-31	1				33.84	0	0.0396	34.4447	1055800	0	0.0156	10	0.4	40	3	7
000589	2012000589	2012	2012-12-31	1	33.84	33.84	0	33.84	0	0.0878	36.63	1066215	0	0.0156	10	0.4	40	3	7
000589	2013000589	2013	2013-12-31	1	33.84	33.84	0	33.84	0	0.0293	34.2424	1069700	0	0.0156	10	0.4	40	3	6
000589	2014000589	2014	2014-12-31	1	25.2	25.2	0	25.2	1	1.006	59.1852	1291200	0	0.0098	10	0.4	40	3	6
000589	2015000589	2015	2015-12-31	1	25.33	25.33	0	25.33	1	0.0746	26.0542	1124100	0	0.0098	10	0.4	40	3	6
000589	2016000589	2016	2016-12-31	1	25.33	25.33	0	25.33	1	0.0794	27.2395	1140500	0	0.0098	10	0.4	40	3	6
000589	2017000589	2017	2017-12-31	1	25.33	25.33	0	25.33	0	0.0825	27.1089	954400	0	0.0098	10	0.4	40	3	6
000589	2018000589	2018	2018-12-31	1	25.33	25.33	0	25.33	0	0.0869	26.9986	1219300	0	0.0098	10	0.4	40	2	7
000589	2019000589	2019	2019-12-31	1	25.33	25.33	0	25.33	0	0.0876	26.9704	1319200	0	0.0036	8	0.5	50	3	7
000589	2020000589	2020	2020-12-31	1	24.63	24.63	0	24.63	0	0.0914	28.6026	1974300	0	0.2558	9	0.4444	44.44	3	6
000589	2021000589	2021	2021-12-31	1	27.76	27.76	0	27.76	1	0.214	37.7159	2024300	0	0.2133	10	0.4	40	3	6
000590	2006000590	2006	2006-12-31	1	13.24	16.37	3.13	16.37	1	1.6738	48.407	247500	0	0.0073	7	0.4286	42.86	3	6
000590	2007000590	2007	2007-12-31	1	14.5539	17.99	3.4361	17.99	1	1.3446	43.79	459700	0	0.0123	6	0.3333	33.33	3	6
000590	2008000590	2008	2008-12-31	1	14.5701	18.01	3.4399	18.01	1	1.332	43.36	780000	0	0	7	0.4286	42.86	3	8
000590	2009000590	2009	2009-12-31	1				18.01	0	1.2776	41.4	745000	1	0	7	0.4286	42.86	3	5
000590	2010000590	2010	2010-12-31	1	9.4282	18.01	8.5818	18.01	0	1.4942	56.2847	840000	0	0	7	0.4286	42.86	3	5
000590	2011000590	2011	2011-12-31	1	9.4335	18.02	8.5865	18.02	0	1.3557	49.9172	840000	0	0	7	0.4286	42.86	3	5
000590	2012000590	2012	2012-12-31	1	9.4335	18.02	8.5865	18.02	0	1.3158	44.0313	840000	0	0	7	0.4286	42.86	3	5
000590	2013000590	2013	2013-12-31	1	9.3789	18.39	9.0111	18.39	0	1.3094	51.3281	825000	0	0	7	0.4286	42.86	3	5
000590	2014000590	2014	2014-12-31	1	9.4911	18.61	9.1189	18.61	0	1.3477	52.5245	945000		0	7	0.4286	42.86	3	3
000590	2015000590	2015	2015-12-31	1	6.1244	18.61	12.4856	18.61	0	1.3412	55.038	980000		0	7	0.4286	42.86	3	3
000590	2016000590	2016	2016-12-31	1	6.1244	18.61	12.4856	18.61	0	1.2972	57.1059	980000	0	0	7	0.4286	42.86	3	5
000590	2017000590	2017	2017-12-31	1	7.3648	29	21.6352	29	0	0.7683	54.8285	1218800	0	0	7	0.4286	42.86	3	6
000590	2018000590	2018	2018-12-31	1	7.469	29.41	21.941	29.41	0	0.7059	53.813	1030000	0	0	7	0.4286	42.86	3	6
000590	2019000590	2019	2019-12-31	1	7.469	29.41	21.941	29.41	1	0.6936	50.403	1210000	0	0	7	0.4286	42.86	3	6
000590	2020000590	2020	2020-12-31	0	11.5722	29.41	17.8378	29.41	0	0.6678	47.0282	1160000	0	0	7	0.4286	42.86	3	5
000590	2021000590	2021	2021-12-31	1	4.2564	29.2287	24.9723	29.41	0	0.7321	49.8318	1260000	0	0	7	0.4286	42.86	3	5
000595	2006000595	2006	2006-12-31	1	24.57	24.57	0	24.57	1	1.0346	53.5471	410700	0	0.0229	9	0.3333	33.33	5	6
000595	2007000595	2007	2007-12-31	1	37.78	37.78	0	37.78	1	0.1776	44.72	1209200	0	0.0145	9	0.3333	33.33	5	7
000595	2008000595	2008	2008-12-31	1	37.78	37.78	0	37.78	1	0.1263	37.78	911600	0	0.0136	9	0.4444	44.44	5	7
000595	2009000595	2009	2009-12-31	1	37.78	37.78	0	37.78	1	0.1347	37.78	887000	0	0.0136	7	0.4286	42.86	5	6
000595	2010000595	2010	2010-12-31	1	37.78	37.78	0	37.78	0	0.0492	38.99	597500	0	0.0136	9	0.3333	33.33	5	5
000595	2011000595	2011	2011-12-31	0	8.746	20	11.254	20	0	0.9735	38.25	806700	0	0.0104	9	0.4444	44.44	3	7
000595	2012000595	2012	2012-12-31	0	11.862	20	8.138	20	0	0.948	37.1	676372	0	0.0104	10	0.4	40	3	8
000595	2013000595	2013	2013-12-31	0	17.7752	29.97	12.1948	29.97	0	0.3844	41.1533	706500	0	0.0091	11	0.3636	36.36	3	9
000595	2014000595	2014	2014-12-31	0	14.2208	29.97	15.7492	29.97	0	0.0941	31.22	606700	0	0.0058	11	0.3636	36.36	3	8
000595	2015000595	2015	2015-12-31	0	23.4023	43.8	20.3977	53.43	0	0.0402	55.3685	824500	0	0.0022	11	0.3636	36.36	3	8
000595	2016000595	2016	2016-12-31	0	23.8403	43.8	19.9597	54.43	0	0.0344	54.43	884600	0	0.0215	11	0.3636	36.36	3	9
000595	2017000595	2017	2017-12-31	0	23.2359	43.8	20.5641	53.05	0	0.0222	53.21	942000	0	0.9553	11	0.3636	36.36	3	9
000595	2018000595	2018	2018-12-31	0	23.2096	43.8	20.5904	52.99	0	0.036	53.1703	860800		0.7912	9	0.3333	33.33	3	9
000595	2019000595	2019	2019-12-31	0	22.8329	43.8	20.9671	52.13	0	0.0234	52.9276	784100	0	0.6699	9	0.3333	33.33	3	9
000595	2020000595	2020	2020-12-31	1	29.08	29.08	0	29.08	0	0.9213	65.75	799700	0	0.3883	9	0.3333	33.33	3	8
000595	2021000595	2021	2021-12-31	1	29.33	29.33	0	29.33	0	0.9137	66.6617	669600	0	0	6	0.5	50	3	5
000596	2006000596	2006	2006-12-31	1	62.55	62.55	0	62.55	1	0.0684	64.39	450000	0	0.003	9	0.3333	33.33	3	5
000596	2007000596	2007	2007-12-31	1	61.15	61.15	0	61.15	1	0.147	71.06	410000	0	0.0009	8	0.375	37.5	2	3
000596	2008000596	2008	2008-12-31	1	61.15	61.15	0	61.15	1	0.1086	68.37	871600	0	0	9	0.3333	33.33	5	4
000596	2009000596	2009	2009-12-31	1	36.69	60	23.31	61.15	0	0.1403	75.3799	1484800	0	0	9	0.3333	33.33	5	4
000596	2010000596	2010	2010-12-31	1	34.65	57.75	23.1	57.75	0	0.1493	75.3366	1893200		0	8	0.375	37.5	5	3
000596	2011000596	2011	2011-12-31	1	32.334	53.89	21.556	53.89	0	0.159	77.0604	2681200	0	0	9	0.3333	33.33	5	3
000596	2012000596	2012	2012-12-31	1	32.334	53.89	21.556	53.89	0	0.1485	71.5909	2960600	0	0.0002	9	0.3333	33.33	5	7
000596	2013000596	2013	2013-12-31	1	32.334	53.89	21.556	53.89	0	0.1325	66.9219	3108400	0	0.0002	8	0.375	37.5	5	7
000596	2014000596	2014	2014-12-31	1	32.328	53.88	21.552	53.88	0	0.1537	72.3768	2923700	0	0.0002	9	0.3333	33.33	5	5
000596	2015000596	2015	2015-12-31	1	32.334	53.89	21.556	53.89	0	0.1579	72.312	2903000	0	0.0002	9	0.3333	33.33	5	5
000596	2016000596	2016	2016-12-31	1	32.334	53.89	21.556	53.89	0	0.157	72.7258	3009200	0	0	9	0.3333	33.33	5	7
000596	2017000596	2017	2017-12-31	1	32.334	53.89	21.556	53.89	0	0.1535	75.3358	3854200	0		9	0.3333	33.33	5	7
000596	2018000596	2018	2018-12-31	1	32.334	53.89	21.556	53.89	0	0.1509	75.5258	5962100	0		9	0.3333	33.33	5	7
000596	2019000596	2019	2019-12-31	1	32.334	53.89	21.556	53.89	0	0.1596	77.2253	7781300	0		9	0.3333	33.33	5	7
000596	2020000596	2020	2020-12-31	1	32.334	53.89	21.556	53.89	0	0.1399	75.8121	7551200	0		9	0.3333	33.33	5	10
000596	2021000596	2021	2021-12-31	1	27.6048	51.12	23.5152	51.12	0	0.1616	75.7145	8097800	0		9	0.3333	33.33	5	9
000597	2006000597	2006	2006-12-31	1	21.17	44.56	23.39	47.51	1	0.0366	48.8504	324000	0	0.006	9	0.3333	33.33	5	6
000597	2007000597	2007	2007-12-31	1	21.2774	44.56	23.2826	47.75	1	0.137	56.98	734000	0	0.006	8	0.375	37.5	5	6
000597	2008000597	2008	2008-12-31	1	27.7559	51.61	23.8541	52.44	1	0.2096	72.0522	1050600	0	0.0057	9	0.3333	33.33	5	6
000597	2009000597	2009	2009-12-31	1	28.9765	51.67	22.6935	51.67	1	0.0615	56.2333	1374200	1	0.0029	9	0.3333	33.33	5	6
000597	2010000597	2010	2010-12-31	1	31.7686	32.47	0.7014	32.47	1	0.6554	55.9207	1456400	1	0.0021	9	0.3333	33.33	5	8
000597	2011000597	2011	2011-12-31	1	31.7686	32.47	0.7014	32.47	0	0.7093	60.518	1248600	1	0.0021	9	0.3333	33.33	5	7
000597	2012000597	2012	2012-12-31	1	22.014	22.5	0.486	22.5	0	1.3396	53.1163	500000	1	0.0021	8	0.375	37.5	5	7
000597	2013000597	2013	2013-12-31	1	22.014	22.5	0.486	22.5	1	1.356	52.1922	1237000	1	0.0045	9	0.3333	33.33	5	6
000597	2014000597	2014	2014-12-31	1	22.513	23.01	0.497	23.01	1	1.0978	45.9499	1074400	1	0.0056	9	0.3333	33.33	5	7
000597	2015000597	2015	2015-12-31	1	20.9965	21.46	0.4635	21.46	1	1.2432	38.9993	1667800	0	0.0054	9	0.4444	44.44	5	9
000597	2016000597	2016	2016-12-31	1	21.0356	21.5	0.4644	21.5	1	0.9144	42.2817	1536000	0	0.0044	9	0.4444	44.44	4	9
000597	2017000597	2017	2017-12-31	1	21.05	21.05	0	21.05	0	0.6941	33.6494	1137400	0	0.007	9	0.4444	44.44	5	8
000597	2018000597	2018	2018-12-31	0	26.1358	26.14	0.0042	26.02	0	1.0869	54.986	1948600	0	0.0058	9	0.4444	44.44	3	10
000597	2019000597	2019	2019-12-31	0	28.155	28.38	0.225	24.41	0	1.17	52.7752	3167000	0	1.5168	9	0.4444	44.44	3	8
000597	2020000597	2020	2020-12-31	0	38.2436	38.55	0.3064	24.36	0	1.5033	62.5444	2536400	0	0.7501	11	0.3636	36.36	3	6
000597	2021000597	2021	2021-12-31	0	57.732	58.19	0.458	24.41	0	0.9158	61.2433	2855800	0	0.8268	11	0.3636	36.36	3	6
000599	2006000599	2006	2006-12-31	1	23.42	23.42	0	23.42	1	0.1537	26.0007	1170000	0	0.0066	9	0.4444	44.44	5	4
000599	2007000599	2007	2007-12-31	1	23.42	23.42	0	23.42	1	0.1443	26.37	1233800	0	0.006	9	0.4444	44.44	5	4
000599	2008000599	2008	2008-12-31	1	20.31	20.31	0	20.31	1	0.4879	30.188	1224400	0	0.0113	9	0.4444	44.44	7	6
000599	2009000599	2009	2009-12-31	1	20.31	20.31	0	20.31	0	0.1753	23.8677	1289000	0	0.0048	9	0.4444	44.44	7	6
000599	2010000599	2010	2010-12-31	1	20.31	20.31	0	20.31	0	0.1679	23.7196	1180000	0	0.0048	9	0.4444	44.44	7	6
000599	2011000599	2011	2011-12-31	1	20.31	20.31	0	20.31	0	0.2309	23.8182	1232300	0	0.0048	9	0.4444	44.44	7	6
000599	2012000599	2012	2012-12-31	1	20.31	20.31	0	20.31	0	0.1994	23.1875	1240300	0	0.0048	9	0.4444	44.44	7	6
000599	2013000599	2013	2013-12-31	1	20.31	20.31	0	20.31	0	0.3732	27.4717	723900	0	0.0048	9	0.3333	33.33	7	6
000599	2014000599	2014	2014-12-31	1	22.71	22.71	0	22.71	1	0.6733	38.8903	2164000	0	0.0036	9	0.3333	33.33	7	6
000599	2015000599	2015	2015-12-31	1	23.38	23.38	0	23.38	1	0.4448	32.516	1920000	0	0.0036	8	0.375	37.5	7	6
000599	2016000599	2016	2016-12-31	1	23.38	23.38	0	23.38	1	0.4765	37.8701	1429000	0	0.0064	9	0.3333	33.33	7	6
000599	2017000599	2017	2017-12-31	1	23.87	23.87	0	23.87	1	0.558	35.9762	1645000	0	0.0064	9	0.3333	33.33	7	5
000599	2018000599	2018	2018-12-31	1	25.74	25.74	0	25.74	1	0.65	46.3062	1659000	0	0.2105	8	0.375	37.5	7	6
000599	2019000599	2019	2019-12-31	1	25.96	25.96	0	25.96	1	0.6498	46.6998	1681000	0	0.1131	9	0.3333	33.33	6	5
000599	2020000599	2020	2020-12-31	1	32.19	32.19	0	32.19	1	0.3641	43.812	1770000	0	0.0557	9	0.3333	33.33	5	6
000599	2021000599	2021	2021-12-31	1	32.4	32.4	0	32.4	1	0.3525	46.0269	1897000	0	0.0024	9	0.3333	33.33	5	6
000611	2006000611	2006	2006-12-31	0	38.21	38.21	0	38.21	0	0.1309	44.9101	370000	0	0.0009	9	0.3333	33.33	3	3
000611	2007000611	2007	2007-12-31	0	33.43	33.43	0	33.43	0	0.251	48.69	364000	0	0.0009	9	0.3333	33.33	3	3
000611	2008000611	2008	2008-12-31	0	33.43	33.43	0	33.43	0	0.2402	48.743	449000	0	0.0009	9	0.3333	33.33	3	3
000611	2009000611	2009	2009-12-31	0	10.3015	15.54	5.2385	15.54	0	0.7201	26.947	309000	1	0.0003	9	0.3333	33.33	3	3
000611	2010000611	2010	2010-12-31	0	11.9658	15.54	3.5742	15.54	0	0.6815	18.6303	68500	1	0	9	0.3333	33.33	3	3
000611	2011000611	2011	2011-12-31	0	11.9658	15.54	3.5742	15.54	0	0.7027	19.8419	300000	1	0	9	0.3333	33.33	3	3
000611	2012000611	2012	2012-12-31	0	11.9658	15.54	3.5742	15.54	0	0.6641	23.74	320000	0	0	9	0.3333	33.33	3	3
000611	2013000611	2013	2013-12-31	0	6.215	12.43	6.215	12.43	0	0.9582	20.99	384700	1	0	9	0.3333	33.33	3	3
000611	2014000611	2014	2014-12-31	0	6.215	12.43	6.215	12.43	0	0.6042	13.31	686500	1	0	9	0.3333	33.33	3	4
000611	2015000611	2015	2015-12-31	0	9.3225	12.43	3.1075	12.43	0	0.4827	13.3	1069700		0	9	0.3333	33.33	3	3
000611	2016000611	2016	2016-12-31	0	9.3225	12.43	3.1075	12.43	0	0.5044	13.3	975300		0	9	0.3333	33.33	3	2
000611	2017000611	2017	2017-12-31	0	9.3225	12.43	3.1075	12.43	0	0.4843	13.3	1243800	0	0	9	0.3333	33.33	3	3
000611	2018000611	2018	2018-12-31	0	8.88	11.84	2.96	11.84	0	0.6478	13.9781	1391000	1	3.2562	9	0.3333	33.33	3	3
000611	2019000611	2019	2019-12-31	0	8.88	11.84	2.96	11.84	0	0.6731	12.67	1320000	1	3.2562	9	0.3333	33.33	3	2
000611	2020000611	2020	2020-12-31	0	8.88	11.84	2.96	11.84	0	0.7973	12.6712	1080000	1	3.2562	9	0.3333	33.33	2	1
000611	2021000611	2021	2021-12-31							1.776		1384000	0	3.2562	9	0.3333	33.33	3	3
000612	2006000612	2006	2006-12-31	1				29	1	0.6462	56.7182	358500	1	0.0089	9	0.3333	33.33	2	5
000612	2007000612	2007	2007-12-31	1				29	1	0.641	66.5339	1290000	1	0.0071	9	0.3333	33.33	3	6
000612	2008000612	2008	2008-12-31	1				29	1	0.5259	47.5656	1106800	0	0.0071	9	0.3333	33.33	3	5
000612	2009000612	2009	2009-12-31	1	11.1824	29	17.8176	29	0	0.5662	61.1146	1230000	1	0.0071	8	0.375	37.5	3	5
000612	2010000612	2010	2010-12-31	1	9.2544	24	14.7456	24	0	0.6075	42.9581	1448600	0	0.0024	9	0.3333	33.33	3	5
000612	2011000612	2011	2011-12-31	1	9.2544	24	14.7456	24	0	0.5742	38.2195	1753100	0	0.0024	8	0.25	25	3	5
000612	2012000612	2012	2012-12-31	1	9.2544	24	14.7456	24	0	0.5471	39.5294	1879544	0	0.0024	9	0.3333	33.33	3	7
000612	2013000612	2013	2013-12-31	1	6.8444	17.75	10.9056	17.75	0	1.5718	55.6399	2157900	0	0.0018	11	0.4545	45.45	3	7
000612	2014000612	2014	2014-12-31							1.5883	48.1102	2935300	0	0.9744	11	0.4545	45.45	3	7
000612	2015000612	2015	2015-12-31							1.2227	42.127	2554900	0	0.8398	8	0.375	37.5	3	5
000612	2016000612	2016	2016-12-31							1.693	44.5962	2523400	1	0.3139	9	0.3333	33.33	3	5
000612	2017000612	2017	2017-12-31							2.4331	64.5497	3024300	1	0.2919	9	0.3333	33.33	3	5
000612	2018000612	2018	2018-12-31	0	17.2948	17.3	0.0052	17.3	0	2.404	63.934	3502300	0	0.2484	9	0.3333	33.33	3	8
000612	2019000612	2019	2019-12-31	0	17.2948	17.3	0.0052	17.3	0	2.2462	61.2896	3131800	0	0.1277	9	0.3333	33.33	3	5
000612	2020000612	2020	2020-12-31	0	17.2948	17.3	0.0052	17.3	0	2.1699	56.7754	5306000	0	0.1697	9	0.3333	33.33	3	7
000612	2021000612	2021	2021-12-31	0	17.2948	17.3	0.0052	17.3	0	1.0607	37.7298	3501900	1	0.0905	9	0.3333	33.33	3	7
000619	2006000619	2006	2006-12-31	1	25.9767	32.07	6.0933	32.07	1	0.5887	64.5758	844200	0	0	9	0.3333	33.33	3	3
000619	2007000619	2007	2007-12-31	1	25.9767	32.07	6.0933	32.07	1	0.3661	44.4541	1400040	0	0	9	0.3333	33.33	3	4
000619	2008000619	2008	2008-12-31	1	13.2481	32.07	18.8219	32.07	1	0.4456	49.435	701000		0	8	0.375	37.5	3	4
000619	2009000619	2009	2009-12-31	1	25.9767	32.07	6.0933	32.07	0	0.3536	45.7281	1093500	0	0	8	0.375	37.5	3	5
000619	2010000619	2010	2010-12-31	1	32.07	32.07	0	32.07	0	0.334	43.5195	812900	0	0	6	0.5	50	3	6
000619	2011000619	2011	2011-12-31	1	32.07	32.07	0	32.07	0	0.3667	44.8457	1709200	0	0	9	0.3333	33.33	3	7
000619	2012000619	2012	2012-12-31	1	16.3557	32.07	15.7143	32.07	0	0.3436	44.0328	1944800	0	0	8	0.25	25	3	7
000619	2013000619	2013	2013-12-31	1	16.3557	32.07	15.7143	32.07	0	0.3246	41.983	1524800	0	0	9	0.3333	33.33	3	7
000619	2014000619	2014	2014-12-31	1	16.3557	32.07	15.7143	32.07	0	0.3767	44.1142	1773300	0	0	8	0.375	37.5	3	6
000619	2015000619	2015	2015-12-31	1	15.6213	30.63	15.0087	30.63	0	0.4483	48.0908	1579700	0	0	9	0.3333	33.33	3	6
000619	2016000619	2016	2016-12-31	1	15.6213	30.63	15.0087	30.63	0	0.3144	41.1785	1702000	0	0	9	0.3333	33.33	3	6
000619	2017000619	2017	2017-12-31	1	16.6362	32.62	15.9838	30.63	0	0.2553	37.1532	1783400	0	0	9	0.3333	33.33	3	6
000619	2018000619	2018	2018-12-31	1	17.0544	33.44	16.3856	30.63	0	0.2511	36.7578	1813700	0	0	9	0.3333	33.33	3	6
000619	2019000619	2019	2019-12-31	1	15.6213	30.63	15.0087	30.63	0	0.2517	36.5391	2802300	0	0	9	0.3333	33.33	3	5
000619	2020000619	2020	2020-12-31	1	15.6213	30.63	15.0087	30.63	0	0.255	39.5769	2910500	0	0	9	0.3333	33.33	3	4
000619	2021000619	2021	2021-12-31	1	15.6213	33.44	17.8187	30.63	0	0.254	36.4912	1895900	0	0	9	0.3333	33.33	3	5
000622	2006000622	2006	2006-12-31	0	19.11	27.3	8.19	27.3	0	0.6447	50.83	279360	0	0.0214	7	0.2857	28.57	3	2
000622	2007000622	2007	2007-12-31	0	25.5112	28.99	3.4788	28.99	0	0.6071	50.83	364480	0	0.0214	6	0.3333	33.33	3	4
000622	2008000622	2008	2008-12-31	0	25.5112	28.99	3.4788	28.99	0	0.5488	49.98	384000	0	0	7	0.4286	42.86	3	5
000622	2009000622	2009	2009-12-31	0	25.5112	28.99	3.4788	28.99	0	0.5488	49.98	360000	1	0	7	0.4286	42.86	3	5
000622	2010000622	2010	2010-12-31	0	25.5112	28.99	3.4788	28.99	0	0.5488	49.98	360000	1	0	7	0.4286	42.86	3	5
000622	2011000622	2011	2011-12-31	0	25.5112	28.99	3.4788	28.99	0	0.5492	49.99	404100	0	0	9	0.3333	33.33	3	3
000622	2012000622	2012	2012-12-31	0	10.585	21.17	10.585	21.17	0	0.9759	49.07	510000	0	0	9	0.3333	33.33	3	3
000622	2013000622	2013	2013-12-31	0	10.23	20.46	10.23	20.46	0	1.369	52.018	375600	1		9	0.3333	33.33	3	4
000622	2014000622	2014	2014-12-31	0	10.15	20.3	10.15	16.54	0	1.597	48.8577	1062900	0		9	0.3333	33.33	3	6
000622	2015000622	2015	2015-12-31	0	1.9339	14.64	12.7061	16.54	0	1.5898	47.1792	1194500	0	0	8	0.375	37.5	2	6
000622	2016000622	2016	2016-12-31	0	15.1729	20.3	5.1271	16.54	0	1.6103	47.96	1037400	0	0	8	0.375	37.5	3	6
000622	2017000622	2017	2017-12-31	0	15.1714	20.3	5.1286	16.54	0	1.5898	48.11	1207700	0	0	9	0.3333	33.33	3	6
000622	2018000622	2018	2018-12-31	0	15.1714	20.3	5.1286	16.54	0	1.5342	45.87	1208600	0	0	9	0.3333	33.33	3	6
000622	2019000622	2019	2019-12-31	0	17.0771	20.3	3.2229	16.54	0	1.4997	45.3188	1211000	0	0	9	0.3333	33.33	3	6
000622	2020000622	2020	2020-12-31							1.2785	41.27	1213600	0	0	9	0.3333	33.33	3	5
000622	2021000622	2021	2021-12-31							1.2279	42.3311	1232800	0	0	9	0.3333	33.33	3	4
000623	2006000623	2006	2006-12-31	0	8.8217	25.57	16.7483	25.57	0	0.6645	74.1788	1740000	0	0.0836	9	0.3333	33.33	5	2
000623	2007000623	2007	2007-12-31	0	8.3	25.57	17.27	25.57	0	0.5397	46.6179	1530000	0	0.065	7	0.4286	42.86	4	2
000623	2008000623	2008	2008-12-31	0	8.0403	24.77	16.7297	24.77	0	0.6459	56.3987	1958900	0	0.0836	7	0.4286	42.86	5	2
000623	2009000623	2009	2009-12-31	0				23.72	0	0.5814	60.236	6781300	0	0.0836	7	0.4286	42.86	5	2
000623	2010000623	2010	2010-12-31	0	9.5049	23.78	14.2751	23.78	0	0.3898	42.0563	6039000	0	0.0836	7	0.4286	42.86	5	3
000623	2011000623	2011	2011-12-31	0	11.4374	23.9571	12.5197	23.92	0	0.4444	45.7258	5277600	0	0.0836	7	0.4286	42.86	5	3
000623	2012000623	2012	2012-12-31	0	17.5564	23.7471	6.1907	23.71	0	0.3037	41.9332	5112700	0	0.0836	7	0.4286	42.86	5	3
000623	2013000623	2013	2013-12-31	0	17.8001	24.09	6.2899	24.09	0	0.3167	37.1946	5313400	0	0.0836	7	0.4286	42.86	5	4
000623	2014000623	2014	2014-12-31	0	17.8001	24.09	6.2899	24.09	0	0.203	34.9442	6234400	0	0.2821	7	0.4286	42.86	5	4
000623	2015000623	2015	2015-12-31	0	5.9335	26.0689	20.1354	25.92	0	0.2226	35.0595	9617200	0	0.2821	7	0.4286	42.86	5	4
000623	2016000623	2016	2016-12-31	0	6.803	26.8089	20.0059	26.66	0	0.497	47.8789	7110300	0	0.2821	7	0.4286	42.86	5	4
000623	2017000623	2017	2017-12-31	0	6.803	26.8089	20.0059	26.66	0	0.5713	48.9435	7170600	0	0.211	7	0.4286	42.86	5	5
000623	2018000623	2018	2018-12-31	0	15.2375	26.9335	11.696	26.66	0	0.5225	46.2182	5961900	0	0.2882	7	0.4286	42.86	5	4
000623	2019000623	2019	2019-12-31	0	6.3427	26.8593	20.5166	26.65	0	0.5227	46.5962	6227900	0	0.3075	6	0.5	50	5	4
000623	2020000623	2020	2020-12-31	0	10.6987	27.0915	16.3928	26.65	0	0.373	41.8231	6051100	0	0.3359	9	0.3333	33.33	5	4
000623	2021000623	2021	2021-12-31	0	18.0378	28.12	10.0822	28.12	0	0.2792	39.7137	5736700	0	0.3359	9	0.3333	33.33	5	4
000625	2006000625	2006	2006-12-31	1	45.55	45.55	0	45.55	1	0.1706	64.3841	1221800	0	0.0008	15	0.3333	33.33	7	12
000625	2007000625	2007	2007-12-31	1	45.55	45.55	0	45.55	1	0.1719	66.9055	1250700	0	0.001	15	0.3333	33.33	7	10
000625	2008000625	2008	2008-12-31	1	45.55	45.55	0	45.55	1	0.0681	50.6239	1440200	0	0.0005	13	0.3846	38.46	7	10
000625	2009000625	2009	2009-12-31	1	45.55	45.55	0	45.55	1	0.0942	57.4291	1567200	0	0.0005	13	0.3846	38.46	6	11
000625	2010000625	2010	2010-12-31	1	45.71	45.71	0	45.71	1	0.072	52.2086	1866500	0	0.0005	15	0.3333	33.33	5	12
000625	2011000625	2011	2011-12-31	1	43.33	43.33	0	43.33	1	0.1202	53.4098	1999603	0	0.0005	15	0.3333	33.33	7	14
000625	2012000625	2012	2012-12-31	1	35.9667	46.71	10.7433	44.93	1	0.1289	65.935	2.19156e+06	0	0.0005	15	0.3333	33.33	7	14
000625	2013000625	2013	2013-12-31	1	32.6711	42.43	9.7589	41.04	1	0.114	67.6623	2.55276e+06	0	0.0005	15	0.3333	33.33	7	13
000625	2014000625	2014	2014-12-31	1	30.8616	40.08	9.2184	39.11	1	0.1076	59.8401	2823504	0	0.0007	13	0.3846	38.46	7	12
000625	2015000625	2015	2015-12-31	1	30.8616	40.08	9.2184	39.11	1	0.1562	53.5655	2749203	0	0.0005	13	0.3846	38.46	7	13
000625	2016000625	2016	2016-12-31	1	32.2014	41.82	9.6186	40.88	1	0.1632	55.7237	2960507	0	0.0005	13	0.4615	46.15	5	14
000625	2017000625	2017	2017-12-31	1	43.11	43.11	0	40.88	1	0.2268	55.3087	3558383	0	0.0005	13	0.5385	53.85	5	14
000625	2018000625	2018	2018-12-31	1	44.09	44.09	0	19.32	1	1.3247	57.0029	2.32488e+06	0	0.0005	14	0.5714	57.14	4	15
000625	2019000625	2019	2019-12-31	1	44.14	44.14	0	19.32	0	1.385	61.0705	2228549	0	0.0005	14	0.5714	57.14	5	14
000625	2020000625	2020	2020-12-31	1	44.17	44.17	0	19.05	1	1.5759	61.928	5967142	0	0.0005	13	0.6154	61.54	5	15
000625	2021000625	2021	2021-12-31	1	41.59	41.59	0	17.97	1	1.5687	54.2646	7370630	0	0.052	15	0.5333	53.33	4	15
000629	2006000629	2006	2006-12-31	1	45.1093	53.22	8.1107	53.22	1	0.1058	61.6294	782071	0	0.0073	9	0.3333	33.33	5	6
000629	2007000629	2007	2007-12-31	1	40.4475	47.72	7.2725	47.72	1	0.1065	57.9071	987680	0	0.0051	9	0.4444	44.44	5	7
000629	2008000629	2008	2008-12-31	1	32.9971	38.93	5.9329	38.93	1	0.365	62.1756	838803	0	0.0036	9	0.4444	44.44	5	8
000629	2009000629	2009	2009-12-31	1	35.49	35.49	0	30.63	1	0.9474	79.2853	0	0	0.0021	9	0.4444	44.44	4	5
000629	2010000629	2010	2010-12-31	1	35.49	35.49	0	30.63	1	0.9109	79.2418	45000	0	0.0016	11	0.4545	45.45	3	6
000629	2011000629	2011	2011-12-31	1	35.49	35.49	0	30.63	1	0.9158	70.2726	90000	0	0.0016	11	0.4545	45.45	3	7
000629	2012000629	2012	2012-12-31	1	35.49	35.49	0	30.63	1	0.9158	69.5983	1431073	1	0.0016	10	0.5	50	3	8
000629	2013000629	2013	2013-12-31	1	35.49	35.49	0	30.63	1	0.9158	65.0613	1066100	0	0.0007	11	0.3636	36.36	5	5
000629	2014000629	2014	2014-12-31	1	35.49	35.49	0	30.63	1	0.9158	63.0943	1165100	0	0.0007	11	0.3636	36.36	5	3
000629	2015000629	2015	2015-12-31	1	35.49	35.49	0	35.49	1	0.6963	64.3749	995400	0	0.0007	11	0.3636	36.36	5	3
000629	2016000629	2016	2016-12-31	1	56.9913	58.68	1.6887	35.49	1	0.6963	63.5919	1240300	0	0.003	9	0.3333	33.33	5	4
000629	2017000629	2017	2017-12-31	1	56.9738	58.68	1.7062	35.49	1	0.6963	63.2706	1543300	0	0.003	9	0.3333	33.33	5	6
000629	2018000629	2018	2018-12-31	1	56.9738	58.68	1.7062	35.49	1	0.6963	63.533	2192400	0	0.0032	9	0.3333	33.33	5	6
000629	2019000629	2019	2019-12-31	1	57.635	58.68	1.045	35.49	1	0.6963	65.3689	1959000	0	0.0032	9	0.3333	33.33	5	6
000629	2020000629	2020	2020-12-31	1	57.6712	58.68	1.0088	35.49	1	0.6963	63.4814	1756500	0	0.0002	8	0.375	37.5	5	5
000629	2021000629	2021	2021-12-31	1	51.6712	52.68	1.0088	29.49	0	0.9898	64.6625	2454300	0	0.0002	10	0.4	40	6	4
000630	2006000630	2006	2006-12-31	1	35.49	35.49	0	35.49	1	0.1279	41.4554	639000		0.0067	9	0.3333	33.33	5	3
000630	2007000630	2007	2007-12-31	1	56.92	56.92	0	56.923	1	0.033	59.8903	846000	0	0.0033	11	0.3636	36.36	6	5
000630	2008000630	2008	2008-12-31	1	46.4979	56.92	10.4221	56.92	1	0.0235	59.4448	874200	0	0.0033	11	0.3636	36.36	6	5
000630	2009000630	2009	2009-12-31	1	46.4979	56.92	10.4221	56.92	1	0.0473	63.785	961500	0	0.0033	10	0.4	40	7	4
000630	2010000630	2010	2010-12-31	1	46.5004	56.923	10.4226	56.923	0	0.0676	74.8797	785500	0	0.0029	12	0.3333	33.33	7	5
000630	2011000630	2011	2011-12-31	1	42.3399	51.83	9.4901	51.83	0	0.0602	60.2669	1196900	0	0.0027	12	0.3333	33.33	7	5
000630	2012000630	2012	2012-12-31	1	42.3399	51.83	9.4901	51.83	0	0.0515	61.4279	1819000	0	0.0027	14	0.3571	35.71	7	6
000630	2013000630	2013	2013-12-31	1	42.3399	51.83	9.4901	51.83	0	0.0475	58.2815	1635600	0	0.0027	13	0.3846	38.46	7	6
000630	2014000630	2014	2014-12-31	1	32.3084	39.55	7.2416	39.55	0	0.4326	68.8464	1327200	0	0.0027	10	0.4	40	6	7
000630	2015000630	2015	2015-12-31	1	32.3084	39.55	7.2416	39.55	0	0.1353	46.0622	1387800	0	0.0026	12	0.3333	33.33	7	5
000630	2016000630	2016	2016-12-31	1	32.3084	39.55	7.2416	39.55	0	0.0579	50.5334	1169100	0	0.0022	12	0.3333	33.33	7	4
000630	2017000630	2017	2017-12-31	1	36.53	36.53	0	36.53	1	0.2409	50.0406	1496000	0	0.001	12	0.3333	33.33	7	5
000630	2018000630	2018	2018-12-31	1	36.53	36.53	0	36.53	1	0.2414	49.5346	1337700	0	0.0011	12	0.3333	33.33	7	4
000630	2019000630	2019	2019-12-31	1	36.53	36.53	0	36.53	1	0.2606	51.0721	1569300	0	0.0006	12	0.3333	33.33	7	3
000630	2020000630	2020	2020-12-31	1	36.53	36.53	0	36.53	0	0.2926	52.2486	1679600	0	0.0017	12	0.3333	33.33	7	4
000630	2021000630	2021	2021-12-31	1	36.53	36.53	0	36.53	0	0.1314	45.5436	2135900	0	0.0018	11	0.3636	36.36	7	4
000633	2006000633	2006	2006-12-31	0	2.7927	13.6	10.8073	22.32	0	1.3423	56.74	732000	0	0	9	0.3333	33.33	5	5
000633	2007000633	2007	2007-12-31	0	10.728	29.99	19.262	29.99	0	0.8926	57.768	732000	0	0	9	0.3333	33.33	5	3
000633	2008000633	2008	2008-12-31	0	7.1477	25	17.8523	31.97	0	0.7867	57.658	585000		0	9	0.3333	33.33	5	2
000633	2009000633	2009	2009-12-31	0	9.2801	29.5	20.2199	52.43	0	0.0248	53.2626	856200		0	9	0.3333	33.33	5	3
000633	2010000633	2010	2010-12-31	0	9.2801	29.5	20.2199	52.43	0	0.0591	55	795000	0	0	9	0.3333	33.33	5	5
000633	2011000633	2011	2011-12-31	0	6.5225	29.5	22.9775	36.85	0	0.4868	46.638	879000	0	0	9	0.3333	33.33	4	6
000633	2012000633	2012	2012-12-31	0	5.1959	23.5	18.3041	36.85	0	0.4714	46.33	918200	0	0	9	0.3333	33.33	5	4
000633	2013000633	2013	2013-12-31	0	5.1775	23.5	18.3225	36.72	0	0.405	52.35	946200	0	0	9	0.3333	33.33	5	5
000633	2014000633	2014	2014-12-31	0	5.1775	23.5	18.3225	36.72	0	0.3587	45.27	1084100	0	0	9	0.3333	33.33	5	3
000633	2015000633	2015	2015-12-31	0	13.66	13.66	0	13.66	0	2.0688	35.7062	780000	0	0.0163	9	0.3333	33.33	5	3
000633	2016000633	2016	2016-12-31	0	19.8	20	0.2	20	0	1.118	28.24	1304000	0	0.0607	9	0.3333	33.33	5	3
000633	2017000633	2017	2017-12-31	0	19.8	20	0.2	20	0	1.112	28.0683	1454500	1	0	9	0.3333	33.33	5	4
000633	2018000633	2018	2018-12-31	0	12	20	8	20	0	0.96	38.3051	1614900	1	0	9	0.3333	33.33	5	3
000633	2019000633	2019	2019-12-31	0	20	20	0	20	0	0.9255	37.9407	2036100	1	0.0008	9	0.3333	33.33	5	4
000633	2020000633	2020	2020-12-31	0	20	20	0	20	0	0.7925	34.18	2022300	1	0.0006	9	0.3333	33.33	5	4
000633	2021000633	2021	2021-12-31	0	20	20	0	20	0	0.7385	33.6898	966700	1	0.001	8	0.375	37.5	4	4
000635	2006000635	2006	2006-12-31	1	3.7679	17.79	14.0221	21.18	1	0.7332	40.7901	377532	0	0	9	0.3333	33.33	5	5
000635	2007000635	2007	2007-12-31	1	3.7679	17.79	14.0221	21.18	1	0.7833	43.684	249300	0	0	9	0.3333	33.33	5	5
000635	2008000635	2008	2008-12-31	1	3.8978	17.79	13.8922	21.91	0	0.6052	38.4283	676400	0	0	9	0.3333	33.33	5	7
000635	2009000635	2009	2009-12-31	1	6.0485	22.11	16.0615	22.11	0	0.5486	54.896	714500	0	0	9	0.3333	33.33	5	6
000635	2010000635	2010	2010-12-31	1	5.8609	22.28	16.4191	22.28	0	0.43	41.9315	780000	0	0.007	9	0.3333	33.33	5	8
000635	2011000635	2011	2011-12-31	1	17.0233	25.6	8.5767	22.28	0	0.4354	36.9573	788600	0	0.007	9	0.3333	33.33	5	8
000635	2012000635	2012	2012-12-31	1	39.1006	53.19	14.0894	51.25	1	0.1881	63.453	803918	0	0	9	0.3333	33.33	5	6
000635	2013000635	2013	2013-12-31	1	38.7964	53.19	14.3936	51.25	1	0.1165	57.52	903451	0	0	9	0.3333	33.33	5	6
000635	2014000635	2014	2014-12-31	1	37.7909	52.08	14.2891	51.25	1	0.0993	56.72	1056700	0	0	9	0.3333	33.33	5	5
000635	2015000635	2015	2015-12-31	1	37.1252	51.25	14.1248	51.25	0	0.046	52.0583	1221900	0	0	9	0.3333	33.33	5	6
000635	2016000635	2016	2016-12-31	1	37.1252	51.25	14.1248	51.25	0	0.0457	51.5333	1313800	0	0	8	0.375	37.5	4	6
000635	2017000635	2017	2017-12-31	1	37.1252	51.25	14.1248	51.25	0	0.1428	56.7907	1423600	0	0	8	0.375	37.5	4	7
000635	2018000635	2018	2018-12-31	1	37.1252	51.25	14.1248	51.25	0	0.142	55.8739	1465300	0	0	7	0.4286	42.86	4	7
000635	2019000635	2019	2019-12-31	1	37.1252	51.25	14.1248	51.25	0	0.0732	52.1145	1629700	0	0	9	0.3333	33.33	5	7
000635	2020000635	2020	2020-12-31	1	37.1252	51.25	14.1248	51.25	0	0.0788	51.25	2139400	0	0	9	0.3333	33.33	5	7
000635	2021000635	2021	2021-12-31	1	51.2198	51.247	0.0272	51.25	0	0.057	51.2503	2305600	0	0	9	0.3333	33.33	5	7
000636	2006000636	2006	2006-12-31	1	21.24	21.24	0	21.24	1	0.7133	42.9151	1031900	0	0.0192	11	0.3636	36.36	4	6
000636	2007000636	2007	2007-12-31	1	21.24	21.24	0	21.24	1	0.4925	34.3395	1176300	0	0.0011	9	0.3333	33.33	3	6
000636	2008000636	2008	2008-12-31	1	18.25	18.25	0	18.25	1	0.4904	30.6417	1771400	0	0	13	0.3846	38.46	3	9
000636	2009000636	2009	2009-12-31	1	18.25	18.25	0	18.25	1	0.3907	26.9099	1461900	0	0	13	0.3846	38.46	3	8
000636	2010000636	2010	2010-12-31	1	18.25	18.25	0	18.25	0	0.2378	23.7215	2015700	0	0	13	0.3846	38.46	3	8
000636	2011000636	2011	2011-12-31	1	21.32	21.32	0	18.25	0	0.3693	27.4799	3584900	0	0	13	0.3846	38.46	3	7
000636	2012000636	2012	2012-12-31	1	23.46	23.46	0	18.25	0	0.4838	29.3248	2207000	0	0	13	0.3846	38.46	3	7
000636	2013000636	2013	2013-12-31	1	23.46	23.46	0	18.25	0	0.4838	29.2708	2065100	0	0	9	0.4444	44.44	5	7
000636	2014000636	2014	2014-12-31	1	26.54	26.54	0	22.21	1	0.4543	36.4946	2026800	0	0	9	0.4444	44.44	5	7
000636	2015000636	2015	2015-12-31	1	23.94	23.94	0	20.03	1	0.5112	36.5612	2087200	0	0	9	0.4444	44.44	5	7
000636	2016000636	2016	2016-12-31	1	23.94	23.94	0	20.03	1	0.4898	43.6924	2467700	0	0	9	0.4444	44.44	5	7
000636	2017000636	2017	2017-12-31	1	23.99	23.99	0	20.03	0	0.3759	34.8797	4884300	0	0	9	0.4444	44.44	5	5
000636	2018000636	2018	2018-12-31	1	20.5	20.5	0	20.03	0	0.3195	29.186	3493400	0	0	9	0.4444	44.44	5	6
000636	2019000636	2019	2019-12-31	1	20.5	20.5	0	20.03	0	0.1792	32.1982	13874300	0	0	8	0.5	50	5	6
000636	2020000636	2020	2020-12-31	1	20.4516	20.5	0.0484	20.03	0	0.4503	44.1716	4302700	0	0	8	0.375	37.5	3	5
000636	2021000636	2021	2021-12-31	1	18.45	20.5	2.05	20.5	0	0.1795	32.0686	7709900	0	0	9	0.3333	33.33	3	7
000637	2006000637	2006	2006-12-31	0	23.6	29.5	5.9	29.5	0	1.2529	71.2662	775000	0	0.0078	9	0.3333	33.33	5	8
000637	2007000637	2007	2007-12-31	0	2.3268	29.5	27.1732	29.5	0	1.239	67.9396	725000	0	0.006	9	0.3333	33.33	4	8
000637	2008000637	2008	2008-12-31	0	23.6	29.5	5.9	29.5	0	0.8746	56.62	875000	0	0.0043	9	0.3333	33.33	3	6
000637	2009000637	2009	2009-12-31	0	23.6	29.5	5.9	29.5	0	0.8227	55.1	2314000	0	0.0043	9	0.3333	33.33	3	6
000637	2010000637	2010	2010-12-31	0	23.6	29.5	5.9	29.5	0	0.7797	53.56	1877000	1	0.0043	8	0.375	37.5	3	6
000637	2011000637	2011	2011-12-31	0	23.6	29.5	5.9	29.5	0	0.7295	52.7387	2314000	0	0.0043	9	0.3333	33.33	3	6
000637	2012000637	2012	2012-12-31	0	23.6	29.5	5.9	29.5	0	0.7149	52.0218	2314000	0	0.0043	9	0.3333	33.33	2	6
000637	2013000637	2013	2013-12-31	0	23.6	29.5	5.9	29.5	0	0.7278	50.9774	2314000	0	0.0043	9	0.3333	33.33	3	6
000637	2014000637	2014	2014-12-31	0	23.6	29.5	5.9	29.5	0	0.6268	46.5869	2127000	1	0.0018	9	0.3333	33.33	3	7
000637	2015000637	2015	2015-12-31	0	23.718	29.5	5.782	29.5	0	0.5695	46.6258	2127000	1	0.0018	8	0.375	37.5	3	7
000637	2016000637	2016	2016-12-31	0	23.718	29.5	5.782	29.5	0	0.5827	47.9544	1763000	0	0.0018	9	0.3333	33.33	3	5
000637	2017000637	2017	2017-12-31	0	23.718	29.5	5.782	29.5	0	0.5664	46.1218	2078500	0	0.0018	9	0.3333	33.33	3	4
000637	2018000637	2018	2018-12-31	0	23.718	29.5	5.782	29.5	0	0.5624	45.657	2314000	0	0.0018	9	0.3333	33.33	3	5
000637	2019000637	2019	2019-12-31	0	9.8819	29.5	19.6181	29.5	0	0.6075	45.9705	10481500	0	0.0018	9	0.3333	33.33	3	5
000637	2020000637	2020	2020-12-31	0	9.7647	29.15	19.3853	29.15	0	0.6123	45.01	7403800	0	0.0018	9	0.3333	33.33	3	5
000637	2021000637	2021	2021-12-31	0	9.7647	29.15	19.3853	29.15	0	0.5894	45.1	6720400	0	0	9	0.3333	33.33	3	6
000639	2006000639	2006	2006-12-31	0	3.0846	27.72	24.6354	20.91	0	1.0359	43.9228	514800	0	0.0073	13	0.3077	30.77	7	3
000639	2007000639	2007	2007-12-31	0	1.8277	20.91	19.0823	20.91	0	0.9871	44.9642	514800	0	0.0073	13	0.3077	30.77	7	3
000639	2008000639	2008	2008-12-31	0	2.7141	12.98	10.2659	20.91	0	0.6604	35.79	334800	0	0.0046	9	0.3333	33.33	5	3
000639	2009000639	2009	2009-12-31	0	10.5225	17.43	6.9075	20.91	0	0.3089	29.36	373600	0	0.0046	9	0.3333	33.33	5	3
000639	2010000639	2010	2010-12-31	0	33.5187	52.08	18.5613	41.96	0	0.3901	71.38	914400	0	0	8	0.375	37.5	4	2
000639	2011000639	2011	2011-12-31	0	33.5187	52.08	18.5613	41.96	0	0.3887	77.8199	1154900	0	0	9	0.3333	33.33	3	5
000639	2012000639	2012	2012-12-31	0	33.5187	52.08	18.5613	41.96	0	0.3546	64.0344	1200000	0	0	9	0.3333	33.33	3	4
000639	2013000639	2013	2013-12-31	0	33.9822	52.08	18.0978	41.96	0	0.3503	63.2417	1100000	0	0	9	0.3333	33.33	3	4
000639	2014000639	2014	2014-12-31	0	33.9822	52.08	18.0978	41.96	0	0.3684	62.1912	802800	0	0	9	0.3333	33.33	3	5
000639	2015000639	2015	2015-12-31	0	34.5529	52.25	17.6971	42.13	0	0.3864	63.1441	900000	0	0	9	0.3333	33.33	3	5
000639	2016000639	2016	2016-12-31	0	41.8496	60.52	18.6704	35	0	0.8566	75.6606	860000	0	0	9	0.3333	33.33	3	5
000639	2017000639	2017	2017-12-31	0	42.5273	61.5	18.9727	35.98	0	0.8577	75.3947	1000000	0	0.1595	9	0.3333	33.33	3	6
000639	2018000639	2018	2018-12-31	0	35.1005	50.76	15.6595	29.7	0	1.0535	69.9701	1000000	0	0.3803	9	0.3333	33.33	3	5
000639	2019000639	2019	2019-12-31	0	14.3237	31	16.6763	29.7	0	1.1061	65.5515	1037500	1	0.3804	9	0.3333	33.33	3	5
000639	2020000639	2020	2020-12-31	0	14.0479	26.85	12.8021	29.7	0	1.1061	65.4824	1278200	0	0.0002	9	0.3333	33.33	3	4
000639	2021000639	2021	2021-12-31	0	13.2056	25.24	12.0344	29.7	0	1.1061	65.2751	1278200	0	0.0002	8	0.375	37.5	3	4
000650	2006000650	2006	2006-12-31	0	49.094	67.16	18.066	67.16	0	0.0268	67.16	40200	0	0	8	0.375	37.5	3	6
000650	2007000650	2007	2007-12-31	0	44.6349	61.06	16.4251	61.06	0	0.0545	63.66	239100	0	0	8	0.375	37.5	5	5
000650	2008000650	2008	2008-12-31	0	44.6349	61.06	16.4251	61.06	0	0.0871	70.0204	510000	0	0	9	0.3333	33.33	5	5
000650	2009000650	2009	2009-12-31	0	35.0734	47.98	12.9066	47.98	0	0.2614	82.7487	780900	0	0	9	0.3333	33.33	4	5
000650	2010000650	2010	2010-12-31	0	33.2897	45.54	12.2503	45.54	0	0.3373	80.2078	1236100	0	0	9	0.3333	33.33	5	7
000650	2011000650	2011	2011-12-31	0	33.2943	45.54	12.2457	45.54	0	0.2402	84.6265	1412200	0	0	9	0.3333	33.33	4	7
000650	2012000650	2012	2012-12-31	0	32.5632	44.54	11.9768	44.54	0	0.1929	65.0776	1919700	0	0	8	0.375	37.5	4	5
000650	2013000650	2013	2013-12-31	0	32.5632	44.54	11.9768	44.54	0	0.1486	52.727	1817300	0	0.0353	8	0.375	37.5	4	5
000650	2014000650	2014	2014-12-31	0	22.6479	29.4	6.7521	25.11	0	0.8363	27.1127	1654400	0	0.0353	9	0.3333	33.33	4	5
000650	2015000650	2015	2015-12-31	0	19.206	26.27	7.064	26.27	0	0.3666	29.2089	1719200	0	0.0372	9	0.3333	33.33	5	5
000650	2016000650	2016	2016-12-31	0	19.206	26.27	7.064	26.27	0	0.3944	31.0166	1892000	0	0.0372	9	0.3333	33.33	5	5
000650	2017000650	2017	2017-12-31	0	19.206	26.27	7.064	26.27	0	0.3552	28.1008	2100200	0	0.0372	9	0.3333	33.33	5	5
000650	2018000650	2018	2018-12-31	0	19.206	26.27	7.064	26.27	0	0.5896	41.1921	2849100	0	6.2392	9	0.3333	33.33	5	5
000650	2019000650	2019	2019-12-31	0	19.206	26.27	7.064	26.27	0	0.2962	26.8625	2968700	0	6.2392	9	0.3333	33.33	5	5
000650	2020000650	2020	2020-12-31	0	16.9908	23.24	6.2492	23.24	0	0.4303	34.2472	3199000	0	5.519	9	0.3333	33.33	5	5
000650	2021000650	2021	2021-12-31	0	16.9908	23.24	6.2492	23.24	0	0.5245	46.0393	2778800	0	0.0329	8	0.375	37.5	5	5
000651	2006000651	2006	2006-12-31	1				40.84	1	0.3144	71.3785	1860000	0	0.7142	7	0.4286	42.86	3	4
000651	2007000651	2007	2007-12-31	1				22.58	1	0.6484	78.9663	3730000	0	1.3715	9	0.3333	33.33	3	4
000651	2008000651	2008	2008-12-31	1				22.58	1	0.7272	77.6793	3340000	0	1.3801	9	0.3333	33.33	3	5
000651	2009000651	2009	2009-12-31	1				19.45	0	0.801	70.6831	5800000	0	1.7921	9	0.3333	33.33	3	4
000651	2010000651	2010	2010-12-31	1				19.45	0	0.7882	61.2646	7550000	0	1.7893	8	0.375	37.5	3	4
000651	2011000651	2011	2011-12-31	1	20.0837	20.67	0.5863	19.45	0	0.7429	63.6742	13730000	0	1.7893	8	0.375	37.5	3	4
000651	2012000651	2012	2012-12-31	1	18.8173	19.37	0.5527	18.22	0	0.7827	69.1517	10990000	1	0.9599	8	0.375	37.5	3	4
000651	2013000651	2013	2013-12-31	1	18.8173	19.37	0.5527	18.22	0	0.8573	62.2538	11540000	1	0.9462	8	0.375	37.5	3	5
000651	2014000651	2014	2014-12-31	1	18.7082	19.16	0.4518	18.22	0	0.8904	53.5729	15597200	1	0.9431	9	0.3333	33.33	3	5
000651	2015000651	2015	2015-12-31	1	18.22	18.22	0	18.22	0	0.7964	41.7498	15120200	1	0.9659	9	0.3333	33.33	3	6
000651	2016000651	2016	2016-12-31	1	18.22	18.22	0	18.22	0	0.9599	47.2401	13512300	1	0.9999	8	0.375	37.5	3	6
000651	2017000651	2017	2017-12-31	1	18.22	18.22	0	18.22	0	1.2684	55.6993	15431800	1	0.9965	7	0.4286	42.86	3	7
000651	2018000651	2018	2018-12-31	1	18.22	18.22	0	18.22	0	1.2069	51.3701	19300000	1	0.9977	6	0.3333	33.33	3	7
000651	2019000651	2019	2019-12-31	1	18.22	18.22	0	18.22	0	1.5467	59.0812	16410000	1	1.011	9	0.3333	33.33	3	6
000651	2020000651	2020	2020-12-31							1.5727	58.9622	16200000	1	0.9927	8	0.375	37.5	3	7
000651	2021000651	2021	2021-12-31							1.6645	47.0048	18646700	1	0.8852	7	0.4286	42.86	3	7
000657	2006000657	2006	2006-12-31	1	19	35.28	16.28	23.77	1	0.9192	60.2631	367948	0	0	9	0.3333	33.33	3	3
000657	2007000657	2007	2007-12-31	1	17.5047	35.28	17.7753	23.77	1	0.7329	45.7849	980000	0	0	8	0.375	37.5	3	4
000657	2008000657	2008	2008-12-31	1	18.7266	35.28	16.5534	35.28	1	0.1757	42.11	980000	0	0	9	0.3333	33.33	3	4
000657	2009000657	2009	2009-12-31	1	18.7266	35.28	16.5534	35.28	1	0.1695	41.18	924000	0	0	9	0.3333	33.33	3	4
000657	2010000657	2010	2010-12-31	1	9.7706	35.5	25.7294	35.28	1	0.1145	40.5	980000	0	0	9	0.3333	33.33	3	4
000657	2011000657	2011	2011-12-31	1	16.6133	35.5	18.8867	35.28	1	0.1145	40.5	996300	0	0	9	0.3333	33.33	3	4
000657	2012000657	2012	2012-12-31	1	16.3933	35.28	18.8867	35.28	1	0.1145	40.5	980000	0	0	9	0.3333	33.33	3	5
000657	2013000657	2013	2013-12-31	1	33.767	53.08	19.313	72.67	1	0.0323	74.3478	1090400	0	0	9	0.3333	33.33	3	6
000657	2014000657	2014	2014-12-31	1	30.6424	57.44	26.7976	60.94	1	0.1454	75.8146	1040000	0	0	9	0.3333	33.33	5	5
000657	2015000657	2015	2015-12-31	1	53.3469	60.94	7.5931	60.94	1	0.05	65.4998	806800	0	0	9	0.3333	33.33	5	5
000657	2016000657	2016	2016-12-31	1	53.3469	60.94	7.5931	60.94	1	0.0464	62.4112	1154500	0	0	9	0.3333	33.33	6	5
000657	2017000657	2017	2017-12-31	1	53.3469	60.94	7.5931	60.94	1	0.0502	63.5734	1838300	0	0	9	0.3333	33.33	7	6
000657	2018000657	2018	2018-12-31	1	53.3469	60.94	7.5931	60.94	1	0.0566	62.9461	3115400	0	0	7	0.4286	42.86	5	6
000657	2019000657	2019	2019-12-31	1	53.3469	60.94	7.5931	60.94	1	0.0771	64.1474	3278000	0	0	7	0.4286	42.86	5	6
000657	2020000657	2020	2020-12-31	1	44.5316	50.87	6.3384	50.87	1	0.172	65.0454	3254500	0	0	7	0.4286	42.86	5	6
000657	2021000657	2021	2021-12-31	1	43.7175	49.94	6.2225	49.94	1	0.0963	64.1178	3307200	0	0.2498	7	0.4286	42.86	5	6
000659	2006000659	2006	2006-12-31	0	35.29	35.29	0	34.87	0	0.0714	36.895	807800	0	0.0807	6	0.3333	33.33	3	5
000659	2007000659	2007	2007-12-31	0	25.7578	29	3.2422	29	0	0.2431	36.5027	944600		0	6	0.3333	33.33	3	5
000659	2008000659	2008	2008-12-31	0	29	29	0	29	0	0.3786	39.1415	4260300	0	0	8	0.375	37.5	3	6
000659	2009000659	2009	2009-12-31	0	23.5543	29	5.4457	29	0	0.1372	33.2185	4215600	0	0	9	0.3333	33.33	3	4
000659	2010000659	2010	2010-12-31	0	21.4344	26.39	4.9556	26.39	0	0.2353	35.8645	5912100	0	0	8	0.375	37.5	3	4
000659	2011000659	2011	2011-12-31	0	21.4344	26.39	4.9556	26.39	0	0.2728	36.8363	6688800	0	0	9	0.3333	33.33	3	4
000659	2012000659	2012	2012-12-31	0	21.4344	26.39	4.9556	26.39	0	0.2156	33.7228	4515700	0	0	9	0.3333	33.33	3	5
000659	2013000659	2013	2013-12-31	0	21.4344	26.39	4.9556	26.39	0	0.1569	28.7681	4470000	0	0	9	0.3333	33.33	3	4
000659	2014000659	2014	2014-12-31	0	21.4344	26.39	4.9556	24.06	0	0.1168	24.4068	5456300	0	0	9	0.3333	33.33	3	4
000659	2015000659	2015	2015-12-31	0	11.39	11.39	0	11.39	0	0.2783	13.9	2201900	1	0	9	0.3333	33.33	3	2
000659	2016000659	2016	2016-12-31	0	11.39	11.39	0	11.39	0	0.2608	11.85	2320800	1	0	9	0.3333	33.33	3	2
000659	2017000659	2017	2017-12-31	0	11.39	11.39	0	11.39	0	0.4258	11.39	3197700	0	0	9	0.3333	33.33	3	2
000659	2018000659	2018	2018-12-31	0	11.39	11.39	0	22.61	0	1.3802	22.61	3635000	0	0	9	0.3333	33.33	3	3
000659	2019000659	2019	2019-12-31	0	15.71	15.71	0	15.71	0	1.0115	27.1	5800000	0	0	8	0.375	37.5	3	4
000659	2020000659	2020	2020-12-31	0	15.71	15.71	0	15.71	0	1.0115	27.1	3750000	0	0	9	0.3333	33.33	3	5
000659	2021000659	2021	2021-12-31	0	15.71	15.71	0	15.71	0	0.8351	27.7598	4620000	0	0	8	0.375	37.5	3	5
000661	2006000661	2006	2006-12-31	1	34.63	34.63	0	34.63	1	0.2483	48.5673	231170	1	0.0044	9	0.3333	33.33	3	5
000661	2007000661	2007	2007-12-31	1	18.606	26.58	7.974	26.58	1	0.3712	40.5757	231170	1	0.0033	8	0.375	37.5	3	5
000661	2008000661	2008	2008-12-31	1	18.606	26.58	7.974	26.58	1	0.2002	31.309	287000	1	0.0029	8	0.375	37.5	3	5
000661	2009000661	2009	2009-12-31	1	24.35	26.58	2.23	26.58	1	0.2453	31.7531	1201100	1	0.0029	9	0.3333	33.33	3	4
000661	2010000661	2010	2010-12-31	1	22.1696	24.2	2.0304	24.2	0	0.4025	39.3935	2242000	1	0.0022	9	0.3333	33.33	3	5
000661	2011000661	2011	2011-12-31	1	22.1696	24.2	2.0304	24.2	0	0.4496	46.6083	2842000	1	0.0022	9	0.3333	33.33	3	4
000661	2012000661	2012	2012-12-31	1	16.94	24.2	7.26	24.2	0	0.4955	55.934	2932300	1	0.0029	9	0.3333	33.33	3	4
000661	2013000661	2013	2013-12-31	1				21.67	0	0.431	54.1117	6335800	1	0.0029	9	0.3333	33.33	3	6
000661	2014000661	2014	2014-12-31	1				22.28	0	0.4565	51.6546	5092700	0	0.0029	9	0.3333	33.33	3	4
000661	2015000661	2015	2015-12-31	1				22.28	0	0.3586	42.3693	6292300	0	0.0695	9	0.3333	33.33	3	5
000661	2016000661	2016	2016-12-31	1				22.36	0	0.2777	44.7796	6012300	0	0.0833	9	0.3333	33.33	3	5
000661	2017000661	2017	2017-12-31	1				22.36	0	0.3533	58.9614	5994700	0	0.1023	9	0.3333	33.33	3	5
000661	2018000661	2018	2018-12-31	1	18.8361	22.36	3.5239	22.36	0	0.3256	64.6821	3747000	0	0.0583	8	0.375	37.5	3	6
000661	2019000661	2019	2019-12-31	1	15.8371	18.8	2.9629	18.8	0	1.0441	53.7297	5832000	0	0.0644	8	0.375	37.5	3	6
000661	2020000661	2020	2020-12-31	1	15.8691	18.8	2.9309	18.8	0	0.933	52.2822	5832000	0	0.0671	9	0.3333	33.33	3	6
000661	2021000661	2021	2021-12-31	1	15.8698	18.8	2.9302	18.8	0	0.792	46.1044	5322000	0	0.0657	9	0.3333	33.33	3	6
000663	2006000663	2006	2006-12-31	1	32	32	0	32	1	0.63	60.4626	391119	0	0.0338	9	0.3333	33.33	5	8
000663	2007000663	2007	2007-12-31	1	32	32	0	32	1	0.7356	64.7445	338319	0	0.0075	9	0.3333	33.33	5	8
000663	2008000663	2008	2008-12-31	1	32	32	0	32	1	0.6213	55.5493	409426	0	0.0075	9	0.3333	33.33	5	8
000663	2009000663	2009	2009-12-31	1	32	32	0	32	1	0.6031	52.14	339600	0	0.002	7	0.4286	42.86	5	7
000663	2010000663	2010	2010-12-31	1	32	32	0	32	1	0.6031	51.3	363600	0	0.0011	9	0.3333	33.33	5	7
000663	2011000663	2011	2011-12-31	1	32	32	0	32	1	0.5744	50.4231	469400	0	0.0011	9	0.3333	33.33	5	7
000663	2012000663	2012	2012-12-31	1	32	32	0	32	1	0.4834	46.54	424400	0	0.0011	9	0.3333	33.33	5	7
000663	2013000663	2013	2013-12-31	1	32	32	0	32	1	0.4125	43.4133	437300	0	0.0011	7	0.4286	42.86	5	8
000663	2014000663	2014	2014-12-31	1	32	32	0	32	1	0.4209	42.6166	437300	0	0.0011	7	0.4286	42.86	5	8
000663	2015000663	2015	2015-12-31	1	19.03	19.03	0	19.03	1	1.5759	39.1274	437300	0	0.0007	7	0.4286	42.86	5	8
000663	2016000663	2016	2016-12-31	1	19.03	19.03	0	19.03	1	1.5759	38.6434	1229300	0	15.7799	7	0.4286	42.86	5	8
000663	2017000663	2017	2017-12-31	1	19.03	19.03	0	19.03	1	1.5759	38.0711	1369300	0	15.7799	7	0.4286	42.86	5	8
000663	2018000663	2018	2018-12-31	1	19.03	19.03	0	19.03	1	1.5759	32.4716	1160600		15.7799	7	0.4286	42.86	5	7
000663	2019000663	2019	2019-12-31	1	19.27	19.27	0	19.27	1	1.3799	32.9336	1115600		14.4526	7	0.4286	42.86	5	7
000663	2020000663	2020	2020-12-31	1	19.27	19.27	0	19.27	0	1.3643	35.5182	919500	0	0.0013	7	0.4286	42.86	5	8
000663	2021000663	2021	2021-12-31	1	5.8966	19.27	13.3734	19.27	0	1.2465	30.4837	917400		0.0013	6	0.5	50	5	5
000670	2006000670	2006	2006-12-31	1	35.39	35.39	0	25.99	0	0.7199	43.833	120000	0	0	9	0.3333	33.33	3	6
000670	2007000670	2007	2007-12-31	0	5.198	20	14.802	25.99	0	0.7291	43.18	71100	0	0	9	0.3333	33.33	3	2
000670	2008000670	2008	2008-12-31	0	5.198	20	14.802	25.99	0	0.7291	43.18	791000	0	0	9	0.3333	33.33	3	6
000670	2009000670	2009	2009-12-31	0	6.4975	25	18.5025	25.99	0	0.7291	43.18	1032000	0	0	9	0.3333	33.33	3	6
000670	2010000670	2010	2010-12-31	0	5.198	20	14.802	25.99	0	0.7291	43.18	1186800	0	0	8	0.375	37.5	3	6
000670	2011000670	2011	2011-12-31	0	5.198	20	14.802	25.99	0	0.7291	43.18	1170900	1	0	9	0.3333	33.33	3	3
000670	2012000670	2012	2012-12-31	0	5.198	20	14.802	25.99	0	0.7291	43.18	949700	1	0	9	0.3333	33.33	3	3
000670	2013000670	2013	2013-12-31	0	5.198	20	14.802	25.99	0	0.7461	43.18	1149200	1	0	9	0.3333	33.33	3	3
000670	2014000670	2014	2014-12-31	0	15.3739	25.92	10.5461	25.92	0	0.6798	43.9765	1182100	0	0	9	0.3333	33.33	3	3
000670	2015000670	2015	2015-12-31	0	15.6439	26.19	10.5461	25.92	0	0.6331	48.7161	1794800	1	0.2698	9	0.3333	33.33	3	2
000670	2016000670	2016	2016-12-31	0	15.6439	26.19	10.5461	25.92	0	0.517	39.53	2857800	0	0.2698	9	0.3333	33.33	2	3
000670	2017000670	2017	2017-12-31	0	15.6439	26.19	10.5461	25.92	0	0.4796	37.7067	2566200	0	0.2698	9	0.3333	33.33	3	2
000670	2018000670	2018	2018-12-31	0	7.9405	13.18	5.2395	12.91	0	1.529	34.3276	2189200	0	0	8	0.375	37.5	3	4
000670	2019000670	2019	2019-12-31	0	12.495	14.7	2.205	14.7	0	1.1646	33.08	1515400	1	0	9	0.3333	33.33	3	4
000670	2020000670	2020	2020-12-31	0	12.9115	15.19	2.2785	15.19	0	1.0362	31.66	1728000	1	0	9	0.3333	33.33	3	4
000670	2021000670	2021	2021-12-31	0	12.9115	15.19	2.2785	15.19	0	1.0362	31.66	2911200	1	0	9	0.3333	33.33	3	4
000672	2006000672	2006	2006-12-31	1	25.96	25.96	0	25.96	1	1.1194	56.662	53000		0	6	0.3333	33.33	3	5
000672	2007000672	2007	2007-12-31	0	18.31	18.31	0	18.31	0	1.1748	37.4025	75500	0	0	7	0.2857	28.57	3	4
000672	2008000672	2008	2008-12-31	0	18.31	18.31	0	18.31	0	1.1748	37.402	84000	0	0	9	0.3333	33.33	3	5
000672	2009000672	2009	2009-12-31	0				17.17	0	1.2528	37.402	91400	0	0	11	0.4545	45.45	3	3
000672	2010000672	2010	2010-12-31	0				17.17	0	1.2528	37.402	105200	0	0	9	0.3333	33.33	3	3
000672	2011000672	2011	2011-12-31	0	13.4613	17.17	3.7087	17.17	0	1.2528	37.192	107300	0	0	9	0.3333	33.33	3	3
000672	2012000672	2012	2012-12-31	0	13.4613	17.17	3.7087	17.17	0	1.2528	37.192	112400	0	0	9	0.3333	33.33	3	2
000672	2013000672	2013	2013-12-31	0	15.3816	30.16	14.7784	30.16	0	1.5885	83.546	1730000	1	0	9	0.3333	33.33	5	4
000672	2014000672	2014	2014-12-31	0	15.9069	31.19	15.2831	31.19	0	1.5297	83.3518	1820000	1	0	9	0.3333	33.33	5	4
000672	2015000672	2015	2015-12-31	0	15.9069	31.19	15.2831	31.19	0	1.5297	82.1462	1860000	1	0.0157	9	0.3333	33.33	5	5
000672	2016000672	2016	2016-12-31	0	16.4577	32.27	15.8123	32.27	0	1.1326	68.9237	1900000	1	0.012	9	0.3333	33.33	5	5
000672	2017000672	2017	2017-12-31	0	16.4577	32.27	15.8123	32.27	0	0.9777	64.9144	1900000	1	0	9	0.3333	33.33	5	5
000672	2018000672	2018	2018-12-31	0	16.4577	32.27	15.8123	32.27	0	0.9755	65.4565	2649000	1	0	9	0.3333	33.33	5	5
000672	2019000672	2019	2019-12-31	0	16.4577	32.27	15.8123	32.27	0	0.9833	67.6773	2665000	1	0	9	0.3333	33.33	5	5
000672	2020000672	2020	2020-12-31	0	15.7437	30.87	15.1263	30.87	0	1.0224	63.7398	3940900	1	0	9	0.3333	33.33	5	6
000672	2021000672	2021	2021-12-31	0	16.1415	31.65	15.5085	31.65	0	0.9457	68.4314	3180800	1	0	9	0.3333	33.33	5	6
000677	2006000677	2006	2006-12-31	1	17.06	17.06	0	17.06	1	2.2644	56.5704	1586600	1	0	11	0.3636	36.36	5	9
000677	2007000677	2007	2007-12-31	1	16.24	16.24	0	16.24	1	2	59.9111	2700000	1	0.0013	11	0.3636	36.36	5	10
000677	2008000677	2008	2008-12-31	1	16.24	16.24	0	16.24	1	1.8362	46.3341	945000	0	0.0019	11	0.3636	36.36	5	10
000677	2009000677	2009	2009-12-31	1	16.24	16.24	0	16.24	0	1.7254	53.1843	1215000	0	0.0019	10	0.3	30	5	10
000677	2010000677	2010	2010-12-31	1	16.24	16.24	0	16.24	0	1.5733	42.2066	254200	0	0.0071	10	0.4	40	5	8
000677	2011000677	2011	2011-12-31	1	16.24	16.24	0	16.24	0	1.625	44.3445	320100	1	0.0117	8	0.375	37.5	4	5
000677	2012000677	2012	2012-12-31	1	29.77	29.77	0	29.77	0	0.741	54.96	533600	0	0.0036	7	0.2857	28.57	5	8
000677	2013000677	2013	2013-12-31	1	29.77	29.77	0	29.77	0	0.5475	46.3	351900	1	0	9	0.3333	33.33	6	7
000677	2014000677	2014	2014-12-31	1	29.77	29.77	0	29.77	0	0.3211	40.5	358600	0		9	0.3333	33.33	5	7
000677	2015000677	2015	2015-12-31	0	7.709	23.15	15.441	23.15	0	0.6989	39.83	605900	0	0	9	0.3333	33.33	5	2
000677	2016000677	2016	2016-12-31	0	10.5934	23.15	12.5566	23.15	0	0.5853	35.4147	539500	0	0	9	0.3333	33.33	5	3
000677	2017000677	2017	2017-12-31	0	10.5934	23.15	12.5566	23.15	0	0.5797	35.9917	890000	0	0	9	0.3333	33.33	5	3
000677	2018000677	2018	2018-12-31	0	10.5934	23.15	12.5566	23.15	0	0.5425	34.6115	890000	0	0	9	0.3333	33.33	5	3
000677	2019000677	2019	2019-12-31	0	23.1477	23.15	0.0023	23.15	0	0.5456	34.7209	1130000	0	0	6	0.5	50	5	3
000677	2020000677	2020	2020-12-31	0	23.1477	23.15	0.0023	23.15	0	0.5361	33.8106	1080000	0	0	9	0.3333	33.33	5	2
000677	2021000677	2021	2021-12-31	0	23.1477	23.15	0.0023	23.15	0	0.6471	34.0776	1150000	0	0	9	0.3333	33.33	5	2
000678	2006000678	2006	2006-12-31	1	28.05	28.05	0	28.047	1	0.2085	35.0398	494982	0	0.0098	5	0.4	40	3	6
000678	2007000678	2007	2007-12-31	1	28.05	28.05	0	28.22	1	0.1527	32.63	620100	0	0.0073	5	0.4	40	3	6
000678	2008000678	2008	2008-12-31	1	28.05	28.05	0	28.22	1	0.1134	31.63	424000		0.0016	5	0.4	40	3	4
000678	2009000678	2009	2009-12-31	1	26.809	28.22	1.411	27.46	0	0.1067	30.22	531300	1	0.0012	8	0.25	25	5	5
000678	2010000678	2010	2010-12-31	1	26.049	27.42	1.371	27.42	0	0.0919	30.3468	587000	1	0.0012	9	0.3333	33.33	5	5
000678	2011000678	2011	2011-12-31	1	26.049	27.42	1.371	27.42	0	0.0576	28.81	704000	1	0.0012	9	0.3333	33.33	5	9
000678	2012000678	2012	2012-12-31	1	26.049	27.42	1.371	27.42	0	0.0609	28.45	806000	1	0.0012	9	0.3333	33.33	5	9
000678	2013000678	2013	2013-12-31	1	48.108	49.07	0.962	29.83	1	0.6701	49.22	866000	1	0.0009	9	0.3333	33.33	5	9
000678	2014000678	2014	2014-12-31	1	48.108	49.07	0.962	29.83	1	0.7704	51.9463	936000	1	0.0011	9	0.3333	33.33	5	9
000678	2015000678	2015	2015-12-31	1	48.541	49.51	0.969	30.13	1	0.76	57.2606	1021000	1	0	9	0.3333	33.33	5	9
000678	2016000678	2016	2016-12-31	1	45.1255	46.03	0.9045	27.94	0	0.9674	57.0957	1075000	1	0	9	0.3333	33.33	5	9
000678	2017000678	2017	2017-12-31	1	45.1255	46.03	0.9045	27.94	0	0.9474	54.751	1121000	0	0	9	0.3333	33.33	5	9
000678	2018000678	2018	2018-12-31	0	18.2243	27.94	9.7157	27.94	0	0.9195	52.6756	1121000	0	0	9	0.3333	33.33	5	9
000678	2019000678	2019	2019-12-31	0	18.2152	27.94	9.7248	27.94	0	0.9177	52.676	1180000	0	0	9	0.3333	33.33	5	7
000678	2020000678	2020	2020-12-31	0	18.2152	27.94	9.7248	27.94	0	0.8397	51.25	1162000	0	0	9	0.3333	33.33	5	7
000678	2021000678	2021	2021-12-31	0	18.2152	27.94	9.7248	27.94	0	0.9112	53.382	1216000	0	0	9	0.3333	33.33	5	7
000680	2006000680	2006	2006-12-31	1	21.03	21.03	0	21.03	1	0.5074	45.8774	985000		0.0184	10	0.3	30	5	8
000680	2007000680	2007	2007-12-31	1	21.03	21.03	0	21.03	1	0.3034	46.6845	1266140	0	0.009	9	0.3333	33.33	5	10
000680	2008000680	2008	2008-12-31	1	21.1	21.1	0	21.1	1	0.2597	46.0631	2064627	0	0.017	9	0.3333	33.33	5	9
000680	2009000680	2009	2009-12-31	1	21.1	21.1	0	21.1	1	0.3057	50.9305	1911280		0.0154	8	0.375	37.5	4	10
000680	2010000680	2010	2010-12-31	1	21.1	21.1	0	21.1	1	0.5602	43.1857	1911280		0.0153	9	0.3333	33.33	5	9
000680	2011000680	2011	2011-12-31	1	21.1	21.1	0	21.1	1	0.3526	33.2715	2731967	0	0.0143	9	0.3333	33.33	5	9
000680	2012000680	2012	2012-12-31	1	21.1	21.1	0	21.1	1	0.1052	27.1723	2219000	0	0.0153	9	0.3333	33.33	5	12
000680	2013000680	2013	2013-12-31	1	27.62	27.62	0	27.62	1	0.0692	29.547	2194000	0	0.0139	9	0.3333	33.33	5	11
000680	2014000680	2014	2014-12-31	1	27.62	27.62	0	27.62	1	0.0637	29.7733	1650000	0	0.0106	9	0.3333	33.33	5	10
000680	2015000680	2015	2015-12-31	1	27.62	27.62	0	27.62	1	0.1709	33.122	1600000	0	0.0054	9	0.3333	33.33	5	11
000680	2016000680	2016	2016-12-31	1	19.334	27.62	8.286	27.62	1	0.1586	32.4172	772200	0	0.0052	9	0.3333	33.33	5	5
000680	2017000680	2017	2017-12-31	1	19.334	27.62	8.286	27.62	1	0.1727	32.635	1436800	0	0.0076	9	0.3333	33.33	5	8
000680	2018000680	2018	2018-12-31	1	20.559	29.37	8.811	29.37	1	0.1406	32.6333	1598840	0	0.0047	9	0.3333	33.33	5	6
000680	2019000680	2019	2019-12-31	1	20.559	29.37	8.811	29.37	1	0.1416	32.6109	1606400	0	0.0047	9	0.3333	33.33	5	6
000680	2020000680	2020	2020-12-31	1	20.559	29.37	8.811	29.37	1	0.1185	31.9005	2595500	0	0.004	9	0.3333	33.33	3	6
000680	2021000680	2021	2021-12-31	1	18.7802	40.02	21.2398	24.26	1	0.7123	41.6087	4013600	0	0.1804	9	0.3333	33.33	3	7
000683	2006000683	2006	2006-12-31	0	4.8995	22.04	17.1405	22.04	0	1.4964	54.339	754500	0	0.0036	9	0.3333	33.33	5	5
000683	2007000683	2007	2007-12-31	0	4.6328	21.02	16.3872	22.04	0	1.4964	56.848	1140000	0	0.0038	9	0.3333	33.33	5	5
000683	2008000683	2008	2008-12-31	0	2.7522	13.3472	10.595	20.62	0	1.3152	51.72	1310000	0	0.0035	9	0.3333	33.33	5	5
000683	2009000683	2009	2009-12-31	0	2.5635	12.4322	9.8687	20.62	0	0.3128	31.231	1473300	0	0	9	0.3333	33.33	3	4
000683	2010000683	2010	2010-12-31	0	2.6414	13.3	10.6586	19.86	0	0.0811	22.316	1859000	0	0	9	0.3333	33.33	3	5
000683	2011000683	2011	2011-12-31	0	2.276	11.46	9.184	19.86	0	0.0826	23.3301	1419200	0	0	9	0.4444	44.44	3	5
000683	2012000683	2012	2012-12-31	0	2.276	11.46	9.184	19.86	0	0.1576	25.2962	1595000	0	0	9	0.4444	44.44	3	5
000683	2013000683	2013	2013-12-31	0	2.276	11.46	9.184	19.86	0	0.0881	22.2172	1152000	0	0	9	0.3333	33.33	3	7
000683	2014000683	2014	2014-12-31	0	4.309	11.46	7.151	36.49	0	0.2149	48.7866	817300	0	0.0002	9	0.3333	33.33	3	9
000683	2015000683	2015	2015-12-31	0	5.791	15.3	9.509	36.74	0	0.4439	58.8483	942100	0	0.0002	9	0.3333	33.33	3	9
000683	2016000683	2016	2016-12-31	0	5.3489	15.3	9.9511	34.13	0	0.3686	57.0107	849900	0	0.0003	9	0.3333	33.33	3	8
000683	2017000683	2017	2017-12-31	0	5.225	15.3	10.075	33.34	0	0.3713	50.8795	1326100	0	0.5529	9	0.3333	33.33	3	6
000683	2018000683	2018	2018-12-31	0	5.2127	15.3	10.0873	33.26	0	0.2574	46.7187	1730100	0	0.6005	12	0.25	25	3	8
000683	2019000683	2019	2019-12-31	0	4.5013	15.3	10.7987	28.6	0	0.414	41.3876	2281100	0	0.6085	12	0.3333	33.33	3	7
000683	2020000683	2020	2020-12-31	0	4.717	15.3	10.583	29.97	0	0.313	42.1911	1994900	0	0.4171	12	0.3333	33.33	3	10
000683	2021000683	2021	2021-12-31	0	4.8103	15.3	10.4897	30.56	0	0.3066	50.3396	3711800	0	0.4157	12	0.3333	33.33	3	8
000687	2006000687	2006	2006-12-31	1	58.06	58.06	0	58.06	1	0.0301	58.99	139900	0	0.0037	9	0.3333	33.33	4	4
000687	2007000687	2007	2007-12-31	1	53.36	53.36	0	53.36	1	0.0399	53.9	103000	0	0.0028	9	0.3333	33.33	5	4
000687	2008000687	2008	2008-12-31	1	53.06	53.06	0	53.06	1	0.0334	53.3	111000	0	0.0013	9	0.3333	33.33	5	6
000687	2009000687	2009	2009-12-31	1	48.08	48.08	0	48.08	0	0.0418	48.62	374900	0	0.0013	9	0.3333	33.33	4	6
000687	2010000687	2010	2010-12-31	1	48.08	48.08	0	48.08	0	0.0537	50.2596	887900	0	0.0013	9	0.3333	33.33	5	7
000687	2011000687	2011	2011-12-31	1	48.08	48.08	0	48.08	0	0.046	51.1778	688502	0	0.0013	9	0.4444	44.44	5	11
000687	2012000687	2012	2012-12-31	1	48.06	48.06	0	24.31	1	1.2304	56.1268	736700	0	0.0011	9	0.4444	44.44	5	14
000687	2013000687	2013	2013-12-31	1	48.06	48.06	0	24.31	1	1.1678	49.31	674500	0	0.0011	9	0.4444	44.44	5	15
000687	2014000687	2014	2014-12-31	0	12.665	29.8	17.135	29.8	0	0.6866	50.3873	554300	0	0.0011	9	0.4444	44.44	5	8
000687	2015000687	2015	2015-12-31	0	12.1584	29.8	17.6416	29.8	0	0.701	58.7209	708500	0	0.0158	9	0.4444	44.44	5	7
000687	2016000687	2016	2016-12-31	0	11.914	29.8	17.886	29.8	0	0.7087	56.2632	4605100	0	0.0384	9	0.4444	44.44	5	6
000687	2017000687	2017	2017-12-31	0	12.2981	29.98	17.6819	29.46	0	0.5916	45.0043	3387000	0	1.0799	8	0.5	50	5	7
000687	2018000687	2018	2018-12-31	0	11.3124	30.7	19.3876	29.46	0	0.6117	45.1278	3082300	0	1.7501	7	0.4286	42.86	5	6
000687	2019000687	2019	2019-12-31	0	11.2152	30.7	19.4848	29.46	0	0.6117	44.9548	1863900	0	1.3995	7	0.4286	42.86	5	5
000687	2020000687	2020	2020-12-31	0	10.9052	30.39	19.4848	29.46	0	0.5835	44.4	1289300		0.9284	6	0.5	50	5	3
000687	2021000687	2021	2021-12-31	0	10.9052	30.39	19.4848	29.46	0	0.5747	44.4	1801800	0	0	7	0.4286	42.86	5	4
000691	2006000691	2006	2006-12-31	0	6.11	11.98	5.87	11.98	0	1.5726	37.005	46000	0	0.0033	4	0	0	1	2
000691	2007000691	2007	2007-12-31	0	5.1844	9.97	4.7856	9.97	0	1.5898	30.8226	82000	0	0.0033	8	0.5	50	3	2
000691	2008000691	2008	2008-12-31	0	7.976	9.97	1.994	9.97	0	1.4132	23.954	127200	0	0.0033	6	0.6667	66.67	3	2
000691	2009000691	2009	2009-12-31	0	11.4444	14.45	3.0056	9.97	0	1.4162	23.97	85000	0	0.0025	10	0.4	40	3	2
000691	2010000691	2010	2010-12-31	0	16.784	21.26	4.476	9.97	0	1.2628	22.75	111000		0	8	0.375	37.5	3	2
000691	2011000691	2011	2011-12-31	0	11.4444	14.45	3.0056	9.97	0	1.342	22.04	104200		0	9	0.3333	33.33	3	1
000691	2012000691	2012	2012-12-31	0	17.5443	22.22	4.6757	5.44	0	1.4132	24.49	192800		0	9	0.3333	33.33	3	2
000691	2013000691	2013	2013-12-31	0	16.7919	21.27	4.4781	8.49	0	1.9629	30.7493	247000	0	0	7	0.4286	42.86	3	3
000691	2014000691	2014	2014-12-31	0	12.0637	15.3	3.2363	8.49	0	1.7121	28.213	298700	1		8	0.375	37.5	3	5
000691	2015000691	2015	2015-12-31	0	12.0637	15.3	3.2363	8.49	0	2.0461	28.3104	159600	0	0	11	0.4545	45.45	4	3
000691	2016000691	2016	2016-12-31	0	12.0637	15.3	3.2363	8.49	0	1.9258	26.9612	146000	0	0	8	0.375	37.5	3	4
000691	2017000691	2017	2017-12-31	0	12.0637	15.67	3.6063	8.86	0	2.1294	34.5845	241000		0	8	0.375	37.5	3	3
000691	2018000691	2018	2018-12-31	0	16.93	16.93	0	9.95	0	2.0622	29.6428	561900	1	0	9	0.3333	33.33	3	3
000691	2019000691	2019	2019-12-31	0	16.93	16.93	0	16.93	0	2.0471	29.2737	710300	1	0	9	0.3333	33.33	3	4
000691	2020000691	2020	2020-12-31	0	17.56	21.95	4.39	9.95	0	1.5892	29.2414	741700	0	0	9	0.3333	33.33	3	4
000691	2021000691	2021	2021-12-31	0	21.52	26.9	5.38	9.95	0	0.8909	29.1855	735100	0	0	9	0.3333	33.33	3	4
000695	2006000695	2006	2006-12-31	1	40.57	40.57	0	37.87	1	0.1719	46.8324	489000	0	0.003	9	0.3333	33.33	3	6
000695	2007000695	2007	2007-12-31	1	39.47	39.47	0	39.47	1	0.0674	45.2292	489000	0	0.003	9	0.3333	33.33	3	6
000695	2008000695	2008	2008-12-31	1	38.49	38.49	0	38.49	1	0.066	43.766	752600	0	0.003	9	0.3333	33.33	3	6
000695	2009000695	2009	2009-12-31	1	37.59	37.59	0	37.59	1	0.0756	42.61	829700	0	0.003	9	0.3333	33.33	3	6
000695	2010000695	2010	2010-12-31	1	37.3	37.3	0	37.3	0	0.0853	39.84	1002900	0	0.003	9	0.3333	33.33	3	6
000695	2011000695	2011	2011-12-31	1	37.3	37.3	0	37.3	0	0.0845	41.0272	1079800	0	0.003	9	0.3333	33.33	3	6
000695	2012000695	2012	2012-12-31	1	37.3	37.3	0	37.3	0	0.0976	41.63	1074800	0	0	9	0.3333	33.33	3	5
000695	2013000695	2013	2013-12-31	1	37.3	37.3	0	37.3	0	0.0979	39.1	1077900	1	0	9	0.3333	33.33	3	5
000695	2014000695	2014	2014-12-31	1	37.3	37.3	0	37.3	0	0.1834	42.9	1095100	1	0	9	0.3333	33.33	3	5
000695	2015000695	2015	2015-12-31	1	12.75	25	12.25	25	0	0.7568	49.4684	1002700		0	9	0.3333	33.33	3	4
000695	2016000695	2016	2016-12-31	1	12.75	25	12.25	25	0	0.7228	42.8148	979300		0	9	0.3333	33.33	3	4
000695	2017000695	2017	2017-12-31	1	12.75	25	12.25	25	0	0.7768	41.9957	979300	0	0	9	0.3333	33.33	3	7
000695	2018000695	2018	2018-12-31	1	25	25	0	25	0	0.7692	41.7163	765700	0	0	8	0.375	37.5	3	3
000695	2019000695	2019	2019-12-31	1	25	25	0	25	0	0.6336	38.1252	707600	0	0	7	0.4286	42.86	3	3
000695	2020000695	2020	2020-12-31	1	25	25	0	25	0	0.4828	34.69	681300	0	0	9	0.3333	33.33	3	3
000695	2021000695	2021	2021-12-31	1	25	25	0	25	0	0.4732	32.9996	734800	0	0	7	0.4286	42.86	3	3
000697	2006000697	2006	2006-12-31	0	28.95	28.95	0	28.95	1	0.5931	45.4202	742300	1	0.0105	9	0.3333	33.33	3	7
000697	2007000697	2007	2007-12-31	0	28.95	28.95	0	28.95	1	0.609	44.68	168200	1	0.0095	9	0.3333	33.33	3	7
000697	2008000697	2008	2008-12-31	1	28.95	28.95	0	28.95	1	0.6249	46.63	179000	1	0.0066	8	0.375	37.5	2	5
000697	2009000697	2009	2009-12-31	1	28.95	28.95	0	28.95	1	0.0877	30.2497	154900	0	0.0034	9	0.3333	33.33	3	7
000697	2010000697	2010	2010-12-31	1	28.95	28.95	0	28.95	1	0.2073	33.91	185300	0	0.0034	9	0.3333	33.33	3	7
000697	2011000697	2011	2011-12-31	1	28.95	28.95	0	28.95	1	0.1634	33.7319	190000	0	0.0001	9	0.3333	33.33	3	6
000697	2012000697	2012	2012-12-31	0	29.897	31.68	1.783	28.8	0	1.124	40.5332	403000	1	28.7997	7	0.4286	42.86	3	2
000697	2013000697	2013	2013-12-31	0	29.897	31.68	1.783	28.8	0	0.8042	33.7051	681300	1	28.7997	7	0.4286	42.86	3	3
000697	2014000697	2014	2014-12-31	0	25.7046	27.24	1.5354	24.76	0	0.7767	30.3701	700900	1	24.7559	7	0.4286	42.86	3	3
000697	2015000697	2015	2015-12-31	0	24.76	24.76	0	24.76	0	0.2036	9.8963	723800	1	24.7559	6	0.5	50	3	3
000697	2016000697	2016	2016-12-31	0	25.14	25.14	0	25.14	0	0.2041	7.0493	1797600	1	25.1446	7	0.4286	42.86	3	3
000697	2017000697	2017	2017-12-31	0	25.14	25.14	0	25.23	0	0.1974	5.0299	1950100	1	25.2303	7	0.4286	42.86	3	3
000697	2018000697	2018	2018-12-31	0	21.02	21.02	0	21.02	0	0.9167	21.7644	2302400	1	21.0253	7	0.4286	42.86	3	3
000697	2019000697	2019	2019-12-31	0	18.81	18.81	0	18.81	0	1.16	23.4835	2188100	1	18.8058	7	0.4286	42.86	3	4
000697	2020000697	2020	2020-12-31	0	18.81	18.81	0	18.81	0	1.159	22.9917	3217600	1	18.8058	7	0.4286	42.86	3	4
000697	2021000697	2021	2021-12-31	0	18.81	18.81	0	18.81	0	1.159	21.967	3209700	0	18.8058	7	0.4286	42.86	3	5
000698	2006000698	2006	2006-12-31	1	33.01	33.01	0	33.01	1	0.452	49.5696	669200	0	0.0164	9	0.3333	33.33	5	7
000698	2007000698	2007	2007-12-31	1	33.66	33.66	0	33.66	1	0.0808	36.1213	883000	0	0.012	9	0.3333	33.33	5	7
000698	2008000698	2008	2008-12-31	1	33.08	33.08	0	33.08	1	0.3815	55.7098	924100		0.01	8	0.25	25	5	7
000698	2009000698	2009	2009-12-31	1	26.464	33.08	6.616	33.08	1	0.2706	53.3037	893100	0	0.0087	10	0.4	40	4	9
000698	2010000698	2010	2010-12-31	1	33.08	33.08	0	33.08	1	0.0626	35.9059	739900	0	0.0045	9	0.3333	33.33	5	9
000698	2011000698	2011	2011-12-31	1	33.08	33.08	0	33.08	1	0.0738	36.5188	1216100	0	0.0045	9	0.3333	33.33	5	9
000698	2012000698	2012	2012-12-31	1	33.08	33.08	0	33.08	1	0.0816	36.1371	1236000	0	0.0045	9	0.3333	33.33	5	9
000698	2013000698	2013	2013-12-31	1	33.08	33.08	0	33.08	1	0.0843	34.5966	1056500	0	0.0045	9	0.3333	33.33	5	9
000698	2014000698	2014	2014-12-31	1	33.08	33.08	0	33.08	1	0.0726	34.57	843000	0	0.0045	9	0.3333	33.33	5	9
000698	2015000698	2015	2015-12-31	1	46.03	46.03	0	26.68	1	0.8043	48.1125	1747000	0	0.0055	9	0.3333	33.33	5	8
000698	2016000698	2016	2016-12-31	1	46.03	46.03	0	26.68	1	0.7882	48.0771	1653500	0	0.0055	9	0.3333	33.33	5	9
000698	2017000698	2017	2017-12-31	1	30.4659	47.23	16.7641	19.35	1	0.7984	48.368	2023200	0	0.0055	9	0.3333	33.33	5	10
000698	2018000698	2018	2018-12-31	1	32.1368	47.23	15.0932	19.35	0	0.7901	48.1269	2274400	0	0.0046	8	0.375	37.5	5	10
000698	2019000698	2019	2019-12-31	1	30.4659	47.23	16.7641	19.35	0	0.789	47.4568	2730000	1	0.0005	9	0.3333	33.33	5	10
000698	2020000698	2020	2020-12-31	1	37.7801	47.23	9.4499	19.35	0	0.7946	47.2453	3060000	1	0.0006	9	0.3333	33.33	5	8
000698	2021000698	2021	2021-12-31	1	37.5337	47.23	9.6963	19.35	0	0.8658	47.4909	4310000	1	0.0006	9	0.3333	33.33	5	8
000700	2006000700	2006	2006-12-31	0	24.0941	40.13	16.0359	40.13	0	0.0279	40.3404	480000	1	0	6	0.3333	33.33	4	3
000700	2007000700	2007	2007-12-31	0	24.0941	40.13	16.0359	40.13	0	0.0902	44.01	480000	1	0	6	0.3333	33.33	4	3
000700	2008000700	2008	2008-12-31	0	35.3305	40.13	4.7995	40.13	0	0.0309	40.66	400000	1	0	6	0.3333	33.33	4	3
000700	2009000700	2009	2009-12-31	0	32.478	36.89	4.412	36.89	0	0.1095	40.6813	300000	1	0	6	0.3333	33.33	4	3
000700	2010000700	2010	2010-12-31	0	20.8459	34.72	13.8741	34.72	0	0.0524	36.46	400000	1	0	5	0.4	40	4	4
000700	2011000700	2011	2011-12-31	0	20.8459	34.72	13.8741	35.76	0	0.1384	41.5	400000	1	0	5	0.4	40	4	3
000700	2012000700	2012	2012-12-31	0	31.8881	36.22	4.3319	36.22	0	0.0828	39.4623	867000	1	0	5	0.4	40	4	3
000700	2013000700	2013	2013-12-31	0	36.29	36.29	0	36.29	0	0.0791	37.7638	1007000	1	0	5	0.4	40	4	3
000700	2014000700	2014	2014-12-31	0	36.29	36.29	0	36.29	0	0.1207	41.7562	1550000	1	0	5	0.4	40	4	3
000700	2015000700	2015	2015-12-31	0	34.04	34.04	0	34.04	0	0.3916	56.849	1900000	1	0	5	0.4	40	4	4
000700	2016000700	2016	2016-12-31	0	21.3698	33.07	11.7002	33.07	0	0.1581	40.6701	3300000	1	0	5	0.4	40	4	4
000700	2017000700	2017	2017-12-31	0	21.5997	33.07	11.4703	33.07	0	0.0804	34.9595	5000000	1	0	5	0.4	40	4	4
000700	2018000700	2018	2018-12-31	0	27.768	42.55	14.782	35.78	0	0.2345	43.1101	4607700	1	0	5	0.4	40	4	4
000700	2019000700	2019	2019-12-31	0	27.768	42.55	14.782	42.55	0	0.2513	42.8771	18651700	1	0	5	0.4	40	4	4
000700	2020000700	2020	2020-12-31	0	24.9961	38.27	13.2739	38.27	0	0.2213	38.7474	9396700	1	0	5	0.4	40	4	4
000700	2021000700	2021	2021-12-31	0	24.9886	37.85	12.8614	37.85	0	0.0386	37.8547	12188200	1	0	5	0.4	40	4	4
000702	2006000702	2006	2006-12-31	1	30.67	30.67	0	30.67	1	0.2119	36.2505	973000	0	0.0191	9	0.3333	33.33	3	9
000702	2007000702	2007	2007-12-31	1	27.71	27.71	0	27.71	1	0.0559	28.63	872000	0	0.0154	9	0.3333	33.33	3	8
000702	2008000702	2008	2008-12-31	1	27.02	27.02	0	27.02	1	0.0452	27.75	588000	0	0.0115	9	0.3333	33.33	3	6
000702	2009000702	2009	2009-12-31	1	26.12	26.12	0	26.12	0	0.0796	26.59	768000	0	0.0041	7	0.4286	42.86	3	9
000702	2010000702	2010	2010-12-31	1	25.64	25.64	0	24.22	0	0.1268	25.64	1069100	0	0.0031	7	0.4286	42.86	3	9
000702	2011000702	2011	2011-12-31	1	24.72	24.72	0	23.92	0	0.0865	24.7385	1011800	0	0.0023	6	0.5	50	3	9
000702	2012000702	2012	2012-12-31	1	25.75	25.75	0	23.93	0	0.1433	26.0873	1012592	0	0.0017	7	0.4286	42.86	3	10
000702	2013000702	2013	2013-12-31	1	25.75	25.75	0	25.75	0	0.1165	27.67	1010700	0	0.0013	7	0.4286	42.86	3	10
000702	2014000702	2014	2014-12-31	1	25.53	25.53	0	25.53	0	0.1908	29.1325	1010700	0	0.001	7	0.4286	42.86	3	8
000702	2015000702	2015	2015-12-31	1	25.13	25.13	0	25.13	0	0.3012	30.202	1011600	0	0.0005	6	0.5	50	3	8
000702	2016000702	2016	2016-12-31	1	25.13	25.13	0	25.13	0	0.2646	32.5467	1043500		0	7	0.4286	42.86	3	6
000702	2017000702	2017	2017-12-31	1	25.13	25.13	0	25.13	0	0.3609	30.0312	1717500	0	0	7	0.4286	42.86	3	6
000702	2018000702	2018	2018-12-31	1	25.13	25.13	0	25.13	0	0.5022	36.3899	1592500	0	0	7	0.4286	42.86	3	6
000702	2019000702	2019	2019-12-31	1	25.13	25.13	0	25.13	0	0.4369	30.0607	1222500	0	0	7	0.4286	42.86	3	9
000702	2020000702	2020	2020-12-31	1	25.13	25.13	0	25.13	0	0.3084	32.14	1453300	0	0	7	0.4286	42.86	3	10
000702	2021000702	2021	2021-12-31	1	25.13	25.13	0	25.13	0	0.4314	30.8513	1098700	0	0	7	0.4286	42.86	3	11
000703	2006000703	2006	2006-12-31	0	19.935	22.15	2.215	22.15	0	0.5824	38.6104	310700	0	0.0031	10	0.3	30	3	7
000703	2007000703	2007	2007-12-31	0	20.16	22.4	2.24	22.4	0	0.517	38.27	445900	0	0.0023	12	0.3333	33.33	3	5
000703	2008000703	2008	2008-12-31	0	20.16	22.4	2.24	22.4	0	0.4638	35.79	820100	0	0.0023	12	0.3333	33.33	3	5
000703	2009000703	2009	2009-12-31	0	20.8163	22.4	1.5837	22.4	0	0.4013	32.2	986000	0	0.0031	12	0.3333	33.33	3	4
000703	2010000703	2010	2010-12-31	0	20.8163	22.4	1.5837	22.4	0	0.4098	30.0075	879200	0	0.0031	11	0.3636	36.36	3	3
000703	2011000703	2011	2011-12-31	0	18.6394	26.19	7.5506	71.17	0	0.1405	82.0901	2123100	0	0	9	0.3333	33.33	3	7
000703	2012000703	2012	2012-12-31	0	18.6394	26.19	7.5506	71.17	0	0.127	82.5558	3313400	0	0	9	0.3333	33.33	3	8
000703	2013000703	2013	2013-12-31	0	18.6394	26.19	7.5506	71.17	0	0.0988	80.3224	2209000	0	0	9	0.3333	33.33	3	7
000703	2014000703	2014	2014-12-31	0	18.3409	26.19	7.8491	70.03	0	0.0258	73.9228	2292900	0	0	9	0.3333	33.33	3	7
000703	2015000703	2015	2015-12-31	0	19.0218	26.19	7.1682	61.85	0	0.2302	78.8591	2307400	1	0.6048	9	0.3333	33.33	3	9
000703	2016000703	2016	2016-12-31	0	14.5915	26.19	11.5985	50.5	0	0.3267	80.9499	2576000	1	0.3658	9	0.3333	33.33	3	9
000703	2017000703	2017	2017-12-31	0	12.2501	34.73	22.4799	41.65	0	0.3565	71.131	2887200	0	1.186	9	0.3333	33.33	3	8
000703	2018000703	2018	2018-12-31	0	11.8442	26.19	14.3458	44.4	0	0.3741	75.1632	3324000	0	1.0415	9	0.3333	33.33	3	8
000703	2019000703	2019	2019-12-31	0	11.8442	26.19	14.3458	41.06	0	0.3738	72.2096	4410000	0	0.6528	7	0.4286	42.86	3	6
000703	2020000703	2020	2020-12-31	0	11.7949	26.19	14.3951	40.86	0	0.4288	66.4992	4243000	1	0.6943	9	0.3333	33.33	3	8
000703	2021000703	2021	2021-12-31	0	11.7342	33.18	21.4458	40.61	0	0.391	65.4977	4245300	1	0.6972	9	0.3333	33.33	3	8
000707	2006000707	2006	2006-12-31	1	24.47	24.47	0	24.47	1	0.3175	34.3764	1118800	0	0.01	7	0.4286	42.86	3	5
000707	2007000707	2007	2007-12-31	1	12.7795	24.96	12.1805	24.96	1	0.3914	43.8902	964680	0	0.0017	9	0.3333	33.33	3	5
000707	2008000707	2008	2008-12-31	1	12.7795	24.96	12.1805	24.96	1	0.1879	32.2768	1329659	0	0.0003	9	0.3333	33.33	3	6
000707	2009000707	2009	2009-12-31	1	12.8563	25.11	12.2537	25.11	0	0.3019	46.891	1210200	1	0.0003	9	0.3333	33.33	3	5
000707	2010000707	2010	2010-12-31	1	10.501	25.11	14.609	25.11	0	0.1565	31.3526	1364000	0	0.0003	9	0.3333	33.33	3	5
000707	2011000707	2011	2011-12-31	1	10.501	25.11	14.609	25.11	0	0.0601	26.3106	1821000	0	0.0003	9	0.3333	33.33	3	5
000707	2012000707	2012	2012-12-31	1	10.501	25.11	14.609	25.11	0	0.1318	28.7465	1688000	1	0.0003	9	0.3333	33.33	3	7
000707	2013000707	2013	2013-12-31	1	10.501	25.11	14.609	25.11	0	0.0876	26.4839	1580000	1	0.0003	9	0.3333	33.33	3	7
000707	2014000707	2014	2014-12-31	1	10.501	25.11	14.609	25.11	0	0.1621	26.795	1240000	1	0.0003	9	0.3333	33.33	3	6
000707	2015000707	2015	2015-12-31	1	10.501	25.11	14.609	25.11	0	0.1716	29.0933	960000	1	0.0003	9	0.3333	33.33	3	5
000707	2016000707	2016	2016-12-31	1	20.5902	25.11	4.5198	25.11	0	0.08	26.6154	880100	1	0.0003	9	0.3333	33.33	3	5
000707	2017000707	2017	2017-12-31	1	10.501	25.11	14.609	25.11	0	0.2282	27.2159	752500	1	0.0003	9	0.3333	33.33	3	5
000707	2018000707	2018	2018-12-31	1	10.501	25.11	14.609	25.11	0	0.0952	25.11	777100	1	0.0003	9	0.3333	33.33	3	6
000707	2019000707	2019	2019-12-31	1	10.501	25.11	14.609	25.11	0	0.1597	25.11	900400	0	0	9	0.3333	33.33	3	4
000707	2020000707	2020	2020-12-31	1	10.501	25.11	14.609	25.11	0	0.2712	25.11	1307300	0	0	9	0.3333	33.33	3	6
000707	2021000707	2021	2021-12-31	1	16.5726	25.11	8.5374	25.11	0	0.188	25.1408	1457700	0	0	9	0.3333	33.33	3	6
000708	2006000708	2006	2006-12-31	0	56.6325	58.13	1.4975	29.95	0	1.0561	63.6034	700000	0	0.0006	11	0.3636	36.36	5	4
000708	2007000708	2007	2007-12-31	0	56.6325	58.13	1.4975	29.95	0	1.2007	74.4345	1000000	0	0.0006	11	0.3636	36.36	5	4
000708	2008000708	2008	2008-12-31	1	32.592	57.55	24.958	29.95	0	1.1255	66.9721	960000	0	0.0006	11	0.3636	36.36	5	4
000708	2009000708	2009	2009-12-31	1	32.5863	57.54	24.9537	29.95	0	1.179	73.0505	1072800	0	0.0006	11	0.3636	36.36	5	4
000708	2010000708	2010	2010-12-31	1	32.5863	57.54	24.9537	29.95	0	1.2013	74.0798	1470000	0	0.0006	10	0.4	40	4	4
000708	2011000708	2011	2011-12-31	1	32.5682	57.508	24.9398	29.95	0	1.2037	71.9778	1835960	0	0.0006	11	0.3636	36.36	5	4
000708	2012000708	2012	2012-12-31	1	33.4294	57.508	24.0786	29.95	0	1.0905	67.1965	1426000	0	0.0006	11	0.3636	36.36	5	4
000708	2013000708	2013	2013-12-31	1	33.4294	57.508	24.0786	29.95	0	1.0798	63.85	1795200	0	0.0006	11	0.3636	36.36	5	4
000708	2014000708	2014	2014-12-31	1	45.2833	58.13	12.8467	29.95	0	1.005	60.1126	1981000	0	0	9	0.3333	33.33	5	4
000708	2015000708	2015	2015-12-31	1	33.791	58.13	24.339	29.95	0	1.006	60.8989	1369900	0	0	7	0.4286	42.86	5	3
000708	2016000708	2016	2016-12-31	1	33.791	58.13	24.339	29.95	0	1.0471	63.9819	1920000	0	0	9	0.3333	33.33	5	3
000708	2017000708	2017	2017-12-31	1	33.791	58.13	24.339	29.95	0	1.1005	63.5511	2360000	0	0	9	0.3333	33.33	5	3
000708	2018000708	2018	2018-12-31	1	33.791	58.13	24.339	29.95	0	1.0694	64.8531	2720000	0	0	9	0.3333	33.33	5	3
000708	2019000708	2019	2019-12-31	1	48.7362	58.13	9.3938	75.05	0	0.1971	96.7528	23640000	0	0	9	0.3333	33.33	5	8
000708	2020000708	2020	2020-12-31	1	48.7362	58.13	9.3938	75.05	0	0.1971	97.1777	21700000	0	0	9	0.3333	33.33	5	6
000708	2021000708	2021	2021-12-31	1	48.7362	58.13	9.3938	75.05	0	0.1932	95.866	23730000	0	0	9	0.3333	33.33	5	6
000709	2006000709	2006	2006-12-31	1	51.11	51.11	0	51.11	1	0.2094	74.8092	830900	0	0.0064	9	0.3333	33.33	3	9
000709	2007000709	2007	2007-12-31	1	51.11	51.11	0	51.11	1	0.1775	86.4153	1156100	0	0.0058	9	0.3333	33.33	3	9
000709	2008000709	2008	2008-12-31	1	51.11	51.11	0	51.11	1	0.1428	65.976	762800	0	0.0026	9	0.3333	33.33	3	8
000709	2009000709	2009	2009-12-31	1	45.22	45.22	0	51.11	1	0.1207	70.3449	690200	0	0.0026	9	0.3333	33.33	3	8
000709	2010000709	2010	2010-12-31	1	45.5989	46.56	0.9611	26.95	1	0.7666	51.7133	757013	0	0	11	0.3636	36.36	3	5
000709	2011000709	2011	2011-12-31	1	64.5876	65.21	0.6224	42.82	1	0.5388	69.0439	2012900	0	0	11	0.3636	36.36	3	5
000709	2012000709	2012	2012-12-31	1	65.21	65.21	0	42.82	1	0.5388	70.2981	1683200	0	0	11	0.3636	36.36	3	5
000709	2013000709	2013	2013-12-31	1	65.21	65.21	0	42.82	1	0.5388	69.4514	1381600	0	0.0001	9	0.3333	33.33	3	5
000709	2014000709	2014	2014-12-31	1	64.87	64.87	0	42.48	1	0.5431	70.4162	1042800	0	0.0001	9	0.3333	33.33	3	5
000709	2015000709	2015	2015-12-31	1	60.42	60.42	0	37.93	0	0.6691	64.7494	1261000	0	0	9	0.3333	33.33	3	5
000709	2016000709	2016	2016-12-31	1	62.18	62.18	0	39.69	0	0.6362	69.999	1602800	0	0	9	0.3333	33.33	3	5
000709	2017000709	2017	2017-12-31	1	62.22	62.22	0	39.73	0	0.5953	64.7218	1566200	0	0	9	0.3333	33.33	3	5
000709	2018000709	2018	2018-12-31	1	62.22	62.22	0	39.73	0	0.6182	67.5968	1939400	0	0.0001	11	0.3636	36.36	3	5
000709	2019000709	2019	2019-12-31	1	60.9358	62.22	1.2842	39.73	0	0.6428	67.7227	2206400	0	0.0001	11	0.3636	36.36	3	5
000709	2020000709	2020	2020-12-31	1	62.22	62.22	0	39.73	0	0.6695	70.1333	2128300	0	0	11	0.3636	36.36	3	6
000709	2021000709	2021	2021-12-31	1	55.998	62.22	6.222	39.73	0	0.667	68.4488	2762800	0	0	11	0.3636	36.36	3	6
000716	2006000716	2006	2006-12-31	0	15.0494	21.72	6.6706	21.72	0	0.564	35.2609	1077500	0	0	9	0.3333	33.33	3	6
000716	2007000716	2007	2007-12-31	0	14.235	27.02	12.785	22.13	0	0.5535	37.2	1171600	0	0	9	0.3333	33.33	3	6
000716	2008000716	2008	2008-12-31	0	12.5671	22.13	9.5629	22.13	0	0.3714	31.55	1179700	0	0.0026	9	0.3333	33.33	3	5
000716	2009000716	2009	2009-12-31	0	12.8908	22.7	9.8092	22.7	0	0.3705	29.54	1442100	0	0.002	9	0.3333	33.33	3	5
000716	2010000716	2010	2010-12-31	0	19.6673	22.7	3.0327	22.7	0	0.4996	45.6685	1250200	0	0.002	9	0.3333	33.33	3	4
000716	2011000716	2011	2011-12-31	0	12.4419	22.7	10.2581	22.7	0	0.4194	38.5151	1096700	1	0.0016	9	0.3333	33.33	3	5
000716	2012000716	2012	2012-12-31	0	12.8686	22.7	9.8314	22.7	0	0.4322	41.8445	1451500	1	0.0012	9	0.3333	33.33	3	5
000716	2013000716	2013	2013-12-31	0	26.1994	39.5	13.3006	33.21	0	0.3957	51.2869	1633900	1	8.7405	9	0.3333	33.33	3	6
000716	2014000716	2014	2014-12-31	0	24.4737	37.51	13.0363	32.55	0	0.372	54.847	2555900	1	6.8916	9	0.3333	33.33	3	6
000716	2015000716	2015	2015-12-31	0	39.5732	41.52	1.9468	32.72	0	0.3594	48.3443	1795000	0	7.6196	9	0.3333	33.33	3	7
000716	2016000716	2016	2016-12-31	0	39.4853	41.45	1.9647	32.69	0	0.268	40.7176	1774200	0	7.5024	9	0.3333	33.33	3	5
000716	2017000716	2017	2017-12-31	0	24.6218	37.83	13.2082	32.93	0	0.2678	37.3345	1585500	0	7.4269	8	0.375	37.5	3	4
000716	2018000716	2018	2018-12-31	0	36.2133	38.05	1.8367	30.56	0	0.4313	35.8204	3604900	0	10.0827	8	0.375	37.5	3	6
000716	2019000716	2019	2019-12-31	0	36.2791	38.12	1.8409	30.63	0	0.4303	33.6305	3452200	0	10.0819	9	0.3333	33.33	3	6
000716	2020000716	2020	2020-12-31	0	36.2985	38.14	1.8415	30.64	0	0.3401	33.3641	3362300	0	8.5091	9	0.3333	33.33	3	6
000716	2021000716	2021	2021-12-31	0	36.298	38.14	1.842	30.64	0	0.3247	32.853	2315900	0	8.5174	9	0.3333	33.33	3	7
000717	2006000717	2006	2006-12-31	1	45.15	45.15	0	45.15	1	0.1579	51.7146	724500	0	0.006	11	0.3636	36.36	5	5
000717	2007000717	2007	2007-12-31	1	36.27	36.27	0	36.27	1	0.1111	51.04	955900	0	0.0029	11	0.3636	36.36	5	4
000717	2008000717	2008	2008-12-31	1	36.27	36.27	0	36.27	1	0.0937	43.811	565700	0	0.003	11	0.3636	36.36	5	6
000717	2009000717	2009	2009-12-31	1	36.27	36.27	0	36.27	1	0.2219	57.1511	1229700	0	0.003	11	0.3636	36.36	5	6
000717	2010000717	2010	2010-12-31	1	36.27	36.27	0	36.27	1	0.0562	37.272	1131300	0	0.0016	11	0.3636	36.36	5	4
000717	2011000717	2011	2011-12-31	1	18.4977	36.27	17.7723	36.27	1	0.0452	37.5413	1349300	0	0.0009	11	0.3636	36.36	5	6
000717	2012000717	2012	2012-12-31	1	18.4977	36.27	17.7723	36.27	1	0.0331	36.8648	1253800	0	0.0007	11	0.3636	36.36	5	6
000717	2013000717	2013	2013-12-31	1	28.5702	51	22.4298	56.02	1	0.0173	56.17	1388900	0	0	11	0.3636	36.36	5	6
000717	2014000717	2014	2014-12-31	1	28.5702	51	22.4298	56.02	1	0.038	56.84	1245200		0	10	0.4	40	5	6
000717	2015000717	2015	2015-12-31	1	27.2187	51	23.7813	53.37	1	0.0371	54.017	1042700	0	0	11	0.3636	36.36	5	7
000717	2016000717	2016	2016-12-31	1	27.2187	51	23.7813	53.37	0	0.0997	53.6	2173800	0	0	11	0.3636	36.36	5	6
000717	2017000717	2017	2017-12-31	1	27.0555	51	23.9445	53.05	0	0.0343	59.4034	2846600	0	0	11	0.3636	36.36	5	6
000717	2018000717	2018	2018-12-31	1	51	51	0	53.05	0	0.0537	57.1907	3025700	0		11	0.3636	36.36	5	8
000717	2019000717	2019	2019-12-31	1	27.0555	51	23.9445	53.05	0	0.0552	59.0561	2442800	0	0	6	0.5	50	3	7
000717	2020000717	2020	2020-12-31	1	27.0555	51	23.9445	53.05	0	0.1041	58.6484	3224900	0	0	6	0.5	50	3	8
000717	2021000717	2021	2021-12-31	1	27.0555	51	23.9445	53.05	0	0.1293	60.033	4425800	0	0	7	0.4286	42.86	3	8
000723	2006000723	2006	2006-12-31	0	29.73	29.73	0	29.73	0	0.6858	53.3995	221300	0	0.0409	11	0.3636	36.36	5	4
000723	2007000723	2007	2007-12-31	0	29.73	29.73	0	29.73	0	0.6377	58.2232	256000	0		6	0.3333	33.33	3	4
000723	2008000723	2008	2008-12-31	0	29.73	29.73	0	29.73	0	0.5399	46.57	1856000	0	0.0008	7	0.4286	42.86	3	6
000723	2009000723	2009	2009-12-31	0	26.0138	29.73	3.7162	29.73	0	0.5866	47.7169	1860000	0	0.0008	7	0.4286	42.86	3	6
000723	2010000723	2010	2010-12-31	0	29.73	29.73	0	29.73	0	0.5173	44.58	1860000	0	0.0008	7	0.4286	42.86	3	6
000723	2011000723	2011	2011-12-31	0	29.73	29.73	0	29.73	0	0.482	44.226	1140000	1	0.0006	9	0.3333	33.33	3	6
000723	2012000723	2012	2012-12-31	0	29.73	29.73	0	29.73	0	0.4618	42.719	1140000	1	0.0006	9	0.3333	33.33	3	6
000723	2013000723	2013	2013-12-31	0	29.73	29.73	0	29.73	0	0.4521	43.3527	1140000	1	0	9	0.3333	33.33	3	6
000723	2014000723	2014	2014-12-31	0	29.73	29.73	0	29.73	0	0.4807	43.83	1550000	0	0	10	0.4	40	3	6
000723	2015000723	2015	2015-12-31	0	89.99	89.99	0	89.99	0	0.0161	91.3177	1820000	0	0.0001	9	0.3333	33.33	3	7
000723	2016000723	2016	2016-12-31	0	77.29	77.29	0	77.29	0	0.1293	93.7544	1820000	0	0.0001	9	0.3333	33.33	3	7
000723	2017000723	2017	2017-12-31	0	77.29	77.29	0	77.29	0	0.0538	83.5562	1928300	0	0.0001	9	0.3333	33.33	3	7
000723	2018000723	2018	2018-12-31	0	76.97	76.97	0	76.97	0	0.0375	81.182	1965300	0	0.19	9	0.3333	33.33	3	7
000723	2019000723	2019	2019-12-31	0	57.38	57.38	0	57.38	0	0.2778	74.7685	1980600	0	0.1941	9	0.3333	33.33	3	7
000723	2020000723	2020	2020-12-31	0	55.35	55.35	0	55.35	0	0.1198	63.7981	1948700	0	0.0608	9	0.3333	33.33	3	7
000723	2021000723	2021	2021-12-31	0	47.48	47.48	0	47.48	0	0.1683	57.1278	2038500	0	0.0436	9	0.3333	33.33	3	7
000725	2006000725	2006	2006-12-31	1	26.72	39.63	12.91	29.5092	1	0.8068	58.3894	0	0	0.0044	11	0.3636	36.36	5	14
000725	2007000725	2007	2007-12-31	1	25.4594	37.39	11.9306	27.27	1	0.7972	52.587	2285000	0	0.003	11	0.3636	36.36	5	10
000725	2008000725	2008	2008-12-31	1	22.17	32.53	10.36	23.68	1	0.9143	56.1977	2657300	0	0.0027	11	0.3636	36.36	5	10
000725	2009000725	2009	2009-12-31	1	9.0272	11.95	2.9228	8.66	0	3.6952	65.501	2712100	0	0.0011	11	0.3636	36.36	5	10
000725	2010000725	2010	2010-12-31	1	12.6003	17.98	5.3797	6.37	0	2.5131	52.5717	2877900	0	0.0008	11	0.3636	36.36	5	13
000725	2011000725	2011	2011-12-31	1	12.6003	17.98	5.3797	6.37	0	2.5131	51.9301	2860400	0	0.0008	11	0.3636	36.36	5	13
000725	2012000725	2012	2012-12-31	1	13.7729	19.75	5.9771	6.37	0	2.1189	58.2583	3334751	0	0.0016	11	0.3636	36.36	5	13
000725	2013000725	2013	2013-12-31	1	6.2601	8.41	2.1499	6.37	0	2.01	43.1492	4335200	0	0.0007	11	0.3636	36.36	9	14
000725	2014000725	2014	2014-12-31	1	2.3965	3.22	0.8235	2.44	0	2.6151	72.4915	5130100	0	0.0074	12	0.3333	33.33	9	13
000725	2015000725	2015	2015-12-31	1	2.3303	3.12	0.7897	0.78	0	2.0848	46.9238	4787400	0	0.0063	11	0.3636	36.36	9	12
000725	2016000725	2016	2016-12-31	1	2.3303	3.12	0.7897	0.78	0	2.1315	48.7264	6856400	0	0.0068	12	0.3333	33.33	9	16
000725	2017000725	2017	2017-12-31	1	2.3535	3.15	0.7965	0.79	0	1.863	41.335	10954500	0	0.0069	12	0.3333	33.33	9	15
000725	2018000725	2018	2018-12-31	1	2.3535	3.15	0.7965	0.79	0	1.7774	37.6099	18572300	0	0.0097	12	0.3333	33.33	9	14
000725	2019000725	2019	2019-12-31	1	2.3535	3.15	0.7965	0.79	0	1.667	42.8155	11604200	0	0.0084	12	0.3333	33.33	9	16
000725	2020000725	2020	2020-12-31	1	2.3535	3.15	0.7965	0.79	0	1.0822	39.9058	23934800	0	0.0507	12	0.3333	33.33	9	11
000725	2021000725	2021	2021-12-31	1	2.1278	2.85	0.7222	0.71	0	0.8798	28.8158	23240500	0	0.0479	12	0.3333	33.33	9	12
000726	2006000726	2006	2006-12-31	0	2.9631	14.1	11.1369	14.1	0	1.8234	46.6933	3171600	1	0.1583	13	0.3846	38.46	3	6
000726	2007000726	2007	2007-12-31	0	3.0051	14.31	11.3049	14.31	0	1.4228	36.5941	5941200	0	0.1308	14	0.3571	35.71	3	19
000726	2008000726	2008	2008-12-31	1	12.4	12.4	0	12.4	0	1.5282	38.7081	7712300	0	0.1517	14	0.3571	35.71	3	17
000726	2009000726	2009	2009-12-31	0	2.604	12.4	9.796	12.4	0	1.4839	35.94	6453400	0	0.134	15	0.4	40	3	18
000726	2010000726	2010	2010-12-31	0	2.604	12.4	9.796	12.4	0	1.4516	34.4677	9540600	0	0.134	14	0.3571	35.71	3	18
000726	2011000726	2011	2011-12-31	0	2.5662	12.22	9.6538	12.22	0	1.3871	32.4876	11018600	0	0.2907	14	0.3571	35.71	3	18
000726	2012000726	2012	2012-12-31	0	2.5662	12.22	9.6538	12.22	0	1.4288	32.5119	6.49174e+06	0	0.292	14	0.3571	35.71	3	18
000726	2013000726	2013	2013-12-31	0	2.8623	13.63	10.7677	13.63	0	1.4424	42.6701	8482800	0	0.2175	13	0.3846	38.46	3	17
000726	2014000726	2014	2014-12-31	0	3.0849	14.69	11.6051	14.69	0	1.3002	39.9468	8348000	0	0.1959	13	0.3846	38.46	3	17
000726	2015000726	2015	2015-12-31	0	3.0849	14.69	11.6051	14.69	0	1.2342	41.8523	6704200	1	0.1887	13	0.3846	38.46	3	17
000726	2016000726	2016	2016-12-31	0	3.8225	15.23	11.4075	15.21	0	1.2413	41.7988	10791600	1	0.1496	13	0.3846	38.46	3	18
000726	2017000726	2017	2017-12-31	0	3.8225	15.23	11.4075	15.21	0	1.2564	43.0113	7020000	1	0.1532	14	0.3571	35.71	3	18
000726	2018000726	2018	2018-12-31	0	3.8225	15.23	11.4075	15.21	0	1.3721	46.3587	6939700	1	0.1196	14	0.3571	35.71	3	19
000726	2019000726	2019	2019-12-31	0	4.11	16.38	12.27	16.36	0	1.3117	47.7141	6.0637e+06	1	0.1277	14	0.3571	35.71	3	21
000726	2020000726	2020	2020-12-31	0	4.11	16.38	12.27	16.36	0	1.1614	39.6102	3531800	1	0.1243	14	0.3571	35.71	3	17
000726	2021000726	2021	2021-12-31	0	3.9975	15.93	11.9325	15.91	0	1.0905	36.2766	2897800	1	0.3822	12	0.3333	33.33	3	14
000727	2006000727	2006	2006-12-31	1	25.77	25.77	0	25.78	1	0.3654	42.7655	216800	0	0.0378	9	0.3333	33.33	3	5
000727	2007000727	2007	2007-12-31	1	25.77	25.77	0	25.77	1	0.4893	39.83	312900	0	0.0328	8	0.375	37.5	3	10
000727	2008000727	2008	2008-12-31	1	25.77	25.77	0	25.77	1	0.4808	38.21	387600	0	0.0247	9	0.3333	33.33	3	9
000727	2009000727	2009	2009-12-31	1	18.039	25.77	7.731	25.77	0	0.44	38.6639	609500	0	0.0067	6	0.3333	33.33	3	6
000727	2010000727	2010	2010-12-31	1	18.039	25.77	7.731	25.77	0	0.3935	39.0361	810000	0	0.0059	6	0.3333	33.33	3	5
000727	2011000727	2011	2011-12-31	1	18.039	25.77	7.731	25.77	0	0.4172	39.3855	800000	0	0.0053	6	0.3333	33.33	3	4
000727	2012000727	2012	2012-12-31	1	15.89	22.7	6.81	22.7	0	0.2722	29.408	800000	0	0.0053	7	0.4286	42.86	3	4
000727	2013000727	2013	2013-12-31	1	15.89	22.7	6.81	22.7	0	0.2903	29.28	950000	0	0.0053	7	0.4286	42.86	3	3
000727	2014000727	2014	2014-12-31	1	22.7	22.7	0	22.7	0	0.1996	27.2885	1280000	0	0.0045	7	0.4286	42.86	3	3
000727	2015000727	2015	2015-12-31	1	19.677	28.11	8.433	24.51	1	1.5761	85.5371	1250000	0	0.0002	9	0.3333	33.33	3	2
000727	2016000727	2016	2016-12-31	1	20.307	28.13	7.823	24.51	1	1.2093	56.676	1991000	0	0	9	0.3333	33.33	3	5
000727	2017000727	2017	2017-12-31	1	20.307	28.13	7.823	24.51	1	1.0567	50.7451	3912600	0	0	9	0.3333	33.33	3	7
000727	2018000727	2018	2018-12-31	1	22.2902	28.13	5.8398	24.51	1	1.0543	51.4104	8878800	0	0	9	0.3333	33.33	3	8
000727	2019000727	2019	2019-12-31	1	22.2902	28.13	5.8398	24.51	1	1.0498	52.5711	5740000	0	0	9	0.3333	33.33	3	8
000727	2020000727	2020	2020-12-31	1	22.2902	28.13	5.8398	24.51	1	1.0596	50.5666	2970000	0	0	9	0.3333	33.33	3	6
000727	2021000727	2021	2021-12-31	1	22.2902	28.13	5.8398	24.51	1	1.0073	50.4084	23983000	1		9	0.3333	33.33	3	7
000729	2006000729	2006	2006-12-31	1	26.6994	54.1	27.4006	54.1	0	0.1675	72.6885	779500	1	0.0216	15	0.3333	33.33	3	20
000729	2007000729	2007	2007-12-31	1	43.28	43.84	0.56	54.1	0	0.1333	74.5076	960000	1	0.0202	15	0.3333	33.33	3	18
000729	2008000729	2008	2008-12-31	1		45.18		56.48	0	0.1664	85.48	1320000	1	0.0183	14	0.2857	28.57	3	18
000729	2009000729	2009	2009-12-31	1				56.48	0	0.1723	83.8948	1878400	1	0.0159	15	0.3333	33.33	3	17
000729	2010000729	2010	2010-12-31	1				56.48	0	0.0995	75.8603	2814100	1	0.0163	14	0.3571	35.71	3	16
000729	2011000729	2011	2011-12-31	1	45.984	57.48	11.496	56.48	0	0.1555	79.4336	2656300	1	0.0163	15	0.3333	33.33	3	17
000729	2012000729	2012	2012-12-31	1	45.984	57.48	11.496	57.48	0	0.14	73.0996	2533627	0	0.0166	15	0.3333	33.33	3	16
000729	2013000729	2013	2013-12-31	1	45.968	57.46	11.492	57.46	0	0.1568	77.6506	2746000	0	0.0158	15	0.3333	33.33	3	16
000729	2014000729	2014	2014-12-31	1	46.056	57.57	11.514	57.57	0	0.1336	74.5715	2470000	0	0.0137	15	0.3333	33.33	3	17
000729	2015000729	2015	2015-12-31	1	45.78	57.39	11.61	57.39	0	0.1286	73.2793	3465000	0	0.0137	15	0.3333	33.33	3	19
000729	2016000729	2016	2016-12-31	1	22.9306	57.4	34.4694	57.4	0	0.1275	70.9528	3463000	0	0.0137	15	0.3333	33.33	3	19
000729	2017000729	2017	2017-12-31	1	45.788	57.4	11.612	57.4	1	0.1289	69.9049	3206000	1	0.0086	15	0.3333	33.33	3	17
000729	2018000729	2018	2018-12-31	1	45.788	57.4	11.612	57.4	1	0.1643	72.7122	3206000	1	0.0086	15	0.3333	33.33	3	17
000729	2019000729	2019	2019-12-31	1	45.788	57.4	11.612	57.4	1	0.1643	71.4789	1998000	1	0.0031	11	0.4545	45.45	3	12
000729	2020000729	2020	2020-12-31	1	45.788	57.4	11.612	57.4	1	0.1841	72.7781	1998000	0	0.0031	13	0.3846	38.46	3	14
000729	2021000729	2021	2021-12-31	1	45.788	57.4	11.612	57.4	1	0.174	70.3497	2148600	0	0.0031	15	0.3333	33.33	3	14
000731	2006000731	2006	2006-12-31	1	18.33	18.33	0	18.33	1	1.9935	59.3836	2810300		0.0501	8	0.375	37.5	8	10
000731	2007000731	2007	2007-12-31	1	14.42	14.42	0	14.42	1	1.9924	56.052	1690200		0.0707	9	0.3333	33.33	9	10
000731	2008000731	2008	2008-12-31	1	14.42	14.42	0	14.42	1	1.7178	56.0244	860800		0.0504	8	0.375	37.5	8	8
000731	2009000731	2009	2009-12-31	1	14.42	14.42	0	14.42	1	0.9674	29.7723	720000	0	0.0365	8	0.375	37.5	8	10
000731	2010000731	2010	2010-12-31	1	14.42	14.42	0	14.42	0	0.5257	22.0341	720000	0	0.0365	7	0.4286	42.86	7	10
000731	2011000731	2011	2011-12-31	1	14.34	14.34	0	14.34	0	0.5656	21.791	864000	0	0.0363	7	0.4286	42.86	7	10
000731	2012000731	2012	2012-12-31	1	14.34	14.34	0	14.34	0	0.7552	28.2658	920000	0	0.0466	7	0.4286	42.86	7	10
000731	2013000731	2013	2013-12-31	1	12.18	12.18	0	12.18	0	1.0599	27.2438	920000	0	0.0308	7	0.4286	42.86	6	10
000731	2014000731	2014	2014-12-31	1	12.18	12.18	0	12.18	0	0.6297	21.3264	920000	0	0.0308	6	0.5	50	5	11
000731	2015000731	2015	2015-12-31	1	12.18	12.18	0	12.18	0	0.5895	17.8316	780000	0	0	7	0.4286	42.86	7	8
000731	2016000731	2016	2016-12-31	1	12.18	12.18	0	12.18	0	0.5255	18.9013	780000	1	0	6	0.5	50	7	7
000731	2017000731	2017	2017-12-31	1	12.18	12.18	0	12.18	0	0.6757	20.4015	1425000	0	0	7	0.4286	42.86	7	7
000731	2018000731	2018	2018-12-31	1	12.18	12.18	0	12.18	0	0.9228	20.3776	1496300	0	0	6	0.5	50	7	8
000731	2019000731	2019	2019-12-31	1	12.18	12.18	0	12.18	0	1.3916	23.4427	1436400	1	0	6	0.5	50	7	7
000731	2020000731	2020	2020-12-31	1	12.18	12.18	0	12.18	0	0.9105	20.9554	1711800	1	0	6	0.5	50	7	7
000731	2021000731	2021	2021-12-31	1	12.3	12.3	0	12.3	0	0.665	17.3852	2177500	1	0	6	0.5	50	7	6
000733	2006000733	2006	2006-12-31	1	36.13	36.13	0	36.13	1	0.0523	37.7611	627286	0	0.0006	7	0.4286	42.86	3	7
000733	2007000733	2007	2007-12-31	1	19.0947	36.13	17.0353	36.13	1	0.0562	36.56	507781	0	0.0006	7	0.4286	42.86	3	7
000733	2008000733	2008	2008-12-31	1	19.0947	36.13	17.0353	36.13	1	0.0531	36.79	836446	0	0.0006	7	0.4286	42.86	3	7
000733	2009000733	2009	2009-12-31	1	19.0947	36.13	17.0353	36.13	0	0.0686	36.3077	850871	0	0.0002	6	0.5	50	3	7
000733	2010000733	2010	2010-12-31	1	9.7383	36.13	26.3917	36.13	0	0.0451	37.1521	965368	0	0.0002	7	0.4286	42.86	3	7
000733	2011000733	2011	2011-12-31	1	9.7383	36.13	26.3917	36.13	0	0.0476	36.804	734761	0	0.0002	7	0.4286	42.86	3	7
000733	2012000733	2012	2012-12-31	1	9.7383	36.13	26.3917	36.13	0	0.0537	37.27	1441800	0	0	7	0.4286	42.86	3	6
000733	2013000733	2013	2013-12-31	1	9.7383	36.13	26.3917	36.13	0	0.0932	42.4476	1608800	0	0	7	0.4286	42.86	3	5
000733	2014000733	2014	2014-12-31	1	19.4416	36.13	16.6884	36.13	1	0.2754	56.1003	1764900	0	0	7	0.5714	57.14	3	6
000733	2015000733	2015	2015-12-31	1	19.4416	36.13	16.6884	36.13	1	0.2353	53.7387	2142300	0	0	7	0.5714	57.14	3	7
000733	2016000733	2016	2016-12-31	1	19.4416	36.13	16.6884	36.13	1	0.1691	46.9965	2256800	0	0	7	0.5714	57.14	3	7
000733	2017000733	2017	2017-12-31	1	19.4416	36.13	16.6884	36.13	0	0.1232	41.8967	2006200	0	0	7	0.5714	57.14	3	6
000733	2018000733	2018	2018-12-31	1	17.725	32.94	15.215	32.94	0	0.3018	47.5771	2643000	0	0	7	0.5714	57.14	3	8
000733	2019000733	2019	2019-12-31	1	17.8502	32.94	15.0898	32.94	0	0.3094	54.8959	3289500	0	0	7	0.5714	57.14	3	8
000733	2020000733	2020	2020-12-31	1	17.8502	32.94	15.0898	32.94	0	0.2799	63.7198	3507000		0	6	0.6667	66.67	3	7
000733	2021000733	2021	2021-12-31	1	17.7364	32.73	14.9936	32.73	0	0.3321	75.2937	4754000	0	0.0988	7	0.5714	57.14	3	9
000737	2006000737	2006	2006-12-31	1	31.37	31.37	0	31.37	1	0.2201	38.2343	195820	1	0.0249	9	0.3333	33.33	5	6
000737	2007000737	2007	2007-12-31	1	26.43	26.43	0	26.427	1	0.2446	32.491	267903	1	0.0232	9	0.3333	33.33	5	6
000737	2008000737	2008	2008-12-31	1	26.43	26.43	0	26.43	1	0.2459	31.98	269680	1	0.0228	9	0.3333	33.33	5	6
000737	2009000737	2009	2009-12-31	1	26.43	26.43	0	26.43	0	0.2414	32.5201	196430	0	0.0122	9	0.3333	33.33	5	8
000737	2010000737	2010	2010-12-31	1	25.62	25.62	0	25.62	0	0.2529	31.9259	274078	0	0.0122	9	0.3333	33.33	5	8
000737	2011000737	2011	2011-12-31	1	25.69	25.69	0	25.69	0	0.248	31.23	169986	0	0.01	9	0.3333	33.33	5	6
000737	2012000737	2012	2012-12-31	1	25.69	25.69	0	25.69	0	0.239	31.45	299500	0	0.01	4	0.25	25	5	8
000737	2013000737	2013	2013-12-31	1	25.69	25.69	0	25.69	0	0.2546	32.33	198100	0	0.007	9	0.3333	33.33	4	10
000737	2014000737	2014	2014-12-31	1	25.69	25.69	0	25.69	0	0.3153	33.428	421500	0	0.004	9	0.3333	33.33	3	10
000737	2015000737	2015	2015-12-31	1	15.5579	25.69	10.1321	25.69	0	0.2573	31.5664	405100	0	0.003	9	0.3333	33.33	3	11
000737	2016000737	2016	2016-12-31	1	15.5579	25.69	10.1321	25.69	0	0.2791	31.0134	437800	0	0	9	0.3333	33.33	3	11
000737	2017000737	2017	2017-12-31	1	15.8779	26.01	10.1321	25.69	0	0.2472	31.3001	526400	0	0	9	0.3333	33.33	3	10
000737	2018000737	2018	2018-12-31	1	15.8779	26.01	10.1321	25.69	0	0.2557	31.3	556800	0	0	9	0.3333	33.33	3	10
000737	2019000737	2019	2019-12-31	1	22.9999	26.82	3.8201	25.69	0	0.3005	31.79	670000	0	0	9	0.3333	33.33	3	9
000737	2020000737	2020	2020-12-31	1	22.6799	26.5	3.8201	25.69	0	0.3379	31.79	787000	0	0	8	0.375	37.5	3	6
000737	2021000737	2021	2021-12-31	1	49.07	49.07	0	49.07	1	0.4304	77.634	686000	0	0.0002	9	0.3333	33.33	3	11
000738	2006000738	2006	2006-12-31	1	35.4818	53.85	18.3682	53.85	1	0.0295	53.85	165800	0	0.0021	9	0.3333	33.33	3	4
000738	2007000738	2007	2007-12-31	1	35.4818	53.85	18.3682	53.85	1	0.0184	54.24	201100	0	0.0021	8	0.375	37.5	3	6
000738	2008000738	2008	2008-12-31	1	35.4818	53.85	18.3682	53.85	1	0.0173	54.19	240400	0	0.001	9	0.3333	33.33	3	6
000738	2009000738	2009	2009-12-31	1	29.64	29.64	0	29.64	1	1.7244	80.53	105000	0	0	9	0.3333	33.33	5	8
000738	2010000738	2010	2010-12-31	1	64.1627	80.53	16.3673	29.64	1	1.7237	80.6056	0	0	0	13	0.3846	38.46	5	7
000738	2011000738	2011	2011-12-31	1	64.1627	80.53	16.3673	29.64	1	1.7824	82.8701	1200000	0	0	13	0.3846	38.46	5	8
000738	2012000738	2012	2012-12-31	1	64.1627	80.53	16.3673	29.64	1	1.7294	81.51	1200000	0	0	13	0.3846	38.46	5	8
000738	2013000738	2013	2013-12-31	1	52.8075	66.28	13.4725	24.39	0	1.8614	78.9655	1224000	0	0	15	0.3333	33.33	5	9
000738	2014000738	2014	2014-12-31	1	48.5587	63.48	14.9213	23.34	0	1.7986	68.953	1252600	0	0	13	0.3846	38.46	5	7
000738	2015000738	2015	2015-12-31	1	48.9384	64.15	15.2116	23.34	0	1.7991	73.2	1280000	0	0.0018	12	0.3333	33.33	5	8
000738	2016000738	2016	2016-12-31	1	48.6487	63.14	14.4913	23.34	0	1.7596	69.579	1314000	0	0.0009	9	0.3333	33.33	5	7
000738	2017000738	2017	2017-12-31	1	43.0672	53.86	10.7928	23.34	0	1.7237	68.3579	2062000	0	0.0009	9	0.3333	33.33	5	7
000738	2018000738	2018	2018-12-31	1	43.4233	54.18	10.7567	23.34	0	1.554	67.6608	2015000	0	0.0009	8	0.375	37.5	5	5
000738	2019000738	2019	2019-12-31	1	42.8051	53.26	10.4549	22.64	0	1.5486	67.0355	2124300	0	0.0009	13	0.3077	30.77	3	7
000738	2020000738	2020	2020-12-31	1	40.6659	51.65	10.9841	21.83	0	1.4645	62.1256	2206400	0	0	12	0.3333	33.33	3	6
000738	2021000738	2021	2021-12-31	1	42.1488	50.47	8.3212	28.57	1	0.8827	68.1454	2181900	0	0	14	0.3571	35.71	3	6
000739	2006000739	2006	2006-12-31	0				21.68	0	0.8386	41.9305	710000	0	0.0521	12	0.3333	33.33	3	6
000739	2007000739	2007	2007-12-31	0				20.75	0	0.3417	28.07	820000	0	0.036	12	0.3333	33.33	3	6
000739	2008000739	2008	2008-12-31	0				20.75	0	0.359	28.41	820000	0	0.0259	9	0.2222	22.22	3	5
000739	2009000739	2009	2009-12-31	0	6.308	20.75	14.442	20.75	0	0.1957	24.81	820000	0	0.0244	9	0.2222	22.22	3	5
000739	2010000739	2010	2010-12-31	0	6.64	20.75	14.11	20.75	0	0.1817	23.59	1075000	0	0.0232	8	0.25	25	3	5
000739	2011000739	2011	2011-12-31	0	7.2625	20.75	13.4875	20.75	0	0.2222	23.4111	1080000	0	0.0199	9	0.3333	33.33	3	5
000739	2012000739	2012	2012-12-31	0	7.2625	20.75	13.4875	20.75	0	0.4593	34.0835	1200000	0	0.0199	9	0.3333	33.33	3	8
000739	2013000739	2013	2013-12-31	0	29.358	41.94	12.582	17.33	0	1.607	51.5529	1900000	0	0.0057	9	0.3333	33.33	3	7
000739	2014000739	2014	2014-12-31	0	31.668	45.24	13.572	22.5	0	1.0787	51.3449	1900000	0	0.004	9	0.3333	33.33	3	6
000739	2015000739	2015	2015-12-31	0	32.382	46.26	13.878	23.52	0	1.0208	49.8646	1900000	0	0.0053	9	0.3333	33.33	3	6
000739	2016000739	2016	2016-12-31	0	32.382	46.26	13.878	23.52	0	1.0412	59.2876	2450000	0	0.0053	9	0.3333	33.33	3	5
000739	2017000739	2017	2017-12-31	0	34.755	49.65	14.895	26.74	0	0.8642	56.1307	2100000	1	0.0051	7	0.4286	42.86	3	6
000739	2018000739	2018	2018-12-31	0	35.7	51	15.3	28.08	0	0.8494	65.705	2550000	1	0.0051	7	0.4286	42.86	3	5
000739	2019000739	2019	2019-12-31	0	35.7	51	15.3	28.08	0	0.9095	71.3413	3450000	1	0.0051	7	0.4286	42.86	3	5
000739	2020000739	2020	2020-12-31	0	30.3648	51	20.6352	28.08	0	0.8868	73.3586	4700000	0	0.0141	7	0.4286	42.86	3	6
000739	2021000739	2021	2021-12-31	0	33.3747	51	17.6253	28.08	0	0.8764	76.1766	6440000	0	0.0141	7	0.4286	42.86	3	6
000748	2006000748	2006	2006-12-31	1	20.18	20.18	0	20.18	1	0.9148	41.8764	666000		0.0295	11	0.2727	27.27	5	10
000748	2007000748	2007	2007-12-31	1	20.18	20.18	0	20.18	1	0.8147	39.3677	1263700	0	0	12	0.3333	33.33	5	8
000748	2008000748	2008	2008-12-31	1	20.18	20.18	0	20.18	1	0.6873	37.941	1764000	0	0	12	0.3333	33.33	5	8
000748	2009000748	2009	2009-12-31	1	20.18	20.18	0	20.18	0	0.5728	34.8376	1856000	0	0	12	0.3333	33.33	5	8
000748	2010000748	2010	2010-12-31	1	20.18	20.18	0	20.18	0	0.3568	30.8888	2161200	0	0	12	0.3333	33.33	5	6
000748	2011000748	2011	2011-12-31	1	20.18	20.18	0	20.18	0	0.3449	28.6164	1348600	0	0	11	0.3636	36.36	4	3
000748	2012000748	2012	2012-12-31	1	20.18	20.18	0	20.18	0	0.1764	25.7964	1296500	0	0	11	0.3636	36.36	4	3
000748	2013000748	2013	2013-12-31	1	20.18	20.18	0	20.18	0	0.5966	42.7224	1846500	0	0	9	0.3333	33.33	3	6
000748	2014000748	2014	2014-12-31	1	20.17	20.17	0	20.17	1	0.5027	42.0515	1589100	0	0	9	0.3333	33.33	3	6
000748	2015000748	2015	2015-12-31	1	20.17	20.17	0	20.17	1	0.5062	38.1669	2010100	0	0	9	0.3333	33.33	3	6
000751	2006000751	2006	2006-12-31	1	43.6	43.6	0	43.17	1	0.1042	48.7832	84112	0	0.0185	11	0.2727	27.27	5	8
000751	2007000751	2007	2007-12-31	1	38.17	38.17	0	38.17	1	0.0626	42.2738	158400	0	0.0118	12	0.3333	33.33	5	8
000751	2008000751	2008	2008-12-31	1				38.17	1	0.0304	39.5596	220000	0	0.0035	9	0.4444	44.44	5	6
000751	2009000751	2009	2009-12-31	1				38.17	0	0.028	39.4	251000	0	0.003	9	0.4444	44.44	5	7
000751	2010000751	2010	2010-12-31	1	12.5084	38.17	25.6616	38.17	0	0.0241	38.7855	311000	0	0.0027	9	0.4444	44.44	5	7
000751	2011000751	2011	2011-12-31	1	11.0665	33.77	22.7035	33.77	0	0.0204	34.7668	319000	0	0.0024	8	0.5	50	5	5
000751	2012000751	2012	2012-12-31	1				33.69	0	0.0567	34.4706	739100	0	0.0028	8	0.375	37.5	5	9
000751	2013000751	2013	2013-12-31	1	12.9745	23.59	10.6155	23.59	0	0.8726	52.7004	772752	0	0.002	8	0.375	37.5	5	9
[truncated: 23,657 more rows]
