# Supplementary material for: How does equity restriction affect innovation quality? Evidence from listed manufacturing companies in China
Source: PLoS One. 2023 Dec 7;18(12):e0295553. doi: 10.1371/journal.pone.0295553 (PMC10703261; doi:10.1371/journal.pone.0295553)
Supplement: S1 Dataset — (ZIP) [file pone.0295553.s001.zip › Supporting information/S1 Dataset/╣▄└φ▓π╓╬└φ─▄┴a/BDT_ManaGovAbil[DES][xlsx].txt]

Symbol [证券代码] - 以沪、深、北证券交易所公布的证券代码为准。
ShortName [证券简称] - 以沪、深、北证券交易所公布的证券简称为准。
Enddate [统计截止日期] - XXXX-12-31
PropertyRightsNature [产权性质] - 根据实际控制性质判断。0：非国有企业，1：国有企业；将实际控制人性质为国有企业、行政机构、事业单位、中央机构、地方机构为国有企业，其他为非国有企业。实际控制人若有多个，只要其中之一是国有企业，判断为1；
OwnershipProportion [实际控制人拥有上市公司所有权比例] - 又称为现金流权。是指实际控制人通过一致行动、多重塔式持股、交叉持股等方式拥有的上市公司的所有权。本数据库所有权计算采用La Porta, R.,F. Lopez-de-Salines,A.Shleifer (1999) 和S.,S. Djankov, J.Fan, L.Lang(2000)的计算方法，即将实际控制人与上市公司股权关系链每层持有比例相乘或实际控制人与上市公司每条股权关系链每层持有比例相乘之总和。该数据是希施玛计算所得。仅供参考。
ControlProportion [实际控制人拥有上市公司控制权比例] - 又称为表决权。本数据库控制权计算采用La Porta,R.,F. Lopez-de-Salines,A. Shleifer (1999) 和S.,S.Djankov, J. Fan, L.Lang (2000)的计算方法，即为实际控制人与上市公司股权关系链或若干股权关系链中最弱的一层或最弱的一层的总和。该数据是希施玛计算所得。仅供参考。
ControllerSeperation [实际控制人两权分离率] - 计算公式为：实际控制人拥有上市公司控制权比例-实际控制人拥有上市公司所有权比例
ContrshrProportion [控股股东持股比例] - 优先选择控股股东持股比例，若报告未公布控股股东，则选择第一大股东持股比例
ContrshrNature [控股股东性质] - 0：非国有企业；1.国有企业；股份性质为国家、国有法人、境内国有法人判断为国有企业，其他为非国有企业；控股股东若有多个，只要其中之一是国有企业，判断为1；
SharesBalance [股权制衡度] - 计算公式为：第2-5大股东持股比例/第一大股东持股比例
InsInvestorProp [机构投资者持股比例] - 机构投资者持有的上市公司股份比例
TOP3SumSalary [管理层前三名薪酬总额] - 董监高前三名的薪酬总额，按照薪酬总额对董事、监事、高管进行排序，取排名前三的薪酬总额相加。不包含董事、监事及高管领取的津贴。
ConcurrentPosition [两职合一] - 董事长与总经理是否为同一人；0：否；1：是；
Mngmhldn [管理层持股比例] - 计算公式为：董监高持股数量占总股数量之比
Boardsize [董事会规模] - 董事会董事数量
IndDirectorRatio [独立董事占比] - 计算公式为：独立董事数量与董事规模之比
SupervisorSize [监事会规模] - null
ExecutivesNumber [高管人数] - null
