# Supplementary material for: How does equity restriction affect innovation quality? Evidence from listed manufacturing companies in China
Source: PLoS One. 2023 Dec 7;18(12):e0295553. doi: 10.1371/journal.pone.0295553 (PMC10703261; doi:10.1371/journal.pone.0295553)
Supplement: S1 Dataset — (ZIP) [file pone.0295553.s001.zip › Supporting information/S1 Dataset/╣╔╚¿╨┼╧ó▒φ/OFDI_LISTSTKRIGHT.xlsx]

## Sheet: sheet1
Symbol	yearStkcd	year	EndDate	age	balance
证券代码	证券代码		统计截止日期	企业年龄	股权制衡指标
没有单位	没有单位		没有单位	没有单位	第 2-5 大股东持股比例合计/第一大股东持股比例。
000008	2006000008	2006	2006-12-31	17.25	0.9432
000008	2007000008	2007	2007-12-31	18.25	0.6102
000008	2008000008	2008	2008-12-31	19.25	0.5394
000008	2009000008	2009	2009-12-31	20.25	0.4708
000008	2010000008	2010	2010-12-31	21.25	0.5525
000008	2011000008	2011	2011-12-31	22.25	0.4428
000008	2012000008	2012	2012-12-31	23.25	0.0702
000008	2013000008	2013	2013-12-31	24.25	0.0667
000008	2014000008	2014	2014-12-31	25.25	0.2277
000008	2015000008	2015	2015-12-31	26.25	0.6843
000008	2016000008	2016	2016-12-31	27.25	1.3836
000008	2017000008	2017	2017-12-31	28.25	1.5717
000008	2018000008	2018	2018-12-31	29.25	1.377
000008	2019000008	2019	2019-12-31	30.25	0.8957
000008	2020000008	2020	2020-12-31	31.25	0.7514
000008	2021000008	2021	2021-12-31	32.25	0.751
000012	2006000012	2006	2006-12-31	22.33	2.2152
000012	2007000012	2007	2007-12-31	23.33	3.5668
000012	2008000012	2008	2008-12-31	24.33	3.4328
000012	2009000012	2009	2009-12-31	25.33	2.8486
000012	2010000012	2010	2010-12-31	26.33	3.4553
000012	2011000012	2011	2011-12-31	27.33	2.2818
000012	2012000012	2012	2012-12-31	28.33	2.3564
000012	2013000012	2013	2013-12-31	29.33	2.2265
000012	2014000012	2014	2014-12-31	30.33	1.9724
000012	2015000012	2015	2015-12-31	31.33	1.1155
000012	2016000012	2016	2016-12-31	32.33	0.7029
000012	2017000012	2017	2017-12-31	33.33	0.7028
000012	2018000012	2018	2018-12-31	34.33	0.7029
000012	2019000012	2019	2019-12-31	35.33	0.7022
000012	2020000012	2020	2020-12-31	36.33	0.7597
000012	2021000012	2021	2021-12-31	37.33	0.7577
000016	2006000016	2006	2006-12-31	26.25	2.2046
000016	2007000016	2007	2007-12-31	27.25	2.2149
000016	2008000016	2008	2008-12-31	28.25	0.6637
000016	2009000016	2009	2009-12-31	29.25	0.5005
000016	2010000016	2010	2010-12-31	30.25	0.4521
000016	2011000016	2011	2011-12-31	31.25	0.4763
000016	2012000016	2012	2012-12-31	32.25	0.4479
000016	2013000016	2013	2013-12-31	33.25	0.4874
000016	2014000016	2014	2014-12-31	34.25	0.4294
000016	2015000016	2015	2015-12-31	35.25	0.6589
000016	2016000016	2016	2016-12-31	36.25	0.6625
000016	2017000016	2017	2017-12-31	37.25	0.6598
000016	2018000016	2018	2018-12-31	38.25	0.6589
000016	2019000016	2019	2019-12-31	39.25	0.6589
000016	2020000016	2020	2020-12-31	40.25	0.6791
000016	2021000016	2021	2021-12-31	41.25	0.7784
000017	2006000017	2006	2006-12-31	14.83	1.4411
000017	2007000017	2007	2007-12-31	15.83	1.4197
000017	2008000017	2008	2008-12-31	16.83	1.4197
000017	2009000017	2009	2009-12-31	17.83	1.433
000017	2010000017	2010	2010-12-31	18.83	1.4327
000017	2011000017	2011	2011-12-31	19.83	0.9128
000017	2012000017	2012	2012-12-31	20.83	0.9517
000017	2013000017	2013	2013-12-31	21.83	0.895
000017	2014000017	2014	2014-12-31	22.83	0.7396
000017	2015000017	2015	2015-12-31	23.83	0.5122
000017	2016000017	2016	2016-12-31	24.83	0.6302
000017	2017000017	2017	2017-12-31	25.83	0.7656
000017	2018000017	2018	2018-12-31	26.83	0.6354
000017	2019000017	2019	2019-12-31	27.83	0.6354
000017	2020000017	2020	2020-12-31	28.83	0.6962
000017	2021000017	2021	2021-12-31	29.83	0.6719
000020	2006000020	2006	2006-12-31	14.75	1.5163
000020	2007000020	2007	2007-12-31	15.75	0.2846
000020	2008000020	2008	2008-12-31	16.75	0.28
000020	2009000020	2009	2009-12-31	17.75	0.2951
000020	2010000020	2010	2010-12-31	18.75	0.2815
000020	2011000020	2011	2011-12-31	19.75	0.2805
000020	2012000020	2012	2012-12-31	20.75	0.2788
000020	2013000020	2013	2013-12-31	21.75	0.271
000020	2014000020	2014	2014-12-31	22.75	0.2759
000020	2015000020	2015	2015-12-31	23.75	0.3014
000020	2016000020	2016	2016-12-31	24.75	0.3119
000020	2017000020	2017	2017-12-31	25.75	0.3128
000020	2018000020	2018	2018-12-31	26.75	0.3298
000020	2019000020	2019	2019-12-31	27.75	0.3204
000020	2020000020	2020	2020-12-31	28.75	0.2756
000020	2021000020	2021	2021-12-31	29.75	0.2756
000021	2006000021	2006	2006-12-31	13	0.3127
000021	2007000021	2007	2007-12-31	14	0.1998
000021	2008000021	2008	2008-12-31	15	0.1968
000021	2009000021	2009	2009-12-31	16	0.2325
000021	2010000021	2010	2010-12-31	17	0.2349
000021	2011000021	2011	2011-12-31	18	0.1978
000021	2012000021	2012	2012-12-31	19	0.201
000021	2013000021	2013	2013-12-31	20	0.2988
000021	2014000021	2014	2014-12-31	21	0.2483
000021	2015000021	2015	2015-12-31	22	0.2429
000021	2016000021	2016	2016-12-31	23	0.2229
000021	2017000021	2017	2017-12-31	24	0.2206
000021	2018000021	2018	2018-12-31	25	0.2274
000021	2019000021	2019	2019-12-31	26	0.2399
000021	2020000021	2020	2020-12-31	27	0.3341
000021	2021000021	2021	2021-12-31	28	0.3002
000030	2006000030	2006	2006-12-31	13.33	0.0916
000030	2007000030	2007	2007-12-31	14.33	0.0897
000030	2008000030	2008	2008-12-31	15.33	0.0938
000030	2009000030	2009	2009-12-31	16.33	0.0938
000030	2010000030	2010	2010-12-31	17.33	0.0759
000030	2011000030	2011	2011-12-31	18.33	0.9095
000030	2012000030	2012	2012-12-31	19.33	0.7178
000030	2013000030	2013	2013-12-31	20.33	1.9449
000030	2014000030	2014	2014-12-31	21.33	1.7705
000030	2015000030	2015	2015-12-31	22.33	1.7427
000030	2016000030	2016	2016-12-31	23.33	1.6788
000030	2017000030	2017	2017-12-31	24.33	1.6985
000030	2018000030	2018	2018-12-31	25.33	1.8128
000030	2019000030	2019	2019-12-31	26.33	1.8288
000030	2020000030	2020	2020-12-31	27.33	1.8886
000030	2021000030	2021	2021-12-31	28.33	1.8099
000039	2006000039	2006	2006-12-31	14.25	1.6359
000039	2007000039	2007	2007-12-31	15.25	1.5943
000039	2008000039	2008	2008-12-31	16.25	1.2422
000039	2009000039	2009	2009-12-31	17.25	1.0778
000039	2010000039	2010	2010-12-31	18.25	1.0392
000039	2011000039	2011	2011-12-31	19.25	1.0247
000039	2012000039	2012	2012-12-31	20.25	0.3352
000039	2013000039	2013	2013-12-31	21.25	0.3501
000039	2014000039	2014	2014-12-31	22.25	0.3315
000039	2015000039	2015	2015-12-31	23.25	0.5584
000039	2016000039	2016	2016-12-31	24.25	0.3824
000039	2017000039	2017	2017-12-31	25.25	0.3225
000039	2018000039	2018	2018-12-31	26.25	0.3179
000039	2019000039	2019	2019-12-31	27.25	0.3169
000039	2020000039	2020	2020-12-31	28.25	0.3057
000039	2021000039	2021	2021-12-31	29.25	0.2455
000045	2006000045	2006	2006-12-31	12.42	0.0168
000045	2007000045	2007	2007-12-31	13.42	0.0173
000045	2008000045	2008	2008-12-31	14.42	0.0198
000045	2009000045	2009	2009-12-31	15.42	0.0304
000045	2010000045	2010	2010-12-31	16.42	0.2694
000045	2011000045	2011	2011-12-31	17.42	0.1509
000045	2012000045	2012	2012-12-31	18.42	0.1062
000045	2013000045	2013	2013-12-31	19.42	0.3116
000045	2014000045	2014	2014-12-31	20.42	0.1344
000045	2015000045	2015	2015-12-31	21.42	0.1857
000045	2016000045	2016	2016-12-31	22.42	0.1229
000045	2017000045	2017	2017-12-31	23.42	0.1127
000045	2018000045	2018	2018-12-31	24.42	0.1114
000045	2019000045	2019	2019-12-31	25.42	0.1094
000045	2020000045	2020	2020-12-31	26.42	0.1056
000045	2021000045	2021	2021-12-31	27.42	0.1281
000048	2006000048	2006	2006-12-31	12.25	1.0387
000048	2007000048	2007	2007-12-31	13.25	0.6373
000048	2008000048	2008	2008-12-31	14.25	0.6039
000048	2009000048	2009	2009-12-31	15.25	0.497
000048	2010000048	2010	2010-12-31	16.25	0.4139
000048	2011000048	2011	2011-12-31	17.25	0.2917
000048	2012000048	2012	2012-12-31	18.25	0.4411
000048	2013000048	2013	2013-12-31	19.25	0.286
000048	2014000048	2014	2014-12-31	20.25	0.8426
000048	2015000048	2015	2015-12-31	21.25	0.6843
000048	2016000048	2016	2016-12-31	22.25	1.1513
000048	2017000048	2017	2017-12-31	23.25	1.1855
000048	2018000048	2018	2018-12-31	24.25	0.8701
000048	2019000048	2019	2019-12-31	25.25	0.8752
000048	2020000048	2020	2020-12-31	26.25	0.8431
000048	2021000048	2021	2021-12-31	27.25	0.8762
000049	2006000049	2006	2006-12-31	11.83	0.1141
000049	2007000049	2007	2007-12-31	12.83	0.0638
000049	2008000049	2008	2008-12-31	13.83	0.0442
000049	2009000049	2009	2009-12-31	14.83	0.0272
000049	2010000049	2010	2010-12-31	15.83	0.0218
000049	2011000049	2011	2011-12-31	16.83	0.0728
000049	2012000049	2012	2012-12-31	17.83	0.2315
000049	2013000049	2013	2013-12-31	18.83	0.2454
000049	2014000049	2014	2014-12-31	19.83	0.0646
000049	2015000049	2015	2015-12-31	20.83	0.178
000049	2016000049	2016	2016-12-31	21.83	0.1769
000049	2017000049	2017	2017-12-31	22.83	0.1426
000049	2018000049	2018	2018-12-31	23.83	0.1468
000049	2019000049	2019	2019-12-31	24.83	0.1616
000049	2020000049	2020	2020-12-31	25.83	0.252
000049	2021000049	2021	2021-12-31	26.83	1.171
000050	2006000050	2006	2006-12-31	23.17	0.2497
000050	2007000050	2007	2007-12-31	24.17	0.4128
000050	2008000050	2008	2008-12-31	25.17	0.3735
000050	2009000050	2009	2009-12-31	26.17	0.3591
000050	2010000050	2010	2010-12-31	27.17	0.3007
000050	2011000050	2011	2011-12-31	28.17	0.2913
000050	2012000050	2012	2012-12-31	29.17	0.2887
000050	2013000050	2013	2013-12-31	30.17	0.2179
000050	2014000050	2014	2014-12-31	31.17	1.1654
000050	2015000050	2015	2015-12-31	32.17	1.1654
000050	2016000050	2016	2016-12-31	33.17	1.1989
000050	2017000050	2017	2017-12-31	34.17	1.1269
000050	2018000050	2018	2018-12-31	35.17	1.9606
000050	2019000050	2019	2019-12-31	36.17	1.9737
000050	2020000050	2020	2020-12-31	37.17	2.1552
000050	2021000050	2021	2021-12-31	38.17	2.1552
000055	2006000055	2006	2006-12-31	12.75	1.1905
000055	2007000055	2007	2007-12-31	13.75	1.1584
000055	2008000055	2008	2008-12-31	14.75	1.1822
000055	2009000055	2009	2009-12-31	15.75	0.9203
000055	2010000055	2010	2010-12-31	16.75	0.901
000055	2011000055	2011	2011-12-31	17.75	0.7657
000055	2012000055	2012	2012-12-31	18.75	1.2607
000055	2013000055	2013	2013-12-31	19.75	1.4488
000055	2014000055	2014	2014-12-31	20.75	1.5523
000055	2015000055	2015	2015-12-31	21.75	1.7118
000055	2016000055	2016	2016-12-31	22.75	1.9667
000055	2017000055	2017	2017-12-31	23.75	1.8716
000055	2018000055	2018	2018-12-31	24.75	1.5466
000055	2019000055	2019	2019-12-31	25.75	1.5108
000055	2020000055	2020	2020-12-31	26.75	1.333
000055	2021000055	2021	2021-12-31	27.75	1.3654
000060	2006000060	2006	2006-12-31	12.58	0.3696
000060	2007000060	2007	2007-12-31	13.58	0.3624
000060	2008000060	2008	2008-12-31	14.58	0.2934
000060	2009000060	2009	2009-12-31	15.58	0.3133
000060	2010000060	2010	2010-12-31	16.58	0.3303
000060	2011000060	2011	2011-12-31	17.58	0.2915
000060	2012000060	2012	2012-12-31	18.58	0.3029
000060	2013000060	2013	2013-12-31	19.58	0.3788
000060	2014000060	2014	2014-12-31	20.58	0.3605
000060	2015000060	2015	2015-12-31	21.58	0.3878
000060	2016000060	2016	2016-12-31	22.58	0.3938
000060	2017000060	2017	2017-12-31	23.58	0.3642
000060	2018000060	2018	2018-12-31	24.58	0.3526
000060	2019000060	2019	2019-12-31	25.58	0.365
000060	2020000060	2020	2020-12-31	26.58	0.3621
000060	2021000060	2021	2021-12-31	27.58	0.1466
000063	2006000063	2006	2006-12-31	9.17	0.5699
000063	2007000063	2007	2007-12-31	10.17	0.5858
000063	2008000063	2008	2008-12-31	11.17	0.5788
000063	2009000063	2009	2009-12-31	12.17	0.607
000063	2010000063	2010	2010-12-31	13.17	0.6733
000063	2011000063	2011	2011-12-31	14.17	0.7575
000063	2012000063	2012	2012-12-31	15.17	0.7815
000063	2013000063	2013	2013-12-31	16.17	0.7144
000063	2014000063	2014	2014-12-31	17.17	0.6673
000063	2015000063	2015	2015-12-31	18.17	0.7535
000063	2016000063	2016	2016-12-31	19.17	0.7522
000063	2017000063	2017	2017-12-31	20.17	0.7027
000063	2018000063	2018	2018-12-31	21.17	0.6859
000063	2019000063	2019	2019-12-31	22.17	0.7984
000063	2020000063	2020	2020-12-31	23.17	0.8806
000063	2021000063	2021	2021-12-31	24.17	0.9831
000066	2006000066	2006	2006-12-31	9.5	0.0165
000066	2007000066	2007	2007-12-31	10.5	0.0671
000066	2008000066	2008	2008-12-31	11.5	0.0293
000066	2009000066	2009	2009-12-31	12.5	0.0977
000066	2010000066	2010	2010-12-31	13.5	0.0768
000066	2011000066	2011	2011-12-31	14.5	0.0744
000066	2012000066	2012	2012-12-31	15.5	0.0137
000066	2013000066	2013	2013-12-31	16.5	0.0677
000066	2014000066	2014	2014-12-31	17.5	0.0512
000066	2015000066	2015	2015-12-31	18.5	0.0265
000066	2016000066	2016	2016-12-31	19.5	0.0425
000066	2017000066	2017	2017-12-31	20.5	0.0599
000066	2018000066	2018	2018-12-31	21.5	0.0714
000066	2019000066	2019	2019-12-31	22.5	0.1409
000066	2020000066	2020	2020-12-31	23.5	0.0911
000066	2021000066	2021	2021-12-31	24.5	0.0953
000070	2006000070	2006	2006-12-31	9.42	0.2487
000070	2007000070	2007	2007-12-31	10.42	0.2513
000070	2008000070	2008	2008-12-31	11.42	0.2458
000070	2009000070	2009	2009-12-31	12.42	0.1903
000070	2010000070	2010	2010-12-31	13.42	0.1966
000070	2011000070	2011	2011-12-31	14.42	0.175
000070	2012000070	2012	2012-12-31	15.42	0.175
000070	2013000070	2013	2013-12-31	16.42	0.2162
000070	2014000070	2014	2014-12-31	17.42	0.1996
000070	2015000070	2015	2015-12-31	18.42	0.3548
000070	2016000070	2016	2016-12-31	19.42	0.3548
000070	2017000070	2017	2017-12-31	20.42	0.3548
000070	2018000070	2018	2018-12-31	21.42	0.3548
000070	2019000070	2019	2019-12-31	22.42	0.2159
000070	2020000070	2020	2020-12-31	23.42	0.197
000070	2021000070	2021	2021-12-31	24.42	0.1594
000100	2006000100	2006	2006-12-31	4.67	1.785
000100	2007000100	2007	2007-12-31	5.67	1.2308
000100	2008000100	2008	2008-12-31	6.67	1.1213
000100	2009000100	2009	2009-12-31	7.67	1.3959
000100	2010000100	2010	2010-12-31	8.67	1.9194
000100	2011000100	2011	2011-12-31	9.67	1.0449
000100	2012000100	2012	2012-12-31	10.67	1.0439
000100	2013000100	2013	2013-12-31	11.67	0.9774
000100	2014000100	2014	2014-12-31	12.67	1.1627
000100	2015000100	2015	2015-12-31	13.67	2.2591
000100	2016000100	2016	2016-12-31	14.67	2.4924
000100	2017000100	2017	2017-12-31	15.67	2.4515
000100	2018000100	2018	2018-12-31	16.67	2.3223
000100	2019000100	2019	2019-12-31	17.67	1.7431
000100	2020000100	2020	2020-12-31	18.67	1.8575
000100	2021000100	2021	2021-12-31	19.67	1.8317
000153	2006000153	2006	2006-12-31	9.33	2.1654
000153	2007000153	2007	2007-12-31	10.33	2.3247
000153	2008000153	2008	2008-12-31	11.33	2.2434
000153	2009000153	2009	2009-12-31	12.33	2.1851
000153	2010000153	2010	2010-12-31	13.33	1.8746
000153	2011000153	2011	2011-12-31	14.33	1.7769
000153	2012000153	2012	2012-12-31	15.33	1.7708
000153	2013000153	2013	2013-12-31	16.33	2.5995
000153	2014000153	2014	2014-12-31	17.33	1.6254
000153	2015000153	2015	2015-12-31	18.33	1.6507
000153	2016000153	2016	2016-12-31	19.33	1.8458
000153	2017000153	2017	2017-12-31	20.33	1.631
000153	2018000153	2018	2018-12-31	21.33	1.8469
000153	2019000153	2019	2019-12-31	22.33	1.6786
000153	2020000153	2020	2020-12-31	23.33	1.8458
000153	2021000153	2021	2021-12-31	24.33	1.7343
000157	2006000157	2006	2006-12-31	7.42	0.4496
000157	2007000157	2007	2007-12-31	8.42	0.3802
000157	2008000157	2008	2008-12-31	9.42	0.3564
000157	2009000157	2009	2009-12-31	10.42	0.9972
000157	2010000157	2010	2010-12-31	11.42	1.8634
000157	2011000157	2011	2011-12-31	12.42	1.592
000157	2012000157	2012	2012-12-31	13.42	1.5175
000157	2013000157	2013	2013-12-31	14.42	1.5213
000157	2014000157	2014	2014-12-31	15.42	1.3848
000157	2015000157	2015	2015-12-31	16.42	1.4712
000157	2016000157	2016	2016-12-31	17.42	1.4712
000157	2017000157	2017	2017-12-31	18.42	1.4713
000157	2018000157	2018	2018-12-31	19.42	1.4735
000157	2019000157	2019	2019-12-31	20.42	1.9147
000157	2020000157	2020	2020-12-31	21.42	2.1501
000157	2021000157	2021	2021-12-31	22.42	1.6308
000301	2006000301	2006	2006-12-31	8.5	0.0844
000301	2007000301	2007	2007-12-31	9.5	0.073
000301	2008000301	2008	2008-12-31	10.5	0.0788
000301	2009000301	2009	2009-12-31	11.5	0.1112
000301	2010000301	2010	2010-12-31	12.5	0.0948
000301	2011000301	2011	2011-12-31	13.5	0.0613
000301	2012000301	2012	2012-12-31	14.5	0.0591
000301	2013000301	2013	2013-12-31	15.5	0.045
000301	2014000301	2014	2014-12-31	16.5	0.0333
000301	2015000301	2015	2015-12-31	17.5	0.0371
000301	2016000301	2016	2016-12-31	18.5	0.453
000301	2017000301	2017	2017-12-31	19.5	0.4466
000301	2018000301	2018	2018-12-31	20.5	0.1843
000301	2019000301	2019	2019-12-31	21.5	0.1851
000301	2020000301	2020	2020-12-31	22.5	0.3264
000301	2021000301	2021	2021-12-31	23.5	0.3247
000333	2013000333	2013	2013-12-31	13.75	0.3657
000333	2014000333	2014	2014-12-31	14.75	0.3669
000333	2015000333	2015	2015-12-31	15.75	0.4021
000333	2016000333	2016	2016-12-31	16.75	0.2345
000333	2017000333	2017	2017-12-31	17.75	0.4978
000333	2018000333	2018	2018-12-31	18.75	0.6042
000333	2019000333	2019	2019-12-31	19.75	0.7381
000333	2020000333	2020	2020-12-31	20.75	0.6808
000333	2021000333	2021	2021-12-31	21.75	0.7543
000338	2007000338	2007	2007-12-31	5	1.1424
000338	2008000338	2008	2008-12-31	6	1.1447
000338	2009000338	2009	2009-12-31	7	1.1428
000338	2010000338	2010	2010-12-31	8	1.1689
000338	2011000338	2011	2011-12-31	9	1.1159
000338	2012000338	2012	2012-12-31	10	1.1095
000338	2013000338	2013	2013-12-31	11	1.1131
000338	2014000338	2014	2014-12-31	12	1.076
000338	2015000338	2015	2015-12-31	13	1.0537
000338	2016000338	2016	2016-12-31	14	1.0322
000338	2017000338	2017	2017-12-31	15	1.0388
000338	2018000338	2018	2018-12-31	16	1.1333
000338	2019000338	2019	2019-12-31	17	1.1711
000338	2020000338	2020	2020-12-31	18	1.3835
000338	2021000338	2021	2021-12-31	19	1.1859
000401	2006000401	2006	2006-12-31	12.67	0.109
000401	2007000401	2007	2007-12-31	13.67	0.1435
000401	2008000401	2008	2008-12-31	14.67	0.4007
000401	2009000401	2009	2009-12-31	15.67	0.3982
000401	2010000401	2010	2010-12-31	16.67	0.4003
000401	2011000401	2011	2011-12-31	17.67	0.7352
000401	2012000401	2012	2012-12-31	18.67	0.693
000401	2013000401	2013	2013-12-31	19.67	0.7367
000401	2014000401	2014	2014-12-31	20.67	0.8688
000401	2015000401	2015	2015-12-31	21.67	0.7476
000401	2016000401	2016	2016-12-31	22.67	1.1013
000401	2017000401	2017	2017-12-31	23.67	0.3553
000401	2018000401	2018	2018-12-31	24.67	0.4797
000401	2019000401	2019	2019-12-31	25.67	0.4097
000401	2020000401	2020	2020-12-31	26.67	0.437
000401	2021000401	2021	2021-12-31	27.67	0.502
000403	2006000403	2006	2006-12-31	13	0.2726
000403	2007000403	2007	2007-12-31	14	0.6372
000403	2008000403	2008	2008-12-31	15	0.6372
000403	2009000403	2009	2009-12-31	16	0.6376
000403	2010000403	2010	2010-12-31	17	0.6376
000403	2011000403	2011	2011-12-31	18	0.6376
000403	2012000403	2012	2012-12-31	19	0.6376
000403	2013000403	2013	2013-12-31	20	0.6466
000403	2014000403	2014	2014-12-31	21	0.6174
000403	2015000403	2015	2015-12-31	22	0.6586
000403	2016000403	2016	2016-12-31	23	0.4622
000403	2017000403	2017	2017-12-31	24	1.0429
000403	2018000403	2018	2018-12-31	25	0.9909
000403	2019000403	2019	2019-12-31	26	0.968
000403	2020000403	2020	2020-12-31	27	0.8934
000403	2021000403	2021	2021-12-31	28	1.3117
000404	2006000404	2006	2006-12-31	12.58	0.5974
000404	2007000404	2007	2007-12-31	13.58	0.7473
000404	2008000404	2008	2008-12-31	14.58	0.74
000404	2009000404	2009	2009-12-31	15.58	0.8352
000404	2010000404	2010	2010-12-31	16.58	0.501
000404	2011000404	2011	2011-12-31	17.58	0.505
000404	2012000404	2012	2012-12-31	18.58	0.3219
000404	2013000404	2013	2013-12-31	19.58	0.6258
000404	2014000404	2014	2014-12-31	20.58	0.3891
000404	2015000404	2015	2015-12-31	21.58	0.2336
000404	2016000404	2016	2016-12-31	22.58	0.3117
000404	2017000404	2017	2017-12-31	23.58	0.2756
000404	2018000404	2018	2018-12-31	24.58	0.3279
000404	2019000404	2019	2019-12-31	25.58	0.2755
000404	2020000404	2020	2020-12-31	26.58	0.2683
000404	2021000404	2021	2021-12-31	27.58	0.2359
000408	2006000408	2006	2006-12-31	10.5	1.2863
000408	2007000408	2007	2007-12-31	11.5	0.8719
000408	2008000408	2008	2008-12-31	12.5	0.8663
000408	2009000408	2009	2009-12-31	13.5	0.095
000408	2010000408	2010	2010-12-31	14.5	0.1018
000408	2011000408	2011	2011-12-31	15.5	0.0781
000408	2012000408	2012	2012-12-31	16.5	0.0936
000408	2013000408	2013	2013-12-31	17.5	0.2133
000408	2014000408	2014	2014-12-31	18.5	0.1823
000408	2015000408	2015	2015-12-31	19.5	0.1173
000408	2016000408	2016	2016-12-31	20.5	0.8017
000408	2017000408	2017	2017-12-31	21.5	0.8069
000408	2018000408	2018	2018-12-31	22.5	0.8101
000408	2019000408	2019	2019-12-31	23.5	0.8108
000408	2020000408	2020	2020-12-31	24.5	0.8215
000408	2021000408	2021	2021-12-31	25.5	0.8789
000413	2006000413	2006	2006-12-31	14	0.044
000413	2007000413	2007	2007-12-31	15	0.0559
000413	2008000413	2008	2008-12-31	16	0.057
000413	2009000413	2009	2009-12-31	17	0.0592
000413	2010000413	2010	2010-12-31	18	0.3222
000413	2011000413	2011	2011-12-31	19	0.4041
000413	2012000413	2012	2012-12-31	20	0.4874
000413	2013000413	2013	2013-12-31	21	2.6604
000413	2014000413	2014	2014-12-31	22	1.7365
000413	2015000413	2015	2015-12-31	23	0.982
000413	2016000413	2016	2016-12-31	24	1.5883
000413	2017000413	2017	2017-12-31	25	0.9484
000413	2018000413	2018	2018-12-31	26	0.8472
000413	2019000413	2019	2019-12-31	27	0.7765
000413	2020000413	2020	2020-12-31	28	0.6744
000413	2021000413	2021	2021-12-31	29	0.6744
000418	2006000418	2006	2006-12-31	13.08	0.6855
000418	2007000418	2007	2007-12-31	14.08	0.7509
000418	2008000418	2008	2008-12-31	15.08	0.7676
000418	2009000418	2009	2009-12-31	16.08	0.7797
000418	2010000418	2010	2010-12-31	17.08	0.5588
000418	2011000418	2011	2011-12-31	18.08	0.57
000418	2012000418	2012	2012-12-31	19.08	0.5696
000418	2013000418	2013	2013-12-31	20.08	0.5761
000418	2014000418	2014	2014-12-31	21.08	0.6572
000418	2015000418	2015	2015-12-31	22.08	0.6067
000418	2016000418	2016	2016-12-31	23.08	0.6466
000418	2017000418	2017	2017-12-31	24.08	0.6559
000418	2018000418	2018	2018-12-31	25.08	0.7366
000422	2006000422	2006	2006-12-31	14	0.5798
000422	2007000422	2007	2007-12-31	15	0.6969
000422	2008000422	2008	2008-12-31	16	0.8327
000422	2009000422	2009	2009-12-31	17	0.608
000422	2010000422	2010	2010-12-31	18	0.3742
000422	2011000422	2011	2011-12-31	19	0.5436
000422	2012000422	2012	2012-12-31	20	0.7175
000422	2013000422	2013	2013-12-31	21	0.5395
000422	2014000422	2014	2014-12-31	22	0.5828
000422	2015000422	2015	2015-12-31	23	0.7137
000422	2016000422	2016	2016-12-31	24	0.8314
000422	2017000422	2017	2017-12-31	25	0.3478
000422	2018000422	2018	2018-12-31	26	0.4625
000422	2019000422	2019	2019-12-31	27	0.7389
000422	2020000422	2020	2020-12-31	28	0.9725
000422	2021000422	2021	2021-12-31	29	0.9303
000423	2006000423	2006	2006-12-31	13.58	0.4429
000423	2007000423	2007	2007-12-31	14.58	0.3348
000423	2008000423	2008	2008-12-31	15.58	0.4343
000423	2009000423	2009	2009-12-31	16.58	0.395
000423	2010000423	2010	2010-12-31	17.58	0.3557
000423	2011000423	2011	2011-12-31	18.58	0.2148
000423	2012000423	2012	2012-12-31	19.58	0.2247
000423	2013000423	2013	2013-12-31	20.58	0.2554
000423	2014000423	2014	2014-12-31	21.58	0.2723
000423	2015000423	2015	2015-12-31	22.58	0.3211
000423	2016000423	2016	2016-12-31	23.58	0.417
000423	2017000423	2017	2017-12-31	24.58	0.6893
000423	2018000423	2018	2018-12-31	25.58	0.901
000423	2019000423	2019	2019-12-31	26.58	0.8915
000423	2020000423	2020	2020-12-31	27.58	0.9654
000423	2021000423	2021	2021-12-31	28.58	0.8587
000425	2006000425	2006	2006-12-31	13.08	0.4529
000425	2007000425	2007	2007-12-31	14.08	0.4529
000425	2008000425	2008	2008-12-31	15.08	0.3477
000425	2009000425	2009	2009-12-31	16.08	0.0842
000425	2010000425	2010	2010-12-31	17.08	0.3059
000425	2011000425	2011	2011-12-31	18.08	0.2557
000425	2012000425	2012	2012-12-31	19.08	0.2197
000425	2013000425	2013	2013-12-31	20.08	0.2174
000425	2014000425	2014	2014-12-31	21.08	0.1722
000425	2015000425	2015	2015-12-31	22.08	0.1923
000425	2016000425	2016	2016-12-31	23.08	0.1923
000425	2017000425	2017	2017-12-31	24.08	0.1491
000425	2018000425	2018	2018-12-31	25.08	0.3479
000425	2019000425	2019	2019-12-31	26.08	0.4414
000425	2020000425	2020	2020-12-31	27.08	0.4222
000425	2021000425	2021	2021-12-31	28.08	0.3545
000488	2006000488	2006	2006-12-31	13.67	0.2602
000488	2007000488	2007	2007-12-31	14.67	0.5535
000488	2008000488	2008	2008-12-31	15.67	0.9936
000488	2009000488	2009	2009-12-31	16.67	1.0222
000488	2010000488	2010	2010-12-31	17.67	0.9968
000488	2011000488	2011	2011-12-31	18.67	0.9831
000488	2012000488	2012	2012-12-31	19.67	1.0222
000488	2013000488	2013	2013-12-31	20.67	0.927
000488	2014000488	2014	2014-12-31	21.67	0.9906
000488	2015000488	2015	2015-12-31	22.67	1.4785
000488	2016000488	2016	2016-12-31	23.67	1.6854
000488	2017000488	2017	2017-12-31	24.67	1.8553
000488	2018000488	2018	2018-12-31	25.67	1.8378
000488	2019000488	2019	2019-12-31	26.67	1.8213
000488	2020000488	2020	2020-12-31	27.67	1.8192
000488	2021000488	2021	2021-12-31	28.67	1.7174
000505	2006000505	2006	2006-12-31	18.75	0.4666
000505	2007000505	2007	2007-12-31	19.75	0.329
000505	2008000505	2008	2008-12-31	20.75	0.1917
000505	2009000505	2009	2009-12-31	21.75	0.1195
000505	2010000505	2010	2010-12-31	22.75	0.0653
000505	2011000505	2011	2011-12-31	23.75	0.0797
000505	2012000505	2012	2012-12-31	24.75	0.0774
000505	2013000505	2013	2013-12-31	25.75	0.0732
000505	2014000505	2014	2014-12-31	26.75	0.1684
000505	2015000505	2015	2015-12-31	27.75	0.2132
000505	2016000505	2016	2016-12-31	28.75	0.2104
000505	2017000505	2017	2017-12-31	29.75	0.4049
000505	2018000505	2018	2018-12-31	30.75	0.3997
000505	2019000505	2019	2019-12-31	31.75	0.3476
000505	2020000505	2020	2020-12-31	32.75	0.3546
000505	2021000505	2021	2021-12-31	33.75	0.3387
000513	2006000513	2006	2006-12-31	14.83	0.816
000513	2007000513	2007	2007-12-31	15.83	0.876
000513	2008000513	2008	2008-12-31	16.83	0.8906
000513	2009000513	2009	2009-12-31	17.83	0.8741
000513	2010000513	2010	2010-12-31	18.83	0.9454
000513	2011000513	2011	2011-12-31	19.83	0.9473
000513	2012000513	2012	2012-12-31	20.83	1.0496
000513	2013000513	2013	2013-12-31	21.83	1.045
000513	2014000513	2014	2014-12-31	22.83	0.8516
000513	2015000513	2015	2015-12-31	23.83	0.8386
000513	2016000513	2016	2016-12-31	24.83	0.914
000513	2017000513	2017	2017-12-31	25.83	0.8725
000513	2018000513	2018	2018-12-31	26.83	0.85
000513	2019000513	2019	2019-12-31	27.83	0.9053
000513	2020000513	2020	2020-12-31	28.83	0.8836
000513	2021000513	2021	2021-12-31	29.83	0.9335
000519	2006000519	2006	2006-12-31	18.33	0.8576
000519	2007000519	2007	2007-12-31	19.33	0.8248
000519	2008000519	2008	2008-12-31	20.33	0.7981
000519	2009000519	2009	2009-12-31	21.33	0.7961
000519	2010000519	2010	2010-12-31	22.33	0.6265
000519	2011000519	2011	2011-12-31	23.33	0.6019
000519	2012000519	2012	2012-12-31	24.33	0.6019
000519	2013000519	2013	2013-12-31	25.33	0.5499
000519	2014000519	2014	2014-12-31	26.33	0.4892
000519	2015000519	2015	2015-12-31	27.33	0.4797
000519	2016000519	2016	2016-12-31	28.33	0.473
000519	2017000519	2017	2017-12-31	29.33	1.1446
000519	2018000519	2018	2018-12-31	30.33	1.1446
000519	2019000519	2019	2019-12-31	31.33	1.0305
000519	2020000519	2020	2020-12-31	32.33	1.4412
000519	2021000519	2021	2021-12-31	33.33	1.5642
000521	2006000521	2006	2006-12-31	14	0.0687
000521	2007000521	2007	2007-12-31	15	1.8905
000521	2008000521	2008	2008-12-31	16	1.7854
000521	2009000521	2009	2009-12-31	17	0.8653
000521	2010000521	2010	2010-12-31	18	0.8031
000521	2011000521	2011	2011-12-31	19	0.7979
000521	2012000521	2012	2012-12-31	20	0.7173
000521	2013000521	2013	2013-12-31	21	0.6789
000521	2014000521	2014	2014-12-31	22	0.6798
000521	2015000521	2015	2015-12-31	23	0.5533
000521	2016000521	2016	2016-12-31	24	0.5122
000521	2017000521	2017	2017-12-31	25	0.5367
000521	2018000521	2018	2018-12-31	26	0.4364
000521	2019000521	2019	2019-12-31	27	0.404
000521	2020000521	2020	2020-12-31	28	0.414
000521	2021000521	2021	2021-12-31	29	0.4052
000522	2006000522	2006	2006-12-31	14.17	0.4074
000522	2007000522	2007	2007-12-31	15.17	0.4261
000522	2008000522	2008	2008-12-31	16.17	0.3145
000522	2009000522	2009	2009-12-31	17.17	0.0731
000522	2010000522	2010	2010-12-31	18.17	0.2479
000522	2011000522	2011	2011-12-31	19.17	0.1113
000522	2012000522	2012	2012-12-31	20.17	0.1779
000527	2006000527	2006	2006-12-31	14.42	0.2734
000527	2007000527	2007	2007-12-31	15.42	0.3049
000527	2008000527	2008	2008-12-31	16.42	0.2565
000527	2009000527	2009	2009-12-31	17.42	0.2233
000527	2010000527	2010	2010-12-31	18.42	0.1883
000527	2011000527	2011	2011-12-31	19.42	0.164
000527	2012000527	2012	2012-12-31	20.42	0.178
000528	2006000528	2006	2006-12-31	13.17	0.169
000528	2007000528	2007	2007-12-31	14.17	0.1826
000528	2008000528	2008	2008-12-31	15.17	0.1564
000528	2009000528	2009	2009-12-31	16.17	0.2008
000528	2010000528	2010	2010-12-31	17.17	0.2352
000528	2011000528	2011	2011-12-31	18.17	0.2007
000528	2012000528	2012	2012-12-31	19.17	0.1941
000528	2013000528	2013	2013-12-31	20.17	0.1244
000528	2014000528	2014	2014-12-31	21.17	0.1021
000528	2015000528	2015	2015-12-31	22.17	0.2073
000528	2016000528	2016	2016-12-31	23.17	0.2224
000528	2017000528	2017	2017-12-31	24.17	0.1778
000528	2018000528	2018	2018-12-31	25.17	0.2121
000528	2019000528	2019	2019-12-31	26.17	0.216
000528	2020000528	2020	2020-12-31	27.17	0.197
000528	2021000528	2021	2021-12-31	28.17	0.1961
000529	2006000529	2006	2006-12-31	14.5	0.3437
000529	2007000529	2007	2007-12-31	15.5	0.3437
000529	2008000529	2008	2008-12-31	16.5	0.3437
000529	2009000529	2009	2009-12-31	17.5	0.1259
000529	2010000529	2010	2010-12-31	18.5	0.1134
000529	2011000529	2011	2011-12-31	19.5	0.114
000529	2012000529	2012	2012-12-31	20.5	0.1242
000529	2013000529	2013	2013-12-31	21.5	0.1079
000529	2014000529	2014	2014-12-31	22.5	0.111
000529	2015000529	2015	2015-12-31	23.5	0.1016
000529	2016000529	2016	2016-12-31	24.5	0.0948
000529	2017000529	2017	2017-12-31	25.5	0.1033
000529	2018000529	2018	2018-12-31	26.5	0.0977
000529	2019000529	2019	2019-12-31	27.5	0.1093
000529	2020000529	2020	2020-12-31	28.5	0.1118
000529	2021000529	2021	2021-12-31	29.5	0.1332
000530	2006000530	2006	2006-12-31	13.08	0.6307
000530	2007000530	2007	2007-12-31	14.08	0.7914
000530	2008000530	2008	2008-12-31	15.08	0.7828
000530	2009000530	2009	2009-12-31	16.08	0.7063
000530	2010000530	2010	2010-12-31	17.08	0.8356
000530	2011000530	2011	2011-12-31	18.08	0.9285
000530	2012000530	2012	2012-12-31	19.08	0.5332
000530	2013000530	2013	2013-12-31	20.08	0.6826
000530	2014000530	2014	2014-12-31	21.08	0.5874
000530	2015000530	2015	2015-12-31	22.08	0.7151
000530	2016000530	2016	2016-12-31	23.08	0.7265
000530	2017000530	2017	2017-12-31	24.08	0.6027
000530	2018000530	2018	2018-12-31	25.08	0.519
000530	2019000530	2019	2019-12-31	26.08	0.52
000530	2020000530	2020	2020-12-31	27.08	0.5254
000530	2021000530	2021	2021-12-31	28.08	0.517
000533	2006000533	2006	2006-12-31	14.58	1.18
000533	2007000533	2007	2007-12-31	15.58	1.0515
000533	2008000533	2008	2008-12-31	16.58	0.9057
000533	2009000533	2009	2009-12-31	17.58	0.9073
000533	2010000533	2010	2010-12-31	18.58	0.7393
000533	2011000533	2011	2011-12-31	19.58	0.6825
000533	2012000533	2012	2012-12-31	20.58	0.7038
000533	2013000533	2013	2013-12-31	21.58	0.6952
000533	2014000533	2014	2014-12-31	22.58	0.6924
000533	2015000533	2015	2015-12-31	23.58	0.6596
000533	2016000533	2016	2016-12-31	24.58	1.3846
000533	2017000533	2017	2017-12-31	25.58	1.5792
000533	2018000533	2018	2018-12-31	26.58	1.46
000533	2019000533	2019	2019-12-31	27.58	1.4784
000533	2020000533	2020	2020-12-31	28.58	1.4784
000533	2021000533	2021	2021-12-31	29.58	1.4462
000536	2006000536	2006	2006-12-31	25	0.2018
000536	2007000536	2007	2007-12-31	26	0.2018
000536	2008000536	2008	2008-12-31	27	0.2018
000536	2009000536	2009	2009-12-31	28	0.3037
000536	2010000536	2010	2010-12-31	29	0.2204
000536	2011000536	2011	2011-12-31	30	0.2293
000536	2012000536	2012	2012-12-31	31	0.1836
000536	2013000536	2013	2013-12-31	32	0.1472
000536	2014000536	2014	2014-12-31	33	0.1317
000536	2015000536	2015	2015-12-31	34	0.0932
000536	2016000536	2016	2016-12-31	35	1.2256
000536	2017000536	2017	2017-12-31	36	1.3288
000536	2018000536	2018	2018-12-31	37	1.2996
000536	2019000536	2019	2019-12-31	38	1.3508
000536	2020000536	2020	2020-12-31	39	2.9198
000536	2021000536	2021	2021-12-31	40	2.8682
000538	2006000538	2006	2006-12-31	13.08	0.4091
000538	2007000538	2007	2007-12-31	14.08	0.3951
000538	2008000538	2008	2008-12-31	15.08	0.5915
000538	2009000538	2009	2009-12-31	16.08	0.6284
000538	2010000538	2010	2010-12-31	17.08	0.6262
000538	2011000538	2011	2011-12-31	18.08	0.6151
000538	2012000538	2012	2012-12-31	19.08	0.5754
000538	2013000538	2013	2013-12-31	20.08	0.5727
000538	2014000538	2014	2014-12-31	21.08	0.5364
000538	2015000538	2015	2015-12-31	22.08	0.6447
000538	2016000538	2016	2016-12-31	23.08	0.6414
000538	2017000538	2017	2017-12-31	24.08	0.7069
000538	2018000538	2018	2018-12-31	25.08	0.73
000538	2019000538	2019	2019-12-31	26.08	1.8266
000538	2020000538	2020	2020-12-31	27.08	1.8138
000538	2021000538	2021	2021-12-31	28.08	1.7368
000541	2006000541	2006	2006-12-31	14.33	1.1841
000541	2007000541	2007	2007-12-31	15.33	1.0586
000541	2008000541	2008	2008-12-31	16.33	1.1054
000541	2009000541	2009	2009-12-31	17.33	1.0631
000541	2010000541	2010	2010-12-31	18.33	1.1366
000541	2011000541	2011	2011-12-31	19.33	1.0356
000541	2012000541	2012	2012-12-31	20.33	1.0423
000541	2013000541	2013	2013-12-31	21.33	1.0468
000541	2014000541	2014	2014-12-31	22.33	1.1091
000541	2015000541	2015	2015-12-31	23.33	1.5419
000541	2016000541	2016	2016-12-31	24.33	1.6912
000541	2017000541	2017	2017-12-31	25.33	1.6912
000541	2018000541	2018	2018-12-31	26.33	1.6912
000541	2019000541	2019	2019-12-31	27.33	1.6912
000541	2020000541	2020	2020-12-31	28.33	1.9903
000541	2021000541	2021	2021-12-31	29.33	2.0601
000545	2006000545	2006	2006-12-31	14.42	0.5892
000545	2007000545	2007	2007-12-31	15.42	0.6425
000545	2008000545	2008	2008-12-31	16.42	0.2285
000545	2009000545	2009	2009-12-31	17.42	0.2085
000545	2010000545	2010	2010-12-31	18.42	0.4471
000545	2011000545	2011	2011-12-31	19.42	0.7186
000545	2012000545	2012	2012-12-31	20.42	0.617
000545	2013000545	2013	2013-12-31	21.42	0.3336
000545	2014000545	2014	2014-12-31	22.42	0.4185
000545	2015000545	2015	2015-12-31	23.42	0.274
000545	2016000545	2016	2016-12-31	24.42	0.1397
000545	2017000545	2017	2017-12-31	25.42	0.1056
000545	2018000545	2018	2018-12-31	26.42	0.1048
000545	2019000545	2019	2019-12-31	27.42	0.1086
000545	2020000545	2020	2020-12-31	28.42	0.1296
000545	2021000545	2021	2021-12-31	29.42	0.0736
000547	2006000547	2006	2006-12-31	13.08	0.6503
000547	2007000547	2007	2007-12-31	14.08	0.4845
000547	2008000547	2008	2008-12-31	15.08	0.4474
000547	2009000547	2009	2009-12-31	16.08	0.5797
000547	2010000547	2010	2010-12-31	17.08	0.3287
000547	2011000547	2011	2011-12-31	18.08	0.5587
000547	2012000547	2012	2012-12-31	19.08	0.5332
000547	2013000547	2013	2013-12-31	20.08	0.5148
000547	2014000547	2014	2014-12-31	21.08	0.6625
000547	2015000547	2015	2015-12-31	22.08	2.8276
000547	2016000547	2016	2016-12-31	23.08	2.766
000547	2017000547	2017	2017-12-31	24.08	2.6995
000547	2018000547	2018	2018-12-31	25.08	2.7143
000547	2019000547	2019	2019-12-31	26.08	1.9933
000547	2020000547	2020	2020-12-31	27.08	1.9162
000547	2021000547	2021	2021-12-31	28.08	1.9036
000549	2006000549	2006	2006-12-31	13.08	0.6262
000550	2006000550	2006	2006-12-31	13.08	0.8723
000550	2007000550	2007	2007-12-31	14.08	0.8411
000550	2008000550	2008	2008-12-31	15.08	0.856
000550	2009000550	2009	2009-12-31	16.08	0.8328
000550	2010000550	2010	2010-12-31	17.08	0.8367
000550	2011000550	2011	2011-12-31	18.08	0.8538
000550	2012000550	2012	2012-12-31	19.08	0.8647
000550	2013000550	2013	2013-12-31	20.08	0.8574
000550	2014000550	2014	2014-12-31	21.08	0.8579
000550	2015000550	2015	2015-12-31	22.08	0.9064
000550	2016000550	2016	2016-12-31	23.08	0.9013
000550	2017000550	2017	2017-12-31	24.08	0.9013
000550	2018000550	2018	2018-12-31	25.08	0.9254
000550	2019000550	2019	2019-12-31	26.08	0.9032
000550	2020000550	2020	2020-12-31	27.08	0.8937
000550	2021000550	2021	2021-12-31	28.08	0.8508
000553	2006000553	2006	2006-12-31	13.08	0.0913
000553	2007000553	2007	2007-12-31	14.08	0.0794
000553	2008000553	2008	2008-12-31	15.08	0.1763
000553	2009000553	2009	2009-12-31	16.08	0.1254
000553	2010000553	2010	2010-12-31	17.08	0.1089
000553	2011000553	2011	2011-12-31	18.08	0.0989
000553	2012000553	2012	2012-12-31	19.08	0.0873
000553	2013000553	2013	2013-12-31	20.08	0.7801
000553	2014000553	2014	2014-12-31	21.08	0.6303
000553	2015000553	2015	2015-12-31	22.08	0.6476
000553	2016000553	2016	2016-12-31	23.08	0.6194
000553	2017000553	2017	2017-12-31	24.08	0.0778
000553	2018000553	2018	2018-12-31	25.08	0.1102
000553	2019000553	2019	2019-12-31	26.08	0.115
000553	2020000553	2020	2020-12-31	27.08	0.1192
000553	2021000553	2021	2021-12-31	28.08	0.0363
000559	2006000559	2006	2006-12-31	13	0.1143
000559	2007000559	2007	2007-12-31	14	0.1546
000559	2008000559	2008	2008-12-31	15	0.0965
000559	2009000559	2009	2009-12-31	16	0.0883
000559	2010000559	2010	2010-12-31	17	0.183
000559	2011000559	2011	2011-12-31	18	0.1727
000559	2012000559	2012	2012-12-31	19	0.0819
000559	2013000559	2013	2013-12-31	20	0.0759
000559	2014000559	2014	2014-12-31	21	0.064
000559	2015000559	2015	2015-12-31	22	0.1252
000559	2016000559	2016	2016-12-31	23	0.1069
000559	2017000559	2017	2017-12-31	24	0.1315
000559	2018000559	2018	2018-12-31	25	0.1286
000559	2019000559	2019	2019-12-31	26	0.1377
000559	2020000559	2020	2020-12-31	27	0.0767
000559	2021000559	2021	2021-12-31	28	0.0782
000566	2006000566	2006	2006-12-31	14	0.9798
000566	2007000566	2007	2007-12-31	15	0.9474
000566	2008000566	2008	2008-12-31	16	1.0979
000566	2009000566	2009	2009-12-31	17	0.7848
000566	2010000566	2010	2010-12-31	18	0.8754
000566	2011000566	2011	2011-12-31	19	0.8215
000566	2012000566	2012	2012-12-31	20	0.8344
000566	2013000566	2013	2013-12-31	21	0.8704
000566	2014000566	2014	2014-12-31	22	0.6842
000566	2015000566	2015	2015-12-31	23	0.4563
000566	2016000566	2016	2016-12-31	24	0.3735
000566	2017000566	2017	2017-12-31	25	0.8052
000566	2018000566	2018	2018-12-31	26	1.0004
000566	2019000566	2019	2019-12-31	27	1.6972
000566	2020000566	2020	2020-12-31	28	1.1651
000566	2021000566	2021	2021-12-31	29	1.1035
000568	2006000568	2006	2006-12-31	12.75	0.1088
000568	2007000568	2007	2007-12-31	13.75	0.1024
000568	2008000568	2008	2008-12-31	14.75	0.105
000568	2009000568	2009	2009-12-31	15.75	1.6338
000568	2010000568	2010	2010-12-31	16.75	1.6055
000568	2011000568	2011	2011-12-31	17.75	1.6334
000568	2012000568	2012	2012-12-31	18.75	1.6496
000568	2013000568	2013	2013-12-31	19.75	1.6321
000568	2014000568	2014	2014-12-31	20.75	1.1707
000568	2015000568	2015	2015-12-31	21.75	1.2176
000568	2016000568	2016	2016-12-31	22.75	1.0889
000568	2017000568	2017	2017-12-31	23.75	1.1445
000568	2018000568	2018	2018-12-31	24.75	1.2398
000568	2019000568	2019	2019-12-31	25.75	1.211
000568	2020000568	2020	2020-12-31	26.75	1.2141
000568	2021000568	2021	2021-12-31	27.75	1.2659
000570	2006000570	2006	2006-12-31	12.67	0.0878
000570	2007000570	2007	2007-12-31	13.67	0.0891
000570	2008000570	2008	2008-12-31	14.67	0.0834
000570	2009000570	2009	2009-12-31	15.67	0.0203
000570	2010000570	2010	2010-12-31	16.67	0.0523
000570	2011000570	2011	2011-12-31	17.67	0.019
000570	2012000570	2012	2012-12-31	18.67	0.0443
000570	2013000570	2013	2013-12-31	19.67	0.0829
000570	2014000570	2014	2014-12-31	20.67	0.0923
000570	2015000570	2015	2015-12-31	21.67	0.0822
000570	2016000570	2016	2016-12-31	22.67	0.1673
000570	2017000570	2017	2017-12-31	23.67	0.048
000570	2018000570	2018	2018-12-31	24.67	0.0477
000570	2019000570	2019	2019-12-31	25.67	0.0523
000570	2020000570	2020	2020-12-31	26.67	0.0923
000570	2021000570	2021	2021-12-31	27.67	0.1587
000572	2006000572	2006	2006-12-31	14	0.3426
000572	2007000572	2007	2007-12-31	15	0.3317
000572	2008000572	2008	2008-12-31	16	0.315
000572	2009000572	2009	2009-12-31	17	0.2602
000572	2010000572	2010	2010-12-31	18	0.8087
000572	2011000572	2011	2011-12-31	19	0.8087
000572	2012000572	2012	2012-12-31	20	0.809
000572	2013000572	2013	2013-12-31	21	0.809
000572	2014000572	2014	2014-12-31	22	0.7347
000572	2015000572	2015	2015-12-31	23	0.6389
000572	2016000572	2016	2016-12-31	24	0.617
000572	2017000572	2017	2017-12-31	25	0.6215
000572	2018000572	2018	2018-12-31	26	0.5938
000572	2019000572	2019	2019-12-31	27	0.5726
000572	2020000572	2020	2020-12-31	28	0.4976
000572	2021000572	2021	2021-12-31	29	0.401
000576	2006000576	2006	2006-12-31	12.33	0.4506
000576	2007000576	2007	2007-12-31	13.33	0.1337
000576	2008000576	2008	2008-12-31	14.33	0.1246
000576	2009000576	2009	2009-12-31	15.33	0.2205
000576	2010000576	2010	2010-12-31	16.33	0.2543
000576	2011000576	2011	2011-12-31	17.33	0.1736
000576	2012000576	2012	2012-12-31	18.33	0.1226
000576	2013000576	2013	2013-12-31	19.33	0.1304
000576	2014000576	2014	2014-12-31	20.33	0.2893
000576	2015000576	2015	2015-12-31	21.33	0.3025
000576	2016000576	2016	2016-12-31	22.33	0.3138
000576	2017000576	2017	2017-12-31	23.33	0.2951
000576	2018000576	2018	2018-12-31	24.33	0.1309
000576	2019000576	2019	2019-12-31	25.33	0.1817
000576	2020000576	2020	2020-12-31	26.33	0.1935
000576	2021000576	2021	2021-12-31	27.33	0.1203
000581	2006000581	2006	2006-12-31	14.17	0.4152
000581	2007000581	2007	2007-12-31	15.17	0.449
000581	2008000581	2008	2008-12-31	16.17	0.5246
000581	2009000581	2009	2009-12-31	17.17	0.4929
000581	2010000581	2010	2010-12-31	18.17	0.591
000581	2011000581	2011	2011-12-31	19.17	0.6092
000581	2012000581	2012	2012-12-31	20.17	1.012
000581	2013000581	2013	2013-12-31	21.17	0.9345
000581	2014000581	2014	2014-12-31	22.17	0.9455
000581	2015000581	2015	2015-12-31	23.17	1.0361
000581	2016000581	2016	2016-12-31	24.17	1.0346
000581	2017000581	2017	2017-12-31	25.17	0.9308
000581	2018000581	2018	2018-12-31	26.17	1.1172
000581	2019000581	2019	2019-12-31	27.17	1.1405
000581	2020000581	2020	2020-12-31	28.17	1.1607
000581	2021000581	2021	2021-12-31	29.17	0.9343
000584	2006000584	2006	2006-12-31	16.75	0.2881
000584	2007000584	2007	2007-12-31	17.75	0.0656
000584	2008000584	2008	2008-12-31	18.75	0.3206
000584	2009000584	2009	2009-12-31	19.75	0.2653
000584	2010000584	2010	2010-12-31	20.75	0.2076
000584	2011000584	2011	2011-12-31	21.75	0.2076
000584	2012000584	2012	2012-12-31	22.75	0.2802
000584	2013000584	2013	2013-12-31	23.75	0.1648
000584	2014000584	2014	2014-12-31	24.75	0.149
000584	2015000584	2015	2015-12-31	25.75	0.1255
000584	2016000584	2016	2016-12-31	26.75	0.1018
000584	2017000584	2017	2017-12-31	27.75	0.9581
000584	2018000584	2018	2018-12-31	28.75	1.2371
000584	2019000584	2019	2019-12-31	29.75	1.1263
000584	2020000584	2020	2020-12-31	30.75	1.1614
000584	2021000584	2021	2021-12-31	31.75	1.026
000585	2006000585	2006	2006-12-31	13.83	1.1777
000585	2007000585	2007	2007-12-31	14.83	0.9336
000585	2008000585	2008	2008-12-31	15.83	0.9232
000585	2009000585	2009	2009-12-31	16.83	0.9051
000585	2010000585	2010	2010-12-31	17.83	0.884
000585	2011000585	2011	2011-12-31	18.83	0.8804
000585	2012000585	2012	2012-12-31	19.83	0.8801
000585	2013000585	2013	2013-12-31	20.83	0.8619
000585	2014000585	2014	2014-12-31	21.83	0.8683
000585	2015000585	2015	2015-12-31	22.83	0.3783
000585	2016000585	2016	2016-12-31	23.83	0.4828
000585	2017000585	2017	2017-12-31	24.83	0.5311
000585	2018000585	2018	2018-12-31	25.83	0.3748
000585	2019000585	2019	2019-12-31	26.83	0.3965
000585	2020000585	2020	2020-12-31	27.83	0.3849
000585	2021000585	2021	2021-12-31	28.83	0.3899
000586	2006000586	2006	2006-12-31	18.5	0.7783
000586	2007000586	2007	2007-12-31	19.5	0.5044
000586	2008000586	2008	2008-12-31	20.5	0.4991
000586	2009000586	2009	2009-12-31	21.5	0.5808
000586	2010000586	2010	2010-12-31	22.5	0.5585
000586	2011000586	2011	2011-12-31	23.5	0.4985
000586	2012000586	2012	2012-12-31	24.5	0.4985
000586	2013000586	2013	2013-12-31	25.5	0.6422
000586	2014000586	2014	2014-12-31	26.5	0.6228
000586	2015000586	2015	2015-12-31	27.5	0.7756
000586	2016000586	2016	2016-12-31	28.5	0.8385
000586	2017000586	2017	2017-12-31	29.5	1.0019
000586	2018000586	2018	2018-12-31	30.5	0.9275
000586	2019000586	2019	2019-12-31	31.5	0.9845
000586	2020000586	2020	2020-12-31	32.5	1.1949
000586	2021000586	2021	2021-12-31	33.5	1.0837
000589	2006000589	2006	2006-12-31	10.92	0.098
000589	2007000589	2007	2007-12-31	11.92	0.0477
000589	2008000589	2008	2008-12-31	12.92	0.0336
000589	2009000589	2009	2009-12-31	13.92	0.1193
000589	2010000589	2010	2010-12-31	14.92	0.0258
000589	2011000589	2011	2011-12-31	15.92	0.0396
000589	2012000589	2012	2012-12-31	16.92	0.0878
000589	2013000589	2013	2013-12-31	17.92	0.0293
000589	2014000589	2014	2014-12-31	18.92	1.006
000589	2015000589	2015	2015-12-31	19.92	0.0746
000589	2016000589	2016	2016-12-31	20.92	0.0794
000589	2017000589	2017	2017-12-31	21.92	0.0825
000589	2018000589	2018	2018-12-31	22.92	0.0869
000589	2019000589	2019	2019-12-31	23.92	0.0876
000589	2020000589	2020	2020-12-31	24.92	0.0914
000589	2021000589	2021	2021-12-31	25.92	0.214
000590	2006000590	2006	2006-12-31	13.75	1.6738
000590	2007000590	2007	2007-12-31	14.75	1.3446
000590	2008000590	2008	2008-12-31	15.75	1.332
000590	2009000590	2009	2009-12-31	16.75	1.2776
000590	2010000590	2010	2010-12-31	17.75	1.4942
000590	2011000590	2011	2011-12-31	18.75	1.3557
000590	2012000590	2012	2012-12-31	19.75	1.3158
000590	2013000590	2013	2013-12-31	20.75	1.3094
000590	2014000590	2014	2014-12-31	21.75	1.3477
000590	2015000590	2015	2015-12-31	22.75	1.3412
000590	2016000590	2016	2016-12-31	23.75	1.2972
000590	2017000590	2017	2017-12-31	24.75	0.7683
000590	2018000590	2018	2018-12-31	25.75	0.7059
000590	2019000590	2019	2019-12-31	26.75	0.6936
000590	2020000590	2020	2020-12-31	27.75	0.6678
000590	2021000590	2021	2021-12-31	28.75	0.7321
000595	2006000595	2006	2006-12-31	10.75	1.0346
000595	2007000595	2007	2007-12-31	11.75	0.1776
000595	2008000595	2008	2008-12-31	12.75	0.1263
000595	2009000595	2009	2009-12-31	13.75	0.1347
000595	2010000595	2010	2010-12-31	14.75	0.0492
000595	2011000595	2011	2011-12-31	15.75	0.9735
000595	2012000595	2012	2012-12-31	16.75	0.948
000595	2013000595	2013	2013-12-31	17.75	0.3844
000595	2014000595	2014	2014-12-31	18.75	0.0941
000595	2015000595	2015	2015-12-31	19.75	0.0402
000595	2016000595	2016	2016-12-31	20.75	0.0344
000595	2017000595	2017	2017-12-31	21.75	0.0222
000595	2018000595	2018	2018-12-31	22.75	0.036
000595	2019000595	2019	2019-12-31	23.75	0.0234
000595	2020000595	2020	2020-12-31	24.75	0.9213
000595	2021000595	2021	2021-12-31	25.75	0.9137
000597	2006000597	2006	2006-12-31	13.58	0.0366
000597	2007000597	2007	2007-12-31	14.58	0.137
000597	2008000597	2008	2008-12-31	15.58	0.2096
000597	2009000597	2009	2009-12-31	16.58	0.0615
000597	2010000597	2010	2010-12-31	17.58	0.6554
000597	2011000597	2011	2011-12-31	18.58	0.7093
000597	2012000597	2012	2012-12-31	19.58	1.3396
000597	2013000597	2013	2013-12-31	20.58	1.356
000597	2014000597	2014	2014-12-31	21.58	1.0978
000597	2015000597	2015	2015-12-31	22.58	1.2432
000597	2016000597	2016	2016-12-31	23.58	0.9144
000597	2017000597	2017	2017-12-31	24.58	0.6941
000597	2018000597	2018	2018-12-31	25.58	1.0869
000597	2019000597	2019	2019-12-31	26.58	1.17
000597	2020000597	2020	2020-12-31	27.58	1.5033
000597	2021000597	2021	2021-12-31	28.58	0.9158
000599	2006000599	2006	2006-12-31	10.67	0.1537
000599	2007000599	2007	2007-12-31	11.67	0.1443
000599	2008000599	2008	2008-12-31	12.67	0.4879
000599	2009000599	2009	2009-12-31	13.67	0.1753
000599	2010000599	2010	2010-12-31	14.67	0.1679
000599	2011000599	2011	2011-12-31	15.67	0.2309
000599	2012000599	2012	2012-12-31	16.67	0.1994
000599	2013000599	2013	2013-12-31	17.67	0.3732
000599	2014000599	2014	2014-12-31	18.67	0.6733
000599	2015000599	2015	2015-12-31	19.67	0.4448
000599	2016000599	2016	2016-12-31	20.67	0.4765
000599	2017000599	2017	2017-12-31	21.67	0.558
000599	2018000599	2018	2018-12-31	22.67	0.65
000599	2019000599	2019	2019-12-31	23.67	0.6498
000599	2020000599	2020	2020-12-31	24.67	0.3641
000599	2021000599	2021	2021-12-31	25.67	0.3525
000611	2006000611	2006	2006-12-31	13.58	0.1309
000611	2007000611	2007	2007-12-31	14.58	0.251
000611	2008000611	2008	2008-12-31	15.58	0.2402
000611	2009000611	2009	2009-12-31	16.58	0.7201
000611	2010000611	2010	2010-12-31	17.58	0.6815
000611	2011000611	2011	2011-12-31	18.58	0.7027
000611	2012000611	2012	2012-12-31	19.58	0.6641
000611	2013000611	2013	2013-12-31	20.58	0.9582
000611	2014000611	2014	2014-12-31	21.58	0.6042
000611	2015000611	2015	2015-12-31	22.58	0.4827
000611	2016000611	2016	2016-12-31	23.58	0.5044
000611	2017000611	2017	2017-12-31	24.58	0.4843
000611	2018000611	2018	2018-12-31	25.58	0.6478
000611	2019000611	2019	2019-12-31	26.58	0.6731
000611	2020000611	2020	2020-12-31	27.58	0.7973
000611	2021000611	2021	2021-12-31	28.58	1.776
000612	2006000612	2006	2006-12-31	13.75	0.6462
000612	2007000612	2007	2007-12-31	14.75	0.641
000612	2008000612	2008	2008-12-31	15.75	0.5259
000612	2009000612	2009	2009-12-31	16.75	0.5662
000612	2010000612	2010	2010-12-31	17.75	0.6075
000612	2011000612	2011	2011-12-31	18.75	0.5742
000612	2012000612	2012	2012-12-31	19.75	0.5471
000612	2013000612	2013	2013-12-31	20.75	1.5718
000612	2014000612	2014	2014-12-31	21.75	1.5883
000612	2015000612	2015	2015-12-31	22.75	1.2227
000612	2016000612	2016	2016-12-31	23.75	1.693
000612	2017000612	2017	2017-12-31	24.75	2.4331
000612	2018000612	2018	2018-12-31	25.75	2.404
000612	2019000612	2019	2019-12-31	26.75	2.2462
000612	2020000612	2020	2020-12-31	27.75	2.1699
000612	2021000612	2021	2021-12-31	28.75	1.0607
000619	2006000619	2006	2006-12-31	10.25	0.5887
000619	2007000619	2007	2007-12-31	11.25	0.3661
000619	2008000619	2008	2008-12-31	12.25	0.4456
000619	2009000619	2009	2009-12-31	13.25	0.3536
000619	2010000619	2010	2010-12-31	14.25	0.334
000619	2011000619	2011	2011-12-31	15.25	0.3667
000619	2012000619	2012	2012-12-31	16.25	0.3436
000619	2013000619	2013	2013-12-31	17.25	0.3246
000619	2014000619	2014	2014-12-31	18.25	0.3767
000619	2015000619	2015	2015-12-31	19.25	0.4483
000619	2016000619	2016	2016-12-31	20.25	0.3144
000619	2017000619	2017	2017-12-31	21.25	0.2553
000619	2018000619	2018	2018-12-31	22.25	0.2511
000619	2019000619	2019	2019-12-31	23.25	0.2517
000619	2020000619	2020	2020-12-31	24.25	0.255
000619	2021000619	2021	2021-12-31	25.25	0.254
000623	2006000623	2006	2006-12-31	13.75	0.6645
000623	2007000623	2007	2007-12-31	14.75	0.5397
000623	2008000623	2008	2008-12-31	15.75	0.6459
000623	2009000623	2009	2009-12-31	16.75	0.5814
000623	2010000623	2010	2010-12-31	17.75	0.3898
000623	2011000623	2011	2011-12-31	18.75	0.4444
000623	2012000623	2012	2012-12-31	19.75	0.3037
000623	2013000623	2013	2013-12-31	20.75	0.3167
000623	2014000623	2014	2014-12-31	21.75	0.203
000623	2015000623	2015	2015-12-31	22.75	0.2226
000623	2016000623	2016	2016-12-31	23.75	0.497
000623	2017000623	2017	2017-12-31	24.75	0.5713
000623	2018000623	2018	2018-12-31	25.75	0.5225
000623	2019000623	2019	2019-12-31	26.75	0.5227
000623	2020000623	2020	2020-12-31	27.75	0.373
000623	2021000623	2021	2021-12-31	28.75	0.2792
000625	2006000625	2006	2006-12-31	10.17	0.1706
000625	2007000625	2007	2007-12-31	11.17	0.1719
000625	2008000625	2008	2008-12-31	12.17	0.0681
000625	2009000625	2009	2009-12-31	13.17	0.0942
000625	2010000625	2010	2010-12-31	14.17	0.072
000625	2011000625	2011	2011-12-31	15.17	0.1202
000625	2012000625	2012	2012-12-31	16.17	0.1289
000625	2013000625	2013	2013-12-31	17.17	0.114
000625	2014000625	2014	2014-12-31	18.17	0.1076
000625	2015000625	2015	2015-12-31	19.17	0.1562
000625	2016000625	2016	2016-12-31	20.17	0.1632
000625	2017000625	2017	2017-12-31	21.17	0.2268
000625	2018000625	2018	2018-12-31	22.17	1.3247
000625	2019000625	2019	2019-12-31	23.17	1.385
000625	2020000625	2020	2020-12-31	24.17	1.5759
000625	2021000625	2021	2021-12-31	25.17	1.5687
000629	2006000629	2006	2006-12-31	13.75	0.1058
000629	2007000629	2007	2007-12-31	14.75	0.1065
000629	2008000629	2008	2008-12-31	15.75	0.365
000629	2009000629	2009	2009-12-31	16.75	0.9474
000629	2010000629	2010	2010-12-31	17.75	0.9109
000629	2011000629	2011	2011-12-31	18.75	0.9158
000629	2012000629	2012	2012-12-31	19.75	0.9158
000629	2013000629	2013	2013-12-31	20.75	0.9158
000629	2014000629	2014	2014-12-31	21.75	0.9158
000629	2015000629	2015	2015-12-31	22.75	0.6963
000629	2016000629	2016	2016-12-31	23.75	0.6963
000629	2017000629	2017	2017-12-31	24.75	0.6963
000629	2018000629	2018	2018-12-31	25.75	0.6963
000629	2019000629	2019	2019-12-31	26.75	0.6963
000629	2020000629	2020	2020-12-31	27.75	0.6963
000629	2021000629	2021	2021-12-31	28.75	0.9898
000630	2006000630	2006	2006-12-31	14.33	0.1279
000630	2007000630	2007	2007-12-31	15.33	0.033
000630	2008000630	2008	2008-12-31	16.33	0.0235
000630	2009000630	2009	2009-12-31	17.33	0.0473
000630	2010000630	2010	2010-12-31	18.33	0.0676
000630	2011000630	2011	2011-12-31	19.33	0.0602
000630	2012000630	2012	2012-12-31	20.33	0.0515
000630	2013000630	2013	2013-12-31	21.33	0.0475
000630	2014000630	2014	2014-12-31	22.33	0.4326
000630	2015000630	2015	2015-12-31	23.33	0.1353
000630	2016000630	2016	2016-12-31	24.33	0.0579
000630	2017000630	2017	2017-12-31	25.33	0.2409
000630	2018000630	2018	2018-12-31	26.33	0.2414
000630	2019000630	2019	2019-12-31	27.33	0.2606
000630	2020000630	2020	2020-12-31	28.33	0.2926
000630	2021000630	2021	2021-12-31	29.33	0.1314
000633	2006000633	2006	2006-12-31	16.83	1.3423
000633	2007000633	2007	2007-12-31	17.83	0.8926
000633	2008000633	2008	2008-12-31	18.83	0.7867
000633	2009000633	2009	2009-12-31	19.83	0.0248
000633	2010000633	2010	2010-12-31	20.83	0.0591
000633	2011000633	2011	2011-12-31	21.83	0.4868
000633	2012000633	2012	2012-12-31	22.83	0.4714
000633	2013000633	2013	2013-12-31	23.83	0.405
000633	2014000633	2014	2014-12-31	24.83	0.3587
000633	2015000633	2015	2015-12-31	25.83	2.0688
000633	2016000633	2016	2016-12-31	26.83	1.118
000633	2017000633	2017	2017-12-31	27.83	1.112
000633	2018000633	2018	2018-12-31	28.83	0.96
000633	2019000633	2019	2019-12-31	29.83	0.9255
000633	2020000633	2020	2020-12-31	30.83	0.7925
000633	2021000633	2021	2021-12-31	31.83	0.7385
000636	2006000636	2006	2006-12-31	12.75	0.7133
000636	2007000636	2007	2007-12-31	13.75	0.4925
000636	2008000636	2008	2008-12-31	14.75	0.4904
000636	2009000636	2009	2009-12-31	15.75	0.3907
000636	2010000636	2010	2010-12-31	16.75	0.2378
000636	2011000636	2011	2011-12-31	17.75	0.3693
000636	2012000636	2012	2012-12-31	18.75	0.4838
000636	2013000636	2013	2013-12-31	19.75	0.4838
000636	2014000636	2014	2014-12-31	20.75	0.4543
000636	2015000636	2015	2015-12-31	21.75	0.5112
000636	2016000636	2016	2016-12-31	22.75	0.4898
000636	2017000636	2017	2017-12-31	23.75	0.3759
000636	2018000636	2018	2018-12-31	24.75	0.3195
000636	2019000636	2019	2019-12-31	25.75	0.1792
000636	2020000636	2020	2020-12-31	26.75	0.4503
000636	2021000636	2021	2021-12-31	27.75	0.1795
000639	2006000639	2006	2006-12-31	19.92	1.0359
000639	2007000639	2007	2007-12-31	20.92	0.9871
000639	2008000639	2008	2008-12-31	21.92	0.6604
000639	2009000639	2009	2009-12-31	22.92	0.3089
000639	2010000639	2010	2010-12-31	23.92	0.3901
000639	2011000639	2011	2011-12-31	24.92	0.3887
000639	2012000639	2012	2012-12-31	25.92	0.3546
000639	2013000639	2013	2013-12-31	26.92	0.3503
000639	2014000639	2014	2014-12-31	27.92	0.3684
000639	2015000639	2015	2015-12-31	28.92	0.3864
000639	2016000639	2016	2016-12-31	29.92	0.8566
000639	2017000639	2017	2017-12-31	30.92	0.8577
000639	2018000639	2018	2018-12-31	31.92	1.0535
000639	2019000639	2019	2019-12-31	32.92	1.1061
000639	2020000639	2020	2020-12-31	33.92	1.1061
000639	2021000639	2021	2021-12-31	34.92	1.1061
000651	2006000651	2006	2006-12-31	17.08	0.3144
000651	2007000651	2007	2007-12-31	18.08	0.6484
000651	2008000651	2008	2008-12-31	19.08	0.7272
000651	2009000651	2009	2009-12-31	20.08	0.801
000651	2010000651	2010	2010-12-31	21.08	0.7882
000651	2011000651	2011	2011-12-31	22.08	0.7429
000651	2012000651	2012	2012-12-31	23.08	0.7827
000651	2013000651	2013	2013-12-31	24.08	0.8573
000651	2014000651	2014	2014-12-31	25.08	0.8904
000651	2015000651	2015	2015-12-31	26.08	0.7964
000651	2016000651	2016	2016-12-31	27.08	0.9599
000651	2017000651	2017	2017-12-31	28.08	1.2684
000651	2018000651	2018	2018-12-31	29.08	1.2069
000651	2019000651	2019	2019-12-31	30.08	1.5467
000651	2020000651	2020	2020-12-31	31.08	1.5727
000651	2021000651	2021	2021-12-31	32.08	1.6645
000657	2006000657	2006	2006-12-31	13.75	0.9192
000657	2007000657	2007	2007-12-31	14.75	0.7329
000657	2008000657	2008	2008-12-31	15.75	0.1757
000657	2009000657	2009	2009-12-31	16.75	0.1695
000657	2010000657	2010	2010-12-31	17.75	0.1145
000657	2011000657	2011	2011-12-31	18.75	0.1145
000657	2012000657	2012	2012-12-31	19.75	0.1145
000657	2013000657	2013	2013-12-31	20.75	0.0323
000657	2014000657	2014	2014-12-31	21.75	0.1454
000657	2015000657	2015	2015-12-31	22.75	0.05
000657	2016000657	2016	2016-12-31	23.75	0.0464
000657	2017000657	2017	2017-12-31	24.75	0.0502
000657	2018000657	2018	2018-12-31	25.75	0.0566
000657	2019000657	2019	2019-12-31	26.75	0.0771
000657	2020000657	2020	2020-12-31	27.75	0.172
000657	2021000657	2021	2021-12-31	28.75	0.0963
000659	2006000659	2006	2006-12-31	18.83	0.0714
000659	2007000659	2007	2007-12-31	19.83	0.2431
000659	2008000659	2008	2008-12-31	20.83	0.3786
000659	2009000659	2009	2009-12-31	21.83	0.1372
000659	2010000659	2010	2010-12-31	22.83	0.2353
000659	2011000659	2011	2011-12-31	23.83	0.2728
000659	2012000659	2012	2012-12-31	24.83	0.2156
000659	2013000659	2013	2013-12-31	25.83	0.1569
000659	2014000659	2014	2014-12-31	26.83	0.1168
000659	2015000659	2015	2015-12-31	27.83	0.2783
000659	2016000659	2016	2016-12-31	28.83	0.2608
000659	2017000659	2017	2017-12-31	29.83	0.4258
000659	2018000659	2018	2018-12-31	30.83	1.3802
000659	2019000659	2019	2019-12-31	31.83	1.0115
000659	2020000659	2020	2020-12-31	32.83	1.0115
000659	2021000659	2021	2021-12-31	33.83	0.8351
000661	2006000661	2006	2006-12-31	13.58	0.2483
000661	2007000661	2007	2007-12-31	14.58	0.3712
000661	2008000661	2008	2008-12-31	15.58	0.2002
000661	2009000661	2009	2009-12-31	16.58	0.2453
000661	2010000661	2010	2010-12-31	17.58	0.4025
000661	2011000661	2011	2011-12-31	18.58	0.4496
000661	2012000661	2012	2012-12-31	19.58	0.4955
000661	2013000661	2013	2013-12-31	20.58	0.431
000661	2014000661	2014	2014-12-31	21.58	0.4565
000661	2015000661	2015	2015-12-31	22.58	0.3586
000661	2016000661	2016	2016-12-31	23.58	0.2777
000661	2017000661	2017	2017-12-31	24.58	0.3533
000661	2018000661	2018	2018-12-31	25.58	0.3256
000661	2019000661	2019	2019-12-31	26.58	1.0441
000661	2020000661	2020	2020-12-31	27.58	0.933
000661	2021000661	2021	2021-12-31	28.58	0.792
000663	2006000663	2006	2006-12-31	13	0.63
000663	2007000663	2007	2007-12-31	14	0.7356
000663	2008000663	2008	2008-12-31	15	0.6213
000663	2009000663	2009	2009-12-31	16	0.6031
000663	2010000663	2010	2010-12-31	17	0.6031
000663	2011000663	2011	2011-12-31	18	0.5744
000663	2012000663	2012	2012-12-31	19	0.4834
000663	2013000663	2013	2013-12-31	20	0.4125
000663	2014000663	2014	2014-12-31	21	0.4209
000663	2015000663	2015	2015-12-31	22	1.5759
000663	2016000663	2016	2016-12-31	23	1.5759
000663	2017000663	2017	2017-12-31	24	1.5759
000663	2018000663	2018	2018-12-31	25	1.5759
000663	2019000663	2019	2019-12-31	26	1.3799
000663	2020000663	2020	2020-12-31	27	1.3643
000663	2021000663	2021	2021-12-31	28	1.2465
000670	2006000670	2006	2006-12-31	17.67	0.7199
000670	2007000670	2007	2007-12-31	18.67	0.7291
000670	2008000670	2008	2008-12-31	19.67	0.7291
000670	2009000670	2009	2009-12-31	20.67	0.7291
000670	2010000670	2010	2010-12-31	21.67	0.7291
000670	2011000670	2011	2011-12-31	22.67	0.7291
000670	2012000670	2012	2012-12-31	23.67	0.7291
000670	2013000670	2013	2013-12-31	24.67	0.7461
000670	2014000670	2014	2014-12-31	25.67	0.6798
000670	2015000670	2015	2015-12-31	26.67	0.6331
000670	2016000670	2016	2016-12-31	27.67	0.517
000670	2017000670	2017	2017-12-31	28.67	0.4796
000670	2018000670	2018	2018-12-31	29.67	1.529
000670	2019000670	2019	2019-12-31	30.67	1.1646
000670	2020000670	2020	2020-12-31	31.67	1.0362
000670	2021000670	2021	2021-12-31	32.67	1.0362
000672	2006000672	2006	2006-12-31	14.25	1.1194
000672	2007000672	2007	2007-12-31	15.25	1.1748
000672	2008000672	2008	2008-12-31	16.25	1.1748
000672	2009000672	2009	2009-12-31	17.25	1.2528
000672	2010000672	2010	2010-12-31	18.25	1.2528
000672	2011000672	2011	2011-12-31	19.25	1.2528
000672	2012000672	2012	2012-12-31	20.25	1.2528
000672	2013000672	2013	2013-12-31	21.25	1.5885
000672	2014000672	2014	2014-12-31	22.25	1.5297
000672	2015000672	2015	2015-12-31	23.25	1.5297
000672	2016000672	2016	2016-12-31	24.25	1.1326
000672	2017000672	2017	2017-12-31	25.25	0.9777
000672	2018000672	2018	2018-12-31	26.25	0.9755
000672	2019000672	2019	2019-12-31	27.25	0.9833
000672	2020000672	2020	2020-12-31	28.25	1.0224
000672	2021000672	2021	2021-12-31	29.25	0.9457
000678	2006000678	2006	2006-12-31	13.67	0.2085
000678	2007000678	2007	2007-12-31	14.67	0.1527
000678	2008000678	2008	2008-12-31	15.67	0.1134
000678	2009000678	2009	2009-12-31	16.67	0.1067
000678	2010000678	2010	2010-12-31	17.67	0.0919
000678	2011000678	2011	2011-12-31	18.67	0.0576
000678	2012000678	2012	2012-12-31	19.67	0.0609
000678	2013000678	2013	2013-12-31	20.67	0.6701
000678	2014000678	2014	2014-12-31	21.67	0.7704
000678	2015000678	2015	2015-12-31	22.67	0.76
000678	2016000678	2016	2016-12-31	23.67	0.9674
000678	2017000678	2017	2017-12-31	24.67	0.9474
000678	2018000678	2018	2018-12-31	25.67	0.9195
000678	2019000678	2019	2019-12-31	26.67	0.9177
000678	2020000678	2020	2020-12-31	27.67	0.8397
000678	2021000678	2021	2021-12-31	28.67	0.9112
000680	2006000680	2006	2006-12-31	13.25	0.5074
000680	2007000680	2007	2007-12-31	14.25	0.3034
000680	2008000680	2008	2008-12-31	15.25	0.2597
000680	2009000680	2009	2009-12-31	16.25	0.3057
000680	2010000680	2010	2010-12-31	17.25	0.5602
000680	2011000680	2011	2011-12-31	18.25	0.3526
000680	2012000680	2012	2012-12-31	19.25	0.1052
000680	2013000680	2013	2013-12-31	20.25	0.0692
000680	2014000680	2014	2014-12-31	21.25	0.0637
000680	2015000680	2015	2015-12-31	22.25	0.1709
000680	2016000680	2016	2016-12-31	23.25	0.1586
000680	2017000680	2017	2017-12-31	24.25	0.1727
000680	2018000680	2018	2018-12-31	25.25	0.1406
000680	2019000680	2019	2019-12-31	26.25	0.1416
000680	2020000680	2020	2020-12-31	27.25	0.1185
000680	2021000680	2021	2021-12-31	28.25	0.7123
000683	2006000683	2006	2006-12-31	9.92	1.4964
000683	2007000683	2007	2007-12-31	10.92	1.4964
000683	2008000683	2008	2008-12-31	11.92	1.3152
000683	2009000683	2009	2009-12-31	12.92	0.3128
000683	2010000683	2010	2010-12-31	13.92	0.0811
000683	2011000683	2011	2011-12-31	14.92	0.0826
000683	2012000683	2012	2012-12-31	15.92	0.1576
000683	2013000683	2013	2013-12-31	16.92	0.0881
000683	2014000683	2014	2014-12-31	17.92	0.2149
000683	2015000683	2015	2015-12-31	18.92	0.4439
000683	2016000683	2016	2016-12-31	19.92	0.3686
000683	2017000683	2017	2017-12-31	20.92	0.3713
000683	2018000683	2018	2018-12-31	21.92	0.2574
000683	2019000683	2019	2019-12-31	22.92	0.414
000683	2020000683	2020	2020-12-31	23.92	0.313
000683	2021000683	2021	2021-12-31	24.92	0.3066
000687	2006000687	2006	2006-12-31	9.92	0.0301
000687	2007000687	2007	2007-12-31	10.92	0.0399
000687	2008000687	2008	2008-12-31	11.92	0.0334
000687	2009000687	2009	2009-12-31	12.92	0.0418
000687	2010000687	2010	2010-12-31	13.92	0.0537
000687	2011000687	2011	2011-12-31	14.92	0.046
000687	2012000687	2012	2012-12-31	15.92	1.2304
000687	2013000687	2013	2013-12-31	16.92	1.1678
000687	2014000687	2014	2014-12-31	17.92	0.6866
000687	2015000687	2015	2015-12-31	18.92	0.701
000687	2016000687	2016	2016-12-31	19.92	0.7087
000687	2017000687	2017	2017-12-31	20.92	0.5916
000687	2018000687	2018	2018-12-31	21.92	0.6117
000687	2019000687	2019	2019-12-31	22.92	0.6117
000687	2020000687	2020	2020-12-31	23.92	0.5835
000687	2021000687	2021	2021-12-31	24.92	0.5747
000691	2006000691	2006	2006-12-31	14.08	1.5726
000691	2007000691	2007	2007-12-31	15.08	1.5898
000691	2008000691	2008	2008-12-31	16.08	1.4132
000691	2009000691	2009	2009-12-31	17.08	1.4162
000691	2010000691	2010	2010-12-31	18.08	1.2628
000691	2011000691	2011	2011-12-31	19.08	1.342
000691	2012000691	2012	2012-12-31	20.08	1.4132
000691	2013000691	2013	2013-12-31	21.08	1.9629
000691	2014000691	2014	2014-12-31	22.08	1.7121
000691	2015000691	2015	2015-12-31	23.08	2.0461
000691	2016000691	2016	2016-12-31	24.08	1.9258
000691	2017000691	2017	2017-12-31	25.08	2.1294
000691	2018000691	2018	2018-12-31	26.08	2.0622
000691	2019000691	2019	2019-12-31	27.08	2.0471
000691	2020000691	2020	2020-12-31	28.08	1.5892
000691	2021000691	2021	2021-12-31	29.08	0.8909
000695	2006000695	2006	2006-12-31	14.17	0.1719
000695	2007000695	2007	2007-12-31	15.17	0.0674
000695	2008000695	2008	2008-12-31	16.17	0.066
000695	2009000695	2009	2009-12-31	17.17	0.0756
000695	2010000695	2010	2010-12-31	18.17	0.0853
000695	2011000695	2011	2011-12-31	19.17	0.0845
000695	2012000695	2012	2012-12-31	20.17	0.0976
000695	2013000695	2013	2013-12-31	21.17	0.0979
000695	2014000695	2014	2014-12-31	22.17	0.1834
000695	2015000695	2015	2015-12-31	23.17	0.7568
000695	2016000695	2016	2016-12-31	24.17	0.7228
000695	2017000695	2017	2017-12-31	25.17	0.7768
000695	2018000695	2018	2018-12-31	26.17	0.7692
000695	2019000695	2019	2019-12-31	27.17	0.6336
000695	2020000695	2020	2020-12-31	28.17	0.4828
000695	2021000695	2021	2021-12-31	29.17	0.4732
000697	2006000697	2006	2006-12-31	13.58	0.5931
000697	2007000697	2007	2007-12-31	14.58	0.609
000697	2008000697	2008	2008-12-31	15.58	0.6249
000697	2009000697	2009	2009-12-31	16.58	0.0877
000697	2010000697	2010	2010-12-31	17.58	0.2073
000697	2011000697	2011	2011-12-31	18.58	0.1634
000697	2012000697	2012	2012-12-31	19.58	1.124
000697	2013000697	2013	2013-12-31	20.58	0.8042
000697	2014000697	2014	2014-12-31	21.58	0.7767
000697	2015000697	2015	2015-12-31	22.58	0.2036
000697	2016000697	2016	2016-12-31	23.58	0.2041
000697	2017000697	2017	2017-12-31	24.58	0.1974
000697	2018000697	2018	2018-12-31	25.58	0.9167
000697	2019000697	2019	2019-12-31	26.58	1.16
000697	2020000697	2020	2020-12-31	27.58	1.159
000697	2021000697	2021	2021-12-31	28.58	1.159
000700	2006000700	2006	2006-12-31	18.5	0.0279
000700	2007000700	2007	2007-12-31	19.5	0.0902
000700	2008000700	2008	2008-12-31	20.5	0.0309
000700	2009000700	2009	2009-12-31	21.5	0.1095
000700	2010000700	2010	2010-12-31	22.5	0.0524
000700	2011000700	2011	2011-12-31	23.5	0.1384
000700	2012000700	2012	2012-12-31	24.5	0.0828
000700	2013000700	2013	2013-12-31	25.5	0.0791
000700	2014000700	2014	2014-12-31	26.5	0.1207
000700	2015000700	2015	2015-12-31	27.5	0.3916
000700	2016000700	2016	2016-12-31	28.5	0.1581
000700	2017000700	2017	2017-12-31	29.5	0.0804
000700	2018000700	2018	2018-12-31	30.5	0.2345
000700	2019000700	2019	2019-12-31	31.5	0.2513
000700	2020000700	2020	2020-12-31	32.5	0.2213
000700	2021000700	2021	2021-12-31	33.5	0.0386
000703	2006000703	2006	2006-12-31	16.67	0.5824
000703	2007000703	2007	2007-12-31	17.67	0.517
000703	2008000703	2008	2008-12-31	18.67	0.4638
000703	2009000703	2009	2009-12-31	19.67	0.4013
000703	2010000703	2010	2010-12-31	20.67	0.4098
000703	2011000703	2011	2011-12-31	21.67	0.1405
000703	2012000703	2012	2012-12-31	22.67	0.127
000703	2013000703	2013	2013-12-31	23.67	0.0988
000703	2014000703	2014	2014-12-31	24.67	0.0258
000703	2015000703	2015	2015-12-31	25.67	0.2302
000703	2016000703	2016	2016-12-31	26.67	0.3267
000703	2017000703	2017	2017-12-31	27.67	0.3565
000703	2018000703	2018	2018-12-31	28.67	0.3741
000703	2019000703	2019	2019-12-31	29.67	0.3738
000703	2020000703	2020	2020-12-31	30.67	0.4288
000703	2021000703	2021	2021-12-31	31.67	0.391
000708	2006000708	2006	2006-12-31	13.58	1.0561
000708	2007000708	2007	2007-12-31	14.58	1.2007
000708	2008000708	2008	2008-12-31	15.58	1.1255
000708	2009000708	2009	2009-12-31	16.58	1.179
000708	2010000708	2010	2010-12-31	17.58	1.2013
000708	2011000708	2011	2011-12-31	18.58	1.2037
000708	2012000708	2012	2012-12-31	19.58	1.0905
000708	2013000708	2013	2013-12-31	20.58	1.0798
000708	2014000708	2014	2014-12-31	21.58	1.005
000708	2015000708	2015	2015-12-31	22.58	1.006
000708	2016000708	2016	2016-12-31	23.58	1.0471
000708	2017000708	2017	2017-12-31	24.58	1.1005
000708	2018000708	2018	2018-12-31	25.58	1.0694
000708	2019000708	2019	2019-12-31	26.58	0.1971
000708	2020000708	2020	2020-12-31	27.58	0.1971
000708	2021000708	2021	2021-12-31	28.58	0.1932
000709	2006000709	2006	2006-12-31	12.5	0.2094
000709	2007000709	2007	2007-12-31	13.5	0.1775
000709	2008000709	2008	2008-12-31	14.5	0.1428
000709	2009000709	2009	2009-12-31	15.5	0.1207
000709	2010000709	2010	2010-12-31	16.5	0.7666
000709	2011000709	2011	2011-12-31	17.5	0.5388
000709	2012000709	2012	2012-12-31	18.5	0.5388
000709	2013000709	2013	2013-12-31	19.5	0.5388
000709	2014000709	2014	2014-12-31	20.5	0.5431
000709	2015000709	2015	2015-12-31	21.5	0.6691
000709	2016000709	2016	2016-12-31	22.5	0.6362
000709	2017000709	2017	2017-12-31	23.5	0.5953
000709	2018000709	2018	2018-12-31	24.5	0.6182
000709	2019000709	2019	2019-12-31	25.5	0.6428
000709	2020000709	2020	2020-12-31	26.5	0.6695
000709	2021000709	2021	2021-12-31	27.5	0.667
000716	2006000716	2006	2006-12-31	13.58	0.564
000716	2007000716	2007	2007-12-31	14.58	0.5535
000716	2008000716	2008	2008-12-31	15.58	0.3714
000716	2009000716	2009	2009-12-31	16.58	0.3705
000716	2010000716	2010	2010-12-31	17.58	0.4996
000716	2011000716	2011	2011-12-31	18.58	0.4194
000716	2012000716	2012	2012-12-31	19.58	0.4322
000716	2013000716	2013	2013-12-31	20.58	0.3957
000716	2014000716	2014	2014-12-31	21.58	0.372
000716	2015000716	2015	2015-12-31	22.58	0.3594
000716	2016000716	2016	2016-12-31	23.58	0.268
000716	2017000716	2017	2017-12-31	24.58	0.2678
000716	2018000716	2018	2018-12-31	25.58	0.4313
000716	2019000716	2019	2019-12-31	26.58	0.4303
000716	2020000716	2020	2020-12-31	27.58	0.3401
000716	2021000716	2021	2021-12-31	28.58	0.3247
000717	2006000717	2006	2006-12-31	17.33	0.1579
000717	2007000717	2007	2007-12-31	18.33	0.1111
000717	2008000717	2008	2008-12-31	19.33	0.0937
000717	2009000717	2009	2009-12-31	20.33	0.2219
000717	2010000717	2010	2010-12-31	21.33	0.0562
000717	2011000717	2011	2011-12-31	22.33	0.0452
000717	2012000717	2012	2012-12-31	23.33	0.0331
000717	2013000717	2013	2013-12-31	24.33	0.0173
000717	2014000717	2014	2014-12-31	25.33	0.038
000717	2015000717	2015	2015-12-31	26.33	0.0371
000717	2016000717	2016	2016-12-31	27.33	0.0997
000717	2017000717	2017	2017-12-31	28.33	0.0343
000717	2018000717	2018	2018-12-31	29.33	0.0537
000717	2019000717	2019	2019-12-31	30.33	0.0552
000717	2020000717	2020	2020-12-31	31.33	0.1041
000717	2021000717	2021	2021-12-31	32.33	0.1293
000723	2006000723	2006	2006-12-31	14.17	0.6858
000723	2007000723	2007	2007-12-31	15.17	0.6377
000723	2008000723	2008	2008-12-31	16.17	0.5399
000723	2009000723	2009	2009-12-31	17.17	0.5866
000723	2010000723	2010	2010-12-31	18.17	0.5173
000723	2011000723	2011	2011-12-31	19.17	0.482
000723	2012000723	2012	2012-12-31	20.17	0.4618
000723	2013000723	2013	2013-12-31	21.17	0.4521
000723	2014000723	2014	2014-12-31	22.17	0.4807
000723	2015000723	2015	2015-12-31	23.17	0.0161
000723	2016000723	2016	2016-12-31	24.17	0.1293
000723	2017000723	2017	2017-12-31	25.17	0.0538
000723	2018000723	2018	2018-12-31	26.17	0.0375
000723	2019000723	2019	2019-12-31	27.17	0.2778
000723	2020000723	2020	2020-12-31	28.17	0.1198
000723	2021000723	2021	2021-12-31	29.17	0.1683
000725	2006000725	2006	2006-12-31	13.75	0.8068
000725	2007000725	2007	2007-12-31	14.75	0.7972
000725	2008000725	2008	2008-12-31	15.75	0.9143
000725	2009000725	2009	2009-12-31	16.75	3.6952
000725	2010000725	2010	2010-12-31	17.75	2.5131
000725	2011000725	2011	2011-12-31	18.75	2.5131
000725	2012000725	2012	2012-12-31	19.75	2.1189
000725	2013000725	2013	2013-12-31	20.75	2.01
000725	2014000725	2014	2014-12-31	21.75	2.6151
000725	2015000725	2015	2015-12-31	22.75	2.0848
000725	2016000725	2016	2016-12-31	23.75	2.1315
000725	2017000725	2017	2017-12-31	24.75	1.863
000725	2018000725	2018	2018-12-31	25.75	1.7774
000725	2019000725	2019	2019-12-31	26.75	1.667
000725	2020000725	2020	2020-12-31	27.75	1.0822
000725	2021000725	2021	2021-12-31	28.75	0.8798
000726	2006000726	2006	2006-12-31	13.25	1.8234
000726	2007000726	2007	2007-12-31	14.25	1.4228
000726	2008000726	2008	2008-12-31	15.25	1.5282
000726	2009000726	2009	2009-12-31	16.25	1.4839
000726	2010000726	2010	2010-12-31	17.25	1.4516
000726	2011000726	2011	2011-12-31	18.25	1.3871
000726	2012000726	2012	2012-12-31	19.25	1.4288
000726	2013000726	2013	2013-12-31	20.25	1.4424
000726	2014000726	2014	2014-12-31	21.25	1.3002
000726	2015000726	2015	2015-12-31	22.25	1.2342
000726	2016000726	2016	2016-12-31	23.25	1.2413
000726	2017000726	2017	2017-12-31	24.25	1.2564
000726	2018000726	2018	2018-12-31	25.25	1.3721
000726	2019000726	2019	2019-12-31	26.25	1.3117
000726	2020000726	2020	2020-12-31	27.25	1.1614
000726	2021000726	2021	2021-12-31	28.25	1.0905
000727	2006000727	2006	2006-12-31	9.67	0.3654
000727	2007000727	2007	2007-12-31	10.67	0.4893
000727	2008000727	2008	2008-12-31	11.67	0.4808
000727	2009000727	2009	2009-12-31	12.67	0.44
000727	2010000727	2010	2010-12-31	13.67	0.3935
000727	2011000727	2011	2011-12-31	14.67	0.4172
000727	2012000727	2012	2012-12-31	15.67	0.2722
000727	2013000727	2013	2013-12-31	16.67	0.2903
000727	2014000727	2014	2014-12-31	17.67	0.1996
000727	2015000727	2015	2015-12-31	18.67	1.5761
000727	2016000727	2016	2016-12-31	19.67	1.2093
000727	2017000727	2017	2017-12-31	20.67	1.0567
000727	2018000727	2018	2018-12-31	21.67	1.0543
000727	2019000727	2019	2019-12-31	22.67	1.0498
000727	2020000727	2020	2020-12-31	23.67	1.0596
000727	2021000727	2021	2021-12-31	24.67	1.0073
000729	2006000729	2006	2006-12-31	9.5	0.1675
000729	2007000729	2007	2007-12-31	10.5	0.1333
000729	2008000729	2008	2008-12-31	11.5	0.1664
000729	2009000729	2009	2009-12-31	12.5	0.1723
000729	2010000729	2010	2010-12-31	13.5	0.0995
000729	2011000729	2011	2011-12-31	14.5	0.1555
000729	2012000729	2012	2012-12-31	15.5	0.14
000729	2013000729	2013	2013-12-31	16.5	0.1568
000729	2014000729	2014	2014-12-31	17.5	0.1336
000729	2015000729	2015	2015-12-31	18.5	0.1286
000729	2016000729	2016	2016-12-31	19.5	0.1275
000729	2017000729	2017	2017-12-31	20.5	0.1289
000729	2018000729	2018	2018-12-31	21.5	0.1643
000729	2019000729	2019	2019-12-31	22.5	0.1643
000729	2020000729	2020	2020-12-31	23.5	0.1841
000729	2021000729	2021	2021-12-31	24.5	0.174
000731	2006000731	2006	2006-12-31	12.83	1.9935
000731	2007000731	2007	2007-12-31	13.83	1.9924
000731	2008000731	2008	2008-12-31	14.83	1.7178
000731	2009000731	2009	2009-12-31	15.83	0.9674
000731	2010000731	2010	2010-12-31	16.83	0.5257
000731	2011000731	2011	2011-12-31	17.83	0.5656
000731	2012000731	2012	2012-12-31	18.83	0.7552
000731	2013000731	2013	2013-12-31	19.83	1.0599
000731	2014000731	2014	2014-12-31	20.83	0.6297
000731	2015000731	2015	2015-12-31	21.83	0.5895
000731	2016000731	2016	2016-12-31	22.83	0.5255
000731	2017000731	2017	2017-12-31	23.83	0.6757
000731	2018000731	2018	2018-12-31	24.83	0.9228
000731	2019000731	2019	2019-12-31	25.83	1.3916
000731	2020000731	2020	2020-12-31	26.83	0.9105
000731	2021000731	2021	2021-12-31	27.83	0.665
000733	2006000733	2006	2006-12-31	9.5	0.0523
000733	2007000733	2007	2007-12-31	10.5	0.0562
000733	2008000733	2008	2008-12-31	11.5	0.0531
000733	2009000733	2009	2009-12-31	12.5	0.0686
000733	2010000733	2010	2010-12-31	13.5	0.0451
000733	2011000733	2011	2011-12-31	14.5	0.0476
000733	2012000733	2012	2012-12-31	15.5	0.0537
000733	2013000733	2013	2013-12-31	16.5	0.0932
000733	2014000733	2014	2014-12-31	17.5	0.2754
000733	2015000733	2015	2015-12-31	18.5	0.2353
000733	2016000733	2016	2016-12-31	19.5	0.1691
000733	2017000733	2017	2017-12-31	20.5	0.1232
000733	2018000733	2018	2018-12-31	21.5	0.3018
000733	2019000733	2019	2019-12-31	22.5	0.3094
000733	2020000733	2020	2020-12-31	23.5	0.2799
000733	2021000733	2021	2021-12-31	24.5	0.3321
000737	2006000737	2006	2006-12-31	10.75	0.2201
000737	2007000737	2007	2007-12-31	11.75	0.2446
000737	2008000737	2008	2008-12-31	12.75	0.2459
000737	2009000737	2009	2009-12-31	13.75	0.2414
000737	2010000737	2010	2010-12-31	14.75	0.2529
000737	2011000737	2011	2011-12-31	15.75	0.248
000737	2012000737	2012	2012-12-31	16.75	0.239
000737	2013000737	2013	2013-12-31	17.75	0.2546
000737	2014000737	2014	2014-12-31	18.75	0.3153
000737	2015000737	2015	2015-12-31	19.75	0.2573
000737	2016000737	2016	2016-12-31	20.75	0.2791
000737	2017000737	2017	2017-12-31	21.75	0.2472
000737	2018000737	2018	2018-12-31	22.75	0.2557
000737	2019000737	2019	2019-12-31	23.75	0.3005
000737	2020000737	2020	2020-12-31	24.75	0.3379
000737	2021000737	2021	2021-12-31	25.75	0.4304
000739	2006000739	2006	2006-12-31	9.67	0.8386
000739	2007000739	2007	2007-12-31	10.67	0.3417
000739	2008000739	2008	2008-12-31	11.67	0.359
000739	2009000739	2009	2009-12-31	12.67	0.1957
000739	2010000739	2010	2010-12-31	13.67	0.1817
000739	2011000739	2011	2011-12-31	14.67	0.2222
000739	2012000739	2012	2012-12-31	15.67	0.4593
000739	2013000739	2013	2013-12-31	16.67	1.607
000739	2014000739	2014	2014-12-31	17.67	1.0787
000739	2015000739	2015	2015-12-31	18.67	1.0208
000739	2016000739	2016	2016-12-31	19.67	1.0412
000739	2017000739	2017	2017-12-31	20.67	0.8642
000739	2018000739	2018	2018-12-31	21.67	0.8494
000739	2019000739	2019	2019-12-31	22.67	0.9095
000739	2020000739	2020	2020-12-31	23.67	0.8868
000739	2021000739	2021	2021-12-31	24.67	0.8764
000748	2006000748	2006	2006-12-31	9.5	0.9148
000748	2007000748	2007	2007-12-31	10.5	0.8147
000748	2008000748	2008	2008-12-31	11.5	0.6873
000748	2009000748	2009	2009-12-31	12.5	0.5728
000748	2010000748	2010	2010-12-31	13.5	0.3568
000748	2011000748	2011	2011-12-31	14.5	0.3449
000748	2012000748	2012	2012-12-31	15.5	0.1764
000748	2013000748	2013	2013-12-31	16.5	0.5966
000748	2014000748	2014	2014-12-31	17.5	0.5027
000748	2015000748	2015	2015-12-31	18.5	0.5062
000751	2006000751	2006	2006-12-31	13.5	0.1042
000751	2007000751	2007	2007-12-31	14.5	0.0626
000751	2008000751	2008	2008-12-31	15.5	0.0304
000751	2009000751	2009	2009-12-31	16.5	0.028
000751	2010000751	2010	2010-12-31	17.5	0.0241
000751	2011000751	2011	2011-12-31	18.5	0.0204
000751	2012000751	2012	2012-12-31	19.5	0.0567
000751	2013000751	2013	2013-12-31	20.5	0.8726
000751	2014000751	2014	2014-12-31	21.5	0.0314
000751	2015000751	2015	2015-12-31	22.5	0.0513
000751	2016000751	2016	2016-12-31	23.5	0.114
000751	2017000751	2017	2017-12-31	24.5	0.0606
000751	2018000751	2018	2018-12-31	25.5	0.0691
000751	2019000751	2019	2019-12-31	26.5	0.0547
000751	2020000751	2020	2020-12-31	27.5	0.075
000751	2021000751	2021	2021-12-31	28.5	0.0712
000756	2006000756	2006	2006-12-31	13.25	1.0557
000756	2007000756	2007	2007-12-31	14.25	1.0599
000756	2008000756	2008	2008-12-31	15.25	1.0591
000756	2009000756	2009	2009-12-31	16.25	1.0532
000756	2010000756	2010	2010-12-31	17.25	0.9722
000756	2011000756	2011	2011-12-31	18.25	0.9678
000756	2012000756	2012	2012-12-31	19.25	0.9554
000756	2013000756	2013	2013-12-31	20.25	0.9626
000756	2014000756	2014	2014-12-31	21.25	0.9524
000756	2015000756	2015	2015-12-31	22.25	0.9927
000756	2016000756	2016	2016-12-31	23.25	1.0171
000756	2017000756	2017	2017-12-31	24.25	1.15
000756	2018000756	2018	2018-12-31	25.25	1.1023
000756	2019000756	2019	2019-12-31	26.25	1.14
000756	2020000756	2020	2020-12-31	27.25	1.2207
000756	2021000756	2021	2021-12-31	28.25	1.1065
000760	2006000760	2006	2006-12-31	18.58	1.1519
000760	2007000760	2007	2007-12-31	19.58	1.0085
000760	2008000760	2008	2008-12-31	20.58	1.2377
000760	2009000760	2009	2009-12-31	21.58	0.2253
000760	2010000760	2010	2010-12-31	22.58	0.8922
000760	2011000760	2011	2011-12-31	23.58	1.3719
000760	2012000760	2012	2012-12-31	24.58	1.2047
000760	2013000760	2013	2013-12-31	25.58	2.2512
000760	2014000760	2014	2014-12-31	26.58	2.2512
000760	2015000760	2015	2015-12-31	27.58	2.2512
000760	2016000760	2016	2016-12-31	28.58	2.2468
000760	2017000760	2017	2017-12-31	29.58	2.063
000760	2018000760	2018	2018-12-31	30.58	1.8056
000760	2019000760	2019	2019-12-31	31.58	2.3626
000760	2020000760	2020	2020-12-31	32.58	2.3626
000766	2006000766	2006	2006-12-31	13.83	1.0011
000766	2007000766	2007	2007-12-31	14.83	0.3372
000766	2008000766	2008	2008-12-31	15.83	0.3369
000766	2009000766	2009	2009-12-31	16.83	0.1453
000766	2010000766	2010	2010-12-31	17.83	0.1251
000766	2011000766	2011	2011-12-31	18.83	0.1593
000766	2012000766	2012	2012-12-31	19.83	0.1673
000766	2013000766	2013	2013-12-31	20.83	0.4905
000766	2014000766	2014	2014-12-31	21.83	0.4646
000766	2015000766	2015	2015-12-31	22.83	0.5386
000766	2016000766	2016	2016-12-31	23.83	0.2728
000766	2017000766	2017	2017-12-31	24.83	0.2728
000766	2018000766	2018	2018-12-31	25.83	0.2728
000766	2019000766	2019	2019-12-31	26.83	1.1141
000766	2020000766	2020	2020-12-31	27.83	1.0657
000766	2021000766	2021	2021-12-31	28.83	1.2233
000778	2006000778	2006	2006-12-31	9.58	0.0748
000778	2007000778	2007	2007-12-31	10.58	0.1399
000778	2008000778	2008	2008-12-31	11.58	0.0928
000778	2009000778	2009	2009-12-31	12.58	0.0947
000778	2010000778	2010	2010-12-31	13.58	0.0628
000778	2011000778	2011	2011-12-31	14.58	0.0676
000778	2012000778	2012	2012-12-31	15.58	0.0626
000778	2013000778	2013	2013-12-31	16.58	0.2717
000778	2014000778	2014	2014-12-31	17.58	0.0833
000778	2015000778	2015	2015-12-31	18.58	0.0315
000778	2016000778	2016	2016-12-31	19.58	0.0463
000778	2017000778	2017	2017-12-31	20.58	0.1456
000778	2018000778	2018	2018-12-31	21.58	0.1942
000778	2019000778	2019	2019-12-31	22.58	0.1942
000778	2020000778	2020	2020-12-31	23.58	0.1762
000778	2021000778	2021	2021-12-31	24.58	0.1757
000782	2006000782	2006	2006-12-31	14.17	0.8868
000782	2007000782	2007	2007-12-31	15.17	0.4375
000782	2008000782	2008	2008-12-31	16.17	0.4296
000782	2009000782	2009	2009-12-31	17.17	0.4617
000782	2010000782	2010	2010-12-31	18.17	0.3351
000782	2011000782	2011	2011-12-31	19.17	0.2645
000782	2012000782	2012	2012-12-31	20.17	0.2664
000782	2013000782	2013	2013-12-31	21.17	1.0734
000782	2014000782	2014	2014-12-31	22.17	2.1369
000782	2015000782	2015	2015-12-31	23.17	2.05
000782	2016000782	2016	2016-12-31	24.17	2.0285
000782	2017000782	2017	2017-12-31	25.17	0.4025
000782	2018000782	2018	2018-12-31	26.17	0.342
000782	2019000782	2019	2019-12-31	27.17	0.255
000782	2020000782	2020	2020-12-31	28.17	0.2666
000782	2021000782	2021	2021-12-31	29.17	0.2203
000786	2006000786	2006	2006-12-31	9.58	0.0088
000786	2007000786	2007	2007-12-31	10.58	0.0166
000786	2008000786	2008	2008-12-31	11.58	0.0097
000786	2009000786	2009	2009-12-31	12.58	0.2158
000786	2010000786	2010	2010-12-31	13.58	0.1679
000786	2011000786	2011	2011-12-31	14.58	0.1445
000786	2012000786	2012	2012-12-31	15.58	0.1328
000786	2013000786	2013	2013-12-31	16.58	0.1405
000786	2014000786	2014	2014-12-31	17.58	0.192
000786	2015000786	2015	2015-12-31	18.58	0.1184
000786	2016000786	2016	2016-12-31	19.58	0.5819
000786	2017000786	2017	2017-12-31	20.58	0.5427
000786	2018000786	2018	2018-12-31	21.58	0.5096
000786	2019000786	2019	2019-12-31	22.58	0.5514
000786	2020000786	2020	2020-12-31	23.58	0.5205
000786	2021000786	2021	2021-12-31	24.58	0.5477
000788	2006000788	2006	2006-12-31	13.58	0.1723
000788	2007000788	2007	2007-12-31	14.58	0.1076
000788	2008000788	2008	2008-12-31	15.58	0.1414
000788	2009000788	2009	2009-12-31	16.58	0.76
000788	2010000788	2010	2010-12-31	17.58	0.7519
000788	2011000788	2011	2011-12-31	18.58	0.7564
000788	2012000788	2012	2012-12-31	19.58	0.7225
000788	2013000788	2013	2013-12-31	20.58	0.86
000788	2014000788	2014	2014-12-31	21.58	0.6638
000788	2015000788	2015	2015-12-31	22.58	0.584
000788	2016000788	2016	2016-12-31	23.58	0.6739
000788	2017000788	2017	2017-12-31	24.58	0.6641
000788	2018000788	2018	2018-12-31	25.58	0.5619
000788	2019000788	2019	2019-12-31	26.58	0.5602
000788	2020000788	2020	2020-12-31	27.58	0.5126
000788	2021000788	2021	2021-12-31	28.58	0.4902
000792	2006000792	2006	2006-12-31	9.33	0.8376
000792	2007000792	2007	2007-12-31	10.33	0.8935
000792	2008000792	2008	2008-12-31	11.33	0.8337
000792	2009000792	2009	2009-12-31	12.33	0.802
000792	2010000792	2010	2010-12-31	13.33	0.8497
000792	2011000792	2011	2011-12-31	14.33	1.1339
000792	2012000792	2012	2012-12-31	15.33	1.1333
000792	2013000792	2013	2013-12-31	16.33	1.1333
000792	2014000792	2014	2014-12-31	17.33	1.1087
000792	2015000792	2015	2015-12-31	18.33	1.1687
000792	2016000792	2016	2016-12-31	19.33	1.1687
000792	2017000792	2017	2017-12-31	20.33	1.1143
000792	2018000792	2018	2018-12-31	21.33	1.1143
000792	2019000792	2019	2019-12-31	22.33	1.1065
000792	2020000792	2020	2020-12-31	23.33	2.2929
000792	2021000792	2021	2021-12-31	24.33	2.0498
000795	2006000795	2006	2006-12-31	9.42	0.567
000795	2007000795	2007	2007-12-31	10.42	0.4206
000795	2008000795	2008	2008-12-31	11.42	0.372
000795	2009000795	2009	2009-12-31	12.42	0.3552
000795	2010000795	2010	2010-12-31	13.42	0.4185
000795	2011000795	2011	2011-12-31	14.42	0.3605
000795	2012000795	2012	2012-12-31	15.42	0.3679
000795	2013000795	2013	2013-12-31	16.42	0.3624
000795	2014000795	2014	2014-12-31	17.42	0.6471
000795	2015000795	2015	2015-12-31	18.42	0.1622
000795	2016000795	2016	2016-12-31	19.42	0.3662
000795	2017000795	2017	2017-12-31	20.42	0.3662
000795	2018000795	2018	2018-12-31	21.42	0.3662
000795	2019000795	2019	2019-12-31	22.42	0.321
000795	2020000795	2020	2020-12-31	23.42	0.2991
000795	2021000795	2021	2021-12-31	24.42	0.2844
000800	2006000800	2006	2006-12-31	9.58	0.0869
000800	2007000800	2007	2007-12-31	10.58	0.0752
000800	2008000800	2008	2008-12-31	11.58	0.1612
000800	2009000800	2009	2009-12-31	12.58	0.1952
000800	2010000800	2010	2010-12-31	13.58	0.1288
000800	2011000800	2011	2011-12-31	14.58	0.0982
000800	2012000800	2012	2012-12-31	15.58	0.0767
000800	2013000800	2013	2013-12-31	16.58	0.0815
000800	2014000800	2014	2014-12-31	17.58	0.0818
000800	2015000800	2015	2015-12-31	18.58	0.1073
000800	2016000800	2016	2016-12-31	19.58	0.0975
000800	2017000800	2017	2017-12-31	20.58	0.1013
000800	2018000800	2018	2018-12-31	21.58	0.115
000800	2019000800	2019	2019-12-31	22.58	0.1565
000800	2020000800	2020	2020-12-31	23.58	0.032
000800	2021000800	2021	2021-12-31	24.58	0.2927
000801	2006000801	2006	2006-12-31	13.17	0.27
000801	2007000801	2007	2007-12-31	14.17	0.1099
000801	2008000801	2008	2008-12-31	15.17	0.0476
000801	2009000801	2009	2009-12-31	16.17	0.0669
000801	2010000801	2010	2010-12-31	17.17	0.1075
000801	2011000801	2011	2011-12-31	18.17	0.0179
000801	2012000801	2012	2012-12-31	19.17	0.2403
000801	2013000801	2013	2013-12-31	20.17	0.1651
000801	2014000801	2014	2014-12-31	21.17	0.2055
000801	2015000801	2015	2015-12-31	22.17	0.1983
000801	2016000801	2016	2016-12-31	23.17	0.1342
000801	2017000801	2017	2017-12-31	24.17	0.1145
000801	2018000801	2018	2018-12-31	25.17	0.1099
000801	2019000801	2019	2019-12-31	26.17	0.1059
000801	2020000801	2020	2020-12-31	27.17	0.105
000801	2021000801	2021	2021-12-31	28.17	0.1065
000807	2006000807	2006	2006-12-31	8.75	0.1461
000807	2007000807	2007	2007-12-31	9.75	0.0506
000807	2008000807	2008	2008-12-31	10.75	0.0479
000807	2009000807	2009	2009-12-31	11.75	0.1046
000807	2010000807	2010	2010-12-31	12.75	0.058
000807	2011000807	2011	2011-12-31	13.75	0.0332
000807	2012000807	2012	2012-12-31	14.75	0.0468
000807	2013000807	2013	2013-12-31	15.75	0.1091
000807	2014000807	2014	2014-12-31	16.75	0.1268
000807	2015000807	2015	2015-12-31	17.75	0.1388
000807	2016000807	2016	2016-12-31	18.75	0.1938
000807	2017000807	2017	2017-12-31	19.75	0.1167
000807	2018000807	2018	2018-12-31	20.75	0.1012
000807	2019000807	2019	2019-12-31	21.75	0.0799
000807	2020000807	2020	2020-12-31	22.75	0.5324
000807	2021000807	2021	2021-12-31	23.75	0.5544
000810	2006000810	2006	2006-12-31	18.5	0.203
000810	2007000810	2007	2007-12-31	19.5	0.1951
000810	2008000810	2008	2008-12-31	20.5	0.4038
000810	2009000810	2009	2009-12-31	21.5	0.3807
000810	2010000810	2010	2010-12-31	22.5	0.3942
000810	2011000810	2011	2011-12-31	23.5	0.3954
000810	2012000810	2012	2012-12-31	24.5	0.4287
000810	2013000810	2013	2013-12-31	25.5	0.3724
000810	2014000810	2014	2014-12-31	26.5	0.3088
000810	2015000810	2015	2015-12-31	27.5	0.2472
000810	2016000810	2016	2016-12-31	28.5	0.2616
000810	2017000810	2017	2017-12-31	29.5	0.2706
000810	2018000810	2018	2018-12-31	30.5	0.2477
000810	2019000810	2019	2019-12-31	31.5	0.1752
000810	2020000810	2020	2020-12-31	32.5	0.1692
000810	2021000810	2021	2021-12-31	33.5	0.1692
000811	2006000811	2006	2006-12-31	18.17	1.3779
000811	2007000811	2007	2007-12-31	19.17	1.451
000811	2008000811	2008	2008-12-31	20.17	1.2438
000811	2009000811	2009	2009-12-31	21.17	1.3855
000811	2010000811	2010	2010-12-31	22.17	1.2299
000811	2011000811	2011	2011-12-31	23.17	1.322
000811	2012000811	2012	2012-12-31	24.17	1.0864
000811	2013000811	2013	2013-12-31	25.17	1.0947
000811	2014000811	2014	2014-12-31	26.17	1.0171
000811	2015000811	2015	2015-12-31	27.17	0.7118
000811	2016000811	2016	2016-12-31	28.17	0.7712
000811	2017000811	2017	2017-12-31	29.17	0.718
000811	2018000811	2018	2018-12-31	30.17	0.6851
000811	2019000811	2019	2019-12-31	31.17	0.834
000811	2020000811	2020	2020-12-31	32.17	2.188
000811	2021000811	2021	2021-12-31	33.17	2.3084
000812	2006000812	2006	2006-12-31	8.58	0.6665
000812	2007000812	2007	2007-12-31	9.58	0.5455
000812	2008000812	2008	2008-12-31	10.58	0.5563
000812	2009000812	2009	2009-12-31	11.58	0.6063
000812	2010000812	2010	2010-12-31	12.58	0.643
000812	2011000812	2011	2011-12-31	13.58	0.575
000812	2012000812	2012	2012-12-31	14.58	0.5635
000812	2013000812	2013	2013-12-31	15.58	0.5635
000812	2014000812	2014	2014-12-31	16.58	0.5695
000812	2015000812	2015	2015-12-31	17.58	0.5695
000812	2016000812	2016	2016-12-31	18.58	0.6713
000812	2017000812	2017	2017-12-31	19.58	1.5193
000812	2018000812	2018	2018-12-31	20.58	1.4103
000812	2019000812	2019	2019-12-31	21.58	1.4103
000812	2020000812	2020	2020-12-31	22.58	1.4702
000812	2021000812	2021	2021-12-31	23.58	1.4702
000813	2006000813	2006	2006-12-31	11.83	1.0591
000813	2007000813	2007	2007-12-31	12.83	1.0591
000813	2008000813	2008	2008-12-31	13.83	1.0591
000813	2009000813	2009	2009-12-31	14.83	1.0759
000813	2010000813	2010	2010-12-31	15.83	0.0581
000813	2011000813	2011	2011-12-31	16.83	0.0537
000813	2012000813	2012	2012-12-31	17.83	0.056
000813	2013000813	2013	2013-12-31	18.83	0.5496
000813	2014000813	2014	2014-12-31	19.83	1.2533
000813	2015000813	2015	2015-12-31	20.83	1.2619
000813	2016000813	2016	2016-12-31	21.83	1.4153
000813	2017000813	2017	2017-12-31	22.83	1.3251
000813	2018000813	2018	2018-12-31	23.83	1.2533
000813	2019000813	2019	2019-12-31	24.83	1.1576
000813	2020000813	2020	2020-12-31	25.83	1.4628
000813	2021000813	2021	2021-12-31	26.83	2.122
000816	2006000816	2006	2006-12-31	9.42	0.011
000816	2007000816	2007	2007-12-31	10.42	0.013
000816	2008000816	2008	2008-12-31	11.42	0.1158
000816	2009000816	2009	2009-12-31	12.42	0.105
000816	2010000816	2010	2010-12-31	13.42	0.2456
000816	2011000816	2011	2011-12-31	14.42	0.3182
000816	2012000816	2012	2012-12-31	15.42	0.2743
000816	2013000816	2013	2013-12-31	16.42	0.3195
000816	2014000816	2014	2014-12-31	17.42	0.2509
000816	2015000816	2015	2015-12-31	18.42	0.1823
000816	2016000816	2016	2016-12-31	19.42	0.2348
000816	2017000816	2017	2017-12-31	20.42	0.2751
000816	2018000816	2018	2018-12-31	21.42	0.0579
000816	2019000816	2019	2019-12-31	22.42	0.0748
000816	2020000816	2020	2020-12-31	23.42	0.0366
000816	2021000816	2021	2021-12-31	24.42	0.0659
000818	2006000818	2006	2006-12-31	9.33	0.0777
000818	2007000818	2007	2007-12-31	10.33	0.0269
000818	2008000818	2008	2008-12-31	11.33	0.0163
000818	2009000818	2009	2009-12-31	12.33	0.0415
000818	2010000818	2010	2010-12-31	13.33	0.0247
000818	2011000818	2011	2011-12-31	14.33	0.0966
000818	2012000818	2012	2012-12-31	15.33	0.0866
000818	2013000818	2013	2013-12-31	16.33	0.1086
000818	2014000818	2014	2014-12-31	17.33	0.118
000818	2015000818	2015	2015-12-31	18.33	0.4175
000818	2016000818	2016	2016-12-31	19.33	0.4435
000818	2017000818	2017	2017-12-31	20.33	0.4846
000818	2018000818	2018	2018-12-31	21.33	0.3643
000818	2019000818	2019	2019-12-31	22.33	0.2735
000818	2020000818	2020	2020-12-31	23.33	0.1548
000818	2021000818	2021	2021-12-31	24.33	1.0893
000821	2006000821	2006	2006-12-31	13.75	0.278
000821	2007000821	2007	2007-12-31	14.75	0.1435
000821	2008000821	2008	2008-12-31	15.75	0.1194
000821	2009000821	2009	2009-12-31	16.75	0.1694
000821	2010000821	2010	2010-12-31	17.75	0.3513
000821	2011000821	2011	2011-12-31	18.75	0.373
000821	2012000821	2012	2012-12-31	19.75	0.3307
000821	2013000821	2013	2013-12-31	20.75	0.2191
000821	2014000821	2014	2014-12-31	21.75	0.2571
000821	2015000821	2015	2015-12-31	22.75	0.5787
000821	2016000821	2016	2016-12-31	23.75	0.6281
000821	2017000821	2017	2017-12-31	24.75	0.6302
000821	2018000821	2018	2018-12-31	25.75	0.9374
000821	2019000821	2019	2019-12-31	26.75	2.3566
000821	2020000821	2020	2020-12-31	27.75	2.2344
000821	2021000821	2021	2021-12-31	28.75	1.9552
000825	2006000825	2006	2006-12-31	8.58	0.0896
000825	2007000825	2007	2007-12-31	9.58	0.035
000825	2008000825	2008	2008-12-31	10.58	0.04
000825	2009000825	2009	2009-12-31	11.58	0.0595
000825	2010000825	2010	2010-12-31	12.58	0.0338
000825	2011000825	2011	2011-12-31	13.58	0.0367
000825	2012000825	2012	2012-12-31	14.58	0.0374
000825	2013000825	2013	2013-12-31	15.58	0.0325
000825	2014000825	2014	2014-12-31	16.58	0.0316
000825	2015000825	2015	2015-12-31	17.58	0.0866
000825	2016000825	2016	2016-12-31	18.58	0.0873
000825	2017000825	2017	2017-12-31	19.58	0.0565
000825	2018000825	2018	2018-12-31	20.58	0.0558
000825	2019000825	2019	2019-12-31	21.58	0.0767
000825	2020000825	2020	2020-12-31	22.58	0.0932
000825	2021000825	2021	2021-12-31	23.58	0.114
000830	2006000830	2006	2006-12-31	8.58	0.3821
000830	2007000830	2007	2007-12-31	9.58	0.2735
000830	2008000830	2008	2008-12-31	10.58	0.1709
000830	2009000830	2009	2009-12-31	11.58	0.0632
000830	2010000830	2010	2010-12-31	12.58	0.0642
000830	2011000830	2011	2011-12-31	13.58	0.4307
000830	2012000830	2012	2012-12-31	14.58	0.2987
000830	2013000830	2013	2013-12-31	15.58	0.2916
000830	2014000830	2014	2014-12-31	16.58	0.1223
000830	2015000830	2015	2015-12-31	17.58	0.2039
000830	2016000830	2016	2016-12-31	18.58	0.1503
000830	2017000830	2017	2017-12-31	19.58	0.1598
000830	2018000830	2018	2018-12-31	20.58	0.1542
000830	2019000830	2019	2019-12-31	21.58	0.1628
000830	2020000830	2020	2020-12-31	22.58	0.2982
000830	2021000830	2021	2021-12-31	23.58	1.036
[truncated: 17,561 more rows]
