# Supplementary material for: How does equity restriction affect innovation quality? Evidence from listed manufacturing companies in China
Source: PLoS One. 2023 Dec 7;18(12):e0295553. doi: 10.1371/journal.pone.0295553 (PMC10703261; doi:10.1371/journal.pone.0295553)
Supplement: S1 Dataset — (ZIP) [file pone.0295553.s001.zip › Supporting information/S1 Dataset/╣╔╚¿╨┼╧ó▒φ/OFDI_LISTSTKRIGHT[DES][xlsx].txt]

Symbol [证券代码] - 以沪、深、北证券交易所公布的证券代码为准。
ShortName [证券简称] - 以沪、深、北证券交易所公布的证券简称为准。
EndDate [统计截止日期] - YYYY-MM-DD，前四位表示会计报表公布年度
EnterpriseAge [企业年龄] - 统计截止日期所在年度与公司成立日期的差值；若相减之后日度数据差额≥15日，则（月度加1）/12；相反，日度数据差额<15，则直接以月度/12；
BalanceIndicators [股权制衡指标] - 计算公式为：第2-5大股东持股比例合计/第一大股东持股比例。
