# Supplementary material for: How does equity restriction affect innovation quality? Evidence from listed manufacturing companies in China
Source: PLoS One. 2023 Dec 7;18(12):e0295553. doi: 10.1371/journal.pone.0295553 (PMC10703261; doi:10.1371/journal.pone.0295553)
Supplement: S1 Dataset — (ZIP) [file pone.0295553.s001.zip › Supporting information/S1 Dataset/╫╩▓·╕║╒«▒φ/FS_Combas.xlsx]

## Sheet: sheet1
Stkcd	yearStkcd	year	Accper	Typrep	A001101000	A001000000		A001212000	size	A002000000	ShortName	growth	lev		rov	cash	fix
证券代码	证券代码		统计截止日期	报表类型	货币资金	资产总计	平均资产总额	固定资产净额	企业规模	负债合计	证券简称	企业成长性	资产负债率	净利润	资产收益率	现金持有	固定资产比例
没有单位			没有单位	没有单位	元	元	(年末+年初)/2(需要剔除2006年的数据)	元	总资产的自然对数	元	没有单位	（年末总资产-年初）/年初（2006年的数据需要剔除）	总负债/总资产	(利润表匹配)	净利润/总资产	货币资金/总资产	固定资产净额/总资产
000008	2006000008	2006	2006-12-31	A	2.76318e+07	7.68381e+07		3.86193e+07	18.1572	5.30828e+06	宝利来		0.069084	-1.75606e+06	-0.022854	0.35961	0.502607
000008	2007000008	2007	2007-12-31	A	4.06508e+07	7.90874e+07	7.79627e+07	6.22227e+06	18.1861	5.8754e+06	*ST 宝投	0.029274	0.07429	1.68224e+06	0.0212706	0.513999	0.0786759
000008	2008000008	2008	2008-12-31	A	3.50811e+07	7.89144e+07	7.90009e+07	5.6756e+06	18.1839	4.95436e+06	ST 宝利来	-0.00218748	0.0627815	748037	0.00947909	0.444546	0.0719209
000008	2009000008	2009	2009-12-31	A	3.17108e+07	7.9408e+07	7.91612e+07	1.72961e+06	18.1901	6.08175e+06	ST 宝利来	0.0062543	0.0765887	313489	0.00394782	0.39934	0.0217813
000008	2010000008	2010	2010-12-31	A	4.3447e+07	7.79322e+07	7.86701e+07	1.76461e+06	18.1714	3.53184e+06	ST 宝利来	-0.0185845	0.0453193	888948	0.0114067	0.557497	0.0226429
000008	2011000008	2011	2011-12-31	A	3.52925e+07	7.72366e+07	7.75844e+07	1.5137e+06	18.1624	3.37566e+06	ST 宝利来	-0.00892601	0.0437055	-539452	-0.00698441	0.45694	0.0195983
000008	2012000008	2012	2012-12-31	A	1.08182e+08	6.1383e+08	3.45533e+08	3.65036e+08	20.2352	7.30032e+07	ST 宝利来	6.94739	0.118931	3.9129e+07	0.0637458	0.176241	0.594686
000008	2013000008	2013	2013-12-31	A	1.46403e+08	6.26626e+08	6.20228e+08	3.36369e+08	20.2559	6.30416e+07	宝利来	0.0208467	0.100605	2.2758e+07	0.0363182	0.233636	0.536794
000008	2014000008	2014	2014-12-31	A	1.82689e+08	6.74028e+08	6.50327e+08	3.07026e+08	20.3288	7.56773e+07	宝利来	0.0756466	0.112276	7.7664e+06	0.0115224	0.27104	0.455509
000008	2015000008	2015	2015-12-31	A	4.50247e+08	3.58935e+09	2.13169e+09	4.28072e+08	22.0012	6.81293e+08	神州高铁	4.32523	0.189809	1.89909e+08	0.052909	0.12544	0.119261
000008	2016000008	2016	2016-12-31	A	1.1173e+09	8.19266e+09	5.89101e+09	1.82831e+08	22.8265	2.02017e+09	神州高铁	1.28249	0.246583	5.30542e+08	0.0647582	0.136378	0.0223164
000008	2017000008	2017	2017-12-31	A	1.00829e+09	1.06783e+10	9.43549e+09	2.45093e+08	23.0915	3.49126e+09	神州高铁	0.303401	0.326949	8.8961e+08	0.0833099	0.0944238	0.0229524
000008	2018000008	2018	2018-12-31	A	1.22811e+09	1.04664e+10	1.05723e+10	3.07839e+08	23.0714	3.06151e+09	神州高铁	-0.0198487	0.29251	3.4189e+08	0.0326656	0.117338	0.0294123
000008	2019000008	2019	2019-12-31	A	1.30115e+09	1.20445e+10	1.12555e+10	4.43827e+08	23.2119	4.46806e+09	神州高铁	0.150786	0.370962	4.57417e+08	0.0379771	0.108028	0.0368488
000008	2020000008	2020	2020-12-31	A	7.7848e+08	1.28283e+10	1.24364e+10	4.50512e+08	23.2749	6.15973e+09	神州高铁	0.0650724	0.480167	-8.91971e+08	-0.0695314	0.0606845	0.0351186
000008	2021000008	2021	2021-12-31	A	1.11818e+09	1.23795e+10	1.26039e+10	4.1266e+08	23.2393	7.04335e+09	神州高铁	-0.0349877	0.568954	-1.37878e+09	-0.111377	0.0903253	0.0333342
000012	2006000012	2006	2006-12-31	A	538770847	6772237421	9.57586e+09	4674193482	22.6361	3831511915	南玻A	-0.452946	0.565768	413895852	0.0611166	0.0795558	0.690199
000012	2007000012	2007	2007-12-31	A	1278194239	8452981947	7612609684	5178698489	22.8578	4167368076	南玻A	0.248182	0.493006	567254967	0.0671071	0.151212	0.612648
000012	2008000012	2008	2008-12-31	A	1033779912	10376061066	9.41452e+09	5543400908	23.0628	5563043926	南玻A	0.227503	0.536142	500231812	0.0482102	0.0996312	0.534249
000012	2009000012	2009	2009-12-31	A	653555310	10913350017	1.06447e+10	8054820901	23.1133	5302276985	南玻A	0.0517816	0.485852	914609491	0.0838065	0.0598859	0.73807
000012	2010000012	2010	2010-12-31	A	787481275	12469619167	11691484592	8830895516	23.2466	5710400818	南玻A	0.142602	0.457945	1596958348	0.128068	0.063152	0.708193
000012	2011000012	2011	2011-12-31	A	656239151	15281391077	13875505122	9431688834	23.4499	7975456538	南玻A	0.22549	0.521906	1337516285	0.0875258	0.0429437	0.617201
000012	2012000012	2012	2012-12-31	A	474421278	14335809746	1.48086e+10	9418430703	23.386	7067614986	南玻A	-0.061878	0.493004	369806756	0.025796	0.0330934	0.656986
000012	2013000012	2013	2013-12-31	A	279672523	15078866777	1.47073e+10	7979937683	23.4366	6677954195	南玻A	0.0518322	0.442868	1621214397	0.107516	0.0185473	0.529213
000012	2014000012	2014	2014-12-31	A	158139050	15284388305	15181627541	9851117915	23.4501	6770760155	南玻A	0.0136298	0.442985	854044732	0.0558769	0.0103464	0.644522
000012	2015000012	2015	2015-12-31	A	578834520	15657180160	1.54708e+10	10199674929	23.4742	8011708683	南玻A	0.0243904	0.511696	547732667	0.0349828	0.0369693	0.651438
000012	2016000012	2016	2016-12-31	A	586803505	17146815630	16401997895	11457972991	23.5651	9017624611	南玻A	0.0951407	0.525907	804226524	0.0469024	0.0342223	0.668227
000012	2017000012	2017	2017-12-31	A	2462605764	19535002368	18340908999	11540769697	23.6955	10755379257	南玻A	0.139279	0.55057	828636035	0.042418	0.126061	0.590774
000012	2018000012	2018	2018-12-31	A	2226447720	19114234184	19324618276	9930843775	23.6737	9664801722	南玻A	-0.0215392	0.505634	472208588	0.0247046	0.116481	0.519552
000012	2019000012	2019	2019-12-31	A	1986980418	18201235959	1.86577e+10	9783037301	23.6248	8335380431	南玻A	-0.0477654	0.457957	560419577	0.0307902	0.109167	0.537493
000012	2020000012	2020	2020-12-31	A	2125788903	17882914898	1.80421e+10	9145644569	23.6071	7267031012	南玻A	-0.017489	0.406367	811952981	0.0454038	0.118873	0.511418
000012	2021000012	2021	2021-12-31	A	2765925906	19939364510	18911139704	8566515026	23.716	8072890275	南玻A	0.114995	0.404872	1561248454	0.0782998	0.138717	0.429628
000016	2006000016	2006	2006-12-31	A	6.7824e+08	9.95219e+09	1.49458e+10	1.26811e+09	23.0211	6.40682e+09	深康佳A	-0.500878	0.64376	1.10132e+08	0.0110661	0.0681498	0.127421
000016	2007000016	2007	2007-12-31	A	7.52558e+08	9.27797e+09	9.61508e+09	1.29166e+09	22.9509	5.49199e+09	深康佳A	-0.0677449	0.591938	2.14031e+08	0.0230687	0.0811124	0.139217
000016	2008000016	2008	2008-12-31	A	2.06625e+09	1.05502e+10	9.9141e+09	1.34418e+09	23.0794	6.51361e+09	深康佳A	0.137126	0.617391	2.77796e+08	0.0263308	0.195849	0.127408
000016	2009000016	2009	2009-12-31	A	3.62448e+09	1.35681e+10	1.20592e+10	1.43367e+09	23.331	9.46182e+09	深康佳A	0.286047	0.697358	1.47387e+08	0.0108627	0.267133	0.105665
000016	2010000016	2010	2010-12-31	A	3.76441e+09	16466895565	1.50175e+10	1.48837e+09	23.5246	1.22428e+10	深康佳A	0.213649	0.743477	1.01189e+08	0.00614503	0.228605	0.0903855
000016	2011000016	2011	2011-12-31	A	2.70189e+09	1.69065e+10	1.66867e+10	1.77926e+09	23.551	1.26698e+10	深康佳A	0.0266934	0.749408	2.41794e+07	0.00143019	0.159814	0.105241
000016	2012000016	2012	2012-12-31	A	1.72895e+09	1.65629e+10	1.67347e+10	1.88784e+09	23.5304	1.23161e+10	深康佳A	-0.0203198	0.743593	4.54386e+07	0.00274339	0.104387	0.11398
000016	2013000016	2013	2013-12-31	A	1.84374e+09	1.57433e+10	1.61531e+10	1.9085e+09	23.4797	1.14632e+10	深康佳A	-0.049486	0.728132	5.98439e+07	0.00380124	0.117113	0.121227
000016	2014000016	2014	2014-12-31	A	1.70314e+09	1.67794e+10	1.62613e+10	1.7837e+09	23.5434	1.24819e+10	深康佳A	0.0658106	0.743884	6.05247e+07	0.00360709	0.101502	0.106303
000016	2015000016	2015	2015-12-31	A	1.70645e+09	1.42504e+10	1.55149e+10	1.7635e+09	23.38	1.11749e+10	深康佳A	-0.15072	0.784184	-1.27584e+09	-0.0895307	0.119748	0.123751
000016	2016000016	2016	2016-12-31	A	2.61761e+09	1.72431e+10	1.57467e+10	1.57398e+09	23.5707	1.39246e+10	深康佳A	0.210012	0.807546	9.21754e+07	0.00534563	0.151806	0.0912816
000016	2017000016	2017	2017-12-31	A	3.21204e+09	2.35587e+10	2.04009e+10	1.58717e+09	23.8828	1.53605e+10	深康佳A	0.366269	0.652011	5.08683e+09	0.215921	0.136342	0.0673708
000016	2018000016	2018	2018-12-31	A	4.34814e+09	3.29851e+10	2.82719e+10	2.41023e+09	24.2193	2.35337e+10	深康佳A	0.40012	0.713465	6.68618e+08	0.0202703	0.131822	0.0730702
000016	2019000016	2019	2019-12-31	A	6.59936e+09	4.2587e+10	3.7786e+10	2.56125e+09	24.4748	3.26603e+10	深康佳A	0.291098	0.766908	3.34936e+08	0.00786476	0.154962	0.0601418
000016	2020000016	2020	2020-12-31	A	5.43153e+09	4.98763e+10	4.62316e+10	3.17864e+09	24.6328	3.91554e+10	深康佳A	0.171163	0.78505	5.40073e+08	0.0108283	0.1089	0.0637306
000016	2021000016	2021	2021-12-31	A	6.48955e+09	3.98745e+10	4.48754e+10	4.0103e+09	24.409	2.96736e+10	深康佳A	-0.200531	0.744174	8.06701e+08	0.020231	0.162749	0.100573
000017	2006000017	2006	2006-12-31	A	1.59799e+07	2.67022e+08	2.00708e+10	1.2069e+08	19.4028	2.13055e+09	S*ST 中华	-0.993303	7.97895	-9.64802e+06	-0.036132	0.0598448	0.451987
000017	2007000017	2007	2007-12-31	A	1.40622e+07	2.14382e+08	2.40702e+08	6.85615e+07	19.1833	2.02141e+09	SST 中华A	-0.197138	9.42905	6.30362e+07	0.294038	0.0655943	0.319811
000017	2008000017	2008	2008-12-31	A	1.00866e+07	1.90898e+08	2.0264e+08	5.60103e+07	19.0672	1.99355e+09	SST 中华A	-0.109542	10.443	-44489780	-0.233056	0.0528377	0.293405
000017	2009000017	2009	2009-12-31	A	2.22324e+07	1.69696e+08	180297063	2.39328e+07	18.9495	2.03071e+09	SST 中华A	-0.111061	11.9667	-1.06161e+08	-0.625592	0.131013	0.141033
000017	2010000017	2010	2010-12-31	A	1.77568e+07	1.38158e+08	1.53927e+08	2.1548e+07	18.7439	1.89434e+09	*ST 中华A	-0.185852	13.7114	6.44774e+07	0.466693	0.128525	0.155966
000017	2011000017	2011	2011-12-31	A	2.45466e+07	1.35747e+08	1.36952e+08	1.52627e+07	18.7263	1.81859e+09	*ST 中华A	-0.0174543	13.3969	3.97209e+07	0.292611	0.180827	0.112435
000017	2012000017	2012	2012-12-31	A	5.23954e+07	1.62649e+08	1.49198e+08	1.29702e+07	18.9071	1.87204e+09	*ST 中华A	0.198181	11.5097	-5.21266e+07	-0.320485	0.322137	0.0797435
000017	2013000017	2013	2013-12-31	A	2.68342e+07	1.51511e+08	1.5708e+08	227824	18.8362	1.43813e+08	*ST 中华A	-0.0684765	0.949187	1.57586e+09	10.4009	0.17711	0.00150368
000017	2014000017	2014	2014-12-31	A	3.01639e+07	5.14896e+07	1.01501e+08	773962	17.7569	3.79935e+07	深中华A	-0.66016	0.737887	5.783e+06	0.112314	0.585824	0.0150314
000017	2015000017	2015	2015-12-31	A	2.67521e+07	4.58691e+07	4.86794e+07	1.00791e+06	17.6413	3.24789e+07	深中华A	-0.109159	0.708077	-105929	-0.00230937	0.583226	0.0219735
000017	2016000017	2016	2016-12-31	A	2.40153e+07	5.40883e+07	4.99787e+07	3.72896e+06	17.8061	3.68065e+07	深中华A	0.179188	0.680489	3.89158e+06	0.0719487	0.444002	0.068942
000017	2017000017	2017	2017-12-31	A	2.79857e+07	7.356e+07	6.38241e+07	3.94112e+06	18.1136	5.4699e+07	深中华A	0.359998	0.743597	1.57916e+06	0.0214676	0.380447	0.0535769
000017	2018000017	2018	2018-12-31	A	1.84889e+07	7.3243e+07	7.34015e+07	3.50281e+06	18.1093	5.62625e+07	深中华A	-0.00430942	0.768163	-1.88051e+06	-0.0256749	0.252432	0.0478245
000017	2019000017	2019	2019-12-31	A	6.07437e+06	6.27336e+07	6.79883e+07	4.1915e+06	17.9544	5.1292e+07	深中华A	-0.143486	0.817616	-7.81388e+06	-0.124557	0.096828	0.0668143
000017	2020000017	2020	2020-12-31	A	1.9888e+07	9.17428e+07	7.72382e+07	3.79213e+06	18.3345	6.61005e+07	*ST 中华A	0.462418	0.720498	4.37571e+06	0.0476954	0.21678	0.0413344
000017	2021000017	2021	2021-12-31	A	3.3247e+07	9.73634e+07	9.45531e+07	3439212	18.394	7.33607e+07	深中华A	0.0612655	0.753473	-1639556	-0.0168395	0.341473	0.0353234
000020	2006000020	2006	2006-12-31	A	1.96103e+07	3.76032e+08	2.36698e+08	2.37029e+08	19.7452	1.52189e+08	SST 华发A	2.86215	0.404724	-1.95542e+07	-0.0520016	0.0521507	0.630343
000020	2007000020	2007	2007-12-31	A	1.83082e+07	3.73957e+08	3.74994e+08	1.87239e+08	19.7397	1.31757e+08	ST 华发A	-0.00551763	0.352331	2.20659e+07	0.0590066	0.0489581	0.500696
000020	2008000020	2008	2008-12-31	A	2.43147e+07	4.46671e+08	4.10314e+08	1.94495e+08	19.9173	1.98861e+08	ST 华发A	0.194444	0.445208	7.56791e+06	0.0169429	0.0544353	0.435432
000020	2009000020	2009	2009-12-31	A	8.10451e+07	7.5678e+08	6.01725e+08	2.09484e+08	20.4446	5.04816e+08	深华发A	0.694268	0.667058	4.15459e+06	0.00548983	0.107092	0.276809
000020	2010000020	2010	2010-12-31	A	1.13687e+08	7.25894e+08	7.41337e+08	2.04623e+08	20.4029	4.5933e+08	深华发A	-0.0408118	0.632778	9.17726e+06	0.0126427	0.156616	0.281892
000020	2011000020	2011	2011-12-31	A	1.41427e+08	6.68386e+08	6.9714e+08	2.0757e+08	20.3204	3.91446e+08	深华发A	-0.0792246	0.58566	1.03745e+07	0.0155218	0.211594	0.310555
000020	2012000020	2012	2012-12-31	A	1.12835e+08	6.81645e+08	6.75015e+08	2.02743e+08	20.34	4.01464e+08	深华发A	0.0198381	0.588963	3.2419e+06	0.00475599	0.165533	0.297432
000020	2013000020	2013	2013-12-31	A	5.42515e+07	7.31348e+08	7.06497e+08	1.95542e+08	20.4104	4.57685e+08	深华发A	0.0729168	0.62581	-6.5174e+06	-0.00891149	0.07418	0.267372
000020	2014000020	2014	2014-12-31	A	2.88194e+07	1.16274e+09	9.47045e+08	1.86439e+08	20.874	8.8139e+08	深华发A	0.589859	0.758028	7.68762e+06	0.00661164	0.0247857	0.160344
000020	2015000020	2015	2015-12-31	A	6.62115e+08	1.15499e+09	1.15887e+09	1.10607e+08	20.8674	8.41052e+08	深华发A	-0.00666648	0.72819	-4.20085e+06	-0.00363713	0.573265	0.0957649
000020	2016000020	2016	2016-12-31	A	9.33327e+07	6.32476e+08	8.93733e+08	8.15447e+07	20.2652	3.12777e+08	深华发A	-0.452397	0.494528	5.45771e+06	0.00862912	0.147567	0.128929
000020	2017000020	2017	2017-12-31	A	6.88125e+07	6.29763e+08	6.31119e+08	8.36198e+07	20.2609	3.0909e+08	深华发A	-0.0042892	0.490804	974409	0.00154726	0.109267	0.13278
000020	2018000020	2018	2018-12-31	A	3.41083e+07	6.1709e+08	6.23426e+08	1.88084e+08	20.2405	2.93122e+08	深华发A	-0.0201228	0.475007	3.29502e+06	0.00533961	0.0552728	0.304792
000020	2019000020	2019	2019-12-31	A	38095501	6.14164e+08	6.15627e+08	1.9823e+08	20.2358	2.84736e+08	深华发A	-0.00474202	0.463615	5.46005e+06	0.00889022	0.0620282	0.322764
000020	2020000020	2020	2020-12-31	A	6.09681e+07	6.2778e+08	6.20972e+08	1.93605e+08	20.2577	2.91531e+08	深华发A	0.0221695	0.464384	6.83019e+06	0.0108799	0.097117	0.308397
000020	2021000020	2021	2021-12-31	A	3.4426e+07	6.59933e+08	6.43856e+08	1.87889e+08	20.3076	3.16483e+08	深华发A	0.051218	0.479568	7.2019e+06	0.0109131	0.0521659	0.28471
000021	2006000021	2006	2006-12-31	A	1.70583e+09	3.97973e+09	2.31983e+09	8.12599e+08	22.1045	8.77148e+08	长城开发	5.03051	0.220404	3.41185e+08	0.0857307	0.42863	0.204184
000021	2007000021	2007	2007-12-31	A	1.65394e+09	5.14416e+09	4.56195e+09	8.35377e+08	22.3611	1.65718e+09	长城开发	0.292589	0.322148	7.09204e+08	0.137866	0.321518	0.162393
000021	2008000021	2008	2008-12-31	A	1.35379e+09	4.33173e+09	4.73794e+09	8.1758e+08	22.1892	8.67213e+08	长城开发	-0.157933	0.2002	3.1648e+08	0.0730608	0.312529	0.188742
000021	2009000021	2009	2009-12-31	A	1.86633e+09	5.42829e+09	4.88001e+09	1.30704e+09	22.4149	1.47549e+09	长城开发	0.253148	0.271815	2.65937e+08	0.0489908	0.343815	0.240783
000021	2010000021	2010	2010-12-31	A	1.77965e+09	6.66654e+09	6.04742e+09	1.33716e+09	22.6204	2.1882e+09	长城开发	0.228109	0.328237	3.56342e+08	0.0534523	0.266952	0.200577
000021	2011000021	2011	2011-12-31	A	4.92636e+09	1.03368e+10	8.50165e+09	1.47986e+09	23.059	6.01613e+09	长城开发	0.550543	0.582013	2.20143e+08	0.0212971	0.476587	0.143165
000021	2012000021	2012	2012-12-31	A	4.95324e+09	1.01814e+10	1.02591e+10	1.25768e+09	23.0438	6.02513e+09	长城开发	-0.0150329	0.59178	8.45215e+06	0.000830159	0.486501	0.123528
000021	2013000021	2013	2013-12-31	A	8.03441e+09	1.37266e+10	1.1954e+10	1.22483e+09	23.3426	8.76541e+09	长城开发	0.348204	0.638573	1.58875e+08	0.0115742	0.585319	0.0892309
000021	2014000021	2014	2014-12-31	A	8.21126e+09	1.44504e+10	1.40885e+10	1.39998e+09	23.394	9.3914e+09	长城开发	0.052735	0.649905	1.60556e+08	0.0111108	0.568237	0.0968815
000021	2015000021	2015	2015-12-31	A	7.62593e+09	1.43375e+10	1.4394e+10	2.11497e+09	23.3861	9.13183e+09	深科技	-0.0078133	0.636919	1.8066e+08	0.0126005	0.531886	0.147513
000021	2016000021	2016	2016-12-31	A	3.43524e+09	1.17174e+10	1.30274e+10	2.53877e+09	23.1843	6.42004e+09	深科技	-0.182747	0.547908	2.23741e+08	0.0190948	0.293175	0.216667
000021	2017000021	2017	2017-12-31	A	6.80524e+09	1.65995e+10	1.41584e+10	2.43824e+09	23.5326	1.06707e+10	深科技	0.416656	0.642835	5.73896e+08	0.0345731	0.409967	0.146887
000021	2018000021	2018	2018-12-31	A	5.80279e+09	1.59968e+10	1.62982e+10	2.56734e+09	23.4957	9.22702e+09	深科技	-0.0363055	0.576803	5.65372e+08	0.0353427	0.362746	0.16049
000021	2019000021	2019	2019-12-31	A	4.80427e+09	1.84534e+10	1.72251e+10	2.71941e+09	23.6385	1.13513e+10	深科技	0.153564	0.615132	4.41859e+08	0.0239446	0.260347	0.147366
000021	2020000021	2020	2020-12-31	A	7.49403e+09	2.16346e+10	2.0044e+10	3.35118e+09	23.7976	1.36247e+10	深科技	0.172395	0.629761	9.53088e+08	0.0440538	0.346391	0.154899
000021	2021000021	2021	2021-12-31	A	8.54516e+09	2.70489e+10	2.43418e+10	4.25913e+09	24.0209	1.5575e+10	深科技	0.25026	0.575808	8.34063e+08	0.0308354	0.315915	0.15746
000023	2006000023	2006	2006-12-31	A	7.41693e+07	8.84427e+08	1.39667e+10	1.72824e+08	20.6005	6.15365e+08	深天地A	-0.967303	0.695779	3.24612e+07	0.0367031	0.0838614	0.195407
000023	2007000023	2007	2007-12-31	A	5.24809e+07	7.99195e+08	8.41811e+08	1.43755e+08	20.4991	5.01034e+08	深天地A	-0.0963698	0.626924	1.47735e+07	0.0184855	0.0656672	0.179875
000023	2008000023	2008	2008-12-31	A	6.33163e+07	9.74457e+08	8.86826e+08	1.24775e+08	20.6974	6.72485e+08	深天地A	0.219298	0.690112	2.16132e+07	0.0221798	0.064976	0.128046
000023	2009000023	2009	2009-12-31	A	7.53027e+07	1.07522e+09	1.02484e+09	1.45633e+08	20.7958	7.61289e+08	深天地A	0.103405	0.708031	2.4433e+07	0.0227237	0.0700347	0.135445
000023	2010000023	2010	2010-12-31	A	9.54236e+07	9.38521e+08	1.00687e+09	1.22887e+08	20.6598	6.21128e+08	深天地A	-0.127136	0.661815	1.30528e+07	0.0139078	0.101674	0.130937
000023	2011000023	2011	2011-12-31	A	1.95902e+08	1.09357e+09	1.01605e+09	1.20866e+08	20.8127	7.48332e+08	深天地A	0.165207	0.684301	9.1002e+06	0.00832155	0.179139	0.110524
000023	2012000023	2012	2012-12-31	A	2.57959e+08	1.21904e+09	1.15631e+09	1.22183e+08	20.9213	8.11658e+08	深天地A	0.114737	0.665814	5.1311e+06	0.00420911	0.211608	0.100228
000023	2013000023	2013	2013-12-31	A	2.02375e+08	1.34491e+09	1.28198e+09	1.22675e+08	21.0196	9.29866e+08	深天地A	0.103252	0.691395	11822530	0.00879055	0.150474	0.0912143
000023	2014000023	2014	2014-12-31	A	1.78909e+08	1.474e+09	1.40946e+09	1.23074e+08	21.1112	1.04944e+09	深天地A	0.0959827	0.711966	1.50664e+07	0.0102214	0.121376	0.0834965
000023	2015000023	2015	2015-12-31	A	1.73423e+08	1.56587e+09	1.51993e+09	1.18384e+08	21.1717	1.11931e+09	深天地A	0.0623226	0.714821	2.66339e+07	0.0170091	0.110752	0.0756032
000023	2016000023	2016	2016-12-31	A	2.21547e+08	1.51397e+09	1.53992e+09	9.00561e+07	21.138	1.05836e+09	深天地A	-0.0331449	0.699066	1.58285e+07	0.010455	0.146335	0.0594836
000023	2017000023	2017	2017-12-31	A	4.25041e+08	1.95162e+09	1.73279e+09	1.38184e+08	21.3919	1.47282e+09	深天地A	0.289078	0.754666	2.86888e+07	0.0147	0.217789	0.0708047
000023	2018000023	2018	2018-12-31	A	4.83303e+08	2.32049e+09	2.13606e+09	1.42162e+08	21.565	1.81353e+09	深天地A	0.189009	0.781529	3.51364e+07	0.0151418	0.208276	0.0612637
000023	2019000023	2019	2019-12-31	A	5.4798e+08	2.5194e+09	2.41995e+09	1.75399e+08	21.6473	1.9345e+09	深天地A	0.0857194	0.767842	7.45686e+07	0.0295977	0.217504	0.0696193
000023	2020000023	2020	2020-12-31	A	4.79693e+08	2.32808e+09	2.42374e+09	1.47124e+08	21.5683	1.72205e+09	深天地A	-0.0759393	0.739688	2.23617e+07	0.00960518	0.206047	0.0631956
000023	2021000023	2021	2021-12-31	A	3.09654e+08	2.16481e+09	2.24644e+09	1.41116e+08	21.4956	1.60571e+09	深天地A	-0.0701333	0.741732	-2.61655e+07	-0.0120867	0.14304	0.0651866
000030	2006000030	2006	2006-12-31	A	76550.2	2.98266e+07	1.09732e+09	8.86552e+06	17.2109	1.64614e+09	S*ST 盛润	-0.986222	55.1906	1.86603e+07	0.625625	0.00256651	0.297236
000030	2007000030	2007	2007-12-31	A	2188.68	2.71548e+07	2.84907e+07	8.2869e+06	17.1171	1.66555e+09	S*ST 盛润	-0.0895776	61.3354	-2.20752e+07	-0.81294	8.06002e-05	0.305173
000030	2008000030	2008	2008-12-31	A	30064.1	1.79612e+07	2.2558e+07	6.6238e+06	16.7037	1.7415e+09	ST 盛润A	-0.338563	96.9593	-8.51488e+07	-4.74071	0.00167384	0.368784
000030	2009000030	2009	2009-12-31	A	22401.2	4.18914e+07	2.99263e+07	3.47872e+06	17.5506	1.7569e+09	*ST 盛润A	1.33233	41.9394	8.10274e+06	0.193422	0.000534745	0.0830412
000030	2010000030	2010	2010-12-31	A	221528	7.39201e+07	5.79058e+07	55256.1	18.1185	2.17724e+09	*ST 盛润A	0.764563	29.454	-388775880	-5.25941	0.00299686	0.000747512
000030	2011000030	2011	2011-12-31	A	1.48492e+06	6.61693e+07	7.00447e+07	0	18.0077	6.41278e+07	*ST 盛润A	-0.104853	0.969146	1.45606e+09	22.0051	0.0224411	0
000030	2012000030	2012	2012-12-31	A	167340	2.46062e+07	4.53878e+07	0	17.0185	2.62536e+07	*ST 盛润A	-0.628134	1.06695	-3.68902e+06	-0.149922	0.00680073	0
000030	2013000030	2013	2013-12-31	A	3.08927e+08	7.11035e+09	3.56748e+09	1.38176e+09	22.6848	2.86242e+09	富奥股份	287.966	0.402571	5.90379e+08	0.083031	0.0434475	0.194332
000030	2014000030	2014	2014-12-31	A	5.6371e+08	7271114435	7.19073e+09	1.37635e+09	22.7072	2.50887e+09	富奥股份	0.0226103	0.345046	6.72414e+08	0.0924775	0.0775274	0.18929
000030	2015000030	2015	2015-12-31	A	9.22709e+08	8.08538e+09	7.67825e+09	1.77074e+09	22.8133	2.78046e+09	富奥股份	0.111986	0.343888	5.24946e+08	0.0649253	0.114121	0.219005
000030	2016000030	2016	2016-12-31	A	1.18272e+09	9.07299e+09	8.57918e+09	1.73184e+09	22.9286	3.29803e+09	富奥股份	0.122148	0.3635	6.76619e+08	0.0745751	0.130357	0.190878
000030	2017000030	2017	2017-12-31	A	1.48544e+09	1.03643e+10	9.71867e+09	1.77344e+09	23.0616	4.03993e+09	富奥股份	0.14233	0.389791	8.18895e+08	0.0790107	0.143322	0.17111
000030	2018000030	2018	2018-12-31	A	1.58984e+09	1.16821e+10	1.10232e+10	2.22752e+09	23.1813	4.55421e+09	富奥股份	0.127145	0.389844	8.73669e+08	0.0747868	0.136092	0.190678
000030	2019000030	2019	2019-12-31	A	1.4026e+09	1.29206e+10	1.23014e+10	2.34573e+09	23.2821	5.46692e+09	富奥股份	0.106014	0.423117	8.83237e+08	0.0683588	0.108555	0.181549
000030	2020000030	2020	2020-12-31	A	1.55933e+09	1.44615e+10	1.3691e+10	2.46382e+09	23.3948	6.1868e+09	富奥股份	0.119258	0.427812	9.08467e+08	0.0628197	0.107826	0.170371
000030	2021000030	2021	2021-12-31	A	2.73149e+09	1.48609e+10	1.46612e+10	2.99188e+09	23.422	6.34886e+09	富奥股份	0.0276206	0.427218	7.78354e+08	0.0523759	0.183804	0.201325
000039	2006000039	2006	2006-12-31	A	2.01688e+09	2.29234e+10	1.88921e+10	4.90849e+09	23.8554	1.09577e+10	中集集团	0.542526	0.478015	2.93523e+09	0.128045	0.0879834	0.214126
000039	2007000039	2007	2007-12-31	A	3054432000	40391920000	3.16576e+10	6341530000	24.4219	22849619000	中集集团	0.762041	0.565698	3325606000	0.0823334	0.0756199	0.157
000039	2008000039	2008	2008-12-31	A	3101353000	34557863000	37474891500	7153777000	24.2659	19623415000	中集集团	-0.144436	0.567842	1685205000	0.0487647	0.0897438	0.207009
000039	2009000039	2009	2009-12-31	A	5269217000	37358383000	35958123000	7695033000	24.3438	21531752000	中集集团	0.0810386	0.576357	1080711000	0.0289282	0.141045	0.205979
000039	2010000039	2010	2010-12-31	A	4655696000	54130649000	45744516000	10006466000	24.7147	34923949000	中集集团	0.448956	0.645179	2850859000	0.0526663	0.0860085	0.184858
000039	2011000039	2011	2011-12-31	A	7788126000	64361714000	59246181500	10885435000	24.8878	42748042000	中集集团	0.189007	0.664184	3658938000	0.0568496	0.121006	0.169129
000039	2012000039	2012	2012-12-31	A	5221539000	62992380000	63677047000	11608747000	24.8663	40875223000	中集集团	-0.0212756	0.648892	1930430000	0.0306455	0.0828916	0.184288
000039	2013000039	2013	2013-12-31	A	4771047000	72605972000	67799176000	13508082000	25.0083	48109844000	中集集团	0.152615	0.662616	2634498000	0.0362849	0.0657115	0.186046
000039	2014000039	2014	2014-12-31	A	3667387000	87776181000	80191076500	19051137000	25.1981	60494066000	中集集团	0.208939	0.689185	3033928000	0.0345644	0.0417811	0.217042
000039	2015000039	2015	2015-12-31	A	4487166000	106763171000	97269676000	21848053000	25.3939	71268295000	中集集团	0.216311	0.667536	2271961000	0.0212804	0.0420292	0.20464
000039	2016000039	2016	2016-12-31	A	6325998000	124614748000	115688959500	22037261000	25.5485	85479956000	中集集团	0.167207	0.685954	734983000	0.00589804	0.0507644	0.176843
000039	2017000039	2017	2017-12-31	A	5596314000	130604379000	127609563500	22941021000	25.5954	87366945000	中集集团	0.0480652	0.668943	3158415000	0.0241831	0.0428494	0.175653
000039	2018000039	2018	2018-12-31	A	9729152000	158883963000	144744171000	23188737000	25.7914	106480975000	中集集团	0.216529	0.670181	4068455000	0.0256065	0.0612343	0.145948
000039	2019000039	2019	2019-12-31	A	9714792000	172107521000	165495742000	37849258000	25.8714	117069543000	中集集团	0.0832278	0.680212	2510113000	0.0145846	0.0564461	0.219916
000039	2020000039	2020	2020-12-31	A	12181415000	146211511000	159159516000	35311661000	25.7083	92357667000	中集集团	-0.150464	0.631672	6011740000	0.0411167	0.0833137	0.241511
000039	2021000039	2021	2021-12-31	A	16442733000	154322501000	150267006000	34995382000	25.7623	97342411000	中集集团	0.0554744	0.630773	8360768000	0.0541772	0.106548	0.226768
000045	2006000045	2006	2006-12-31	A	7.88632e+07	6.60297e+08	7.74914e+10	3.34815e+08	20.3082	2.18942e+08	深纺织A	-0.995721	0.331581	1.31745e+07	0.0199523	0.119436	0.507067
000045	2007000045	2007	2007-12-31	A	1.24909e+08	6.80557e+08	6.70427e+08	1.81695e+08	20.3384	2.34944e+08	深纺织A	0.0306833	0.345222	1.19662e+07	0.0175829	0.183539	0.26698
000045	2008000045	2008	2008-12-31	A	8.40229e+07	5.65791e+08	6.23174e+08	8.3917e+07	20.1537	1.48564e+08	深纺织A	-0.168635	0.262577	4.42129e+07	0.0781435	0.148505	0.148318
000045	2009000045	2009	2009-12-31	A	1.0134e+08	8.02563e+08	6.84177e+08	2.20136e+08	20.5033	3.09317e+08	深纺织A	0.418479	0.385411	3.80155e+07	0.0473676	0.126271	0.274291
000045	2010000045	2010	2010-12-31	A	8.30236e+08	1.65542e+09	1.22899e+09	1.66483e+08	21.2273	3.09453e+08	深纺织A	1.06267	0.186933	4.07093e+07	0.0245915	0.501525	0.100568
000045	2011000045	2011	2011-12-31	A	4.68879e+08	1.80823e+09	1.73182e+09	5.04128e+08	21.3156	4.38598e+08	深纺织A	0.0923055	0.242557	4.89156e+07	0.0270517	0.259303	0.278797
000045	2012000045	2012	2012-12-31	A	2.32418e+08	1.88066e+09	1.84444e+09	9.49165e+08	21.3549	5.77649e+08	深纺织A	0.0400579	0.307152	-8.09889e+07	-0.0430641	0.123583	0.504697
000045	2013000045	2013	2013-12-31	A	9.49317e+08	2.85176e+09	2.36621e+09	8.78246e+08	21.7712	5.53913e+08	深纺织A	0.516361	0.194236	4.72226e+07	0.0165591	0.332888	0.307966
000045	2014000045	2014	2014-12-31	A	1.10177e+09	2.82278e+09	2.83727e+09	8.24871e+08	21.761	6.26534e+08	深纺织A	-0.0101608	0.221956	-1.13591e+08	-0.0402409	0.390314	0.292219
000045	2015000045	2015	2015-12-31	A	7.52315e+08	2.96939e+09	2.89609e+09	7.90019e+08	21.8116	7.94825e+08	深纺织A	0.0519386	0.267673	8.49723e+06	0.0028616	0.253356	0.266054
000045	2016000045	2016	2016-12-31	A	9.33857e+08	4.11959e+09	3.54449e+09	7.23685e+08	22.139	6.79467e+08	深纺织A	0.387349	0.164936	-8.72706e+07	-0.0211843	0.226687	0.175669
000045	2017000045	2017	2017-12-31	A	1.16505e+09	4.19575e+09	4.15767e+09	6.56133e+08	22.1573	6.72727e+08	深纺织A	0.0184874	0.160336	7.36617e+07	0.0175563	0.277674	0.156381
000045	2018000045	2018	2018-12-31	A	1.14176e+09	4.6192e+09	4.40747e+09	9.87876e+08	22.2535	1.15972e+09	深纺织A	0.100925	0.251066	-6.23027e+07	-0.0134878	0.247177	0.213863
000045	2019000045	2019	2019-12-31	A	4.09565e+08	4.5314e+09	4.5753e+09	9.03229e+08	22.2343	6.76784e+08	深纺织A	-0.0190084	0.149354	-1.85267e+07	-0.00408851	0.0903837	0.199327
000045	2020000045	2020	2020-12-31	A	2.79087e+08	4.96955e+09	4.75047e+09	7.90184e+08	22.3266	1.07023e+09	深纺织A	0.0966915	0.215358	4.34976e+07	0.00875284	0.0561595	0.159005
000045	2021000045	2021	2021-12-31	A	3.02473e+08	5.49665e+09	5.2331e+09	2.42474e+09	22.4274	1.53282e+09	深纺织A	0.106066	0.278864	7.51147e+07	0.0136655	0.0550286	0.441131
000048	2006000048	2006	2006-12-31	A	4.86966e+07	8.74537e+08	3.18559e+09	4.0824e+08	20.5892	9.99249e+08	康达尔A	-0.840896	1.1426	-9.27666e+07	-0.106075	0.0556827	0.466807
000048	2007000048	2007	2007-12-31	A	1.63008e+08	1.13116e+09	1.00285e+09	3.40527e+08	20.8465	1.30955e+09	*ST 康达	0.293434	1.15771	3.00058e+07	0.0265266	0.144107	0.301043
000048	2008000048	2008	2008-12-31	A	1.57535e+08	1.25617e+09	1.19366e+09	3.59693e+08	20.9513	1.39143e+09	ST 康达尔	0.110518	1.10768	4.17832e+07	0.0332624	0.125409	0.286341
000048	2009000048	2009	2009-12-31	A	1.15439e+08	8.66078e+08	1.06112e+09	3.27192e+08	20.5795	8.6646e+08	ST 康达尔	-0.310541	1.00044	5.41887e+07	0.062568	0.133289	0.377786
000048	2010000048	2010	2010-12-31	A	4.93725e+07	7.90603e+08	8.2834e+08	3.1722e+08	20.4883	8.14444e+08	ST 康达尔	-0.0871448	1.03016	-2.51274e+07	-0.0317826	0.0624491	0.401238
000048	2011000048	2011	2011-12-31	A	5.53268e+08	1261131991	1.02587e+09	3.06859e+08	20.9553	8.17691e+08	ST 康达尔	0.595151	0.648379	4.92e+08	0.390126	0.438707	0.243321
000048	2012000048	2012	2012-12-31	A	3.22635e+08	1.21173e+09	1.23643e+09	3.20501e+08	20.9153	7.17854e+08	康达尔	-0.0391696	0.592418	3.02632e+07	0.0249751	0.266259	0.264498
000048	2013000048	2013	2013-12-31	A	2.03407e+08	1.33057e+09	1.27115e+09	3.85367e+08	21.0089	8.46856e+08	康达尔	0.0980674	0.636463	-9.9382e+06	-0.00746915	0.152872	0.289626
000048	2014000048	2014	2014-12-31	A	7.04405e+08	1.98294e+09	1.65675e+09	3.63863e+08	21.4078	1.37827e+09	康达尔	0.490298	0.695063	1.20169e+08	0.0606014	0.355233	0.183497
000048	2015000048	2015	2015-12-31	A	8.77745e+08	1.9408e+09	1.96187e+09	3.39217e+08	21.3864	1.13846e+09	康达尔	-0.02125	0.58659	2.09776e+08	0.108088	0.452259	0.174782
000048	2016000048	2016	2016-12-31	A	2.85903e+08	1.95974e+09	1.95027e+09	3.52558e+08	21.3961	1.13368e+09	康达尔	0.00975659	0.578484	6.00485e+06	0.00306411	0.145888	0.179901
000048	2017000048	2017	2017-12-31	A	1.20061e+09	3.90478e+09	2.93226e+09	6.23476e+08	22.0855	3.19603e+09	康达尔	0.992501	0.818492	-1.38757e+08	-0.0355353	0.307473	0.15967
000048	2018000048	2018	2018-12-31	A	1.78799e+09	5.1825e+09	4.54364e+09	6.53005e+08	22.3686	3.95712e+09	*ST 康达	0.327222	0.763554	4.49539e+08	0.0867417	0.345006	0.126002
000048	2019000048	2019	2019-12-31	A	1.50503e+09	6.47199e+09	5.82725e+09	5.05784e+08	22.5908	4.09426e+09	康达尔	0.248816	0.632612	1.15825e+09	0.178963	0.232545	0.0781497
000048	2020000048	2020	2020-12-31	A	3.5405e+09	9.90375e+09	8.18787e+09	5.38178e+08	23.0162	7.12253e+09	京基智农	0.530248	0.719174	8.77714e+08	0.0886244	0.357491	0.0543408
000048	2021000048	2021	2021-12-31	A	3.52696e+09	1.48326e+10	1.23682e+10	3.19586e+09	23.4201	1.22734e+10	京基智农	0.497671	0.827464	3.98589e+08	0.0268726	0.237785	0.215462
000049	2006000049	2006	2006-12-31	A	6.26098e+07	6.09737e+08	7.72115e+09	1.22732e+08	20.2285	3.64187e+08	德赛电池	-0.958892	0.597285	2.86509e+07	0.046989	0.102683	0.201286
000049	2007000049	2007	2007-12-31	A	6.02744e+07	6.57017e+08	6.33377e+08	1.14771e+08	20.3032	4.43354e+08	德赛电池	0.0775422	0.674799	4.8625e+06	0.00740086	0.0917395	0.174685
000049	2008000049	2008	2008-12-31	A	9.39994e+07	611818377	6.34418e+08	1.19645e+08	20.2319	4.00002e+08	德赛电池	-0.0687944	0.653792	-1.5186e+06	-0.0024821	0.153639	0.195556
000049	2009000049	2009	2009-12-31	A	9.105e+07	6.54664e+08	6.33241e+08	1.17046e+08	20.2996	4.80752e+08	德赛电池	0.0700299	0.734349	-3.95303e+07	-0.0603827	0.139079	0.178788
000049	2010000049	2010	2010-12-31	A	1.24569e+08	8.50322e+08	7.52493e+08	1.28607e+08	20.5611	5.72052e+08	德赛电池	0.298868	0.672747	8.76732e+07	0.103106	0.146497	0.151245
000049	2011000049	2011	2011-12-31	A	1.00126e+08	1.41929e+09	1.1348e+09	1.31449e+08	21.0734	9.91893e+08	德赛电池	0.669116	0.698867	1.57033e+08	0.110642	0.0705469	0.0926164
000049	2012000049	2012	2012-12-31	A	2.93344e+08	1.86127e+09	1.64028e+09	1.12513e+08	21.3445	1.39706e+09	德赛电池	0.31141	0.750595	1.7073e+08	0.0917279	0.157604	0.06045
000049	2013000049	2013	2013-12-31	A	3.35928e+08	3.37109e+09	2.61618e+09	1.18731e+08	21.9385	2.71872e+09	德赛电池	0.811183	0.806481	2.75037e+08	0.0815868	0.0996497	0.0352202
000049	2014000049	2014	2014-12-31	A	1.15285e+09	4.6756e+09	4.02335e+09	1.6244e+08	22.2656	3.75712e+09	德赛电池	0.38697	0.803558	3.12881e+08	0.0669178	0.246566	0.0347421
000049	2015000049	2015	2015-12-31	A	5.25371e+08	3.40257e+09	4.03909e+09	1.77875e+08	21.9478	2.20477e+09	德赛电池	-0.272271	0.647971	3.08095e+08	0.0905475	0.154404	0.0522766
000049	2016000049	2016	2016-12-31	A	4.84379e+08	5.14579e+09	4.27418e+09	2.26928e+08	22.3614	3.64569e+09	德赛电池	0.512323	0.708479	3.49687e+08	0.0679559	0.0941311	0.0440996
000049	2017000049	2017	2017-12-31	A	2.68111e+08	7.61907e+09	6.38243e+09	6.60446e+08	22.7539	5.80385e+09	德赛电池	0.48064	0.761753	3.6377e+08	0.0477447	0.0351895	0.0866833
000049	2018000049	2018	2018-12-31	A	3.16668e+08	8822025314	8.22055e+09	6.86493e+08	22.9005	6.55738e+09	德赛电池	0.157888	0.743297	5.25615e+08	0.0595799	0.0358951	0.0778159
000049	2019000049	2019	2019-12-31	A	7.14068e+08	8.77016e+09	8.79609e+09	8.59926e+08	22.8946	5.9089e+09	德赛电池	-0.00587959	0.673751	6.69838e+08	0.076377	0.0814202	0.0980514
000049	2020000049	2020	2020-12-31	A	5.51704e+08	9.03929e+09	8.90472e+09	9.27369e+08	22.9248	6.21696e+09	德赛电池	0.0306877	0.687771	7.40277e+08	0.0818955	0.061034	0.102593
000049	2021000049	2021	2021-12-31	A	2.71025e+08	1.07769e+10	9.90811e+09	8.52465e+08	23.1007	7.3476e+09	德赛电池	0.192233	0.681789	7.93945e+08	0.0736707	0.0251486	0.0791009
000050	2006000050	2006	2006-12-31	A	1.22356e+08	1.55062e+09	6.16378e+09	5.37722e+08	21.1619	6.82946e+08	深天马A	-0.856117	0.440434	9.48825e+07	0.06119	0.0789078	0.346779
000050	2007000050	2007	2007-12-31	A	7.16927e+08	4.67744e+09	3.11403e+09	5.10361e+08	22.266	2.40086e+09	深天马A	2.0165	0.513285	8.53541e+07	0.018248	0.153273	0.109111
000050	2008000050	2008	2008-12-31	A	3.12284e+08	5.02323e+09	4.85034e+09	3.74408e+09	22.3373	3.02661e+09	深天马A	0.0739259	0.602524	-7.10639e+07	-0.0141471	0.0621679	0.745353
000050	2009000050	2009	2009-12-31	A	1.18783e+09	6.47607e+09	5.74965e+09	3.41642e+09	22.5914	4.37739e+09	深天马A	0.289225	0.675933	-3.09901e+08	-0.0478532	0.183419	0.527545
000050	2010000050	2010	2010-12-31	A	871651809	7971514291	7.22379e+09	4995034450	22.7991	5480834561	深天马A	0.230918	0.687552	140605462	0.0176385	0.109346	0.62661
000050	2011000050	2011	2011-12-31	A	706557839	8052164501	8011839396	4574048642	22.8092	5133254608	深天马A	0.0101173	0.6375	257435132	0.0319709	0.0877476	0.568052
000050	2012000050	2012	2012-12-31	A	472176166	7803188441	7927676471	4412502695	22.7778	4747076450	深天马A	-0.0309204	0.608351	137560832	0.0176288	0.0605107	0.565474
000050	2013000050	2013	2013-12-31	A	955188987	7976761304	7.88997e+09	3986723070	22.7998	4691036842	深天马A	0.0222438	0.588088	285538393	0.0357963	0.119746	0.499792
000050	2014000050	2014	2014-12-31	A	833571561	15692498583	1.18346e+10	7816029519	23.4764	7131382946	深天马A	0.967277	0.454445	686930624	0.0437745	0.0531191	0.498074
000050	2015000050	2015	2015-12-31	A	7341522190	21628692218	1.86606e+10	6845571380	23.7973	8380358043	深天马A	0.378282	0.387465	555573174	0.0256869	0.339434	0.316504
000050	2016000050	2016	2016-12-31	A	4.4632e+09	2.16793e+10	2.1654e+10	6.26813e+09	23.7996	7.92038e+09	深天马A	0.00234152	0.365342	5.69177e+08	0.0262544	0.205873	0.289129
000050	2017000050	2017	2017-12-31	A	4.29028e+09	2.96523e+10	2.56658e+10	6.62212e+09	24.1128	1.51775e+10	深天马A	0.367766	0.511848	8.07204e+08	0.0272224	0.144686	0.223326
000050	2018000050	2018	2018-12-31	A	3.68702e+09	6.0037e+10	4.48446e+10	2.92498e+10	24.8182	3.40323e+10	深天马A	1.0247	0.566855	9.83879e+08	0.0163879	0.0614124	0.487196
000050	2019000050	2019	2019-12-31	A	3.21924e+09	6.5451e+10	6.2744e+10	2.82459e+10	24.9046	3.87438e+10	深天马A	0.090178	0.591951	8.29365e+08	0.0126715	0.0491855	0.431558
000050	2020000050	2020	2020-12-31	A	4.54792e+09	7.35578e+10	6.95044e+10	2.67047e+10	25.0213	3.99895e+10	深天马A	0.123861	0.543647	1.47452e+09	0.0200458	0.0618279	0.363044
000050	2021000050	2021	2021-12-31	A	4.03533e+09	8.04323e+10	7.69951e+10	2.42968e+10	25.1107	4.55597e+10	深天马A	0.0934575	0.566435	1.54246e+09	0.0191771	0.0501705	0.302078
000055	2006000055	2006	2006-12-31	A	1.23714e+08	1.12501e+09	4.07787e+10	4.66833e+08	20.8411	6.95524e+08	方大A	-0.986013	0.61824	7.18748e+06	0.00638883	0.109967	0.41496
000055	2007000055	2007	2007-12-31	A	1.71608e+08	1.3169e+09	1.22096e+09	2.90883e+08	20.9985	6.63341e+08	方大A	0.170575	0.503713	2.34981e+07	0.0178434	0.130312	0.220884
000055	2008000055	2008	2008-12-31	A	2.11638e+08	1.39557e+09	1.35624e+09	2.73756e+08	21.0566	7.68251e+08	方大A	0.0597364	0.550492	1.92225e+07	0.0137739	0.15165	0.196161
000055	2009000055	2009	2009-12-31	A	2.25639e+08	1.48281e+09	1.43919e+09	2.5925e+08	21.1172	7.68404e+08	方大A	0.0625143	0.518206	3.69369e+07	0.02491	0.152169	0.174837
000055	2010000055	2010	2010-12-31	A	5.06296e+08	1.99116e+09	1.73699e+09	2.40555e+08	21.412	8.96833e+08	方大集团	0.342826	0.450407	4.82861e+07	0.0242502	0.254272	0.120811
000055	2011000055	2011	2011-12-31	A	3.2478e+08	2.16333e+09	2.07724e+09	3.16775e+08	21.4949	1.01127e+09	方大集团	0.0864643	0.46746	5.93801e+07	0.0274485	0.15013	0.14643
000055	2012000055	2012	2012-12-31	A	2.78284e+08	2.3278e+09	2.24556e+09	3.41556e+08	21.5682	1.16948e+09	方大集团	0.0760298	0.502397	6.44324e+06	0.00276795	0.119548	0.146729
000055	2013000055	2013	2013-12-31	A	3.33877e+08	2.59956e+09	2.46368e+09	4.6293e+08	21.6786	1.38349e+09	方大集团	0.116743	0.5322	8.14008e+07	0.0313133	0.128436	0.17808
000055	2014000055	2014	2014-12-31	A	2.12431e+08	3.66272e+09	3.13114e+09	4.89715e+08	22.0215	2.36219e+09	方大集团	0.408978	0.644927	9.26893e+07	0.0253062	0.0579981	0.133702
000055	2015000055	2015	2015-12-31	A	4.00953e+08	4.46415e+09	4.06343e+09	4.62649e+08	22.2193	3.1301e+09	方大集团	0.218807	0.701165	6.82154e+07	0.0152807	0.0898163	0.103637
000055	2016000055	2016	2016-12-31	A	1.09523e+09	6.78705e+09	5.6256e+09	5.06819e+08	22.6383	4.48474e+09	方大集团	0.520346	0.660779	6.5599e+08	0.0966532	0.16137	0.0746744
000055	2017000055	2017	2017-12-31	A	1.1804e+09	7.62542e+09	7.20624e+09	4.68118e+08	22.7548	4.38648e+09	方大集团	0.123525	0.575245	1.15105e+09	0.150949	0.154798	0.0613892
000055	2018000055	2018	2018-12-31	A	1.38906e+09	1.06589e+10	9.14214e+09	4.55274e+08	23.0897	5.46367e+09	方大集团	0.397805	0.512594	2.24616e+09	0.210732	0.13032	0.0427132
000055	2019000055	2019	2019-12-31	A	1.20981e+09	1.137e+10	1.10144e+10	4.77333e+08	23.1542	6.13876e+09	方大集团	0.0667155	0.53991	3.46762e+08	0.030498	0.106404	0.0419819
000055	2020000055	2020	2020-12-31	A	1.45984e+09	1.18669e+10	1.16184e+10	4.83162e+08	23.197	6.41946e+09	方大集团	0.0437022	0.540957	3.81777e+08	0.0321717	0.123018	0.0407152
000055	2021000055	2021	2021-12-31	A	1.28756e+09	1.22613e+10	1.20641e+10	6.63414e+08	23.2297	6.67013e+09	方大集团	0.0332423	0.543997	2.26799e+08	0.0184971	0.10501	0.0541062
000059	2006000059	2006	2006-12-31	A	4.34864e+08	4.48066e+09	8.371e+09	3.55204e+09	22.223	2.67355e+09	辽通化工	-0.63457	0.596686	8.93143e+07	0.0199333	0.0970536	0.792749
000059	2007000059	2007	2007-12-31	A	4.64145e+09	8.97971e+09	6.73018e+09	3.78247e+09	22.9182	3.30556e+09	辽通化工	1.0041	0.368114	2.401e+08	0.026738	0.516882	0.421224
000059	2008000059	2008	2008-12-31	A	4.58731e+09	1.67628e+10	1.28713e+10	3.52262e+09	23.5424	10741495444	辽通化工	0.866745	0.640793	3.8484e+08	0.022958	0.27366	0.210145
000059	2009000059	2009	2009-12-31	A	7.11618e+08	2.20538e+10	1.94083e+10	5.02189e+09	23.8168	1.54966e+10	辽通化工	0.31564	0.702672	2.07361e+08	0.00940248	0.0322673	0.22771
000059	2010000059	2010	2010-12-31	A	2.31801e+09	2.65364e+10	2.42951e+10	1.69075e+10	24.0018	1.99191e+10	辽通化工	0.203256	0.750634	4.12658e+08	0.0155506	0.0873519	0.637145
000059	2011000059	2011	2011-12-31	A	1.93521e+09	2.85364e+10	2.75364e+10	1.70962e+10	24.0744	2.099e+10	辽通化工	0.075366	0.735552	8.42002e+08	0.0295063	0.0678157	0.599101
000059	2012000059	2012	2012-12-31	A	4.01838e+09	3.27533e+10	3.06448e+10	1.85614e+10	24.2123	2.53648e+10	辽通化工	0.147773	0.774421	1.99334e+07	0.000608593	0.122686	0.566702
000059	2013000059	2013	2013-12-31	A	2.6441e+09	2.8444e+10	3.05987e+10	1.67774e+10	24.0712	2.12128e+10	辽通化工	-0.131567	0.745773	-1.61987e+08	-0.00569492	0.092958	0.589841
000059	2014000059	2014	2014-12-31	A	4.98907e+09	3.45976e+10	3.15208e+10	1.76337e+10	24.2671	2.51174e+10	华锦股份	0.21634	0.725987	-1.4861e+09	-0.0429537	0.144203	0.509679
000059	2015000059	2015	2015-12-31	A	3.19723e+09	2.99203e+10	3.22589e+10	1.49625e+10	24.1218	2.07029e+10	*ST 华锦	-0.135192	0.691936	3.62531e+08	0.0121165	0.106858	0.500078
000059	2016000059	2016	2016-12-31	A	4.1028e+09	3.13706e+10	3.06454e+10	1.43454e+10	24.1691	2.02865e+10	华锦股份	0.0484729	0.646672	1.84814e+09	0.0589132	0.130785	0.457287
000059	2017000059	2017	2017-12-31	A	6.33343e+09	3.09681e+10	3.11694e+10	1.39848e+10	24.1562	1.83038e+10	华锦股份	-0.0128292	0.591054	1.94115e+09	0.0626823	0.204514	0.451586
000059	2018000059	2018	2018-12-31	A	8.6504e+09	3.24607e+10	3.17144e+10	1.3513e+10	24.2033	1.87277e+10	华锦股份	0.0481956	0.576934	1.12374e+09	0.0346184	0.266489	0.416288
000059	2019000059	2019	2019-12-31	A	7.11574e+09	2.93592e+10	3.09099e+10	1.39808e+10	24.1029	1.52131e+10	华锦股份	-0.0955456	0.51817	1.04898e+09	0.035729	0.242368	0.476198
000059	2020000059	2020	2020-12-31	A	7.76694e+09	2.78997e+10	2.86294e+10	1.27704e+10	24.0519	1.37877e+10	华锦股份	-0.0497135	0.494189	3.44982e+08	0.0123651	0.278388	0.457726
000059	2021000059	2021	2021-12-31	A	9.56895e+09	3.21159e+10	3.00078e+10	1.20996e+10	24.1926	1.72318e+10	华锦股份	0.151121	0.53655	9.37189e+08	0.0291815	0.297951	0.376748
000060	2006000060	2006	2006-12-31	A	1.41805e+09	7.19787e+09	1.96569e+10	1.92096e+09	22.6971	3.87313e+09	中金岭南	-0.775878	0.538094	1.13835e+09	0.158151	0.197009	0.266878
000060	2007000060	2007	2007-12-31	A	1.32582e+09	7.93413e+09	7.566e+09	2.17376e+09	22.7944	4.17067e+09	中金岭南	0.102289	0.525661	1.21471e+09	0.153099	0.167103	0.273976
000060	2008000060	2008	2008-12-31	A	8.58895e+08	7.91996e+09	7.92705e+09	2.56233e+09	22.7927	3.94433e+09	中金岭南	-0.0017863	0.498024	4.05445e+08	0.0511928	0.108447	0.323528
000060	2009000060	2009	2009-12-31	A	1.59285e+09	1.1647e+10	9.78349e+09	3.86082e+09	23.1783	6.92097e+09	中金岭南	0.470589	0.594227	5.19942e+08	0.0446417	0.13676	0.331486
000060	2010000060	2010	2010-12-31	A	1.49765e+09	1.45709e+10	1.31089e+10	4.2253e+09	23.4023	8.94361e+09	中金岭南	0.25104	0.6138	9.49988e+08	0.0651977	0.102784	0.289982
000060	2011000060	2011	2011-12-31	A	1.19787e+09	1.40424e+10	1.43066e+10	4.02993e+09	23.3653	7.38047e+09	中金岭南	-0.0362695	0.525585	1.0936e+09	0.0778782	0.0853036	0.286983
000060	2012000060	2012	2012-12-31	A	1.19052e+09	1.40732e+10	1.40578e+10	3.93618e+09	23.3675	6.98012e+09	中金岭南	0.00219198	0.495988	5.33992e+08	0.037944	0.0845947	0.279693
000060	2013000060	2013	2013-12-31	A	1.24734e+09	1.44497e+10	1.42614e+10	4.02385e+09	23.3939	8.11244e+09	中金岭南	0.0267519	0.561427	4.21062e+08	0.0291399	0.0863229	0.278473
000060	2014000060	2014	2014-12-31	A	8.67733e+08	1.42158e+10	1.43327e+10	4.50675e+09	23.3776	7.68786e+09	中金岭南	-0.0161858	0.540798	5.5073e+08	0.0387407	0.0610401	0.317025
000060	2015000060	2015	2015-12-31	A	1.17084e+09	1.58828e+10	1.50493e+10	4.94977e+09	23.4885	7.99286e+09	中金岭南	0.117268	0.503239	2.60721e+08	0.0164152	0.0737176	0.311643
000060	2016000060	2016	2016-12-31	A	1.6892e+09	1.69691e+10	1.6426e+10	5.08428e+09	23.5547	8.75316e+09	中金岭南	0.0683927	0.515829	3.41911e+08	0.020149	0.0995456	0.29962
000060	2017000060	2017	2017-12-31	A	2.33239e+09	1.88688e+10	1.7919e+10	5.42062e+09	23.6608	8.46329e+09	中金岭南	0.111953	0.448532	1.09355e+09	0.0579555	0.123611	0.287279
000060	2018000060	2018	2018-12-31	A	3.24975e+09	1.95063e+10	1.91876e+10	5.97606e+09	23.694	8.78938e+09	中金岭南	0.0337853	0.450591	9.09578e+08	0.0466299	0.1666	0.306365
000060	2019000060	2019	2019-12-31	A	2.74632e+09	2.03206e+10	1.99135e+10	7.23536e+09	23.7349	8.95677e+09	中金岭南	0.0417439	0.440773	8.71388e+08	0.042882	0.13515	0.356061
000060	2020000060	2020	2020-12-31	A	1.68953e+09	2.43483e+10	2.23345e+10	7.44366e+09	23.9157	1.15068e+10	中金岭南	0.198209	0.47259	1.09984e+09	0.0451712	0.06939	0.305715
000060	2021000060	2021	2021-12-31	A	1.78272e+09	27604131314	2.59762e+10	7.72724e+09	24.0412	1.38403e+10	中金岭南	0.133718	0.501386	1.22111e+09	0.0442366	0.0645815	0.279931
000063	2006000063	2006	2006-12-31	A	4311060000	25916949000	26760540157	2591858000	23.9782	14676146000	中兴通讯	-0.0611206	0.566276	943993000	0.0364238	0.166341	0.100006
000063	2007000063	2007	2007-12-31	A	6483170000	39173096000	32545022500	3038063000	24.3913	26284688000	中兴通讯	0.511486	0.670988	1451451000	0.0370522	0.165501	0.0775548
000063	2008000063	2008	2008-12-31	A	11480406000	50865921000	45019508500	4103076000	24.6525	35682374000	中兴通讯	0.298491	0.701499	1911935000	0.0375877	0.225699	0.0806645
000063	2009000063	2009	2009-12-31	A	14496808000	68342322000	59604121500	4714533000	24.9478	50393456000	中兴通讯	0.343578	0.737368	2695661000	0.0394435	0.212121	0.0689841
000063	2010000063	2010	2010-12-31	A	15383207000	84152357000	76247339500	6523505000	25.1559	59190359000	中兴通讯	0.231336	0.703371	3476482000	0.0413118	0.182802	0.0775202
000063	2011000063	2011	2011-12-31	A	21471967000	105368114000	94760235500	7003824000	25.3807	79079339000	中兴通讯	0.252111	0.750505	2243093000	0.0212882	0.203781	0.0664701
000063	2012000063	2012	2012-12-31	A	24126423000	107446306000	106407210000	7096624000	25.4003	84807576000	中兴通讯	0.0197232	0.789302	-2604621000	-0.0242411	0.224544	0.0660481
000063	2013000063	2013	2013-12-31	A	20903035000	100079497000	103762901500	7449476000	25.3292	76453808000	中兴通讯	-0.0685627	0.763931	1433636000	0.014325	0.208864	0.0744356
000063	2014000063	2014	2014-12-31	A	18115874000	106214196000	103146846500	7348292000	25.3887	79921692000	中兴通讯	0.0612983	0.752458	2727730000	0.0256814	0.17056	0.0691837
000063	2015000063	2015	2015-12-31	A	28025009000	120893897000	113554046500	7692175000	25.5182	77545292000	中兴通讯	0.138208	0.641433	3740270000	0.0309385	0.231815	0.0636275
000063	2016000063	2016	2016-12-31	A	32349914000	141640910000	131267403500	7516241000	25.6766	100755820000	中兴通讯	0.171613	0.711347	-1407869000	-0.00993971	0.228394	0.0530655
000063	2017000063	2017	2017-12-31	A	33407879000	143962215000	142801562500	8694456000	25.6928	98582068000	中兴通讯	0.0163887	0.684777	5386342000	0.037415	0.23206	0.060394
000063	2018000063	2018	2018-12-31	A	24289798000	129350749000	136656482000	8898068000	25.5858	96390074000	中兴通讯	-0.101495	0.745184	-6949340000	-0.0537248	0.187782	0.0687902
000063	2019000063	2019	2019-12-31	A	33309347000	141202135000	135276442000	9383488000	25.6735	103247837000	中兴通讯	0.0916221	0.731206	5776669000	0.0409106	0.235898	0.0664543
000063	2020000063	2020	2020-12-31	A	35659832000	150634906000	145918520500	11913942000	25.7381	104512400000	中兴通讯	0.0668033	0.693813	4721692000	0.0313453	0.23673	0.0790915
000063	2021000063	2021	2021-12-31	A	50713310000	168763425000	159699165500	11437011000	25.8518	115475765000	中兴通讯	0.120347	0.684246	7035890000	0.0416908	0.300499	0.0677695
000066	2006000066	2006	2006-12-31	A	6.1794e+08	2.25904e+09	8.55112e+10	7.01197e+08	21.5382	5.95161e+08	长城电脑	-0.986614	0.263458	6.04531e+07	0.0267606	0.273541	0.310396
000066	2007000066	2007	2007-12-31	A	2.71915e+08	3.29282e+09	2.77593e+09	5.99399e+08	21.915	1.53888e+09	长城电脑	0.457621	0.467344	9.81755e+07	0.029815	0.0825782	0.182032
000066	2008000066	2008	2008-12-31	A	3.7403e+08	2.55105e+09	2.92194e+09	3.53981e+08	21.6598	1.37579e+09	长城电脑	-0.225268	0.539303	1.18239e+07	0.00463492	0.146618	0.138759
000066	2009000066	2009	2009-12-31	A	2.36422e+09	2.74454e+10	1.49982e+10	3.37018e+09	24.0355	1.92146e+10	长城电脑	9.75847	0.700102	6.47319e+08	0.0235857	0.0861425	0.122796
000066	2010000066	2010	2010-12-31	A	1.75927e+09	3.29248e+10	3.01851e+10	3.42296e+09	24.2175	2.2206e+10	长城电脑	0.199644	0.674447	8.34655e+08	0.0253504	0.0534329	0.103963
000066	2011000066	2011	2011-12-31	A	2.49754e+09	3.28003e+10	3.28625e+10	3.23918e+09	24.2137	2.25778e+10	长城电脑	-0.0037804	0.68834	4.74429e+08	0.0144642	0.0761439	0.0987547
000066	2012000066	2012	2012-12-31	A	3.55716e+09	3.91836e+10	3.5992e+10	3.97892e+09	24.3915	2.8938e+10	长城电脑	0.194612	0.738523	9.54517e+07	0.00243601	0.0907817	0.101545
000066	2013000066	2013	2013-12-31	A	2.87887e+09	3.92255e+10	3.92046e+10	3.69879e+09	24.3926	3.05375e+10	长城电脑	0.00106948	0.77851	-7.6287e+08	-0.0194483	0.0733928	0.0942956
000066	2014000066	2014	2014-12-31	A	3.64056e+09	4.05517e+10	3.98886e+10	3.57661e+09	24.4258	3.20826e+10	长城电脑	0.0338095	0.791154	-3.39799e+08	-0.00837939	0.0897758	0.0881988
000066	2015000066	2015	2015-12-31	A	3.68746e+09	3.94561e+10	4.00039e+10	3.65648e+09	24.3985	3.07529e+10	长城电脑	-0.0270187	0.779422	-1.9481e+08	-0.00493738	0.0934573	0.0926721
000066	2016000066	2016	2016-12-31	A	3.97688e+08	4.08609e+10	4.01585e+10	5.63037e+08	24.4334	3.13557e+10	长城电脑	0.0356044	0.767378	2.14633e+08	0.00525277	0.00973273	0.0137794
000066	2017000066	2017	2017-12-31	A	3.00243e+09	1.52016e+10	2.80312e+10	1.85973e+09	23.4447	7.643e+09	中国长城	-0.627967	0.502777	6.96085e+08	0.0457903	0.197508	0.122338
000066	2018000066	2018	2018-12-31	A	3.37639e+09	1.60022e+10	1.56019e+10	1.91959e+09	23.496	9.3518e+09	中国长城	0.0526682	0.584406	1.05637e+09	0.0660137	0.210995	0.119958
000066	2019000066	2019	2019-12-31	A	3.97928e+09	2.16707e+10	1.88365e+10	2.78157e+09	23.7992	1.302e+10	中国长城	0.354231	0.600809	1.16586e+09	0.0537991	0.183625	0.128356
000066	2020000066	2020	2020-12-31	A	4.70616e+09	2.75303e+10	2.46005e+10	2.8997e+09	24.0386	1.81832e+10	中国长城	0.27039	0.660481	9.74585e+08	0.0354005	0.170945	0.105328
000066	2021000066	2021	2021-12-31	A	3.87812e+09	3.27107e+10	3.01205e+10	3.9696e+09	24.211	2.19474e+10	中国长城	0.188174	0.670954	6.82489e+08	0.0208644	0.118558	0.121355
000070	2006000070	2006	2006-12-31	A	1.98664e+08	1.00753e+09	1.68591e+10	278102495	20.7308	3.73211e+08	特发信息	-0.969199	0.370422	2.7339e+06	0.00271347	0.197179	0.276024
000070	2007000070	2007	2007-12-31	A	1.39007e+08	9.73556e+08	9.90542e+08	2.21792e+08	20.6965	3.25672e+08	特发信息	-0.0337184	0.334518	1.15113e+07	0.0118239	0.142783	0.227816
000070	2008000070	2008	2008-12-31	A	3.32793e+08	1.12711e+09	1.05033e+09	1.46274e+08	20.8429	4.35099e+08	特发信息	0.15772	0.386032	3.51665e+07	0.0312007	0.295264	0.129778
000070	2009000070	2009	2009-12-31	A	2.70372e+08	1.22779e+09	1.17745e+09	1.548e+08	20.9285	4.92978e+08	特发信息	0.0893319	0.401516	4.0553e+07	0.0330292	0.22021	0.12608
000070	2010000070	2010	2010-12-31	A	3.56268e+08	1.59635e+09	1.41207e+09	2.03886e+08	21.191	7.25363e+08	特发信息	0.300179	0.454388	6.26036e+07	0.0392167	0.223176	0.12772
000070	2011000070	2011	2011-12-31	A	3.1318e+08	1.82034e+09	1.70834e+09	5.12756e+08	21.3223	9.02234e+08	特发信息	0.140313	0.495641	4.19205e+07	0.0230289	0.172045	0.281682
000070	2012000070	2012	2012-12-31	A	2.48699e+08	1.99167e+09	1.906e+09	3.35019e+08	21.4122	1.01423e+09	特发信息	0.0941213	0.509238	5.46241e+07	0.0274263	0.124869	0.16821
000070	2013000070	2013	2013-12-31	A	2.18062e+08	2.25347e+09	2.12257e+09	4.24144e+08	21.5357	1.0879e+09	特发信息	0.131445	0.482769	6.44019e+07	0.028579	0.0967675	0.188218
000070	2014000070	2014	2014-12-31	A	2.91221e+08	2.60814e+09	2.4308e+09	4.78883e+08	21.6819	1.34669e+09	特发信息	0.157389	0.51634	7.08109e+07	0.02715	0.111659	0.183611
000070	2015000070	2015	2015-12-31	A	5.09675e+08	3.96462e+09	3.28638e+09	5.31716e+08	22.1007	2.55516e+09	特发信息	0.520095	0.64449	-2.84969e+08	-0.0718782	0.128556	0.134115
000070	2016000070	2016	2016-12-31	A	6.10689e+08	4.76645e+09	4.36553e+09	5.85285e+08	22.2849	3.20496e+09	特发信息	0.202249	0.6724	1.37332e+08	0.0288122	0.128122	0.122793
000070	2017000070	2017	2017-12-31	A	8.50745e+08	5.85309e+09	5.30977e+09	575190313	22.4902	4.02796e+09	特发信息	0.227975	0.688177	2.41317e+08	0.041229	0.14535	0.0982713
000070	2018000070	2018	2018-12-31	A	9.59223e+08	7.21936e+09	6.53622e+09	6.96872e+08	22.7	5.01659e+09	特发信息	0.233427	0.694881	3.01553e+08	0.0417701	0.132868	0.0965282
000070	2019000070	2019	2019-12-31	A	8.34674e+08	7.08978e+09	7.15457e+09	5.82749e+08	22.6819	4.20495e+09	特发信息	-0.0179481	0.5931	3.6732e+08	0.0518098	0.117729	0.0821956
000070	2020000070	2020	2020-12-31	A	3.0055e+09	1.00856e+10	8.5877e+09	5.63351e+08	23.0344	7.11073e+09	特发信息	0.422558	0.705036	5.83101e+07	0.0057815	0.297999	0.0558568
000070	2021000070	2021	2021-12-31	A	1.81805e+09	8.32383e+09	9.20473e+09	5.12581e+08	22.8424	5.8033e+09	特发信息	-0.174684	0.697191	-6.02184e+08	-0.0723446	0.218415	0.0615799
000100	2006000100	2006	2006-12-31	A	4114464000	21961243000	1.51425e+10	3609226000	23.8125	17501337000	TCL集团	1.63836	0.796919	-3721224479	-0.169445	0.187351	0.164345
000100	2007000100	2007	2007-12-31	A	4474201000	20659777000	21310510000	2786283000	23.7515	15008937000	*ST TCL	-0.0592619	0.726481	328451000	0.0158981	0.216566	0.134865
000100	2008000100	2008	2008-12-31	A	6697267000	23192668000	21926222500	2730319000	23.8671	16981188000	TCL集团	0.1226	0.732179	440522000	0.018994	0.288767	0.117723
000100	2009000100	2009	2009-12-31	A	9641985000	30234449000	26713558500	3069053000	24.1322	21806012000	TCL集团	0.303621	0.721231	703545000	0.0232696	0.318907	0.101508
000100	2010000100	2010	2010-12-31	A	25946369000	53478057000	41856253000	2880509000	24.7025	35385614000	TCL集团	0.768779	0.661685	472404000	0.0088336	0.485178	0.0538634
000100	2011000100	2011	2011-12-31	A	21368378000	74014316000	63746186500	10559244000	25.0275	54731168000	TCL集团	0.384013	0.739467	1671051000	0.0225774	0.288706	0.142665
000100	2012000100	2012	2012-12-31	A	17798178000	79744793000	76879554500	21335520000	25.1021	59511913000	TCL集团	0.0774239	0.74628	1272710000	0.0159598	0.223189	0.267547
000100	2013000100	2013	2013-12-31	A	12317735000	78080637000	78912715000	20361131000	25.081	58122544000	TCL集团	-0.0208685	0.744391	2884689000	0.036945	0.157757	0.260771
000100	2014000100	2014	2014-12-31	A	15790991000	92876886000	85478761500	20251181000	25.2545	66016391000	TCL集团	0.1895	0.710795	4232727000	0.0455735	0.170021	0.218043
000100	2015000100	2015	2015-12-31	A	15340415000	111754821000	102315853500	26042144000	25.4396	74125380000	TCL集团	0.203258	0.663286	3230009000	0.0289026	0.137268	0.233029
000100	2016000100	2016	2016-12-31	A	26394913000	147136786000	129445803500	37720508000	25.7146	101390005000	TCL集团	0.316603	0.689087	2137540000	0.0145276	0.17939	0.256364
000100	2017000100	2017	2017-12-31	A	27459453000	160293984000	153715385000	32597979000	25.8003	106151048000	TCL集团	0.0894215	0.662227	3544702000	0.0221138	0.171307	0.203364
000100	2018000100	2018	2018-12-31	A	26801343000	192763943000	176528963500	35983131000	25.9847	131892270000	TCL集团	0.202565	0.684216	4065198000	0.021089	0.139037	0.186669
000100	2019000100	2019	2019-12-31	A	18648185000	164844885000	178804414000	45459070000	25.8283	100961741000	TCL集团	-0.144835	0.612465	3657734000	0.0221889	0.113126	0.275769
000100	2020000100	2020	2020-12-31	A	21708905000	257908279000	211376582000	92829902000	26.2759	167851212000	TCL科技	0.564551	0.650817	5065204000	0.0196396	0.084173	0.359934
000100	2021000100	2021	2021-12-31	A	31393692000	308733132000	283320705500	113579297000	26.4557	189087840000	TCL科技	0.197066	0.612464	14958968000	0.0484527	0.101686	0.367888
000153	2006000153	2006	2006-12-31	A	8.13967e+07	1.06559e+09	1.54899e+11	3.98314e+08	20.7868	4.45102e+08	丰原药业	-0.996548	0.417703	2.21469e+07	0.0207836	0.0763862	0.373795
000153	2007000153	2007	2007-12-31	A	5.95038e+07	1.08862e+09	1.07711e+09	4.524e+08	20.8082	4.49726e+08	丰原药业	0.0216076	0.413116	5.88933e+06	0.00540991	0.0546599	0.415573
000153	2008000153	2008	2008-12-31	A	1.09683e+08	1.16556e+09	1.12709e+09	4.51145e+08	20.8765	5.11466e+08	丰原药业	0.0706736	0.438817	1.51975e+07	0.0130388	0.0941039	0.387064
000153	2009000153	2009	2009-12-31	A	1.07263e+08	1.20547e+09	1.18551e+09	4.56681e+08	20.9101	5.26776e+08	丰原药业	0.0342479	0.436987	2.37072e+07	0.0196663	0.0889796	0.378839
000153	2010000153	2010	2010-12-31	A	9.64195e+07	1.27583e+09	1.24065e+09	4.77423e+08	20.9669	5.22019e+08	丰原药业	0.0583647	0.40916	4.04768e+07	0.0317258	0.0755739	0.374205
000153	2011000153	2011	2011-12-31	A	5.74327e+07	1.31823e+09	1.29703e+09	4.81218e+08	20.9996	5.52993e+08	丰原药业	0.0332322	0.419497	9.92406e+06	0.00752832	0.043568	0.365048
000153	2012000153	2012	2012-12-31	A	6.57387e+07	1.45049e+09	1.38436e+09	5.2228e+08	21.0952	6.75474e+08	丰原药业	0.10033	0.465688	1.80917e+07	0.0124729	0.0453218	0.360072
000153	2013000153	2013	2013-12-31	A	3.08929e+08	1.98102e+09	1.71575e+09	6.32198e+08	21.4069	9.26723e+08	丰原药业	0.365764	0.467801	2.71885e+07	0.0137245	0.155944	0.319127
000153	2014000153	2014	2014-12-31	A	1.67893e+08	2.23753e+09	2.10928e+09	610934017	21.5286	1.0906e+09	丰原药业	0.129484	0.487414	4.11167e+07	0.0183759	0.0750348	0.273039
000153	2015000153	2015	2015-12-31	A	1.64881e+08	2.30528e+09	2.27141e+09	5.99687e+08	21.5585	1.12104e+09	丰原药业	0.030278	0.486291	3.14678e+07	0.0136503	0.0715234	0.260136
000153	2016000153	2016	2016-12-31	A	1.5649e+08	2.49037e+09	2.39783e+09	8.43882e+08	21.6357	1.3376e+09	丰原药业	0.0802911	0.537108	4.57112e+07	0.0183552	0.0628378	0.338858
000153	2017000153	2017	2017-12-31	A	2.62403e+08	2.76771e+09	2.62904e+09	8.00117e+08	21.7413	1.54726e+09	丰原药业	0.111365	0.559038	6.53481e+07	0.0236109	0.0948084	0.289089
000153	2018000153	2018	2018-12-31	A	3.0359e+08	3.008e+09	2.88786e+09	7.58809e+08	21.8245	1.71621e+09	丰原药业	0.0868163	0.570549	6.07074e+07	0.020182	0.100928	0.252264
000153	2019000153	2019	2019-12-31	A	3.50726e+08	3.55961e+09	3.28381e+09	7.17351e+08	21.9929	2.2325e+09	丰原药业	0.183383	0.627174	8.06093e+07	0.0226455	0.0985292	0.201525
000153	2020000153	2020	2020-12-31	A	2.75336e+08	3.63621e+09	3.59791e+09	6.75177e+08	22.0142	2.18823e+09	丰原药业	0.0215172	0.601789	1.02097e+08	0.0280778	0.0757207	0.185682
000153	2021000153	2021	2021-12-31	A	2.51305e+08	3.81633e+09	3.72627e+09	7.04812e+08	22.0626	2.25863e+09	丰原药业	0.0495358	0.591833	1.09469e+08	0.0286844	0.0658499	0.184683
000157	2006000157	2006	2006-12-31	A	9.89929e+08	5.34814e+09	4.58223e+09	9.66077e+08	22.4	3.01052e+09	中联重科	0.401383	0.56291	4.82268e+08	0.0901748	0.185098	0.180638
000157	2007000157	2007	2007-12-31	A	1.05043e+09	8.53216e+09	6.94015e+09	1.07114e+09	22.8671	4.7814e+09	中联重科	0.595352	0.560398	1.33109e+09	0.156008	0.123114	0.125542
000157	2008000157	2008	2008-12-31	A	3.36688e+09	2.30308e+10	1.57815e+10	2.18504e+09	23.8601	1.77785e+10	中联重科	1.69929	0.771943	1.59373e+09	0.0692	0.14619	0.0948746
000157	2009000157	2009	2009-12-31	A	4.42758e+09	3.39146e+10	2.84727e+10	3.14369e+09	24.2471	2.63228e+10	中联重科	0.472574	0.77615	2.41882e+09	0.071321	0.130551	0.0926944
000157	2010000157	2010	2010-12-31	A	2.05199e+10	6.29953e+10	4.84549e+10	3.65786e+09	24.8663	3.55208e+10	中联重科	0.85747	0.563865	4.58796e+09	0.0728302	0.325737	0.0580656
000157	2011000157	2011	2011-12-31	A	1.77445e+10	7.15818e+10	6.72885e+10	4.10157e+09	24.9941	3.5947e+10	中联重科	0.136304	0.502181	8.17334e+09	0.114182	0.247892	0.0572991
000157	2012000157	2012	2012-12-31	A	23206160000	88974460000	8.02781e+10	4569360000	25.2116	47785500000	中联重科	0.242976	0.53707	7528960000	0.0846193	0.260818	0.0513559
000157	2013000157	2013	2013-12-31	A	2.00722e+10	8.95372e+10	8.92558e+10	5.37685e+09	25.2179	4.74856e+10	中联重科	0.00632426	0.530345	3.95188e+09	0.0441368	0.224178	0.0600516
000157	2014000157	2014	2014-12-31	A	1.68943e+10	9.3758e+10	9.16476e+10	6.06679e+09	25.264	5.251e+10	中联重科	0.0471402	0.56006	6.27875e+08	0.00669676	0.180191	0.064707
000157	2015000157	2015	2015-12-31	A	1.35354e+10	9.3723e+10	9.37405e+10	7.80003e+09	25.2636	5.31139e+10	中联重科	-0.000372617	0.566712	9.11574e+07	0.000972626	0.144419	0.0832243
000157	2016000157	2016	2016-12-31	A	8.19369e+09	8.9141e+10	9.1432e+10	7450928916	25.2135	5.13461e+10	中联重科	-0.0488887	0.576009	-9.04808e+08	-0.0101503	0.0919182	0.0835859
000157	2017000157	2017	2017-12-31	A	8.25592e+09	8.31491e+10	8.6145e+10	5.87107e+09	25.1439	4.49218e+10	中联重科	-0.0672188	0.540256	1.24798e+09	0.015009	0.0992905	0.0706089
000157	2018000157	2018	2018-12-31	A	1.0068e+10	9.34567e+10	8.83029e+10	5.43873e+09	25.2608	5.46882e+10	中联重科	0.123965	0.585172	1.95663e+09	0.0209362	0.107729	0.0581952
000157	2019000157	2019	2019-12-31	A	6.57222e+09	9.2068e+10	9.27623e+10	5.80258e+09	25.2458	5.25349e+10	中联重科	-0.0148585	0.570609	4.27512e+09	0.0464343	0.0713844	0.0630249
000157	2020000157	2020	2020-12-31	A	1.24835e+10	1.16275e+11	1.04171e+11	6.10922e+09	25.4792	6.8388e+10	中联重科	0.262924	0.588158	7.35524e+09	0.0632573	0.107362	0.0525411
000157	2021000157	2021	2021-12-31	A	1.5167e+10	1.22018e+11	1.19147e+11	6.77254e+09	25.5274	6.3721e+10	中联重科	0.0493935	0.522225	6.38603e+09	0.0523367	0.124301	0.0555044
000301	2006000301	2006	2006-12-31	A	3.77984e+08	3.32512e+09	6.26716e+10	1.54196e+09	21.9248	1.03156e+09	丝绸股份	-0.972749	0.310232	1.86908e+08	0.0562109	0.113675	0.463732
000301	2007000301	2007	2007-12-31	A	2.20473e+08	3.14518e+09	3.23515e+09	1.1195e+09	21.8691	8.66734e+08	丝绸股份	-0.0541145	0.275575	1.46125e+08	0.04646	0.0700987	0.355942
000301	2008000301	2008	2008-12-31	A	2.10839e+08	3.81348e+09	3.47933e+09	4.32768e+08	22.0618	1.34762e+09	东方市场	0.212482	0.353383	1.66861e+08	0.0437556	0.0552877	0.113484
000301	2009000301	2009	2009-12-31	A	4.27262e+08	3.87444e+09	3.84396e+09	3.70515e+08	22.0777	1.3937e+09	东方市场	0.0159856	0.359717	9.06526e+07	0.0233976	0.110277	0.0956305
000301	2010000301	2010	2010-12-31	A	4.70116e+08	3.74253e+09	3.80848e+09	3.34666e+08	22.043	1.19749e+09	东方市场	-0.0340476	0.319968	7.15927e+07	0.0191295	0.125615	0.0894224
000301	2011000301	2011	2011-12-31	A	4.00724e+08	3.48257e+09	3.61255e+09	2.77621e+08	21.971	9.23422e+08	东方市场	-0.0694605	0.265155	1.07792e+08	0.030952	0.115066	0.0797174
000301	2012000301	2012	2012-12-31	A	4.55717e+08	3.58278e+09	3.53267e+09	2.63684e+08	21.9994	8.88408e+08	东方市场	0.0287759	0.247966	1.59592e+08	0.0445443	0.127197	0.0735977
000301	2013000301	2013	2013-12-31	A	4.79649e+08	3.66671e+09	3.62474e+09	2.54321e+08	22.0226	7.02635e+08	东方市场	0.0234247	0.191626	3.30611e+08	0.0901656	0.130812	0.0693595
000301	2014000301	2014	2014-12-31	A	3.77997e+08	3.9869e+09	3.8268e+09	2.36637e+08	22.1063	8.58995e+08	东方市场	0.0873237	0.215455	2.24741e+08	0.05637	0.0948098	0.0593536
000301	2015000301	2015	2015-12-31	A	3.19115e+08	4.40757e+09	4.19723e+09	2.60724e+08	22.2066	1.16371e+09	东方市场	0.105513	0.264025	1.66868e+08	0.0378594	0.0724016	0.0591537
000301	2016000301	2016	2016-12-31	A	4.27979e+08	4.96776e+09	4.68766e+09	6.32317e+08	22.3262	1.50118e+09	东方市场	0.127097	0.302185	1.47203e+08	0.0296317	0.0861514	0.127284
000301	2017000301	2017	2017-12-31	A	7.07857e+08	4.41533e+09	4.69154e+09	3.84064e+08	22.2083	825544420	东方市场	-0.111203	0.186972	2.28012e+08	0.051641	0.160318	0.0869842
000301	2018000301	2018	2018-12-31	A	2.71729e+09	2.18692e+10	1.31423e+10	8.41226e+09	23.8083	8.912e+09	东方盛虹	3.95303	0.407513	8.46604e+08	0.0387121	0.124252	0.384662
000301	2019000301	2019	2019-12-31	A	5.31151e+09	3.50423e+10	2.84557e+10	1.33544e+10	24.2798	1.97422e+10	东方盛虹	0.602353	0.563384	1.61216e+09	0.0460062	0.151574	0.381094
000301	2020000301	2020	2020-12-31	A	1.51474e+10	6.29336e+10	4.89879e+10	1.37735e+10	24.8653	4.03858e+10	东方盛虹	0.795935	0.64172	3.12735e+08	0.00496928	0.240688	0.218857
000301	2021000301	2021	2021-12-31	A	1.33985e+10	1.32003e+11	9.74681e+10	3.11866e+10	25.6061	1.02595e+11	东方盛虹	1.09749	0.777216	5.08625e+09	0.0385314	0.101501	0.236258
000333	2013000333	2013	2013-12-31	A	15573683040	96946024770	1.14474e+11	19572161320	25.2974	57865462490	美的集团	-0.265575	0.596883	8297496430	0.0855888	0.160643	0.201887
000333	2014000333	2014	2014-12-31	A	6203282810	120292088160	108619056465	19521814060	25.5132	74560632920	美的集团	0.240815	0.61983	11646328660	0.0968171	0.0515685	0.162287
000333	2015000333	2015	2015-12-31	A	11861977000	128841935000	124567011580	18729881000	25.5819	72810313000	美的集团	0.0710757	0.565113	13624655000	0.105747	0.0920661	0.145371
000333	2016000333	2016	2016-12-31	A	17196070000	170600711000	149721323000	21056791000	25.8626	101624015000	美的集团	0.324109	0.595683	15861912000	0.0929768	0.100797	0.123427
000333	2017000333	2017	2017-12-31	A	48274200000	248106858000	209353784500	22600724000	26.2371	165181687000	美的集团	0.454313	0.665768	18611190000	0.0750128	0.19457	0.0910927
000333	2018000333	2018	2018-12-31	A	27888280000	263701148000	255904003000	22437212000	26.2981	171246631000	美的集团	0.0628531	0.649397	21650419000	0.0821021	0.105757	0.0850858
000333	2019000333	2019	2019-12-31	A	70916841000	301955419000	282828283500	21664682000	26.4335	194459322000	美的集团	0.145067	0.644	25277144000	0.0837115	0.234859	0.0717479
000333	2020000333	2020	2020-12-31	A	81210482000	360382603000	331169011000	22239214000	26.6104	236145503000	美的集团	0.193496	0.655263	27506542000	0.0763259	0.225345	0.06171
000333	2021000333	2021	2021-12-31	A	71875556000	387946104000	374164353500	22852848000	26.6841	253121028000	美的集团	0.076484	0.652464	29015376000	0.0747923	0.185272	0.0589073
000338	2007000338	2007	2007-12-31	A	2.71581e+09	2.24227e+10	2.05184e+11	5.27608e+09	23.8333	1.30151e+10	潍柴动力	-0.942202	0.580443	2.79808e+09	0.124788	0.121119	0.235301
000338	2008000338	2008	2008-12-31	A	5.86395e+09	2.92677e+10	2.58452e+10	6.03385e+09	24.0998	1.79413e+10	潍柴动力	0.305275	0.613005	2.41182e+09	0.0824054	0.200355	0.206161
000338	2009000338	2009	2009-12-31	A	6.57827e+09	3.62182e+10	3.27429e+10	7.0159e+09	24.3128	2.05568e+10	潍柴动力	0.237477	0.567584	3.94751e+09	0.108993	0.181629	0.193712
000338	2010000338	2010	2010-12-31	A	1.11586e+10	5.21599e+10	4.4189e+10	7.84083e+09	24.6776	2.87897e+10	潍柴动力	0.440158	0.551952	7.9991e+09	0.153358	0.21393	0.150323
000338	2011000338	2011	2011-12-31	A	1.66127e+10	6.15445e+10	5.68522e+10	9.65305e+09	24.843	3.26418e+10	潍柴动力	0.179922	0.530377	6.32e+09	0.10269	0.26993	0.156847
000338	2012000338	2012	2012-12-31	A	16726970096	6.63204e+10	6.39325e+10	1.15265e+10	24.9178	3.49211e+10	潍柴动力	0.0775993	0.526552	3.23427e+09	0.0487673	0.252215	0.1738
000338	2013000338	2013	2013-12-31	A	1.95801e+10	7.85218e+10	7.24211e+10	1.31492e+10	25.0866	4.41945e+10	潍柴动力	0.183977	0.562831	3.81764e+09	0.0486188	0.249359	0.167459
000338	2014000338	2014	2014-12-31	A	2.44344e+10	1.20412e+11	9.94668e+10	2.22194e+10	25.5142	7.95573e+10	潍柴动力	0.533482	0.660711	5.7845e+09	0.0480393	0.202924	0.184528
000338	2015000338	2015	2015-12-31	A	2.46013e+10	1.14873e+11	1.17643e+11	2.36658e+10	25.4671	7.31469e+10	潍柴动力	-0.0459952	0.636761	2.16267e+09	0.0188266	0.214161	0.206016
000338	2016000338	2016	2016-12-31	A	2.7123e+10	1.63991e+11	1.39432e+11	2.58016e+10	25.8231	1.19429e+11	潍柴动力	0.427578	0.728267	3.59625e+09	0.0219296	0.165393	0.157336
000338	2017000338	2017	2017-12-31	A	3.42218e+10	1.89638e+11	1.76814e+11	2.70674e+10	25.9684	1.33283e+11	潍柴动力	0.156396	0.702829	9.17837e+09	0.0483994	0.180459	0.142732
000338	2018000338	2018	2018-12-31	A	3.821e+10	2.05276e+11	1.97457e+11	2.94541e+10	26.0476	1.43017e+11	潍柴动力	0.0824634	0.696705	1.16257e+10	0.0566345	0.186139	0.143485
000338	2019000338	2019	2019-12-31	A	4.88176e+10	2.36832e+11	2.21054e+11	2.63187e+10	26.1906	1.67057e+11	潍柴动力	0.153721	0.705383	1.1907e+10	0.0502762	0.206128	0.111128
000338	2020000338	2020	2020-12-31	A	6.22161e+10	2.7075e+11	2.53791e+11	3.17228e+10	26.3245	1.90317e+11	潍柴动力	0.143218	0.702924	1.12748e+10	0.041643	0.229792	0.117166
000338	2021000338	2021	2021-12-31	A	7.50434e+10	2.77044e+11	2.73897e+11	3.31901e+10	26.3474	1.74083e+11	潍柴动力	0.0232475	0.628357	1.15619e+10	0.041733	0.270871	0.119801
000400	2006000400	2006	2006-12-31	A	7.48716e+08	4.60301e+09	1.40824e+11	9.27837e+08	22.25	2.39855e+09	许继电气	-0.983385	0.521084	1.78831e+08	0.038851	0.162658	0.201572
000400	2007000400	2007	2007-12-31	A	9.95368e+08	4.6535e+09	4.62826e+09	7.45603e+08	22.2609	2.32517e+09	许继电气	0.0109696	0.49966	1.64144e+08	0.0352731	0.213897	0.160224
000400	2008000400	2008	2008-12-31	A	9.4331e+08	4.7401e+09	4.6968e+09	7.60377e+08	22.2793	2.38091e+09	许继电气	0.0186096	0.50229	1.02835e+08	0.0216947	0.199006	0.160414
000400	2009000400	2009	2009-12-31	A	5.93922e+08	4.60504e+09	4.67257e+09	8.36813e+08	22.2504	2.0703e+09	许继电气	-0.0284937	0.449573	2.30518e+08	0.0500578	0.128972	0.181717
000400	2010000400	2010	2010-12-31	A	1.00224e+09	5.75483e+09	5.17993e+09	8.15202e+08	22.4733	2.99694e+09	许继电气	0.249681	0.520769	2.47219e+08	0.0429585	0.174156	0.141655
000400	2011000400	2011	2011-12-31	A	1.17135e+09	7.07161e+09	6.41322e+09	8.39998e+08	22.6794	4.10501e+09	许继电气	0.228813	0.580492	3.04183e+08	0.0430146	0.165642	0.118785
000400	2012000400	2012	2012-12-31	A	5.39352e+08	6.92557e+09	6.99859e+09	1.04257e+09	22.6585	3.73823e+09	许继电气	-0.0206518	0.539772	5.69536e+08	0.0822367	0.0778784	0.150539
000400	2013000400	2013	2013-12-31	A	1.17153e+09	8.29092e+09	7.60825e+09	1.00304e+09	22.8384	4.47394e+09	许继电气	0.197146	0.539619	7.70173e+08	0.0928936	0.141302	0.12098
000400	2014000400	2014	2014-12-31	A	8.272e+08	1.07922e+10	9.54156e+09	1.02914e+09	23.1021	4.55803e+09	许继电气	0.301688	0.422345	1.28927e+09	0.119463	0.076648	0.0953599
000400	2015000400	2015	2015-12-31	A	9.23681e+08	1.24873e+10	1.16398e+10	9.91822e+08	23.248	5.6157e+09	许继电气	0.157071	0.449712	8.05861e+08	0.0645343	0.0739694	0.0794262
000400	2016000400	2016	2016-12-31	A	1.80377e+09	1.43008e+10	1.33941e+10	1.03298e+09	23.3836	6.7503e+09	许继电气	0.145227	0.472021	9.40486e+08	0.0657644	0.12613	0.0722318
000400	2017000400	2017	2017-12-31	A	1.3417e+09	1.53087e+10	1.48048e+10	1.19804e+09	23.4517	7.18397e+09	许继电气	0.0704773	0.469273	6.81789e+08	0.044536	0.087643	0.0782584
000400	2018000400	2018	2018-12-31	A	9.74813e+08	1.45769e+10	1.49428e+10	1.22524e+09	23.4027	6.22388e+09	许继电气	-0.0478036	0.426969	2.7371e+08	0.0187769	0.0668738	0.0840533
000400	2019000400	2019	2019-12-31	A	1.25678e+09	1.50896e+10	1.48333e+10	1.30494e+09	23.4373	6.4128e+09	许继电气	0.0351737	0.42498	4.9446e+08	0.0327682	0.0832876	0.0864789
000400	2020000400	2020	2020-12-31	A	1.73968e+09	1.68061e+10	1.59479e+10	1597635698	23.545	7.60694e+09	许继电气	0.113754	0.452629	8.0263e+08	0.0477581	0.103515	0.0950626
000400	2021000400	2021	2021-12-31	A	2.85421e+09	1.76682e+10	1.72372e+10	1.52046e+09	23.595	7.51164e+09	许继电气	0.051297	0.425149	8.5713e+08	0.0485124	0.161545	0.0860563
000401	2006000401	2006	2006-12-31	A	6.46211e+08	6.63274e+09	12150494653	4.04553e+09	22.6153	4.04892e+09	冀东水泥	-0.624595	0.610444	2.18522e+08	0.0329459	0.0974274	0.609933
000401	2007000401	2007	2007-12-31	A	1.00919e+09	8.98813e+09	7.81044e+09	4.81389e+09	22.9192	6.03135e+09	冀东水泥	0.355116	0.671035	4.20885e+08	0.0468267	0.11228	0.535583
000401	2008000401	2008	2008-12-31	A	2.06159e+09	1.27368e+10	1.08625e+10	4.35646e+09	23.2678	6.42668e+09	冀东水泥	0.417072	0.504574	5.21848e+08	0.0409716	0.16186	0.342036
000401	2009000401	2009	2009-12-31	A	3.04528e+09	2.16173e+10	1.71771e+10	9.12829e+09	23.7968	1.39041e+10	冀东水泥	0.697228	0.643191	1.06444e+09	0.04924	0.140872	0.422267
000401	2010000401	2010	2010-12-31	A	3.25596e+09	3.02523e+10	2.59348e+10	1.34894e+10	24.1328	2.09621e+10	冀东水泥	0.399448	0.692911	1.5685e+09	0.0518473	0.107627	0.445896
000401	2011000401	2011	2011-12-31	A	3.2649e+09	3.80752e+10	3.41638e+10	1.84651e+10	24.3628	2.49169e+10	冀东水泥	0.258589	0.654412	1.58164e+09	0.04154	0.0857487	0.484964
000401	2012000401	2012	2012-12-31	A	3.32451e+09	4.1504e+10	3.97896e+10	2.40946e+10	24.4491	2.81379e+10	冀东水泥	0.0900538	0.677956	1.37982e+08	0.00332455	0.080101	0.580536
000401	2013000401	2013	2013-12-31	A	2.62242e+09	4.30942e+10	4.22991e+10	2.61642e+10	24.4867	2.91944e+10	冀东水泥	0.0383141	0.677456	1.98724e+08	0.00461138	0.0608533	0.607138
000401	2014000401	2014	2014-12-31	A	3.06157e+09	4.40543e+10	4.35742e+10	2.54799e+10	24.5087	3.06172e+10	冀东水泥	0.022278	0.694987	-2.77481e+08	-0.00629861	0.0694953	0.578374
000401	2015000401	2015	2015-12-31	A	1.99608e+09	4.12812e+10	4.26678e+10	2.46037e+10	24.4437	2.99482e+10	冀东水泥	-0.062946	0.725467	-2.15034e+09	-0.0520901	0.0483533	0.596001
000401	2016000401	2016	2016-12-31	A	3.18855e+09	4.148e+10	4.13806e+10	2.3325e+10	24.4485	3.03122e+10	冀东水泥	0.00481604	0.730765	-2.36534e+07	-0.000570235	0.0768696	0.562318
000401	2017000401	2017	2017-12-31	A	3.63166e+09	4.10343e+10	4.12572e+10	2.34726e+10	24.4377	2.97607e+10	冀东水泥	-0.0107458	0.725263	1.31134e+08	0.00319571	0.088503	0.572025
000401	2018000401	2018	2018-12-31	A	9.3467e+09	6.19933e+10	5.15138e+10	2.80155e+10	24.8503	3.81627e+10	冀东水泥	0.510768	0.615594	2.55962e+09	0.0412887	0.150769	0.451912
000401	2019000401	2019	2019-12-31	A	5.97905e+09	6.07335e+10	6.13634e+10	3.26159e+10	24.8298	3.18955e+10	冀东水泥	-0.0203217	0.525172	4.90462e+09	0.0807565	0.0984473	0.537034
000401	2020000401	2020	2020-12-31	A	5.89655e+09	5.89473e+10	5.98404e+10	3.1337e+10	24.7999	2.67979e+10	冀东水泥	-0.0294104	0.454608	5.18367e+09	0.0879374	0.100031	0.53161
000401	2021000401	2021	2021-12-31	A	7.4961e+09	6.03304e+10	5.96389e+10	3.2352e+10	24.8231	2.65517e+10	冀东水泥	0.023464	0.440104	4.18182e+09	0.0693152	0.124251	0.536246
000403	2006000403	2006	2006-12-31	A	1.87398e+07	1.70546e+09	3.10179e+10	8.85745e+08	21.2571	1732618295	S*ST 生化	-0.971731	1.01592	-8.69312e+07	-0.0509723	0.0109881	0.519359
000403	2007000403	2007	2007-12-31	A	2.31505e+07	1.65949e+09	1.68248e+09	8.50615e+08	21.2298	1.64957e+09	S*ST 生化	-0.0269523	0.994021	7.49326e+07	0.0451539	0.0139503	0.512575
000403	2008000403	2008	2008-12-31	A	8266521	1.21477e+09	1.43713e+09	7.10273e+08	20.9178	1.03751e+09	S*ST 生化	-0.267985	0.854078	1.85833e+08	0.152978	0.00680498	0.584695
000403	2009000403	2009	2009-12-31	A	6.17543e+07	1.2518e+09	1.23328e+09	6.44662e+08	20.9478	1.11416e+09	S*ST 生化	0.0304753	0.890046	-4.00007e+07	-0.0319547	0.0493326	0.51499
000403	2010000403	2010	2010-12-31	A	1.50083e+07	9.25414e+08	1.0886e+09	4.91335e+08	20.6458	6.51418e+08	S*ST 生化	-0.260731	0.703921	-1.09094e+07	-0.0117887	0.0162179	0.530935
000403	2011000403	2011	2011-12-31	A	5.25514e+07	9.60805e+08	9.43109e+08	3.93679e+08	20.6833	6.78061e+08	S*ST 生化	0.0382438	0.705722	3.94828e+06	0.00410934	0.0546951	0.409739
000403	2012000403	2012	2012-12-31	A	3.79223e+07	1.06795e+09	1.01438e+09	3.25101e+08	20.789	7.80267e+08	S*ST 生化	0.111512	0.730624	2.53517e+06	0.00237387	0.0355095	0.304417
000403	2013000403	2013	2013-12-31	A	1.60291e+07	1.18716e+09	1.12755e+09	3.25049e+08	20.8948	8.35472e+08	*ST 生化	0.111625	0.703759	6.40052e+07	0.0539147	0.0135021	0.273805
000403	2014000403	2014	2014-12-31	A	4.36971e+07	1.19381e+09	1.19048e+09	6.22302e+08	20.9004	7.35156e+08	ST 生化	0.00560126	0.615809	1.06932e+08	0.0895725	0.0366032	0.521276
000403	2015000403	2015	2015-12-31	A	5.16385e+07	1.26531e+09	1.22956e+09	6.15247e+08	20.9586	7.39819e+08	ST 生化	0.0598952	0.584694	6.684e+07	0.052825	0.040811	0.486242
000403	2016000403	2016	2016-12-31	A	2.02823e+08	1.2796e+09	1.27245e+09	4.7131e+08	20.9698	7.52668e+08	ST 生化	0.0112911	0.588208	4.08962e+07	0.0319602	0.158506	0.368327
000403	2017000403	2017	2017-12-31	A	1.45872e+08	1.32058e+09	1.30009e+09	4.47996e+08	21.0013	7.78407e+08	ST 生化	0.0320288	0.589444	1.52447e+07	0.0115439	0.110461	0.339242
000403	2018000403	2018	2018-12-31	A	1.54767e+08	1.31756e+09	1.31907e+09	4.13042e+08	20.999	6.98078e+08	振兴生化	-0.00228923	0.529828	7.49398e+07	0.0568779	0.117465	0.313491
000403	2019000403	2019	2019-12-31	A	1.10943e+08	1.27164e+09	1.2946e+09	3.7962e+08	20.9636	4.70038e+08	双林生物	-0.0348483	0.369631	1.57838e+08	0.124121	0.087244	0.298527
000403	2020000403	2020	2020-12-31	A	1.02827e+08	1.65262e+09	1.46213e+09	3.5024e+08	21.2256	6.85711e+08	双林生物	0.299593	0.414924	1.82684e+08	0.110542	0.0622208	0.21193
000403	2021000403	2021	2021-12-31	A	8.85673e+08	7.0878e+09	4.37021e+09	7.39736e+08	22.6816	7.60067e+08	派林生物	3.28883	0.107236	3.9154e+08	0.0552414	0.124957	0.104367
000404	2006000404	2006	2006-12-31	A	2.97757e+08	2.08181e+09	4.5848e+09	499288963	21.4565	1.53136e+09	华意压缩	-0.706282	0.735591	3.14335e+07	0.0150991	0.143028	0.239834
000404	2007000404	2007	2007-12-31	A	2.42875e+08	2.40972e+09	2.24576e+09	6.85188e+08	21.6028	1.79292e+09	华意压缩	0.15751	0.744038	5.24396e+07	0.0217617	0.10079	0.284344
000404	2008000404	2008	2008-12-31	A	3.64457e+08	2.07879e+09	2.24425e+09	5.65224e+08	21.455	1.40054e+09	华意压缩	-0.137332	0.673729	7.31619e+07	0.0351946	0.175322	0.271901
000404	2009000404	2009	2009-12-31	A	3.59194e+08	2.69552e+09	2.38715e+09	5.2577e+08	21.7149	1.85489e+09	华意压缩	0.296679	0.688138	1.71348e+08	0.0635677	0.133256	0.195054
000404	2010000404	2010	2010-12-31	A	2.6873e+08	3.59217e+09	3.14384e+09	7.84201e+08	22.002	2.70284e+09	华意压缩	0.332646	0.752424	7.712e+07	0.0214689	0.0748101	0.218308
000404	2011000404	2011	2011-12-31	A	4.91568e+08	4.21661e+09	3.90439e+09	7.79385e+08	22.1623	3.27389e+09	华意压缩	0.173834	0.776426	72003372	0.0170761	0.116579	0.184837
000404	2012000404	2012	2012-12-31	A	5.54338e+08	4.72912e+09	4.47287e+09	8.33595e+08	22.277	3.61208e+09	华意压缩	0.121546	0.763796	1.73186e+08	0.0366212	0.117218	0.176268
000404	2013000404	2013	2013-12-31	A	1.12273e+09	6.36542e+09	5.54727e+09	9.2593e+08	22.5741	3.87797e+09	华意压缩	0.346004	0.609224	2.53682e+08	0.0398532	0.17638	0.145463
000404	2014000404	2014	2014-12-31	A	1.18239e+09	6.60454e+09	6.48498e+09	1.17431e+09	22.611	3.90707e+09	华意压缩	0.0375654	0.591573	2.89568e+08	0.0438438	0.179026	0.177803
000404	2015000404	2015	2015-12-31	A	9.391e+08	6.9705e+09	6.78752e+09	1.33223e+09	22.665	4.00592e+09	华意压缩	0.0554113	0.574696	3.31616e+08	0.0475741	0.134725	0.191124
000404	2016000404	2016	2016-12-31	A	2.01342e+09	8.10249e+09	7.5365e+09	1.35793e+09	22.8154	4.85238e+09	华意压缩	0.162397	0.598875	3.95766e+08	0.0488449	0.248494	0.167594
000404	2017000404	2017	2017-12-31	A	1.80326e+09	9.9782e+09	9.04035e+09	1.38498e+09	23.0237	6.01553e+09	华意压缩	0.231497	0.602868	2.12098e+08	0.0212561	0.18072	0.138801
000404	2018000404	2018	2018-12-31	A	2.78064e+09	1.00939e+10	1.00361e+10	1.57372e+09	23.0352	5.87935e+09	长虹华意	0.0115992	0.582463	1.63786e+08	0.0162261	0.275476	0.155907
000404	2019000404	2019	2019-12-31	A	2.89472e+09	1.02484e+10	1.01712e+10	1.54292e+09	23.0504	5.98687e+09	长虹华意	0.0153068	0.584174	1.00014e+08	0.00975895	0.282454	0.150552
000404	2020000404	2020	2020-12-31	A	2.605e+09	1.09384e+10	1.05934e+10	1.47395e+09	23.1155	6.52221e+09	长虹华意	0.0673197	0.596269	1.81698e+08	0.0166111	0.238152	0.134751
000404	2021000404	2021	2021-12-31	A	3.65769e+09	1.17325e+10	1.13354e+10	1.45534e+09	23.1856	7.11353e+09	长虹华意	0.072599	0.606311	2.89691e+08	0.0246913	0.311758	0.124044
000408	2006000408	2006	2006-12-31	A	1.0233e+08	9.4565e+08	6.33906e+09	1.7738e+08	20.6674	5.69878e+08	*ST 玉源	-0.919399	0.602631	1.72307e+07	0.018221	0.108211	0.187575
000408	2007000408	2007	2007-12-31	A	1.13309e+06	1.05131e+09	9.98481e+08	1.67594e+08	20.7733	6.71227e+08	ST 玉源	0.111736	0.638465	2.90638e+06	0.00276452	0.00107778	0.159414
000408	2008000408	2008	2008-12-31	A	1.20194e+06	7.01815e+08	8.76564e+08	1.57782e+08	20.3692	4.27963e+08	ST 玉源	-0.332439	0.609795	-1.12433e+08	-0.160202	0.00171262	0.22482
000408	2009000408	2009	2009-12-31	A	1.91233e+06	5.13884e+08	6.0785e+08	1.05729e+08	20.0575	3.79896e+08	ST 玉源	-0.267778	0.739263	-1.61943e+08	-0.315136	0.00372132	0.205744
000408	2010000408	2010	2010-12-31	A	2.05452e+06	4.40976e+08	4.7743e+08	7.38329e+07	19.9045	2.76364e+08	*ST 玉源	-0.141877	0.62671	3.25033e+07	0.0737076	0.00465903	0.167431
000408	2011000408	2011	2011-12-31	A	1.77891e+06	4.27876e+08	4.34426e+08	6.30181e+07	19.8743	2.56961e+08	ST 金谷源	-0.0297064	0.600549	5.67618e+06	0.0132659	0.00415753	0.147281
000408	2012000408	2012	2012-12-31	A	6.02318e+06	4.51035e+08	4.39456e+08	5.83184e+07	19.9271	273858317	金谷源	0.0541263	0.607177	4.83987e+06	0.0107306	0.0133541	0.129299
000408	2013000408	2013	2013-12-31	A	2499316	5.7677e+08	5.13903e+08	5.40993e+07	20.173	3.83182e+08	金谷源	0.27877	0.664357	1.64118e+07	0.0284547	0.00433329	0.0937969
000408	2014000408	2014	2014-12-31	A	218622	4.56453e+08	5.16612e+08	2.12533e+07	19.939	3.18855e+08	金谷源	-0.208606	0.69855	-5.54227e+07	-0.12142	0.000478959	0.0465618
000408	2015000408	2015	2015-12-31	A	1.07632e+06	4.63903e+08	4.60178e+08	2.02376e+07	19.9552	3.86888e+08	金谷源	0.0163219	0.833984	-6.05832e+07	-0.130595	0.00232014	0.0436246
000408	2016000408	2016	2016-12-31	A	1.7335e+09	7.36072e+09	3.91231e+09	3.24659e+09	22.7194	1.3725e+09	*ST 金源	14.8669	0.186463	9.19244e+08	0.124885	0.235507	0.44107
000408	2017000408	2017	2017-12-31	A	8.3617e+08	7.74462e+09	7.55267e+09	3.26941e+09	22.7703	1.20977e+09	藏格控股	0.0521555	0.156207	1.21695e+09	0.157134	0.107968	0.422153
000408	2018000408	2018	2018-12-31	A	6.0345e+07	9.38546e+09	8.56504e+09	3.16143e+09	22.9624	1.95026e+09	藏格控股	0.211868	0.207796	8.50169e+08	0.0905837	0.00642962	0.336843
000408	2019000408	2019	2019-12-31	A	8.20996e+07	9.64356e+09	9.51451e+09	3.78188e+09	22.9896	1.73693e+09	藏格控股	0.0274997	0.180113	3.08259e+08	0.0319653	0.00851341	0.392167
000408	2020000408	2020	2020-12-31	A	4.61744e+08	8.67764e+09	9.1606e+09	3.60266e+09	22.884	7.60505e+08	*ST 藏格	-0.100162	0.0876396	228887517	0.0263767	0.0532108	0.415165
000408	2021000408	2021	2021-12-31	A	7.99638e+08	1.06245e+10	9.65108e+09	3.23754e+09	23.0864	1.17073e+09	藏格矿业	0.224356	0.110191	1.42734e+09	0.134344	0.0752634	0.304724
000413	2006000413	2006	2006-12-31	A	1.78141e+06	4.02812e+08	5.51367e+09	1.54912e+08	19.814	1.934e+08	宝石A	-0.962087	0.480125	-9.52852e+07	-0.23655	0.00442242	0.384577
000413	2007000413	2007	2007-12-31	A	1.47053e+07	4.34451e+08	4.18632e+08	1.4092e+08	19.8896	1.74316e+08	*ST 宝石A	0.078545	0.401233	1.11439e+07	0.0256504	0.0338479	0.324363
000413	2008000413	2008	2008-12-31	A	1.75077e+07	4.06383e+08	4.20417e+08	1.26285e+08	19.8228	1.4135e+08	宝石A	-0.0646053	0.347825	4.89786e+06	0.0120523	0.0430817	0.310752
000413	2009000413	2009	2009-12-31	A	4.88678e+06	3.6416e+08	3.85272e+08	1.11132e+08	19.7131	1.3191e+08	宝石A	-0.103901	0.362231	-3.27833e+07	-0.0900244	0.0134193	0.305173
000413	2010000413	2010	2010-12-31	A	1.02116e+07	3.74875e+08	3.69517e+08	9.83279e+07	19.7421	1.3637e+08	宝石A	0.0294243	0.363774	4.06543e+06	0.0108448	0.02724	0.262295
000413	2011000413	2011	2011-12-31	A	1.58472e+07	3.74112e+08	3.74493e+08	5.28968e+07	19.7401	1.14292e+08	宝石A	-0.00203448	0.305501	1.21356e+07	0.0324384	0.0423596	0.141393
000413	2012000413	2012	2012-12-31	A	1.1077e+08	2.06171e+09	1.21791e+09	5.03776e+07	21.4468	1.55836e+09	宝石A	4.51094	0.755861	2.41028e+08	0.116907	0.0537273	0.0244349
000413	2013000413	2013	2013-12-31	A	2.58666e+09	9.03298e+09	5.54734e+09	1.41109e+08	22.9241	3.15878e+09	宝石A	3.38131	0.349694	4.09544e+08	0.0453388	0.286357	0.0156215
000413	2014000413	2014	2014-12-31	A	3.19627e+09	1.24682e+10	1.07506e+10	1.95876e+09	23.2464	5.99236e+09	东旭光电	0.380294	0.480613	9.09167e+08	0.0729191	0.256355	0.157101
000413	2015000413	2015	2015-12-31	A	1.24095e+10	2.87986e+10	2.06334e+10	6.90019e+09	24.0836	1.42372e+10	东旭光电	1.30977	0.49437	1.39252e+09	0.0483538	0.430906	0.239601
000413	2016000413	2016	2016-12-31	A	2.60561e+10	4.68263e+10	3.78125e+10	8.95234e+09	24.5697	2.37571e+10	东旭光电	0.625992	0.507345	1.31052e+09	0.0279869	0.556442	0.191182
000413	2017000413	2017	2017-12-31	A	2.73712e+10	6.76833e+10	5.72548e+10	1.10916e+10	24.9381	3.56261e+10	东旭光电	0.445412	0.526364	1.93887e+09	0.0286462	0.404401	0.163874
000413	2018000413	2018	2018-12-31	A	1.98071e+10	7.25761e+10	7.01297e+10	9.63446e+09	25.0079	3.91528e+10	东旭光电	0.0722895	0.539472	2.26883e+09	0.0312614	0.272915	0.13275
000413	2019000413	2019	2019-12-31	A	11598949986	6.77605e+10	7.01683e+10	9.51541e+09	24.9392	3.62449e+10	东旭光电	-0.0663534	0.534897	-1.55812e+09	-0.0229945	0.171176	0.140427
000413	2020000413	2020	2020-12-31	A	9.63674e+09	6.48292e+10	6.62948e+10	9.48297e+09	24.895	3.62156e+10	东旭光电	-0.0432586	0.558631	-3.47259e+09	-0.0535652	0.148648	0.146276
000413	2021000413	2021	2021-12-31	A	9377077927	6.24856e+10	6.36574e+10	7.38052e+09	24.8582	3.66176e+10	东旭光电	-0.0361509	0.586016	-2.86201e+09	-0.0458027	0.150068	0.118115
000418	2006000418	2006	2006-12-31	A	7.2339e+08	3.61755e+09	3.30516e+10	6.09314e+08	22.0091	2.3031e+09	小天鹅A	-0.942106	0.636647	3.58456e+07	0.00990882	0.199967	0.168433
000418	2007000418	2007	2007-12-31	A	9.07613e+08	3.78452e+09	3.70103e+09	5.42475e+08	22.0542	2.06603e+09	小天鹅A	0.0461556	0.545915	3.46911e+08	0.0916659	0.239823	0.143341
000418	2008000418	2008	2008-12-31	A	6.17998e+08	3.33929e+09	3.5619e+09	5.02383e+08	21.929	1.64349e+09	小天鹅A	-0.117645	0.492168	2.50078e+07	0.00748897	0.185069	0.150446
000418	2009000418	2009	2009-12-31	A	8.52449e+08	3.87863e+09	3.60896e+09	5.91877e+08	22.0787	1.96392e+09	小天鹅A	0.161514	0.506345	2.21693e+08	0.0571577	0.219781	0.1526
000418	2010000418	2010	2010-12-31	A	2.21581e+09	8.00158e+09	5.9401e+09	1.19618e+09	22.8029	4.49073e+09	小天鹅A	1.06299	0.561231	6.09738e+08	0.0762022	0.276922	0.149493
000418	2011000418	2011	2011-12-31	A	2.41545e+09	9.14519e+09	8.57338e+09	1.36533e+09	22.9365	5.18016e+09	小天鹅A	0.142923	0.566435	5.38565e+08	0.0588905	0.264123	0.149295
000418	2012000418	2012	2012-12-31	A	1.40429e+09	8.40371e+09	8.77445e+09	1.2973e+09	22.8519	4.15316e+09	小天鹅A	-0.0810787	0.494206	3.78836e+08	0.0450797	0.167104	0.154372
000418	2013000418	2013	2013-12-31	A	1.61737e+09	9.22253e+09	8.81312e+09	1.19424e+09	22.9449	4.6882e+09	小天鹅A	0.0974358	0.508342	4.74758e+08	0.051478	0.175372	0.129492
000418	2014000418	2014	2014-12-31	A	3.05991e+09	1.13768e+10	1.02997e+10	1.06582e+09	23.1548	6232097834	小天鹅A	0.233587	0.54779	7.90826e+08	0.0695122	0.268961	0.0936838
000418	2015000418	2015	2015-12-31	A	3.04284e+09	1.43277e+10	1.28522e+10	1.01953e+09	23.3855	8.33993e+09	小天鹅A	0.259375	0.582086	1.05312e+09	0.0735029	0.212376	0.0711581
000418	2016000418	2016	2016-12-31	A	4.27208e+09	1.8886e+10	1.66068e+10	9.70859e+08	23.6617	1.19269e+10	小天鹅A	0.318149	0.631521	1.34278e+09	0.071099	0.226204	0.0514063
000418	2017000418	2017	2017-12-31	A	1.58826e+09	2.13384e+10	2.01122e+10	1.02967e+09	23.7838	1.31201e+10	小天鹅A	0.129855	0.614859	1.70842e+09	0.0800631	0.0744321	0.0482542
000418	2018000418	2018	2018-12-31	A	1.92694e+09	2.35619e+10	2.24502e+10	1.12104e+09	23.8829	1.38133e+10	小天鹅A	0.104201	0.586257	2.13099e+09	0.0904424	0.081782	0.0475784
000420	2006000420	2006	2006-12-31	A	1.29512e+08	2.33731e+09	1.29496e+10	1.30867e+09	21.5723	1.10072e+09	吉林化纤	-0.900801	0.470935	2.12717e+07	0.00910094	0.0554108	0.559905
000420	2007000420	2007	2007-12-31	A	1.53935e+08	2.70209e+09	2.5197e+09	1.38753e+09	21.7173	1.35173e+09	吉林化纤	0.15607	0.500251	7.51509e+07	0.0278121	0.0569687	0.513502
000420	2008000420	2008	2008-12-31	A	9.7697e+07	2.34967e+09	2.52588e+09	1.3658e+09	21.5775	1.3822e+09	吉林化纤	-0.130427	0.588252	-3.77129e+08	-0.160503	0.0415791	0.581276
000420	2009000420	2009	2009-12-31	A	1.68764e+08	2.73079e+09	2.54023e+09	1.36204e+09	21.7279	1.73987e+09	吉林化纤	0.162202	0.63713	9.91437e+06	0.00363059	0.0618006	0.498772
000420	2010000420	2010	2010-12-31	A	3.16245e+08	2.91626e+09	2.82353e+09	1.49757e+09	21.7936	2.00283e+09	吉林化纤	0.0679197	0.686778	-8.66988e+07	-0.0297294	0.108442	0.513524
000420	2011000420	2011	2011-12-31	A	3.21195e+08	3.03594e+09	2.9761e+09	1.46659e+09	21.8338	2.43447e+09	吉林化纤	0.0410378	0.801884	-3.0977e+08	-0.102034	0.105798	0.483077
000420	2012000420	2012	2012-12-31	A	5.32708e+08	3.45054e+09	3.24324e+09	1.29237e+09	21.9618	2.84812e+09	*ST 吉纤	0.136564	0.825412	8.51465e+06	0.00246763	0.154384	0.37454
000420	2013000420	2013	2013-12-31	A	5.31123e+08	3.99861e+09	3.72457e+09	1.367e+09	22.1092	3.82676e+09	吉林化纤	0.158835	0.957023	-4.30577e+08	-0.107682	0.132827	0.341868
000420	2014000420	2014	2014-12-31	A	4.26921e+08	3.30859e+09	3.6536e+09	1.56801e+09	21.9198	2.28989e+09	吉林化纤	-0.172563	0.692103	-1.75631e+06	-0.000530831	0.129034	0.473919
000420	2015000420	2015	2015-12-31	A	1.74007e+08	2.65013e+09	2.97936e+09	1.26231e+09	21.6979	1.67687e+09	吉林化纤	-0.199015	0.632747	2.50439e+06	0.000945005	0.0656599	0.476318
000420	2016000420	2016	2016-12-31	A	8.44272e+08	4.6207e+09	3.63542e+09	1.54049e+09	22.2538	1.92764e+09	吉林化纤	0.743574	0.417175	2.31443e+07	0.00500883	0.182715	0.333389
000420	2017000420	2017	2017-12-31	A	3.77792e+08	6.18013e+09	5.40042e+09	2.77331e+09	22.5446	3.40021e+09	吉林化纤	0.337487	0.550183	8.54214e+07	0.0138219	0.0611302	0.448746
000420	2018000420	2018	2018-12-31	A	5.8973e+08	7.14026e+09	6.66019e+09	2.9505e+09	22.689	4.22098e+09	吉林化纤	0.155357	0.591152	1.4078e+08	0.0197164	0.0825923	0.41322
000420	2019000420	2019	2019-12-31	A	9.61672e+08	8.47843e+09	7.80935e+09	4.78457e+09	22.8608	5.45921e+09	吉林化纤	0.187413	0.643893	9.99483e+07	0.0117885	0.113426	0.564322
000420	2020000420	2020	2020-12-31	A	8.85604e+08	8.68828e+09	8.58336e+09	4.53489e+09	22.8852	5.57613e+09	吉林化纤	0.0247509	0.641798	-2.31924e+08	-0.0266939	0.101931	0.521955
000420	2021000420	2021	2021-12-31	A	7.41014e+08	8.77253e+09	8.73041e+09	5.25253e+09	22.8949	5.81473e+09	吉林化纤	0.00969649	0.662834	-1.32892e+08	-0.0151487	0.0844699	0.598748
000422	2006000422	2006	2006-12-31	A	6.66271e+08	5.39965e+09	7.08609e+09	3.11253e+09	22.4096	3.38288e+09	湖北宜化	-0.384482	0.6265	2.94172e+08	0.0544798	0.123392	0.576431
000422	2007000422	2007	2007-12-31	A	4.67261e+08	8.78841e+09	7.09403e+09	5.34884e+09	22.8967	6.05645e+09	湖北宜化	0.627589	0.68914	5.78313e+08	0.065804	0.0531678	0.608624
000422	2008000422	2008	2008-12-31	A	3.91101e+08	1.13069e+10	1.00476e+10	4.57377e+09	23.1487	8.17137e+09	湖北宜化	0.286564	0.722692	4.07867e+08	0.0360726	0.0345897	0.404513
000422	2009000422	2009	2009-12-31	A	1.1375e+09	1.3516e+10	1.24114e+10	7.56952e+09	23.3271	9.83703e+09	湖北宜化	0.195381	0.727806	4.47914e+08	0.0331395	0.0841592	0.560042
000422	2010000422	2010	2010-12-31	A	1.5617e+09	1.87458e+10	1.61309e+10	9.01573e+09	23.6542	1.35901e+10	湖北宜化	0.386935	0.724969	1.02733e+09	0.0548031	0.0833091	0.480947
000422	2011000422	2011	2011-12-31	A	3.66648e+09	2.67794e+10	2.27626e+10	1.11901e+10	24.0109	1.97201e+10	湖北宜化	0.428552	0.736392	1.26623e+09	0.0472837	0.136914	0.417864
000422	2012000422	2012	2012-12-31	A	1.53926e+09	2.96485e+10	2.82139e+10	1.25128e+10	24.1127	2.17871e+10	湖北宜化	0.107139	0.734845	1.47395e+09	0.0497141	0.051917	0.422037
000422	2013000422	2013	2013-12-31	A	2.86685e+09	3.53549e+10	3.25017e+10	1.96363e+10	24.2887	2.7891e+10	湖北宜化	0.192468	0.788887	2.00449e+08	0.00566962	0.0810877	0.555406
000422	2014000422	2014	2014-12-31	A	3.12283e+09	3.73746e+10	3.63648e+10	1.89384e+10	24.3443	2.98564e+10	湖北宜化	0.0571273	0.79884	7.8996e+07	0.00211363	0.0835548	0.506718
000422	2015000422	2015	2015-12-31	A	4.9145e+09	3.99793e+10	3.8677e+10	1.94699e+10	24.4116	3.1911e+10	湖北宜化	0.0696916	0.798188	5.4244e+07	0.0013568	0.122926	0.486999
000422	2016000422	2016	2016-12-31	A	5.69948e+09	3.9773e+10	3.98761e+10	2.0673e+10	24.4065	3.29676e+10	湖北宜化	-0.00516097	0.828894	-1.40819e+09	-0.0354058	0.1433	0.519775
000422	2017000422	2017	2017-12-31	A	3.92553e+09	3.25513e+10	3.61621e+10	2.05192e+10	24.2061	3.09885e+10	湖北宜化	-0.181573	0.95199	-5.15162e+09	-0.158262	0.120595	0.630366
000422	2018000422	2018	2018-12-31	A	2.97889e+09	2.39274e+10	2.82393e+10	1.05341e+10	23.8983	2.19932e+10	*ST 宜化	-0.264934	0.919167	3.06462e+08	0.012808	0.124497	0.440252
000422	2019000422	2019	2019-12-31	A	2.66285e+09	2.31251e+10	2.35263e+10	1.00099e+10	23.8642	2.19993e+10	ST 宜化	-0.0335267	0.951315	1.01e+08	0.00436754	0.11515	0.432856
000422	2020000422	2020	2020-12-31	A	3.22627e+09	2.20157e+10	22570408551	9.42074e+09	23.815	2.06721e+10	ST 宜化	-0.0479772	0.938974	2.31673e+08	0.0105231	0.146544	0.427911
000422	2021000422	2021	2021-12-31	A	3.84387e+09	2.08661e+10	2.14409e+10	8.52235e+09	23.7614	1.68976e+10	湖北宜化	-0.0522143	0.809812	2.07925e+09	0.099647	0.184216	0.40843
000423	2006000423	2006	2006-12-31	A	4.81806e+08	1.41799e+09	1.11421e+10	2.50122e+08	21.0725	2.95557e+08	S 阿胶	-0.932043	0.208433	1.58631e+08	0.11187	0.33978	0.176391
000423	2007000423	2007	2007-12-31	A	5.69118e+08	1.6069e+09	1.51245e+09	2.5029e+08	21.1976	3.44324e+08	东阿阿胶	0.13322	0.214278	2.10573e+08	0.131043	0.354172	0.15576
000423	2008000423	2008	2008-12-31	A	5.39815e+08	1.89318e+09	1.75004e+09	3.21007e+08	21.3615	4.43346e+08	东阿阿胶	0.178157	0.234181	2.9614e+08	0.156425	0.285137	0.16956
000423	2009000423	2009	2009-12-31	A	1.9736e+09	3.11673e+09	2.50495e+09	3.47786e+08	21.86	6.57604e+08	东阿阿胶	0.646293	0.210992	4.07061e+08	0.130605	0.633229	0.111587
000423	2010000423	2010	2010-12-31	A	1.1331e+09	3.59772e+09	3.35722e+09	3.99592e+08	22.0036	7.80345e+08	东阿阿胶	0.154326	0.2169	5.94119e+08	0.165138	0.314949	0.111068
000423	2011000423	2011	2011-12-31	A	1.50257e+09	4226349298	3.91203e+09	4.71099e+08	22.1646	7.51244e+08	东阿阿胶	0.17473	0.177752	8.7026e+08	0.205913	0.355524	0.111467
000423	2012000423	2012	2012-12-31	A	2.6876e+09	5.32566e+09	4.776e+09	5.22438e+08	22.3958	1.01445e+09	东阿阿胶	0.260108	0.190484	1.05356e+09	0.197828	0.504652	0.0980983
000423	2013000423	2013	2013-12-31	A	2.21385e+09	5.97972e+09	5.65269e+09	6.41302e+08	22.5116	8.95441e+08	东阿阿胶	0.122815	0.149746	1.21972e+09	0.203975	0.370226	0.107246
000423	2014000423	2014	2014-12-31	A	2.54982e+09	7.45993e+09	6.71983e+09	1.3261e+09	22.7328	1.43231e+09	东阿阿胶	0.247536	0.192	1.37228e+09	0.183953	0.341803	0.177763
000423	2015000423	2015	2015-12-31	A	1.65856e+09	8.60902e+09	8.03447e+09	1.36315e+09	22.8761	1.526e+09	东阿阿胶	0.154035	0.177256	1.63781e+09	0.190244	0.192654	0.15834
000423	2016000423	2016	2016-12-31	A	1.41468e+09	9.94957e+09	9.27929e+09	1.41793e+09	23.0208	1.56344e+09	东阿阿胶	0.155715	0.157136	1.85514e+09	0.186454	0.142185	0.142511
000423	2017000423	2017	2017-12-31	A	1.72532e+09	1.2376e+10	1.11628e+10	1.70965e+09	23.239	2.50452e+09	东阿阿胶	0.243876	0.202369	2.04399e+09	0.165158	0.139408	0.138142
000423	2018000423	2018	2018-12-31	A	2.13594e+09	1.387e+10	1.3123e+10	1.73405e+09	23.353	2.54095e+09	东阿阿胶	0.120712	0.183198	2.08661e+09	0.150441	0.153998	0.125022
000423	2019000423	2019	2019-12-31	A	1.92214e+09	1.16537e+10	1.27618e+10	2.15629e+09	23.1789	1.63061e+09	东阿阿胶	-0.15979	0.139923	-4.45385e+08	-0.0382184	0.164939	0.185031
000423	2020000423	2020	2020-12-31	A	1.4523e+09	1.095e+10	1.13018e+10	2.22478e+09	23.1166	1.17301e+09	东阿阿胶	-0.0603801	0.107124	4.09689e+07	0.00374144	0.132629	0.203176
000423	2021000423	2021	2021-12-31	A	3.24837e+09	1.1628e+10	1.1289e+10	2.06223e+09	23.1767	1.63266e+09	东阿阿胶	0.0619183	0.140407	4.38914e+08	0.0377462	0.279357	0.17735
000425	2006000425	2006	2006-12-31	A	3.05645e+08	3.26819e+09	7.44811e+09	5.12439e+08	21.9075	2.1828e+09	徐工科技	-0.718939	0.667893	1.03329e+07	0.00316167	0.0935213	0.156796
000425	2007000425	2007	2007-12-31	A	3.86336e+08	3.02325e+09	3.14572e+09	6.23329e+08	21.8296	1.83466e+09	徐工科技	-0.0749446	0.606849	2.46068e+07	0.00813917	0.127788	0.206178
000425	2008000425	2008	2008-12-31	A	4.58057e+08	3.63823e+09	3.33074e+09	9.41195e+08	22.0148	2.32056e+09	徐工科技	0.203416	0.637826	1.01848e+08	0.0279938	0.125901	0.258696
000425	2009000425	2009	2009-12-31	A	5.03291e+09	1.50722e+10	9.35521e+09	2.33315e+09	23.4361	1.06639e+10	徐工机械	3.14272	0.707521	1.71227e+09	0.113605	0.333921	0.154799
000425	2010000425	2010	2010-12-31	A	9.09655e+09	2.48011e+10	1.99367e+10	2.39877e+09	23.9342	1.27454e+10	徐工机械	0.645489	0.513903	2.9184e+09	0.117672	0.36678	0.0967203
000425	2011000425	2011	2011-12-31	A	8.36764e+09	3.47135e+10	2.97573e+10	2.56907e+09	24.2704	1.95587e+10	徐工机械	0.399675	0.563431	3.3786e+09	0.0973279	0.241049	0.0740078
000425	2012000425	2012	2012-12-31	A	6.98242e+09	4.53589e+10	4.00362e+10	5.86608e+09	24.5379	2.78359e+10	徐工机械	0.306665	0.613681	2.46578e+09	0.0543615	0.153937	0.129326
000425	2013000425	2013	2013-12-31	A	6.6055e+09	4.90967e+10	4.72278e+10	6.12873e+09	24.6171	2.93846e+10	徐工机械	0.0824051	0.598504	1.548e+09	0.0315295	0.13454	0.12483
000425	2014000425	2014	2014-12-31	A	5.1581e+09	4.88505e+10	4.89736e+10	8.19065e+09	24.612	2.84116e+10	徐工机械	-0.0050147	0.581602	4.06922e+08	0.00832994	0.105589	0.167667
000425	2015000425	2015	2015-12-31	A	4.9995e+09	4.27079e+10	4.57792e+10	6.02766e+09	24.4777	2.21038e+10	徐工机械	-0.125743	0.517557	-6.26815e+07	-0.00146768	0.117063	0.141137
000425	2016000425	2016	2016-12-31	A	4.93648e+09	4.39771e+10	4.33425e+10	7.54698e+09	24.5069	2.34955e+10	徐工机械	0.029716	0.534267	2.16591e+08	0.00492508	0.112251	0.171612
000425	2017000425	2017	2017-12-31	A	6.94046e+09	4.977e+10	4.68735e+10	7.19217e+09	24.6307	2.57142e+10	徐工机械	0.131727	0.516661	1.02876e+09	0.0206703	0.139451	0.144508
000425	2018000425	2018	2018-12-31	A	1.12953e+10	6.12499e+10	5.551e+10	7.17891e+09	24.8382	3.09094e+10	徐工机械	0.230658	0.504644	2.05565e+09	0.0335617	0.184414	0.117207
000425	2019000425	2019	2019-12-31	A	1.57769e+10	7.72917e+10	6.92708e+10	7.59618e+09	25.0709	4.36455e+10	徐工机械	0.261907	0.564685	3.64538e+09	0.0471639	0.204121	0.0982794
000425	2020000425	2020	2020-12-31	A	1.70213e+10	9.17972e+10	8.45444e+10	7.97209e+09	25.2428	5.76265e+10	徐工机械	0.187673	0.627759	3.74568e+09	0.0408039	0.185423	0.0868446
000425	2021000425	2021	2021-12-31	A	2.30768e+10	1.10029e+11	1.00913e+11	8.60941e+09	25.424	7.28599e+10	徐工机械	0.198611	0.662188	5.64722e+09	0.0513248	0.209733	0.0782467
000488	2006000488	2006	2006-12-31	A	8.2627e+08	2.0548e+10	6.52885e+10	1.00528e+10	23.746	1.27984e+10	晨鸣纸业	-0.813249	0.622853	7.47489e+08	0.0363777	0.0402117	0.489235
000488	2007000488	2007	2007-12-31	A	7.40622e+08	2.20111e+10	2.12795e+10	1.32432e+10	23.8148	1.14305e+10	晨鸣纸业	0.0712049	0.519308	1.21854e+09	0.0553603	0.0336476	0.601658
000488	2008000488	2008	2008-12-31	A	2.85342e+09	2.62995e+10	2.41553e+10	1.42134e+10	23.9928	1.22777e+10	晨鸣纸业	0.194828	0.466842	1.25954e+09	0.0478922	0.108497	0.540445
000488	2009000488	2009	2009-12-31	A	2.89292e+09	2.82131e+10	2.72563e+10	1.35296e+10	24.0631	1.3476e+10	晨鸣纸业	0.0727614	0.477652	9.53911e+08	0.033811	0.102538	0.47955
000488	2010000488	2010	2010-12-31	A	1.95185e+09	3.50771e+10	3.16451e+10	1.28824e+10	24.2808	1.98169e+10	晨鸣纸业	0.243293	0.564953	1.30166e+09	0.0371085	0.0556447	0.367258
000488	2011000488	2011	2011-12-31	A	3.52994e+09	4.56308e+10	4.0354e+10	2.27409e+10	24.5438	3.06431e+10	晨鸣纸业	0.300871	0.671543	5.88727e+08	0.012902	0.0773586	0.498367
000488	2012000488	2012	2012-12-31	A	4.45622e+09	4.77254e+10	4.66781e+10	1.97513e+10	24.5887	3.338e+10	晨鸣纸业	0.045903	0.699418	4.66863e+07	0.000978226	0.093372	0.413854
000488	2013000488	2013	2013-12-31	A	2.54773e+09	4.75219e+10	4.76237e+10	2.11816e+10	24.5845	3.28835e+10	晨鸣纸业	-0.00426478	0.691966	6.90353e+08	0.0145271	0.0536117	0.445724
000488	2014000488	2014	2014-12-31	A	5.47566e+09	5.6822e+10	5.2172e+10	2.47447e+10	24.7632	4.2474e+10	晨鸣纸业	0.195702	0.747491	4.53309e+08	0.0079777	0.0963651	0.435478
000488	2015000488	2015	2015-12-31	A	8.98433e+09	7.79617e+10	6.73919e+10	2.41697e+10	25.0795	6.07028e+10	晨鸣纸业	0.372033	0.778623	9.77932e+08	0.0125437	0.11524	0.310021
000488	2016000488	2016	2016-12-31	A	1.01099e+10	8.22854e+10	8.01235e+10	2.88116e+10	25.1335	5.97205e+10	晨鸣纸业	0.0554587	0.725773	2.02261e+09	0.0245804	0.122864	0.350142
000488	2017000488	2017	2017-12-31	A	1.44435e+10	1.05625e+11	9.39552e+10	2.82275e+10	25.3832	7.53509e+10	晨鸣纸业	0.283644	0.713381	3.75896e+09	0.0355878	0.136743	0.267242
000488	2018000488	2018	2018-12-31	A	1.92928e+10	1.05319e+11	1.05472e+11	2.7914e+10	25.3803	7.9447e+10	晨鸣纸业	-0.00290046	0.754349	2.56474e+09	0.0243522	0.183185	0.265043
000488	2019000488	2019	2019-12-31	A	1.93065e+10	9.79589e+10	1.01639e+11	3.44399e+10	25.3078	7.16191e+10	晨鸣纸业	-0.0698814	0.731114	1.7533e+09	0.0178983	0.197088	0.351575
000488	2020000488	2020	2020-12-31	A	1.77595e+10	9.15755e+10	9.47672e+10	3.76517e+10	25.2404	6.57752e+10	晨鸣纸业	-0.0651646	0.718262	1.90621e+09	0.0208158	0.193933	0.411155
000488	2021000488	2021	2021-12-31	A	1.41198e+10	8.28415e+10	8.72085e+10	3.56535e+10	25.1402	6.02946e+10	晨鸣纸业	-0.0953749	0.727832	2.08968e+09	0.0252251	0.170443	0.430382
000505	2006000505	2006	2006-12-31	A	2.5357e+07	7.39723e+08	4.17906e+10	1.54616e+07	20.4218	4.99183e+08	*ST 珠江	-0.991071	0.674824	6.75722e+07	0.091348	0.0342791	0.0209019
000505	2007000505	2007	2007-12-31	A	1.10933e+08	9.39167e+08	8.39445e+08	2.81826e+08	20.6605	7.28984e+08	珠江控股	0.26962	0.776203	-3.03636e+07	-0.0323304	0.118119	0.300081
000505	2008000505	2008	2008-12-31	A	3.66555e+07	9.75123e+08	9.57145e+08	2.80666e+08	20.6981	8.44717e+08	珠江控股	0.0382846	0.866267	-7.97771e+07	-0.0818124	0.0375907	0.287826
000505	2009000505	2009	2009-12-31	A	2.91787e+08	2.0337e+09	1.50441e+09	2.64815e+08	21.4331	1.36782e+09	*ST 珠江	1.08558	0.672578	8.09261e+07	0.0397926	0.143476	0.130214
000505	2010000505	2010	2010-12-31	A	1.36377e+08	1.44889e+09	1.74129e+09	3.34513e+08	21.0941	9.3037e+08	ST 珠江	-0.28756	0.642128	3.61802e+07	0.0249711	0.0941253	0.230876
000505	2011000505	2011	2011-12-31	A	5.25078e+07	1.31195e+09	1.38042e+09	3.25412e+08	20.9948	9.1227e+08	ST 珠江	-0.0945111	0.695355	-4.92184e+07	-0.0375154	0.0400228	0.248037
000505	2012000505	2012	2012-12-31	A	6.57629e+07	1.42476e+09	1.36836e+09	3.34322e+08	21.0773	1.17316e+09	ST 珠江	0.08599	0.823408	-1.26972e+08	-0.0891177	0.046157	0.23465
000505	2013000505	2013	2013-12-31	A	6.23622e+07	1.23771e+09	1.33124e+09	4.52747e+08	20.9365	1.10975e+09	*ST 珠江	-0.131285	0.896609	8.66678e+06	0.00700225	0.050385	0.365793
000505	2014000505	2014	2014-12-31	A	9.74042e+07	1.64544e+09	1.44158e+09	4.36893e+08	21.2213	1.62638e+09	珠江控股	0.329416	0.988419	-1.80755e+08	-0.109853	0.0591966	0.265518
000505	2015000505	2015	2015-12-31	A	2.05762e+08	1.71444e+09	1.67994e+09	4.09327e+08	21.2624	1.94764e+09	珠江控股	0.0419386	1.13602	-1.27121e+08	-0.0741473	0.120017	0.238752
000505	2016000505	2016	2016-12-31	A	2.46504e+08	1.38547e+09	1.54996e+09	2.2041e+08	21.0493	1.32448e+09	*ST 珠江	-0.191884	0.955978	7.74797e+07	0.0559231	0.177921	0.159087
000505	2017000505	2017	2017-12-31	A	1.01444e+09	6.08238e+09	3.73393e+09	1.33341e+09	22.5287	3.48196e+09	珠江控股	3.39012	0.572467	2.08696e+08	0.0343116	0.166783	0.219225
000505	2018000505	2018	2018-12-31	A	9.2487e+08	4.91715e+09	5.49977e+09	1.2718e+09	22.316	2.07808e+09	京粮控股	-0.191575	0.422619	2.11126e+08	0.0429367	0.188091	0.258646
000505	2019000505	2019	2019-12-31	A	5.57169e+08	5.23127e+09	5.07421e+09	1.21045e+09	22.3779	2.24017e+09	京粮控股	0.0638821	0.428227	1.78638e+08	0.0341482	0.106507	0.231388
000505	2020000505	2020	2020-12-31	A	3.35466e+08	5.6955e+09	5.46339e+09	1.13114e+09	22.4629	2.59633e+09	京粮控股	0.0887429	0.455856	2.19224e+08	0.0384908	0.0589002	0.198603
000505	2021000505	2021	2021-12-31	A	5.07145e+08	6.0466e+09	5.87105e+09	1.12076e+09	22.5228	2.73445e+09	京粮控股	0.0616443	0.452229	2.39234e+08	0.039565	0.0838727	0.185353
000510	2006000510	2006	2006-12-31	A	4.51004e+08	2725853394	4.38623e+09	1.0996e+09	21.726	1.55452e+09	金路集团	-0.549192	0.570286	7.01017e+07	0.0257173	0.165454	0.403396
000510	2007000510	2007	2007-12-31	A	3.00674e+08	2.74511e+09	2.73548e+09	1.50486e+09	21.7331	1.52229e+09	金路集团	0.00706362	0.554548	8.09406e+07	0.0294854	0.109531	0.548199
000510	2008000510	2008	2008-12-31	A	2.89289e+08	2.67095e+09	2.70803e+09	1.43067e+09	21.7057	1.54594e+09	金路集团	-0.0270158	0.578799	-6.5195e+07	-0.024409	0.108309	0.53564
000510	2009000510	2009	2009-12-31	A	5.22988e+08	2.80704e+09	2.73899e+09	1.45096e+09	21.7554	1.65408e+09	金路集团	0.0509524	0.589261	7.46772e+06	0.00266035	0.186313	0.516902
000510	2010000510	2010	2010-12-31	A	7.75348e+08	2.41933e+09	2.61319e+09	1.19128e+09	21.6068	1.2421e+09	金路集团	-0.138119	0.513404	8.31482e+07	0.0343682	0.32048	0.4924
000510	2011000510	2011	2011-12-31	A	3.24422e+08	2.35408e+09	2.38671e+09	1.3885e+09	21.5794	1.23567e+09	金路集团	-0.0269714	0.524906	-1.15874e+08	-0.0492227	0.137813	0.589825
000510	2012000510	2012	2012-12-31	A	3.3885e+08	2.30127e+09	2.32768e+09	1.36983e+09	21.5567	1.17135e+09	金路集团	-0.022432	0.509003	4.32289e+06	0.00187848	0.147245	0.595248
000510	2013000510	2013	2013-12-31	A	8.24562e+07	1.84215e+09	2.07171e+09	1.25507e+09	21.3342	9.00276e+08	金路集团	-0.19951	0.48871	-1.91155e+08	-0.103768	0.0447609	0.681309
000510	2014000510	2014	2014-12-31	A	2.20367e+08	1.80377e+09	1.82296e+09	1.13027e+09	21.3131	1.00862e+09	金路集团	-0.0208303	0.559173	-1.46259e+08	-0.081085	0.12217	0.626613
000510	2015000510	2015	2015-12-31	A	1.72959e+08	1.54253e+09	1.67315e+09	1.01316e+09	21.1567	7.46653e+08	*ST 金路	-0.144834	0.484045	6.53726e+06	0.00423802	0.112127	0.656818
000510	2016000510	2016	2016-12-31	A	4.56672e+07	1.32171e+09	1.43212e+09	9.45023e+08	21.0022	4.74294e+08	金路集团	-0.143156	0.35885	5.43209e+07	0.0410991	0.0345518	0.715003
000510	2017000510	2017	2017-12-31	A	1.2999e+08	1.50077e+09	1.41124e+09	9.03003e+08	21.1292	6.2446e+08	金路集团	0.135483	0.416092	4.2288e+07	0.0281775	0.0866156	0.601691
000510	2018000510	2018	2018-12-31	A	1.24064e+08	1.48447e+09	1.49262e+09	8.57146e+08	21.1183	5.28857e+08	金路集团	-0.0108627	0.35626	1.02866e+08	0.0692946	0.0835748	0.577408
000510	2019000510	2019	2019-12-31	A	1.06385e+08	1.6105e+09	1.54749e+09	8.05512e+08	21.1998	5.60284e+08	新金路	0.084898	0.347894	6.47302e+07	0.0401926	0.0660568	0.500162
000510	2020000510	2020	2020-12-31	A	1.79035e+08	1.81642e+09	1.71346e+09	9.32974e+08	21.3201	7.21425e+08	新金路	0.127858	0.39717	7.54264e+07	0.0415248	0.0985651	0.513635
000510	2021000510	2021	2021-12-31	A	5.23092e+08	2.17637e+09	1.99639e+09	9.86099e+08	21.5009	8.14015e+08	新金路	0.19817	0.374023	3.03518e+08	0.139461	0.24035	0.453092
000511	2006000511	2006	2006-12-31	A	5.01718e+07	2.60375e+09	2.39006e+09	1.84755e+08	21.6802	1.35414e+09	银基发展	0.196371	0.520074	7.41941e+07	0.0284951	0.0192691	0.0709571
000511	2007000511	2007	2007-12-31	A	7.0674e+07	2.16072e+09	2.38224e+09	1.55753e+08	21.4937	8.64058e+08	银基发展	-0.17015	0.399893	1.41683e+08	0.0655719	0.0327085	0.0720839
000511	2008000511	2008	2008-12-31	A	4.48531e+07	2.09505e+09	2.12789e+09	1.46606e+08	21.4628	696622928	银基发展	-0.0303937	0.332509	1.29114e+08	0.0616282	0.0214091	0.0699773
000511	2009000511	2009	2009-12-31	A	3.54193e+08	3.44524e+09	2.77015e+09	1.37586e+08	21.9603	1.92347e+09	银基发展	0.644468	0.558298	1.23342e+08	0.0358008	0.102806	0.039935
000511	2010000511	2010	2010-12-31	A	3.05562e+08	3.68876e+09	3.567e+09	1.50146e+08	22.0286	2.12718e+09	银基发展	0.0706833	0.576666	3.9811e+07	0.0107925	0.0828358	0.0407036
000511	2011000511	2011	2011-12-31	A	7.16679e+07	3.55396e+09	3.62136e+09	1.45262e+08	21.9913	2.00675e+09	银基发展	-0.0365443	0.564651	-1.43674e+07	-0.00404263	0.0201656	0.0408732
000511	2012000511	2012	2012-12-31	A	2.07502e+08	3.94075e+09	3.74736e+09	3.26141e+07	22.0946	2.30795e+09	银基发展	0.108834	0.585663	7.40382e+07	0.0187878	0.0526555	0.00827612
000511	2013000511	2013	2013-12-31	A	6.06642e+07	3.39531e+09	3.66803e+09	5.14757e+06	21.9457	1.72264e+09	银基发展	-0.138411	0.507358	4.67155e+07	0.0137588	0.0178671	0.00151608
000511	2014000511	2014	2014-12-31	A	5.79223e+08	3.62754e+09	3.51142e+09	3.06785e+06	22.0118	2.22947e+09	烯碳新材	0.0683975	0.614595	-2.71358e+08	-0.074805	0.159674	0.000845712
000511	2015000511	2015	2015-12-31	A	6.65101e+08	3.80725e+09	3.7174e+09	2.2055e+06	22.0602	2.39181e+09	烯碳新材	0.049541	0.628225	-1.74099e+07	-0.00457282	0.174693	0.000579288
000511	2016000511	2016	2016-12-31	A	5.58561e+07	3.6419e+09	3.72457e+09	4.87695e+06	22.0158	2.29158e+09	*ST 烯碳	-0.0434317	0.629227	-4.74959e+08	-0.130415	0.0153371	0.00133912
000511	2017000511	2017	2017-12-31	A	2.13248e+07	3.28359e+09	3.46274e+09	5.24708e+07	21.9122	2.32174e+09	*ST 烯碳	-0.0983842	0.707074	6.4421e+07	0.0196191	0.00649436	0.0159797
000513	2006000513	2006	2006-12-31	A	2.83852e+08	2.4584e+09	2.87099e+09	9.39432e+08	21.6228	1.07987e+09	丽珠集团	-0.251308	0.439259	1.49326e+08	0.060741	0.115462	0.382132
000513	2007000513	2007	2007-12-31	A	2.82663e+08	2.94572e+09	2.70206e+09	9.55219e+08	21.8036	9.54798e+08	丽珠集团	0.198228	0.32413	5.23381e+08	0.177675	0.0959571	0.324273
000513	2008000513	2008	2008-12-31	A	5.40184e+08	2.92381e+09	2.93477e+09	9.22704e+08	21.7962	1.08929e+09	丽珠集团	-0.00743797	0.372558	7.29073e+07	0.0249357	0.184753	0.315582
000513	2009000513	2009	2009-12-31	A	5.88532e+08	3.12438e+09	3.0241e+09	8.20918e+08	21.8625	8.98918e+08	丽珠集团	0.0685966	0.287711	5.13794e+08	0.164447	0.188368	0.262746
000513	2010000513	2010	2010-12-31	A	8.63932e+08	3.66199e+09	3.39318e+09	8.03942e+08	22.0213	1.02284e+09	丽珠集团	0.172071	0.279313	4.5249e+08	0.123564	0.235919	0.219537
000513	2011000513	2011	2011-12-31	A	1.44774e+09	4.60291e+09	4.13245e+09	1.09057e+09	22.25	1.59129e+09	丽珠集团	0.256941	0.345714	3.87798e+08	0.0842507	0.314528	0.23693
000513	2012000513	2012	2012-12-31	A	1.22133e+09	5.63375e+09	5.11833e+09	1.12729e+09	22.452	2.45363e+09	丽珠集团	0.223955	0.435524	4.75223e+08	0.0843528	0.216788	0.200095
000513	2013000513	2013	2013-12-31	A	7.61044e+08	6.56601e+09	6.09988e+09	1.97691e+09	22.6052	2.96149e+09	丽珠集团	0.165476	0.451033	5.23987e+08	0.0798029	0.115907	0.301083
000513	2014000513	2014	2014-12-31	A	7.15706e+08	7.30261e+09	6.93431e+09	2.94357e+09	22.7115	3.22018e+09	丽珠集团	0.112184	0.440964	5.53622e+08	0.0758116	0.0980069	0.403085
000513	2015000513	2015	2015-12-31	A	7.98295e+08	8.07754e+09	7.69007e+09	3.32377e+09	22.8124	3.26764e+09	丽珠集团	0.106117	0.404534	6.59563e+08	0.081654	0.098829	0.411482
000513	2016000513	2016	2016-12-31	A	2.06192e+09	1.05293e+10	9.3034e+09	3.34098e+09	23.0774	3.42362e+09	丽珠集团	0.303524	0.325153	8.29916e+08	0.0788199	0.195828	0.317304
000513	2017000513	2017	2017-12-31	A	7.41578e+09	1.58977e+10	1.32135e+10	3.32122e+09	23.4894	4.66411e+09	丽珠集团	0.509862	0.293382	4.4877e+09	0.282286	0.466468	0.208911
000513	2018000513	2018	2018-12-31	A	8.58793e+09	1.74373e+10	1.66675e+10	3217576074	23.5819	5.68747e+09	丽珠集团	0.096845	0.326166	1.18171e+09	0.0677692	0.492502	0.184522
000513	2019000513	2019	2019-12-31	A	8.85541e+09	1.79765e+10	1.77069e+10	3.1601e+09	23.6123	5.70123e+09	丽珠集团	0.0309173	0.317149	1.46158e+09	0.0813051	0.492611	0.175791
000513	2020000513	2020	2020-12-31	A	9.95375e+09	2.05908e+10	1.92836e+10	3.30308e+09	23.7481	6.95073e+09	丽珠集团	0.145432	0.337565	2.13133e+09	0.103509	0.483407	0.160415
000513	2021000513	2021	2021-12-31	A	9.14637e+09	2.23719e+10	2.14814e+10	3.66973e+09	23.8311	8.06089e+09	丽珠集团	0.0864997	0.360313	1.9521e+09	0.0872568	0.408833	0.164033
000515	2006000515	2006	2006-12-31	A	5.04137e+07	6.62143e+08	1.1517e+10	4.5749e+08	20.311	2.94853e+08	攀渝钛业	-0.970403	0.445301	1.96207e+07	0.0296322	0.0761372	0.690923
000515	2007000515	2007	2007-12-31	A	3.32984e+07	6.84531e+08	6.73337e+08	4.14644e+08	20.3442	3.1005e+08	攀渝钛业	0.0338115	0.452938	1.29008e+07	0.0188462	0.0486441	0.605734
000515	2008000515	2008	2008-12-31	A	2.74763e+07	6.29028e+08	6.56779e+08	4.10844e+08	20.2597	3.55117e+08	攀渝钛业	-0.0810819	0.564549	-1.0257e+08	-0.163061	0.0436806	0.653142
000518	2006000518	2006	2006-12-31	A	1.93859e+08	1.22853e+09	9.2878e+08	4.1804e+08	20.9291	2.17361e+08	四环生物	0.953065	0.176927	6.62827e+06	0.00539528	0.157798	0.340276
000518	2007000518	2007	2007-12-31	A	7.50071e+07	8.83262e+08	1.0559e+09	3.171e+08	20.5991	4.94983e+07	四环生物	-0.281042	0.0560403	-1.78223e+08	-0.201778	0.0849205	0.35901
000518	2008000518	2008	2008-12-31	A	6.4697e+07	7.76067e+08	8.29665e+08	2.69339e+08	20.4697	8.3207e+07	四环生物	-0.121362	0.107216	-1.40904e+08	-0.181561	0.0833652	0.347056
000518	2009000518	2009	2009-12-31	A	7.14079e+07	7.52694e+08	7.64381e+08	2.6658e+08	20.4392	4.03174e+07	*ST 生物	-0.0301178	0.0535642	2.33413e+07	0.0310104	0.0948697	0.354167
000518	2010000518	2010	2010-12-31	A	1.34579e+08	9.62042e+08	8.57368e+08	2.51338e+08	20.6846	8.23183e+07	四环生物	0.278132	0.0855663	9.29731e+06	0.00966414	0.139889	0.261255
000518	2011000518	2011	2011-12-31	A	2.00822e+08	9.69936e+08	9.65989e+08	2.24707e+08	20.6927	5.41738e+07	四环生物	0.00820566	0.055853	2.45172e+06	0.00252772	0.207046	0.231672
000518	2012000518	2012	2012-12-31	A	1.96136e+08	9.12853e+08	9.41395e+08	2.23591e+08	20.6321	8.26106e+07	四环生物	-0.0588522	0.0904971	1.44803e+07	0.0158627	0.21486	0.244936
000518	2013000518	2013	2013-12-31	A	1.39763e+08	8.22584e+08	8.67719e+08	2.09606e+08	20.528	9.18059e+07	四环生物	-0.0988871	0.111607	-9.94647e+07	-0.120917	0.169907	0.254815
000518	2014000518	2014	2014-12-31	A	3.47471e+07	8.18082e+08	8.20333e+08	2.51634e+08	20.5225	9.64905e+07	四环生物	-0.0054723	0.117947	-9.18625e+06	-0.011229	0.0424738	0.30759
000518	2015000518	2015	2015-12-31	A	2.40917e+07	8.34528e+08	8.26305e+08	2.61942e+08	20.5424	2.25839e+08	四环生物	0.0201022	0.270619	-1.12903e+08	-0.13529	0.0288686	0.313881
000518	2016000518	2016	2016-12-31	A	6.49499e+07	1.01736e+09	9.25943e+08	2.38815e+08	20.7405	4.06263e+08	四环生物	0.219082	0.399331	5.60866e+06	0.00551297	0.0638417	0.234741
000518	2017000518	2017	2017-12-31	A	4.07283e+07	9.31628e+08	9.74493e+08	7.33762e+07	20.6524	2.56083e+08	四环生物	-0.0842668	0.274877	1.06503e+07	0.011432	0.0437174	0.0787612
000518	2018000518	2018	2018-12-31	A	3.94296e+07	9.25876e+08	9.28752e+08	8.32525e+07	20.6463	2.83074e+08	四环生物	-0.00617452	0.305737	-2.97167e+07	-0.0320958	0.0425863	0.0899176
000518	2019000518	2019	2019-12-31	A	5.30806e+07	9.15826e+08	9.20851e+08	8.093e+07	20.6353	2.55512e+08	四环生物	-0.0108546	0.278996	1.74961e+07	0.0191042	0.0579592	0.0883683
000518	2020000518	2020	2020-12-31	A	5.45915e+07	8.23708e+08	8.69767e+08	7.17719e+07	20.5293	1.3866e+08	四环生物	-0.100585	0.168336	2.76565e+07	0.0335756	0.0662753	0.0871327
000518	2021000518	2021	2021-12-31	A	3.81113e+07	7.99312e+08	8.1151e+08	5.76795e+07	20.4993	1.52536e+08	四环生物	-0.0296167	0.190834	-3.82716e+07	-0.0478807	0.0476801	0.0721615
000519	2006000519	2006	2006-12-31	A	6.66357e+07	5.09369e+08	6.54341e+08	1.31925e+08	20.0487	1.34709e+08	银河动力	-0.362741	0.264462	3.09939e+07	0.0608477	0.13082	0.258996
000519	2007000519	2007	2007-12-31	A	1.01581e+08	5.15165e+08	5.12267e+08	1.29085e+08	20.06	1.50691e+08	银河动力	0.0113792	0.29251	1.04507e+07	0.0202861	0.197181	0.25057
000519	2008000519	2008	2008-12-31	A	2.72153e+07	4.66072e+08	4.90619e+08	1.67874e+08	19.9599	1.17491e+08	银河动力	-0.0952955	0.252087	-2.74929e+07	-0.0589884	0.0583929	0.360188
000519	2009000519	2009	2009-12-31	A	3.35818e+07	5.14021e+08	4.90047e+08	1.56106e+08	20.0578	1.62468e+08	银河动力	0.102878	0.316073	2.97134e+06	0.00578058	0.0653316	0.303696
000519	2010000519	2010	2010-12-31	A	1.44207e+07	4.80406e+08	4.97213e+08	1.52748e+08	19.9901	1.18e+08	江南红箭	-0.0653955	0.245625	1.13533e+07	0.0236328	0.0300177	0.317957
000519	2011000519	2011	2011-12-31	A	1.23776e+07	4.72076e+08	4.76241e+08	1.34452e+08	19.9727	1.20951e+08	江南红箭	-0.017339	0.256212	-1.12813e+07	-0.0238973	0.0262194	0.284809
000519	2012000519	2012	2012-12-31	A	1.78046e+07	4.74204e+08	4.7314e+08	1.30609e+08	19.9771	1.19583e+08	江南红箭	0.00450794	0.252177	3.49619e+06	0.00737274	0.0375463	0.275429
000519	2013000519	2013	2013-12-31	A	1.34921e+09	4.9186e+09	2.6964e+09	1.49006e+09	22.3163	1.31156e+09	江南红箭	9.37231	0.266653	3.79555e+08	0.0771673	0.274307	0.302945
000519	2014000519	2014	2014-12-31	A	5.41839e+08	4.90829e+09	4.91344e+09	1.62907e+09	22.3142	9.21361e+08	江南红箭	-0.0020955	0.187715	3.95747e+08	0.0806284	0.110393	0.331902
000519	2015000519	2015	2015-12-31	A	3.64828e+08	5.1557e+09	5.03199e+09	1.801e+09	22.3634	9.90018e+08	江南红箭	0.050407	0.192024	2.25762e+08	0.0437888	0.0707621	0.349322
000519	2016000519	2016	2016-12-31	A	2.74612e+09	1.02607e+10	7.7082e+09	2.53948e+09	23.0516	2.89656e+09	江南红箭	0.990166	0.282296	1.55325e+08	0.0151379	0.267634	0.247496
000519	2017000519	2017	2017-12-31	A	2.33174e+09	9.72862e+09	9.99466e+09	2.43424e+09	22.9983	2.20122e+09	中兵红箭	-0.0518559	0.226262	1.20255e+08	0.0123609	0.239678	0.250214
000519	2018000519	2018	2018-12-31	A	3.18187e+09	1.04225e+10	1.00756e+10	2.22159e+09	23.0672	2.56066e+09	中兵红箭	0.0713253	0.245685	3.47663e+08	0.0333569	0.305288	0.213153
000519	2019000519	2019	2019-12-31	A	3.89206e+09	1.10112e+10	1.07169e+10	2.20655e+09	23.1222	2.82312e+09	中兵红箭	0.0564838	0.256386	2.55219e+08	0.0231781	0.353463	0.200391
000519	2020000519	2020	2020-12-31	A	5.35859e+09	1.21667e+10	1.15889e+10	2.50577e+09	23.222	3.64915e+09	中兵红箭	0.104933	0.29993	2.7456e+08	0.0225666	0.440432	0.205953
000519	2021000519	2021	2021-12-31	A	6.37928e+09	1.40308e+10	1.30987e+10	2.7892e+09	23.3645	5.01982e+09	中兵红箭	0.153212	0.357772	4.85335e+08	0.0345908	0.454664	0.198792
000521	2006000521	2006	2006-12-31	A	2.87162e+08	2.37251e+09	8.20163e+09	4.75102e+08	21.5872	1.4787e+09	S 美菱	-0.830907	0.623267	1.25485e+07	0.00528915	0.121037	0.200253
000521	2007000521	2007	2007-12-31	A	3.90637e+08	2.94039e+09	2.65645e+09	2.7831e+08	21.8018	2.00956e+09	美菱电器	0.239363	0.683432	1.77128e+07	0.00602394	0.132852	0.0946505
000521	2008000521	2008	2008-12-31	A	3.38231e+08	3.39031e+09	3.16535e+09	6.67232e+08	21.9442	2.31335e+09	美菱电器	0.153013	0.682342	2.56361e+07	0.00756157	0.0997639	0.196805
000521	2009000521	2009	2009-12-31	A	7.47572e+08	4.78693e+09	4.08862e+09	8.02672e+08	22.2892	3.43737e+09	美菱电器	0.411944	0.718073	3.01176e+08	0.0629163	0.156169	0.16768
000521	2010000521	2010	2010-12-31	A	1.98644e+09	7.11616e+09	5.95155e+09	8.65234e+08	22.6856	4.36997e+09	美菱电器	0.486581	0.614091	3.26495e+08	0.0458808	0.279145	0.121587
000521	2011000521	2011	2011-12-31	A	1.40167e+09	7.60256e+09	7.35936e+09	9.35911e+08	22.7518	4.74833e+09	美菱电器	0.0683514	0.624569	8.90369e+07	0.0117114	0.184369	0.123105
000521	2012000521	2012	2012-12-31	A	1.70131e+09	7.88614e+09	7.74435e+09	1.24389e+09	22.7884	4.90467e+09	美菱电器	0.0373002	0.621935	1.61177e+08	0.0204381	0.215734	0.157731
000521	2013000521	2013	2013-12-31	A	2.26619e+09	8.52217e+09	8.20416e+09	1.13875e+09	22.8659	5.31444e+09	美菱电器	0.0806518	0.623602	2.76136e+08	0.0324021	0.265917	0.133622
000521	2014000521	2014	2014-12-31	A	2.66522e+09	9.00901e+09	8.76559e+09	1.22376e+09	22.9215	5.57063e+09	美菱电器	0.0571266	0.61834	2.80407e+08	0.0311252	0.295839	0.135838
000521	2015000521	2015	2015-12-31	A	2.06734e+09	9.06622e+09	9.03762e+09	1.22083e+09	22.9278	5.64641e+09	美菱电器	0.00635024	0.622796	2.12202e+07	0.00234058	0.228026	0.134657
000521	2016000521	2016	2016-12-31	A	4.05887e+09	1.25076e+10	1.07869e+10	1.20409e+09	23.2496	7.34149e+09	美菱电器	0.379579	0.586964	2.2017e+08	0.0176029	0.324513	0.0962692
000521	2017000521	2017	2017-12-31	A	5.28308e+09	1.59615e+10	1.42345e+10	1.43943e+09	23.4934	1.08043e+10	美菱电器	0.276148	0.676899	3.60945e+07	0.00226135	0.330989	0.0901811
000521	2018000521	2018	2018-12-31	A	4.59608e+09	1.55618e+10	1.57617e+10	1.73396e+09	23.4681	1.04263e+10	长虹美菱	-0.0250416	0.66999	3.48758e+07	0.00224111	0.295343	0.111424
000521	2019000521	2019	2019-12-31	A	5.4996e+09	1.42022e+10	1.4882e+10	2.18057e+09	23.3767	9.09026e+09	长虹美菱	-0.0873662	0.640058	4.35122e+07	0.00306376	0.387235	0.153537
000521	2020000521	2020	2020-12-31	A	6.59479e+09	1.61034e+10	1.51528e+10	2.39186e+09	23.5023	1.11413e+10	长虹美菱	0.133861	0.69186	-7.91221e+07	-0.00491339	0.409529	0.148532
000521	2021000521	2021	2021-12-31	A	5.93882e+09	1.51905e+10	1.56469e+10	2.30312e+09	23.4439	1.01957e+10	长虹美菱	-0.0566892	0.671189	8.70927e+07	0.00573337	0.390957	0.151616
000522	2006000522	2006	2006-12-31	A	2.34143e+08	2.7888e+09	8.98964e+09	9.77607e+08	21.7489	2.05573e+09	白云山A	-0.816411	0.737138	1.65073e+07	0.00591913	0.0839584	0.350547
000522	2007000522	2007	2007-12-31	A	2.0156e+08	2.91355e+09	2.85117e+09	8.47225e+08	21.7926	2.13334e+09	白云山A	0.0447309	0.732213	1.36731e+08	0.0469295	0.0691803	0.290788
000522	2008000522	2008	2008-12-31	A	1.62476e+08	2.81431e+09	2.86393e+09	7.28364e+08	21.758	1.9583e+09	白云山A	-0.034061	0.695836	8.39861e+07	0.0298425	0.057732	0.258807
000522	2009000522	2009	2009-12-31	A	3.25447e+08	2.94505e+09	2.87968e+09	6.77223e+08	21.8034	1.97689e+09	白云山A	0.0464572	0.671257	1.21168e+08	0.041143	0.110506	0.229953
000522	2010000522	2010	2010-12-31	A	3.40854e+08	3.05531e+09	3.00018e+09	6.47029e+08	21.8401	1.89039e+09	白云山A	0.0374378	0.618722	2.19061e+08	0.0716984	0.111561	0.211772
000522	2011000522	2011	2011-12-31	A	2.68133e+08	3.14736e+09	3.10134e+09	6.46432e+08	21.8698	1.73978e+09	白云山A	0.0301279	0.552773	2.80216e+08	0.089032	0.085193	0.205388
000522	2012000522	2012	2012-12-31	A	3.95734e+08	3.49951e+09	3.32344e+09	6.58888e+08	21.9759	1.76662e+09	白云山A	0.111889	0.504818	3.73623e+08	0.106764	0.113083	0.18828
000523	2006000523	2006	2006-12-31	A	1.38701e+08	6.44315e+08	2.07191e+09	1.82619e+08	20.2837	2.14507e+08	广州浪奇	-0.815884	0.332922	1.08729e+07	0.0168751	0.215269	0.283431
000523	2007000523	2007	2007-12-31	A	7.65831e+07	7.03915e+08	6.74115e+08	1.67105e+08	20.3722	2.51924e+08	广州浪奇	0.092501	0.35789	1.09907e+07	0.0156137	0.108796	0.237394
000523	2008000523	2008	2008-12-31	A	8.74239e+07	6.715e+08	6.87708e+08	1.66344e+08	20.325	2.15861e+08	广州浪奇	-0.0460495	0.321461	5.99979e+06	0.00893491	0.130192	0.24772
000523	2009000523	2009	2009-12-31	A	1.58863e+08	7.58495e+08	7.14998e+08	155124533	20.4468	2.93712e+08	广州浪奇	0.129553	0.38723	9.14414e+06	0.0120556	0.209445	0.204516
000523	2010000523	2010	2010-12-31	A	1.75614e+08	9.32094e+08	8.45295e+08	1.44451e+08	20.6529	4.5588e+08	广州浪奇	0.228873	0.489093	1.43535e+07	0.0153992	0.188408	0.154975
000523	2011000523	2011	2011-12-31	A	5.29742e+08	1.51806e+09	1.22508e+09	1.41985e+08	21.1407	5.24826e+08	广州浪奇	0.628658	0.345721	1.82627e+07	0.0120303	0.34896	0.0935303
000523	2012000523	2012	2012-12-31	A	3.40748e+08	1.84056e+09	1.67931e+09	1.31479e+08	21.3333	8.26439e+08	广州浪奇	0.212438	0.449016	2.02228e+07	0.0109874	0.185133	0.0714346
000523	2013000523	2013	2013-12-31	A	3.14719e+08	2.49587e+09	2.16821e+09	4.93751e+08	21.6379	1.45237e+09	广州浪奇	0.356039	0.58191	3.28035e+07	0.0131431	0.126096	0.197827
000523	2014000523	2014	2014-12-31	A	2.33811e+08	3.01143e+09	2.75365e+09	4.57532e+08	21.8257	1.93527e+09	广州浪奇	0.206566	0.642641	3.99658e+07	0.0132714	0.0776414	0.151932
000523	2015000523	2015	2015-12-31	A	2.92262e+08	3.52994e+09	3.27069e+09	4.46646e+08	21.9845	2.42846e+09	广州浪奇	0.172183	0.68796	2.96702e+07	0.00840528	0.082795	0.126531
000523	2016000523	2016	2016-12-31	A	3.09863e+08	4.17027e+09	3.85011e+09	4.6379e+08	22.1512	2.38519e+09	广州浪奇	0.181398	0.571952	3.89921e+07	0.00935001	0.074303	0.111213
000523	2017000523	2017	2017-12-31	A	4.48971e+08	4.81264e+09	4.49145e+09	4.37682e+08	22.2945	2.97264e+09	广州浪奇	0.154035	0.617673	3.37996e+07	0.0070231	0.0932899	0.0909443
000523	2018000523	2018	2018-12-31	A	7.38735e+08	6.21165e+09	5.51214e+09	4.15156e+08	22.5497	4.54831e+09	广州浪奇	0.290695	0.732223	-1.83689e+08	-0.0295717	0.118927	0.066835
000523	2019000523	2019	2019-12-31	A	1.03217e+09	7.20649e+09	6.70907e+09	5.87386e+08	22.6982	5.7041e+09	广州浪奇	0.160158	0.791522	-1.10191e+08	-0.0152905	0.143229	0.0815079
000523	2020000523	2020	2020-12-31	A	9.29714e+08	3.39941e+09	5.30295e+09	5.62808e+08	21.9469	6.65115e+09	广州浪奇	-0.528284	1.95656	-4.74271e+09	-1.39516	0.273492	0.16556
000523	2021000523	2021	2021-12-31	A	8.92058e+08	2.70725e+09	3.05333e+09	7.94575e+08	21.7192	1.68422e+09	*ST 浪奇	-0.203613	0.622115	1.43445e+09	0.529853	0.329507	0.293499
000527	2006000527	2006	2006-12-31	A	1.12462e+09	1.2442e+10	7.57464e+09	3.31677e+09	23.2443	7.9431e+09	美的电器	3.59582	0.638409	7.67622e+08	0.0616959	0.0903887	0.266578
000527	2007000527	2007	2007-12-31	A	1.84467e+09	1.73262e+10	1.48841e+10	3.22561e+09	23.5755	1.1669e+10	美的电器	0.392555	0.673491	1.67437e+09	0.096638	0.106467	0.18617
000527	2008000527	2008	2008-12-31	A	2.28532e+09	2.33836e+10	2.03549e+10	5.02419e+09	23.8753	1.60911e+10	美的电器	0.349608	0.688136	1.5511e+09	0.0663329	0.0977319	0.21486
000527	2009000527	2009	2009-12-31	A	3855082140	31657627470	2.75206e+10	5694023840	24.1782	18929753180	美的电器	0.35384	0.597952	2513866250	0.0794079	0.121774	0.179863
000527	2010000527	2010	2010-12-31	A	5802686280	42054037520	36855832495	7672288740	24.4622	25671340680	美的电器	0.328401	0.610437	4043238620	0.0961439	0.137982	0.182439
000527	2011000527	2011	2011-12-31	A	11078305360	59550158970	50802098245	10714826460	24.8101	34392010020	美的电器	0.416039	0.57753	4540959870	0.0762544	0.186033	0.179929
000527	2012000527	2012	2012-12-31	A	11770987870	60899598830	60224878900	12527223990	24.8325	33505113560	美的电器	0.0226606	0.55017	4128845230	0.0677976	0.193285	0.205703
000528	2006000528	2006	2006-12-31	A	4.32469e+08	3.13394e+09	3.20168e+10	4.78515e+08	21.8656	1.24072e+09	柳工	-0.948539	0.395898	3.57887e+08	0.114197	0.137995	0.152688
000528	2007000528	2007	2007-12-31	A	3.88196e+08	4.28145e+09	3.7077e+09	5.9039e+08	22.1776	1.92973e+09	柳工	0.366154	0.450719	5.67191e+08	0.132476	0.0906693	0.137895
000528	2008000528	2008	2008-12-31	A	8.79084e+08	6.27246e+09	5.27695e+09	9.51881e+08	22.5594	3.62071e+09	柳工	0.465031	0.577239	3.42023e+08	0.0545277	0.14015	0.151756
000528	2009000528	2009	2009-12-31	A	1.99953e+09	9.56513e+09	7.91879e+09	1.29312e+09	22.9814	5.45732e+09	柳工	0.524942	0.570544	8.67442e+08	0.090688	0.209044	0.135192
000528	2010000528	2010	2010-12-31	A	4.92162e+09	1.85949e+10	1.408e+10	1.76955e+09	23.6462	1.01299e+10	柳工	0.944033	0.544765	1.54882e+09	0.0832927	0.264676	0.095163
000528	2011000528	2011	2011-12-31	A	3.16813e+09	2.27513e+10	2.06731e+10	2.17862e+09	23.8479	1.34088e+10	柳工	0.223524	0.589365	1.32603e+09	0.0582838	0.13925	0.0957578
000528	2012000528	2012	2012-12-31	A	3.5723e+09	2.25839e+10	2.26676e+10	2.62203e+09	23.8405	1.32552e+10	柳工	-0.00735807	0.586932	2.78809e+08	0.0123454	0.158179	0.116102
000528	2013000528	2013	2013-12-31	A	4.27673e+09	2.21799e+10	2.23819e+10	3.07839e+09	23.8225	1.28113e+10	柳工	-0.0178899	0.577607	3.31799e+08	0.0149594	0.19282	0.138792
000528	2014000528	2014	2014-12-31	A	3.94945e+09	20801901583	2.14909e+10	2.58296e+09	23.7583	1.16758e+10	柳工	-0.0621283	0.561288	1.93159e+08	0.00928563	0.18986	0.12417
000528	2015000528	2015	2015-12-31	A	4.26876e+09	2.03844e+10	2.05932e+10	2.42772e+09	23.738	1.14779e+10	柳工	-0.02007	0.563075	2.07652e+07	0.00101868	0.209413	0.119097
000528	2016000528	2016	2016-12-31	A	4.71428e+09	2.05841e+10	2.04843e+10	2.46675e+09	23.7478	1.17367e+10	柳工	0.00979643	0.570183	4.75696e+07	0.00231099	0.229025	0.119838
000528	2017000528	2017	2017-12-31	A	3.85636e+09	2.16581e+10	2.11211e+10	2.47478e+09	23.7986	1.2541e+10	柳工	0.0521738	0.579048	3.2225e+08	0.014879	0.178057	0.114266
000528	2018000528	2018	2018-12-31	A	3.99122e+09	2.6212e+10	2.3935e+10	2.72627e+09	23.9895	1.61145e+10	柳工	0.210265	0.614775	8.40966e+08	0.0320833	0.152267	0.104009
000528	2019000528	2019	2019-12-31	A	5.43482e+09	2.98614e+10	2.80367e+10	2.88028e+09	24.1198	1.90308e+10	柳工	0.139226	0.637307	1.07381e+09	0.0359598	0.182002	0.0964551
000528	2020000528	2020	2020-12-31	A	6.25331e+09	3.40105e+10	3.19359e+10	3.06816e+09	24.2499	2.20977e+10	柳工	0.138947	0.649732	1.34549e+09	0.039561	0.183864	0.0902123
000528	2021000528	2021	2021-12-31	A	6.40652e+09	4.04332e+10	3.72219e+10	4.30197e+09	24.4229	2.42909e+10	柳工	0.188846	0.600767	1.01775e+09	0.0251711	0.158447	0.106397
000529	2006000529	2006	2006-12-31	A	1.98023e+07	5.51174e+08	2.04922e+10	3.6974e+08	20.1276	1.01841e+09	S*ST 美雅	-0.986368	1.84771	5.74478e+06	0.0104228	0.0359275	0.670823
000529	2007000529	2007	2007-12-31	A	5.87555e+06	4.84807e+08	5.1799e+08	3.31873e+08	19.9993	9.402e+08	S*ST 美雅	-0.12041	1.93933	4865199	0.0100353	0.0121194	0.684546
000529	2008000529	2008	2008-12-31	A	4.62371e+08	1.01639e+09	7.50599e+08	1.62113e+08	20.7395	4.18649e+08	S*ST 美雅	1.09649	0.411897	3.37582e+08	0.332138	0.454914	0.159499
000529	2009000529	2009	2009-12-31	A	2.69141e+08	9.31334e+08	9.73863e+08	1.77272e+08	20.6521	2.75131e+08	广弘控股	-0.0836857	0.295416	5.88098e+07	0.0631458	0.288984	0.190342
000529	2010000529	2010	2010-12-31	A	4.22508e+08	9.93006e+08	9.6217e+08	1.73992e+08	20.7162	2.76682e+08	广弘控股	0.0662187	0.27863	6.03462e+07	0.0607712	0.425484	0.175218
000529	2011000529	2011	2011-12-31	A	5.02175e+08	1.10727e+09	1.05014e+09	1.86663e+08	20.8252	3.23288e+08	广弘控股	0.115074	0.291967	7.01128e+07	0.0633201	0.453523	0.168578
000529	2012000529	2012	2012-12-31	A	4.42967e+08	1.20549e+09	1.15638e+09	1.90543e+08	20.9102	3.59784e+08	广弘控股	0.0886997	0.298454	6.17193e+07	0.0511985	0.367458	0.158063
000529	2013000529	2013	2013-12-31	A	4.31361e+08	1.30454e+09	1.25501e+09	1.94784e+08	20.9891	3.83313e+08	广弘控股	0.0821646	0.293831	8.02722e+07	0.061533	0.330662	0.149313
000529	2014000529	2014	2014-12-31	A	7.0272e+08	1.47295e+09	1.38874e+09	1.80052e+08	21.1105	3.98227e+08	广弘控股	0.129093	0.270361	1.53493e+08	0.104208	0.477085	0.122239
000529	2015000529	2015	2015-12-31	A	6.81953e+08	1.45104e+09	1.46199e+09	1.73112e+08	21.0955	3.01921e+08	广弘控股	-0.0148735	0.208073	7.4398e+07	0.0512723	0.469976	0.119302
000529	2016000529	2016	2016-12-31	A	4.36146e+08	1.58804e+09	1.51954e+09	1.76442e+08	21.1858	3.40994e+08	广弘控股	0.0944192	0.214726	1.07613e+08	0.0677645	0.274643	0.111106
000529	2017000529	2017	2017-12-31	A	1.13546e+09	2.04306e+09	1.81555e+09	1.69592e+08	21.4377	5.96163e+08	广弘控股	0.286526	0.291799	1.55889e+08	0.0763017	0.555763	0.0830091
000529	2018000529	2018	2018-12-31	A	1.1486e+09	2.1084e+09	2.07573e+09	173995489	21.4692	5.40095e+08	广弘控股	0.0319808	0.256164	1.91371e+08	0.0907659	0.544773	0.082525
000529	2019000529	2019	2019-12-31	A	1.41724e+09	2.56745e+09	2.33792e+09	1.65115e+08	21.6662	7.74763e+08	广弘控股	0.217728	0.301763	2.86473e+08	0.111579	0.552	0.0643107
000529	2020000529	2020	2020-12-31	A	2.26528e+09	3.73075e+09	3.1491e+09	1.55215e+08	22.0399	1.68646e+09	广弘控股	0.453093	0.452043	3.37658e+08	0.0905069	0.607192	0.0416042
000529	2021000529	2021	2021-12-31	A	2.73658e+09	4.71056e+09	4.22065e+09	1.97909e+08	22.2731	2.29146e+09	广弘控股	0.262631	0.486451	3.84791e+08	0.0816868	0.580946	0.0420138
000530	2006000530	2006	2006-12-31	A	2.98206e+08	2.21255e+09	3.46155e+09	3.49285e+08	21.5174	6.38765e+08	大冷股份	-0.530301	0.288701	1.36373e+08	0.0616363	0.13478	0.157865
000530	2007000530	2007	2007-12-31	A	2.448e+08	2.58289e+09	2.39772e+09	3.90174e+08	21.6722	9.14293e+08	大冷股份	0.167385	0.35398	1.42221e+08	0.0550625	0.0947773	0.151061
000530	2008000530	2008	2008-12-31	A	3.12338e+08	2.71963e+09	2.65126e+09	3.8413e+08	21.7238	9.80687e+08	大冷股份	0.0529379	0.360596	1.35629e+08	0.0498703	0.114846	0.141243
000530	2009000530	2009	2009-12-31	A	4.0314e+08	2.70629e+09	2.71296e+09	3.66006e+08	21.7188	9.2918e+08	大冷股份	-0.00490428	0.343341	8.77173e+07	0.0324124	0.148964	0.135243
000530	2010000530	2010	2010-12-31	A	4.91776e+08	2.91238e+09	2.80933e+09	3.58624e+08	21.7922	1.0939e+09	大冷股份	0.0761529	0.375602	1.09591e+08	0.0376292	0.168857	0.123138
000530	2011000530	2011	2011-12-31	A	6.90377e+08	3.05366e+09	2.98302e+09	3.45638e+08	21.8396	1.20743e+09	大冷股份	0.0485103	0.395404	9.34606e+07	0.0306061	0.226082	0.113188
000530	2012000530	2012	2012-12-31	A	5.31897e+08	2.93719e+09	2.99543e+09	4.04974e+08	21.8007	1.02734e+09	大冷股份	-0.0381412	0.349769	1.26045e+08	0.0429133	0.18109	0.137878
000530	2013000530	2013	2013-12-31	A	5.12904e+08	2.96739e+09	2.95229e+09	3.95266e+08	21.8109	9.58282e+08	大冷股份	0.0102818	0.322938	1.58962e+08	0.0535695	0.172847	0.133203
000530	2014000530	2014	2014-12-31	A	5.08511e+08	3.05393e+09	3.01066e+09	4.14293e+08	21.8397	9.90272e+08	大冷股份	0.0291637	0.324261	1.14519e+08	0.037499	0.166511	0.135659
000530	2015000530	2015	2015-12-31	A	2.4479e+08	4.0825e+09	3.56822e+09	4.49907e+08	22.13	1.36863e+09	大冷股份	0.336802	0.335244	1.31215e+08	0.0321409	0.0599608	0.110204
000530	2016000530	2016	2016-12-31	A	6.79725e+08	4.98351e+09	4.53301e+09	5.09422e+08	22.3294	1.66613e+09	大冷股份	0.220701	0.334328	1.8193e+08	0.0365064	0.136395	0.102222
000530	2017000530	2017	2017-12-31	A	3.9481e+08	5.61962e+09	5.30157e+09	8.90875e+08	22.4495	2.12481e+09	大冷股份	0.127643	0.378105	2.04556e+08	0.0364003	0.0702556	0.158529
000530	2018000530	2018	2018-12-31	A	3.43026e+08	5.56828e+09	5.59395e+09	9.53298e+08	22.4404	2.10985e+09	大冷股份	-0.00913621	0.378905	1.12018e+08	0.0201172	0.0616037	0.171202
000530	2019000530	2019	2019-12-31	A	3.32119e+08	5.5255e+09	5.54689e+09	9.92435e+08	22.4326	2.07138e+09	大冷股份	-0.00768212	0.374875	8.61247e+07	0.0155868	0.0601066	0.17961
000530	2020000530	2020	2020-12-31	A	3.73446e+08	5.68157e+09	5.60354e+09	8.91147e+08	22.4605	2.23236e+09	冰山冷热	0.0282445	0.392913	2.28498e+07	0.00402174	0.0657293	0.156849
000530	2021000530	2021	2021-12-31	A	5.22659e+08	5.73557e+09	5.70857e+09	8.55395e+08	22.47	2.68607e+09	冰山冷热	0.00950482	0.468318	-2.7519e+08	-0.0479795	0.0911258	0.149139
000533	2006000533	2006	2006-12-31	A	5.07808e+08	2.72159e+09	4.22858e+09	4.48048e+08	21.7245	2.26359e+09	S 万家乐	-0.525488	0.831716	4.89668e+07	0.0179919	0.186585	0.164627
000533	2007000533	2007	2007-12-31	A	3.62532e+08	2.60827e+09	2.66493e+09	2.87117e+08	21.682	2.01691e+09	万家乐	-0.0416397	0.773274	1.29078e+08	0.0494881	0.138993	0.11008
000533	2008000533	2008	2008-12-31	A	5.73192e+08	2.78437e+09	2.69632e+09	2.68571e+08	21.7473	2.12768e+09	万家乐	0.0675184	0.764149	6.56651e+07	0.0235834	0.20586	0.0964565
000533	2009000533	2009	2009-12-31	A	4.38174e+08	2.57213e+09	2.67825e+09	2.78072e+08	21.668	1.70336e+09	万家乐	-0.0762259	0.662236	1.93322e+08	0.0751603	0.170354	0.108109
000533	2010000533	2010	2010-12-31	A	3.81699e+08	2.41004e+09	2.49108e+09	8.51812e+07	21.6029	1.4387e+09	万家乐	-0.06302	0.596963	1.43353e+08	0.0594817	0.158379	0.0353443
000533	2011000533	2011	2011-12-31	A	2.177e+08	2.21093e+09	2.31048e+09	7.87857e+07	21.5167	1.18889e+09	万家乐	-0.0826177	0.537735	7.03809e+07	0.0318333	0.0984657	0.0356347
000533	2012000533	2012	2012-12-31	A	2.61865e+08	2.41706e+09	2.31399e+09	6.83637e+07	21.6058	1.32029e+09	万家乐	0.0932357	0.546238	7.56175e+07	0.0312849	0.10834	0.0282838
000533	2013000533	2013	2013-12-31	A	4.58759e+08	3.83216e+09	3.12461e+09	1.61714e+08	22.0667	1.90622e+09	万家乐	0.58546	0.497427	1.83509e+08	0.0478865	0.119713	0.0421992
000533	2014000533	2014	2014-12-31	A	4.24258e+08	3.90641e+09	3.86928e+09	1.91364e+08	22.0859	1.88939e+09	万家乐	0.0193769	0.483665	1.60163e+08	0.041	0.108605	0.0489872
000533	2015000533	2015	2015-12-31	A	2.63425e+08	4.16529e+09	4.03585e+09	1.56842e+08	22.1501	2.04757e+09	万家乐	0.0662701	0.49158	1.71919e+08	0.0412742	0.063243	0.0376546
000533	2016000533	2016	2016-12-31	A	3.38289e+08	3.25886e+09	3.71208e+09	2.32241e+08	21.9046	1.19768e+09	万家乐	-0.217615	0.367516	2.61798e+08	0.0803341	0.103806	0.0712644
000533	2017000533	2017	2017-12-31	A	2.3271e+08	4.36584e+09	3.81235e+09	2.29307e+08	22.1971	2.18673e+09	万家乐	0.339684	0.500873	6.66272e+07	0.015261	0.0533024	0.0525229
000533	2018000533	2018	2018-12-31	A	1.74836e+08	2.49027e+09	3.42805e+09	2.23037e+08	21.6357	1.55035e+09	万家乐	-0.429603	0.622565	-1.22699e+09	-0.492713	0.0702076	0.0895635
000533	2019000533	2019	2019-12-31	A	3.13021e+08	2.3693e+09	2.42978e+09	2.08454e+08	21.5859	1.49437e+09	顺钠股份	-0.048575	0.630724	-1.02521e+07	-0.00432705	0.132115	0.0879812
000533	2020000533	2020	2020-12-31	A	2.73051e+08	2.44437e+09	2.40683e+09	1.96333e+08	21.6171	1.49324e+09	顺钠股份	0.0316838	0.610891	8.54918e+07	0.034975	0.111706	0.0803207
000533	2021000533	2021	2021-12-31	A	2.11967e+08	2.37481e+09	2.40959e+09	1.85228e+08	21.5882	1.56207e+09	顺钠股份	-0.028457	0.657768	-2.03411e+07	-0.00856534	0.0892565	0.0779968
000534	2006000534	2006	2006-12-31	A	1.12848e+08	8.0645e+08	1.59063e+09	1.70841e+08	20.5082	2.06258e+08	汕电力A	-0.660415	0.255761	9.43716e+06	0.0117021	0.139932	0.211844
000534	2007000534	2007	2007-12-31	A	2.6826e+08	9.76721e+08	8.91585e+08	4.38756e+07	20.6997	2.15875e+08	汕电力A	0.211137	0.22102	1.39625e+08	0.142953	0.274654	0.0449213
000534	2008000534	2008	2008-12-31	A	3.53885e+08	1.4177e+09	1.19721e+09	3.41962e+07	21.0723	7.25622e+08	汕电力A	0.451492	0.511829	2.83679e+07	0.0200098	0.249619	0.0241209
000534	2009000534	2009	2009-12-31	A	3.5409e+08	1.34125e+09	1.37948e+09	2.49563e+07	21.0169	6.87172e+08	万泽股份	-0.0539283	0.512337	48001243	0.0357885	0.264	0.0186068
000534	2010000534	2010	2010-12-31	A	1.62678e+08	1.22211e+09	1.28168e+09	2.31479e+07	20.9238	5.67416e+08	万泽股份	-0.0888238	0.46429	3.88878e+07	0.0318201	0.133112	0.0189409
000534	2011000534	2011	2011-12-31	A	3.5084e+07	1.33203e+09	1.27707e+09	2.14103e+07	21.01	6.88192e+08	万泽股份	0.0899393	0.516649	1.46512e+07	0.0109992	0.0263387	0.0160734
000534	2012000534	2012	2012-12-31	A	1.57691e+08	2.97633e+09	2.15418e+09	2.31383e+07	21.814	1.82588e+09	万泽股份	1.23443	0.613467	1.31485e+08	0.044177	0.0529817	0.0077741
000534	2013000534	2013	2013-12-31	A	3.48167e+08	3.19879e+09	3.08756e+09	3.08271e+08	21.886	1.90626e+09	万泽股份	0.0747459	0.595931	1.51507e+08	0.0473638	0.108843	0.0963708
000534	2014000534	2014	2014-12-31	A	1.25106e+08	3.48935e+09	3.34407e+09	3.009e+08	21.973	1.85912e+09	万泽股份	0.0908317	0.532798	4.12833e+07	0.0118312	0.0358536	0.086234
000534	2015000534	2015	2015-12-31	A	3.14354e+08	3.28942e+09	3.38938e+09	1.00995e+08	21.914	1.63145e+09	万泽股份	-0.0572962	0.495967	3.78e+07	0.0114914	0.0955652	0.0307029
000534	2016000534	2016	2016-12-31	A	7.03555e+08	2.35589e+09	2.82265e+09	1.21053e+08	21.5802	9.50303e+08	万泽股份	-0.283799	0.403374	7.15318e+07	0.030363	0.298637	0.0513833
000534	2017000534	2017	2017-12-31	A	7.80308e+08	2.41008e+09	2.38298e+09	1.80971e+08	21.6029	8.64316e+08	万泽股份	0.023003	0.358626	7.72006e+07	0.0320324	0.323769	0.0750894
000534	2018000534	2018	2018-12-31	A	2.71306e+08	2.60195e+09	2.50601e+09	1.96526e+08	21.6795	1.06546e+09	万泽股份	0.079613	0.409483	4.25771e+07	0.0163635	0.10427	0.0755302
000534	2019000534	2019	2019-12-31	A	1.8639e+08	2.06208e+09	2.33202e+09	3.75275e+08	21.447	1.11437e+09	万泽股份	-0.207486	0.540409	5.19617e+07	0.0251986	0.0903891	0.181988
000534	2020000534	2020	2020-12-31	A	3.94745e+08	2.12577e+09	2.09393e+09	5.29763e+08	21.4774	1.13403e+09	万泽股份	0.0308845	0.53347	6.88352e+07	0.0323813	0.185695	0.24921
000534	2021000534	2021	2021-12-31	A	3.20699e+08	2.11745e+09	2.12161e+09	6.22211e+08	21.4735	1.01796e+09	万泽股份	-0.00391126	0.480749	8.88708e+07	0.0419706	0.151455	0.293849
000536	2006000536	2006	2006-12-31	A	1.40263e+07	1.85829e+08	1.15164e+09	1.80826e+07	19.0403	1.77956e+08	SST 闽东	-0.912239	0.957635	2.18508e+07	0.117586	0.0754796	0.0973077
000536	2007000536	2007	2007-12-31	A	1.70891e+07	1.79221e+08	1.82525e+08	5.66805e+06	19.0041	1.41736e+08	SST 闽东	-0.0355625	0.790844	1.96103e+07	0.10942	0.0953526	0.0316261
000536	2008000536	2008	2008-12-31	A	7.65636e+06	1.74386e+08	1.76803e+08	6.30943e+06	18.9768	1.30374e+08	SST 闽东	-0.0269747	0.747619	6.52673e+06	0.0374269	0.0439046	0.0361808
000536	2009000536	2009	2009-12-31	A	6.22523e+07	8.56571e+07	1.30022e+08	0	18.2659	3.46174e+07	闽闽东	-0.508808	0.404139	7.14752e+06	0.0834434	0.726762	0
000536	2010000536	2010	2010-12-31	A	1.36404e+09	4.71423e+09	2.39994e+09	2.33709e+09	22.2739	1.54252e+09	闽闽东	54.036	0.327206	4.67516e+08	0.0991714	0.289346	0.495752
000536	2011000536	2011	2011-12-31	A	9.55201e+08	4.55209e+09	4.63316e+09	2.07435e+09	22.2389	1.22762e+09	华映科技	-0.0343933	0.269682	4.61081e+08	0.10129	0.209838	0.455693
000536	2012000536	2012	2012-12-31	A	1.23666e+09	5.78991e+09	5.171e+09	1.78105e+09	22.4794	2.53471e+09	华映科技	0.271924	0.437781	3.61586e+08	0.062451	0.213589	0.307613
000536	2013000536	2013	2013-12-31	A	2.53882e+09	9.71302e+09	7.75147e+09	1.777e+09	22.9967	6.01402e+09	华映科技	0.677577	0.619171	5.27388e+08	0.054297	0.261384	0.18295
000536	2014000536	2014	2014-12-31	A	3.61398e+09	1.04365e+10	1.00748e+10	2.12488e+09	23.0686	6.44352e+09	华映科技	0.0744837	0.617403	3.74065e+08	0.0358421	0.346283	0.203601
000536	2015000536	2015	2015-12-31	A	3.2348e+09	8.97267e+09	9.70458e+09	1.93289e+09	22.9174	5.94902e+09	华映科技	-0.14026	0.663016	2.006e+08	0.0223568	0.360517	0.21542
000536	2016000536	2016	2016-12-31	A	8.01656e+09	1.89436e+10	1.39581e+10	1.74235e+09	23.6647	5.85402e+09	华映科技	1.11125	0.309024	3.80723e+08	0.0200977	0.423181	0.0919759
000536	2017000536	2017	2017-12-31	A	6.16799e+09	2.10184e+10	1.9981e+10	6.7633e+09	23.7687	8.18137e+09	华映科技	0.109528	0.389247	1.98474e+08	0.00944287	0.293456	0.32178
000536	2018000536	2018	2018-12-31	A	5.28395e+09	1.90899e+10	2.00542e+10	1.00597e+10	23.6724	1.15505e+10	华映科技	-0.0917554	0.605061	-4.98606e+09	-0.261189	0.276793	0.526965
000536	2019000536	2019	2019-12-31	A	3.00087e+09	1.46237e+10	1.68568e+10	8.45523e+09	23.4059	9.67983e+09	华映科技	-0.233956	0.661928	-2.59268e+09	-0.177294	0.205206	0.578187
000536	2020000536	2020	2020-12-31	A	1.61792e+09	1.2135e+10	1.33793e+10	7.59494e+09	23.2194	6.56526e+09	*ST 华映	-0.170184	0.54102	6.1338e+08	0.0505465	0.133327	0.625873
000536	2021000536	2021	2021-12-31	A	1.55455e+09	1.14982e+10	1.18166e+10	6.7501e+09	23.1655	6.13902e+09	华映科技	-0.0524726	0.533911	-2.04749e+08	-0.0178071	0.135199	0.587056
000538	2006000538	2006	2006-12-31	A	6.43697e+08	2.19137e+09	6.84479e+09	2.62959e+08	21.5078	1.04493e+09	云南白药	-0.809416	0.476836	2.8358e+08	0.129407	0.293742	0.119997
000538	2007000538	2007	2007-12-31	A	6.4375e+08	2.86316e+09	2.52727e+09	1.90363e+08	21.7752	1.43839e+09	云南白药	0.306561	0.502378	3.38181e+08	0.118115	0.224839	0.0664871
000538	2008000538	2008	2008-12-31	A	2.33533e+09	4.93717e+09	3.90016e+09	2.38826e+08	22.3201	1.75053e+09	云南白药	0.724378	0.354562	4.63532e+08	0.0938861	0.473011	0.048373
000538	2009000538	2009	2009-12-31	A	2.28358e+09	6.00535e+09	5.47126e+09	2.57597e+08	22.5159	2.37547e+09	云南白药	0.216355	0.39556	6.09195e+08	0.101442	0.380257	0.0428947
000538	2010000538	2010	2010-12-31	A	1.99496e+09	7.63306e+09	6.8192e+09	2.36587e+08	22.7558	3.21849e+09	云南白药	0.271043	0.421651	9.26344e+08	0.121359	0.261358	0.030995
000538	2011000538	2011	2011-12-31	A	1.14271e+09	9.09092e+09	8.36199e+09	1.03319e+09	22.9305	3.53564e+09	云南白药	0.190993	0.38892	1.21091e+09	0.1332	0.125698	0.11365
000538	2012000538	2012	2012-12-31	A	1.72833e+09	1.0664e+10	9.87744e+09	1.25159e+09	23.0901	3.63667e+09	云南白药	0.173035	0.341024	1.58252e+09	0.148398	0.162072	0.117366
000538	2013000538	2013	2013-12-31	A	2.08295e+09	1.28809e+10	1.17724e+10	1.26977e+09	23.279	3.85213e+09	云南白药	0.207891	0.299057	2.32145e+09	0.180224	0.161708	0.0985774
000538	2014000538	2014	2014-12-31	A	2.02396e+09	1.63413e+10	1.46111e+10	1.65218e+09	23.517	5.04622e+09	云南白药	0.268647	0.308801	2.49733e+09	0.152823	0.123855	0.101104
000538	2015000538	2015	2015-12-31	A	2.64977e+09	1.92909e+10	1.78161e+10	1.64021e+09	23.6829	5.76314e+09	云南白药	0.180499	0.298748	2.75558e+09	0.142843	0.137358	0.0850251
000538	2016000538	2016	2016-12-31	A	3.29261e+09	2.45866e+10	2.19388e+10	1.78232e+09	23.9255	8.74312e+09	云南白药	0.274518	0.355604	2.93089e+09	0.119207	0.133919	0.0724914
000538	2017000538	2017	2017-12-31	A	2.66633e+09	2.77025e+10	2.61446e+10	1.74537e+09	24.0448	9.55961e+09	云南白药	0.126731	0.345081	3.13253e+09	0.113078	0.0962485	0.0630041
000538	2018000538	2018	2018-12-31	A	3.01713e+09	3.03776e+10	2.90401e+10	1.71529e+09	24.137	1.04551e+10	云南白药	0.0965637	0.344171	3.28975e+09	0.108295	0.0993209	0.0564657
000538	2019000538	2019	2019-12-31	A	1.29942e+10	4.9658e+10	4.00178e+10	2.00867e+09	24.6284	1.15581e+10	云南白药	0.634694	0.232755	4.17305e+09	0.0840358	0.261674	0.04045
000538	2020000538	2020	2020-12-31	A	1.52797e+10	55219448243	5.24387e+10	3.09679e+09	24.7346	1.68754e+10	云南白药	0.111994	0.305607	5.51104e+09	0.0998024	0.276709	0.0560815
000538	2021000538	2021	2021-12-31	A	1.88709e+10	5.22928e+10	5.37561e+10	2.97091e+09	24.6801	1.38589e+10	云南白药	-0.0530009	0.265026	2.79634e+09	0.0534746	0.36087	0.056813
000541	2006000541	2006	2006-12-31	A	9.86916e+08	2.65861e+09	2.74757e+10	7.11169e+08	21.7011	2.66196e+08	佛山照明	-0.949159	0.100126	2.38365e+08	0.0896577	0.371215	0.267496
000541	2007000541	2007	2007-12-31	A	1.09808e+09	3.39299e+09	3.0258e+09	7.76412e+08	21.945	3.74522e+08	佛山照明	0.276226	0.110381	4.28976e+08	0.12643	0.323632	0.228828
000541	2008000541	2008	2008-12-31	A	9.27869e+08	2.83027e+09	3.11163e+09	7.39154e+08	21.7636	1.97549e+08	佛山照明	-0.165847	0.0697986	2.25446e+08	0.0796555	0.327838	0.26116
000541	2009000541	2009	2009-12-31	A	1.03658e+09	2.9951e+09	2.91268e+09	6.67219e+08	21.8202	2.89103e+08	佛山照明	0.0582388	0.0965254	2.26237e+08	0.0755357	0.346093	0.22277
000541	2010000541	2010	2010-12-31	A	7.11854e+08	3.12855e+09	3.06182e+09	6.83123e+08	21.8638	3.16366e+08	佛山照明	0.0445552	0.101122	2.71097e+08	0.0866528	0.227535	0.218351
000541	2011000541	2011	2011-12-31	A	6.90692e+08	3.15555e+09	3.14205e+09	6.43079e+08	21.8724	3.17209e+08	佛山照明	0.00863241	0.100524	2.97274e+08	0.0942066	0.218881	0.203793
000541	2012000541	2012	2012-12-31	A	9.85451e+08	3.44827e+09	3.30191e+09	5.39145e+08	21.9611	4.51071e+08	佛山照明	0.0927634	0.130811	4.0023e+08	0.116067	0.285781	0.156352
000541	2013000541	2013	2013-12-31	A	8.97676e+08	3.37378e+09	3.41103e+09	4.7274e+08	21.9393	4.48395e+08	佛山照明	-0.0216029	0.132906	2.52285e+08	0.0747781	0.266074	0.140122
000541	2014000541	2014	2014-12-31	A	9.89718e+08	3.7367e+09	3.55524e+09	4.63268e+08	22.0415	6.42204e+08	佛山照明	0.107572	0.171864	2.66666e+08	0.0713639	0.264864	0.123978
000541	2015000541	2015	2015-12-31	A	9.35241e+08	6.0483e+09	4.8925e+09	4.84436e+08	22.523	9.90556e+08	佛山照明	0.618618	0.163774	3.76847e+07	0.00623063	0.154629	0.0800947
000541	2016000541	2016	2016-12-31	A	1.47928e+09	6.10017e+09	6.07423e+09	4.46007e+08	22.5316	1.09469e+09	佛山照明	0.00857646	0.179453	1.07326e+09	0.175939	0.242499	0.0731139
000541	2017000541	2017	2017-12-31	A	5.70184e+08	5.67581e+09	5.88799e+09	4.83521e+08	22.4595	8.76177e+08	佛山照明	-0.0695649	0.15437	7.4582e+08	0.131403	0.100459	0.0851897
000541	2018000541	2018	2018-12-31	A	8.96647e+08	5.58817e+09	5.63199e+09	5.12107e+08	22.4439	1.24685e+09	佛山照明	-0.0154419	0.223124	3.7915e+08	0.0678488	0.160455	0.0916413
000541	2019000541	2019	2019-12-31	A	1.12546e+09	6.1752e+09	5.88168e+09	6.29832e+08	22.5438	1.26779e+09	佛山照明	0.105049	0.205303	3.03452e+08	0.0491405	0.182254	0.101994
000541	2020000541	2020	2020-12-31	A	9.8125e+08	8.51934e+09	7.34727e+09	6.85708e+08	22.8656	2.20716e+09	佛山照明	0.379605	0.259076	3.22169e+08	0.0378162	0.115179	0.0804884
000541	2021000541	2021	2021-12-31	A	1.38422e+09	9.69959e+09	9.10946e+09	1.32308e+09	22.9953	3.42318e+09	佛山照明	0.138538	0.35292	2.67297e+08	0.0275576	0.142709	0.136405
000545	2006000545	2006	2006-12-31	A	340898	3.46091e+08	5.02284e+09	1.72129e+08	19.6622	3.43948e+08	吉林制药	-0.964319	0.993808	-3.5838e+07	-0.103551	0.000984996	0.49735
000545	2007000545	2007	2007-12-31	A	1.12406e+06	3.46111e+08	3.46101e+08	1.59159e+08	19.6623	3.25179e+08	*ST 吉药	5.78754e-05	0.939523	1.87889e+07	0.0542858	0.00324768	0.45985
000545	2008000545	2008	2008-12-31	A	182752	3.53319e+08	3.49715e+08	1.45503e+08	19.6829	3.29065e+08	吉林制药	0.0208252	0.931354	3.32215e+06	0.00940271	0.000517244	0.411819
000545	2009000545	2009	2009-12-31	A	1.02478e+06	2.38653e+08	2.95986e+08	4.03034e+06	19.2905	2.30053e+08	吉林制药	-0.324539	0.963965	-1.56486e+07	-0.0655706	0.00429402	0.0168878
000545	2010000545	2010	2010-12-31	A	940264	2.23561e+08	2.31107e+08	7.80482e+07	19.2252	2.623e+08	吉林制药	-0.063239	1.17328	-4.73391e+07	-0.21175	0.00420585	0.349114
000545	2011000545	2011	2011-12-31	A	29483.5	1.95528e+08	2.09545e+08	7.59375e+07	19.0912	2.39828e+08	*ST 吉药	-0.125393	1.22656	-5.56033e+06	-0.0284375	0.000150789	0.388371
000545	2012000545	2012	2012-12-31	A	87253.1	1.93768e+08	1.94648e+08	8.26125e+07	19.0822	2.369e+08	*ST 吉药	-0.00900028	1.2226	3.1673e+06	0.0163458	0.000450297	0.426347
000545	2013000545	2013	2013-12-31	A	2.20637e+08	1.17343e+09	6.83597e+08	5.70702e+08	20.8832	4.19435e+08	金浦钛业	5.05583	0.357445	9.4925e+07	0.0808955	0.188028	0.486355
000545	2014000545	2014	2014-12-31	A	1.94683e+08	2.1145e+09	1.64396e+09	5.50943e+08	21.4721	4.90547e+08	金浦钛业	0.801988	0.231992	4.16975e+07	0.0197198	0.0920705	0.260554
000545	2015000545	2015	2015-12-31	A	2.65562e+08	2.52483e+09	2.31967e+09	5.93909e+08	21.6494	7.59609e+08	金浦钛业	0.194056	0.300855	1.31182e+08	0.0519568	0.10518	0.235227
000545	2016000545	2016	2016-12-31	A	1.66612e+08	2.69595e+09	2.61039e+09	1.26097e+09	21.715	7.92915e+08	金浦钛业	0.0677752	0.294113	1.20804e+08	0.0448093	0.0618007	0.467728
000545	2017000545	2017	2017-12-31	A	5.63215e+08	2.75223e+09	2.72409e+09	1.22303e+09	21.7357	7.48358e+08	金浦钛业	0.0208765	0.271909	1.65828e+08	0.060252	0.204639	0.444376
000545	2018000545	2018	2018-12-31	A	2.91403e+08	3.12662e+09	2.93943e+09	1.17683e+09	21.8632	1.07346e+09	金浦钛业	0.136028	0.34333	1.02045e+08	0.0326375	0.0932008	0.376391
000545	2019000545	2019	2019-12-31	A	2.23085e+08	3.0912e+09	3.10891e+09	1.17749e+09	21.8518	1.01469e+09	金浦钛业	-0.0113263	0.32825	2.5011e+07	0.00809101	0.0721677	0.380915
000545	2020000545	2020	2020-12-31	A	3.59969e+08	2.88771e+09	2.98945e+09	1.12488e+09	21.7837	1.08078e+09	金浦钛业	-0.0658312	0.37427	-2.50223e+08	-0.0866512	0.124656	0.38954
000545	2021000545	2021	2021-12-31	A	4.51759e+08	3.07841e+09	2.98306e+09	1.05688e+09	21.8477	1.15941e+09	金浦钛业	0.0660388	0.376626	1.07313e+08	0.03486	0.146751	0.34332
000547	2006000547	2006	2006-12-31	A	1.05413e+08	1.03093e+09	2.05467e+09	2.03948e+08	20.7537	5.46655e+08	闽福发A	-0.66511	0.530255	3.24998e+07	0.0315248	0.102251	0.197829
000547	2007000547	2007	2007-12-31	A	1.42829e+08	2.22143e+09	1.62618e+09	1.34164e+08	21.5214	4.47246e+08	闽福发A	1.15479	0.201332	4.21373e+07	0.0189686	0.0642961	0.0603953
000547	2008000547	2008	2008-12-31	A	1.52511e+08	1.39436e+09	1.8079e+09	1.28667e+08	21.0557	4.53005e+08	闽福发A	-0.372312	0.324883	5.36972e+07	0.0385102	0.109377	0.0922762
000547	2009000547	2009	2009-12-31	A	2.82022e+08	1.69757e+09	1.54597e+09	1.16466e+08	21.2525	5.10952e+08	闽福发A	0.21745	0.300991	9.24123e+07	0.0544381	0.166133	0.0686078
000547	2010000547	2010	2010-12-31	A	1.88442e+08	1.87437e+09	1.78597e+09	1.28037e+08	21.3515	5.25805e+08	闽福发A	0.10415	0.280524	5.16397e+07	0.0275504	0.100536	0.0683093
000547	2011000547	2011	2011-12-31	A	7.98581e+08	2.18026e+09	2.02732e+09	8.91656e+07	21.5027	5.32149e+08	闽福发A	0.163198	0.244076	1.34129e+08	0.0615197	0.366277	0.0408967
000547	2012000547	2012	2012-12-31	A	6.48372e+08	2.58502e+09	2.38264e+09	8.76393e+07	21.673	8.23471e+08	闽福发A	0.185645	0.318555	1.46656e+08	0.0567332	0.250819	0.0339028
000547	2013000547	2013	2013-12-31	A	5.34712e+08	2.8373e+09	2.71116e+09	1.5324e+08	21.7661	1.0592e+09	闽福发A	0.0975919	0.373312	1.56571e+08	0.0551833	0.188458	0.0540092
000547	2014000547	2014	2014-12-31	A	6.64159e+08	3.4827e+09	3.16e+09	1.87795e+08	21.9711	1.04727e+09	闽福发A	0.22747	0.300708	2.29207e+08	0.0658132	0.190702	0.0539223
000547	2015000547	2015	2015-12-31	A	2428937658	6.78504e+09	5.13387e+09	2.4144e+08	22.638	1.28335e+09	航天发展	0.948216	0.189144	2.16165e+08	0.031859	0.357984	0.0355842
000547	2016000547	2016	2016-12-31	A	2.27727e+09	6.94548e+09	6.86526e+09	4.20863e+08	22.6614	1.55129e+09	航天发展	0.023645	0.223353	2.7957e+08	0.0402521	0.327878	0.0605953
000547	2017000547	2017	2017-12-31	A	2.10164e+09	7.62223e+09	7.28385e+09	6.29711e+08	22.7543	1.94477e+09	航天发展	0.0974375	0.255145	3.08894e+08	0.0405254	0.275725	0.0826151
000547	2018000547	2018	2018-12-31	A	1.90915e+09	9.32767e+09	8.47495e+09	6.15658e+08	22.9563	2.10022e+09	航天发展	0.223746	0.22516	5.07683e+08	0.0544276	0.204676	0.0660034
000547	2019000547	2019	2019-12-31	A	1.68786e+09	1.0861e+10	1.00943e+10	7.07642e+08	23.1084	2.6717e+09	航天发展	0.164385	0.24599	7.22551e+08	0.0665272	0.155406	0.0651545
000547	2020000547	2020	2020-12-31	A	1.99395e+09	1.24355e+10	1.16482e+10	6.77708e+08	23.2438	3.09066e+09	航天发展	0.144968	0.248536	8.7315e+08	0.0702143	0.160343	0.0544979
000547	2021000547	2021	2021-12-31	A	1.41732e+09	1.39633e+10	1.31994e+10	7.0803e+08	23.3597	3.97137e+09	航天发展	0.122863	0.284414	6.53566e+08	0.0468059	0.101503	0.0507063
000549	2006000549	2006	2006-12-31	A	1.079e+09	1.0537e+10	1.22502e+10	2.61192e+09	23.0782	6.7137e+09	S 湘火炬	-0.245382	0.637156	6.3116e+08	0.0598995	0.102402	0.247881
000550	2006000550	2006	2006-12-31	A	2168224597	5237681567	7.88734e+09	1318299551	22.3791	2070387064	江铃汽车	-0.502924	0.395287	628262150	0.11995	0.413966	0.251695
000550	2007000550	2007	2007-12-31	A	2106911711	6124355011	5681018289	1547259191	22.5355	2509066138	江铃汽车	0.169287	0.409687	775460128	0.126619	0.344022	0.25264
000550	2008000550	2008	2008-12-31	A	1511608446	5963778178	6.04407e+09	2068568086	22.509	1812688363	江铃汽车	-0.0262194	0.30395	797377658	0.133703	0.253465	0.346855
000550	2009000550	2009	2009-12-31	A	3913822790	8294346208	7129062193	1986615520	22.8388	3347493186	江铃汽车	0.390787	0.403587	1080152177	0.130228	0.471866	0.239514
000550	2010000550	2010	2010-12-31	A	5813161613	11237715143	9.76603e+09	2258975834	23.1425	4995120155	江铃汽车	0.354864	0.444496	1747015738	0.15546	0.51729	0.201017
000550	2011000550	2011	2011-12-31	A	5384976582	11819854729	11528784936	2279964248	23.193	4392734396	江铃汽车	0.0518023	0.37164	1900830822	0.160817	0.455587	0.192893
000550	2012000550	2012	2012-12-31	A	5559693191	13111354448	1.24656e+10	2302070662	23.2967	4922103979	江铃汽车	0.109265	0.375408	1539811542	0.117441	0.424037	0.175578
000550	2013000550	2013	2013-12-31	A	6479972411	16483747701	1.47976e+10	4288128288	23.5256	7306893160	江铃汽车	0.257212	0.443279	1717491887	0.104193	0.393113	0.260143
000550	2014000550	2014	2014-12-31	A	8970278404	19496527708	1.79901e+10	4454245545	23.6935	8898098902	江铃汽车	0.182773	0.456394	2107852075	0.108114	0.460096	0.228464
000550	2015000550	2015	2015-12-31	A	8848039899	21050725683	2.02736e+10	4686763683	23.7702	9069583612	江铃汽车	0.0797167	0.430844	2222061095	0.105557	0.42032	0.222641
000550	2016000550	2016	2016-12-31	A	11666684744	24493788810	2.27723e+10	5588362749	23.9217	12084552534	江铃汽车	0.16356	0.493372	1318016125	0.0538102	0.476312	0.228154
000550	2017000550	2017	2017-12-31	A	11137722771	26383760753	2.54388e+10	6036511862	23.996	13811358768	江铃汽车	0.0771613	0.52348	690938249	0.026188	0.422143	0.228796
000550	2018000550	2018	2018-12-31	A	7616879976	23396529475	24890145114	5678946583	23.8759	13012031962	江铃汽车	-0.113222	0.556152	91833346	0.00392508	0.325556	0.242726
000550	2019000550	2019	2019-12-31	A	8937936658	24298528593	23847529034	5714489577	23.9137	13801964812	江铃汽车	0.0385527	0.568016	147812078	0.00608317	0.367839	0.235178
000550	2020000550	2020	2020-12-31	A	11121955129	28185185418	2.62419e+10	5165956410	24.0621	17198711409	江铃汽车	0.159954	0.610204	550698958	0.0195386	0.394603	0.183286
000550	2021000550	2021	2021-12-31	A	9569051314	26359084120	27272134769	6029302031	23.9951	17803639531	江铃汽车	-0.0647894	0.675427	574165944	0.0217825	0.363027	0.228737
000553	2006000553	2006	2006-12-31	A	3.194e+08	1.61709e+09	1.39881e+10	4.33935e+08	21.2039	6.92579e+08	沙隆达A	-0.938651	0.428286	2.71168e+07	0.0167688	0.197514	0.268342
000553	2007000553	2007	2007-12-31	A	4.52406e+08	1.74071e+09	1.6789e+09	4.03368e+08	21.2776	8.02641e+08	沙隆达A	0.076444	0.461099	3.24292e+07	0.0186299	0.259897	0.231726
000553	2008000553	2008	2008-12-31	A	5.62832e+08	2.04948e+09	1.8951e+09	7.8101e+08	21.4409	9.33093e+08	沙隆达A	0.177381	0.455282	1.69111e+08	0.0825139	0.274622	0.381077
000553	2009000553	2009	2009-12-31	A	4.74461e+08	2.03907e+09	2.04428e+09	7.78661e+08	21.4358	9.38718e+08	沙隆达A	-0.00507994	0.460366	1.91919e+07	0.00941209	0.232685	0.381871
000553	2010000553	2010	2010-12-31	A	2.03748e+08	2014857636	2.02696e+09	7.07042e+08	21.4238	8.97352e+08	沙隆达A	-0.0118745	0.445368	2.35692e+07	0.0116977	0.101123	0.350914
000553	2011000553	2011	2011-12-31	A	2.19588e+08	2.29265e+09	2.15375e+09	1.11428e+09	21.553	1.12718e+09	沙隆达A	0.137872	0.491651	5.38065e+07	0.0234691	0.095779	0.486021
000553	2012000553	2012	2012-12-31	A	1.75181e+08	2.40549e+09	2.34907e+09	1.30863e+09	21.601	1.14064e+09	沙隆达A	0.04922	0.474181	1.04427e+08	0.0434119	0.0728255	0.544017
000553	2013000553	2013	2013-12-31	A	4.14066e+08	2.70827e+09	2.55688e+09	1.32422e+09	21.7196	1.16183e+09	沙隆达A	0.125869	0.428993	3.1998e+08	0.118149	0.152889	0.488955
000553	2014000553	2014	2014-12-31	A	4.23348e+08	2.9343e+09	2.82129e+09	1.24883e+09	21.7997	9.26904e+08	沙隆达A	0.0834586	0.315886	4.91284e+08	0.167428	0.144276	0.425596
000553	2015000553	2015	2015-12-31	A	4.06098e+08	2.97727e+09	2.95578e+09	1.68405e+09	21.8143	8.79886e+08	沙隆达A	0.0146435	0.295535	1.41956e+08	0.0476798	0.1364	0.565636
000553	2016000553	2016	2016-12-31	A	5.4727e+08	2.98488e+09	2.98108e+09	1.60437e+09	21.8168	9.79826e+08	沙隆达A	0.00255793	0.328263	-7.449e+07	-0.0249557	0.183347	0.537499
000553	2017000553	2017	2017-12-31	A	7868858000	39613922000	2.12994e+10	6141490000	24.4024	20835909000	沙隆达A	12.2715	0.525974	1545879000	0.0390236	0.198639	0.155034
000553	2018000553	2018	2018-12-31	A	6233089000	42812505000	41213213500	6629621000	24.4801	20532379000	沙隆达A	0.0807439	0.479588	2402462000	0.0561159	0.14559	0.154852
000553	2019000553	2019	2019-12-31	A	4348588000	45288940000	44050722500	6939610000	24.5363	22917275000	安道麦A	0.0578437	0.506024	277041000	0.00611719	0.0960188	0.15323
000553	2020000553	2020	2020-12-31	A	3863886000	46801034000	46044987000	6576116000	24.5692	25367119000	安道麦A	0.0333877	0.54202	352753000	0.00753729	0.0825598	0.140512
000553	2021000553	2021	2021-12-31	A	5818835000	50235308000	48518171000	8048389000	24.64	29160225000	安道麦A	0.0733803	0.580473	163313000	0.00325096	0.115832	0.160214
000559	2006000559	2006	2006-12-31	A	9.31333e+08	5.17844e+09	2.77069e+10	1.97614e+09	22.3678	2.9292e+09	万向钱潮	-0.896916	0.565653	2.19147e+08	0.0423192	0.179848	0.38161
000559	2007000559	2007	2007-12-31	A	7.53363e+08	5.49052e+09	5.33448e+09	1.92229e+09	22.4263	3.06627e+09	万向钱潮	0.0602654	0.558466	3.85181e+08	0.0701539	0.137212	0.350111
000559	2008000559	2008	2008-12-31	A	7.25438e+08	5.80773e+09	5649122268	2.05172e+09	22.4825	4.02248e+09	万向钱潮	0.0577743	0.692608	3.27162e+08	0.0563321	0.124909	0.353274
000559	2009000559	2009	2009-12-31	A	5.02994e+08	5.80942e+09	5.80857e+09	2.24682e+09	22.4827	3.93216e+09	万向钱潮	0.000290776	0.676859	3.00857e+08	0.0517878	0.0865825	0.386755
000559	2010000559	2010	2010-12-31	A	1.99867e+09	8.0786e+09	6.94401e+09	1.97222e+09	22.8125	4.03899e+09	万向钱潮	0.390605	0.499961	4.72392e+08	0.0584745	0.247403	0.244128
000559	2011000559	2011	2011-12-31	A	1.90253e+09	8.80454e+09	8.44157e+09	2.11188e+09	22.8985	4.68217e+09	万向钱潮	0.0898594	0.531791	5.09409e+08	0.0578575	0.216085	0.239863
000559	2012000559	2012	2012-12-31	A	1.04506e+09	8.56333e+09	8.68394e+09	2.38703e+09	22.8708	4.58664e+09	万向钱潮	-0.0273963	0.535614	3.81741e+08	0.0445786	0.122039	0.27875
000559	2013000559	2013	2013-12-31	A	1.05255e+09	9.74269e+09	9.15301e+09	2.60248e+09	22.9998	5.90009e+09	万向钱潮	0.137722	0.605592	6.03614e+08	0.0619556	0.108035	0.267121
000559	2014000559	2014	2014-12-31	A	3.00439e+09	1.19032e+10	1.08229e+10	2.7629e+09	23.2001	7.54442e+09	万向钱潮	0.221753	0.633816	7.82255e+08	0.0657183	0.252402	0.232115
000559	2015000559	2015	2015-12-31	A	3.52757e+09	1.27468e+10	1.2325e+10	2.89478e+09	23.2685	8.16609e+09	万向钱潮	0.0708777	0.640637	8.38531e+08	0.0657835	0.276741	0.227098
000559	2016000559	2016	2016-12-31	A	1.91175e+09	1.15177e+10	1.21323e+10	2.93487e+09	23.1672	6.79388e+09	万向钱潮	-0.0964235	0.589862	8.90515e+08	0.0773169	0.165983	0.254813
000559	2017000559	2017	2017-12-31	A	1.7657e+09	1.15294e+10	1.15235e+10	3.0341e+09	23.1682	6.13706e+09	万向钱潮	0.00100966	0.532298	9.23542e+08	0.0801034	0.153148	0.263163
000559	2018000559	2018	2018-12-31	A	2.05316e+09	1.20484e+10	1.17889e+10	3.10087e+09	23.2122	6.5858e+09	万向钱潮	0.0450171	0.546613	7.48503e+08	0.0621248	0.17041	0.257368
000559	2019000559	2019	2019-12-31	A	2.08065e+09	1.20282e+10	1.20383e+10	3.21917e+09	23.2105	6.58001e+09	万向钱潮	-0.00167707	0.54705	5.45873e+08	0.0453828	0.172981	0.267636
000559	2020000559	2020	2020-12-31	A	5.07253e+09	1.54901e+10	1.37591e+10	3.09189e+09	23.4635	6.64504e+09	万向钱潮	0.287816	0.428987	4.43594e+08	0.0286373	0.32747	0.199605
000559	2021000559	2021	2021-12-31	A	6.23705e+09	1.68208e+10	1.61554e+10	2.84288e+09	23.5459	8.0364e+09	万向钱潮	0.0859076	0.477766	7.01229e+08	0.0416882	0.370794	0.16901
000561	2006000561	2006	2006-12-31	A	1.15699e+07	6.63871e+08	8.74233e+09	2.21504e+08	20.3136	1.29517e+09	S*ST 长岭	-0.960533	1.95094	-1.05068e+08	-0.158266	0.017428	0.333655
000561	2007000561	2007	2007-12-31	A	9.20173e+07	3.62489e+08	5.1318e+08	4.30337e+07	19.7085	1.20757e+09	S*ST 长岭	-0.453977	3.33133	-4.08983e+08	-1.12826	0.253849	0.118717
000561	2008000561	2008	2008-12-31	A	5.76849e+07	2.94028e+08	3.28258e+08	3.80271e+07	19.4992	3.65606e+08	S*ST 长岭	-0.188864	1.24344	7.55322e+08	2.56888	0.196189	0.129332
000561	2009000561	2009	2009-12-31	A	1.36623e+07	2.27783e+08	2.60905e+08	3.42566e+07	19.2439	3.2134e+08	*ST 长岭	-0.225301	1.41073	-3.19881e+07	-0.140432	0.0599796	0.150391
000561	2010000561	2010	2010-12-31	A	3.2355e+08	1.28275e+09	7.55266e+08	1.31439e+08	20.9723	4.97412e+08	烽火电子	4.63145	0.38777	1.02753e+08	0.0801039	0.252232	0.102467
000561	2011000561	2011	2011-12-31	A	2.9995e+08	1.42977e+09	1.35626e+09	1.48506e+08	21.0808	5.29901e+08	烽火电子	0.114613	0.37062	1.22144e+08	0.0854295	0.209789	0.103867
000561	2012000561	2012	2012-12-31	A	2.66342e+08	1.6232e+09	1.52648e+09	1.68014e+08	21.2077	6.95119e+08	烽火电子	0.135285	0.428241	3.21807e+07	0.0198255	0.164085	0.103508
000561	2013000561	2013	2013-12-31	A	3.70542e+08	1.66657e+09	1.64488e+09	1.54215e+08	21.234	6.75494e+08	烽火电子	0.0267192	0.405321	3.01035e+07	0.0180632	0.222339	0.0925345
000561	2014000561	2014	2014-12-31	A	3.87068e+08	1.90592e+09	1.78625e+09	1.48038e+08	21.3682	8.67521e+08	烽火电子	0.143624	0.45517	4.29458e+07	0.0225328	0.203087	0.0776727
000561	2015000561	2015	2015-12-31	A	5.25589e+08	2.2664e+09	2.08616e+09	1.36563e+08	21.5415	1.14061e+09	烽火电子	0.189137	0.503268	9.33592e+07	0.0411926	0.231904	0.0602553
000561	2016000561	2016	2016-12-31	A	3.35934e+08	2.30846e+09	2.28743e+09	1.85909e+08	21.5598	1.05713e+09	烽火电子	0.0185577	0.457936	1.05992e+08	0.0459143	0.145523	0.0805336
000561	2017000561	2017	2017-12-31	A	6.61019e+08	2.77605e+09	2.54226e+09	3.18016e+08	21.7443	1.37497e+09	烽火电子	0.202552	0.495297	8.89102e+07	0.0320276	0.238115	0.114557
000561	2018000561	2018	2018-12-31	A	5.14516e+08	2.9084e+09	2.84223e+09	2.79432e+08	21.7909	1.40614e+09	烽火电子	0.0476781	0.483476	9.91875e+07	0.0341038	0.176906	0.0960776
000561	2019000561	2019	2019-12-31	A	7.45073e+08	3.22797e+09	3.06819e+09	2.45684e+08	21.8951	1.60425e+09	烽火电子	0.109878	0.496983	9.72069e+07	0.0301139	0.230818	0.076111
000561	2020000561	2020	2020-12-31	A	5.52189e+08	3.57253e+09	3.40025e+09	2.74739e+08	21.9965	1.8653e+09	烽火电子	0.10674	0.522123	1.10288e+08	0.0308711	0.154566	0.0769033
000561	2021000561	2021	2021-12-31	A	6.16556e+08	3.88907e+09	3.7308e+09	5.65604e+08	22.0814	2.05031e+09	烽火电子	0.0886039	0.527199	1.14253e+08	0.0293781	0.158536	0.145434
000565	2006000565	2006	2006-12-31	A	1.73963e+08	5.73235e+08	2.23115e+09	6.20852e+07	20.1668	1.82431e+08	渝三峡A	-0.852603	0.318248	6.34513e+06	0.011069	0.303476	0.108307
000565	2007000565	2007	2007-12-31	A	1.38427e+08	9.85981e+08	7.79608e+08	9.02877e+07	20.7091	5.65564e+08	渝三峡A	0.720029	0.573606	2.74997e+07	0.0278907	0.140395	0.0915715
000565	2008000565	2008	2008-12-31	A	9.60917e+07	1.25858e+09	1.12228e+09	2.67989e+08	20.9533	8.24027e+08	渝三峡A	0.276477	0.654727	2.38426e+07	0.018944	0.0763492	0.212929
000565	2009000565	2009	2009-12-31	A	2.56926e+08	1.46671e+09	1.36265e+09	4.59958e+08	21.1063	7.94028e+08	渝三峡A	0.165367	0.541367	1.94551e+08	0.132645	0.175172	0.313599
000565	2010000565	2010	2010-12-31	A	3.74481e+08	1.4227e+09	1.4447e+09	4.50655e+08	21.0758	7.56907e+08	渝三峡A	-0.0300084	0.532023	-1.28329e+07	-0.00902011	0.263219	0.316761
000565	2011000565	2011	2011-12-31	A	7.65067e+07	9.88529e+08	1.20561e+09	3.07783e+08	20.7117	5.57124e+08	渝三峡A	-0.305173	0.563589	-2.11291e+08	-0.213743	0.0773945	0.311355
000565	2012000565	2012	2012-12-31	A	2.19541e+08	1.04918e+09	1.01885e+09	2.30835e+08	20.7713	4.68612e+08	渝三峡A	0.0613522	0.446647	5.77326e+07	0.0550265	0.209251	0.220015
000565	2013000565	2013	2013-12-31	A	1.04025e+08	9.69478e+08	1.00933e+09	2.29089e+08	20.6923	3.71912e+08	渝三峡A	-0.0759636	0.383621	3.66669e+07	0.0378213	0.1073	0.236302
000565	2014000565	2014	2014-12-31	A	9.28435e+07	9.53222e+08	9.6135e+08	2.37763e+08	20.6754	3.15627e+08	渝三峡A	-0.0167677	0.331116	4.45868e+07	0.0467748	0.0973997	0.249431
000565	2015000565	2015	2015-12-31	A	1.24249e+08	1.06082e+09	1.00702e+09	2.33916e+08	20.7823	2.83206e+08	渝三峡A	0.112876	0.26697	1.44574e+08	0.136285	0.117125	0.220506
000565	2016000565	2016	2016-12-31	A	3.83377e+08	1.33267e+09	1.19674e+09	2.42925e+08	21.0104	3.50193e+08	渝三峡A	0.256263	0.262776	2.23481e+08	0.167695	0.287677	0.182285
000565	2017000565	2017	2017-12-31	A	4.74448e+08	1.57104e+09	1.45185e+09	2.51049e+08	21.175	5.25399e+08	渝三峡A	0.17887	0.334427	8.11254e+07	0.051638	0.301996	0.159798
000565	2018000565	2018	2018-12-31	A	2.70566e+08	1.46873e+09	1.51988e+09	2.19851e+08	21.1077	3.89868e+08	渝三峡A	-0.0651257	0.265447	4.52216e+07	0.0307897	0.184218	0.149688
000565	2019000565	2019	2019-12-31	A	2.85095e+08	1.5388e+09	1.50376e+09	2.07371e+08	21.1543	4.05106e+08	渝三峡A	0.047711	0.263261	6.49068e+07	0.0421802	0.185271	0.134762
000565	2020000565	2020	2020-12-31	A	2.39106e+08	1.58855e+09	1.56368e+09	1.93437e+08	21.1861	3.92776e+08	渝三峡A	0.0323325	0.247254	5.50749e+07	0.0346699	0.150518	0.121769
000565	2021000565	2021	2021-12-31	A	3.03819e+08	1.60696e+09	1.59775e+09	2.83038e+08	21.1976	3.4313e+08	渝三峡A	0.0115853	0.213528	7.1268e+07	0.0443497	0.189065	0.176133
000566	2006000566	2006	2006-12-31	A	1.90821e+07	5.5383e+08	1.08039e+09	207484363	20.1324	2.36443e+08	海南海药	-0.655355	0.426924	2.88188e+07	0.0520356	0.0344547	0.374636
000566	2007000566	2007	2007-12-31	A	3.20544e+07	6.35676e+08	5.94753e+08	2.00254e+08	20.2702	2.81697e+08	海南海药	0.147782	0.443146	-3.01456e+07	-0.0474229	0.0504257	0.315025
000566	2008000566	2008	2008-12-31	A	4.38525e+07	734563338	6.8512e+08	2.07331e+08	20.4148	3.24804e+08	海南海药	0.155562	0.442172	4.7248e+07	0.0643212	0.0596987	0.28225
000566	2009000566	2009	2009-12-31	A	4.72305e+07	8.45062e+08	7.89812e+08	2.00706e+08	20.5549	3.99776e+08	海南海药	0.150427	0.473074	7.16781e+07	0.08482	0.05589	0.237505
000566	2010000566	2010	2010-12-31	A	1.03885e+08	1.07824e+09	9.61652e+08	2.69401e+08	20.7986	5.86426e+08	海南海药	0.275934	0.543872	3.7577e+07	0.0348502	0.0963469	0.249852
000566	2011000566	2011	2011-12-31	A	7.24881e+08	2.01976e+09	1.549e+09	2.82482e+08	21.4262	6.87527e+08	海南海药	0.873193	0.340401	1.09133e+08	0.054033	0.358895	0.139859
000566	2012000566	2012	2012-12-31	A	6.92376e+08	2.76151e+09	2.39063e+09	3.44696e+08	21.739	1.27191e+09	海南海药	0.36725	0.460584	7.913e+07	0.0286546	0.250723	0.124822
000566	2013000566	2013	2013-12-31	A	7.31182e+08	3.47192e+09	3.11671e+09	4.86236e+08	21.968	1.88228e+09	海南海药	0.257252	0.542144	1.01772e+08	0.029313	0.210599	0.140048
000566	2014000566	2014	2014-12-31	A	9.53746e+08	3.67337e+09	3.57264e+09	610720280	22.0244	1.94488e+09	海南海药	0.0580247	0.529454	1.70613e+08	0.0464458	0.259638	0.166256
000566	2015000566	2015	2015-12-31	A	1.22212e+09	4.8822e+09	4.27779e+09	9.00896e+08	22.3089	2.3456e+09	海南海药	0.329078	0.480438	1.97693e+08	0.0404925	0.250322	0.184527
000566	2016000566	2016	2016-12-31	A	3.14378e+09	9.60729e+09	7.24474e+09	1.01506e+09	22.9858	3.97717e+09	海南海药	0.96782	0.413974	1.59334e+08	0.0165847	0.327229	0.105655
000566	2017000566	2017	2017-12-31	A	3.67624e+09	1.05474e+10	1.00773e+10	1.11945e+09	23.0791	5.47019e+09	海南海药	0.0978502	0.518631	8.12067e+07	0.00769924	0.348546	0.106136
000566	2018000566	2018	2018-12-31	A	2.63074e+09	1.03364e+10	1.04419e+10	1.35839e+09	23.0589	5.51098e+09	海南海药	-0.0200009	0.533162	1.02309e+08	0.00989788	0.254512	0.131418
000566	2019000566	2019	2019-12-31	A	2.08425e+09	1.07769e+10	1.05567e+10	1.33198e+09	23.1007	6.1463e+09	海南海药	0.0426187	0.57032	-1.94649e+08	-0.0180616	0.193399	0.123596
000566	2020000566	2020	2020-12-31	A	1256149107	1.02792e+10	1.05281e+10	1.93183e+09	23.0534	6.30761e+09	海南海药	-0.0461819	0.613627	-6.54561e+08	-0.063678	0.122203	0.187935
000566	2021000566	2021	2021-12-31	A	7.50918e+08	8.36272e+09	9.32098e+09	1.79663e+09	22.847	5.9779e+09	海南海药	-0.186445	0.714827	-1.59763e+09	-0.191041	0.0897935	0.214838
000568	2006000568	2006	2006-12-31	A	7.77958e+08	3.41436e+09	5.88854e+09	5.70196e+08	21.9513	1.20726e+09	泸州老窖	-0.591717	0.353584	3.34243e+08	0.0978933	0.227849	0.167
000568	2007000568	2007	2007-12-31	A	4.44308e+08	4.49186e+09	3.95311e+09	5.18466e+08	22.2255	1.7811e+09	泸州老窖	0.315581	0.396516	7.71843e+08	0.171831	0.0989141	0.115423
000568	2008000568	2008	2008-12-31	A	7.03638e+08	5.09306e+09	4.79246e+09	7.90575e+08	22.3511	1.60024e+09	泸州老窖	0.133842	0.3142	1.26704e+09	0.248777	0.138156	0.155226
000568	2009000568	2009	2009-12-31	A	9.37281e+08	5.98269e+09	5.53788e+09	8.08131e+08	22.5121	1.71824e+09	泸州老窖	0.174675	0.287201	1691463413	0.282726	0.156665	0.135078
000568	2010000568	2010	2010-12-31	A	1.07911e+09	8.02627e+09	7.00448e+09	8.545e+08	22.806	2.46391e+09	泸州老窖	0.341581	0.306981	2.2807e+09	0.284155	0.134447	0.106463
000568	2011000568	2011	2011-12-31	A	3.1489e+09	1.24772e+10	1.02517e+10	1.01239e+09	23.2472	5.25239e+09	泸州老窖	0.55455	0.420958	3.0556e+09	0.244894	0.252372	0.0811391
000568	2012000568	2012	2012-12-31	A	6.94201e+09	1.5573e+10	1.40251e+10	9.97841e+08	23.4688	5.80212e+09	泸州老窖	0.248112	0.372576	4.54252e+09	0.291693	0.445773	0.0640751
000568	2013000568	2013	2013-12-31	A	5.34943e+09	1.37343e+10	1.46536e+10	1.11132e+09	23.3432	3.09687e+09	泸州老窖	-0.118069	0.225484	3.53752e+09	0.257568	0.389495	0.0809158
000568	2014000568	2014	2014-12-31	A	4.70961e+09	1.31708e+10	1.34526e+10	1.08649e+09	23.3013	3.37749e+09	泸州老窖	-0.0410266	0.256437	9.76066e+08	0.0741082	0.357579	0.0824924
000568	2015000568	2015	2015-12-31	A	3.53951e+09	1.31817e+10	1.31762e+10	1.11053e+09	23.3021	2.81932e+09	泸州老窖	0.00082415	0.213882	1.55072e+09	0.117642	0.268517	0.0842478
000568	2016000568	2016	2016-12-31	A	4.76529e+09	1.3674e+10	1.34279e+10	1.17879e+09	23.3388	2.5494e+09	泸州老窖	0.037352	0.186441	1.9497e+09	0.142584	0.348492	0.0862063
000568	2017000568	2017	2017-12-31	A	8.44962e+09	1.97558e+10	1.67149e+10	1.12989e+09	23.7067	4.44317e+09	泸州老窖	0.444764	0.224905	2.60202e+09	0.13171	0.427704	0.0571932
000568	2018000568	2018	2018-12-31	A	9.36739e+09	2.26049e+10	2.11803e+10	1.02967e+09	23.8414	5.48072e+09	泸州老窖	0.14422	0.242457	3.51047e+09	0.155296	0.414396	0.0455505
000568	2019000568	2019	2019-12-31	A	9.75367e+09	2.892e+10	2.57624e+10	1.51887e+09	24.0878	9.36524e+09	泸州老窖	0.279366	0.323833	4.64224e+09	0.16052	0.337264	0.0525196
000568	2020000568	2020	2020-12-31	A	1.16249e+10	3.50092e+10	3.19646e+10	6.88711e+09	24.2789	1.18273e+10	泸州老窖	0.210555	0.337835	5.95851e+09	0.170199	0.332052	0.196723
000568	2021000568	2021	2021-12-31	A	1.35135e+10	4.32118e+10	3.91105e+10	8.08949e+09	24.4894	1.50745e+10	泸州老窖	0.234298	0.348852	7.93726e+09	0.183683	0.312727	0.187206
000569	2006000569	2006	2006-12-31	A	1.13982e+08	1.91483e+09	2.25633e+10	6.62042e+08	21.3729	1.36811e+09	长城股份	-0.955687	0.714485	-2.71992e+08	-0.142045	0.0595261	0.345746
000569	2007000569	2007	2007-12-31	A	8.13453e+07	2.14701e+09	2.03092e+09	6.38937e+08	21.4873	1.54659e+09	*ST 长钢	0.121256	0.720349	2.96654e+07	0.0138171	0.0378877	0.297594
000569	2008000569	2008	2008-12-31	A	5.65909e+07	1.94756e+09	2.04729e+09	6.06974e+08	21.3898	1.74167e+09	长城股份	-0.092895	0.894282	-3.92734e+08	-0.201654	0.0290573	0.311658
000570	2006000570	2006	2006-12-31	A	4.52747e+08	1.7982e+09	1.87288e+09	3.86633e+08	21.3101	8.17818e+08	苏常柴A	-0.0766935	0.454799	1.0388e+08	0.0577688	0.251778	0.215012
000570	2007000570	2007	2007-12-31	A	4.43234e+08	2.31046e+09	2.05433e+09	3.88311e+08	21.5607	8.19312e+08	苏常柴A	0.284878	0.354609	1.69631e+08	0.0734188	0.191838	0.168066
000570	2008000570	2008	2008-12-31	A	4.02779e+08	1.89778e+09	2.10412e+09	3.64125e+08	21.364	7.42562e+08	苏常柴A	-0.178614	0.391279	-8.53899e+07	-0.0449946	0.212237	0.191869
000570	2009000570	2009	2009-12-31	A	7.70721e+08	2.94009e+09	2.41894e+09	4.30556e+08	21.8017	1.13164e+09	苏常柴A	0.549222	0.384901	2.32617e+08	0.0791191	0.262142	0.146443
000570	2010000570	2010	2010-12-31	A	7.63107e+08	3.42253e+09	3.18131e+09	4.26833e+08	21.9536	1.33159e+09	苏常柴A	0.16409	0.389066	1.21922e+08	0.0356235	0.222966	0.124713
000570	2011000570	2011	2011-12-31	A	5.53743e+08	2.87009e+09	3.14631e+09	4.28904e+08	21.7776	1.11367e+09	苏常柴A	-0.161412	0.388028	5.42745e+07	0.0189104	0.192936	0.149439
000570	2012000570	2012	2012-12-31	A	7.44495e+08	3.11649e+09	2.99329e+09	5.66045e+08	21.86	1.25515e+09	苏常柴A	0.0858512	0.402746	5.55166e+07	0.0178138	0.238889	0.181629
000570	2013000570	2013	2013-12-31	A	6.88297e+08	3.04235e+09	3.07942e+09	6.19468e+08	21.8359	1.21629e+09	苏常柴A	-0.0237895	0.399786	7.58011e+07	0.0249153	0.226239	0.203615
000570	2014000570	2014	2014-12-31	A	5.3197e+08	3.16678e+09	3.10457e+09	5.72786e+08	21.876	1.21364e+09	苏常柴A	0.0409008	0.38324	6.56696e+07	0.020737	0.167984	0.180873
000570	2015000570	2015	2015-12-31	A	6.01313e+08	3.23241e+09	3.19959e+09	5.54602e+08	21.8965	1.21191e+09	苏常柴A	0.0207221	0.374924	7.24843e+07	0.0224243	0.186026	0.171576
000570	2016000570	2016	2016-12-31	A	6.70704e+08	3.72486e+09	3.47863e+09	5.53679e+08	22.0383	1.38238e+09	苏常柴A	0.152348	0.371122	6.37167e+07	0.0171058	0.180062	0.148644
000570	2017000570	2017	2017-12-31	A	4.33839e+08	3.72666e+09	3.72576e+09	5.60305e+08	22.0388	1.45905e+09	苏常柴A	0.000482736	0.391518	4.70544e+07	0.0126264	0.116415	0.150351
000570	2018000570	2018	2018-12-31	A	8.05147e+08	3.54608e+09	3.63637e+09	5.11454e+08	21.9891	1.48153e+09	苏常柴A	-0.0484552	0.417794	6.25549e+07	0.0176406	0.227053	0.144231
000570	2019000570	2019	2019-12-31	A	6.38589e+08	3.48882e+09	3.51745e+09	4.57723e+08	21.9728	1.35829e+09	苏常柴A	-0.0161472	0.389327	2.49843e+07	0.00716125	0.183039	0.131197
000570	2020000570	2020	2020-12-31	A	7.60728e+08	3.95295e+09	3.72089e+09	4.54182e+08	22.0977	1.66011e+09	苏常柴A	0.133035	0.419966	5.22948e+07	0.0132293	0.192445	0.114897
000570	2021000570	2021	2021-12-31	A	7.07967e+08	4.86038e+09	4.40667e+09	4.02916e+08	22.3044	1.76341e+09	苏常柴A	0.229557	0.362813	1.02932e+08	0.0211777	0.145661	0.0828979
000572	2006000572	2006	2006-12-31	A	2.97174e+08	2.32671e+09	3.59354e+09	5.98963e+07	21.5677	5.10858e+08	金盘股份	-0.521292	0.219563	1.00478e+08	0.0431845	0.127723	0.0257429
000572	2007000572	2007	2007-12-31	A	2.81972e+09	8.27655e+09	5.30163e+09	1.55557e+09	22.8367	4.48639e+09	海马股份	2.5572	0.54206	8.70533e+08	0.105181	0.340688	0.187949
000572	2008000572	2008	2008-12-31	A	1.10368e+09	6.30168e+09	7.28912e+09	1.50164e+09	22.5641	2.38212e+09	海马股份	-0.23861	0.378013	2.55388e+06	0.00040527	0.17514	0.238292
000572	2009000572	2009	2009-12-31	A	2163853730	7.9666e+09	7.13414e+09	1.61723e+09	22.7985	3.45569e+09	海马股份	0.264203	0.433772	-5.12141e+08	-0.064286	0.271616	0.203002
000572	2010000572	2010	2010-12-31	A	6.14177e+09	1.27368e+10	1.03517e+10	2.42025e+09	23.2678	4.76622e+09	海马股份	0.598769	0.37421	5.09479e+08	0.0400007	0.482208	0.190021
000572	2011000572	2011	2011-12-31	A	4.31502e+09	1.30998e+10	1.29183e+10	2.55408e+09	23.2959	4.65687e+09	海马汽车	0.0285043	0.355492	5.50498e+08	0.0420234	0.329396	0.194971
000572	2012000572	2012	2012-12-31	A	2.99538e+09	1.26901e+10	1.2895e+10	2.95945e+09	23.2641	3.81746e+09	海马汽车	-0.0312754	0.300822	4.1021e+08	0.0323252	0.23604	0.233209
000572	2013000572	2013	2013-12-31	A	2.33083e+09	1.38227e+10	1.32564e+10	3.30469e+09	23.3496	4.38072e+09	海马汽车	0.089251	0.316922	5.61339e+08	0.0406099	0.168623	0.239077
000572	2014000572	2014	2014-12-31	A	2.4545e+09	1.61091e+10	1.49659e+10	3.31142e+09	23.5026	6.38903e+09	海马汽车	0.165408	0.39661	2.68681e+08	0.0166788	0.152367	0.205562
000572	2015000572	2015	2015-12-31	A	2.67916e+09	1.73969e+10	1.6753e+10	3.12038e+09	23.5796	7.68666e+09	海马汽车	0.0799453	0.44184	1.02005e+08	0.00586338	0.154001	0.179364
000572	2016000572	2016	2016-12-31	A	2.13445e+09	1.81981e+10	1.77975e+10	3.11691e+09	23.6246	8.55754e+09	海马汽车	0.0460533	0.470243	1.29672e+07	0.000712559	0.117289	0.171276
000572	2017000572	2017	2017-12-31	A	1.62915e+09	1.57929e+10	1.69955e+10	2.54176e+09	23.4828	7.52525e+09	海马汽车	-0.132167	0.476495	-1.41525e+09	-0.0896126	0.103157	0.160943
000572	2018000572	2018	2018-12-31	A	6.10802e+08	1.14583e+10	1.36256e+10	3.05595e+09	23.162	5.6816e+09	海马汽车	-0.274465	0.495849	-2.27335e+09	-0.198401	0.0533064	0.266701
000572	2019000572	2019	2019-12-31	A	1.35989e+09	1.07289e+10	1.10936e+10	3.01304e+09	23.0962	5.00707e+09	*ST 海马	-0.0636557	0.466688	9.76153e+07	0.00909832	0.12675	0.280833
000572	2020000572	2020	2020-12-31	A	1.11283e+09	9.20833e+09	9.96864e+09	2.7043e+09	22.9434	4.77137e+09	ST 海马	-0.141729	0.518158	-1.28227e+09	-0.139252	0.120851	0.29368
000572	2021000572	2021	2021-12-31	A	7.15891e+08	8.20727e+09	8.7078e+09	2.22951e+09	22.8283	3.6549e+09	海马汽车	-0.108713	0.445324	1.34942e+08	0.0164418	0.0872265	0.271651
000576	2006000576	2006	2006-12-31	A	3.45858e+07	1.15544e+09	4.68135e+09	5.11113e+08	20.8677	6.27032e+08	广东甘化	-0.859218	0.54268	1.16052e+07	0.010044	0.0299331	0.442355
000576	2007000576	2007	2007-12-31	A	3.62801e+07	9.99512e+08	1.07747e+09	4.5888e+08	20.7228	5.9074e+08	广东甘化	-0.134948	0.591028	-4.88652e+07	-0.048889	0.0362978	0.459104
000576	2008000576	2008	2008-12-31	A	6.1383e+07	9.58664e+08	9.79088e+08	4.72742e+08	20.6811	5.72639e+08	广东甘化	-0.0408679	0.597331	-5.69368e+07	-0.0593919	0.0640298	0.493126
000576	2009000576	2009	2009-12-31	A	8.17173e+07	7.73203e+08	8.65934e+08	3.79148e+08	20.4661	3.74073e+08	*ST 甘化	-0.193458	0.483797	1.2721e+07	0.0164524	0.105687	0.49036
000576	2010000576	2010	2010-12-31	A	3.52315e+07	7.01714e+08	7.37458e+08	3.43303e+08	20.369	3.79773e+08	ST 甘化	-0.092459	0.541208	-7.73952e+07	-0.110295	0.0502078	0.489236
000576	2011000576	2011	2011-12-31	A	9.5598e+07	9.11891e+08	8.06802e+08	3.12543e+08	20.631	7.84591e+08	ST 甘化	0.29952	0.8604	-1.95813e+08	-0.214733	0.104835	0.342742
000576	2012000576	2012	2012-12-31	A	1.10682e+08	9.19914e+08	9.15902e+08	9.24421e+07	20.6398	7.37497e+08	*ST 甘化	0.00879842	0.801702	4.71189e+07	0.051221	0.120318	0.10049
000576	2013000576	2013	2013-12-31	A	2.17568e+08	1.4768e+09	1.19836e+09	1.09583e+08	21.1131	4.58762e+08	广东甘化	0.605371	0.310645	3.59575e+07	0.0243482	0.147323	0.074203
000576	2014000576	2014	2014-12-31	A	6.4565e+07	1.45624e+09	1.46652e+09	6.31216e+08	21.0991	4.28143e+08	广东甘化	-0.013923	0.294006	1.00056e+07	0.00687081	0.0443367	0.433456
000576	2015000576	2015	2015-12-31	A	5.74983e+08	1.95811e+09	1.70718e+09	6.48883e+08	21.3952	7.52704e+08	广东甘化	0.344632	0.384404	1.77306e+08	0.0905498	0.293642	0.331383
000576	2016000576	2016	2016-12-31	A	1.82348e+08	1.57649e+09	1.7673e+09	6.39116e+08	21.1785	2.68688e+08	广东甘化	-0.194894	0.170435	1.02392e+08	0.0649496	0.115668	0.405405
000576	2017000576	2017	2017-12-31	A	1.02041e+08	1.20967e+09	1.39308e+09	2.70299e+08	20.9136	1.84728e+08	广东甘化	-0.23268	0.15271	-2.83836e+08	-0.234639	0.0843547	0.223449
000576	2018000576	2018	2018-12-31	A	2.32595e+08	1.66557e+09	1.43762e+09	6.95497e+07	21.2334	5.19428e+08	广东甘化	0.376879	0.311863	1.07587e+08	0.064595	0.139649	0.0417574
000576	2019000576	2019	2019-12-31	A	1.83355e+08	1.58564e+09	1.6256e+09	6.01759e+07	21.1843	4.39777e+08	广东甘化	-0.0479903	0.277351	1.08097e+08	0.0681725	0.115635	0.0379506
000576	2020000576	2020	2020-12-31	A	4.61542e+08	1.94328e+09	1.76446e+09	3.20588e+07	21.3876	2.0666e+08	甘化科工	0.225551	0.106346	6.90002e+08	0.355071	0.237507	0.0164973
000576	2021000576	2021	2021-12-31	A	1.2285e+08	1.85446e+09	1.89887e+09	3.92749e+07	21.3409	2.23754e+08	甘化科工	-0.0457045	0.120657	3.935e+07	0.0212191	0.0662455	0.0211786
000578	2006000578	2006	2006-12-31	A	2.84323e+07	8.46334e+08	1.3504e+09	3.0313e+08	20.5564	7.56964e+08	S*ST 数码	-0.543623	0.894403	1.07754e+06	0.00127318	0.0335947	0.358168
000578	2007000578	2007	2007-12-31	A	3.3645e+07	7.70836e+08	8.08585e+08	2.68165e+08	20.463	8.06697e+08	S*ST 数码	-0.0892058	1.04652	-1.69649e+08	-0.220084	0.0436474	0.347889
000578	2008000578	2008	2008-12-31	A	3.66532e+09	1.70166e+10	8.89372e+09	2.76595e+09	23.5575	7.78374e+09	ST 盐湖	21.0755	0.45742	2.83189e+09	0.166419	0.215397	0.162544
000578	2009000578	2009	2009-12-31	A	2.93286e+09	2.0992e+10	1.90043e+10	2.79689e+09	23.7674	1.01156e+10	盐湖集团	0.233616	0.481878	2.41095e+09	0.114851	0.139713	0.133236
000578	2010000578	2010	2010-12-31	A	2.87856e+09	2.51757e+10	2.30838e+10	3.11189e+09	23.9491	1.28405e+10	盐湖集团	0.199301	0.510037	2.36887e+09	0.0940934	0.114339	0.123607
000581	2006000581	2006	2006-12-31	A	8.17487e+08	4.86513e+09	1.50204e+10	1.16419e+09	22.3054	2.44091e+09	威孚高科	-0.806753	0.501715	1.22381e+08	0.0251548	0.16803	0.239293
000581	2007000581	2007	2007-12-31	A	7.61809e+08	5.12386e+09	4.9945e+09	1.14269e+09	22.3572	2.49797e+09	威孚高科	0.0531802	0.487517	2.6603e+08	0.0519198	0.148679	0.223014
000581	2008000581	2008	2008-12-31	A	6.33818e+08	4.5979e+09	4.86088e+09	1.04731e+09	22.2489	1.871e+09	威孚高科	-0.10265	0.406925	2.06807e+08	0.0449786	0.137849	0.227781
000581	2009000581	2009	2009-12-31	A	4.25495e+08	5.03587e+09	4.81689e+09	1.15272e+09	22.3399	1.94362e+09	威孚高科	0.0952544	0.385955	4.63701e+08	0.0920795	0.0844929	0.228902
000581	2010000581	2010	2010-12-31	A	5.96959e+08	6.76162e+09	5.89875e+09	1.11007e+09	22.6345	2.41581e+09	威孚高科	0.342692	0.357282	1.38136e+09	0.204294	0.0882863	0.164172
000581	2011000581	2011	2011-12-31	A	8.55054e+08	7.92922e+09	7.34542e+09	1.35751e+09	22.7938	2.58883e+09	威孚高科	0.17268	0.326492	1.25551e+09	0.15834	0.107836	0.171203
000581	2012000581	2012	2012-12-31	A	2.60071e+09	1.1056e+10	9.4926e+09	1.40481e+09	23.1262	2.09499e+09	威孚高科	0.394334	0.189489	9.34237e+08	0.0845007	0.235232	0.127063
000581	2013000581	2013	2013-12-31	A	2.44756e+09	1.30742e+10	1.20651e+10	1.47104e+09	23.2939	3.07658e+09	威孚高科	0.182549	0.235316	1.15429e+09	0.0882877	0.187205	0.112514
000581	2014000581	2014	2014-12-31	A	2.36003e+09	1.44886e+10	1.37814e+10	1.34975e+09	23.3966	3.22548e+09	威孚高科	0.108179	0.222622	1.58908e+09	0.109678	0.162889	0.0931592
000581	2015000581	2015	2015-12-31	A	3.27468e+09	1.57041e+10	1.50963e+10	2.32063e+09	23.4772	3.49082e+09	威孚高科	0.0838939	0.222287	1.55276e+09	0.0988764	0.208524	0.147772
000581	2016000581	2016	2016-12-31	A	3.96967e+09	1.72638e+10	1.64839e+10	2.44784e+09	23.5719	3.86534e+09	威孚高科	0.0993167	0.223899	1.726e+09	0.0999784	0.229942	0.141791
000581	2017000581	2017	2017-12-31	A	3.11871e+09	2.0231e+10	1.87474e+10	2.58487e+09	23.7305	4.87964e+09	威孚高科	0.171876	0.241196	2.64721e+09	0.130849	0.154155	0.127768
000581	2018000581	2018	2018-12-31	A	2.61632e+09	2.0892e+10	2.05615e+10	2.70737e+09	23.7626	4.44007e+09	威孚高科	0.0326744	0.212524	2.46629e+09	0.118049	0.125231	0.129589
000581	2019000581	2019	2019-12-31	A	1.59689e+09	2.39583e+10	2.24252e+10	2.84518e+09	23.8996	6.47369e+09	威孚高科	0.146769	0.270206	2.30274e+09	0.0961142	0.0666529	0.118755
000581	2020000581	2020	2020-12-31	A	1.96329e+09	2.73507e+10	2.56545e+10	2.88223e+09	24.032	8.55623e+09	威孚高科	0.141594	0.312834	2.82274e+09	0.103205	0.0717821	0.105381
000581	2021000581	2021	2021-12-31	A	1.89606e+09	2.79709e+10	2.76608e+10	2.93221e+09	24.0544	8.00816e+09	威孚高科	0.0226745	0.286304	2.64936e+09	0.0947187	0.0677871	0.104831
000584	2006000584	2006	2006-12-31	A	7.8281e+07	1.15225e+09	1.45616e+10	6.52081e+08	20.865	6.75404e+08	舒卡股份	-0.958805	0.586159	1.34286e+07	0.0116542	0.0679373	0.565918
000584	2007000584	2007	2007-12-31	A	5.04657e+07	2.22668e+09	1.68947e+09	1.16512e+09	21.5238	1.17889e+09	舒卡股份	0.932458	0.52944	3.23142e+08	0.145123	0.0226641	0.523253
000584	2008000584	2008	2008-12-31	A	5.33918e+08	2.81347e+09	2.52007e+09	1.10594e+09	21.7577	1.05474e+09	舒卡股份	0.263525	0.374891	7.0357e+07	0.0250072	0.189772	0.39309
000584	2009000584	2009	2009-12-31	A	1.1967e+08	2.60774e+09	2.7106e+09	1.59554e+09	21.6818	8.88948e+08	友利控股	-0.0731222	0.340888	3.05606e+07	0.0117192	0.0458901	0.611847
000584	2010000584	2010	2010-12-31	A	4.54343e+08	3.50021e+09	3.05397e+09	1.47714e+09	21.9761	1.62223e+09	友利控股	0.342237	0.463466	1.62919e+08	0.0465455	0.129805	0.422015
000584	2011000584	2011	2011-12-31	A	470465741	3.69239e+09	3.5963e+09	1.48823e+09	22.0295	1.82605e+09	友利控股	0.0549063	0.494543	1.17456e+07	0.00318104	0.127415	0.403054
000584	2012000584	2012	2012-12-31	A	3.11927e+08	3.72319e+09	3.70779e+09	1.3591e+09	22.0378	1.88835e+09	友利控股	0.00834281	0.507186	3.25187e+07	0.00873408	0.0837795	0.365036
000584	2013000584	2013	2013-12-31	A	6.65328e+08	3.5896e+09	3.6564e+09	1.22404e+09	22.0013	1.34236e+09	友利控股	-0.0358813	0.373958	4.13638e+08	0.115232	0.185349	0.340995
000584	2014000584	2014	2014-12-31	A	6.56187e+08	3.49084e+09	3.54022e+09	1.02994e+09	21.9734	1.40632e+09	友利控股	-0.0275133	0.402859	1.63427e+08	0.0468161	0.187974	0.295041
000584	2015000584	2015	2015-12-31	A	8.0428e+08	2954524116	3.22268e+09	8.42453e+08	21.8066	8.76702e+08	友利控股	-0.153635	0.296732	1.35707e+07	0.00459318	0.27222	0.28514
000584	2016000584	2016	2016-12-31	A	6.22927e+08	2.24311e+09	2.59882e+09	4.12979e+08	21.5311	6.70849e+08	友利控股	-0.240788	0.299071	-5.02004e+08	-0.223798	0.277707	0.18411
000584	2017000584	2017	2017-12-31	A	6.64229e+08	3.67546e+09	2.95929e+09	4.00593e+08	22.0249	1.99081e+09	哈工智能	0.638556	0.54165	1.15388e+08	0.0313942	0.18072	0.108991
000584	2018000584	2018	2018-12-31	A	6.54088e+08	4.49481e+09	4.08513e+09	1.14172e+08	22.2262	2.69621e+09	哈工智能	0.222923	0.599849	1.19356e+08	0.0265543	0.145521	0.0254009
000584	2019000584	2019	2019-12-31	A	2.77988e+08	4.53408e+09	4.51444e+09	1.04653e+08	22.2349	2.66823e+09	哈工智能	0.00873795	0.588483	4.83113e+07	0.0106551	0.0613108	0.0230814
000584	2020000584	2020	2020-12-31	A	3.88984e+08	5.0165e+09	4.77529e+09	9.63032e+07	22.336	2.46497e+09	哈工智能	0.106398	0.491373	9.31647e+06	0.00185717	0.077541	0.0191973
000584	2021000584	2021	2021-12-31	A	2.18766e+08	4.80533e+09	4.91092e+09	1.5373e+08	22.293	2.84601e+09	哈工智能	-0.0420939	0.592261	-6.04286e+08	-0.125753	0.0455256	0.0319916
000585	2006000585	2006	2006-12-31	A	4.11236e+07	1.29325e+09	3.04929e+09	3.70407e+08	20.9804	3.49683e+08	东北电气	-0.730873	0.270392	3.91643e+07	0.0302837	0.0317987	0.286416
000585	2007000585	2007	2007-12-31	A	6.55778e+07	1.07397e+09	1.18361e+09	1.09246e+08	20.7946	5.56467e+08	东北电气	-0.169552	0.518138	-3.18906e+08	-0.29694	0.0610609	0.101722
000585	2008000585	2008	2008-12-31	A	4.99283e+07	8.47016e+08	9.60495e+08	8.36307e+07	20.5572	5.33021e+08	东北电气	-0.211325	0.629292	-7.05694e+07	-0.0833153	0.0589461	0.0987356
000585	2009000585	2009	2009-12-31	A	6.52537e+07	8.36558e+08	8.41787e+08	8.11257e+07	20.5448	5.15563e+08	*ST 东电	-0.0123477	0.616291	7.26366e+06	0.0086828	0.0780026	0.0969756
000585	2010000585	2010	2010-12-31	A	7.479e+07	8.44337e+08	8.40447e+08	7.50103e+07	20.5541	5.37804e+08	东北电气	0.00929958	0.636954	-9.21466e+06	-0.0109135	0.0885784	0.0888393
000585	2011000585	2011	2011-12-31	A	5.66848e+07	5.57054e+08	7.00696e+08	6.93774e+07	20.1382	2.95048e+08	东北电气	-0.340247	0.529658	-3.26522e+07	-0.0586158	0.101758	0.124543
000585	2012000585	2012	2012-12-31	A	8.12954e+07	4.98205e+08	5.2763e+08	6.27757e+07	20.0265	2.25186e+08	*ST 东电	-0.105643	0.451993	1.10361e+07	0.0221517	0.163176	0.126004
000585	2013000585	2013	2013-12-31	A	1.07966e+08	4.62731e+08	4.80468e+08	6.75804e+07	19.9527	1.82498e+08	东北电气	-0.0712045	0.394393	9.66083e+06	0.0208779	0.233323	0.146047
000585	2014000585	2014	2014-12-31	A	1.24219e+08	4.82596e+08	4.72663e+08	6.22147e+07	19.9947	1.95978e+08	东北电气	0.0429294	0.406092	6.05812e+06	0.0125532	0.257397	0.128917
000585	2015000585	2015	2015-12-31	A	1.23417e+08	4.83446e+08	4.83021e+08	5.87834e+07	19.9964	1.86105e+08	东北电气	0.00176116	0.384956	4.85749e+06	0.0100476	0.255286	0.121593
000585	2016000585	2016	2016-12-31	A	2.76004e+07	4.0183e+08	4.42638e+08	4.18446e+07	19.8115	1.93951e+08	东北电气	-0.16882	0.48267	-9.95886e+07	-0.247837	0.0686866	0.104135
000585	2017000585	2017	2017-12-31	A	4.51758e+07	3.06237e+08	3.54034e+08	3.57059e+07	19.5399	5.00878e+08	东北电气	-0.237895	1.63559	-3.98156e+08	-1.30016	0.147519	0.116596
000585	2018000585	2018	2018-12-31	A	1.45726e+08	5.05113e+08	4.05675e+08	5.01368e+07	20.0403	4.82997e+08	*ST 东电	0.649421	0.956215	1.40982e+07	0.027911	0.288501	0.0992585
000585	2019000585	2019	2019-12-31	A	1.35274e+08	4.77041e+08	4.91077e+08	4.9802e+07	19.9831	5.28148e+08	ST 东电	-0.0555757	1.10713	-4.01332e+07	-0.0841293	0.283569	0.104398
000585	2020000585	2020	2020-12-31	A	1.29127e+07	1.57526e+08	3.17284e+08	4.4912e+07	18.8751	3.42755e+08	*ST 东电	-0.669786	2.17587	6.2665e+07	0.397808	0.0819721	0.285109
000585	2021000585	2021	2021-12-31	A	1.86454e+07	1.94428e+08	1.75977e+08	4.21795e+07	19.0856	3.61964e+08	*ST 东电	0.23426	1.86169	1.75987e+07	0.0905151	0.0958989	0.216942
000586	2006000586	2006	2006-12-31	A	5.78652e+07	7.95115e+08	4.94771e+08	1.4738e+08	20.494	4.54308e+08	汇源通信	3.08951	0.571374	5.66113e+06	0.00711989	0.0727759	0.185357
000586	2007000586	2007	2007-12-31	A	5.91209e+07	6.80617e+08	7.37866e+08	9.99504e+07	20.3385	4.09389e+08	汇源通信	-0.144001	0.601497	-5.19123e+07	-0.0762724	0.0868636	0.146853
000586	2008000586	2008	2008-12-31	A	3.92625e+07	5.09692e+08	5.95155e+08	7.61024e+07	20.0493	3.92295e+08	汇源通信	-0.251132	0.76967	-1.21288e+08	-0.237963	0.0770318	0.149311
000586	2009000586	2009	2009-12-31	A	6.1149e+07	5.15928e+08	5.1281e+08	7.82176e+07	20.0615	3.96978e+08	*ST 汇源	0.0122333	0.769446	6.45198e+06	0.0125056	0.118522	0.151606
000586	2010000586	2010	2010-12-31	A	9.47821e+07	5.29036e+08	5.22482e+08	6.2756e+07	20.0866	3.44951e+08	ST 汇源	0.0254082	0.652037	6.00131e+07	0.113438	0.17916	0.118623
000586	2011000586	2011	2011-12-31	A	8.91948e+07	5.18821e+08	5.23929e+08	5.29781e+07	20.0671	3.1278e+08	汇源通信	-0.0193089	0.602868	2.25917e+07	0.0435443	0.171918	0.102112
000586	2012000586	2012	2012-12-31	A	1.09195e+08	5.14155e+08	5.16488e+08	4.69963e+07	20.058	2.99252e+08	汇源通信	-0.00899387	0.582026	8.56475e+06	0.0166579	0.212377	0.091405
000586	2013000586	2013	2013-12-31	A	1.51087e+08	4.89473e+08	5.01814e+08	4.13353e+07	20.0088	2.62841e+08	汇源通信	-0.0480061	0.536989	1.69305e+07	0.0345893	0.308673	0.0844487
000586	2014000586	2014	2014-12-31	A	1.72044e+08	5.37574e+08	5.13523e+08	3.75196e+07	20.1026	3.01972e+08	汇源通信	0.0982727	0.56173	8.92338e+06	0.0165993	0.320038	0.0697942
000586	2015000586	2015	2015-12-31	A	1.29981e+08	5.30457e+08	5.34016e+08	3.47306e+07	20.0892	2.74588e+08	汇源通信	-0.0132402	0.517645	1.77588e+07	0.0334784	0.245036	0.0654731
000586	2016000586	2016	2016-12-31	A	1.43333e+08	5.51545e+08	5.41001e+08	3.27911e+07	20.1282	2.90747e+08	汇源通信	0.0397556	0.527149	3.79383e+06	0.00687854	0.259875	0.0594531
000586	2017000586	2017	2017-12-31	A	1.315e+08	5.60682e+08	5.56113e+08	3.70995e+07	20.1447	2.98031e+08	汇源通信	0.0165648	0.531551	946349	0.00168786	0.234536	0.0661686
000586	2018000586	2018	2018-12-31	A	1.12085e+08	5.99393e+08	5.80037e+08	4.50241e+07	20.2114	3.38272e+08	汇源通信	0.0690431	0.564357	-1.86777e+06	-0.0031161	0.186997	0.0751162
000586	2019000586	2019	2019-12-31	A	1.06195e+08	6.25194e+08	6.12293e+08	4.60227e+07	20.2536	3.56778e+08	汇源通信	0.0430453	0.570667	5.86344e+06	0.00937859	0.169859	0.0736135
000586	2020000586	2020	2020-12-31	A	8.83627e+07	4.90848e+08	5.58021e+08	4.40243e+07	20.0116	2.1777e+08	汇源通信	-0.214886	0.443661	2.27794e+07	0.0464082	0.18002	0.0896903
000586	2021000586	2021	2021-12-31	A	7.33879e+07	5.15201e+08	5.03025e+08	5.35741e+07	20.0601	2.14051e+08	汇源通信	0.0496131	0.415471	2.8072e+07	0.0544875	0.142445	0.103987
000589	2006000589	2006	2006-12-31	A	4.08719e+08	3.24168e+09	1.87844e+09	1.40302e+09	21.8994	2.17038e+09	黔轮胎A	5.29207	0.669524	5.99379e+07	0.0184898	0.126082	0.432806
000589	2007000589	2007	2007-12-31	A	2.75939e+08	3.5216e+09	3.38164e+09	1.35346e+09	21.9822	2.3194e+09	黔轮胎A	0.0863517	0.658619	8.68169e+07	0.0246527	0.078356	0.38433
000589	2008000589	2008	2008-12-31	A	3.1196e+08	4.01794e+09	3.76977e+09	1.7662e+09	22.114	2.80196e+09	黔轮胎A	0.140942	0.69736	4.88247e+07	0.0121517	0.0776418	0.439578
000589	2009000589	2009	2009-12-31	A	2.66038e+08	4.33547e+09	4.17671e+09	1.93782e+09	22.1901	2.78422e+09	黔轮胎A	0.0790262	0.642196	3.63798e+08	0.083912	0.0613631	0.44697
000589	2010000589	2010	2010-12-31	A	3.85363e+08	5.4788e+09	4.90713e+09	1.85344e+09	22.4242	3.86961e+09	黔轮胎A	0.263715	0.706288	1.24949e+08	0.022806	0.0703371	0.338294
000589	2011000589	2011	2011-12-31	A	4.91608e+08	7.06261e+09	6.2707e+09	1.81806e+09	22.6781	4.91377e+09	黔轮胎A	0.289081	0.695743	9.59746e+07	0.0135891	0.069607	0.25742
000589	2012000589	2012	2012-12-31	A	5.92736e+08	6.73527e+09	6.89894e+09	2.12618e+09	22.6306	4.49007e+09	黔轮胎A	-0.0463488	0.66665	1.28455e+08	0.0190719	0.0880048	0.315678
000589	2013000589	2013	2013-12-31	A	5.60399e+08	7.57153e+09	7.1534e+09	2.02861e+09	22.7477	5.18751e+09	黔轮胎A	0.124161	0.685134	1.74347e+08	0.0230266	0.074014	0.267926
000589	2014000589	2014	2014-12-31	A	1.49677e+09	9.73039e+09	8.65096e+09	3.08232e+09	22.9985	5.95603e+09	黔轮胎A	0.285129	0.612106	1.66982e+08	0.0171609	0.153825	0.316773
000589	2015000589	2015	2015-12-31	A	3.02624e+09	1.11757e+10	1.04531e+10	3.44668e+09	23.137	7.69057e+09	黔轮胎A	0.148539	0.688149	-2.58503e+08	-0.0231307	0.270787	0.308407
000589	2016000589	2016	2016-12-31	A	2.15684e+09	1.04283e+10	1.0802e+10	3.78159e+09	23.0678	6.84921e+09	黔轮胎A	-0.0668821	0.656792	1.47654e+07	0.0014159	0.206826	0.362628
000589	2017000589	2017	2017-12-31	A	1.27363e+09	9.71543e+09	1.00719e+10	3.71351e+09	22.997	6.37587e+09	黔轮胎A	-0.0683568	0.656262	-2.21692e+08	-0.0228185	0.131093	0.382227
000589	2018000589	2018	2018-12-31	A	1.68931e+09	1.04813e+10	1.00984e+10	3.81245e+09	23.0729	7.06605e+09	黔轮胎A	0.0788304	0.674157	8.81731e+07	0.00841242	0.161174	0.363738
000589	2019000589	2019	2019-12-31	A	2.16852e+09	1.0521e+10	1.05012e+10	3.30503e+09	23.0766	6.79744e+09	贵州轮胎	0.00378997	0.646081	1.35443e+08	0.0128735	0.206113	0.314135
000589	2020000589	2020	2020-12-31	A	1.90477e+09	1.15162e+10	1.10186e+10	3.76279e+09	23.167	6.6341e+09	贵州轮胎	0.0945914	0.576066	1.13847e+09	0.0988578	0.165399	0.326738
000589	2021000589	2021	2021-12-31	A	2.11288e+09	1.28757e+10	1.2196e+10	4.61908e+09	23.2786	6.93478e+09	贵州轮胎	0.118051	0.538593	3.69798e+08	0.0287206	0.164098	0.358743
000590	2006000590	2006	2006-12-31	A	2.27137e+07	5.45359e+08	6.71055e+09	1.29487e+08	20.117	2.74098e+08	紫光古汉	-0.957644	0.502602	1.941e+06	0.00355913	0.041649	0.237435
000590	2007000590	2007	2007-12-31	A	2.49673e+07	5.48583e+08	5.46971e+08	1.28117e+08	20.1228	2.41367e+08	紫光古汉	0.00591221	0.439983	2.05174e+07	0.0374006	0.0455123	0.233541
000590	2008000590	2008	2008-12-31	A	1.64351e+07	5.86315e+08	5.67449e+08	1.28205e+08	20.1894	2.67303e+08	紫光古汉	0.0687796	0.455904	2.03745e+07	0.0347501	0.0280313	0.218663
000590	2009000590	2009	2009-12-31	A	1.39406e+07	5.16335e+08	5.51325e+08	1.24631e+08	20.0623	2.85112e+08	紫光古汉	-0.119355	0.552185	-8.81671e+07	-0.170756	0.0269992	0.241375
000590	2010000590	2010	2010-12-31	A	8.82587e+06	5.68726e+08	5.42531e+08	1.31603e+08	20.1589	2.89846e+08	紫光古汉	0.101468	0.50964	4.71523e+07	0.0829086	0.0155187	0.231399
000590	2011000590	2011	2011-12-31	A	2.77292e+07	6.02454e+08	5.8559e+08	1.68547e+08	20.2165	2.41162e+08	紫光古汉	0.0593034	0.4003	7.21344e+07	0.119734	0.0460271	0.279768
000590	2012000590	2012	2012-12-31	A	1.5887e+08	7.04018e+08	6.53236e+08	1.63993e+08	20.3723	2.25436e+08	紫光古汉	0.168584	0.320214	1.37606e+08	0.195459	0.225662	0.232939
000590	2013000590	2013	2013-12-31	A	6.57193e+07	5.52562e+08	6.2829e+08	1.22311e+08	20.1301	2.83051e+08	紫光古汉	-0.215131	0.512252	-1.64451e+08	-0.297615	0.118936	0.221352
000590	2014000590	2014	2014-12-31	A	4.78363e+07	5.86821e+08	5.69691e+08	1.39058e+08	20.1902	4.02714e+08	紫光古汉	0.0619998	0.686265	-8.57705e+07	-0.146161	0.0815177	0.236969
000590	2015000590	2015	2015-12-31	A	5.58433e+07	5.87435e+08	5.87128e+08	1.46045e+08	20.1913	3.8164e+08	*ST 古汉	0.0010462	0.649673	2.23723e+07	0.0380847	0.0950629	0.248615
000590	2016000590	2016	2016-12-31	A	1.22672e+08	6.30679e+08	6.09057e+08	1.42633e+08	20.2623	3.66723e+08	启迪古汉	0.073616	0.581474	5.01082e+07	0.0794512	0.194508	0.226158
000590	2017000590	2017	2017-12-31	A	1.24277e+08	8.73736e+08	7.52208e+08	1.6134e+08	20.5883	2.90405e+08	启迪古汉	0.385389	0.332371	9.90596e+06	0.0113375	0.142236	0.184655
000590	2018000590	2018	2018-12-31	A	3.21355e+08	8.16599e+08	8.45167e+08	1.52495e+08	20.5207	2.3688e+08	启迪古汉	-0.0653942	0.290081	-3.81804e+07	-0.0467554	0.393528	0.186744
000590	2019000590	2019	2019-12-31	A	3.14337e+08	8.46744e+08	8.31672e+08	143418579	20.5569	2.24583e+08	启迪古汉	0.0369161	0.265232	4.24423e+07	0.0501241	0.37123	0.169376
000590	2020000590	2020	2020-12-31	A	3.42953e+08	8.92158e+08	8.69451e+08	1.45288e+08	20.6092	2.47274e+08	启迪药业	0.0536327	0.277164	2.27224e+07	0.025469	0.384408	0.162851
000590	2021000590	2021	2021-12-31	A	2.50681e+08	9.67826e+08	9.29992e+08	2.2849e+08	20.6906	2.85504e+08	启迪药业	0.0848147	0.294996	3.54379e+07	0.036616	0.259015	0.236086
000595	2006000595	2006	2006-12-31	A	4.27482e+06	9.5731e+08	9.62568e+08	1.42247e+08	20.6796	5.71605e+08	西北轴承	-0.010865	0.597095	1.03361e+07	0.0107971	0.00446545	0.148591
000595	2007000595	2007	2007-12-31	A	1.05194e+07	9.28889e+08	9.431e+08	1.58432e+08	20.6495	5.22615e+08	西北轴承	-0.0296886	0.562624	4.10004e+07	0.0441392	0.0113247	0.17056
000595	2008000595	2008	2008-12-31	A	2.53074e+07	9.27078e+08	9.27984e+08	1.67762e+08	20.6475	4.39994e+08	西北轴承	-0.00194967	0.474603	2.2744e+07	0.024533	0.027298	0.180958
000595	2009000595	2009	2009-12-31	A	6.47152e+07	8.68354e+08	8.97716e+08	1.64245e+08	20.5821	4.98746e+08	西北轴承	-0.0633429	0.574357	-1.20802e+08	-0.139116	0.0745263	0.189145
000595	2010000595	2010	2010-12-31	A	4.34359e+06	7.42272e+08	8.05313e+08	1.44025e+08	20.4252	5.35936e+08	西北轴承	-0.145197	0.722021	-1.56343e+08	-0.210628	0.00585175	0.194032
000595	2011000595	2011	2011-12-31	A	1.07158e+06	8.79171e+08	8.10721e+08	1.46106e+08	20.5945	6.63324e+08	*ST 西轴	0.184433	0.754488	7.16637e+06	0.00815128	0.00121886	0.166187
000595	2012000595	2012	2012-12-31	A	1.07925e+07	8.42415e+08	8.60793e+08	1.81548e+08	20.5518	6.18456e+08	*ST 西轴	-0.041808	0.734147	8.11171e+06	0.00962911	0.0128114	0.21551
000595	2013000595	2013	2013-12-31	A	8.13509e+07	1.05565e+09	9.49034e+08	1.6805e+08	20.7774	7.79694e+08	西北轴承	0.253129	0.738589	-1.19616e+08	-0.11331	0.077062	0.15919
000595	2014000595	2014	2014-12-31	A	2.87752e+07	1.04603e+09	1.05084e+09	2.34873e+08	20.7683	7.53573e+08	西北轴承	-0.0091165	0.720412	20586471	0.0196806	0.0275089	0.224538
000595	2015000595	2015	2015-12-31	A	7.89258e+07	1.20914e+09	1.12759e+09	2.17044e+08	20.9132	4.62825e+08	宝塔实业	0.155935	0.382771	-1.3724e+08	-0.113502	0.0652742	0.179502
000595	2016000595	2016	2016-12-31	A	7.98695e+06	1.20056e+09	1.20485e+09	3.38865e+08	20.9061	5.3804e+08	宝塔实业	-0.00709608	0.448156	-8.44325e+07	-0.0703275	0.00665267	0.282256
000595	2017000595	2017	2017-12-31	A	9.71388e+07	1.87936e+09	1.53996e+09	4.8418e+08	21.3542	1.10904e+09	*ST 宝实	0.565403	0.590115	2.78379e+07	0.0148124	0.051687	0.25763
000595	2018000595	2018	2018-12-31	A	8.07078e+07	1.8286e+09	1.85398e+09	4.62663e+08	21.3268	1.12818e+09	宝塔实业	-0.0270113	0.616965	-9.71282e+07	-0.0531161	0.0441364	0.253015
000595	2019000595	2019	2019-12-31	A	1.12809e+08	1.52455e+09	1.67657e+09	4.34651e+08	21.145	1.14306e+09	宝塔实业	-0.166276	0.749768	-324026921	-0.21254	0.0739953	0.285101
000595	2020000595	2020	2020-12-31	A	3.75545e+08	1.58298e+09	1.55376e+09	4.2188e+08	21.1826	5.84305e+08	*ST 宝实	0.0383243	0.369118	1.34468e+07	0.00849462	0.23724	0.266511
000595	2021000595	2021	2021-12-31	A	2.44297e+08	1.36305e+09	1.47301e+09	3.81687e+08	21.033	5.49942e+08	宝塔实业	-0.138935	0.403466	-1.76725e+08	-0.129654	0.179229	0.280025
000596	2006000596	2006	2006-12-31	A	1.26323e+08	1.37463e+09	1.36884e+09	4.38074e+08	21.0415	5.49716e+08	ST 古井A	0.00849952	0.399901	1.31456e+07	0.009563	0.0918962	0.318685
000596	2007000596	2007	2007-12-31	A	1.54709e+08	1.38434e+09	1.37948e+09	4.46084e+08	21.0485	5.35601e+08	古井贡酒	0.00706277	0.3869	3.38207e+07	0.024431	0.111756	0.322236
000596	2008000596	2008	2008-12-31	A	2.73657e+08	1.51953e+09	1.45193e+09	4.04411e+08	21.1417	6.3649e+08	古井贡酒	0.0976565	0.418873	3.44744e+07	0.0226876	0.180094	0.266143
000596	2009000596	2009	2009-12-31	A	3.61052e+08	1.34223e+09	1.43088e+09	3.57251e+08	21.0176	5.34233e+08	古井贡酒	-0.11668	0.398019	1.40053e+08	0.104344	0.268994	0.266162
000596	2010000596	2010	2010-12-31	A	6.43231e+08	1857931814	1.60008e+09	3.40073e+08	21.3427	8.08456e+08	古井贡酒	0.384212	0.435138	3.13758e+08	0.168875	0.346208	0.183039
000596	2011000596	2011	2011-12-31	A	2.08203e+09	4.24182e+09	3.04988e+09	3.62778e+08	22.1683	1.4807e+09	古井贡酒	1.28309	0.349073	5.6639e+08	0.133525	0.490835	0.0855242
000596	2012000596	2012	2012-12-31	A	2.60965e+09	5.30813e+09	4.77497e+09	7.8374e+08	22.3925	1.93264e+09	古井贡酒	0.25138	0.364091	7.25589e+08	0.136694	0.491633	0.147649
000596	2013000596	2013	2013-12-31	A	1.38193e+09	5.81693e+09	5.56253e+09	1.26648e+09	22.484	2.07418e+09	古井贡酒	0.0958543	0.356576	6.22005e+08	0.10693	0.23757	0.217723
000596	2014000596	2014	2014-12-31	A	7.1846e+08	6.41352e+09	6.11523e+09	1.72413e+09	22.5817	2.23247e+09	古井贡酒	0.10256	0.348088	5.97042e+08	0.0930912	0.112023	0.268828
000596	2015000596	2015	2015-12-31	A	1.08732e+09	7.18315e+09	6.79833e+09	1.69103e+09	22.695	2.34943e+09	古井贡酒	0.120001	0.327075	7.15578e+08	0.0996191	0.151371	0.235416
000596	2016000596	2016	2016-12-31	A	5.32909e+08	8.73621e+09	7.95968e+09	1.86569e+09	22.8907	2.79547e+09	古井贡酒	0.216208	0.319987	8.50318e+08	0.0973327	0.0610001	0.213559
000596	2017000596	2017	2017-12-31	A	1.48409e+09	1.01529e+10	9.44453e+09	1.79225e+09	23.041	3.31168e+09	古井贡酒	0.162159	0.326182	1.18523e+09	0.116739	0.146174	0.176527
000596	2018000596	2018	2018-12-31	A	1.70576e+09	1.25099e+10	1.13314e+10	1.76399e+09	23.2498	4.48018e+09	古井贡酒	0.232158	0.35813	1.74091e+09	0.139163	0.136353	0.141007
000596	2019000596	2019	2019-12-31	A	5.61975e+09	1.38713e+10	1.31906e+10	1.72257e+09	23.3531	4.43914e+09	古井贡酒	0.108823	0.320024	2.1578e+09	0.155559	0.405135	0.124183
000596	2020000596	2020	2020-12-31	A	5.97121e+09	1.51866e+10	1.4529e+10	1.79779e+09	23.4437	4.73777e+09	古井贡酒	0.0948237	0.31197	1.84789e+09	0.121679	0.393189	0.11838
000596	2021000596	2021	2021-12-31	A	1.19249e+10	2.54181e+10	2.03024e+10	1.98406e+09	23.9587	8.16523e+09	古井贡酒	0.673715	0.321237	2.37433e+09	0.0934111	0.469151	0.0780572
000597	2006000597	2006	2006-12-31	A	2.13994e+08	2.20751e+09	1.38128e+10	5.38893e+08	21.5151	1.28003e+09	东北制药	-0.913152	0.57985	1.96258e+07	0.00889046	0.096939	0.244118
000597	2007000597	2007	2007-12-31	A	3.19384e+08	3.05128e+09	2.6294e+09	7.12188e+08	21.8388	2.16206e+09	东北制药	0.382224	0.708574	4.69932e+07	0.0154012	0.104672	0.233406
000597	2008000597	2008	2008-12-31	A	7.68003e+08	4.10399e+09	3.57763e+09	7.19088e+08	22.1352	2.52945e+09	东北制药	0.345006	0.616339	3.57937e+08	0.0872169	0.187136	0.175217
000597	2009000597	2009	2009-12-31	A	1.76403e+09	6.07893e+09	5.09146e+09	1.42064e+09	22.5281	4.02535e+09	东北制药	0.481224	0.662181	4.76084e+08	0.0783171	0.290187	0.2337
000597	2010000597	2010	2010-12-31	A	1.0569e+09	5.60536e+09	5.84215e+09	1.49091e+09	22.447	3.53163e+09	东北制药	-0.0779027	0.630044	5.72725e+07	0.0102174	0.188552	0.265979
000597	2011000597	2011	2011-12-31	A	7.98047e+08	5.87237e+09	5.73887e+09	1.47936e+09	22.4935	4.12301e+09	东北制药	0.0476345	0.702104	-3.83234e+08	-0.0652604	0.135899	0.251919
000597	2012000597	2012	2012-12-31	A	8.5232e+08	5.99328e+09	5.93282e+09	1.37734e+09	22.5139	4.23685e+09	东北制药	0.0205886	0.706934	5.4273e+06	0.000905566	0.142213	0.229814
000597	2013000597	2013	2013-12-31	A	1.53904e+09	7.5546e+09	6.77394e+09	1.54718e+09	22.7454	5.95554e+09	东北制药	0.260512	0.788334	-1.652e+08	-0.0218675	0.203722	0.2048
000597	2014000597	2014	2014-12-31	A	1.76601e+09	8.57287e+09	8.06373e+09	1.73732e+09	22.8719	5.81169e+09	东北制药	0.134788	0.677917	8.38206e+07	0.00977742	0.206	0.202654
000597	2015000597	2015	2015-12-31	A	1706526324	8.69263e+09	8.63275e+09	3.35932e+09	22.8857	6.29162e+09	东北制药	0.0139703	0.723788	-3.9215e+08	-0.0451129	0.196319	0.386456
000597	2016000597	2016	2016-12-31	A	1.77345e+09	9.78998e+09	9.24131e+09	3.25323e+09	23.0046	7.35597e+09	东北制药	0.126239	0.751378	2.63452e+07	0.00269103	0.181149	0.332302
000597	2017000597	2017	2017-12-31	A	1.70984e+09	1.0593e+10	1.01915e+10	3.13628e+09	23.0835	8.04503e+09	东北制药	0.0820288	0.759463	9.20577e+07	0.0086904	0.161412	0.29607
000597	2018000597	2018	2018-12-31	A	1.28358e+09	1.17187e+10	1.11559e+10	2.91423e+09	23.1845	8.12591e+09	东北制药	0.106268	0.693411	2.01369e+08	0.0171835	0.109532	0.248681
000597	2019000597	2019	2019-12-31	A	1.5254e+09	1.25398e+10	1.21293e+10	3.48878e+09	23.2522	8.622e+09	东北制药	0.0700659	0.687569	1.7044e+08	0.0135919	0.121645	0.278216
000597	2020000597	2020	2020-12-31	A	1.48127e+09	1.21657e+10	1.23528e+10	4.75531e+09	23.2219	8.04349e+09	东北制药	-0.0298357	0.661161	1.08275e+07	0.000890003	0.121758	0.390879
000597	2021000597	2021	2021-12-31	A	2.55041e+09	1.31795e+10	1.26726e+10	4.50489e+09	23.3019	8.88924e+09	东北制药	0.0833348	0.674474	9.54414e+07	0.00724165	0.193513	0.34181
000599	2006000599	2006	2006-12-31	A	7.87647e+07	2.7976e+09	7.98856e+09	1.29375e+09	21.752	1.77529e+09	青岛双星	-0.787731	0.634577	4.11911e+07	0.0147237	0.0281544	0.462449
000599	2007000599	2007	2007-12-31	A	1.50106e+08	3.68169e+09	3.23964e+09	1.81375e+09	22.0266	2.54489e+09	青岛双星	0.316018	0.69123	9.02217e+07	0.0245055	0.0407709	0.49264
000599	2008000599	2008	2008-12-31	A	3.8463e+08	3.95732e+09	3.81951e+09	1.92638e+09	22.0988	2.78225e+09	青岛双星	0.074866	0.703063	-3.27123e+08	-0.0826627	0.0971943	0.486789
000599	2009000599	2009	2009-12-31	A	3.96886e+08	4.3158e+09	4.13656e+09	2.15282e+09	22.1855	2.87225e+09	青岛双星	0.0905854	0.665519	2.67275e+08	0.0619293	0.0919611	0.498823
000599	2010000599	2010	2010-12-31	A	2.28668e+08	4.7091e+09	4.51245e+09	2.23872e+09	22.2728	3.2303e+09	青岛双星	0.0911305	0.68597	3.64441e+07	0.00773907	0.0485586	0.475402
000599	2011000599	2011	2011-12-31	A	2.72692e+08	4.91577e+09	4.81243e+09	2.22036e+09	22.3157	3.40089e+09	青岛双星	0.0438865	0.691834	3.60753e+07	0.0073387	0.055473	0.451681
000599	2012000599	2012	2012-12-31	A	3.0795e+08	4814201831	4.86498e+09	2.14386e+09	22.2948	3.27833e+09	青岛双星	-0.0206611	0.680971	2.09979e+07	0.00436166	0.063967	0.44532
000599	2013000599	2013	2013-12-31	A	5.39386e+08	4.86201e+09	4.83811e+09	2.05694e+09	22.3047	3.30269e+09	青岛双星	0.00993139	0.679285	2.76601e+07	0.00568903	0.110939	0.423062
000599	2014000599	2014	2014-12-31	A	7.02846e+08	5.05145e+09	4.95673e+09	1.85616e+09	22.3429	2.54841e+09	青岛双星	0.0389618	0.504491	5.81699e+07	0.0115155	0.139138	0.367452
000599	2015000599	2015	2015-12-31	A	1.23597e+09	5.90471e+09	5.47808e+09	1.07147e+09	22.499	3.30996e+09	青岛双星	0.168914	0.560562	5.91993e+07	0.0100258	0.209319	0.18146
000599	2016000599	2016	2016-12-31	A	1.02997e+09	7.24838e+09	6.57654e+09	1.74863e+09	22.704	4.54834e+09	青岛双星	0.227559	0.627498	7.79183e+07	0.0107498	0.142097	0.241244
000599	2017000599	2017	2017-12-31	A	3.22613e+08	8.37977e+09	7.81407e+09	2.83805e+09	22.8491	5.57297e+09	青岛双星	0.156089	0.665051	1.01958e+08	0.0121671	0.0384991	0.338679
000599	2018000599	2018	2018-12-31	A	8.75997e+08	8.96548e+09	8.67262e+09	3.0336e+09	22.9166	5.1137e+09	青岛双星	0.0698962	0.570377	2.88805e+07	0.00322129	0.0977078	0.338364
000599	2019000599	2019	2019-12-31	A	1.37646e+09	9.88115e+09	9.42331e+09	3.71903e+09	23.0139	6.24775e+09	青岛双星	0.102133	0.63229	-3.11516e+08	-0.0315263	0.139301	0.376376
000599	2020000599	2020	2020-12-31	A	1.22591e+09	1.00592e+10	9.97018e+09	4.38175e+09	23.0318	6.53863e+09	青岛双星	0.01802	0.650014	-7.22485e+07	-0.00718233	0.12187	0.435596
000599	2021000599	2021	2021-12-31	A	1.56705e+09	1.0844e+10	1.04516e+10	4.36009e+09	23.1069	7.71358e+09	青岛双星	0.0780212	0.71132	-3.94854e+08	-0.0364121	0.144508	0.402072
000611	2006000611	2006	2006-12-31	A	8.25442e+07	6.62777e+08	5.75341e+09	1.58971e+08	20.3119	2.6983e+08	时代科技	-0.938881	0.407121	2.6017e+07	0.0392545	0.124543	0.239856
000611	2007000611	2007	2007-12-31	A	2.03284e+08	8.62178e+08	7.62478e+08	9.10299e+07	20.575	2.62516e+08	时代科技	0.300857	0.30448	3.88759e+07	0.0450904	0.235779	0.105581
000611	2008000611	2008	2008-12-31	A	7.59903e+07	8.66344e+08	8.64261e+08	4.14276e+07	20.5798	1.18201e+08	时代科技	0.00483181	0.136436	2.16239e+07	0.02496	0.0877138	0.0478189
000611	2009000611	2009	2009-12-31	A	8.25614e+07	7.92551e+08	8.29448e+08	1.0574e+08	20.4908	1.10481e+08	时代科技	-0.085177	0.139399	2.14657e+07	0.0270843	0.104172	0.133418
000611	2010000611	2010	2010-12-31	A	1.31124e+08	9.31663e+08	8.62107e+08	1.9532e+08	20.6525	1.75349e+08	时代科技	0.175523	0.188211	3.29291e+07	0.0353445	0.140742	0.209646
000611	2011000611	2011	2011-12-31	A	91877420	6.41079e+08	7.86371e+08	1.46987e+08	20.2787	1.07512e+07	时代科技	-0.311898	0.0167704	6.09952e+06	0.00951446	0.143317	0.229281
000611	2012000611	2012	2012-12-31	A	6.41312e+07	7.17563e+08	6.79321e+08	1.41583e+08	20.3914	1.33357e+08	四海股份	0.119305	0.185848	-4.61223e+07	-0.0642763	0.0893736	0.197311
000611	2013000611	2013	2013-12-31	A	2.03147e+07	7.39768e+08	7.28666e+08	4.61725e+07	20.4218	1.44157e+08	四海股份	0.0309446	0.194868	1.13987e+07	0.0154085	0.0274609	0.0624148
000611	2014000611	2014	2014-12-31	A	963549	7.07799e+08	723783540	4.33014e+07	20.3777	1.62426e+08	内蒙发展	-0.0432148	0.229481	-5.02385e+07	-0.0709784	0.00136133	0.0611775
000611	2015000611	2015	2015-12-31	A	2.84693e+06	4.02264e+08	5.55032e+08	4.04369e+07	19.8126	2.12953e+08	*ST 蒙发	-0.431669	0.529385	-3.56061e+08	-0.885142	0.00707727	0.100523
000611	2016000611	2016	2016-12-31	A	4.99452e+07	4.16787e+08	4.09526e+08	3.81463e+07	19.8481	2.21745e+08	*ST 天首	0.0361032	0.532034	5.12888e+06	0.0123058	0.119834	0.0915246
000611	2017000611	2017	2017-12-31	A	5.02516e+06	1.91249e+09	1.16464e+09	3.59553e+07	21.3717	1.14385e+09	天首发展	3.58864	0.598095	-2.15278e+07	-0.0112565	0.00262755	0.0188003
000611	2018000611	2018	2018-12-31	A	9.85978e+06	1.68788e+09	1.80019e+09	1.36122e+07	21.2467	1.0789e+09	天首发展	-0.11744	0.639204	-1.61911e+08	-0.0959256	0.00584151	0.00806463
000611	2019000611	2019	2019-12-31	A	6.15079e+06	1.70541e+09	1.69665e+09	1.79943e+07	21.2571	1.0701e+09	*ST 天首	0.0103824	0.627477	1.66554e+07	0.00976624	0.00360664	0.0105513
000611	2020000611	2020	2020-12-31	A	1.12433e+08	2.39346e+09	2.04943e+09	2.49263e+07	21.596	1.30121e+09	ST 天首	0.40345	0.543654	-4.03646e+07	-0.0168646	0.046975	0.0104144
000611	2021000611	2021	2021-12-31	A	4.58685e+07	2.58345e+09	2.48845e+09	3.11328e+07	21.6724	1.53084e+09	*ST 天首	0.0793792	0.592559	-3.25469e+07	-0.0125982	0.0177548	0.0120509
000612	2006000612	2006	2006-12-31	A	6.98502e+08	3.06445e+09	2.82395e+09	1.41706e+09	21.8431	2.0175e+09	焦作万方	0.186186	0.658356	2.75455e+08	0.0898875	0.227937	0.462421
000612	2007000612	2007	2007-12-31	A	2.52783e+08	3.43004e+09	3.24724e+09	2.22063e+09	21.9558	1.77992e+09	焦作万方	0.119302	0.51892	6.83676e+08	0.19932	0.0736968	0.647406
000612	2008000612	2008	2008-12-31	A	5.36153e+08	4.03747e+09	3.73375e+09	2.61617e+09	22.1189	2.21389e+09	焦作万方	0.17709	0.548336	3.32727e+08	0.0824097	0.132794	0.647972
000612	2009000612	2009	2009-12-31	A	6.63786e+08	3.91448e+09	3.97597e+09	2.426e+09	22.0879	1.93619e+09	焦作万方	-0.030461	0.494623	1.9311e+08	0.0493322	0.169572	0.61975
000612	2010000612	2010	2010-12-31	A	2.56831e+08	3.95629e+09	3.93539e+09	1.87415e+09	22.0986	1.91417e+09	焦作万方	0.0106807	0.483829	1.1576e+08	0.0292598	0.0649171	0.473714
000612	2011000612	2011	2011-12-31	A	5.49752e+08	4.92209e+09	4.43919e+09	1.7949e+09	22.317	2.47134e+09	焦作万方	0.244116	0.502092	3.81284e+08	0.0774638	0.111691	0.364662
000612	2012000612	2012	2012-12-31	A	2.308e+08	6.15116e+09	5.53662e+09	1636182239	22.5399	3.70312e+09	焦作万方	0.249706	0.602019	-1.53586e+07	-0.00249685	0.0375214	0.265996
000612	2013000612	2013	2013-12-31	A	5.51417e+08	7.19538e+09	6.67327e+09	3.52699e+09	22.6967	2.87177e+09	焦作万方	0.169759	0.399113	2.60123e+08	0.0361514	0.0766349	0.490175
000612	2014000612	2014	2014-12-31	A	4.26912e+08	9.14689e+09	8.17114e+09	3.19304e+09	22.9367	4.41904e+09	焦作万方	0.271218	0.48312	3.5645e+08	0.0389695	0.0466729	0.349084
000612	2015000612	2015	2015-12-31	A	5.50391e+08	8.62833e+09	8.88761e+09	2.95743e+09	22.8783	3.86431e+09	焦作万方	-0.0566926	0.447863	-6.2523e+07	-0.00724624	0.0637888	0.342759
000612	2016000612	2016	2016-12-31	A	5.46356e+08	7.28252e+09	7.95543e+09	2.71261e+09	22.7087	2.7593e+09	焦作万方	-0.155976	0.378894	9.92236e+07	0.0136249	0.0750229	0.372483
000612	2017000612	2017	2017-12-31	A	3.23012e+08	7.46478e+09	7.37365e+09	2.68021e+09	22.7335	2.75468e+09	焦作万方	0.0250266	0.369023	1.75731e+08	0.0235414	0.0432716	0.359048
000612	2018000612	2018	2018-12-31	A	7.10742e+08	7.44413e+09	7.45445e+09	2.77265e+09	22.7307	3.21897e+09	焦作万方	-0.00276576	0.432418	-4.42106e+08	-0.0593898	0.0954768	0.372461
000612	2019000612	2019	2019-12-31	A	7.36289e+08	7.01321e+09	7.22867e+09	2.65931e+09	22.6711	2.69922e+09	焦作万方	-0.0578872	0.384877	1.06643e+08	0.015206	0.104986	0.379186
000612	2020000612	2020	2020-12-31	A	7.56027e+08	7.13698e+09	7.07509e+09	2.4475e+09	22.6886	2.31145e+09	焦作万方	0.0176477	0.32387	5.679e+08	0.0795715	0.105931	0.342932
000612	2021000612	2021	2021-12-31	A	1.1546e+09	7.8716e+09	7.50429e+09	2.25346e+09	22.7865	2.77814e+09	焦作万方	0.102931	0.352932	3.96619e+08	0.0503861	0.146679	0.286277
000619	2006000619	2006	2006-12-31	A	4.55132e+08	2.5817e+09	5.22665e+09	1.28322e+09	21.6717	8.90157e+08	海螺型材	-0.672023	0.344794	1.69295e+08	0.0655748	0.176291	0.497045
000619	2007000619	2007	2007-12-31	A	2.23058e+08	2.85526e+09	2.71848e+09	1.44146e+09	21.7724	1.06681e+09	海螺型材	0.105958	0.373631	1.29481e+08	0.0453482	0.078122	0.504844
000619	2008000619	2008	2008-12-31	A	3.53602e+08	2.76422e+09	2.80974e+09	1.3566e+09	21.74	8.95672e+08	海螺型材	-0.0318845	0.324023	8.72891e+07	0.0315782	0.127921	0.490772
000619	2009000619	2009	2009-12-31	A	2.88832e+08	2.79162e+09	2.77792e+09	1.35101e+09	21.7499	6.90086e+08	海螺型材	0.00991391	0.247199	2.50986e+08	0.0899068	0.103464	0.483952
000619	2010000619	2010	2010-12-31	A	3.66881e+08	3.33764e+09	3.06463e+09	1.63472e+09	21.9285	1.18932e+09	海螺型材	0.195593	0.356334	1.83513e+08	0.0549829	0.109922	0.489783
000619	2011000619	2011	2011-12-31	A	4.18446e+08	4.05813e+09	3.69789e+09	1.62499e+09	22.124	1.83292e+09	海螺型材	0.215868	0.451667	1.15583e+08	0.0284818	0.103113	0.400429
000619	2012000619	2012	2012-12-31	A	7.762e+08	4.48769e+09	4.27291e+09	1.7026e+09	22.2246	2.05247e+09	海螺型材	0.10585	0.457357	2.31177e+08	0.0515136	0.172962	0.379393
000619	2013000619	2013	2013-12-31	A	7.0489e+08	4.34575e+09	4.41672e+09	1.7463e+09	22.1925	1.7991e+09	海螺型材	-0.0316275	0.41399	1.60816e+08	0.0370052	0.162202	0.40184
000619	2014000619	2014	2014-12-31	A	6.78154e+08	4.06007e+09	4.20291e+09	1.71744e+09	22.1245	1.43661e+09	海螺型材	-0.065739	0.353838	1.22053e+08	0.0300618	0.16703	0.423009
000619	2015000619	2015	2015-12-31	A	6.48383e+08	3.9093e+09	3.98468e+09	1.58357e+09	22.0866	1.25613e+09	海螺型材	-0.0371349	0.321319	1.17808e+08	0.0301353	0.165857	0.405077
000619	2016000619	2016	2016-12-31	A	3.22026e+08	3.87538e+09	3.89234e+09	1.45526e+09	22.0779	1.20949e+09	海螺型材	-0.0086758	0.312097	8.71298e+07	0.0224829	0.0830953	0.375514
000619	2017000619	2017	2017-12-31	A	3.42402e+08	3.51853e+09	3.69696e+09	1.37753e+09	21.9813	8.87315e+08	海螺型材	-0.0920803	0.252183	1.47816e+07	0.00420107	0.0973139	0.391508
000619	2018000619	2018	2018-12-31	A	3.61831e+08	3.78906e+09	3.6538e+09	1.31015e+09	22.0554	1.15134e+09	海螺型材	0.0768872	0.30386	3.13198e+06	0.000826584	0.0954935	0.345771
000619	2019000619	2019	2019-12-31	A	5.79182e+08	4.05023e+09	3.91965e+09	1.20674e+09	22.122	1.36823e+09	海螺型材	0.0689258	0.337815	1.11173e+07	0.00274487	0.143	0.297944
000619	2020000619	2020	2020-12-31	A	6.47157e+08	4763880613	4.40705e+09	1.302e+09	22.2843	1.8838e+09	海螺型材	0.1762	0.395434	3.97694e+07	0.00834812	0.135847	0.273307
000619	2021000619	2021	2021-12-31	A	8.69971e+08	5502241479	5133061046	1.57332e+09	22.4284	2.85387e+09	海螺型材	0.154991	0.518675	-1.53921e+08	-0.0279742	0.158112	0.285941
000622	2006000622	2006	2006-12-31	A	3.94249e+07	3.16989e+08	2.90962e+09	8.20317e+07	19.5744	4.51311e+08	S*ST 恒立	-0.942389	1.42374	9.18142e+06	0.0289645	0.124373	0.258784
000622	2007000622	2007	2007-12-31	A	9.32495e+06	2.93829e+08	3.05409e+08	7.43043e+07	19.4985	3.98449e+08	S*ST 恒立	-0.0730634	1.35606	4.27556e+06	0.0145512	0.031736	0.252883
000622	2008000622	2008	2008-12-31	A	1.38384e+07	2.69948e+08	2.81889e+08	6.78751e+07	19.4137	3.70613e+08	S*ST 恒立	-0.0812733	1.3729	4.47905e+06	0.0165923	0.051263	0.251437
000622	2009000622	2009	2009-12-31	A	2.15739e+07	2.59475e+08	2.64711e+08	5.97521e+07	19.3742	3.58309e+08	S*ST 恒立	-0.0388	1.3809	3.51524e+06	0.0135475	0.0831446	0.230281
000622	2010000622	2010	2010-12-31	A	3.36226e+07	2.65053e+08	2.62264e+08	5.31174e+07	19.3954	3.91021e+08	S*ST 恒立	0.0214983	1.47526	-2.70752e+07	-0.10215	0.126852	0.200403
000622	2011000622	2011	2011-12-31	A	1.03412e+07	2.12201e+08	2.38627e+08	4.79966e+07	19.173	371896738	S*ST 恒立	-0.199402	1.75257	-3.37274e+07	-0.158941	0.0487329	0.226185
000622	2012000622	2012	2012-12-31	A	2.41739e+08	4.31386e+08	3.21793e+08	4.49509e+07	19.8825	1.80049e+08	S*ST 恒立	1.03291	0.417374	7.94049e+06	0.0184069	0.560378	0.104201
000622	2013000622	2013	2013-12-31	A	224471388	4.30003e+08	4.30694e+08	4.29052e+07	19.8793	1.67654e+08	岳阳恒立	-0.00320608	0.38989	1.10125e+07	0.0256102	0.522023	0.0997788
000622	2014000622	2014	2014-12-31	A	1.37995e+08	3.73925e+08	4.01964e+08	3.7286e+07	19.7396	1.51628e+08	恒立实业	-0.130413	0.405503	-4.00521e+07	-0.107113	0.369046	0.0997153
000622	2015000622	2015	2015-12-31	A	4.79127e+07	3.06177e+08	3.40051e+08	4.0367e+07	19.5397	1.36247e+08	恒立实业	-0.18118	0.444994	-5.23668e+07	-0.171034	0.156487	0.131842
000622	2016000622	2016	2016-12-31	A	1.98684e+08	4.66467e+08	3.86322e+08	2.27294e+07	19.9607	2.52962e+08	*ST 恒立	0.523519	0.542295	4.3574e+07	0.0934129	0.425934	0.0487267
000622	2017000622	2017	2017-12-31	A	1.50988e+08	3.95523e+08	4.30995e+08	2.0073e+07	19.7957	1.96436e+08	恒立实业	-0.152088	0.496649	-3.66978e+07	-0.0927831	0.381742	0.0507504
000622	2018000622	2018	2018-12-31	A	1.88763e+08	3.41972e+08	3.68747e+08	1.68712e+07	19.6502	1.37768e+08	恒立实业	-0.135393	0.402865	9.11634e+06	0.0266582	0.551984	0.049335
000622	2019000622	2019	2019-12-31	A	8.04121e+07	3.16408e+08	3.2919e+08	1.71505e+07	19.5725	1.01511e+08	恒立实业	-0.0747543	0.320823	1.06935e+07	0.0337966	0.254141	0.0542038
000622	2020000622	2020	2020-12-31	A	1.03469e+08	3.87838e+08	3.52123e+08	1.5203e+07	19.7761	1.74384e+08	恒立实业	0.225752	0.449633	3.08661e+06	0.0079585	0.266783	0.0391993
000622	2021000622	2021	2021-12-31	A	1.45988e+08	3.42867e+08	3.65352e+08	1.34973e+07	19.6529	1.28264e+08	恒立实业	-0.115953	0.374093	1.76233e+06	0.00513998	0.425787	0.0393659
000623	2006000623	2006	2006-12-31	A	1.57662e+08	3.00651e+09	1.67469e+09	9.42261e+08	21.824	9.42624e+08	吉林敖东	7.76874	0.313528	3.99471e+08	0.132869	0.0524402	0.313407
000623	2007000623	2007	2007-12-31	A	1.68601e+08	5.6385e+09	4322504614	8.64809e+08	22.4529	7.44938e+08	吉林敖东	0.87543	0.132116	2.00178e+09	0.355021	0.0299017	0.153376
000623	2008000623	2008	2008-12-31	A	6.33219e+08	5.77755e+09	5.70803e+09	8.18277e+08	22.4772	6.34744e+08	吉林敖东	0.0246617	0.109864	8.86209e+08	0.153388	0.1096	0.14163
000623	2009000623	2009	2009-12-31	A	1.00749e+09	7.16221e+09	6.46988e+09	7.71021e+08	22.6921	6.01834e+08	吉林敖东	0.23966	0.0840291	1.38543e+09	0.193436	0.140668	0.107651
000623	2010000623	2010	2010-12-31	A	9.80981e+08	7.89819e+09	7.5302e+09	6.85751e+08	22.7899	6.52429e+08	吉林敖东	0.10276	0.0826049	1.25526e+09	0.158931	0.124203	0.0868238
000623	2011000623	2011	2011-12-31	A	8.9993e+08	1.00807e+10	8.98946e+09	7.74738e+08	23.0339	9.85861e+08	吉林敖东	0.276333	0.0977966	1.98295e+09	0.196707	0.0892723	0.0768534
000623	2012000623	2012	2012-12-31	A	1.18264e+09	1.09615e+10	1.05211e+10	1.07956e+09	23.1177	1.20808e+09	吉林敖东	0.0873691	0.110211	6.49871e+08	0.0592868	0.107891	0.0984868
000623	2013000623	2013	2013-12-31	A	1.30754e+09	1.21064e+10	1.15339e+10	1.29439e+09	23.217	1.4507e+09	吉林敖东	0.104448	0.11983	1.0622e+09	0.0877391	0.108005	0.106918
000623	2014000623	2014	2014-12-31	A	1.72809e+09	1.37695e+10	1.2938e+10	1.6196e+09	23.3457	1.11049e+09	吉林敖东	0.137378	0.0806487	1.41779e+09	0.102966	0.125501	0.117622
000623	2015000623	2015	2015-12-31	A	1.84988e+09	1.9834e+10	1.68018e+10	1.79686e+09	23.7107	2.25043e+09	吉林敖东	0.440429	0.113463	2.60183e+09	0.13118	0.0932683	0.090595
000623	2016000623	2016	2016-12-31	A	1.3595e+09	2.03405e+10	2.00873e+10	2.12818e+09	23.7359	1.46647e+09	吉林敖东	0.0255363	0.072096	1.65584e+09	0.0814061	0.0668373	0.104628
000623	2017000623	2017	2017-12-31	A	1.19082e+09	2.18546e+10	2.10975e+10	2.0883e+09	23.8077	1.31796e+09	吉林敖东	0.074437	0.0603057	1.84515e+09	0.0844283	0.0544881	0.0955541
000623	2018000623	2018	2018-12-31	A	1.91711e+09	2.46585e+10	2.32566e+10	2.06808e+09	23.9284	3.41416e+09	吉林敖东	0.1283	0.138458	9.24656e+08	0.0374984	0.0777463	0.0838686
000623	2019000623	2019	2019-12-31	A	2.19283e+09	2.58009e+10	2.52297e+10	2.13966e+09	23.9737	3.35621e+09	吉林敖东	0.0463273	0.130081	1.3934e+09	0.0540058	0.0849905	0.0829297
000623	2020000623	2020	2020-12-31	A	2.50396e+09	2.73535e+10	2.65772e+10	2.10166e+09	24.0321	3.82417e+09	吉林敖东	0.0601743	0.139806	1.69141e+09	0.0618354	0.091541	0.0768335
000623	2021000623	2021	2021-12-31	A	1.74273e+09	2.90674e+10	2.82104e+10	2.04741e+09	24.0929	4.02865e+09	吉林敖东	0.0626591	0.138597	1.77086e+09	0.0609225	0.0599548	0.0704366
000625	2006000625	2006	2006-12-31	A	4245079602	23232141014	2.61498e+10	6928374253	23.8688	14230404819	长安汽车	-0.200749	0.612531	693719012	0.0298603	0.182724	0.298224
000625	2007000625	2007	2007-12-31	A	1.58371e+09	1.43529e+10	1.87925e+10	3.3818e+09	23.3872	6.6652e+09	长安汽车	-0.382196	0.46438	6.33973e+08	0.0441703	0.11034	0.235617
000625	2008000625	2008	2008-12-31	A	1.62416e+09	1.53678e+10	1.48604e+10	3.33311e+09	23.4555	7.6592e+09	长安汽车	0.0707109	0.498392	1.79311e+07	0.00116679	0.105686	0.216889
000625	2009000625	2009	2009-12-31	A	3.4605e+09	2.44714e+10	1.99196e+10	3.14923e+09	23.9208	1.55769e+10	长安汽车	0.59238	0.636533	1.08576e+09	0.0443684	0.14141	0.12869
000625	2010000625	2010	2010-12-31	A	4.39199e+09	3.04564e+10	2.74639e+10	4.26789e+09	24.1396	1.98728e+10	长安汽车	0.244571	0.652501	2.00575e+09	0.0658563	0.144206	0.140131
000625	2011000625	2011	2011-12-31	A	4.8712e+09	3.65321e+10	3.34943e+10	7.54214e+09	24.3215	2.18835e+10	长安汽车	0.199488	0.599021	9.25649e+08	0.025338	0.13334	0.206452
000625	2012000625	2012	2012-12-31	A	4.19976e+09	4.61176e+10	4.13249e+10	1.16271e+10	24.5545	3.07267e+10	长安汽车	0.262385	0.666268	1.41501e+09	0.0306826	0.0910664	0.252118
000625	2013000625	2013	2013-12-31	A	4.28172e+09	5.33647e+10	4.97411e+10	1.37408e+10	24.7004	3.47247e+10	长安汽车	0.157144	0.650706	3.46849e+09	0.064996	0.080235	0.257488
000625	2014000625	2014	2014-12-31	A	9.69308e+09	6.96874e+10	6.1526e+10	1.45656e+10	24.9673	4.42319e+10	长安汽车	0.30587	0.63472	7.51798e+09	0.107882	0.139094	0.209013
000625	2015000625	2015	2015-12-31	A	1.80351e+10	8.9414e+10	7.95507e+10	1.39102e+10	25.2165	5.52404e+10	长安汽车	0.283073	0.617805	9.92255e+09	0.110973	0.201703	0.155571
000625	2016000625	2016	2016-12-31	A	2.47825e+10	1.0651e+11	9.79622e+10	1.54805e+10	25.3915	6.31573e+10	长安汽车	0.191206	0.592968	1.02766e+10	0.0964844	0.232677	0.145342
000625	2017000625	2017	2017-12-31	A	2.26315e+10	1.06125e+11	1.06318e+11	1.90445e+10	25.3879	5.86619e+10	长安汽车	-0.00361804	0.552762	7.20844e+09	0.067924	0.213253	0.179454
000625	2018000625	2018	2018-12-31	A	9.98054e+09	9.34889e+10	9.9807e+10	2.21611e+10	25.2611	4.73359e+10	长安汽车	-0.119069	0.506327	7.23359e+08	0.00773739	0.106757	0.237045
000625	2019000625	2019	2019-12-31	A	1.00662e+10	9.76171e+10	9.5553e+10	2.69395e+10	25.3043	5.3683e+10	长安汽车	0.0441571	0.549934	-2.64913e+09	-0.027138	0.103119	0.275971
000625	2020000625	2020	2020-12-31	A	3.20018e+10	1.20916e+11	1.09266e+11	2.64368e+10	25.5184	6.74355e+10	长安汽车	0.238675	0.557706	3.28848e+09	0.0271964	0.264662	0.218638
000625	2021000625	2021	2021-12-31	A	5.19762e+10	1.35405e+11	1.2816e+11	2.1326e+10	25.6315	7.95384e+10	长安汽车	0.119826	0.587413	3.60422e+09	0.0266181	0.383859	0.157498
000629	2006000629	2006	2006-12-31	A	5.08117e+08	2.03093e+10	7.7857e+10	1.29788e+10	23.7343	1.1442e+10	新钢钒	-0.85001	0.563384	8.36402e+08	0.0411831	0.0250189	0.639058
000629	2007000629	2007	2007-12-31	A	4.48631e+08	2.28253e+10	2.15673e+10	1.48401e+10	23.8511	1.20244e+10	攀钢钢钒	0.12388	0.526802	9.95253e+08	0.0436031	0.019655	0.650162
000629	2008000629	2008	2008-12-31	A	1.91128e+09	2.53554e+10	2.40903e+10	1.43957e+10	23.9563	1.24976e+10	攀钢钢钒	0.110847	0.492897	-3.94213e+08	-0.0155475	0.0753798	0.567759
000629	2009000629	2009	2009-12-31	A	2.19832e+09	5.60333e+10	4.06944e+10	2.90253e+10	24.7492	4.0329e+10	攀钢钢钒	1.20992	0.719732	-1.63563e+09	-0.0291904	0.0392323	0.518001
000629	2010000629	2010	2010-12-31	A	1.75689e+09	5.97282e+10	5.78808e+10	2.95536e+10	24.8131	4.33535e+10	*ST 钒钛	0.0659411	0.725846	1.0621e+09	0.0177823	0.0294147	0.494801
000629	2011000629	2011	2011-12-31	A	5.23171e+09	3.13326e+10	4.55304e+10	7.18621e+09	24.1679	1.64729e+10	攀钢钒钛	-0.475414	0.525744	12629198	0.000403069	0.166973	0.229352
000629	2012000629	2012	2012-12-31	A	1.42874e+09	3.10609e+10	3.11968e+10	8.84022e+09	24.1592	1.56699e+10	攀钢钒钛	-0.00867306	0.504488	5.98512e+08	0.019269	0.045998	0.284609
000629	2013000629	2013	2013-12-31	A	2.47746e+09	3.57495e+10	3.34052e+10	8.56172e+09	24.2998	2.06412e+10	攀钢钒钛	0.150949	0.577386	5.62089e+08	0.015723	0.0693006	0.239492
000629	2014000629	2014	2014-12-31	A	2.89248e+09	5.23456e+10	4.40475e+10	8.96582e+09	24.6811	4.0178e+10	攀钢钒钛	0.464233	0.767554	-5.97169e+09	-0.114082	0.0552574	0.171281
000629	2015000629	2015	2015-12-31	A	2.61678e+09	5.60122e+10	5.41789e+10	2.72981e+10	24.7488	4.62578e+10	攀钢钒钛	0.0700456	0.825853	-2.42246e+09	-0.0432488	0.0467181	0.487361
000629	2016000629	2016	2016-12-31	A	1.25513e+09	9.62111e+09	3.28166e+10	2.51867e+09	22.9872	6.01362e+09	*ST 钒钛	-0.828232	0.625044	-6.57023e+09	-0.682897	0.130456	0.261786
000629	2017000629	2017	2017-12-31	A	1.26057e+09	1.04732e+10	1.00472e+10	4.68832e+09	23.0721	5.93457e+09	*ST 钒钛	0.0885675	0.566641	9.19902e+08	0.0878337	0.120361	0.447648
000629	2018000629	2018	2018-12-31	A	2.20465e+09	1.18656e+10	1.11694e+10	4.47552e+09	23.1969	4.17376e+09	攀钢钒钛	0.132941	0.351754	3163069785	0.266576	0.185802	0.377186
000629	2019000629	2019	2019-12-31	A	4354065320	1.29661e+10	1.24158e+10	4.38888e+09	23.2856	3.32843e+09	攀钢钒钛	0.0927542	0.256702	1.45648e+09	0.112329	0.335803	0.338488
000629	2020000629	2020	2020-12-31	A	3.39446e+09	1.16487e+10	1.23074e+10	4.38118e+09	23.1785	1.85201e+09	攀钢钒钛	-0.101603	0.158988	2.42684e+08	0.0208335	0.291401	0.376108
000629	2021000629	2021	2021-12-31	A	6.06817e+08	1.02106e+10	1.09297e+10	5.5453e+09	23.0467	2.26625e+09	攀钢钒钛	-0.123459	0.221951	1.45556e+09	0.142554	0.0594301	0.543093
000630	2006000630	2006	2006-12-31	A	1.43673e+09	1.04062e+10	1.03084e+10	4.05742e+09	23.0657	6.08627e+09	铜都铜业	0.0191529	0.584872	6.67364e+08	0.0641316	0.138065	0.389906
000630	2007000630	2007	2007-12-31	A	2.5553e+09	1.97513e+10	1.50787e+10	6.32698e+09	23.7065	1.37876e+10	铜陵有色	0.898039	0.698059	1.24747e+09	0.063159	0.129374	0.320332
000630	2008000630	2008	2008-12-31	A	1.59424e+09	1.92774e+10	1.95144e+10	7.92106e+09	23.6822	1.24218e+10	铜陵有色	-0.0239914	0.644369	6.39359e+08	0.0331662	0.0827	0.410898
000630	2009000630	2009	2009-12-31	A	1.82753e+09	2.38789e+10	2.15782e+10	9.25394e+09	23.8963	1.7013e+10	铜陵有色	0.238696	0.712469	7.16943e+08	0.0300241	0.0765334	0.387536
000630	2010000630	2010	2010-12-31	A	1.51341e+09	3.21722e+10	2.80255e+10	1.01992e+10	24.1944	2.39032e+10	铜陵有色	0.347305	0.742978	1.00711e+09	0.0313039	0.0470409	0.317018
000630	2011000630	2011	2011-12-31	A	3.40639e+09	3.22666e+10	3.22194e+10	9.87156e+09	24.1973	2.08257e+10	铜陵有色	0.00293679	0.645426	1.53433e+09	0.0475516	0.10557	0.305937
000630	2012000630	2012	2012-12-31	A	3.79349e+09	3.98928e+10	3.60797e+10	1.00574e+10	24.4095	2.78165e+10	铜陵有色	0.236349	0.697281	7.80432e+08	0.0195632	0.0950921	0.252111
000630	2013000630	2013	2013-12-31	A	3.53007e+09	3.97474e+10	3.98201e+10	1.33053e+10	24.4058	2.77908e+10	铜陵有色	-0.00364532	0.699186	5.50089e+08	0.0138396	0.0888127	0.334747
000630	2014000630	2014	2014-12-31	A	6.75356e+09	4.69272e+10	4.33373e+10	1.51657e+10	24.5719	3.12589e+10	铜陵有色	0.180635	0.666115	3.37324e+08	0.00718824	0.143916	0.323175
000630	2015000630	2015	2015-12-31	A	6.46628e+09	4.41675e+10	4.55473e+10	1.55819e+10	24.5113	2.95406e+10	铜陵有色	-0.0588081	0.66883	-7.29817e+08	-0.0165239	0.146404	0.35279
000630	2016000630	2016	2016-12-31	A	7.49966e+09	4.45939e+10	4.43807e+10	1.55634e+10	24.5209	2.70658e+10	铜陵有色	0.00965402	0.60694	3.24413e+08	0.00727482	0.168177	0.349002
000630	2017000630	2017	2017-12-31	A	5.61975e+09	4.77936e+10	4.61937e+10	1.48193e+10	24.5902	2.92184e+10	铜陵有色	0.0717514	0.611346	7.41198e+08	0.0155083	0.117584	0.310069
000630	2018000630	2018	2018-12-31	A	5.77206e+09	4.69862e+10	4.73899e+10	1.81298e+10	24.5731	2.75027e+10	铜陵有色	-0.0168931	0.585336	9.80016e+08	0.0208575	0.122846	0.385853
000630	2019000630	2019	2019-12-31	A	5.16173e+09	4.79115e+10	4.74488e+10	1.7376e+10	24.5926	2.79024e+10	铜陵有色	0.0196927	0.582374	1.01706e+09	0.021228	0.107735	0.362669
000630	2020000630	2020	2020-12-31	A	6.0778e+09	5.21832e+10	5.00473e+10	1.90667e+10	24.678	3.15227e+10	铜陵有色	0.0891588	0.604078	9.61081e+08	0.0184174	0.116471	0.365381
000630	2021000630	2021	2021-12-31	A	5.66007e+09	5.08404e+10	5.15118e+10	1.57499e+10	24.652	2.74413e+10	铜陵有色	-0.0257318	0.539755	3.47042e+09	0.068261	0.11133	0.309791
000633	2006000633	2006	2006-12-31	A	4.32438e+07	8.10648e+08	2.58255e+10	2.67501e+08	20.5133	8.35338e+08	S*ST 合金	-0.984055	1.03046	7.12002e+07	0.0878312	0.0533447	0.329984
000633	2007000633	2007	2007-12-31	A	2.74594e+07	6.58785e+08	7.34716e+08	7.31396e+07	20.3059	4.64082e+08	SST 合金	-0.187336	0.704452	2.65462e+08	0.402957	0.0416819	0.111022
000633	2008000633	2008	2008-12-31	A	1.87039e+07	5.15852e+08	5.87318e+08	1.7269e+08	20.0613	2.23147e+08	SST 合金	-0.216965	0.432581	-7.32127e+06	-0.0141926	0.0362584	0.334767
000633	2009000633	2009	2009-12-31	A	3.73813e+07	3.99165e+08	4.57508e+08	1.37076e+08	19.8049	1.00285e+08	ST 合金	-0.226202	0.251236	8.63655e+06	0.0216365	0.0936487	0.343406
000633	2010000633	2010	2010-12-31	A	1.67085e+08	3.76406e+08	3.87785e+08	1.47935e+08	19.7462	1.20958e+08	ST 合金	-0.0570175	0.321351	746884	0.00198425	0.443896	0.39302
000633	2011000633	2011	2011-12-31	A	5.58109e+07	3.15203e+08	3.45804e+08	1.03467e+08	19.5687	9.05939e+07	ST 合金	-0.162598	0.287414	6.28258e+06	0.0199318	0.177063	0.328255
000633	2012000633	2012	2012-12-31	A	8.19815e+07	3.16835e+08	3.16019e+08	5.0042e+07	19.5739	8.98625e+07	ST 合金	0.00517613	0.283626	2.36294e+06	0.00745796	0.258752	0.157944
000633	2013000633	2013	2013-12-31	A	9.36272e+07	2.95246e+08	3.0604e+08	1.02299e+08	19.5033	6.84151e+07	合金投资	-0.0681379	0.231722	5.53117e+06	0.0187341	0.317116	0.346489
000633	2014000633	2014	2014-12-31	A	2.6529e+07	2.57833e+08	2.76539e+08	1.16651e+08	19.3678	5.99019e+07	合金投资	-0.12672	0.232329	-2.89003e+07	-0.112089	0.102892	0.452429
000633	2015000633	2015	2015-12-31	A	4.27381e+07	2.19782e+08	2.38807e+08	1.10349e+08	19.2081	5.91756e+07	合金投资	-0.14758	0.269247	-4.22248e+07	-0.192121	0.194457	0.502085
000633	2016000633	2016	2016-12-31	A	7.70909e+07	9.6567e+08	5.92726e+08	1.04683e+08	20.6883	7.79875e+08	*ST 合金	3.39377	0.8076	2.51891e+07	0.0260846	0.0798315	0.108405
000633	2017000633	2017	2017-12-31	A	2.47931e+08	9.89375e+08	9.77522e+08	1.01231e+08	20.7126	8.28573e+08	合金投资	0.0245476	0.837472	-2.49937e+07	-0.0252621	0.250593	0.102319
000633	2018000633	2018	2018-12-31	A	6.32322e+07	1.04613e+09	1.01775e+09	9.99921e+07	20.7684	8.84027e+08	合金投资	0.0573659	0.845045	1.30233e+06	0.0012449	0.0604438	0.0955828
000633	2019000633	2019	2019-12-31	A	1.80968e+07	1.11553e+09	1.08083e+09	9.54964e+07	20.8326	9.37145e+08	合金投资	0.0663378	0.84009	-1.14537e+07	-0.0102675	0.0162226	0.0856064
000633	2020000633	2020	2020-12-31	A	2.01946e+07	2.35559e+08	6.75544e+08	9.02319e+07	19.2775	7.05871e+07	合金投资	-0.788837	0.299658	7.16901e+06	0.030434	0.0857306	0.383054
000633	2021000633	2021	2021-12-31	A	1.64972e+07	2.38583e+08	2.37071e+08	8.62383e+07	19.2902	7.03871e+07	合金投资	0.0128394	0.295021	3.34439e+06	0.0140177	0.0691464	0.36146
000635	2006000635	2006	2006-12-31	A	1.99221e+08	3.17508e+09	1.70683e+09	2.51168e+09	21.8786	2.56734e+09	英力特	12.3081	0.80859	9.10849e+07	0.0286874	0.0627451	0.791059
000635	2007000635	2007	2007-12-31	A	1.47235e+08	3.72378e+09	3.44943e+09	2.96275e+09	22.038	3.0134e+09	英力特	0.172815	0.80923	2.03909e+08	0.0547586	0.0395391	0.795628
000635	2008000635	2008	2008-12-31	A	1.81968e+08	3.97859e+09	3.85119e+09	3.11275e+09	22.1042	3.21027e+09	英力特	0.0684276	0.806885	7.92526e+07	0.0199197	0.0457367	0.782375
000635	2009000635	2009	2009-12-31	A	5.0763e+07	3.75133e+09	3.86496e+09	3.1853e+09	22.0454	2.84429e+09	英力特	-0.0571215	0.758209	7.74506e+07	0.0206462	0.013532	0.849112
000635	2010000635	2010	2010-12-31	A	1.03229e+08	3.67864e+09	3.71498e+09	3.0344e+09	22.0258	2.744e+09	英力特	-0.0193786	0.745928	1.30779e+08	0.0355511	0.0280617	0.82487
000635	2011000635	2011	2011-12-31	A	1.34758e+08	3.75003e+09	3.71433e+09	2.82021e+09	22.045	2.74479e+09	英力特	0.0194067	0.731939	1.04418e+08	0.0278446	0.0359352	0.752051
000635	2012000635	2012	2012-12-31	A	2.50746e+07	3.62597e+09	3.688e+09	2.85611e+09	22.0114	9.45726e+08	英力特	-0.0330815	0.26082	3.03656e+07	0.00837448	0.00691528	0.787682
000635	2013000635	2013	2013-12-31	A	4.17473e+07	3.55172e+09	3.58885e+09	2.66564e+09	21.9907	8.07668e+08	英力特	-0.0204758	0.227402	7.7012e+07	0.021683	0.0117541	0.750519
000635	2014000635	2014	2014-12-31	A	9.56512e+07	3.09714e+09	3.32443e+09	2.50281e+09	21.8537	3.29176e+08	英力特	-0.127989	0.106284	5.22945e+07	0.0168848	0.0308837	0.808104
000635	2015000635	2015	2015-12-31	A	2.03017e+08	3.14382e+09	3.12048e+09	2.30533e+09	21.8687	3.50578e+08	英力特	0.0150697	0.111514	2.97092e+07	0.00945004	0.0645766	0.73329
000635	2016000635	2016	2016-12-31	A	3.84368e+08	3.33009e+09	3.23695e+09	2.10916e+09	21.9263	4.34991e+08	英力特	0.0592514	0.130624	1.09794e+08	0.0329703	0.115423	0.633365
000635	2017000635	2017	2017-12-31	A	3.08654e+08	3.44416e+09	3.38713e+09	1.91364e+09	21.9599	4.5866e+08	英力特	0.0342548	0.13317	9.3313e+07	0.0270931	0.0896165	0.555618
000635	2018000635	2018	2018-12-31	A	1.46581e+08	3.13596e+09	3.29006e+09	1.76391e+09	21.8662	4.91068e+08	英力特	-0.089485	0.156592	2.68464e+07	0.00856082	0.0467421	0.562477
000635	2019000635	2019	2019-12-31	A	4.31243e+08	3.09831e+09	3.11714e+09	1.5888e+09	21.8541	4.26578e+08	英力特	-0.0120065	0.137681	5.1085e+07	0.016488	0.139187	0.512796
000635	2020000635	2020	2020-12-31	A	4.79108e+08	3.1342e+09	3.11626e+09	1.43392e+09	21.8656	4.36645e+08	英力特	0.0115852	0.139316	6.95884e+07	0.0222029	0.152864	0.457506
000635	2021000635	2021	2021-12-31	A	5.95079e+08	3.05584e+09	3.09502e+09	1.37162e+09	21.8403	3.98043e+08	英力特	-0.0250015	0.130256	4.29496e+06	0.00140549	0.194735	0.44885
000636	2006000636	2006	2006-12-31	A	1.62688e+08	3.2753e+09	3.16557e+09	1.45606e+09	21.9097	1.19811e+09	风华高科	0.0718162	0.365802	4.72802e+07	0.0144354	0.0496711	0.444559
000636	2007000636	2007	2007-12-31	A	4.44914e+08	3.65938e+09	3.46734e+09	1.33155e+09	22.0206	1.3823e+09	风华高科	0.117266	0.377741	1.76172e+08	0.0481425	0.121582	0.363874
000636	2008000636	2008	2008-12-31	A	4.81e+08	2.89689e+09	3.27814e+09	1.16409e+09	21.7869	1.08529e+09	风华高科	-0.208367	0.374641	-4.32839e+08	-0.149415	0.16604	0.401843
000636	2009000636	2009	2009-12-31	A	4.00305e+08	2.68944e+09	2.79317e+09	1.05171e+09	21.7126	8.22137e+08	风华高科	-0.0716099	0.30569	5.57105e+07	0.0207145	0.148843	0.391053
000636	2010000636	2010	2010-12-31	A	3.80809e+08	3.29603e+09	2.99274e+09	9.83289e+08	21.916	8.8558e+08	风华高科	0.225546	0.26868	2.2224e+08	0.0674263	0.115536	0.298325
000636	2011000636	2011	2011-12-31	A	3.13614e+08	3.30953e+09	3.30278e+09	1100476983	21.9201	1.01068e+09	风华高科	0.00409577	0.305384	1.65063e+08	0.0498751	0.0947607	0.332517
000636	2012000636	2012	2012-12-31	A	3.6705e+08	3.27887e+09	3.2942e+09	1.13955e+09	21.9108	1.08066e+09	风华高科	-0.00926627	0.329583	7.02782e+07	0.0214337	0.111944	0.347544
000636	2013000636	2013	2013-12-31	A	5.18562e+08	3.86891e+09	3.57389e+09	1.15541e+09	22.0762	1.55597e+09	风华高科	0.179954	0.402173	8.88396e+07	0.0229624	0.134033	0.298639
000636	2014000636	2014	2014-12-31	A	1.42267e+09	5.08314e+09	4.47603e+09	1.19357e+09	22.3492	1.31619e+09	风华高科	0.313842	0.258933	9.51114e+07	0.0187112	0.279881	0.234809
000636	2015000636	2015	2015-12-31	A	1.41206e+09	6.58819e+09	5.83566e+09	1.59854e+09	22.6085	1.80402e+09	风华高科	0.296086	0.273827	6.47805e+07	0.00983282	0.214332	0.242638
000636	2016000636	2016	2016-12-31	A	5.25404e+08	6.64247e+09	6.61533e+09	1.74071e+09	22.6168	2.12319e+09	风华高科	0.00823991	0.319639	9.34139e+07	0.0140631	0.0790976	0.262057
000636	2017000636	2017	2017-12-31	A	4.64065e+08	6.32886e+09	6.48567e+09	2.10207e+09	22.5684	1.74792e+09	风华高科	-0.0472132	0.276182	2.62039e+08	0.0414038	0.0733252	0.33214
000636	2018000636	2018	2018-12-31	A	1.21214e+09	7.04334e+09	6.6861e+09	2.16997e+09	22.6753	1.51529e+09	风华高科	0.112893	0.215138	1.02882e+09	0.14607	0.172097	0.308088
000636	2019000636	2019	2019-12-31	A	1.51922e+09	7.00151e+09	7.02242e+09	2.13318e+09	22.6694	1.36268e+09	风华高科	-0.00593986	0.194626	3.48226e+08	0.0497359	0.216985	0.304675
000636	2020000636	2020	2020-12-31	A	2.01376e+09	8.77893e+09	7.89022e+09	2.39543e+09	22.8956	2.71656e+09	风华高科	0.253863	0.309441	3.72491e+08	0.0424301	0.229386	0.272861
000636	2021000636	2021	2021-12-31	A	1.20652e+09	1.08276e+10	9.80325e+09	3.15262e+09	23.1054	3.7472e+09	风华高科	0.233361	0.346079	9.50902e+08	0.0878222	0.11143	0.291166
000637	2006000637	2006	2006-12-31	A	3.49043e+08	7.62202e+08	5.79489e+09	2.44575e+08	20.4517	5.95341e+07	S 茂实华	-0.929605	0.078108	1.20925e+08	0.158652	0.45794	0.320879
000637	2007000637	2007	2007-12-31	A	3.14324e+08	8.4626e+08	8.04231e+08	2.33941e+08	20.5563	7.52462e+07	S 茂实华	0.110282	0.0889162	1.26541e+08	0.14953	0.371427	0.276442
000637	2008000637	2008	2008-12-31	A	1.99604e+08	7.04769e+08	7.75515e+08	2.22087e+08	20.3734	1.28966e+07	茂化实华	-0.167195	0.018299	1.11597e+07	0.0158345	0.283219	0.31512
000637	2009000637	2009	2009-12-31	A	322086750	9.25509e+08	8.15139e+08	2.02107e+08	20.6459	1.81168e+08	茂化实华	0.313208	0.19575	1.51922e+08	0.16415	0.34801	0.218374
000637	2010000637	2010	2010-12-31	A	2.80899e+08	8.33516e+08	8.79512e+08	1.65564e+08	20.5412	9.02466e+06	茂化实华	-0.0993973	0.0108272	8.9198e+07	0.107014	0.337005	0.198633
000637	2011000637	2011	2011-12-31	A	1.57021e+08	7.28624e+08	7.8107e+08	1.68921e+08	20.4067	5.15857e+06	茂化实华	-0.125843	0.00707988	7.39131e+06	0.0101442	0.215504	0.231836
000637	2012000637	2012	2012-12-31	A	1.35214e+08	9.41278e+08	8.34951e+08	2.91512e+08	20.6627	1.2018e+08	茂化实华	0.291857	0.127677	3.95019e+07	0.0419663	0.14365	0.309698
000637	2013000637	2013	2013-12-31	A	1.54131e+08	1.03981e+09	9.90544e+08	3.20496e+08	20.7623	1.7676e+08	茂化实华	0.104679	0.169992	7.16815e+07	0.0689372	0.14823	0.308225
000637	2014000637	2014	2014-12-31	A	2.35552e+08	1.21234e+09	1.12608e+09	4.15136e+08	20.9158	3.17024e+08	茂化实华	0.165929	0.261497	1.12457e+08	0.0927601	0.194295	0.342425
000637	2015000637	2015	2015-12-31	A	2.49123e+08	1.2718e+09	1.24207e+09	3.73838e+08	20.9637	3.26584e+08	茂化实华	0.0490404	0.256789	1.35265e+08	0.106357	0.195883	0.293945
000637	2016000637	2016	2016-12-31	A	2.98598e+08	1.27984e+09	1.27582e+09	3.79712e+08	20.97	3.37994e+08	茂化实华	0.00632404	0.26409	7.35851e+07	0.0574955	0.233309	0.296687
000637	2017000637	2017	2017-12-31	A	1.93585e+08	1.20909e+09	1.24447e+09	3.89957e+08	20.9131	2.19178e+08	茂化实华	-0.0552784	0.181275	1.17799e+08	0.0974273	0.160108	0.322521
000637	2018000637	2018	2018-12-31	A	2.32065e+08	1.23974e+09	1.22442e+09	3.73639e+08	20.9382	2.92603e+08	茂化实华	0.025351	0.236019	4.02858e+07	0.0324952	0.187188	0.301384
000637	2019000637	2019	2019-12-31	A	2.28364e+08	1.50327e+09	1.37151e+09	3.63181e+08	21.1309	4.6962e+08	茂化实华	0.212564	0.312399	1.13141e+08	0.0752633	0.151912	0.241594
000637	2020000637	2020	2020-12-31	A	1.69606e+08	1.92119e+09	1.71223e+09	3.41529e+08	21.3762	9.35854e+08	茂化实华	0.278006	0.487123	-378838	-0.000197189	0.0882818	0.17777
000637	2021000637	2021	2021-12-31	A	1.94948e+08	2.88768e+09	2.40443e+09	8.85475e+08	21.7837	1.72252e+09	茂化实华	0.50307	0.596505	8.31227e+07	0.0287853	0.0675102	0.306639
000639	2006000639	2006	2006-12-31	A	4.2e+07	2.65866e+08	1.57677e+09	9.44993e+07	19.3985	1.30807e+08	金德发展	-0.907931	0.492005	9.30589e+06	0.0350022	0.157974	0.355439
000639	2007000639	2007	2007-12-31	A	6.23416e+07	2.70325e+08	2.68096e+08	8.7012e+07	19.4151	1.31381e+08	金德发展	0.0167727	0.486011	4.15541e+06	0.0153719	0.230617	0.321879
000639	2008000639	2008	2008-12-31	A	6.37197e+07	2.60834e+08	2.6558e+08	7.986e+07	19.3794	1.20505e+08	金德发展	-0.0351116	0.461998	1.38481e+06	0.00530916	0.244292	0.306172
000639	2009000639	2009	2009-12-31	A	2.64138e+07	1.86802e+08	2.23818e+08	7.21712e+07	19.0456	4.9617e+07	金德发展	-0.283828	0.265613	-3.14423e+06	-0.0168319	0.1414	0.386352
000639	2010000639	2010	2010-12-31	A	1.59908e+08	8.99667e+08	5.43234e+08	2.98458e+08	20.6175	9.58012e+07	金德发展	3.81616	0.106485	8.3735e+07	0.0930733	0.177741	0.331743
000639	2011000639	2011	2011-12-31	A	2.26544e+08	1.40963e+09	1.15465e+09	2.88974e+08	21.0666	4.90363e+08	西王食品	0.56683	0.347867	1.14096e+08	0.0809409	0.160713	0.205
000639	2012000639	2012	2012-12-31	A	2.6885e+08	1.43085e+09	1.42024e+09	5.82135e+08	21.0815	4.06448e+08	西王食品	0.0150537	0.284061	1.43066e+08	0.0999872	0.187896	0.406847
000639	2013000639	2013	2013-12-31	A	3.17317e+08	1.43635e+09	1.4336e+09	5.69415e+08	21.0854	2.78087e+08	西王食品	0.00384857	0.193606	1.80949e+08	0.125978	0.220919	0.396431
000639	2014000639	2014	2014-12-31	A	6.81403e+08	1.85961e+09	1.64798e+09	6.1334e+08	21.3436	6.40342e+08	西王食品	0.294672	0.344343	1.17494e+08	0.0631822	0.366424	0.329823
000639	2015000639	2015	2015-12-31	A	4.43378e+08	1.74248e+09	1.80104e+09	5.25394e+08	21.2786	3.82586e+08	西王食品	-0.0629846	0.219564	1.4628e+08	0.0839493	0.254453	0.301521
000639	2016000639	2016	2016-12-31	A	6.89348e+08	8.33618e+09	5.03933e+09	6.80507e+08	22.8439	5.79738e+09	西王食品	3.78409	0.695448	1.28694e+08	0.015438	0.0826936	0.081633
000639	2017000639	2017	2017-12-31	A	1.99929e+08	7.70685e+09	8.02152e+09	7.20784e+08	22.7654	4.93693e+09	西王食品	-0.0754935	0.64059	3.95971e+08	0.0513791	0.0259417	0.0935251
000639	2018000639	2018	2018-12-31	A	2.84342e+09	1.02797e+10	8.9933e+09	6.87978e+08	23.0534	5.25336e+09	西王食品	0.333844	0.51104	5.32097e+08	0.0517617	0.276604	0.0669257
000639	2019000639	2019	2019-12-31	A	2.30282e+09	8.14013e+09	9.20994e+09	6.61013e+08	22.8201	4.03945e+09	西王食品	-0.208139	0.496239	-9.63027e+08	-0.118306	0.282897	0.0812042
000639	2020000639	2020	2020-12-31	A	1.77515e+09	7.72392e+09	7.93203e+09	619000455	22.7676	3.43068e+09	西王食品	-0.0511304	0.444163	3.39732e+08	0.0439844	0.229824	0.0801407
000639	2021000639	2021	2021-12-31	A	1.63937e+09	7.71395e+09	7.71893e+09	5.73412e+08	22.7663	3.25639e+09	西王食品	-0.00129156	0.422144	2.24464e+08	0.0290984	0.21252	0.0743345
000650	2006000650	2006	2006-12-31	A	4.77049e+07	2.71721e+08	3.99283e+09	2.42637e+07	19.4203	7.7014e+07	S*ST 九化	-0.964775	0.28343	1.30302e+08	0.479542	0.175566	0.0892965
000650	2007000650	2007	2007-12-31	A	7.89834e+07	3.08483e+08	2.90102e+08	2.49532e+07	19.5472	7.30439e+07	ST 仁和	0.135294	0.236784	3.91704e+07	0.126977	0.256038	0.08089
000650	2008000650	2008	2008-12-31	A	1.29129e+08	4.37802e+08	3.73143e+08	2.4522e+07	19.8973	1.32201e+08	仁和药业	0.419207	0.301966	7.0161e+07	0.160257	0.294948	0.0560117
000650	2009000650	2009	2009-12-31	A	3.50291e+08	1.06088e+09	7.49342e+08	1.17594e+08	20.7824	2.0372e+08	仁和药业	1.4232	0.192029	1.65525e+08	0.156026	0.330188	0.110845
000650	2010000650	2010	2010-12-31	A	2.80049e+08	1.47818e+09	1.26953e+09	1.41076e+08	21.1141	5.66133e+08	仁和药业	0.393351	0.382993	2.25696e+08	0.152685	0.189455	0.095439
000650	2011000650	2011	2011-12-31	A	2.57974e+08	1.60279e+09	1.54049e+09	1.54795e+08	21.195	4.6068e+08	仁和药业	0.0842982	0.287424	3.05813e+08	0.1908	0.160953	0.0965785
000650	2012000650	2012	2012-12-31	A	4.49615e+08	2.09487e+09	1.84883e+09	3.27631e+08	21.4628	3.82801e+08	仁和药业	0.307013	0.182733	2.7614e+08	0.131817	0.214627	0.156397
000650	2013000650	2013	2013-12-31	A	5.39223e+08	2.32872e+09	2.21179e+09	3.24297e+08	21.5686	3.89864e+08	仁和药业	0.111631	0.167416	2.16002e+08	0.0927558	0.231554	0.13926
000650	2014000650	2014	2014-12-31	A	6.34032e+08	2.5971e+09	2.46291e+09	5.1554e+08	21.6777	4.35059e+08	仁和药业	0.115251	0.167517	3.23854e+08	0.124698	0.24413	0.198506
000650	2015000650	2015	2015-12-31	A	8.07805e+08	3.15627e+09	2.87669e+09	5.79027e+08	21.8727	5.55411e+08	仁和药业	0.215304	0.175971	4.35589e+08	0.138007	0.255936	0.183453
000650	2016000650	2016	2016-12-31	A	1.0431e+09	3.8649e+09	3.51058e+09	6.70133e+08	22.0752	6.60414e+08	仁和药业	0.224513	0.170875	4.30792e+08	0.111463	0.269891	0.17339
000650	2017000650	2017	2017-12-31	A	1.35151e+09	4.16739e+09	4.01614e+09	6.6814e+08	22.1506	6.94947e+08	仁和药业	0.0782677	0.166758	4.41151e+08	0.105858	0.324307	0.160326
000650	2018000650	2018	2018-12-31	A	1.75622e+09	4.61666e+09	4.39202e+09	6.26397e+08	22.2529	7.01674e+08	仁和药业	0.107805	0.151987	5.84086e+08	0.126517	0.380408	0.135682
000650	2019000650	2019	2019-12-31	A	1.41924e+09	4.98443e+09	4.80054e+09	5.51851e+08	22.3296	6.3247e+08	仁和药业	0.0796612	0.126889	6.19302e+08	0.124247	0.284735	0.110715
000650	2020000650	2020	2020-12-31	A	1.70789e+09	6.30505e+09	5.64474e+09	5.10806e+08	22.5646	6.94536e+08	仁和药业	0.26495	0.110156	6.57657e+08	0.104306	0.270876	0.0810154
000650	2021000650	2021	2021-12-31	A	2.36042e+09	6.90789e+09	6.60647e+09	5.24632e+08	22.6559	9.80999e+08	仁和药业	0.0956122	0.142011	7.99874e+08	0.115791	0.3417	0.0759467
000651	2006000651	2006	2006-12-31	A	1.27685e+09	1.59941e+10	1.1451e+10	2.56965e+09	23.4955	1.28485e+10	格力电器	1.31533	0.803329	6.32785e+08	0.0395637	0.0798326	0.160663
000651	2007000651	2007	2007-12-31	A	4.13098e+09	2.5548e+10	2.0771e+10	2.70568e+09	23.9638	1.96878e+10	格力电器	0.597339	0.770622	1.28724e+09	0.0503852	0.161695	0.105906
000651	2008000651	2008	2008-12-31	A	3.6663e+09	3.05647e+10	2.80563e+10	4.30378e+09	24.1431	22973670350	格力电器	0.196367	0.75164	1.99185e+09	0.0651683	0.119952	0.140809
000651	2009000651	2009	2009-12-31	A	2.29048e+10	5.15303e+10	4.10475e+10	4.60844e+09	24.6654	4.08776e+10	格力电器	0.685939	0.793273	2.93166e+09	0.0568921	0.444493	0.0894317
000651	2010000651	2010	2010-12-31	A	1.51661e+10	6.56044e+10	5.85673e+10	5.52798e+09	24.9069	5.15927e+10	格力电器	0.273124	0.786421	4.30321e+09	0.0655933	0.231176	0.0842624
000651	2011000651	2011	2011-12-31	A	1.60408e+10	8.52116e+10	7.5408e+10	7.70914e+09	25.1684	6.68344e+10	格力电器	0.298871	0.784335	5.29734e+09	0.0621669	0.188247	0.0904705
000651	2012000651	2012	2012-12-31	A	2.89439e+10	1.07567e+11	9.63892e+10	1.27004e+10	25.4014	7.99867e+10	格力电器	0.262351	0.7436	7.44593e+09	0.0692214	0.269078	0.11807
000651	2013000651	2013	2013-12-31	A	3.85417e+10	1.33702e+11	1.20635e+11	1.40341e+10	25.6189	9.82354e+10	格力电器	0.242967	0.734734	1.09358e+10	0.0817919	0.288265	0.104966
000651	2014000651	2014	2014-12-31	A	5.45457e+10	1.56231e+11	1.44967e+11	1.49393e+10	25.7746	1.11099e+11	格力电器	0.1685	0.711123	1.4253e+10	0.09123	0.349135	0.095623
000651	2015000651	2015	2015-12-31	A	8.88198e+10	1.61698e+11	1.58964e+11	1.54318e+10	25.809	1.13131e+11	格力电器	0.0349935	0.699646	1.26237e+10	0.0780698	0.549294	0.095436
000651	2016000651	2016	2016-12-31	A	9.56131e+10	1.8237e+11	1.72034e+11	1.76817e+10	25.9293	1.27446e+11	格力电器	0.127841	0.698834	1.55246e+10	0.0851273	0.524282	0.096955
000651	2017000651	2017	2017-12-31	A	9.96104e+10	2.14968e+11	1.98669e+11	1.74674e+10	26.0938	1.48133e+11	格力电器	0.178748	0.689094	2.25086e+10	0.104707	0.463373	0.0812557
000651	2018000651	2018	2018-12-31	A	1.13079e+11	2.51234e+11	2.33101e+11	1.83858e+10	26.2497	1.58519e+11	格力电器	0.168705	0.630963	2.6379e+10	0.104998	0.450094	0.0731818
000651	2019000651	2019	2019-12-31	A	1.25401e+11	2.82972e+11	2.67103e+11	1.91219e+10	26.3686	1.70925e+11	格力电器	0.126328	0.604033	2.48272e+10	0.0877374	0.443156	0.0675753
000651	2020000651	2020	2020-12-31	A	1.36413e+11	2.79218e+11	2.81095e+11	1.89905e+10	26.3553	1.62337e+11	格力电器	-0.0132671	0.5814	2.22792e+10	0.0797916	0.488554	0.0680133
000651	2021000651	2021	2021-12-31	A	1.16939e+11	3.19598e+11	2.99408e+11	3.11887e+10	26.4903	2.11673e+11	格力电器	0.144619	0.662309	2.28319e+10	0.0714394	0.365895	0.0975873
000657	2006000657	2006	2006-12-31	A	8.87054e+07	1.0709e+09	1.60335e+11	1.07989e+08	20.7918	4.56097e+08	中钨高新	-0.996649	0.425899	-1.0078e+08	-0.0941073	0.0828323	0.100839
000657	2007000657	2007	2007-12-31	A	6.28803e+06	8.89179e+08	9.80041e+08	1.23352e+08	20.6058	5.18522e+08	中钨高新	-0.169693	0.583147	-2.25492e+08	-0.253596	0.00707173	0.138725
000657	2008000657	2008	2008-12-31	A	5.68532e+07	4.46092e+08	6.67636e+08	1.6055e+08	19.916	1.14881e+08	*ST 中钨	-0.49831	0.257527	-1.39948e+07	-0.0313719	0.127447	0.359902
000657	2009000657	2009	2009-12-31	A	5.92813e+07	4.58548e+08	4.5232e+08	1.45219e+08	19.9436	1.379e+08	*ST 中钨	0.0279226	0.300731	-1.0563e+07	-0.0230357	0.12928	0.316693
000657	2010000657	2010	2010-12-31	A	6.3991e+07	3.74843e+08	4.16696e+08	1.31329e+08	19.742	4.65379e+07	*ST 中钨	-0.182544	0.124153	7.65653e+06	0.020426	0.170714	0.350356
000657	2011000657	2011	2011-12-31	A	7.51333e+06	3.93424e+08	3.84133e+08	1.32271e+08	19.7904	6.04962e+07	*ST 中钨	0.0495685	0.153769	4.62215e+06	0.0117485	0.0190973	0.336205
000657	2012000657	2012	2012-12-31	A	1.63096e+07	3.70167e+08	3.81795e+08	1.27811e+08	19.7295	8.82949e+07	*ST 中钨	-0.0591125	0.238527	-5.11445e+07	-0.138166	0.0440602	0.345278
000657	2013000657	2013	2013-12-31	A	1.26048e+09	9.61865e+09	4.99441e+09	2.79253e+09	22.987	5.69488e+09	中钨高新	24.9846	0.592067	2.03245e+08	0.0211303	0.131045	0.290325
000657	2014000657	2014	2014-12-31	A	7.59177e+08	7.81817e+09	8.71841e+09	2.71339e+09	22.7797	3.89739e+09	中钨高新	-0.187186	0.498505	4.67417e+07	0.0059786	0.0971042	0.347063
000657	2015000657	2015	2015-12-31	A	4.98796e+08	6.83002e+09	7.32409e+09	2.49856e+09	22.6446	3.37007e+09	中钨高新	-0.126392	0.49342	-5.28125e+08	-0.0773242	0.07303	0.365821
000657	2016000657	2016	2016-12-31	A	6.33149e+08	6.8802e+09	6.85511e+09	2.39197e+09	22.6519	3.29099e+09	中钨高新	0.00734713	0.478328	5.35172e+07	0.00777843	0.0920249	0.34766
000657	2017000657	2017	2017-12-31	A	9.59178e+08	7.41648e+09	7.14834e+09	2.2536e+09	22.727	3.66622e+09	中钨高新	0.0779454	0.494335	1.81253e+08	0.0244393	0.129331	0.303864
000657	2018000657	2018	2018-12-31	A	9.12724e+08	7.43677e+09	7.42662e+09	2.3346e+09	22.7297	3.66174e+09	中钨高新	0.00273572	0.492383	2.03245e+08	0.0273298	0.122731	0.313927
000657	2019000657	2019	2019-12-31	A	7.26905e+08	7.31566e+09	7.37621e+09	2.23935e+09	22.7133	3.44622e+09	中钨高新	-0.0162853	0.471075	1.99255e+08	0.0272368	0.099363	0.306104
000657	2020000657	2020	2020-12-31	A	9.4727e+08	9.20318e+09	8.25942e+09	2.9567e+09	22.9428	4.26134e+09	中钨高新	0.258012	0.463029	2.9649e+08	0.032216	0.102929	0.321269
000657	2021000657	2021	2021-12-31	A	9.68606e+08	9.81809e+09	9.51063e+09	3.11586e+09	23.0075	4.18396e+09	中钨高新	0.0668144	0.426148	6.38575e+08	0.0650407	0.0986552	0.317359
000659	2006000659	2006	2006-12-31	A	7.5648e+08	5.69122e+09	7.75465e+09	3.24302e+09	22.4622	3.14096e+09	珠海中富	-0.420333	0.551897	1.58007e+08	0.0277633	0.132921	0.569829
000659	2007000659	2007	2007-12-31	A	2.8498e+08	5.11176e+09	5.40149e+09	3.20725e+09	22.3548	2.59417e+09	珠海中富	-0.101816	0.507491	1.31705e+08	0.025765	0.0557498	0.627426
000659	2008000659	2008	2008-12-31	A	2.40511e+08	4.89566e+09	5.00371e+09	3.19552e+09	22.3116	2.40693e+09	珠海中富	-0.0422747	0.491646	9.3525e+07	0.0191037	0.0491273	0.652724
000659	2009000659	2009	2009-12-31	A	5.50056e+08	5.18925e+09	5.04245e+09	3.1507e+09	22.3699	2.58045e+09	珠海中富	0.0599692	0.497268	1.91998e+08	0.0369992	0.105999	0.607159
000659	2010000659	2010	2010-12-31	A	7.99295e+08	5.95456e+09	5.57191e+09	3.37234e+09	22.5074	2.99109e+09	珠海中富	0.14748	0.502319	2.06283e+08	0.0346429	0.134232	0.566346
000659	2011000659	2011	2011-12-31	A	7.02759e+08	5.96387e+09	5.95921e+09	3.30657e+09	22.509	3.01338e+09	珠海中富	0.0015631	0.505273	7.31361e+07	0.0122632	0.117836	0.554433
000659	2012000659	2012	2012-12-31	A	1.13255e+09	5.9431e+09	5.95348e+09	3.21973e+09	22.5055	3.27916e+09	珠海中富	-0.00348214	0.551759	-2.03584e+08	-0.0342555	0.190566	0.541759
000659	2013000659	2013	2013-12-31	A	7.65401e+08	4.55395e+09	5.24852e+09	2.38208e+09	22.2393	3.43151e+09	珠海中富	-0.233742	0.753524	-1.18676e+09	-0.2606	0.168074	0.523081
000659	2014000659	2014	2014-12-31	A	4.29265e+08	3.72036e+09	4.13716e+09	2.14026e+09	22.0371	2.5921e+09	*ST 中富	-0.183046	0.696732	3.75204e+07	0.0100851	0.115383	0.575282
000659	2015000659	2015	2015-12-31	A	1.30005e+08	3.17525e+09	3.44781e+09	1.94048e+09	21.8787	2.12397e+09	*ST 中富	-0.146522	0.668914	-7.16649e+07	-0.0225698	0.0409432	0.611126
000659	2016000659	2016	2016-12-31	A	8.82506e+07	2.61742e+09	2.89633e+09	1.50221e+09	21.6855	2.14786e+09	珠海中富	-0.175682	0.820605	-5.88347e+08	-0.224782	0.0337167	0.573927
000659	2017000659	2017	2017-12-31	A	1.17865e+08	2.64703e+09	2.63222e+09	1.38444e+09	21.6967	2.05973e+09	*ST 中富	0.0113135	0.778131	9.09202e+07	0.034348	0.0445274	0.523018
000659	2018000659	2018	2018-12-31	A	7.51005e+07	2.48312e+09	2.56508e+09	1.29606e+09	21.6328	1.87668e+09	珠海中富	-0.0619199	0.755776	2.02203e+07	0.0081431	0.0302444	0.521949
000659	2019000659	2019	2019-12-31	A	6.83734e+07	2.37633e+09	2.42973e+09	1.24504e+09	21.5888	1.71921e+09	珠海中富	-0.0430061	0.723472	16059486	0.00675809	0.0287726	0.523935
000659	2020000659	2020	2020-12-31	A	8.124e+07	2.19833e+09	2.28733e+09	1.06357e+09	21.511	1.7147e+09	珠海中富	-0.074906	0.780001	-1.80443e+08	-0.0820819	0.0369553	0.483807
000659	2021000659	2021	2021-12-31	A	6.21827e+07	2.31817e+09	2.25825e+09	1.12634e+09	21.564	1.81847e+09	珠海中富	0.054512	0.784444	2.44222e+07	0.0105351	0.0268241	0.485877
000661	2006000661	2006	2006-12-31	A	8.97437e+07	1.45426e+09	1.88621e+09	3.65634e+08	21.0978	9.70967e+08	S 长高新	-0.372668	0.667671	2.09889e+07	0.0144327	0.0617109	0.251422
000661	2007000661	2007	2007-12-31	A	1.18203e+08	1.51177e+09	1.48302e+09	3.2887e+08	21.1365	1.01535e+09	长春高新	0.0395455	0.67163	1.59355e+07	0.0105409	0.0781885	0.21754
000661	2008000661	2008	2008-12-31	A	1.02155e+08	1.54752e+09	1.52965e+09	3.44157e+08	21.1599	9.76092e+08	长春高新	0.0236487	0.630745	5.1114e+07	0.0330296	0.0660119	0.222392
000661	2009000661	2009	2009-12-31	A	1.68603e+08	1.55081e+09	1.54917e+09	3.52337e+08	21.162	8.59877e+08	长春高新	0.00212717	0.554468	1.31103e+08	0.0845381	0.108719	0.227195
000661	2010000661	2010	2010-12-31	A	2.8453e+08	1.76162e+09	1.65622e+09	3.45669e+08	21.2895	9.577e+08	长春高新	0.135934	0.543646	1.26592e+08	0.0718609	0.161516	0.196222
000661	2011000661	2011	2011-12-31	A	2.64358e+08	2.05853e+09	1.91008e+09	4.00795e+08	21.4453	1112328213	长春高新	0.168542	0.540351	1.64852e+08	0.0800823	0.128421	0.1947
000661	2012000661	2012	2012-12-31	A	4.40357e+08	2.31438e+09	2.18645e+09	5.95832e+08	21.5624	1.01052e+09	长春高新	0.124287	0.436626	4.01628e+08	0.173536	0.19027	0.257448
000661	2013000661	2013	2013-12-31	A	6.07634e+08	2.80464e+09	2.55951e+09	7.09125e+08	21.7545	1.10102e+09	长春高新	0.211833	0.39257	4.21005e+08	0.15011	0.216653	0.25284
000661	2014000661	2014	2014-12-31	A	6.59495e+08	3.14842e+09	2.97653e+09	7.07745e+08	21.8702	1.10381e+09	长春高新	0.122576	0.350592	4.44214e+08	0.141091	0.209468	0.224793
000661	2015000661	2015	2015-12-31	A	9.97883e+08	3.8155e+09	3.48196e+09	7.02339e+08	22.0623	1.38032e+09	长春高新	0.211877	0.361767	5.38498e+08	0.141134	0.261534	0.184075
000661	2016000661	2016	2016-12-31	A	1.11709e+09	6.20352e+09	5.00951e+09	7.35501e+08	22.5484	1.75307e+09	长春高新	0.625873	0.282593	6.7692e+08	0.109119	0.180074	0.118562
000661	2017000661	2017	2017-12-31	A	1.39029e+09	7.35144e+09	6.77748e+09	1.11595e+09	22.7182	2.1511e+09	长春高新	0.185042	0.29261	9.27612e+08	0.126181	0.189119	0.1518
000661	2018000661	2018	2018-12-31	A	1.86838e+09	9.41305e+09	8.38224e+09	1.19073e+09	22.9654	3.08703e+09	长春高新	0.280436	0.327952	1.46282e+09	0.155403	0.198489	0.126498
000661	2019000661	2019	2019-12-31	A	3.73333e+09	1.27213e+10	1.10672e+10	1.51388e+09	23.2665	3.91377e+09	长春高新	0.351459	0.307654	2.34918e+09	0.184665	0.29347	0.119003
000661	2020000661	2020	2020-12-31	A	3.96467e+09	1.68446e+10	1.4783e+10	1.98839e+09	23.5473	4.52139e+09	长春高新	0.324123	0.268417	3.30765e+09	0.196363	0.235367	0.118043
000661	2021000661	2021	2021-12-31	A	5.74912e+09	2.25158e+10	1.96802e+10	2.22319e+09	23.8375	5.27895e+09	长春高新	0.336674	0.234456	3.89746e+09	0.173099	0.255338	0.098739
000663	2006000663	2006	2006-12-31	A	8.07311e+07	1.05439e+09	1.17851e+10	2.46408e+08	20.7762	7.17985e+08	永安林业	-0.953171	0.68095	-1.71629e+07	-0.0162777	0.0765669	0.233698
000663	2007000663	2007	2007-12-31	A	3.85917e+07	1.28736e+09	1.17087e+09	2.52469e+08	20.9759	7.5457e+08	永安林业	0.22096	0.586136	2.85501e+07	0.0221772	0.0299774	0.196113
000663	2008000663	2008	2008-12-31	A	4.96024e+07	1.09599e+09	1.19168e+09	2.03808e+08	20.8149	7.04533e+08	永安林业	-0.148655	0.642828	5.91504e+06	0.00539699	0.0452581	0.185958
000663	2009000663	2009	2009-12-31	A	9.08655e+07	1.32393e+09	1.20996e+09	1.51224e+08	21.0039	8.54274e+08	永安林业	0.207978	0.645256	-4.53471e+06	-0.00342518	0.0686331	0.114223
000663	2010000663	2010	2010-12-31	A	7.48087e+07	1.52158e+09	1.42275e+09	1.28571e+08	21.143	1.09311e+09	永安林业	0.149286	0.718408	1.1448e+07	0.00752378	0.0491653	0.0844986
000663	2011000663	2011	2011-12-31	A	4.68705e+07	1.51159e+09	1.51658e+09	4.412e+08	21.1364	1.13499e+09	永安林业	-0.00656564	0.75086	-4.41303e+07	-0.0291947	0.0310075	0.291879
000663	2012000663	2012	2012-12-31	A	8.50455e+07	1.45991e+09	1.48575e+09	3.92999e+08	21.1016	1.08011e+09	永安林业	-0.0341848	0.739844	1.3765e+07	0.00942864	0.0582539	0.269194
000663	2013000663	2013	2013-12-31	A	3.57686e+07	1.35472e+09	1.40732e+09	3.65106e+08	21.0269	9.94087e+08	永安林业	-0.0720505	0.733792	1.37748e+07	0.010168	0.0264028	0.269505
000663	2014000663	2014	2014-12-31	A	6.0747e+07	1.37085e+09	1.36279e+09	3.48586e+08	21.0387	1.0168e+09	永安林业	0.0119012	0.741733	-1.80336e+07	-0.0131551	0.0443135	0.254285
000663	2015000663	2015	2015-12-31	A	2.64383e+08	3.98367e+09	2.67726e+09	4.58966e+08	22.1055	1.93968e+09	永安林业	1.90599	0.486907	4.74952e+07	0.0119225	0.0663666	0.115212
000663	2016000663	2016	2016-12-31	A	4.69128e+08	4.32394e+09	4.15381e+09	3.73437e+08	22.1874	2.16241e+09	永安林业	0.0854161	0.500101	1.29118e+08	0.0298612	0.108496	0.086365
000663	2017000663	2017	2017-12-31	A	4.06951e+08	4.16326e+09	4.2436e+09	8.12463e+08	22.1496	1.94637e+09	永安林业	-0.0371604	0.46751	7.128e+07	0.0171212	0.0977481	0.195151
000663	2018000663	2018	2018-12-31	A	1.66556e+08	2.7886e+09	3.47593e+09	8.47541e+08	21.7488	1.95128e+09	永安林业	-0.330189	0.699734	-1.33966e+09	-0.480407	0.0597276	0.303931
000663	2019000663	2019	2019-12-31	A	9.49527e+07	2.57724e+09	2.68292e+09	7.85917e+08	21.67	1.97301e+09	永安林业	-0.0757946	0.765554	-2.36801e+08	-0.0918816	0.0368428	0.304946
000663	2020000663	2020	2020-12-31	A	1.39578e+08	1.51886e+09	2.04805e+09	1.9904e+08	21.1412	8.9288e+08	*ST 永林	-0.410664	0.587863	3.67217e+07	0.0241772	0.0918964	0.131046
000663	2021000663	2021	2021-12-31	A	1.32251e+08	1.36555e+09	1.4422e+09	1.70616e+08	21.0348	6.85861e+08	永安林业	-0.100939	0.502262	5.46549e+07	0.0400242	0.0968486	0.124943
000670	2006000670	2006	2006-12-31	A	1.09767e+07	1.37283e+09	1.36919e+09	8.65246e+08	21.0401	1.12791e+09	S*ST 天发	0.00533409	0.821596	-1.24945e+08	-0.0910126	0.00799569	0.630265
000670	2007000670	2007	2007-12-31	A	1.89458e+08	2.00018e+08	7.86423e+08	10122250	19.1139	0	S*ST 天发	-0.854302	0	7.14492e+07	0.357214	0.947207	0.0506068
000670	2008000670	2008	2008-12-31	A	7.59409e+07	2.41907e+08	2.20963e+08	1.16528e+07	19.3041	1.63358e+07	S*ST 天发	0.209429	0.0675292	5.60461e+06	0.0231684	0.313925	0.0481706
000670	2009000670	2009	2009-12-31	A	1.30981e+08	2.66958e+08	2.54433e+08	2.7754e+06	19.4026	3.46348e+07	S*ST 天发	0.103555	0.129739	6.75166e+06	0.0252911	0.490643	0.0103964
000670	2010000670	2010	2010-12-31	A	1.4705e+08	3.04875e+08	2.85917e+08	3.44025e+06	19.5354	9.95022e+07	S*ST 天发	0.142034	0.326371	1.11844e+07	0.0366851	0.48233	0.0112841
000670	2011000670	2011	2011-12-31	A	1.02993e+08	2.95492e+08	3.00184e+08	2.30877e+06	19.5042	8.79713e+07	S*ST 天发	-0.0307763	0.297711	2.14805e+06	0.0072694	0.348548	0.00781332
000670	2012000670	2012	2012-12-31	A	9.43296e+07	2.99566e+08	2.97529e+08	1.45216e+06	19.5178	6.55981e+07	S*ST 天发	0.0137879	0.218977	2.44733e+06	0.00816958	0.314887	0.00484754
000670	2013000670	2013	2013-12-31	A	1.39653e+08	4.06469e+08	3.53018e+08	964881	19.823	1.44044e+08	S 舜元	0.356859	0.354378	4.45739e+06	0.0109661	0.343576	0.00237381
000670	2014000670	2014	2014-12-31	A	2.18857e+08	7.61111e+08	5.8379e+08	6.06603e+06	20.4503	2.208e+08	盈方微	0.872494	0.290102	4.8849e+06	0.00641812	0.287549	0.00796997
000670	2015000670	2015	2015-12-31	A	9.57091e+07	6.90521e+08	7.25816e+08	4.64792e+07	20.353	1.5264e+08	盈方微	-0.0927457	0.22105	-1.34153e+07	-0.0194278	0.138604	0.0673103
000670	2016000670	2016	2016-12-31	A	8.42634e+07	7.74951e+08	7.32736e+08	1.61001e+08	20.4683	9.17901e+07	*ST 盈方	0.122269	0.118446	2.20596e+07	0.0284658	0.108734	0.207757
000670	2017000670	2017	2017-12-31	A	5.6316e+07	4.46865e+08	6.10908e+08	1.34979e+08	19.9178	8.20581e+07	盈方微	-0.423363	0.183631	-3.10599e+08	-0.695064	0.126025	0.302058
000670	2018000670	2018	2018-12-31	A	3.1699e+07	2.5296e+08	3.49912e+08	1.26012e+08	19.3487	5.5676e+07	盈方微	-0.433923	0.220098	-1.71948e+08	-0.679745	0.125312	0.498152
000670	2019000670	2019	2019-12-31	A	8.97649e+06	5.81617e+07	1.55561e+08	1.04995e+06	17.8787	8.98806e+07	*ST 盈方	-0.770075	1.54536	-2.0737e+08	-3.5654	0.154337	0.0180523
000670	2020000670	2020	2020-12-31	A	3.18528e+08	1.46842e+09	7.63291e+08	3.88232e+06	21.1075	1.29921e+09	*ST 盈方	24.2472	0.884768	2.48616e+07	0.0169308	0.216919	0.00264388
000670	2021000670	2021	2021-12-31	A	2.01485e+07	1.51434e+09	1.49138e+09	4.48772e+06	21.1382	1.27971e+09	*ST 盈方	0.0312707	0.845064	5.58292e+07	0.036867	0.0133051	0.00296348
000672	2006000672	2006	2006-12-31	A	799432	1.90955e+08	8.52646e+08	1.00351e+08	19.0675	2.09708e+08	S*ST 铜城	-0.873902	1.09821	-5.12634e+07	-0.268458	0.0041865	0.525523
000672	2007000672	2007	2007-12-31	A	946648	1.38359e+08	1.64657e+08	9.27056e+07	18.7454	1.31669e+08	*ST 铜城	-0.275438	0.95165	3.04284e+07	0.219925	0.00684199	0.670039
000672	2008000672	2008	2008-12-31	A	2.86303e+06	1.49982e+08	1.4417e+08	1.12492e+08	18.826	1.37654e+08	*ST 铜城	0.0840104	0.9178	5.63889e+06	0.0375971	0.0190891	0.750039
000672	2009000672	2009	2009-12-31	A	891711	1.23719e+08	1.36851e+08	1.09122e+08	18.6335	1.06118e+08	*ST 铜城	-0.175105	0.857728	3.57332e+06	0.0288824	0.00720752	0.882008
000672	2010000672	2010	2010-12-31	A	1.00088e+06	9.47507e+07	1.09235e+08	8.54485e+07	18.3668	7.25128e+07	*ST 铜城	-0.234148	0.765301	4.63607e+06	0.0489291	0.0105633	0.901824
000672	2011000672	2011	2011-12-31	A	1.55658e+06	9.63785e+07	9.55646e+07	8.34104e+07	18.3838	7.10194e+07	*ST 铜城	0.0171797	0.73688	3.12115e+06	0.0323843	0.0161507	0.865446
000672	2012000672	2012	2012-12-31	A	4.36117e+06	9.65213e+07	9.64499e+07	8.06802e+07	18.3853	7.02487e+07	*ST 铜城	0.00148149	0.727805	913564	0.0094649	0.0451835	0.83588
000672	2013000672	2013	2013-12-31	A	3.52925e+08	3.31097e+09	1.70375e+09	1.9281e+09	21.9205	1.83943e+09	上峰水泥	33.303	0.555556	2.60663e+08	0.0787271	0.106593	0.582337
000672	2014000672	2014	2014-12-31	A	5.25764e+08	3.85037e+09	3.58067e+09	2.00418e+09	22.0714	2.07439e+09	上峰水泥	0.162911	0.538752	3.69438e+08	0.0959488	0.136549	0.520517
000672	2015000672	2015	2015-12-31	A	4.39208e+08	4.67806e+09	4.26422e+09	2.47707e+09	22.2662	2.81342e+09	上峰水泥	0.214966	0.601407	6.00737e+07	0.0128416	0.0938867	0.529508
000672	2016000672	2016	2016-12-31	A	5.22901e+08	5.81305e+09	5.24556e+09	2.34625e+09	22.4834	4.20977e+09	上峰水泥	0.242619	0.724193	1.39048e+08	0.0239199	0.0899529	0.403617
000672	2017000672	2017	2017-12-31	A	5.3312e+08	5.98776e+09	5.9004e+09	2.34952e+09	22.513	3.63652e+09	上峰水泥	0.0300542	0.607327	7.67836e+08	0.128234	0.0890351	0.392387
000672	2018000672	2018	2018-12-31	A	9.14946e+08	7.00243e+09	6.49509e+09	2.21791e+09	22.6695	3.43572e+09	上峰水泥	0.169458	0.490646	1.487e+09	0.212355	0.130661	0.316734
000672	2019000672	2019	2019-12-31	A	2.78008e+09	9.89946e+09	8.45095e+09	2.6518e+09	23.0157	4.11976e+09	上峰水泥	0.413718	0.41616	2.37812e+09	0.240228	0.280832	0.267874
000672	2020000672	2020	2020-12-31	A	1.85557e+09	1.13037e+10	1.06016e+10	2.90708e+09	23.1484	4.13895e+09	上峰水泥	0.141853	0.366158	2.04672e+09	0.181066	0.164156	0.257179
000672	2021000672	2021	2021-12-31	A	3.46694e+09	1.51254e+10	1.32146e+10	3.63228e+09	23.4396	6.09338e+09	上峰水泥	0.338091	0.402857	2.25377e+09	0.149005	0.229213	0.240144
000677	2006000677	2006	2006-12-31	A	3.4505e+08	3.63931e+09	9.38237e+09	1.94337e+09	22.0151	2.75631e+09	山东海龙	-0.759391	0.757372	7.09683e+07	0.0195005	0.0948119	0.533993
000677	2007000677	2007	2007-12-31	A	4.33357e+08	4.15216e+09	3.89574e+09	2.03067e+09	22.1469	2.65654e+09	山东海龙	0.140921	0.639796	2.76778e+08	0.0666588	0.104369	0.489063
000677	2008000677	2008	2008-12-31	A	8.02695e+08	5.82738e+09	4.98977e+09	3.09484e+09	22.4858	5.19759e+09	山东海龙	0.403457	0.891925	-8.29996e+08	-0.14243	0.137745	0.531085
000677	2009000677	2009	2009-12-31	A	9.26878e+08	6.65519e+09	6.24128e+09	3.56054e+09	22.6187	5.9196e+09	山东海龙	0.142054	0.889472	1.05789e+08	0.0158958	0.139271	0.535003
000677	2010000677	2010	2010-12-31	A	1.17338e+09	7.57713e+09	7.11616e+09	3.62846e+09	22.7484	7.24246e+09	山东海龙	0.138531	0.955831	-4.45915e+08	-0.0588501	0.154858	0.47887
000677	2011000677	2011	2011-12-31	A	3.69946e+08	5.89553e+09	6.73633e+09	3.44741e+09	22.4975	6.6998e+09	ST 海龙	-0.221932	1.13642	-1.13894e+09	-0.193188	0.0627503	0.58475
000677	2012000677	2012	2012-12-31	A	5.28248e+07	3.64207e+09	4.7688e+09	2.32662e+09	22.0158	2.90561e+09	*ST 海龙	-0.382232	0.797791	1.01315e+09	0.278179	0.0145041	0.638817
000677	2013000677	2013	2013-12-31	A	3.08688e+08	3.32805e+09	3.48506e+09	1.91005e+09	21.9257	2.80642e+09	恒天海龙	-0.0862205	0.843264	-3.01538e+08	-0.0906051	0.0927533	0.573924
000677	2014000677	2014	2014-12-31	A	2.15258e+08	3.01284e+09	3.17044e+09	1.8607e+09	21.8261	2.44477e+09	恒天海龙	-0.0947129	0.811452	-4.29614e+08	-0.142594	0.0714469	0.617589
000677	2015000677	2015	2015-12-31	A	9.31175e+07	8.27559e+08	1.9202e+09	4.56875e+08	20.534	2.00692e+08	*ST 海龙	-0.725322	0.242511	5.88025e+07	0.0710553	0.112521	0.552075
000677	2016000677	2016	2016-12-31	A	1.04993e+08	8.44386e+08	8.35973e+08	4.20924e+08	20.5541	2.01253e+08	恒天海龙	0.020333	0.238342	1.62659e+07	0.0192636	0.124343	0.498498
000677	2017000677	2017	2017-12-31	A	2.3103e+07	8.4475e+08	8.44568e+08	3.89505e+08	20.5546	1.93884e+08	恒天海龙	0.000431505	0.229517	7.73285e+06	0.00915401	0.027349	0.461089
000677	2018000677	2018	2018-12-31	A	2.19722e+07	8.72713e+08	8.58731e+08	4.64253e+08	20.5871	2.15443e+08	恒天海龙	0.0331014	0.246866	6.40369e+06	0.00733768	0.0251768	0.531965
000677	2019000677	2019	2019-12-31	A	7.28024e+07	8.63776e+08	8.68244e+08	4.25191e+08	20.5768	1.88526e+08	恒天海龙	-0.0102399	0.218258	1.79804e+07	0.020816	0.0842838	0.492246
000677	2020000677	2020	2020-12-31	A	1.0991e+08	8.67228e+08	8.65502e+08	3.92732e+08	20.5808	1.75259e+08	恒天海龙	0.00399629	0.202091	1.67188e+07	0.0192784	0.126737	0.452859
000677	2021000677	2021	2021-12-31	A	1.82631e+08	1.06455e+09	9.6589e+08	3.66021e+08	20.7858	2.21166e+08	恒天海龙	0.227534	0.207755	1.55057e+08	0.145655	0.171557	0.343827
000678	2006000678	2006	2006-12-31	A	4.11116e+07	6.33895e+08	8.49223e+08	1.49737e+08	20.2674	2.5518e+08	襄阳轴承	-0.404543	0.402559	2.16402e+07	0.0341384	0.0648556	0.236218
000678	2007000678	2007	2007-12-31	A	2.08908e+07	8.06106e+08	7.2e+08	1.38924e+08	20.5077	2.85906e+08	襄阳轴承	0.271673	0.354675	3.04833e+07	0.0378155	0.0259157	0.17234
000678	2008000678	2008	2008-12-31	A	4.0286e+07	7.78239e+08	7.92173e+08	1.54263e+08	20.4725	3.09634e+08	襄阳轴承	-0.0345705	0.397866	1.32048e+07	0.0169675	0.0517656	0.19822
000678	2009000678	2009	2009-12-31	A	3.44435e+07	7.78503e+08	7.78371e+08	1.99095e+08	20.4729	3.03641e+08	襄阳轴承	0.00033872	0.390032	1.47847e+07	0.0189912	0.0442433	0.255741
000678	2010000678	2010	2010-12-31	A	5.48622e+07	9.19182e+08	8.48842e+08	1.93615e+08	20.639	4.19097e+08	襄阳轴承	0.180705	0.455946	2.54235e+07	0.0276588	0.0596859	0.210638
000678	2011000678	2011	2011-12-31	A	8.62244e+07	1.04616e+09	9.82669e+08	2.39159e+08	20.7684	5.20472e+08	襄阳轴承	0.138138	0.497509	2.58421e+07	0.024702	0.0824203	0.228607
000678	2012000678	2012	2012-12-31	A	1.04123e+08	1.31905e+09	1.1826e+09	2.33913e+08	21.0002	7.88067e+08	襄阳轴承	0.260855	0.597451	5.57237e+06	0.00422453	0.0789381	0.177334
000678	2013000678	2013	2013-12-31	A	2.6017e+08	2.15385e+09	1.73645e+09	5.76102e+08	21.4905	1.05588e+09	襄阳轴承	0.632876	0.49023	4.14382e+06	0.00192391	0.120793	0.267476
000678	2014000678	2014	2014-12-31	A	1.49852e+08	2.24202e+09	2.19794e+09	7.93605e+08	21.5306	1.14265e+09	襄阳轴承	0.0409405	0.509652	7.6984e+06	0.00343368	0.0668379	0.353968
000678	2015000678	2015	2015-12-31	A	1.81341e+08	2.35018e+09	2.2961e+09	928301181	21.5778	1.303e+09	襄阳轴承	0.0482397	0.554425	-7.40761e+07	-0.0315193	0.0771605	0.394992
000678	2016000678	2016	2016-12-31	A	2.26003e+08	2.5783e+09	2.46424e+09	1.03088e+09	21.6704	1.28877e+09	襄阳轴承	0.0970637	0.499855	1.66101e+07	0.00644227	0.0876558	0.399829
000678	2017000678	2017	2017-12-31	A	1.23901e+08	2.8016e+09	2.68995e+09	1163472165	21.7535	1.47893e+09	襄阳轴承	0.0866088	0.527887	1.42212e+07	0.00507609	0.0442249	0.415288
000678	2018000678	2018	2018-12-31	A	1.83582e+08	2.75575e+09	2.77868e+09	1.20777e+09	21.737	1.49794e+09	襄阳轴承	-0.0163642	0.543568	-5.602e+07	-0.0203284	0.0666176	0.438273
000678	2019000678	2019	2019-12-31	A	1.52734e+08	2.69518e+09	2.72547e+09	1.2212e+09	21.7147	1.4281e+09	襄阳轴承	-0.0219815	0.529874	1.32536e+07	0.00491753	0.0566692	0.453106
000678	2020000678	2020	2020-12-31	A	9.43726e+07	2.59669e+09	2.64594e+09	1.18295e+09	21.6775	1.44497e+09	襄阳轴承	-0.0365413	0.556464	-9.35277e+07	-0.036018	0.0363434	0.45556
000678	2021000678	2021	2021-12-31	A	1.34434e+08	2.45408e+09	2.52539e+09	1.08409e+09	21.621	1.35597e+09	襄阳轴承	-0.0549193	0.552536	-4.88394e+07	-0.0199013	0.0547797	0.44175
000680	2006000680	2006	2006-12-31	A	3.25115e+08	2.90192e+09	2.678e+09	5.78665e+08	21.7886	1.26692e+09	山推股份	0.182484	0.43658	2.52621e+08	0.0870532	0.112035	0.199408
000680	2007000680	2007	2007-12-31	A	4.60633e+08	3.8509e+09	3.37641e+09	7.42533e+08	22.0716	1.74487e+09	山推股份	0.327019	0.453108	4.72096e+08	0.122594	0.119617	0.192821
000680	2008000680	2008	2008-12-31	A	1.01133e+09	5.0376e+09	4.44425e+09	8.42627e+08	22.3402	1.99264e+09	山推股份	0.308162	0.395555	5.41853e+08	0.107562	0.200756	0.167268
000680	2009000680	2009	2009-12-31	A	1.3193e+09	6.33827e+09	5.68793e+09	1.16231e+09	22.5699	2.92526e+09	山推股份	0.258193	0.461523	4.60196e+08	0.0726059	0.208149	0.183379
000680	2010000680	2010	2010-12-31	A	2.02978e+09	1.06981e+10	8.51817e+09	1.47122e+09	23.0933	6.33017e+09	山推股份	0.687854	0.591711	9.53617e+08	0.0891392	0.189734	0.137522
000680	2011000680	2011	2011-12-31	A	2.62317e+09	1.38092e+10	1.22536e+10	2.30822e+09	23.3486	8.95265e+09	山推股份	0.290809	0.648312	5.51991e+08	0.0399728	0.189959	0.167151
000680	2012000680	2012	2012-12-31	A	2.14172e+09	1.33057e+10	1.35574e+10	2.56353e+09	23.3115	8.39479e+09	山推股份	-0.0364593	0.630917	2.30418e+07	0.00173173	0.160962	0.192664
000680	2013000680	2013	2013-12-31	A	1.78814e+09	1.25801e+10	1.29429e+10	2.33218e+09	23.2554	7.81612e+09	山推股份	-0.0545352	0.62131	-3.89671e+08	-0.0309753	0.142141	0.185387
000680	2014000680	2014	2014-12-31	A	1.39512e+09	1.12108e+10	1.18954e+10	2.40015e+09	23.1401	6.70149e+09	山推股份	-0.108847	0.597773	-2.78874e+07	-0.00248756	0.124445	0.214093
000680	2015000680	2015	2015-12-31	A	1.06911e+09	9.39885e+09	1.03048e+10	2.36832e+09	22.9639	5.9067e+09	山推股份	-0.161624	0.628449	-9.68145e+08	-0.103007	0.113749	0.25198
000680	2016000680	2016	2016-12-31	A	9.241e+08	9.26204e+09	9.33044e+09	2.06946e+09	22.9492	5.74956e+09	山推股份	-0.0145554	0.620766	1.76484e+07	0.00190546	0.0997728	0.223435
000680	2017000680	2017	2017-12-31	A	1.418e+09	9.56103e+09	9.41154e+09	1.75425e+09	22.981	5.94566e+09	山推股份	0.0322811	0.621864	6.21144e+07	0.00649662	0.148311	0.183479
000680	2018000680	2018	2018-12-31	A	1.37276e+09	9.37185e+09	9.46644e+09	1.58496e+09	22.961	5.69889e+09	山推股份	-0.0197863	0.608086	8.50353e+07	0.00907348	0.146477	0.169119
000680	2019000680	2019	2019-12-31	A	1.56766e+09	8930798194	9.15133e+09	1.47275e+09	22.9128	5215784170	山推股份	-0.0470615	0.584022	6.19183e+07	0.00693312	0.175535	0.164907
000680	2020000680	2020	2020-12-31	A	1.91591e+09	9.70269e+09	9.31674e+09	1.36042e+09	22.9957	5.87987e+09	山推股份	0.0864299	0.606005	1.05241e+08	0.0108465	0.197462	0.140211
000680	2021000680	2021	2021-12-31	A	2.7425e+09	1.07463e+10	1.02245e+10	1.16108e+09	23.0978	6.04693e+09	山推股份	0.107563	0.562697	2.10944e+08	0.0196294	0.255203	0.108044
000683	2006000683	2006	2006-12-31	A	4.94908e+07	2.41582e+09	6.58108e+09	1.00317e+09	21.6053	1.58948e+09	天然碱	-0.775196	0.657948	1.77484e+08	0.0734674	0.0204861	0.415251
000683	2007000683	2007	2007-12-31	A	2.65741e+08	3.63372e+09	3.02477e+09	2.55611e+09	22.0135	2.57655e+09	远兴能源	0.504134	0.709068	1.36523e+08	0.0375711	0.073132	0.703441
000683	2008000683	2008	2008-12-31	A	3.54346e+08	4.56632e+09	4.10002e+09	2.8122e+09	22.242	2.35963e+09	远兴能源	0.256651	0.516746	1.2848e+08	0.0281364	0.0776	0.615858
000683	2009000683	2009	2009-12-31	A	9.09779e+08	6.46232e+09	5.51432e+09	3.3429e+09	22.5893	3.50932e+09	远兴能源	0.415215	0.543043	8.78637e+08	0.135963	0.140782	0.517292
000683	2010000683	2010	2010-12-31	A	4.08179e+08	5.67131e+09	6.06681e+09	3.41702e+09	22.4587	2.6658e+09	远兴能源	-0.122404	0.470051	1.82187e+08	0.0321243	0.0719727	0.602511
000683	2011000683	2011	2011-12-31	A	3.58215e+08	6.01345e+09	5.84238e+09	3.21248e+09	22.5173	2.74278e+09	远兴能源	0.0603296	0.456107	3.82947e+08	0.0636817	0.0595689	0.534216
000683	2012000683	2012	2012-12-31	A	8.57561e+08	9.96606e+09	7.98976e+09	3.95152e+09	23.0225	5766514065	远兴能源	0.657294	0.578615	2.96932e+08	0.0297943	0.0860482	0.396498
000683	2013000683	2013	2013-12-31	A	7.35995e+08	1.17555e+10	1.08608e+10	3.8345e+09	23.1876	7.56829e+09	远兴能源	0.179557	0.643807	4.0624e+07	0.00345573	0.0626084	0.326187
000683	2014000683	2014	2014-12-31	A	2.7812e+09	1.953e+10	1.56428e+10	1.01479e+10	23.6952	1.09806e+10	远兴能源	0.661348	0.562241	2.767e+08	0.0141679	0.142406	0.519603
000683	2015000683	2015	2015-12-31	A	2.43799e+09	1.93817e+10	1.94559e+10	9.8981e+09	23.6876	1.11183e+10	远兴能源	-0.00759324	0.57365	1.04726e+08	0.00540333	0.125788	0.510692
000683	2016000683	2016	2016-12-31	A	4.69918e+09	2.22334e+10	2.08076e+10	9.73463e+09	23.8249	1.24743e+10	远兴能源	0.147133	0.56106	-6.33601e+08	-0.0284977	0.211357	0.437838
000683	2017000683	2017	2017-12-31	A	4.32831e+09	2.20384e+10	2.21359e+10	9.26543e+09	23.8161	1.15077e+10	远兴能源	-0.00877255	0.522167	9.394e+08	0.0426256	0.196399	0.420423
000683	2018000683	2018	2018-12-31	A	4.4977e+09	2.36137e+10	2.2826e+10	9.07556e+09	23.8851	1.18633e+10	远兴能源	0.0714799	0.502393	1.63846e+09	0.0693859	0.19047	0.384335
000683	2019000683	2019	2019-12-31	A	1.98308e+09	2.35193e+10	2.35665e+10	1.26717e+10	23.8811	1.13609e+10	远兴能源	-0.00399874	0.483047	8.72943e+08	0.0371161	0.0843174	0.538779
000683	2020000683	2020	2020-12-31	A	1.58045e+09	2.32548e+10	2.3387e+10	1.29614e+10	23.8698	1.11407e+10	远兴能源	-0.0112454	0.479072	1.26419e+08	0.00543625	0.0679625	0.557366
000683	2021000683	2021	2021-12-31	A	4.32791e+09	2.62383e+10	2.47465e+10	1.00649e+10	23.9905	9.13861e+09	远兴能源	0.128296	0.348293	5.68605e+09	0.216708	0.164946	0.383597
000687	2006000687	2006	2006-12-31	A	7.97612e+07	1.08912e+09	1.36637e+10	6.22585e+08	20.8086	2.5093e+08	保定天鹅	-0.958491	0.230398	2.76409e+07	0.0253791	0.0732347	0.571642
000687	2007000687	2007	2007-12-31	A	4.53133e+07	2.7073e+09	1.89821e+09	5.82889e+08	21.7192	7.11364e+08	保定天鹅	1.48578	0.262757	7.18835e+07	0.0265517	0.0167374	0.215303
000687	2008000687	2008	2008-12-31	A	3.74697e+07	1.40551e+09	2.05641e+09	5.57473e+08	21.0637	4.35883e+08	保定天鹅	-0.480844	0.310124	-1.35968e+08	-0.0967394	0.0266591	0.396633
000687	2009000687	2009	2009-12-31	A	4.83219e+07	1.73162e+09	1.56857e+09	4.84746e+08	21.2723	4.11447e+08	保定天鹅	0.232021	0.237608	6.60024e+07	0.0381159	0.0279056	0.279938
000687	2010000687	2010	2010-12-31	A	1.77068e+08	1.54199e+09	1.6368e+09	4.41599e+08	21.1563	4.04313e+08	保定天鹅	-0.109513	0.262203	5.65198e+07	0.0366539	0.114831	0.286383
000687	2011000687	2011	2011-12-31	A	1.15034e+08	1.84936e+09	1.69567e+09	4.50397e+08	21.3381	7.6888e+08	保定天鹅	0.199338	0.415754	6.98868e+07	0.0377897	0.0622022	0.243542
000687	2012000687	2012	2012-12-31	A	7.47656e+08	2.89043e+09	2.36989e+09	5.70255e+08	21.7847	1.26721e+09	保定天鹅	0.562932	0.438415	1.00395e+07	0.00347337	0.258666	0.197291
000687	2013000687	2013	2013-12-31	A	2.05625e+08	2.68947e+09	2.78995e+09	4.92017e+08	21.7126	1.21906e+09	恒天天鹅	-0.0695244	0.45327	-1.58771e+08	-0.0590343	0.0764557	0.182942
000687	2014000687	2014	2014-12-31	A	3.05159e+08	2.54435e+09	2.61691e+09	1.20877e+09	21.6571	9.32619e+08	恒天天鹅	-0.0539604	0.366545	1.44826e+07	0.00569208	0.119936	0.475082
000687	2015000687	2015	2015-12-31	A	3.21116e+08	2.62748e+09	2.58592e+09	5.99039e+07	21.6893	1.48878e+09	华讯方舟	0.0326747	0.566617	-2.72941e+08	-0.103879	0.122214	0.0227989
000687	2016000687	2016	2016-12-31	A	1.25904e+09	3.87096e+09	3.24922e+09	4.03545e+07	22.0768	2.52558e+09	华讯方舟	0.473256	0.652444	1.28565e+08	0.0332129	0.325254	0.0104249
000687	2017000687	2017	2017-12-31	A	6.4135e+08	4.1232e+09	3.99708e+09	2.44599e+08	22.1399	2.70607e+09	华讯方舟	0.0651647	0.656304	3.77676e+07	0.00915976	0.155547	0.0593226
000687	2018000687	2018	2018-12-31	A	6.93092e+08	4.10716e+09	4.11518e+09	2.3808e+08	22.136	3.13089e+09	华讯方舟	-0.00389244	0.762301	-4.68034e+08	-0.113956	0.168752	0.0579671
000687	2019000687	2019	2019-12-31	A	7.45156e+07	1.77646e+09	2.94181e+09	1.7622e+08	21.2979	2.1802e+09	华讯方舟	-0.567471	1.22727	-1.54474e+09	-0.869559	0.0419461	0.099197
000687	2020000687	2020	2020-12-31	A	2.86242e+07	9.98665e+08	1.38756e+09	1.3972e+08	20.7219	2.46702e+09	*ST 华讯	-0.437835	2.47031	-1.08487e+09	-1.08632	0.0286625	0.139906
000687	2021000687	2021	2021-12-31	A	1.98964e+07	4.30302e+08	7.14484e+08	9.08479e+07	19.88	2.5414e+09	*ST 华讯	-0.569123	5.90607	-7.21353e+08	-1.67639	0.0462382	0.211126
000691	2006000691	2006	2006-12-31	A	5.17323e+06	5.89191e+08	5.09746e+08	1.08017e+08	20.1943	1.85817e+08	ST 寰岛	0.369248	0.315376	-8.98027e+07	-0.152417	0.00878023	0.183332
000691	2007000691	2007	2007-12-31	A	1.2214e+07	6.63567e+08	6.26379e+08	9.78403e+07	20.3131	2.46758e+08	ST 寰岛	0.126235	0.371866	9.47371e+06	0.0142769	0.0184066	0.147446
000691	2008000691	2008	2008-12-31	A	1.20043e+06	4.59503e+08	5.61535e+08	8.72972e+07	19.9457	3.01862e+08	ST 联油	-0.307526	0.656931	-2.21168e+08	-0.48132	0.00261246	0.189982
000691	2009000691	2009	2009-12-31	A	3.52183e+07	4.46288e+08	4.52896e+08	7.68826e+07	19.9165	3.02153e+08	*ST 联油	-0.0287583	0.677035	6.5335e+06	0.0146396	0.0789138	0.172271
000691	2010000691	2010	2010-12-31	A	187073	2.22355e+08	3.34321e+08	370777	19.2198	7.25929e+07	*ST 亚太	-0.501769	0.326474	5.62635e+06	0.0253035	0.00084133	0.00166751
000691	2011000691	2011	2011-12-31	A	1.59376e+06	2.48288e+08	2.35321e+08	278250	19.3301	1.39629e+08	*ST 亚太	0.116633	0.562366	-4.11023e+07	-0.165543	0.00641898	0.00112067
000691	2012000691	2012	2012-12-31	A	881822	2.6041e+08	2.54349e+08	189866	19.3778	1.59703e+08	亚太实业	0.0488201	0.613278	-7.95311e+06	-0.0305407	0.00338629	0.000729105
000691	2013000691	2013	2013-12-31	A	3.05444e+06	2.80366e+08	2.70388e+08	128660	19.4516	1.84627e+08	亚太实业	0.0766323	0.658523	-4.96783e+06	-0.0177191	0.0108945	0.0004589
000691	2014000691	2014	2014-12-31	A	8.35687e+06	3.5e+08	3.15183e+08	2.85773e+07	19.6734	2.69317e+08	亚太实业	0.248369	0.769477	-4.35235e+07	-0.124353	0.0238768	0.0816494
000691	2015000691	2015	2015-12-31	A	1.53267e+07	2.86904e+08	3.18452e+08	1.0151e+06	19.4747	1.92783e+08	亚太实业	-0.180273	0.671943	1.42094e+07	0.0495267	0.053421	0.00353812
000691	2016000691	2016	2016-12-31	A	2.05187e+07	3.41579e+08	3.14242e+08	1.82378e+06	19.6491	2.44633e+08	ST 亚太	0.190569	0.716183	2.39537e+06	0.00701264	0.06007	0.00533925
000691	2017000691	2017	2017-12-31	A	2.62447e+07	2.52988e+08	2.97284e+08	3.25248e+06	19.3489	1.65005e+08	亚太实业	-0.259359	0.652226	-8.96336e+06	-0.03543	0.103739	0.0128563
000691	2018000691	2018	2018-12-31	A	4.72883e+06	1.98475e+08	2.25731e+08	2.75567e+06	19.1062	9.97321e+07	亚太实业	-0.215477	0.502493	1.07599e+07	0.0542129	0.0238259	0.0138842
000691	2019000691	2019	2019-12-31	A	1.44851e+07	2.40391e+08	2.19433e+08	2.3657e+06	19.2978	1.52363e+08	亚太实业	0.211194	0.633814	-1.07145e+07	-0.0445711	0.0602564	0.00984104
000691	2020000691	2020	2020-12-31	A	4.76293e+07	7.27396e+08	4.83894e+08	2.53347e+08	20.405	4.95567e+08	亚太实业	2.02589	0.681288	3.13293e+07	0.0430704	0.0654791	0.348293
000691	2021000691	2021	2021-12-31	A	4.76607e+07	7.32586e+08	7.29991e+08	2.47792e+08	20.4121	4.32279e+08	亚太实业	0.00713412	0.590073	4.30414e+07	0.0587527	0.0650581	0.338242
000695	2006000695	2006	2006-12-31	A	6.64498e+07	1.02e+09	8.76292e+08	6.32228e+08	20.7431	6.30053e+08	滨海能源	0.392325	0.6177	3.72621e+07	0.0365316	0.065147	0.619833
000695	2007000695	2007	2007-12-31	A	1.11222e+08	1.01675e+09	1.01837e+09	6.93901e+08	20.7399	640894651	滨海能源	-0.00318321	0.630336	5.82355e+06	0.00572761	0.10939	0.682469
000695	2008000695	2008	2008-12-31	A	6.80831e+07	9.85664e+08	1.00121e+09	6.9429e+08	20.7088	6.12888e+08	滨海能源	-0.0305747	0.621802	3.01661e+06	0.00306048	0.0690733	0.704388
000695	2009000695	2009	2009-12-31	A	5.67659e+07	9.61925e+08	9.73795e+08	6.6315e+08	20.6844	6.38742e+08	滨海能源	-0.0240839	0.664025	-4.60096e+07	-0.0478308	0.0590128	0.689398
000695	2010000695	2010	2010-12-31	A	6.3372e+07	1.02505e+09	9.93488e+08	6.26569e+08	20.748	6.9366e+08	滨海能源	0.0656247	0.676708	7.42976e+06	0.00724819	0.0618233	0.611256
000695	2011000695	2011	2011-12-31	A	1.40401e+08	1.26717e+09	1.14611e+09	5.90103e+08	20.9601	9.28342e+08	滨海能源	0.236203	0.732609	6.55282e+06	0.00517122	0.110799	0.465686
000695	2012000695	2012	2012-12-31	A	1.17381e+08	1.18995e+09	1.22856e+09	5.54123e+08	20.8972	8.44816e+08	滨海能源	-0.0609413	0.709961	5.24717e+06	0.00440958	0.0986438	0.46567
000695	2013000695	2013	2013-12-31	A	9.69549e+07	1.15491e+09	1.17243e+09	7.72931e+08	20.8673	8.39638e+08	滨海能源	-0.0294415	0.727013	3.61313e+06	0.00312849	0.0839499	0.669254
000695	2014000695	2014	2014-12-31	A	9.2569e+07	1.11334e+09	1.13413e+09	7.21073e+08	20.8306	7.93744e+08	滨海能源	-0.0360014	0.712942	3.36667e+06	0.00302395	0.0831457	0.647669
000695	2015000695	2015	2015-12-31	A	1.22209e+08	1.11642e+09	1.11488e+09	7.135e+08	20.8334	7.9258e+08	滨海能源	0.00276725	0.709932	3.42711e+06	0.00306974	0.109465	0.639099
000695	2016000695	2016	2016-12-31	A	1.19578e+08	1.13506e+09	1.12574e+09	6.75037e+08	20.85	8.07138e+08	滨海能源	0.0166982	0.711098	3.8833e+06	0.00342123	0.10535	0.594715
000695	2017000695	2017	2017-12-31	A	1.96371e+08	1.72772e+09	1.43139e+09	8.41299e+08	21.2701	1.24028e+09	滨海能源	0.522145	0.717868	2.07176e+07	0.0119913	0.113659	0.48694
000695	2018000695	2018	2018-12-31	A	2.36631e+08	8.56536e+08	1.29213e+09	1.59274e+08	20.5684	3.22949e+08	滨海能源	-0.50424	0.377041	5.62533e+07	0.0656753	0.276264	0.185951
000695	2019000695	2019	2019-12-31	A	1.07155e+08	9.78124e+08	9.1733e+08	2.54546e+08	20.7011	3.94527e+08	滨海能源	0.141952	0.403351	3.62044e+07	0.0370141	0.109552	0.260239
000695	2020000695	2020	2020-12-31	A	5.66247e+07	1.07673e+09	1.02743e+09	3.72294e+08	20.7972	4.91227e+08	滨海能源	0.100812	0.456221	-2.58018e+07	-0.0239631	0.0525895	0.345763
000695	2021000695	2021	2021-12-31	A	2.85194e+07	1.01434e+09	1.04553e+09	1.45999e+08	20.7375	4.97313e+08	滨海能源	-0.0579467	0.490284	-9.73025e+07	-0.0959271	0.0281163	0.143935
000697	2006000697	2006	2006-12-31	A	2.82018e+08	1.13389e+09	1.07411e+09	2.86138e+08	20.8489	6.03873e+08	咸阳偏转	0.117859	0.53257	5.49329e+07	0.0484466	0.248718	0.252352
000697	2007000697	2007	2007-12-31	A	2.3322e+08	9.96297e+08	1.06509e+09	2.80281e+08	20.7196	5.21742e+08	咸阳偏转	-0.121343	0.523682	-6.33168e+07	-0.0635522	0.234086	0.281323
000697	2008000697	2008	2008-12-31	A	1.82213e+08	7.84912e+08	8.90605e+08	2.49953e+08	20.4811	3.75054e+08	咸阳偏转	-0.21217	0.477829	-6.21616e+07	-0.0791956	0.232144	0.318448
000697	2009000697	2009	2009-12-31	A	3.01624e+08	8.11121e+08	7.98017e+08	2.06365e+08	20.5139	4.02581e+08	*ST 偏转	0.0333907	0.496327	3.3168e+06	0.00408916	0.371861	0.254419
000697	2010000697	2010	2010-12-31	A	3.50372e+08	7.36052e+08	7.73586e+08	1.62948e+08	20.4168	4.09883e+08	*ST 偏转	-0.0925501	0.556867	-7.94998e+07	-0.108008	0.476015	0.221381
000697	2011000697	2011	2011-12-31	A	2.4576e+08	6.18109e+08	6.7708e+08	1.46822e+08	20.2422	3.42998e+08	*ST 偏转	-0.160237	0.554915	-5.10582e+07	-0.0826038	0.3976	0.237535
000697	2012000697	2012	2012-12-31	A	5.06709e+07	5.99584e+08	6.08847e+08	3.43281e+08	20.2117	1.02522e+08	炼石有色	-0.0299698	0.170988	4.51489e+07	0.0753003	0.08451	0.572531
000697	2013000697	2013	2013-12-31	A	2.01558e+08	7.25672e+08	6.62628e+08	3.34767e+08	20.4026	1.54551e+08	炼石有色	0.210292	0.212977	6.47783e+07	0.0892666	0.277754	0.46132
000697	2014000697	2014	2014-12-31	A	3.86052e+08	1.57309e+09	1.14938e+09	3.44721e+08	21.1763	1.48038e+08	炼石有色	1.16777	0.0941063	8.31145e+07	0.0528351	0.24541	0.219136
000697	2015000697	2015	2015-12-31	A	5.53335e+08	1.68745e+09	1.63027e+09	3.74312e+08	21.2465	1.73e+08	炼石有色	0.0726946	0.102522	6.05862e+07	0.0359041	0.327913	0.221822
000697	2016000697	2016	2016-12-31	A	3.53327e+08	1.63839e+09	1.66292e+09	8.13756e+08	21.217	1.54785e+08	炼石有色	-0.0290727	0.0944738	-4.24477e+07	-0.0259083	0.215655	0.496681
000697	2017000697	2017	2017-12-31	A	9.40542e+08	5.22076e+09	3.42957e+09	1.09112e+09	22.3759	3666364296	炼石有色	2.18653	0.702266	5.32588e+07	0.0102013	0.180154	0.208997
000697	2018000697	2018	2018-12-31	A	3.14741e+08	5.20728e+09	5.21402e+09	1.15392e+09	22.3733	2.13501e+09	炼石航空	-0.0025827	0.410005	2.19249e+07	0.00421042	0.0604424	0.221597
000697	2019000697	2019	2019-12-31	A	7.88375e+07	3.63612e+09	4.4217e+09	8.12182e+08	22.0142	2.12077e+09	炼石航空	-0.301724	0.583251	-1.56084e+09	-0.429259	0.0216818	0.223365
000697	2020000697	2020	2020-12-31	A	1.44161e+08	3.36466e+09	3.50039e+09	9.14128e+08	21.9366	2.34818e+09	炼石航空	-0.0746559	0.697896	-4.81057e+08	-0.142973	0.0428456	0.271685
000697	2021000697	2021	2021-12-31	A	1.37589e+08	3.24584e+09	3.30525e+09	7.85183e+08	21.9006	2.82605e+09	炼石航空	-0.0353127	0.870669	-5.55651e+08	-0.171188	0.0423892	0.241904
000698	2006000698	2006	2006-12-31	A	3.17654e+08	3.98225e+09	3.61405e+09	1.81826e+09	22.1051	2.43458e+09	沈阳化工	0.226876	0.611358	9.16683e+07	0.0230193	0.0797676	0.456591
000698	2007000698	2007	2007-12-31	A	3.49599e+08	4.61546e+09	4.29886e+09	2.70586e+09	22.2527	2.93335e+09	沈阳化工	0.15901	0.635548	1.54106e+08	0.033389	0.0757452	0.58626
000698	2008000698	2008	2008-12-31	A	4.9534e+08	6.60983e+09	5.61265e+09	2.48209e+09	22.6118	3.80155e+09	沈阳化工	0.432105	0.575135	8.72892e+07	0.013206	0.0749399	0.375514
000698	2009000698	2009	2009-12-31	A	2.20186e+08	7.04501e+09	6.82742e+09	2.2763e+09	22.6756	4.24616e+09	沈阳化工	0.0658378	0.602719	6.24782e+07	0.00886844	0.0312541	0.323108
000698	2010000698	2010	2010-12-31	A	3.81414e+08	6.87343e+09	6.95922e+09	4.82532e+09	22.6509	3.86378e+09	沈阳化工	-0.0243544	0.562133	2.10804e+08	0.0306695	0.0554911	0.702025
000698	2011000698	2011	2011-12-31	A	1.65891e+08	6.8367e+09	6.85506e+09	4.59487e+09	22.6456	3.616e+09	沈阳化工	-0.00534428	0.52891	2.10813e+08	0.0308355	0.0242649	0.672089
000698	2012000698	2012	2012-12-31	A	1.99937e+08	7.01723e+09	6.92697e+09	4.42609e+09	22.6716	3.96009e+09	沈阳化工	0.0264071	0.564337	-1.63551e+08	-0.023307	0.0284923	0.630746
000698	2013000698	2013	2013-12-31	A	6.21755e+08	7.02097e+09	7.0191e+09	4.50238e+09	22.6722	3.9337e+09	沈阳化工	0.000532776	0.560279	3.01238e+07	0.00429055	0.0885568	0.641276
000698	2014000698	2014	2014-12-31	A	4.66934e+08	7.54079e+09	7.28088e+09	4.04263e+09	22.7436	4.43703e+09	沈阳化工	0.0740372	0.588404	1.64868e+07	0.00218636	0.0619211	0.536101
000698	2015000698	2015	2015-12-31	A	1.19195e+09	9.63062e+09	8.58571e+09	4.13593e+09	22.9882	5.75763e+09	沈阳化工	0.277138	0.597846	1.86034e+08	0.0193169	0.123767	0.429456
000698	2016000698	2016	2016-12-31	A	1.59538e+09	1.05979e+10	1.01143e+10	5.39612e+09	23.0839	6.38577e+09	沈阳化工	0.100437	0.602551	3.39126e+08	0.0319994	0.150537	0.50917
000698	2017000698	2017	2017-12-31	A	1.56603e+09	9.85984e+09	1.02289e+10	4.93835e+09	23.0117	5.47307e+09	沈阳化工	-0.069641	0.555087	2.27923e+08	0.0231163	0.158829	0.500854
000698	2018000698	2018	2018-12-31	A	1.14125e+09	9.14371e+09	9.50178e+09	4.63559e+09	22.9363	4.63832e+09	沈阳化工	-0.0726317	0.50727	1.18606e+08	0.0129713	0.124813	0.506971
000698	2019000698	2019	2019-12-31	A	1.8566e+09	8.8701e+09	9.0069e+09	3.94789e+09	22.906	5.14699e+09	沈阳化工	-0.0299231	0.580263	-7.45295e+08	-0.0840233	0.20931	0.445078
000698	2020000698	2020	2020-12-31	A	1.69654e+09	1.04553e+10	9.66269e+09	3.57542e+09	23.0704	6.36965e+09	沈阳化工	0.17871	0.609229	3.58236e+08	0.0342637	0.162267	0.341972
000698	2021000698	2021	2021-12-31	A	1.94613e+09	1.00904e+10	1.02729e+10	3168173450	23.0349	5.96956e+09	沈阳化工	-0.0348959	0.591606	1.06998e+08	0.0106039	0.192869	0.313978
000700	2006000700	2006	2006-12-31	A	5.01577e+08	2.49645e+09	6.29344e+09	9.80361e+08	21.6381	1.5881e+09	模塑科技	-0.752592	0.636141	3.48907e+07	0.0139761	0.200916	0.392702
000700	2007000700	2007	2007-12-31	A	3.94968e+08	2.44774e+09	2.4721e+09	9.19241e+08	21.6184	1.51114e+09	模塑科技	-0.0195119	0.617361	3.44037e+07	0.0140553	0.16136	0.375546
000700	2008000700	2008	2008-12-31	A	3.88872e+08	3.37161e+09	2.90967e+09	7.95657e+08	21.9387	2.47988e+09	模塑科技	0.377436	0.73552	6.73266e+07	0.0199687	0.115337	0.235987
000700	2009000700	2009	2009-12-31	A	5.43495e+08	3.45487e+09	3.41324e+09	7.51443e+08	21.9631	2.50772e+09	模塑科技	0.0246953	0.725851	7.88781e+07	0.022831	0.157313	0.217502
000700	2010000700	2010	2010-12-31	A	8.57608e+08	3.89424e+09	3.67455e+09	7.78922e+08	22.0828	2.97254e+09	模塑科技	0.127173	0.763317	6.22989e+07	0.0159977	0.220225	0.200019
000700	2011000700	2011	2011-12-31	A	6.7068e+08	3.92063e+09	3.90743e+09	8.44811e+08	22.0895	2.71722e+09	模塑科技	0.00677766	0.693056	1.00349e+08	0.0255951	0.171064	0.215478
000700	2012000700	2012	2012-12-31	A	5.61314e+08	4.03136e+09	3.97599e+09	8.8299e+08	22.1174	2.66451e+09	模塑科技	0.0282415	0.660946	1.83633e+08	0.0455512	0.139237	0.219031
000700	2013000700	2013	2013-12-31	A	3.6171e+08	3.88782e+09	3.95959e+09	8.58531e+08	22.0811	2.33087e+09	模塑科技	-0.0356044	0.599532	2.18494e+08	0.0561997	0.0930368	0.220826
000700	2014000700	2014	2014-12-31	A	3.62396e+08	3.92856e+09	3.90819e+09	8.43745e+08	22.0915	2.53821e+09	模塑科技	0.010479	0.64609	2.48838e+08	0.0633406	0.0922464	0.214772
000700	2015000700	2015	2015-12-31	A	4.32295e+08	4.55773e+09	4.24315e+09	1.4142e+09	22.2401	2.14537e+09	模塑科技	0.160153	0.470709	2.96408e+08	0.0650341	0.0948487	0.310285
000700	2016000700	2016	2016-12-31	A	6.59036e+08	5.93437e+09	5.24605e+09	1.42646e+09	22.504	2.83104e+09	模塑科技	0.302043	0.477059	1.86173e+08	0.031372	0.111054	0.240373
000700	2017000700	2017	2017-12-31	A	9.14253e+08	7.53249e+09	6.73343e+09	1.88382e+09	22.7425	4.84354e+09	模塑科技	0.269299	0.64302	1.34465e+08	0.0178513	0.121375	0.250093
000700	2018000700	2018	2018-12-31	A	6.53326e+08	7.39756e+09	7.46502e+09	2.55656e+09	22.7244	5.06975e+09	模塑科技	-0.0179124	0.685327	1.01887e+07	0.00137731	0.0883164	0.345595
000700	2019000700	2019	2019-12-31	A	6.84637e+08	7.84566e+09	7.62161e+09	2.92174e+09	22.7832	5.46608e+09	模塑科技	0.060574	0.696701	1.01663e+08	0.0129579	0.0872631	0.372403
000700	2020000700	2020	2020-12-31	A	6.5921e+08	8.33966e+09	8.09266e+09	2.7347e+09	22.8443	5.57993e+09	模塑科技	0.0629643	0.669084	1.6608e+07	0.00199144	0.0790453	0.327915
000700	2021000700	2021	2021-12-31	A	1.03811e+09	8.31699e+09	8.32832e+09	2.34133e+09	22.8416	6.0112e+09	模塑科技	-0.00271831	0.722761	-2.03686e+08	-0.0244904	0.124818	0.281511
000702	2006000702	2006	2006-12-31	A	1.21887e+08	1.12072e+09	4.71885e+09	4.69876e+08	20.8372	5.84489e+08	正虹科技	-0.865249	0.521529	3.08895e+07	0.0275621	0.108758	0.419262
000702	2007000702	2007	2007-12-31	A	1.52084e+08	1.00812e+09	1.06442e+09	4.20295e+08	20.7314	5.93573e+08	正虹科技	-0.100474	0.588793	-1.03462e+08	-0.102629	0.150859	0.41691
000702	2008000702	2008	2008-12-31	A	1.06166e+08	8.25967e+08	9.17043e+08	3.9728e+08	20.5321	4.02084e+08	正虹科技	-0.180685	0.486804	1.93503e+07	0.0234275	0.128536	0.480988
000702	2009000702	2009	2009-12-31	A	8.51235e+07	8.26449e+08	8.26208e+08	4.10135e+08	20.5326	3.94965e+08	正虹科技	0.000584057	0.477905	1.4714e+07	0.0178039	0.102999	0.496262
000702	2010000702	2010	2010-12-31	A	1.95711e+08	9.31726e+08	8.79088e+08	3.85148e+08	20.6525	4.91524e+08	正虹科技	0.127384	0.527542	1.07809e+07	0.0115709	0.210052	0.41337
000702	2011000702	2011	2011-12-31	A	8.99161e+07	8.31949e+08	8.81837e+08	3.75405e+08	20.5393	3.73963e+08	正虹科技	-0.107088	0.449502	6.52452e+06	0.00784245	0.108079	0.451236
000702	2012000702	2012	2012-12-31	A	2.15515e+08	9.12031e+08	8.7199e+08	3.49691e+08	20.6312	452842746	正虹科技	0.0962583	0.496521	4.66741e+06	0.0051176	0.236303	0.38342
000702	2013000702	2013	2013-12-31	A	5.75593e+07	7.28685e+08	8.20358e+08	3.32433e+08	20.4068	2.87283e+08	正虹科技	-0.20103	0.394248	-2.51465e+07	-0.0345095	0.0789907	0.456209
000702	2014000702	2014	2014-12-31	A	5.24023e+07	7.11241e+08	7.19963e+08	3.03856e+08	20.3825	2.1905e+08	正虹科技	-0.0239387	0.307983	2.65725e+07	0.0373608	0.0736773	0.427219
000702	2015000702	2015	2015-12-31	A	5.67037e+07	6.28471e+08	6.69856e+08	2.88839e+08	20.2588	1.677e+08	正虹科技	-0.116374	0.266837	4.55325e+06	0.00724496	0.0902249	0.459589
000702	2016000702	2016	2016-12-31	A	8.14201e+07	6.46127e+08	6.37299e+08	2.84526e+08	20.2865	1.85102e+08	正虹科技	0.0280928	0.286479	1.27126e+06	0.00196751	0.126013	0.440356
000702	2017000702	2017	2017-12-31	A	6.2701e+07	7.05971e+08	6.76049e+08	2.51339e+08	20.3751	2.32108e+08	正虹科技	0.0926207	0.328778	1.48254e+07	0.021	0.0888152	0.356019
000702	2018000702	2018	2018-12-31	A	7.14753e+07	7.1921e+08	7.12591e+08	2.64731e+08	20.3937	1.96577e+08	正虹科技	0.0187524	0.273323	5.27775e+07	0.0733826	0.0993803	0.368086
000702	2019000702	2019	2019-12-31	A	9.96418e+07	6.78689e+08	6.9895e+08	2.58859e+08	20.3357	1.19895e+08	正虹科技	-0.0563409	0.176657	1.53403e+07	0.0226028	0.146815	0.38141
000702	2020000702	2020	2020-12-31	A	6.25987e+07	9.25311e+08	8.02e+08	2.69388e+08	20.6456	3.03561e+08	正虹科技	0.36338	0.328064	3.30923e+07	0.0357634	0.0676516	0.291132
000702	2021000702	2021	2021-12-31	A	1.02257e+08	9.01098e+08	9.13204e+08	2.63185e+08	20.6191	6.22739e+08	正虹科技	-0.0261675	0.691089	-3.32615e+08	-0.369122	0.113481	0.292072
000703	2006000703	2006	2006-12-31	A	1.4453e+07	3.84551e+08	6.42825e+08	1.03801e+08	19.7676	1.7251e+08	世纪光华	-0.573241	0.448601	2.79188e+06	0.0072601	0.0375842	0.269928
000703	2007000703	2007	2007-12-31	A	1.17511e+08	3.81543e+08	3.83047e+08	9.78848e+07	19.7597	1.57817e+08	世纪光华	-0.00782258	0.413629	3.89622e+07	0.102117	0.307988	0.25655
000703	2008000703	2008	2008-12-31	A	3.26027e+07	3.52079e+08	3.66811e+08	1.9821e+08	19.6794	1.44301e+08	世纪光华	-0.0772248	0.409854	-1.59481e+07	-0.0452969	0.0926007	0.56297
000703	2009000703	2009	2009-12-31	A	9.23936e+06	3.03446e+08	3.27762e+08	1.80149e+08	19.5307	1.15899e+08	世纪光华	-0.138129	0.381942	-2.02304e+07	-0.0666687	0.0304481	0.593676
000703	2010000703	2010	2010-12-31	A	1.0303e+07	2.97451e+08	3.00449e+08	1.73023e+08	19.5108	1.0585e+08	*ST 光华	-0.0197565	0.355855	2.46104e+06	0.00827376	0.0346374	0.581684
000703	2011000703	2011	2011-12-31	A	3.1519e+09	2.242e+10	1.13587e+10	7.73129e+09	23.8332	1.52132e+10	恒逸石化	74.3737	0.678552	2.51193e+09	0.112039	0.140584	0.344839
000703	2012000703	2012	2012-12-31	A	1.12919e+09	2.12405e+10	21830272893	7.32134e+09	23.7792	1.42531e+10	恒逸石化	-0.052609	0.671032	4.53563e+08	0.0213536	0.0531622	0.344687
000703	2013000703	2013	2013-12-31	A	1.44178e+09	2.38055e+10	2.2523e+10	7.99473e+09	23.8932	1.64328e+10	恒逸石化	0.12076	0.690292	5.02117e+08	0.0210924	0.0605648	0.335835
000703	2014000703	2014	2014-12-31	A	3.14273e+09	2.67325e+10	2.5269e+10	1.04509e+10	24.0091	1.97181e+10	恒逸石化	0.122953	0.737606	-3.96459e+08	-0.0148306	0.117562	0.390942
000703	2015000703	2015	2015-12-31	A	2.61832e+09	2.52088e+10	2.59706e+10	9.62742e+09	23.9505	1.68809e+10	恒逸石化	-0.0569997	0.669643	1.62139e+08	0.00643184	0.103866	0.381908
000703	2016000703	2016	2016-12-31	A	4.72619e+09	2.75343e+10	2.63715e+10	8.21896e+09	24.0387	1.43209e+10	恒逸石化	0.0922515	0.52011	8.88645e+08	0.0322741	0.171647	0.298499
000703	2017000703	2017	2017-12-31	A	4.50708e+09	3.32679e+10	3.04011e+10	7.77083e+09	24.2279	1.74172e+10	恒逸石化	0.208236	0.523542	1.84398e+09	0.0554282	0.135478	0.233583
000703	2018000703	2018	2018-12-31	A	9.01415e+09	5.96247e+10	4.64463e+10	1.19852e+10	24.8113	3.73579e+10	恒逸石化	0.792257	0.626552	2.24342e+09	0.0376257	0.151182	0.201011
000703	2019000703	2019	2019-12-31	A	7.43983e+09	8.52308e+10	7.24277e+10	3.87756e+10	25.1686	5.61673e+10	恒逸石化	0.429454	0.659003	4.02068e+09	0.0471741	0.0872904	0.454949
000703	2020000703	2020	2020-12-31	A	1.0079e+10	9.22603e+10	8.87455e+10	4.15797e+10	25.2479	6.19681e+10	恒逸石化	0.0824762	0.671666	3.8146e+09	0.0413461	0.109245	0.450679
000703	2021000703	2021	2021-12-31	A	1.43227e+10	1.05549e+11	9.89046e+10	4.61179e+10	25.3824	7.26087e+10	恒逸石化	0.144034	0.687915	3.9583e+09	0.037502	0.135697	0.436934
000707	2006000707	2006	2006-12-31	A	3.32413e+08	2.50272e+09	5.40258e+10	1.49908e+09	21.6406	9.66844e+08	双环科技	-0.976289	0.386318	-8.25914e+07	-0.0330007	0.132821	0.598981
000707	2007000707	2007	2007-12-31	A	1.76207e+08	2.62245e+09	2.56258e+09	1.59587e+09	21.6874	9.26244e+08	双环科技	0.0478398	0.353198	9.35613e+07	0.0356771	0.0671919	0.608543
000707	2008000707	2008	2008-12-31	A	2.34497e+08	5.27923e+09	3.95084e+09	2.75751e+09	22.387	3.03627e+09	双环科技	1.01309	0.575134	3.32857e+08	0.0630503	0.0444188	0.522332
000707	2009000707	2009	2009-12-31	A	2.13643e+08	5.40951e+09	5.34437e+09	3.71257e+09	22.4114	3.1661e+09	双环科技	0.0246775	0.585284	1.03247e+07	0.00190862	0.039494	0.686305
000707	2010000707	2010	2010-12-31	A	4.50059e+08	7.01611e+09	6.21281e+09	4.19023e+09	22.6715	4.72454e+09	双环科技	0.296996	0.673384	5.55711e+07	0.0079205	0.0641465	0.597229
000707	2011000707	2011	2011-12-31	A	6.63655e+08	8.0267e+09	7.52141e+09	3.90082e+09	22.806	5.95988e+09	双环科技	0.144039	0.742507	3.53248e+08	0.0440091	0.0826808	0.485981
000707	2012000707	2012	2012-12-31	A	6.21696e+08	8.43973e+09	8.23322e+09	3.86592e+09	22.8562	6.28934e+09	双环科技	0.0514572	0.745206	8.60959e+06	0.00102013	0.073663	0.458061
000707	2013000707	2013	2013-12-31	A	4.56756e+08	8.96483e+09	8.70228e+09	3.59274e+09	22.9166	7.4858e+09	双环科技	0.0622171	0.835018	-6.68647e+08	-0.0745856	0.0509498	0.400759
000707	2014000707	2014	2014-12-31	A	5.57804e+08	1.00459e+10	9.50535e+09	3.53023e+09	23.0304	8.57027e+09	双环科技	0.120588	0.853113	3.34963e+06	0.000333433	0.0555256	0.351411
000707	2015000707	2015	2015-12-31	A	8.35324e+08	1.10826e+10	1.05642e+10	3.35588e+09	23.1286	9.59626e+09	双环科技	0.103198	0.865886	1.53673e+07	0.00138662	0.0753726	0.302807
000707	2016000707	2016	2016-12-31	A	1.09355e+09	1.06005e+10	1.08415e+10	3.28467e+09	23.0842	9.65707e+09	双环科技	-0.0435002	0.911002	-6.24915e+08	-0.0589515	0.10316	0.30986
000707	2017000707	2017	2017-12-31	A	1.44686e+09	9.63698e+09	1.01187e+10	3.62187e+09	22.9889	9.17384e+09	双环科技	-0.0908936	0.951942	-7.53628e+08	-0.0782017	0.150136	0.37583
000707	2018000707	2018	2018-12-31	A	2.69892e+08	4.3297e+09	6.98334e+09	2.26658e+09	22.1888	4.15407e+09	*ST 双环	-0.55072	0.959436	7.86719e+07	0.0181703	0.062335	0.523497
000707	2019000707	2019	2019-12-31	A	2.46312e+08	3.63608e+09	3.98289e+09	2.29885e+09	22.0142	3.45052e+09	ST 双环	-0.1602	0.948966	2.6533e+07	0.00729714	0.0677411	0.632232
000707	2020000707	2020	2020-12-31	A	6.85178e+07	3.03261e+09	3.33435e+09	2.0361e+09	21.8327	3.3281e+09	ST 双环	-0.165968	1.09744	-4.80826e+08	-0.158552	0.0225937	0.671402
000707	2021000707	2021	2021-12-31	A	4.81372e+08	2.18697e+09	2.60979e+09	1.27491e+09	21.5058	1.59769e+09	*ST 双环	-0.27885	0.730552	4.22605e+08	0.193238	0.22011	0.58296
000708	2006000708	2006	2006-12-31	A	259800213	2958462131	2.57271e+09	1539705289	21.8079	1636430166	大冶特钢	0.352769	0.553135	317659280	0.107373	0.087816	0.520441
000708	2007000708	2007	2007-12-31	A	175213883	3440322222	3.19939e+09	1628494047	21.9588	1794663406	大冶特钢	0.162875	0.521656	323626851	0.0940688	0.0509295	0.473355
000708	2008000708	2008	2008-12-31	A	382021447	3398352436	3419337329	1743449695	21.9466	1641694480	大冶特钢	-0.0121994	0.483085	200880836	0.0591112	0.112414	0.513028
000708	2009000708	2009	2009-12-31	A	142620488	3783505130	3590928783	1825188013	22.0539	1738997064	大冶特钢	0.113335	0.459626	332790958	0.0879584	0.0376953	0.482407
000708	2010000708	2010	2010-12-31	A	278100633	4537054474	4160279802	1804693593	22.2355	1998074377	大冶特钢	0.199167	0.44039	561883303	0.123843	0.0612954	0.397768
000708	2011000708	2011	2011-12-31	A	418765893	4701391303	4.61922e+09	2233268977	22.2711	1802184004	大冶特钢	0.036221	0.38333	584931442	0.124417	0.0890728	0.475023
000708	2012000708	2012	2012-12-31	A	72730861	4254177635	4477784469	2495750951	22.1712	1316512843	大冶特钢	-0.0951237	0.309464	218220885	0.0512957	0.0170963	0.586659
000708	2013000708	2013	2013-12-31	A	82210851	4501734738	4.37796e+09	2446437196	22.2277	1362408456	大冶特钢	0.0581915	0.302641	201661490	0.0447964	0.018262	0.543443
000708	2014000708	2014	2014-12-31	A	5.30586e+08	5.0275e+09	4.76462e+09	2.28733e+09	22.3382	1.71e+09	大冶特钢	0.116792	0.340129	2.68057e+08	0.0533181	0.105537	0.454963
000708	2015000708	2015	2015-12-31	A	5.19289e+08	5.13756e+09	5.08253e+09	2.12599e+09	22.3598	1.63955e+09	大冶特钢	0.0218908	0.319129	2.70393e+08	0.0526306	0.101077	0.413813
000708	2016000708	2016	2016-12-31	A	1.18542e+09	5.84713e+09	5.49235e+09	2.73011e+09	22.4892	2.12385e+09	大冶特钢	0.138115	0.363229	2.92681e+08	0.0500554	0.202735	0.466915
000708	2017000708	2017	2017-12-31	A	1.17841e+09	6.57874e+09	6.21294e+09	2.4538e+09	22.6071	2.55044e+09	大冶特钢	0.125122	0.387679	3.94901e+08	0.0600268	0.179123	0.372989
000708	2018000708	2018	2018-12-31	A	1.93823e+09	7.6779e+09	7.12832e+09	2.17929e+09	22.7616	3.27425e+09	大冶特钢	0.167078	0.426451	5.10178e+08	0.0664476	0.252442	0.283839
000708	2019000708	2019	2019-12-31	A	7.83818e+09	7.2585e+10	4.01315e+10	3.2743e+10	25.008	4.73084e+10	中信特钢	8.45375	0.651766	5.389e+09	0.0742439	0.107986	0.451098
000708	2020000708	2020	2020-12-31	A	9.24718e+09	7.7441e+10	7.5013e+10	3.22235e+10	25.0728	4.90558e+10	中信特钢	0.0669001	0.633461	6.02809e+09	0.0778411	0.119409	0.416104
000708	2021000708	2021	2021-12-31	A	7.62526e+09	8.48763e+10	8.11586e+10	3.32139e+10	25.1645	5.19087e+10	中信特钢	0.096013	0.61158	7.96053e+09	0.0937898	0.0898397	0.391321
000709	2006000709	2006	2006-12-31	A	5.45908e+09	2.8626e+10	5.67511e+10	1.17651e+10	24.0776	1.90947e+10	唐钢股份	-0.662733	0.667041	1.41687e+09	0.0494961	0.190704	0.410993
000709	2007000709	2007	2007-12-31	A	5.06517e+09	3.56138e+10	3.21199e+10	1.40357e+10	24.296	2.36218e+10	唐钢股份	0.244109	0.663275	2.42605e+09	0.068121	0.142225	0.394109
000709	2008000709	2008	2008-12-31	A	5.8735e+09	4.15193e+10	3.85666e+10	1.55454e+10	24.4494	2.84959e+10	唐钢股份	0.16582	0.686328	2.06294e+09	0.0496863	0.141464	0.374412
000709	2009000709	2009	2009-12-31	A	1.17889e+10	1.02734e+11	7.21265e+10	4.30715e+10	25.3554	7.26495e+10	唐钢股份	1.47436	0.707163	1.00427e+09	0.00977549	0.114752	0.419254
000709	2010000709	2010	2010-12-31	A	5.27399e+09	1.04938e+11	1.03836e+11	4.55402e+10	25.3766	7.3961e+10	河北钢铁	0.021459	0.704805	1.48429e+09	0.0141444	0.050258	0.433971
000709	2011000709	2011	2011-12-31	A	1.09988e+10	1.41041e+11	1.22989e+11	5.73374e+10	25.6723	9.62635e+10	河北钢铁	0.344035	0.682523	1.45265e+09	0.0102995	0.0779832	0.406531
000709	2012000709	2012	2012-12-31	A	1.01639e+10	1.54784e+11	1.47912e+11	5.95125e+10	25.7653	1.10214e+11	河北钢铁	0.0974425	0.712047	1.38909e+08	0.000897437	0.0656649	0.384487
000709	2013000709	2013	2013-12-31	A	1.23448e+10	1.66898e+11	1.60841e+11	7.04537e+10	25.8406	1.22107e+11	河北钢铁	0.0782638	0.731628	1.37128e+08	0.000821628	0.0739663	0.422136
000709	2014000709	2014	2014-12-31	A	1.20262e+10	1.70368e+11	1.68633e+11	7.90545e+10	25.8612	1.25119e+11	河北钢铁	0.0207921	0.734403	7.17291e+08	0.00421024	0.0705895	0.464021
000709	2015000709	2015	2015-12-31	A	1.66797e+10	1.78812e+11	1.7459e+11	8.15551e+10	25.9096	1.33215e+11	河北钢铁	0.0495594	0.745003	4.01752e+08	0.00224679	0.0932809	0.456095
000709	2016000709	2016	2016-12-31	A	1.42716e+10	1.8599e+11	1.82401e+11	9.79215e+10	25.949	1.3936e+11	河钢股份	0.0401449	0.749285	1.42975e+09	0.00768727	0.0767332	0.526488
000709	2017000709	2017	2017-12-31	A	1.70148e+10	1.90148e+11	1.88069e+11	1.11039e+11	25.9711	1.42489e+11	河钢股份	0.0223561	0.749358	2.12584e+09	0.0111799	0.0894819	0.583962
000709	2018000709	2018	2018-12-31	A	28150260140	2.08746e+11	1.99447e+11	1.18387e+11	26.0644	1.49795e+11	河钢股份	0.0978102	0.717593	4.38128e+09	0.0209885	0.134854	0.567133
000709	2019000709	2019	2019-12-31	A	2.4576e+10	2.11936e+11	2.10341e+11	1.24815e+11	26.0795	1.531e+11	河钢股份	0.0152785	0.722388	2.87312e+09	0.0135566	0.11596	0.58893
000709	2020000709	2020	2020-12-31	A	2.84199e+10	2.4123e+11	2.26583e+11	1.48508e+11	26.209	1.80802e+11	河钢股份	0.138222	0.749499	2.0294e+09	0.00841274	0.117813	0.615627
000709	2021000709	2021	2021-12-31	A	3.50165e+10	2.43419e+11	2.42325e+11	1.3365e+11	26.2181	1.82528e+11	河钢股份	0.00907668	0.749848	2.99917e+09	0.012321	0.143852	0.549052
000716	2006000716	2006	2006-12-31	A	4.03516e+06	6.68765e+08	1.22044e+11	5.00632e+07	20.3209	4.35418e+08	南方控股	-0.997253	0.651078	-478051	-0.000714826	0.00603374	0.0748592
000716	2007000716	2007	2007-12-31	A	1.08204e+07	7.06017e+08	6.87391e+08	1.62106e+08	20.3752	5.07649e+08	*ST 南控	0.0557032	0.719032	3.97312e+06	0.00562751	0.015326	0.229606
000716	2008000716	2008	2008-12-31	A	8.26368e+06	6.63892e+08	6.84955e+08	1.53931e+08	20.3136	5.17827e+08	ST 南方	-0.0596662	0.779987	-3.86485e+07	-0.058215	0.0124473	0.231861
000716	2009000716	2009	2009-12-31	A	7.24863e+07	8.29731e+08	7.46811e+08	2.62623e+08	20.5366	7.06286e+08	ST 南方	0.249797	0.851224	-1.30262e+07	-0.0156993	0.0873613	0.316516
000716	2010000716	2010	2010-12-31	A	5.07296e+07	8.29699e+08	8.29715e+08	2.64403e+08	20.5366	5.57436e+08	*ST 南方	-3.80245e-05	0.671854	1.53818e+08	0.185391	0.0611422	0.318673
000716	2011000716	2011	2011-12-31	A	4.13732e+07	8.2332e+08	8.2651e+08	2.75898e+08	20.5289	5.37981e+08	南方食品	-0.00768817	0.653428	8.07712e+06	0.00981042	0.0502516	0.335104
000716	2012000716	2012	2012-12-31	A	4.66493e+07	9.5376e+08	8.8854e+08	4.11028e+08	20.6759	6.06904e+08	南方食品	0.158432	0.636328	1.75164e+07	0.0183657	0.0489109	0.430955
000716	2013000716	2013	2013-12-31	A	2.43758e+08	1.45907e+09	1.20641e+09	4.58565e+08	21.1011	6.21502e+08	南方食品	0.529804	0.425959	4.10671e+07	0.0281462	0.167065	0.314286
000716	2014000716	2014	2014-12-31	A	8.65305e+08	2.3286e+09	1.89383e+09	4.39084e+08	21.5685	5.18165e+08	黑芝麻	0.595952	0.222522	6.18002e+07	0.0265396	0.371599	0.188561
000716	2015000716	2015	2015-12-31	A	6.3382e+08	2.82475e+09	2.57667e+09	7.01316e+08	21.7617	1.08701e+09	黑芝麻	0.213068	0.384817	1.49092e+08	0.0527806	0.224381	0.248275
000716	2016000716	2016	2016-12-31	A	3.54261e+08	3.1157e+09	2.97022e+09	8.45209e+08	21.8597	1.29353e+09	黑芝麻	0.102999	0.415167	2.51651e+07	0.00807687	0.113702	0.271274
000716	2017000716	2017	2017-12-31	A	4.79091e+08	5.04678e+09	4.08124e+09	1.04969e+09	22.342	2.32787e+09	黑芝麻	0.619791	0.461259	1.04766e+08	0.020759	0.0949301	0.207992
000716	2018000716	2018	2018-12-31	A	4.72547e+08	5.39971e+09	5.22324e+09	1.12651e+09	22.4096	2.5718e+09	黑芝麻	0.0699311	0.476286	2.42089e+07	0.00448338	0.0875134	0.208625
000716	2019000716	2019	2019-12-31	A	2.24907e+08	5.29904e+09	5.34937e+09	1.19794e+09	22.3908	2.4595e+09	黑芝麻	-0.0186431	0.464141	1.39438e+07	0.00263138	0.0424429	0.226068
000716	2020000716	2020	2020-12-31	A	2.14975e+08	5.21412e+09	5.25658e+09	1.08869e+09	22.3746	2.44056e+09	黑芝麻	-0.0160255	0.468068	972414	0.000186496	0.0412293	0.208796
000716	2021000716	2021	2021-12-31	A	3.34789e+08	5.09723e+09	5.15568e+09	1.04026e+09	22.352	2.43287e+09	黑芝麻	-0.0224176	0.477292	-1.08581e+08	-0.021302	0.0656806	0.204084
000717	2006000717	2006	2006-12-31	A	1.03919e+09	1.22664e+10	8.68182e+09	8.16222e+09	23.2301	6.94111e+09	韶钢松山	1.40648	0.565863	4.16728e+08	0.0339731	0.0847186	0.665412
000717	2007000717	2007	2007-12-31	A	1.64649e+09	1.68384e+10	1.45524e+10	7.48006e+09	23.5469	9.4325e+09	韶钢松山	0.372722	0.560179	827378272	0.0491365	0.0977818	0.444227
000717	2008000717	2008	2008-12-31	A	1.18519e+09	1.72812e+10	1.70598e+10	9.34785e+09	23.5729	1.15767e+10	韶钢松山	0.0262965	0.669902	-1.6115e+09	-0.0932517	0.0685826	0.540927
000717	2009000717	2009	2009-12-31	A	1.36725e+09	1.83408e+10	1.7811e+10	1.13502e+10	23.6324	1.25439e+10	韶钢松山	0.061319	0.683931	9.2696e+07	0.00505408	0.0745466	0.61885
000717	2010000717	2010	2010-12-31	A	3.23586e+09	23099070009	2.07199e+10	1.16346e+10	23.8631	1.72819e+10	韶钢松山	0.259435	0.748163	2.0945e+07	0.000906744	0.140086	0.503682
000717	2011000717	2011	2011-12-31	A	5.15867e+09	2.43612e+10	2.37301e+10	1.24009e+10	23.9163	1.96823e+10	韶钢松山	0.0546398	0.807937	-1.13822e+09	-0.0467225	0.211758	0.509042
000717	2012000717	2012	2012-12-31	A	2.01822e+09	2.0488e+10	2.24246e+10	1.23037e+10	23.7431	1.77576e+10	韶钢松山	-0.158991	0.86673	-1.95159e+09	-0.0952556	0.0985075	0.60053
000717	2013000717	2013	2013-12-31	A	6.00947e+08	2.16471e+10	2.10675e+10	1.32127e+10	23.7981	1.73001e+10	*ST 韶钢	0.0565742	0.799189	1.0147e+08	0.00468748	0.0277611	0.61037
000717	2014000717	2014	2014-12-31	A	6.97266e+08	1.85704e+10	2.01087e+10	1.3473e+10	23.6448	1.56335e+10	韶钢松山	-0.14213	0.841851	-1.38827e+09	-0.0747573	0.0375472	0.725509
000717	2015000717	2015	2015-12-31	A	7.35474e+08	1.65603e+10	1.75653e+10	1.32485e+10	23.5303	1.62054e+10	韶钢松山	-0.108241	0.978569	-2.5955e+09	-0.15673	0.0444119	0.800017
000717	2016000717	2016	2016-12-31	A	1.14938e+09	1.49756e+10	1.57679e+10	8.82324e+09	23.4297	1.45171e+10	*ST 韶钢	-0.0956958	0.969384	1.01427e+08	0.00677286	0.0767503	0.589176
000717	2017000717	2017	2017-12-31	A	1.08855e+09	1.44154e+10	1.46955e+10	8.01548e+09	23.3916	1.14428e+10	韶钢松山	-0.037406	0.793792	2.51655e+09	0.174574	0.0755133	0.556037
000717	2018000717	2018	2018-12-31	A	1.48952e+09	1.64268e+10	1.54211e+10	1.05511e+10	23.5222	1.02493e+10	韶钢松山	0.139532	0.623936	3.30644e+09	0.201283	0.0906764	0.642308
000717	2019000717	2019	2019-12-31	A	1.58131e+09	1.71715e+10	1.67991e+10	1.04978e+10	23.5665	9.17266e+09	韶钢松山	0.0453347	0.534179	1.82354e+09	0.106195	0.0920895	0.611349
000717	2020000717	2020	2020-12-31	A	1.65267e+09	1.77564e+10	1.74639e+10	1.04644e+10	23.6	8.2459e+09	韶钢松山	0.0340623	0.46439	1.86119e+09	0.104818	0.0930746	0.589329
000717	2021000717	2021	2021-12-31	A	2.63627e+09	2.05953e+10	1.91758e+10	1.03712e+10	23.7483	9.64102e+09	韶钢松山	0.15988	0.468118	1.92207e+09	0.0933256	0.128004	0.50357
000723	2006000723	2006	2006-12-31	A	3.92188e+07	6.85851e+08	1.06406e+10	1.17603e+08	20.3462	3.90476e+08	S 天宇	-0.966699	0.56933	1.78557e+07	0.0260343	0.0571826	0.17147
000723	2007000723	2007	2007-12-31	A	3.43232e+07	1.06288e+09	8.74365e+08	4.20227e+08	20.7842	6.47966e+08	美锦能源	0.549721	0.609633	7.70471e+07	0.0724891	0.0322927	0.395367
000723	2008000723	2008	2008-12-31	A	1.23056e+08	1.2266e+09	1.14474e+09	3.7679e+08	20.9275	7.17559e+08	美锦能源	0.154039	0.584997	9.41317e+07	0.0767418	0.100323	0.307182
000723	2009000723	2009	2009-12-31	A	1.0036e+08	9.92811e+08	1.10971e+09	3.44386e+08	20.7161	4.88076e+08	美锦能源	-0.190601	0.49161	-4.30932e+06	-0.00434052	0.101087	0.346879
000723	2010000723	2010	2010-12-31	A	7.60756e+07	9.23845e+08	9.58328e+08	3.02816e+08	20.6441	4.22916e+08	美锦能源	-0.0694655	0.457779	9.43835e+06	0.0102164	0.0823467	0.327778
000723	2011000723	2011	2011-12-31	A	1.07495e+08	9.29597e+08	9.26721e+08	2.61404e+08	20.6503	4.03786e+08	美锦能源	0.00622614	0.434366	2.11272e+07	0.0227273	0.115636	0.281202
000723	2012000723	2012	2012-12-31	A	3.86112e+07	7.83553e+08	8.56575e+08	2.21357e+08	20.4793	3.0611e+08	美锦能源	-0.157105	0.390669	-3.33304e+07	-0.0425376	0.0492771	0.282504
000723	2013000723	2013	2013-12-31	A	8.9839e+07	8.90792e+08	8.37172e+08	1.80958e+08	20.6076	3.97915e+08	美锦能源	0.136864	0.446698	4.13688e+07	0.0464404	0.100853	0.203143
000723	2014000723	2014	2014-12-31	A	8.65159e+07	8.36794e+08	8.63793e+08	1.51281e+08	20.5451	3.35884e+08	美锦能源	-0.0606184	0.401394	9.99474e+06	0.0119441	0.10339	0.180787
000723	2015000723	2015	2015-12-31	A	1.9603e+09	1.48607e+10	7.84877e+09	6.6668e+09	23.422	8.20236e+09	美锦能源	16.7591	0.551948	-4.07949e+08	-0.0274514	0.131911	0.448618
000723	2016000723	2016	2016-12-31	A	3.70781e+08	1.25963e+10	1.37285e+10	6.84425e+09	23.2567	5.19718e+09	美锦能源	-0.152381	0.412597	7.66692e+08	0.0608667	0.0294358	0.543356
000723	2017000723	2017	2017-12-31	A	6.30636e+08	1.38176e+10	1.3207e+10	6.415e+09	23.3492	5.41489e+09	美锦能源	0.0969647	0.391882	1.22511e+09	0.0886628	0.0456399	0.464262
000723	2018000723	2018	2018-12-31	A	1.23165e+09	1.8685e+10	1.62513e+10	8.02126e+09	23.651	1.05873e+10	美锦能源	0.352256	0.566621	2.06878e+09	0.110719	0.0659166	0.429289
000723	2019000723	2019	2019-12-31	A	1.56733e+09	1.964e+10	1.91625e+10	9.19825e+09	23.7008	1.0361e+10	美锦能源	0.0511093	0.527545	1.08212e+09	0.0550979	0.0798033	0.468343
000723	2020000723	2020	2020-12-31	A	2.76988e+09	2.53131e+10	2.24765e+10	9.2127e+09	23.9546	1.40562e+10	美锦能源	0.288856	0.555294	8.60291e+08	0.033986	0.109425	0.36395
000723	2021000723	2021	2021-12-31	A	1.49099e+09	2.94048e+10	2.7359e+10	1.56249e+10	24.1044	1.51201e+10	美锦能源	0.161645	0.514204	3.12502e+09	0.106276	0.0507055	0.531372
000725	2006000725	2006	2006-12-31	A	1809217235	16212082151	2.28085e+10	8092661676	23.509	11914630610	京东方A	-0.44866	0.734923	-1740617968	-0.107365	0.111597	0.499175
000725	2007000725	2007	2007-12-31	A	1704436404	13381274861	14796678506	6897275352	23.3171	7859935687	*ST 东方A	-0.174611	0.587383	897106952	0.067042	0.127375	0.515442
000725	2008000725	2008	2008-12-31	A	3903740704	13941120322	1.36612e+10	6542076001	23.3581	7222318699	京东方A	0.041838	0.518059	-996771096	-0.0714986	0.280016	0.469265
000725	2009000725	2009	2009-12-31	A	15836411922	30613980480	22277550401	7955058596	24.1447	8677828526	京东方A	1.19595	0.28346	-65263893	-0.00213183	0.517293	0.259851
000725	2010000725	2010	2010-12-31	A	23997831673	54229952769	4.2422e+10	15287867884	24.7165	19970144516	京东方A	0.771411	0.368249	-2268032806	-0.0418225	0.44252	0.281908
000725	2011000725	2011	2011-12-31	A	20325469116	68769415646	6.14997e+10	28388863004	24.954	33723931740	京东方A	0.268108	0.490391	693677317	0.010087	0.29556	0.412812
000725	2012000725	2012	2012-12-31	A	15211851133	67105360865	6.79374e+10	34534107374	24.9295	31840546413	京东方A	-0.0241976	0.474486	184383068	0.00274767	0.226686	0.514625
000725	2013000725	2013	2013-12-31	A	20464553422	92538451492	7.98219e+10	32495665045	25.2509	54384188088	京东方A	0.379002	0.587693	2972129191	0.0321178	0.221146	0.351159
000725	2014000725	2014	2014-12-31	A	40172401999	136240283477	1.14389e+11	49398396189	25.6377	59280877258	京东方A	0.472256	0.43512	2715913970	0.0199347	0.294864	0.362583
000725	2015000725	2015	2015-12-31	A	38866861836	152592894442	1.44417e+11	63565099405	25.751	74242064623	京东方A	0.120028	0.486537	1638109932	0.0107352	0.25471	0.416567
000725	2016000725	2016	2016-12-31	A	58152817223	205135011042	178863952742	69947586967	26.0469	113118955882	京东方A	0.344329	0.551437	2045170759	0.00996988	0.283486	0.340983
000725	2017000725	2017	2017-12-31	A	57128659576	256108741849	2.30622e+11	88625296761	26.2689	151824479016	京东方A	0.248489	0.592813	7860411559	0.0306917	0.223064	0.346046
000725	2018000725	2018	2018-12-31	A	51481539711	304028491385	280068616617	128157730995	26.4404	183671193824	京东方A	0.187107	0.604125	2879874073	0.00947238	0.169331	0.421532
000725	2019000725	2019	2019-12-31	A	56972723239	340412203308	3.2222e+11	125786241938	26.5534	199354506334	京东方A	0.119672	0.585627	-476241403	-0.00139901	0.167364	0.369512
000725	2020000725	2020	2020-12-31	A	73694296095	424256806331	3.82335e+11	224866586069	26.7736	250859071617	京东方A	0.246303	0.591291	4528270416	0.0106734	0.173702	0.530025
000725	2021000725	2021	2021-12-31	A	80986835088	449726980355	436991893343	226695489704	26.8319	232853836888	京东方A	0.0600348	0.517767	30431668974	0.067667	0.18008	0.504074
000726	2006000726	2006	2006-12-31	A	3.24339e+08	4.99114e+09	2.27359e+11	2.77169e+09	22.3309	2.85043e+09	鲁泰A	-0.988902	0.571099	3.51267e+08	0.0703782	0.064983	0.555323
000726	2007000726	2007	2007-12-31	A	3.30766e+08	5.86963e+09	5.43038e+09	3.48858e+09	22.4931	3.36481e+09	鲁泰A	0.176011	0.573257	4.83723e+08	0.0824111	0.0563521	0.594344
000726	2008000726	2008	2008-12-31	A	1.14106e+09	7.09185e+09	6.48074e+09	3.72866e+09	22.6822	3.31086e+09	鲁泰A	0.208228	0.466854	5.14815e+08	0.0725924	0.160897	0.525767
000726	2009000726	2009	2009-12-31	A	5.69969e+08	6.30307e+09	6.69746e+09	3.6203e+09	22.5643	2.11543e+09	鲁泰A	-0.111224	0.335619	6.03736e+08	0.0957845	0.0904272	0.574371
000726	2010000726	2010	2010-12-31	A	6.04175e+08	7.01588e+09	6.65948e+09	3.64424e+09	22.6714	2.27429e+09	鲁泰A	0.11309	0.324162	8.15053e+08	0.116173	0.0861153	0.519427
000726	2011000726	2011	2011-12-31	A	8.11148e+08	7.75189e+09	7.38388e+09	3.48607e+09	22.7712	2.28198e+09	鲁泰A	0.104905	0.294377	8.92071e+08	0.115078	0.104639	0.449706
000726	2012000726	2012	2012-12-31	A	9.19735e+08	8.15328e+09	7.95258e+09	4.18629e+09	22.8217	2.49859e+09	鲁泰A	0.0517801	0.306452	7.1585e+08	0.0877991	0.112805	0.513449
000726	2013000726	2013	2013-12-31	A	872461415	8.41195e+09	8.28261e+09	4.4542e+09	22.8529	1.99735e+09	鲁泰A	0.0317258	0.237442	1.03981e+09	0.123611	0.103717	0.529509
000726	2014000726	2014	2014-12-31	A	6.66294e+08	8.62767e+09	8.51981e+09	4.93085e+09	22.8782	1.61124e+09	鲁泰A	0.0256448	0.186753	9.79377e+08	0.113516	0.0772275	0.571516
000726	2015000726	2015	2015-12-31	A	7.95501e+08	9.09117e+09	8.85942e+09	4.90758e+09	22.9306	1.81457e+09	鲁泰A	0.0537224	0.199597	7.35543e+08	0.0809074	0.0875026	0.539818
000726	2016000726	2016	2016-12-31	A	6.62968e+08	9.4071e+09	9.24914e+09	5.24434e+09	22.9647	1.99403e+09	鲁泰A	0.0347516	0.211971	8.53073e+08	0.090684	0.0704752	0.557487
000726	2017000726	2017	2017-12-31	A	6.93989e+08	1.01706e+10	9.78886e+09	5.4213e+09	23.0428	2.39555e+09	鲁泰A	0.0811643	0.235536	8.83319e+08	0.08685	0.0682347	0.533035
000726	2018000726	2018	2018-12-31	A	5.45503e+08	1.05378e+10	1.03542e+10	5.74856e+09	23.0782	2.81194e+09	鲁泰A	0.0360977	0.266844	8.58194e+08	0.0814398	0.0517665	0.54552
000726	2019000726	2019	2019-12-31	A	9.24322e+08	1.18854e+10	1.12116e+10	6.01209e+09	23.1986	3.58613e+09	鲁泰A	0.12789	0.301725	9.89327e+08	0.0832386	0.0777693	0.505837
000726	2020000726	2020	2020-12-31	A	1.40048e+09	1.21299e+10	1.20077e+10	5.66159e+09	23.2189	4.03823e+09	鲁泰A	0.0205691	0.332915	8.90901e+07	0.00734466	0.115457	0.466747
000726	2021000726	2021	2021-12-31	A	1.99971e+09	1.29872e+10	1.25586e+10	5.5616e+09	23.2872	4.6201e+09	鲁泰A	0.070678	0.355742	3.27323e+08	0.0252035	0.153975	0.428236
000727	2006000727	2006	2006-12-31	A	9.52452e+07	1.89654e+09	7.44188e+09	3.7303e+08	21.3633	8.9784e+08	华东科技	-0.853969	0.47341	3.43045e+06	0.0018088	0.0502205	0.19669
000727	2007000727	2007	2007-12-31	A	1.03785e+08	1.3277e+09	1.61212e+09	3.77738e+08	21.0067	7.72095e+08	华东科技	-0.299938	0.58153	-4.45261e+08	-0.335364	0.0781695	0.284507
000727	2008000727	2008	2008-12-31	A	1.16688e+08	1.17469e+09	1.25119e+09	4.09985e+08	20.8843	6.29907e+08	华东科技	-0.115241	0.536232	1.62452e+07	0.0138294	0.0993348	0.349015
000727	2009000727	2009	2009-12-31	A	1.66139e+08	1.08528e+09	1.12998e+09	3.76362e+08	20.8051	5.41814e+08	华东科技	-0.0761149	0.499239	7.35632e+06	0.00677828	0.153085	0.346788
000727	2010000727	2010	2010-12-31	A	7.03189e+07	1.0297e+09	1.05749e+09	4.74631e+08	20.7525	5.11216e+08	华东科技	-0.0512103	0.49647	-3.89783e+07	-0.037854	0.0682906	0.46094
000727	2011000727	2011	2011-12-31	A	9.17149e+07	1.04637e+09	1.03804e+09	4.22364e+08	20.7686	5.32632e+08	华东科技	0.0161901	0.509027	-1.6285e+07	-0.0155633	0.0876503	0.403646
000727	2012000727	2012	2012-12-31	A	1.5528e+08	1.19012e+09	1.11824e+09	4.85513e+08	20.8973	7.72769e+08	华东科技	0.137373	0.649322	-7.24635e+07	-0.0608877	0.130474	0.407954
000727	2013000727	2013	2013-12-31	A	6.31985e+07	9.27712e+08	1.05891e+09	3.31798e+08	20.6482	5.23531e+08	华东科技	-0.220486	0.564325	-1.4521e+07	-0.0156525	0.068123	0.357652
000727	2014000727	2014	2014-12-31	A	1.05601e+10	1.15438e+10	6.23576e+09	2.87796e+08	23.1694	1.11247e+10	华东科技	11.4433	0.963696	1.48855e+07	0.00128948	0.914787	0.0249307
000727	2015000727	2015	2015-12-31	A	1.50114e+09	3.19646e+10	2.17542e+10	8.53774e+08	24.1879	1.37175e+10	华东科技	1.76898	0.429146	1.73577e+07	0.000543028	0.0469626	0.02671
000727	2016000727	2016	2016-12-31	A	1.67266e+09	3.37921e+10	3.28783e+10	2.66785e+10	24.2435	1.54864e+10	华东科技	0.0571738	0.458285	8.34549e+07	0.00246966	0.0494987	0.78949
000727	2017000727	2017	2017-12-31	A	1.8675e+09	3.37765e+10	3.37843e+10	2.46681e+10	24.243	1.54175e+10	华东科技	-0.000463096	0.456457	6.26756e+07	0.0018556	0.0552899	0.730334
000727	2018000727	2018	2018-12-31	A	2.23822e+09	3.21936e+10	3.2985e+10	2.28137e+10	24.195	1.54602e+10	华东科技	-0.0468619	0.480226	-1.62983e+09	-0.0506258	0.0695237	0.708639
000727	2019000727	2019	2019-12-31	A	8.56459e+08	2.14693e+10	2.68315e+10	1.5445e+10	23.7899	1.44229e+10	华东科技	-0.333121	0.671794	-9.67983e+09	-0.450869	0.0398923	0.719401
000727	2020000727	2020	2020-12-31	A	5.61748e+09	3.60324e+10	2.87508e+10	2.78132e+09	24.3077	3.00083e+10	*ST 东科	0.678324	0.832814	1.01755e+09	0.02824	0.155901	0.0771896
000727	2021000727	2021	2021-12-31	A	3.52962e+09	4.13937e+10	3.8713e+10	4.00791e+09	24.4464	3.40892e+10	冠捷科技	0.14879	0.823536	1.31613e+09	0.0317955	0.0852695	0.0968243
000729	2006000729	2006	2006-12-31	A	4.43216e+08	8.77444e+09	2.50841e+10	5.7747e+09	22.8951	2.51512e+09	燕京啤酒	-0.788024	0.286642	3.70781e+08	0.0422569	0.0505122	0.658128
000729	2007000729	2007	2007-12-31	A	1.2445e+09	1.08855e+10	9.82996e+09	5.75522e+09	23.1107	4.31878e+09	燕京啤酒	0.240588	0.396748	4.93343e+08	0.0453212	0.114327	0.528706
000729	2008000729	2008	2008-12-31	A	8.71346e+08	1.16173e+10	1.12514e+10	6.40643e+09	23.1758	3.52822e+09	燕京啤酒	0.067228	0.303705	5.40843e+08	0.0465551	0.0750043	0.551457
000729	2009000729	2009	2009-12-31	A	1.04227e+09	1.18559e+10	1.17366e+10	6.85094e+09	23.1961	3.21361e+09	燕京啤酒	0.0205432	0.271055	7.52309e+08	0.0634542	0.0879112	0.577849
000729	2010000729	2010	2010-12-31	A	1.51638e+09	1.46707e+10	1.32633e+10	7.47561e+09	23.4091	5.16172e+09	燕京啤酒	0.237414	0.351839	8.68252e+08	0.0591827	0.103361	0.509561
000729	2011000729	2011	2011-12-31	A	1.43774e+09	1.66791e+10	1.56749e+10	8.63011e+09	23.5374	6.54026e+09	燕京啤酒	0.136898	0.392123	9.17344e+08	0.0549996	0.0862001	0.517421
000729	2012000729	2012	2012-12-31	A	1.38733e+09	1.82237e+10	1.74514e+10	8.7663e+09	23.626	7.19633e+09	燕京啤酒	0.0926077	0.394888	6.5372e+08	0.0358719	0.0761277	0.481038
000729	2013000729	2013	2013-12-31	A	1.60916e+09	1.89054e+10	1.85645e+10	1.02039e+10	23.6627	5.96457e+09	燕京啤酒	0.0374045	0.315496	7.81258e+08	0.0413247	0.0851165	0.539738
000729	2014000729	2014	2014-12-31	A	1.73215e+09	1.89307e+10	1.8918e+10	1.05883e+10	23.664	5.55201e+09	燕京啤酒	0.00133789	0.293281	7.91634e+08	0.0418176	0.0914996	0.559323
000729	2015000729	2015	2015-12-31	A	1.74393e+09	1.82428e+10	1.85867e+10	1.04659e+10	23.627	4.54929e+09	燕京啤酒	-0.0363365	0.249375	6.27441e+08	0.0343939	0.0955957	0.5737
000729	2016000729	2016	2016-12-31	A	1.678e+09	1.82552e+10	1.8249e+10	1.01029e+10	23.6277	4.57478e+09	燕京啤酒	0.000680448	0.250602	3.18848e+08	0.0174662	0.0919192	0.553427
000729	2017000729	2017	2017-12-31	A	1.94475e+09	1.80978e+10	1.81765e+10	1.00672e+10	23.6191	4.422e+09	燕京啤酒	-0.00862243	0.24434	1.72513e+08	0.00953227	0.107458	0.556267
000729	2018000729	2018	2018-12-31	A	1.93885e+09	1.76887e+10	1.78933e+10	9.54167e+09	23.5962	3.93455e+09	燕京啤酒	-0.0226016	0.222432	2.24046e+08	0.012666	0.109609	0.539421
000729	2019000729	2019	2019-12-31	A	2.76956e+09	1.81615e+10	1.79251e+10	9.41047e+09	23.6226	4.34643e+09	燕京啤酒	0.0267268	0.239321	2.63492e+08	0.0145083	0.152496	0.518154
000729	2020000729	2020	2020-12-31	A	3.85533e+09	1.84919e+10	1.83267e+10	8.84551e+09	23.6406	4.61155e+09	燕京啤酒	0.0181893	0.249383	2.84874e+08	0.0154054	0.208488	0.478346
000729	2021000729	2021	2021-12-31	A	5.05944e+09	1.94199e+10	1.89559e+10	8.44541e+09	23.6896	5.44754e+09	燕京啤酒	0.0501876	0.280513	2.92846e+08	0.0150797	0.260529	0.434884
000731	2006000731	2006	2006-12-31	A	4.22493e+08	2.26036e+09	1.08401e+10	1.21759e+09	21.5388	9.88481e+08	S 川美丰	-0.883606	0.437312	2.54698e+08	0.112681	0.186914	0.538672
000731	2007000731	2007	2007-12-31	A	4.44516e+08	2.49073e+09	2.37555e+09	1.30322e+09	21.6358	1.0169e+09	四川美丰	0.101922	0.408273	3.23458e+08	0.129865	0.178468	0.523229
000731	2008000731	2008	2008-12-31	A	6.28692e+08	3.87978e+09	3.18526e+09	1.84699e+09	22.079	2.0652e+09	四川美丰	0.557686	0.532297	1.62222e+08	0.0418121	0.162043	0.476054
000731	2009000731	2009	2009-12-31	A	4.05917e+08	2.89643e+09	3.38811e+09	1.30914e+09	21.7867	1.16545e+09	四川美丰	-0.253457	0.402376	6.60126e+07	0.022791	0.140144	0.451984
000731	2010000731	2010	2010-12-31	A	9.86151e+08	3.64758e+09	3.272e+09	1.43778e+09	22.0173	1.75215e+09	四川美丰	0.259338	0.48036	9.03535e+07	0.0247708	0.270357	0.394173
000731	2011000731	2011	2011-12-31	A	7.95145e+08	3.85032e+09	3.74895e+09	1.27998e+09	22.0714	1.72985e+09	四川美丰	0.0555818	0.449274	2.6764e+08	0.069511	0.206514	0.332435
000731	2012000731	2012	2012-12-31	A	8.03309e+08	4.45369e+09	4.152e+09	1.13276e+09	22.217	2.17187e+09	四川美丰	0.156705	0.487656	2.67267e+08	0.0600103	0.18037	0.254342
000731	2013000731	2013	2013-12-31	A	1.09307e+09	4.82313e+09	4.63841e+09	1.03624e+09	22.2967	1.7864e+09	四川美丰	0.0829515	0.370382	1.69182e+08	0.0350772	0.226632	0.214848
000731	2014000731	2014	2014-12-31	A	6.16276e+08	4.52513e+09	4.67413e+09	2.35247e+09	22.2329	1.76125e+09	四川美丰	-0.0617841	0.389214	-2.45381e+08	-0.0542262	0.13619	0.519867
000731	2015000731	2015	2015-12-31	A	7.87786e+08	5.08253e+09	4.80383e+09	2.40058e+09	22.3491	2.25524e+09	四川美丰	0.123179	0.443723	5.69324e+07	0.0112016	0.154999	0.472319
000731	2016000731	2016	2016-12-31	A	7.31637e+08	4.74203e+09	4.91228e+09	2.23663e+09	22.2797	2.17536e+09	四川美丰	-0.0669941	0.458739	-2.61789e+08	-0.055206	0.154288	0.471661
000731	2017000731	2017	2017-12-31	A	8.78841e+08	4.37352e+09	4.55778e+09	2.58042e+09	22.1988	1.65827e+09	四川美丰	-0.0777116	0.379162	1.47764e+08	0.0337861	0.200946	0.59001
000731	2018000731	2018	2018-12-31	A	8.57079e+08	4.14908e+09	4.2613e+09	2.36498e+09	22.1462	1.25234e+09	四川美丰	-0.0513183	0.301836	2.22862e+08	0.0537135	0.206571	0.570002
000731	2019000731	2019	2019-12-31	A	8.08376e+08	3.82158e+09	3.98533e+09	2.19212e+09	22.0639	921723736	四川美丰	-0.0789329	0.241189	8.65647e+07	0.0226515	0.211529	0.573616
000731	2020000731	2020	2020-12-31	A	5.94017e+08	4.00416e+09	3.91287e+09	2.00511e+09	22.1106	1.03436e+09	四川美丰	0.0477748	0.258321	9.86996e+07	0.0246493	0.14835	0.500758
000731	2021000731	2021	2021-12-31	A	6.6233e+08	4.41181e+09	4.20799e+09	1.80945e+09	22.2076	8.05551e+08	四川美丰	0.101808	0.18259	6.58813e+08	0.149329	0.150126	0.410139
000733	2006000733	2006	2006-12-31	A	3.76717e+08	2.72346e+09	3.56764e+09	8.87007e+08	21.7252	6.66984e+08	振华科技	-0.382689	0.244903	3.70888e+07	0.0136183	0.138323	0.325691
000733	2007000733	2007	2007-12-31	A	3.41229e+08	2.81056e+09	2.76701e+09	7.33283e+08	21.7566	7.49207e+08	振华科技	0.0319796	0.266569	4.18427e+07	0.0148877	0.12141	0.260903
000733	2008000733	2008	2008-12-31	A	4.71633e+08	2.9757e+09	2.89313e+09	7.85919e+08	21.8137	8.4935e+08	振华科技	0.0587585	0.285428	3.75672e+07	0.0126247	0.158495	0.264112
000733	2009000733	2009	2009-12-31	A	5.52691e+08	3.17233e+09	3.07402e+09	6.89321e+08	21.8777	9.78811e+08	振华科技	0.0660789	0.308546	4.27226e+07	0.0134672	0.174222	0.217291
000733	2010000733	2010	2010-12-31	A	5.96144e+08	3.42704e+09	3.29969e+09	7.15285e+08	21.955	1.14789e+09	振华科技	0.0802891	0.334952	4.66062e+07	0.0135995	0.173953	0.208718
000733	2011000733	2011	2011-12-31	A	6.29585e+08	3.67042e+09	3.54873e+09	7.67956e+08	22.0236	1.29642e+09	振华科技	0.0710178	0.353208	4.90792e+07	0.0133715	0.17153	0.209229
000733	2012000733	2012	2012-12-31	A	4.89245e+08	3.70459e+09	3.6875e+09	7.72638e+08	22.0328	1.27626e+09	振华科技	0.00931029	0.344507	9.26081e+07	0.0249982	0.132064	0.208562
000733	2013000733	2013	2013-12-31	A	3.99491e+08	3.77405e+09	3.73932e+09	7.57792e+08	22.0514	1.28449e+09	振华科技	0.0187503	0.340347	1.01713e+08	0.0269506	0.105852	0.20079
000733	2014000733	2014	2014-12-31	A	8.73803e+08	5.27011e+09	4.52208e+09	9.58286e+08	22.3853	1.69989e+09	振华科技	0.396407	0.322552	1.33592e+08	0.025349	0.165803	0.181834
000733	2015000733	2015	2015-12-31	A	1.04474e+09	6.65605e+09	5.96308e+09	9.28117e+08	22.6188	2.83924e+09	振华科技	0.26298	0.426566	1.86238e+08	0.0279803	0.15696	0.13944
000733	2016000733	2016	2016-12-31	A	1.16851e+09	8.1824e+09	7.41923e+09	1.1076e+09	22.8253	4.13381e+09	振华科技	0.229318	0.505207	1.87952e+08	0.0229703	0.142808	0.135364
000733	2017000733	2017	2017-12-31	A	8.37688e+08	8.99671e+09	8.58956e+09	1.48284e+09	22.9201	4.69986e+09	振华科技	0.0995194	0.522398	2.07672e+08	0.0230831	0.0931105	0.16482
000733	2018000733	2018	2018-12-31	A	1.31917e+09	1.01371e+10	9.5669e+09	1.3904e+09	23.0395	5.1678e+09	振华科技	0.126755	0.509791	2.57112e+08	0.0253635	0.130133	0.137159
000733	2019000733	2019	2019-12-31	A	1.34111e+09	8.7666e+09	9.45185e+09	1.28965e+09	22.8942	3.38425e+09	振华科技	-0.135196	0.386039	2.95311e+08	0.0336859	0.15298	0.14711
000733	2020000733	2020	2020-12-31	A	9.17693e+08	8.95803e+09	8.86232e+09	1.26959e+09	22.9158	2.98571e+09	振华科技	0.021836	0.3333	6.02498e+08	0.0672579	0.102444	0.141727
000733	2021000733	2021	2021-12-31	A	1.64789e+09	1.11228e+10	1.00404e+10	1.43943e+09	23.1323	3.68554e+09	振华科技	0.241654	0.331351	1.49696e+09	0.134586	0.148155	0.129413
000737	2006000737	2006	2006-12-31	A	2.07491e+08	3.67968e+09	7.40123e+09	1.85987e+09	22.0261	2.02227e+09	南风化工	-0.669176	0.549578	6.54765e+07	0.0177941	0.0563884	0.505444
000737	2007000737	2007	2007-12-31	A	2.38526e+08	3.85702e+09	3.76835e+09	1.8522e+09	22.0732	2.16679e+09	南风化工	0.0481925	0.561778	99963709	0.0259174	0.0618422	0.480215
000737	2008000737	2008	2008-12-31	A	2.55328e+08	4.0889e+09	3.97296e+09	1.45424e+09	22.1315	2.41225e+09	南风化工	0.0601196	0.589952	8.59503e+07	0.0210204	0.0624443	0.355656
000737	2009000737	2009	2009-12-31	A	4.21822e+08	3.72894e+09	3.90892e+09	1.4762e+09	22.0394	2.73882e+09	南风化工	-0.0880329	0.734477	-6.92743e+08	-0.185775	0.113121	0.395877
000737	2010000737	2010	2010-12-31	A	3.38596e+08	3.46814e+09	3.59854e+09	1.59519e+09	21.9669	2.96563e+09	南风化工	-0.0699407	0.855106	-4.92996e+08	-0.14215	0.0976307	0.459956
000737	2011000737	2011	2011-12-31	A	3.95072e+08	3.69012e+09	3.57913e+09	1.56023e+09	22.0289	3.30383e+09	*ST 南风	0.0640077	0.895316	1.23484e+08	0.0334635	0.107062	0.422812
000737	2012000737	2012	2012-12-31	A	4.91823e+08	3.34896e+09	3.51954e+09	1.2115e+09	21.9319	2.89308e+09	南风化工	-0.0924532	0.863874	1.43897e+08	0.0429676	0.146859	0.361753
000737	2013000737	2013	2013-12-31	A	3.00392e+08	3.24691e+09	3.29793e+09	1.27812e+09	21.901	2.95183e+09	南风化工	-0.0304726	0.90912	-1.29344e+08	-0.039836	0.0925164	0.393641
000737	2014000737	2014	2014-12-31	A	4.46214e+08	3.05541e+09	3.15116e+09	1.03623e+09	21.8402	2.71161e+09	南风化工	-0.0589798	0.887481	4.98511e+07	0.0163157	0.146041	0.339146
000737	2015000737	2015	2015-12-31	A	4.55368e+08	3.01313e+09	3.03427e+09	9.93078e+08	21.8262	2.8918e+09	南风化工	-0.0138382	0.959733	-2.22563e+08	-0.0738645	0.151128	0.329584
000737	2016000737	2016	2016-12-31	A	2.85184e+08	2.79649e+09	2.90481e+09	9.50443e+08	21.7516	2.6562e+09	南风化工	-0.0718984	0.949834	1.80262e+07	0.00644601	0.101979	0.339871
000737	2017000737	2017	2017-12-31	A	3.3877e+08	2.61645e+09	2.70647e+09	8.97564e+08	21.6851	2.90697e+09	南风化工	-0.0643791	1.11104	-4.30807e+08	-0.164653	0.129477	0.343046
000737	2018000737	2018	2018-12-31	A	4.08532e+08	1.57231e+09	2.09438e+09	4.23806e+08	21.1758	1.17784e+09	*ST 南风	-0.399066	0.74911	2.60567e+08	0.165722	0.259829	0.269543
000737	2019000737	2019	2019-12-31	A	3.25306e+08	1.57505e+09	1.57368e+09	5.06482e+08	21.1776	1.17695e+09	ST 南风	0.00174351	0.747243	-4.68536e+07	-0.0297473	0.206536	0.321565
000737	2020000737	2020	2020-12-31	A	2.8669e+08	1.25592e+09	1.41549e+09	3.93903e+08	20.9511	7.43411e+08	ST 南风	-0.202616	0.591924	9.18376e+07	0.0731235	0.22827	0.313636
000737	2021000737	2021	2021-12-31	A	1.11352e+09	8.29983e+09	4.77787e+09	3.3969e+09	22.8395	4.5044e+09	南风化工	5.60855	0.54271	8.3772e+08	0.100932	0.134162	0.409274
000738	2006000738	2006	2006-12-31	A	5.72636e+06	6.07059e+08	4.45344e+09	1.81647e+08	20.2241	1.82133e+08	*ST 宇航	-0.926859	0.300025	1.88673e+07	0.0310799	0.00943295	0.299224
000738	2007000738	2007	2007-12-31	A	9.72698e+06	6.25268e+08	6.16163e+08	1.72055e+08	20.2537	1.55793e+08	ST 宇航	0.0299939	0.249162	2.93194e+06	0.0046891	0.0155565	0.27517
000738	2008000738	2008	2008-12-31	A	7.2981e+06	5.61569e+08	5.93418e+08	1.50008e+08	20.1462	1.43752e+08	ST 宇航	-0.101874	0.255983	-5.38578e+07	-0.0959058	0.0129959	0.267123
000738	2009000738	2009	2009-12-31	A	3.26202e+08	3.74482e+09	2.15319e+09	1.12505e+09	22.0436	1.58824e+09	ST 宇航	5.66849	0.424117	1.45326e+08	0.0388073	0.0871075	0.300428
000738	2010000738	2010	2010-12-31	A	5.73808e+08	3.84818e+09	3.7965e+09	1.07042e+09	22.0709	1.51526e+09	中航动控	0.0276013	0.393761	1.71395e+08	0.0445393	0.149111	0.278162
000738	2011000738	2011	2011-12-31	A	6.75514e+08	4.65313e+09	4.25065e+09	1.03911e+09	22.2608	2.11876e+09	中航动控	0.209177	0.455341	1.89908e+08	0.0408129	0.145174	0.223314
000738	2012000738	2012	2012-12-31	A	5.99442e+08	4.73579e+09	4.69446e+09	9.80369e+08	22.2784	2004520704	中航动控	0.0177635	0.423271	2.01317e+08	0.0425098	0.126577	0.207013
000738	2013000738	2013	2013-12-31	A	1.66354e+09	6.468e+09	5.60189e+09	9.24748e+08	22.5901	1.95384e+09	中航动控	0.365771	0.302078	2.08335e+08	0.0322101	0.257196	0.142973
000738	2014000738	2014	2014-12-31	A	1.01641e+09	6.51408e+09	6.49104e+09	1.57096e+09	22.5972	1.83651e+09	中航动控	0.00712502	0.281929	1.89174e+08	0.0290408	0.156032	0.241164
000738	2015000738	2015	2015-12-31	A	1.39356e+09	6.94847e+09	6.73128e+09	1.72512e+09	22.6618	1.92647e+09	中航动控	0.0666845	0.277251	1.99375e+08	0.0286934	0.200557	0.248273
000738	2016000738	2016	2016-12-31	A	1.31888e+09	6.84711e+09	6.89779e+09	1.88564e+09	22.6471	1.62673e+09	中航动控	-0.0145871	0.23758	2.10698e+08	0.0307717	0.192618	0.275392
000738	2017000738	2017	2017-12-31	A	1.89613e+09	7.17618e+09	7.01165e+09	1.87274e+09	22.694	1.73219e+09	航发控制	0.0480595	0.24138	2.17071e+08	0.0302488	0.264226	0.260965
000738	2018000738	2018	2018-12-31	A	1.13794e+09	7.25798e+09	7.21708e+09	2.0632e+09	22.7054	1.59094e+09	航发控制	0.0113991	0.219198	2.57375e+08	0.0354609	0.156785	0.284266
000738	2019000738	2019	2019-12-31	A	1.89076e+09	7.89539e+09	7.57669e+09	2.20421e+09	22.7895	1.94787e+09	航发控制	0.0878216	0.24671	2.62606e+08	0.0332607	0.239477	0.279177
000738	2020000738	2020	2020-12-31	A	1.81148e+09	8.82761e+09	8.3615e+09	2.22778e+09	22.9011	2.41832e+09	航发控制	0.118071	0.273949	3.71532e+08	0.0420875	0.205207	0.252365
000738	2021000738	2021	2021-12-31	A	2.84907e+09	1.41756e+10	1.15016e+10	2.53817e+09	23.3748	3.49296e+09	航发控制	0.605822	0.246407	5.14996e+08	0.0363298	0.200984	0.179053
000739	2006000739	2006	2006-12-31	A	2.47848e+08	1.28445e+09	7.73001e+09	5.85368e+08	20.9736	8.2868e+08	普洛康裕	-0.90939	0.645163	5.11316e+07	0.0398082	0.19296	0.455735
000739	2007000739	2007	2007-12-31	A	5.02317e+08	1.61413e+09	1.44929e+09	5.10769e+08	21.2021	8.64019e+08	普洛康裕	0.256667	0.535286	2.78245e+07	0.0172381	0.3112	0.316437
000739	2008000739	2008	2008-12-31	A	2.80111e+08	1.74112e+09	1.67762e+09	6.2982e+08	21.2778	9.73003e+08	普洛股份	0.0786738	0.558839	2.60039e+07	0.0149352	0.16088	0.361733
000739	2009000739	2009	2009-12-31	A	2.4832e+08	1.74969e+09	1.7454e+09	6.81474e+08	21.2827	9.54905e+08	普洛股份	0.00492502	0.545757	3.2863e+07	0.0187822	0.141922	0.389483
000739	2010000739	2010	2010-12-31	A	2.77208e+08	1.84457e+09	1.79713e+09	7.1012e+08	21.3355	1.036e+09	普洛股份	0.0542288	0.561648	2.00125e+07	0.0108494	0.150283	0.384978
000739	2011000739	2011	2011-12-31	A	2.52057e+08	2.06175e+09	1.95316e+09	8.24979e+08	21.4468	1.25508e+09	普洛股份	0.117739	0.608746	3.23037e+06	0.00156681	0.122254	0.400135
000739	2012000739	2012	2012-12-31	A	8.31515e+08	4.10722e+09	3.08449e+09	1.44295e+09	22.136	2.74165e+09	普洛股份	0.992102	0.667519	1.34551e+08	0.0327595	0.202452	0.351319
000739	2013000739	2013	2013-12-31	A	8.10744e+08	4.66226e+09	4.38474e+09	1.44687e+09	22.2628	2.80443e+09	普洛药业	0.135137	0.601517	1.60986e+08	0.0345296	0.173895	0.310336
000739	2014000739	2014	2014-12-31	A	8.07721e+08	5.06181e+09	4.86203e+09	1.7996e+09	22.345	2.75587e+09	普洛药业	0.0857001	0.544443	3.26717e+08	0.0645455	0.159571	0.355524
000739	2015000739	2015	2015-12-31	A	7.95056e+08	5.39494e+09	5.22838e+09	1.95057e+09	22.4087	2.97815e+09	普洛药业	0.0658118	0.552026	2.0823e+08	0.0385973	0.147371	0.361556
000739	2016000739	2016	2016-12-31	A	5.53006e+08	5.61896e+09	5.50695e+09	2.15886e+09	22.4494	3.00246e+09	普洛药业	0.0415238	0.534345	2.62897e+08	0.0467875	0.0984179	0.384211
000739	2017000739	2017	2017-12-31	A	5.46983e+08	5.69112e+09	5.65504e+09	2.12054e+09	22.4622	2.64113e+09	普洛药业	0.0128434	0.464079	2.56592e+08	0.0450864	0.0961115	0.372604
000739	2018000739	2018	2018-12-31	A	6.44023e+08	5.75077e+09	5.72095e+09	1.97168e+09	22.4726	2.40648e+09	普洛药业	0.0104799	0.418463	3.70567e+08	0.0644378	0.111989	0.342855
000739	2019000739	2019	2019-12-31	A	1.03581e+09	6.52259e+09	6.13668e+09	1.89897e+09	22.5985	2.7546e+09	普洛药业	0.134212	0.422317	5.53401e+08	0.0848438	0.158804	0.291138
000739	2020000739	2020	2020-12-31	A	2.19423e+09	7.49479e+09	7.00869e+09	1.82252e+09	22.7375	3.10411e+09	普洛药业	0.149052	0.41417	8.1673e+08	0.108973	0.292768	0.243171
000739	2021000739	2021	2021-12-31	A	2.61001e+09	9.16333e+09	8.32906e+09	1.93145e+09	22.9385	4.10332e+09	普洛药业	0.222627	0.447798	9.5555e+08	0.10428	0.284832	0.21078
000748	2006000748	2006	2006-12-31	A	2.72235e+08	1.28281e+09	5.22307e+09	1.11555e+08	20.9723	3.69336e+08	*ST 信息	-0.860006	0.287912	3.1948e+07	0.0249047	0.212217	0.0869612
000748	2007000748	2007	2007-12-31	A	2.74867e+08	1.5573e+09	1.42006e+09	1.549e+08	21.1662	6.15968e+08	长城信息	0.213977	0.395535	6.48301e+07	0.0416297	0.176502	0.0994672
000748	2008000748	2008	2008-12-31	A	4.21134e+08	1.42695e+09	1.49213e+09	1.02191e+08	21.0788	4.60549e+08	长城信息	-0.083701	0.32275	6.69045e+07	0.0468863	0.295128	0.0716147
000748	2009000748	2009	2009-12-31	A	7.35705e+08	1.77204e+09	1.5995e+09	1.65332e+08	21.2954	5.15299e+08	长城信息	0.241837	0.290794	2.22611e+08	0.125624	0.415173	0.0933002
000748	2010000748	2010	2010-12-31	A	7.37842e+08	1.87312e+09	1.82258e+09	1.86352e+08	21.3509	6.06956e+08	长城信息	0.0570398	0.324034	3.90635e+07	0.0208547	0.39391	0.0994871
000748	2011000748	2011	2011-12-31	A	7.02049e+08	2.13044e+09	2.00178e+09	1.79588e+08	21.4796	8.41192e+08	长城信息	0.137373	0.394845	4.18576e+07	0.0196474	0.329533	0.0842962
000748	2012000748	2012	2012-12-31	A	7.11292e+08	2.35882e+09	2.24463e+09	2.46371e+08	21.5814	1.00912e+09	长城信息	0.107202	0.427806	8.14242e+07	0.034519	0.301545	0.104447
000748	2013000748	2013	2013-12-31	A	7.05226e+08	2.83889e+09	2.59886e+09	2.27418e+08	21.7667	1.42152e+09	长城信息	0.20352	0.500731	8.75159e+07	0.0308275	0.248416	0.0801081
000748	2014000748	2014	2014-12-31	A	1.65905e+09	4.02937e+09	3.43413e+09	2.19655e+08	22.1169	1.61618e+09	长城信息	0.419345	0.4011	9.80948e+07	0.024345	0.411739	0.0545134
000748	2015000748	2015	2015-12-31	A	1.70013e+09	6.45493e+09	5.24215e+09	2.24045e+08	22.5881	1.95663e+09	长城信息	0.601971	0.303121	1.43043e+08	0.0221602	0.263384	0.0347092
000751	2006000751	2006	2006-12-31	A	1.29974e+09	7.64962e+09	7.05227e+09	2.20658e+09	22.7579	4.61792e+09	锌业股份	0.185081	0.603679	2.40806e+08	0.0314794	0.169909	0.288456
000751	2007000751	2007	2007-12-31	A	4.0377e+08	8.69462e+09	8.17212e+09	2.57731e+09	22.886	5.80377e+09	锌业股份	0.136609	0.667513	-2.87674e+08	-0.0330865	0.0464391	0.296425
000751	2008000751	2008	2008-12-31	A	5.64458e+08	7.28252e+09	7.98857e+09	2.62528e+09	22.7087	5.52445e+09	锌业股份	-0.162411	0.75859	-9.80458e+08	-0.134632	0.0775085	0.360491
000751	2009000751	2009	2009-12-31	A	5.75863e+08	8146251691	7.71439e+09	2.60864e+09	22.8208	6.32487e+09	*ST 锌业	0.118603	0.776415	6.32262e+07	0.00776138	0.0706906	0.320226
000751	2010000751	2010	2010-12-31	A	1.75238e+09	9.46625e+09	8.80625e+09	2.63882e+09	22.971	8.22786e+09	锌业股份	0.162037	0.869179	-5.8315e+08	-0.0616031	0.185118	0.278761
000751	2011000751	2011	2011-12-31	A	1.12014e+09	7.35676e+09	8.4115e+09	2.48417e+09	22.7189	7.20661e+09	锌业股份	-0.222843	0.97959	-1.08512e+09	-0.1475	0.152259	0.337672
000751	2012000751	2012	2012-12-31	A	2.29016e+08	3.26982e+09	5.31329e+09	9.80844e+08	21.908	6.61785e+09	*ST 锌业	-0.555536	2.02392	-3.3925e+09	-1.03752	0.0700394	0.299969
000751	2013000751	2013	2013-12-31	A	3.67638e+08	3.68121e+09	3.47551e+09	9.61834e+08	22.0265	1.85063e+09	*ST 锌业	0.125815	0.502723	4.14549e+09	1.12612	0.0998689	0.261282
[truncated: 24,260 more rows]

## Sheet: 企业成长性
Stkcd	yearStkcd	year	Accper	Typrep	A001101000	A001000000			A001212000	size	A002000000	ShortName	growth	lev		rov	cash	fix
证券代码	证券代码		统计截止日期	报表类型	货币资金	资产总计		平均资产总额	固定资产净额	企业规模	负债合计	证券简称	企业成长性	资产负债率	净利润	资产收益率	现金持有	固定资产比例
没有单位			没有单位	没有单位	元	元		(年末+年初)/2(需要剔除2006年的数据)	元	总资产的自然对数	元	没有单位	（年末总资产-年初）/年初（2006年的数据需要剔除）	总负债/总资产	(利润表匹配)	净利润/总资产	货币资金/总资产	固定资产净额/总资产
000008	2006000008	2006	2006-12-31	A	2.76318e+07	7.68381e+07			3.86193e+07	18.1572	5.30828e+06	宝利来		0.069084	-1.75606e+06	-0.022854	0.35961	0.502607
000008	2007000008	2007	2007-12-31	A	4.06508e+07	7.90874e+07		7.79627e+07	6.22227e+06	18.1861	5.8754e+06	*ST 宝投	0.029274	0.07429	1.68224e+06	0.0212706	0.513999	0.0786759
000008	2008000008	2008	2008-12-31	A	3.50811e+07	7.89144e+07		7.90009e+07	5.6756e+06	18.1839	4.95436e+06	ST 宝利来	-0.00218748	0.0627815	748037	0.00947909	0.444546	0.0719209
000008	2009000008	2009	2009-12-31	A	3.17108e+07	7.9408e+07		7.91612e+07	1.72961e+06	18.1901	6.08175e+06	ST 宝利来	0.0062543	0.0765887	313489	0.00394782	0.39934	0.0217813
000008	2010000008	2010	2010-12-31	A	4.3447e+07	7.79322e+07		7.86701e+07	1.76461e+06	18.1714	3.53184e+06	ST 宝利来	-0.0185845	0.0453193	888948	0.0114067	0.557497	0.0226429
000008	2011000008	2011	2011-12-31	A	3.52925e+07	7.72366e+07		7.75844e+07	1.5137e+06	18.1624	3.37566e+06	ST 宝利来	-0.00892601	0.0437055	-539452	-0.00698441	0.45694	0.0195983
000008	2012000008	2012	2012-12-31	A	1.08182e+08	6.1383e+08		3.45533e+08	3.65036e+08	20.2352	7.30032e+07	ST 宝利来	6.94739	0.118931	3.9129e+07	0.0637458	0.176241	0.594686
000008	2013000008	2013	2013-12-31	A	1.46403e+08	6.26626e+08		6.20228e+08	3.36369e+08	20.2559	6.30416e+07	宝利来	0.0208467	0.100605	2.2758e+07	0.0363182	0.233636	0.536794
000008	2014000008	2014	2014-12-31	A	1.82689e+08	6.74028e+08		6.50327e+08	3.07026e+08	20.3288	7.56773e+07	宝利来	0.0756466	0.112276	7.7664e+06	0.0115224	0.27104	0.455509
000008	2015000008	2015	2015-12-31	A	4.50247e+08	3.58935e+09		2.13169e+09	4.28072e+08	22.0012	6.81293e+08	神州高铁	4.32523	0.189809	1.89909e+08	0.052909	0.12544	0.119261
000008	2016000008	2016	2016-12-31	A	1.1173e+09	8.19266e+09		5.89101e+09	1.82831e+08	22.8265	2.02017e+09	神州高铁	1.28249	0.246583	5.30542e+08	0.0647582	0.136378	0.0223164
000008	2017000008	2017	2017-12-31	A	1.00829e+09	1.06783e+10		9.43549e+09	2.45093e+08	23.0915	3.49126e+09	神州高铁	0.303401	0.326949	8.8961e+08	0.0833099	0.0944238	0.0229524
000008	2018000008	2018	2018-12-31	A	1.22811e+09	1.04664e+10		1.05723e+10	3.07839e+08	23.0714	3.06151e+09	神州高铁	-0.0198487	0.29251	3.4189e+08	0.0326656	0.117338	0.0294123
000008	2019000008	2019	2019-12-31	A	1.30115e+09	1.20445e+10		1.12555e+10	4.43827e+08	23.2119	4.46806e+09	神州高铁	0.150786	0.370962	4.57417e+08	0.0379771	0.108028	0.0368488
000008	2020000008	2020	2020-12-31	A	7.7848e+08	1.28283e+10		1.24364e+10	4.50512e+08	23.2749	6.15973e+09	神州高铁	0.0650724	0.480167	-8.91971e+08	-0.0695314	0.0606845	0.0351186
000008	2021000008	2021	2021-12-31	A	1.11818e+09	1.23795e+10		1.26039e+10	4.1266e+08	23.2393	7.04335e+09	神州高铁	-0.0349877	0.568954	-1.37878e+09	-0.111377	0.0903253	0.0333342
000012	2006000012	2006	2006-12-31	A	538770847	6772237421		9.57586e+09	4674193482	22.6361	3831511915	南玻A	-0.452946	0.565768	413895852	0.0611166	0.0795558	0.690199
000012	2007000012	2007	2007-12-31	A	1278194239	8452981947		7612609684	5178698489	22.8578	4167368076	南玻A	0.248182	0.493006	567254967	0.0671071	0.151212	0.612648
000012	2008000012	2008	2008-12-31	A	1033779912	10376061066		9.41452e+09	5543400908	23.0628	5563043926	南玻A	0.227503	0.536142	500231812	0.0482102	0.0996312	0.534249
000012	2009000012	2009	2009-12-31	A	653555310	10913350017		1.06447e+10	8054820901	23.1133	5302276985	南玻A	0.0517816	0.485852	914609491	0.0838065	0.0598859	0.73807
000012	2010000012	2010	2010-12-31	A	787481275	12469619167		11691484592	8830895516	23.2466	5710400818	南玻A	0.142602	0.457945	1596958348	0.128068	0.063152	0.708193
000012	2011000012	2011	2011-12-31	A	656239151	15281391077		13875505122	9431688834	23.4499	7975456538	南玻A	0.22549	0.521906	1337516285	0.0875258	0.0429437	0.617201
000012	2012000012	2012	2012-12-31	A	474421278	14335809746		1.48086e+10	9418430703	23.386	7067614986	南玻A	-0.061878	0.493004	369806756	0.025796	0.0330934	0.656986
000012	2013000012	2013	2013-12-31	A	279672523	15078866777		1.47073e+10	7979937683	23.4366	6677954195	南玻A	0.0518322	0.442868	1621214397	0.107516	0.0185473	0.529213
000012	2014000012	2014	2014-12-31	A	158139050	15284388305		15181627541	9851117915	23.4501	6770760155	南玻A	0.0136298	0.442985	854044732	0.0558769	0.0103464	0.644522
000012	2015000012	2015	2015-12-31	A	578834520	15657180160		1.54708e+10	10199674929	23.4742	8011708683	南玻A	0.0243904	0.511696	547732667	0.0349828	0.0369693	0.651438
000012	2016000012	2016	2016-12-31	A	586803505	17146815630		16401997895	11457972991	23.5651	9017624611	南玻A	0.0951407	0.525907	804226524	0.0469024	0.0342223	0.668227
000012	2017000012	2017	2017-12-31	A	2462605764	19535002368		18340908999	11540769697	23.6955	10755379257	南玻A	0.139279	0.55057	828636035	0.042418	0.126061	0.590774
000012	2018000012	2018	2018-12-31	A	2226447720	19114234184		19324618276	9930843775	23.6737	9664801722	南玻A	-0.0215392	0.505634	472208588	0.0247046	0.116481	0.519552
000012	2019000012	2019	2019-12-31	A	1986980418	18201235959		1.86577e+10	9783037301	23.6248	8335380431	南玻A	-0.0477654	0.457957	560419577	0.0307902	0.109167	0.537493
000012	2020000012	2020	2020-12-31	A	2125788903	17882914898		1.80421e+10	9145644569	23.6071	7267031012	南玻A	-0.017489	0.406367	811952981	0.0454038	0.118873	0.511418
000012	2021000012	2021	2021-12-31	A	2765925906	19939364510		18911139704	8566515026	23.716	8072890275	南玻A	0.114995	0.404872	1561248454	0.0782998	0.138717	0.429628
000016	2006000016	2006	2006-12-31	A	6.7824e+08	9.95219e+09		1.49458e+10	1.26811e+09	23.0211	6.40682e+09	深康佳A	-0.500878	0.64376	1.10132e+08	0.0110661	0.0681498	0.127421
000016	2007000016	2007	2007-12-31	A	7.52558e+08	9.27797e+09		9.61508e+09	1.29166e+09	22.9509	5.49199e+09	深康佳A	-0.0677449	0.591938	2.14031e+08	0.0230687	0.0811124	0.139217
000016	2008000016	2008	2008-12-31	A	2.06625e+09	1.05502e+10		9.9141e+09	1.34418e+09	23.0794	6.51361e+09	深康佳A	0.137126	0.617391	2.77796e+08	0.0263308	0.195849	0.127408
000016	2009000016	2009	2009-12-31	A	3.62448e+09	1.35681e+10		1.20592e+10	1.43367e+09	23.331	9.46182e+09	深康佳A	0.286047	0.697358	1.47387e+08	0.0108627	0.267133	0.105665
000016	2010000016	2010	2010-12-31	A	3.76441e+09	16466895565		1.50175e+10	1.48837e+09	23.5246	1.22428e+10	深康佳A	0.213649	0.743477	1.01189e+08	0.00614503	0.228605	0.0903855
000016	2011000016	2011	2011-12-31	A	2.70189e+09	1.69065e+10		1.66867e+10	1.77926e+09	23.551	1.26698e+10	深康佳A	0.0266934	0.749408	2.41794e+07	0.00143019	0.159814	0.105241
000016	2012000016	2012	2012-12-31	A	1.72895e+09	1.65629e+10		1.67347e+10	1.88784e+09	23.5304	1.23161e+10	深康佳A	-0.0203198	0.743593	4.54386e+07	0.00274339	0.104387	0.11398
000016	2013000016	2013	2013-12-31	A	1.84374e+09	1.57433e+10		1.61531e+10	1.9085e+09	23.4797	1.14632e+10	深康佳A	-0.049486	0.728132	5.98439e+07	0.00380124	0.117113	0.121227
000016	2014000016	2014	2014-12-31	A	1.70314e+09	1.67794e+10		1.62613e+10	1.7837e+09	23.5434	1.24819e+10	深康佳A	0.0658106	0.743884	6.05247e+07	0.00360709	0.101502	0.106303
000016	2015000016	2015	2015-12-31	A	1.70645e+09	1.42504e+10		1.55149e+10	1.7635e+09	23.38	1.11749e+10	深康佳A	-0.15072	0.784184	-1.27584e+09	-0.0895307	0.119748	0.123751
000016	2016000016	2016	2016-12-31	A	2.61761e+09	1.72431e+10		1.57467e+10	1.57398e+09	23.5707	1.39246e+10	深康佳A	0.210012	0.807546	9.21754e+07	0.00534563	0.151806	0.0912816
000016	2017000016	2017	2017-12-31	A	3.21204e+09	2.35587e+10		2.04009e+10	1.58717e+09	23.8828	1.53605e+10	深康佳A	0.366269	0.652011	5.08683e+09	0.215921	0.136342	0.0673708
000016	2018000016	2018	2018-12-31	A	4.34814e+09	3.29851e+10		2.82719e+10	2.41023e+09	24.2193	2.35337e+10	深康佳A	0.40012	0.713465	6.68618e+08	0.0202703	0.131822	0.0730702
000016	2019000016	2019	2019-12-31	A	6.59936e+09	4.2587e+10		3.7786e+10	2.56125e+09	24.4748	3.26603e+10	深康佳A	0.291098	0.766908	3.34936e+08	0.00786476	0.154962	0.0601418
000016	2020000016	2020	2020-12-31	A	5.43153e+09	4.98763e+10		4.62316e+10	3.17864e+09	24.6328	3.91554e+10	深康佳A	0.171163	0.78505	5.40073e+08	0.0108283	0.1089	0.0637306
000016	2021000016	2021	2021-12-31	A	6.48955e+09	3.98745e+10		4.48754e+10	4.0103e+09	24.409	2.96736e+10	深康佳A	-0.200531	0.744174	8.06701e+08	0.020231	0.162749	0.100573
000017	2006000017	2006	2006-12-31	A	1.59799e+07	2.67022e+08		2.00708e+10	1.2069e+08	19.4028	2.13055e+09	S*ST 中华	-0.993303	7.97895	-9.64802e+06	-0.036132	0.0598448	0.451987
000017	2007000017	2007	2007-12-31	A	1.40622e+07	2.14382e+08		2.40702e+08	6.85615e+07	19.1833	2.02141e+09	SST 中华A	-0.197138	9.42905	6.30362e+07	0.294038	0.0655943	0.319811
000017	2008000017	2008	2008-12-31	A	1.00866e+07	1.90898e+08		2.0264e+08	5.60103e+07	19.0672	1.99355e+09	SST 中华A	-0.109542	10.443	-44489780	-0.233056	0.0528377	0.293405
000017	2009000017	2009	2009-12-31	A	2.22324e+07	1.69696e+08		180297063	2.39328e+07	18.9495	2.03071e+09	SST 中华A	-0.111061	11.9667	-1.06161e+08	-0.625592	0.131013	0.141033
000017	2010000017	2010	2010-12-31	A	1.77568e+07	1.38158e+08		1.53927e+08	2.1548e+07	18.7439	1.89434e+09	*ST 中华A	-0.185852	13.7114	6.44774e+07	0.466693	0.128525	0.155966
000017	2011000017	2011	2011-12-31	A	2.45466e+07	1.35747e+08		1.36952e+08	1.52627e+07	18.7263	1.81859e+09	*ST 中华A	-0.0174543	13.3969	3.97209e+07	0.292611	0.180827	0.112435
000017	2012000017	2012	2012-12-31	A	5.23954e+07	1.62649e+08		1.49198e+08	1.29702e+07	18.9071	1.87204e+09	*ST 中华A	0.198181	11.5097	-5.21266e+07	-0.320485	0.322137	0.0797435
000017	2013000017	2013	2013-12-31	A	2.68342e+07	1.51511e+08		1.5708e+08	227824	18.8362	1.43813e+08	*ST 中华A	-0.0684765	0.949187	1.57586e+09	10.4009	0.17711	0.00150368
000017	2014000017	2014	2014-12-31	A	3.01639e+07	5.14896e+07		1.01501e+08	773962	17.7569	3.79935e+07	深中华A	-0.66016	0.737887	5.783e+06	0.112314	0.585824	0.0150314
000017	2015000017	2015	2015-12-31	A	2.67521e+07	4.58691e+07		4.86794e+07	1.00791e+06	17.6413	3.24789e+07	深中华A	-0.109159	0.708077	-105929	-0.00230937	0.583226	0.0219735
000017	2016000017	2016	2016-12-31	A	2.40153e+07	5.40883e+07		4.99787e+07	3.72896e+06	17.8061	3.68065e+07	深中华A	0.179188	0.680489	3.89158e+06	0.0719487	0.444002	0.068942
000017	2017000017	2017	2017-12-31	A	2.79857e+07	7.356e+07		6.38241e+07	3.94112e+06	18.1136	5.4699e+07	深中华A	0.359998	0.743597	1.57916e+06	0.0214676	0.380447	0.0535769
000017	2018000017	2018	2018-12-31	A	1.84889e+07	7.3243e+07		7.34015e+07	3.50281e+06	18.1093	5.62625e+07	深中华A	-0.00430942	0.768163	-1.88051e+06	-0.0256749	0.252432	0.0478245
000017	2019000017	2019	2019-12-31	A	6.07437e+06	6.27336e+07		6.79883e+07	4.1915e+06	17.9544	5.1292e+07	深中华A	-0.143486	0.817616	-7.81388e+06	-0.124557	0.096828	0.0668143
000017	2020000017	2020	2020-12-31	A	1.9888e+07	9.17428e+07		7.72382e+07	3.79213e+06	18.3345	6.61005e+07	*ST 中华A	0.462418	0.720498	4.37571e+06	0.0476954	0.21678	0.0413344
000017	2021000017	2021	2021-12-31	A	3.3247e+07	9.73634e+07		9.45531e+07	3439212	18.394	7.33607e+07	深中华A	0.0612655	0.753473	-1639556	-0.0168395	0.341473	0.0353234
000020	2006000020	2006	2006-12-31	A	1.96103e+07	3.76032e+08		2.36698e+08	2.37029e+08	19.7452	1.52189e+08	SST 华发A	2.86215	0.404724	-1.95542e+07	-0.0520016	0.0521507	0.630343
000020	2007000020	2007	2007-12-31	A	1.83082e+07	3.73957e+08		3.74994e+08	1.87239e+08	19.7397	1.31757e+08	ST 华发A	-0.00551763	0.352331	2.20659e+07	0.0590066	0.0489581	0.500696
000020	2008000020	2008	2008-12-31	A	2.43147e+07	4.46671e+08		4.10314e+08	1.94495e+08	19.9173	1.98861e+08	ST 华发A	0.194444	0.445208	7.56791e+06	0.0169429	0.0544353	0.435432
000020	2009000020	2009	2009-12-31	A	8.10451e+07	7.5678e+08		6.01725e+08	2.09484e+08	20.4446	5.04816e+08	深华发A	0.694268	0.667058	4.15459e+06	0.00548983	0.107092	0.276809
000020	2010000020	2010	2010-12-31	A	1.13687e+08	7.25894e+08		7.41337e+08	2.04623e+08	20.4029	4.5933e+08	深华发A	-0.0408118	0.632778	9.17726e+06	0.0126427	0.156616	0.281892
000020	2011000020	2011	2011-12-31	A	1.41427e+08	6.68386e+08		6.9714e+08	2.0757e+08	20.3204	3.91446e+08	深华发A	-0.0792246	0.58566	1.03745e+07	0.0155218	0.211594	0.310555
000020	2012000020	2012	2012-12-31	A	1.12835e+08	6.81645e+08		6.75015e+08	2.02743e+08	20.34	4.01464e+08	深华发A	0.0198381	0.588963	3.2419e+06	0.00475599	0.165533	0.297432
000020	2013000020	2013	2013-12-31	A	5.42515e+07	7.31348e+08		7.06497e+08	1.95542e+08	20.4104	4.57685e+08	深华发A	0.0729168	0.62581	-6.5174e+06	-0.00891149	0.07418	0.267372
000020	2014000020	2014	2014-12-31	A	2.88194e+07	1.16274e+09		9.47045e+08	1.86439e+08	20.874	8.8139e+08	深华发A	0.589859	0.758028	7.68762e+06	0.00661164	0.0247857	0.160344
000020	2015000020	2015	2015-12-31	A	6.62115e+08	1.15499e+09		1.15887e+09	1.10607e+08	20.8674	8.41052e+08	深华发A	-0.00666648	0.72819	-4.20085e+06	-0.00363713	0.573265	0.0957649
000020	2016000020	2016	2016-12-31	A	9.33327e+07	6.32476e+08		8.93733e+08	8.15447e+07	20.2652	3.12777e+08	深华发A	-0.452397	0.494528	5.45771e+06	0.00862912	0.147567	0.128929
000020	2017000020	2017	2017-12-31	A	6.88125e+07	6.29763e+08		6.31119e+08	8.36198e+07	20.2609	3.0909e+08	深华发A	-0.0042892	0.490804	974409	0.00154726	0.109267	0.13278
000020	2018000020	2018	2018-12-31	A	3.41083e+07	6.1709e+08		6.23426e+08	1.88084e+08	20.2405	2.93122e+08	深华发A	-0.0201228	0.475007	3.29502e+06	0.00533961	0.0552728	0.304792
000020	2019000020	2019	2019-12-31	A	38095501	6.14164e+08		6.15627e+08	1.9823e+08	20.2358	2.84736e+08	深华发A	-0.00474202	0.463615	5.46005e+06	0.00889022	0.0620282	0.322764
000020	2020000020	2020	2020-12-31	A	6.09681e+07	6.2778e+08		6.20972e+08	1.93605e+08	20.2577	2.91531e+08	深华发A	0.0221695	0.464384	6.83019e+06	0.0108799	0.097117	0.308397
000020	2021000020	2021	2021-12-31	A	3.4426e+07	6.59933e+08		6.43856e+08	1.87889e+08	20.3076	3.16483e+08	深华发A	0.051218	0.479568	7.2019e+06	0.0109131	0.0521659	0.28471
000021	2006000021	2006	2006-12-31	A	1.70583e+09	3.97973e+09		2.31983e+09	8.12599e+08	22.1045	8.77148e+08	长城开发	5.03051	0.220404	3.41185e+08	0.0857307	0.42863	0.204184
000021	2007000021	2007	2007-12-31	A	1.65394e+09	5.14416e+09		4.56195e+09	8.35377e+08	22.3611	1.65718e+09	长城开发	0.292589	0.322148	7.09204e+08	0.137866	0.321518	0.162393
000021	2008000021	2008	2008-12-31	A	1.35379e+09	4.33173e+09		4.73794e+09	8.1758e+08	22.1892	8.67213e+08	长城开发	-0.157933	0.2002	3.1648e+08	0.0730608	0.312529	0.188742
000021	2009000021	2009	2009-12-31	A	1.86633e+09	5.42829e+09		4.88001e+09	1.30704e+09	22.4149	1.47549e+09	长城开发	0.253148	0.271815	2.65937e+08	0.0489908	0.343815	0.240783
000021	2010000021	2010	2010-12-31	A	1.77965e+09	6.66654e+09		6.04742e+09	1.33716e+09	22.6204	2.1882e+09	长城开发	0.228109	0.328237	3.56342e+08	0.0534523	0.266952	0.200577
000021	2011000021	2011	2011-12-31	A	4.92636e+09	1.03368e+10		8.50165e+09	1.47986e+09	23.059	6.01613e+09	长城开发	0.550543	0.582013	2.20143e+08	0.0212971	0.476587	0.143165
000021	2012000021	2012	2012-12-31	A	4.95324e+09	1.01814e+10		1.02591e+10	1.25768e+09	23.0438	6.02513e+09	长城开发	-0.0150329	0.59178	8.45215e+06	0.000830159	0.486501	0.123528
000021	2013000021	2013	2013-12-31	A	8.03441e+09	1.37266e+10		1.1954e+10	1.22483e+09	23.3426	8.76541e+09	长城开发	0.348204	0.638573	1.58875e+08	0.0115742	0.585319	0.0892309
000021	2014000021	2014	2014-12-31	A	8.21126e+09	1.44504e+10		1.40885e+10	1.39998e+09	23.394	9.3914e+09	长城开发	0.052735	0.649905	1.60556e+08	0.0111108	0.568237	0.0968815
000021	2015000021	2015	2015-12-31	A	7.62593e+09	1.43375e+10		1.4394e+10	2.11497e+09	23.3861	9.13183e+09	深科技	-0.0078133	0.636919	1.8066e+08	0.0126005	0.531886	0.147513
000021	2016000021	2016	2016-12-31	A	3.43524e+09	1.17174e+10		1.30274e+10	2.53877e+09	23.1843	6.42004e+09	深科技	-0.182747	0.547908	2.23741e+08	0.0190948	0.293175	0.216667
000021	2017000021	2017	2017-12-31	A	6.80524e+09	1.65995e+10		1.41584e+10	2.43824e+09	23.5326	1.06707e+10	深科技	0.416656	0.642835	5.73896e+08	0.0345731	0.409967	0.146887
000021	2018000021	2018	2018-12-31	A	5.80279e+09	1.59968e+10		1.62982e+10	2.56734e+09	23.4957	9.22702e+09	深科技	-0.0363055	0.576803	5.65372e+08	0.0353427	0.362746	0.16049
000021	2019000021	2019	2019-12-31	A	4.80427e+09	1.84534e+10		1.72251e+10	2.71941e+09	23.6385	1.13513e+10	深科技	0.153564	0.615132	4.41859e+08	0.0239446	0.260347	0.147366
000021	2020000021	2020	2020-12-31	A	7.49403e+09	2.16346e+10		2.0044e+10	3.35118e+09	23.7976	1.36247e+10	深科技	0.172395	0.629761	9.53088e+08	0.0440538	0.346391	0.154899
000021	2021000021	2021	2021-12-31	A	8.54516e+09	2.70489e+10		2.43418e+10	4.25913e+09	24.0209	1.5575e+10	深科技	0.25026	0.575808	8.34063e+08	0.0308354	0.315915	0.15746
000023	2006000023	2006	2006-12-31	A	7.41693e+07	8.84427e+08		1.39667e+10	1.72824e+08	20.6005	6.15365e+08	深天地A	-0.967303	0.695779	3.24612e+07	0.0367031	0.0838614	0.195407
000023	2007000023	2007	2007-12-31	A	5.24809e+07	7.99195e+08		8.41811e+08	1.43755e+08	20.4991	5.01034e+08	深天地A	-0.0963698	0.626924	1.47735e+07	0.0184855	0.0656672	0.179875
000023	2008000023	2008	2008-12-31	A	6.33163e+07	9.74457e+08		8.86826e+08	1.24775e+08	20.6974	6.72485e+08	深天地A	0.219298	0.690112	2.16132e+07	0.0221798	0.064976	0.128046
000023	2009000023	2009	2009-12-31	A	7.53027e+07	1.07522e+09		1.02484e+09	1.45633e+08	20.7958	7.61289e+08	深天地A	0.103405	0.708031	2.4433e+07	0.0227237	0.0700347	0.135445
000023	2010000023	2010	2010-12-31	A	9.54236e+07	9.38521e+08		1.00687e+09	1.22887e+08	20.6598	6.21128e+08	深天地A	-0.127136	0.661815	1.30528e+07	0.0139078	0.101674	0.130937
000023	2011000023	2011	2011-12-31	A	1.95902e+08	1.09357e+09		1.01605e+09	1.20866e+08	20.8127	7.48332e+08	深天地A	0.165207	0.684301	9.1002e+06	0.00832155	0.179139	0.110524
000023	2012000023	2012	2012-12-31	A	2.57959e+08	1.21904e+09		1.15631e+09	1.22183e+08	20.9213	8.11658e+08	深天地A	0.114737	0.665814	5.1311e+06	0.00420911	0.211608	0.100228
000023	2013000023	2013	2013-12-31	A	2.02375e+08	1.34491e+09		1.28198e+09	1.22675e+08	21.0196	9.29866e+08	深天地A	0.103252	0.691395	11822530	0.00879055	0.150474	0.0912143
000023	2014000023	2014	2014-12-31	A	1.78909e+08	1.474e+09		1.40946e+09	1.23074e+08	21.1112	1.04944e+09	深天地A	0.0959827	0.711966	1.50664e+07	0.0102214	0.121376	0.0834965
000023	2015000023	2015	2015-12-31	A	1.73423e+08	1.56587e+09		1.51993e+09	1.18384e+08	21.1717	1.11931e+09	深天地A	0.0623226	0.714821	2.66339e+07	0.0170091	0.110752	0.0756032
000023	2016000023	2016	2016-12-31	A	2.21547e+08	1.51397e+09		1.53992e+09	9.00561e+07	21.138	1.05836e+09	深天地A	-0.0331449	0.699066	1.58285e+07	0.010455	0.146335	0.0594836
000023	2017000023	2017	2017-12-31	A	4.25041e+08	1.95162e+09		1.73279e+09	1.38184e+08	21.3919	1.47282e+09	深天地A	0.289078	0.754666	2.86888e+07	0.0147	0.217789	0.0708047
000023	2018000023	2018	2018-12-31	A	4.83303e+08	2.32049e+09		2.13606e+09	1.42162e+08	21.565	1.81353e+09	深天地A	0.189009	0.781529	3.51364e+07	0.0151418	0.208276	0.0612637
000023	2019000023	2019	2019-12-31	A	5.4798e+08	2.5194e+09		2.41995e+09	1.75399e+08	21.6473	1.9345e+09	深天地A	0.0857194	0.767842	7.45686e+07	0.0295977	0.217504	0.0696193
000023	2020000023	2020	2020-12-31	A	4.79693e+08	2.32808e+09		2.42374e+09	1.47124e+08	21.5683	1.72205e+09	深天地A	-0.0759393	0.739688	2.23617e+07	0.00960518	0.206047	0.0631956
000023	2021000023	2021	2021-12-31	A	3.09654e+08	2.16481e+09		2.24644e+09	1.41116e+08	21.4956	1.60571e+09	深天地A	-0.0701333	0.741732	-2.61655e+07	-0.0120867	0.14304	0.0651866
000030	2006000030	2006	2006-12-31	A	76550.2	2.98266e+07		1.09732e+09	8.86552e+06	17.2109	1.64614e+09	S*ST 盛润	-0.986222	55.1906	1.86603e+07	0.625625	0.00256651	0.297236
000030	2007000030	2007	2007-12-31	A	2188.68	2.71548e+07		2.84907e+07	8.2869e+06	17.1171	1.66555e+09	S*ST 盛润	-0.0895776	61.3354	-2.20752e+07	-0.81294	8.06002e-05	0.305173
000030	2008000030	2008	2008-12-31	A	30064.1	1.79612e+07		2.2558e+07	6.6238e+06	16.7037	1.7415e+09	ST 盛润A	-0.338563	96.9593	-8.51488e+07	-4.74071	0.00167384	0.368784
000030	2009000030	2009	2009-12-31	A	22401.2	4.18914e+07		2.99263e+07	3.47872e+06	17.5506	1.7569e+09	*ST 盛润A	1.33233	41.9394	8.10274e+06	0.193422	0.000534745	0.0830412
000030	2010000030	2010	2010-12-31	A	221528	7.39201e+07		5.79058e+07	55256.1	18.1185	2.17724e+09	*ST 盛润A	0.764563	29.454	-388775880	-5.25941	0.00299686	0.000747512
000030	2011000030	2011	2011-12-31	A	1.48492e+06	6.61693e+07		7.00447e+07	0	18.0077	6.41278e+07	*ST 盛润A	-0.104853	0.969146	1.45606e+09	22.0051	0.0224411	0
000030	2012000030	2012	2012-12-31	A	167340	2.46062e+07		4.53878e+07	0	17.0185	2.62536e+07	*ST 盛润A	-0.628134	1.06695	-3.68902e+06	-0.149922	0.00680073	0
000030	2013000030	2013	2013-12-31	A	3.08927e+08	7.11035e+09		3.56748e+09	1.38176e+09	22.6848	2.86242e+09	富奥股份	287.966	0.402571	5.90379e+08	0.083031	0.0434475	0.194332
000030	2014000030	2014	2014-12-31	A	5.6371e+08	7271114435		7.19073e+09	1.37635e+09	22.7072	2.50887e+09	富奥股份	0.0226103	0.345046	6.72414e+08	0.0924775	0.0775274	0.18929
000030	2015000030	2015	2015-12-31	A	9.22709e+08	8.08538e+09		7.67825e+09	1.77074e+09	22.8133	2.78046e+09	富奥股份	0.111986	0.343888	5.24946e+08	0.0649253	0.114121	0.219005
000030	2016000030	2016	2016-12-31	A	1.18272e+09	9.07299e+09		8.57918e+09	1.73184e+09	22.9286	3.29803e+09	富奥股份	0.122148	0.3635	6.76619e+08	0.0745751	0.130357	0.190878
000030	2017000030	2017	2017-12-31	A	1.48544e+09	1.03643e+10		9.71867e+09	1.77344e+09	23.0616	4.03993e+09	富奥股份	0.14233	0.389791	8.18895e+08	0.0790107	0.143322	0.17111
000030	2018000030	2018	2018-12-31	A	1.58984e+09	1.16821e+10		1.10232e+10	2.22752e+09	23.1813	4.55421e+09	富奥股份	0.127145	0.389844	8.73669e+08	0.0747868	0.136092	0.190678
000030	2019000030	2019	2019-12-31	A	1.4026e+09	1.29206e+10		1.23014e+10	2.34573e+09	23.2821	5.46692e+09	富奥股份	0.106014	0.423117	8.83237e+08	0.0683588	0.108555	0.181549
000030	2020000030	2020	2020-12-31	A	1.55933e+09	1.44615e+10		1.3691e+10	2.46382e+09	23.3948	6.1868e+09	富奥股份	0.119258	0.427812	9.08467e+08	0.0628197	0.107826	0.170371
000030	2021000030	2021	2021-12-31	A	2.73149e+09	1.48609e+10		1.46612e+10	2.99188e+09	23.422	6.34886e+09	富奥股份	0.0276206	0.427218	7.78354e+08	0.0523759	0.183804	0.201325
000039	2006000039	2006	2006-12-31	A	2.01688e+09	2.29234e+10		1.88921e+10	4.90849e+09	23.8554	1.09577e+10	中集集团	0.542526	0.478015	2.93523e+09	0.128045	0.0879834	0.214126
000039	2007000039	2007	2007-12-31	A	3054432000	40391920000		3.16576e+10	6341530000	24.4219	22849619000	中集集团	0.762041	0.565698	3325606000	0.0823334	0.0756199	0.157
000039	2008000039	2008	2008-12-31	A	3101353000	34557863000		37474891500	7153777000	24.2659	19623415000	中集集团	-0.144436	0.567842	1685205000	0.0487647	0.0897438	0.207009
000039	2009000039	2009	2009-12-31	A	5269217000	37358383000		35958123000	7695033000	24.3438	21531752000	中集集团	0.0810386	0.576357	1080711000	0.0289282	0.141045	0.205979
000039	2010000039	2010	2010-12-31	A	4655696000	54130649000		45744516000	10006466000	24.7147	34923949000	中集集团	0.448956	0.645179	2850859000	0.0526663	0.0860085	0.184858
000039	2011000039	2011	2011-12-31	A	7788126000	64361714000		59246181500	10885435000	24.8878	42748042000	中集集团	0.189007	0.664184	3658938000	0.0568496	0.121006	0.169129
000039	2012000039	2012	2012-12-31	A	5221539000	62992380000		63677047000	11608747000	24.8663	40875223000	中集集团	-0.0212756	0.648892	1930430000	0.0306455	0.0828916	0.184288
000039	2013000039	2013	2013-12-31	A	4771047000	72605972000		67799176000	13508082000	25.0083	48109844000	中集集团	0.152615	0.662616	2634498000	0.0362849	0.0657115	0.186046
000039	2014000039	2014	2014-12-31	A	3667387000	87776181000		80191076500	19051137000	25.1981	60494066000	中集集团	0.208939	0.689185	3033928000	0.0345644	0.0417811	0.217042
000039	2015000039	2015	2015-12-31	A	4487166000	106763171000		97269676000	21848053000	25.3939	71268295000	中集集团	0.216311	0.667536	2271961000	0.0212804	0.0420292	0.20464
000039	2016000039	2016	2016-12-31	A	6325998000	124614748000		115688959500	22037261000	25.5485	85479956000	中集集团	0.167207	0.685954	734983000	0.00589804	0.0507644	0.176843
000039	2017000039	2017	2017-12-31	A	5596314000	130604379000		127609563500	22941021000	25.5954	87366945000	中集集团	0.0480652	0.668943	3158415000	0.0241831	0.0428494	0.175653
000039	2018000039	2018	2018-12-31	A	9729152000	158883963000		144744171000	23188737000	25.7914	106480975000	中集集团	0.216529	0.670181	4068455000	0.0256065	0.0612343	0.145948
000039	2019000039	2019	2019-12-31	A	9714792000	172107521000		165495742000	37849258000	25.8714	117069543000	中集集团	0.0832278	0.680212	2510113000	0.0145846	0.0564461	0.219916
000039	2020000039	2020	2020-12-31	A	12181415000	146211511000		159159516000	35311661000	25.7083	92357667000	中集集团	-0.150464	0.631672	6011740000	0.0411167	0.0833137	0.241511
000039	2021000039	2021	2021-12-31	A	16442733000	154322501000		150267006000	34995382000	25.7623	97342411000	中集集团	0.0554744	0.630773	8360768000	0.0541772	0.106548	0.226768
000045	2006000045	2006	2006-12-31	A	7.88632e+07	6.60297e+08		7.74914e+10	3.34815e+08	20.3082	2.18942e+08	深纺织A	-0.995721	0.331581	1.31745e+07	0.0199523	0.119436	0.507067
000045	2007000045	2007	2007-12-31	A	1.24909e+08	6.80557e+08		6.70427e+08	1.81695e+08	20.3384	2.34944e+08	深纺织A	0.0306833	0.345222	1.19662e+07	0.0175829	0.183539	0.26698
000045	2008000045	2008	2008-12-31	A	8.40229e+07	5.65791e+08		6.23174e+08	8.3917e+07	20.1537	1.48564e+08	深纺织A	-0.168635	0.262577	4.42129e+07	0.0781435	0.148505	0.148318
000045	2009000045	2009	2009-12-31	A	1.0134e+08	8.02563e+08		6.84177e+08	2.20136e+08	20.5033	3.09317e+08	深纺织A	0.418479	0.385411	3.80155e+07	0.0473676	0.126271	0.274291
000045	2010000045	2010	2010-12-31	A	8.30236e+08	1.65542e+09		1.22899e+09	1.66483e+08	21.2273	3.09453e+08	深纺织A	1.06267	0.186933	4.07093e+07	0.0245915	0.501525	0.100568
000045	2011000045	2011	2011-12-31	A	4.68879e+08	1.80823e+09		1.73182e+09	5.04128e+08	21.3156	4.38598e+08	深纺织A	0.0923055	0.242557	4.89156e+07	0.0270517	0.259303	0.278797
000045	2012000045	2012	2012-12-31	A	2.32418e+08	1.88066e+09		1.84444e+09	9.49165e+08	21.3549	5.77649e+08	深纺织A	0.0400579	0.307152	-8.09889e+07	-0.0430641	0.123583	0.504697
000045	2013000045	2013	2013-12-31	A	9.49317e+08	2.85176e+09		2.36621e+09	8.78246e+08	21.7712	5.53913e+08	深纺织A	0.516361	0.194236	4.72226e+07	0.0165591	0.332888	0.307966
000045	2014000045	2014	2014-12-31	A	1.10177e+09	2.82278e+09		2.83727e+09	8.24871e+08	21.761	6.26534e+08	深纺织A	-0.0101608	0.221956	-1.13591e+08	-0.0402409	0.390314	0.292219
000045	2015000045	2015	2015-12-31	A	7.52315e+08	2.96939e+09		2.89609e+09	7.90019e+08	21.8116	7.94825e+08	深纺织A	0.0519386	0.267673	8.49723e+06	0.0028616	0.253356	0.266054
000045	2016000045	2016	2016-12-31	A	9.33857e+08	4.11959e+09		3.54449e+09	7.23685e+08	22.139	6.79467e+08	深纺织A	0.387349	0.164936	-8.72706e+07	-0.0211843	0.226687	0.175669
000045	2017000045	2017	2017-12-31	A	1.16505e+09	4.19575e+09		4.15767e+09	6.56133e+08	22.1573	6.72727e+08	深纺织A	0.0184874	0.160336	7.36617e+07	0.0175563	0.277674	0.156381
000045	2018000045	2018	2018-12-31	A	1.14176e+09	4.6192e+09		4.40747e+09	9.87876e+08	22.2535	1.15972e+09	深纺织A	0.100925	0.251066	-6.23027e+07	-0.0134878	0.247177	0.213863
000045	2019000045	2019	2019-12-31	A	4.09565e+08	4.5314e+09		4.5753e+09	9.03229e+08	22.2343	6.76784e+08	深纺织A	-0.0190084	0.149354	-1.85267e+07	-0.00408851	0.0903837	0.199327
000045	2020000045	2020	2020-12-31	A	2.79087e+08	4.96955e+09		4.75047e+09	7.90184e+08	22.3266	1.07023e+09	深纺织A	0.0966915	0.215358	4.34976e+07	0.00875284	0.0561595	0.159005
000045	2021000045	2021	2021-12-31	A	3.02473e+08	5.49665e+09		5.2331e+09	2.42474e+09	22.4274	1.53282e+09	深纺织A	0.106066	0.278864	7.51147e+07	0.0136655	0.0550286	0.441131
000048	2006000048	2006	2006-12-31	A	4.86966e+07	8.74537e+08		3.18559e+09	4.0824e+08	20.5892	9.99249e+08	康达尔A	-0.840896	1.1426	-9.27666e+07	-0.106075	0.0556827	0.466807
000048	2007000048	2007	2007-12-31	A	1.63008e+08	1.13116e+09		1.00285e+09	3.40527e+08	20.8465	1.30955e+09	*ST 康达	0.293434	1.15771	3.00058e+07	0.0265266	0.144107	0.301043
000048	2008000048	2008	2008-12-31	A	1.57535e+08	1.25617e+09		1.19366e+09	3.59693e+08	20.9513	1.39143e+09	ST 康达尔	0.110518	1.10768	4.17832e+07	0.0332624	0.125409	0.286341
000048	2009000048	2009	2009-12-31	A	1.15439e+08	8.66078e+08		1.06112e+09	3.27192e+08	20.5795	8.6646e+08	ST 康达尔	-0.310541	1.00044	5.41887e+07	0.062568	0.133289	0.377786
000048	2010000048	2010	2010-12-31	A	4.93725e+07	7.90603e+08		8.2834e+08	3.1722e+08	20.4883	8.14444e+08	ST 康达尔	-0.0871448	1.03016	-2.51274e+07	-0.0317826	0.0624491	0.401238
000048	2011000048	2011	2011-12-31	A	5.53268e+08	1261131991		1.02587e+09	3.06859e+08	20.9553	8.17691e+08	ST 康达尔	0.595151	0.648379	4.92e+08	0.390126	0.438707	0.243321
000048	2012000048	2012	2012-12-31	A	3.22635e+08	1.21173e+09		1.23643e+09	3.20501e+08	20.9153	7.17854e+08	康达尔	-0.0391696	0.592418	3.02632e+07	0.0249751	0.266259	0.264498
000048	2013000048	2013	2013-12-31	A	2.03407e+08	1.33057e+09		1.27115e+09	3.85367e+08	21.0089	8.46856e+08	康达尔	0.0980674	0.636463	-9.9382e+06	-0.00746915	0.152872	0.289626
000048	2014000048	2014	2014-12-31	A	7.04405e+08	1.98294e+09		1.65675e+09	3.63863e+08	21.4078	1.37827e+09	康达尔	0.490298	0.695063	1.20169e+08	0.0606014	0.355233	0.183497
000048	2015000048	2015	2015-12-31	A	8.77745e+08	1.9408e+09		1.96187e+09	3.39217e+08	21.3864	1.13846e+09	康达尔	-0.02125	0.58659	2.09776e+08	0.108088	0.452259	0.174782
000048	2016000048	2016	2016-12-31	A	2.85903e+08	1.95974e+09		1.95027e+09	3.52558e+08	21.3961	1.13368e+09	康达尔	0.00975659	0.578484	6.00485e+06	0.00306411	0.145888	0.179901
000048	2017000048	2017	2017-12-31	A	1.20061e+09	3.90478e+09		2.93226e+09	6.23476e+08	22.0855	3.19603e+09	康达尔	0.992501	0.818492	-1.38757e+08	-0.0355353	0.307473	0.15967
000048	2018000048	2018	2018-12-31	A	1.78799e+09	5.1825e+09		4.54364e+09	6.53005e+08	22.3686	3.95712e+09	*ST 康达	0.327222	0.763554	4.49539e+08	0.0867417	0.345006	0.126002
000048	2019000048	2019	2019-12-31	A	1.50503e+09	6.47199e+09		5.82725e+09	5.05784e+08	22.5908	4.09426e+09	康达尔	0.248816	0.632612	1.15825e+09	0.178963	0.232545	0.0781497
000048	2020000048	2020	2020-12-31	A	3.5405e+09	9.90375e+09		8.18787e+09	5.38178e+08	23.0162	7.12253e+09	京基智农	0.530248	0.719174	8.77714e+08	0.0886244	0.357491	0.0543408
000048	2021000048	2021	2021-12-31	A	3.52696e+09	1.48326e+10		1.23682e+10	3.19586e+09	23.4201	1.22734e+10	京基智农	0.497671	0.827464	3.98589e+08	0.0268726	0.237785	0.215462
000049	2006000049	2006	2006-12-31	A	6.26098e+07	6.09737e+08		7.72115e+09	1.22732e+08	20.2285	3.64187e+08	德赛电池	-0.958892	0.597285	2.86509e+07	0.046989	0.102683	0.201286
000049	2007000049	2007	2007-12-31	A	6.02744e+07	6.57017e+08		6.33377e+08	1.14771e+08	20.3032	4.43354e+08	德赛电池	0.0775422	0.674799	4.8625e+06	0.00740086	0.0917395	0.174685
000049	2008000049	2008	2008-12-31	A	9.39994e+07	611818377		6.34418e+08	1.19645e+08	20.2319	4.00002e+08	德赛电池	-0.0687944	0.653792	-1.5186e+06	-0.0024821	0.153639	0.195556
000049	2009000049	2009	2009-12-31	A	9.105e+07	6.54664e+08		6.33241e+08	1.17046e+08	20.2996	4.80752e+08	德赛电池	0.0700299	0.734349	-3.95303e+07	-0.0603827	0.139079	0.178788
000049	2010000049	2010	2010-12-31	A	1.24569e+08	8.50322e+08		7.52493e+08	1.28607e+08	20.5611	5.72052e+08	德赛电池	0.298868	0.672747	8.76732e+07	0.103106	0.146497	0.151245
000049	2011000049	2011	2011-12-31	A	1.00126e+08	1.41929e+09		1.1348e+09	1.31449e+08	21.0734	9.91893e+08	德赛电池	0.669116	0.698867	1.57033e+08	0.110642	0.0705469	0.0926164
000049	2012000049	2012	2012-12-31	A	2.93344e+08	1.86127e+09		1.64028e+09	1.12513e+08	21.3445	1.39706e+09	德赛电池	0.31141	0.750595	1.7073e+08	0.0917279	0.157604	0.06045
000049	2013000049	2013	2013-12-31	A	3.35928e+08	3.37109e+09		2.61618e+09	1.18731e+08	21.9385	2.71872e+09	德赛电池	0.811183	0.806481	2.75037e+08	0.0815868	0.0996497	0.0352202
000049	2014000049	2014	2014-12-31	A	1.15285e+09	4.6756e+09		4.02335e+09	1.6244e+08	22.2656	3.75712e+09	德赛电池	0.38697	0.803558	3.12881e+08	0.0669178	0.246566	0.0347421
000049	2015000049	2015	2015-12-31	A	5.25371e+08	3.40257e+09		4.03909e+09	1.77875e+08	21.9478	2.20477e+09	德赛电池	-0.272271	0.647971	3.08095e+08	0.0905475	0.154404	0.0522766
000049	2016000049	2016	2016-12-31	A	4.84379e+08	5.14579e+09		4.27418e+09	2.26928e+08	22.3614	3.64569e+09	德赛电池	0.512323	0.708479	3.49687e+08	0.0679559	0.0941311	0.0440996
000049	2017000049	2017	2017-12-31	A	2.68111e+08	7.61907e+09		6.38243e+09	6.60446e+08	22.7539	5.80385e+09	德赛电池	0.48064	0.761753	3.6377e+08	0.0477447	0.0351895	0.0866833
000049	2018000049	2018	2018-12-31	A	3.16668e+08	8822025314		8.22055e+09	6.86493e+08	22.9005	6.55738e+09	德赛电池	0.157888	0.743297	5.25615e+08	0.0595799	0.0358951	0.0778159
000049	2019000049	2019	2019-12-31	A	7.14068e+08	8.77016e+09		8.79609e+09	8.59926e+08	22.8946	5.9089e+09	德赛电池	-0.00587959	0.673751	6.69838e+08	0.076377	0.0814202	0.0980514
000049	2020000049	2020	2020-12-31	A	5.51704e+08	9.03929e+09		8.90472e+09	9.27369e+08	22.9248	6.21696e+09	德赛电池	0.0306877	0.687771	7.40277e+08	0.0818955	0.061034	0.102593
000049	2021000049	2021	2021-12-31	A	2.71025e+08	1.07769e+10		9.90811e+09	8.52465e+08	23.1007	7.3476e+09	德赛电池	0.192233	0.681789	7.93945e+08	0.0736707	0.0251486	0.0791009
000050	2006000050	2006	2006-12-31	A	1.22356e+08	1.55062e+09		6.16378e+09	5.37722e+08	21.1619	6.82946e+08	深天马A	-0.856117	0.440434	9.48825e+07	0.06119	0.0789078	0.346779
000050	2007000050	2007	2007-12-31	A	7.16927e+08	4.67744e+09		3.11403e+09	5.10361e+08	22.266	2.40086e+09	深天马A	2.0165	0.513285	8.53541e+07	0.018248	0.153273	0.109111
000050	2008000050	2008	2008-12-31	A	3.12284e+08	5.02323e+09		4.85034e+09	3.74408e+09	22.3373	3.02661e+09	深天马A	0.0739259	0.602524	-7.10639e+07	-0.0141471	0.0621679	0.745353
000050	2009000050	2009	2009-12-31	A	1.18783e+09	6.47607e+09		5.74965e+09	3.41642e+09	22.5914	4.37739e+09	深天马A	0.289225	0.675933	-3.09901e+08	-0.0478532	0.183419	0.527545
000050	2010000050	2010	2010-12-31	A	871651809	7971514291		7.22379e+09	4995034450	22.7991	5480834561	深天马A	0.230918	0.687552	140605462	0.0176385	0.109346	0.62661
000050	2011000050	2011	2011-12-31	A	706557839	8052164501		8011839396	4574048642	22.8092	5133254608	深天马A	0.0101173	0.6375	257435132	0.0319709	0.0877476	0.568052
000050	2012000050	2012	2012-12-31	A	472176166	7803188441		7927676471	4412502695	22.7778	4747076450	深天马A	-0.0309204	0.608351	137560832	0.0176288	0.0605107	0.565474
000050	2013000050	2013	2013-12-31	A	955188987	7976761304		7.88997e+09	3986723070	22.7998	4691036842	深天马A	0.0222438	0.588088	285538393	0.0357963	0.119746	0.499792
000050	2014000050	2014	2014-12-31	A	833571561	15692498583		1.18346e+10	7816029519	23.4764	7131382946	深天马A	0.967277	0.454445	686930624	0.0437745	0.0531191	0.498074
000050	2015000050	2015	2015-12-31	A	7341522190	21628692218		1.86606e+10	6845571380	23.7973	8380358043	深天马A	0.378282	0.387465	555573174	0.0256869	0.339434	0.316504
000050	2016000050	2016	2016-12-31	A	4.4632e+09	2.16793e+10		2.1654e+10	6.26813e+09	23.7996	7.92038e+09	深天马A	0.00234152	0.365342	5.69177e+08	0.0262544	0.205873	0.289129
000050	2017000050	2017	2017-12-31	A	4.29028e+09	2.96523e+10		2.56658e+10	6.62212e+09	24.1128	1.51775e+10	深天马A	0.367766	0.511848	8.07204e+08	0.0272224	0.144686	0.223326
000050	2018000050	2018	2018-12-31	A	3.68702e+09	6.0037e+10		4.48446e+10	2.92498e+10	24.8182	3.40323e+10	深天马A	1.0247	0.566855	9.83879e+08	0.0163879	0.0614124	0.487196
000050	2019000050	2019	2019-12-31	A	3.21924e+09	6.5451e+10		6.2744e+10	2.82459e+10	24.9046	3.87438e+10	深天马A	0.090178	0.591951	8.29365e+08	0.0126715	0.0491855	0.431558
000050	2020000050	2020	2020-12-31	A	4.54792e+09	7.35578e+10		6.95044e+10	2.67047e+10	25.0213	3.99895e+10	深天马A	0.123861	0.543647	1.47452e+09	0.0200458	0.0618279	0.363044
000050	2021000050	2021	2021-12-31	A	4.03533e+09	8.04323e+10		7.69951e+10	2.42968e+10	25.1107	4.55597e+10	深天马A	0.0934575	0.566435	1.54246e+09	0.0191771	0.0501705	0.302078
000055	2006000055	2006	2006-12-31	A	1.23714e+08	1.12501e+09		4.07787e+10	4.66833e+08	20.8411	6.95524e+08	方大A	-0.986013	0.61824	7.18748e+06	0.00638883	0.109967	0.41496
000055	2007000055	2007	2007-12-31	A	1.71608e+08	1.3169e+09		1.22096e+09	2.90883e+08	20.9985	6.63341e+08	方大A	0.170575	0.503713	2.34981e+07	0.0178434	0.130312	0.220884
000055	2008000055	2008	2008-12-31	A	2.11638e+08	1.39557e+09		1.35624e+09	2.73756e+08	21.0566	7.68251e+08	方大A	0.0597364	0.550492	1.92225e+07	0.0137739	0.15165	0.196161
000055	2009000055	2009	2009-12-31	A	2.25639e+08	1.48281e+09		1.43919e+09	2.5925e+08	21.1172	7.68404e+08	方大A	0.0625143	0.518206	3.69369e+07	0.02491	0.152169	0.174837
000055	2010000055	2010	2010-12-31	A	5.06296e+08	1.99116e+09		1.73699e+09	2.40555e+08	21.412	8.96833e+08	方大集团	0.342826	0.450407	4.82861e+07	0.0242502	0.254272	0.120811
000055	2011000055	2011	2011-12-31	A	3.2478e+08	2.16333e+09		2.07724e+09	3.16775e+08	21.4949	1.01127e+09	方大集团	0.0864643	0.46746	5.93801e+07	0.0274485	0.15013	0.14643
000055	2012000055	2012	2012-12-31	A	2.78284e+08	2.3278e+09		2.24556e+09	3.41556e+08	21.5682	1.16948e+09	方大集团	0.0760298	0.502397	6.44324e+06	0.00276795	0.119548	0.146729
000055	2013000055	2013	2013-12-31	A	3.33877e+08	2.59956e+09		2.46368e+09	4.6293e+08	21.6786	1.38349e+09	方大集团	0.116743	0.5322	8.14008e+07	0.0313133	0.128436	0.17808
000055	2014000055	2014	2014-12-31	A	2.12431e+08	3.66272e+09		3.13114e+09	4.89715e+08	22.0215	2.36219e+09	方大集团	0.408978	0.644927	9.26893e+07	0.0253062	0.0579981	0.133702
000055	2015000055	2015	2015-12-31	A	4.00953e+08	4.46415e+09		4.06343e+09	4.62649e+08	22.2193	3.1301e+09	方大集团	0.218807	0.701165	6.82154e+07	0.0152807	0.0898163	0.103637
000055	2016000055	2016	2016-12-31	A	1.09523e+09	6.78705e+09		5.6256e+09	5.06819e+08	22.6383	4.48474e+09	方大集团	0.520346	0.660779	6.5599e+08	0.0966532	0.16137	0.0746744
000055	2017000055	2017	2017-12-31	A	1.1804e+09	7.62542e+09		7.20624e+09	4.68118e+08	22.7548	4.38648e+09	方大集团	0.123525	0.575245	1.15105e+09	0.150949	0.154798	0.0613892
000055	2018000055	2018	2018-12-31	A	1.38906e+09	1.06589e+10		9.14214e+09	4.55274e+08	23.0897	5.46367e+09	方大集团	0.397805	0.512594	2.24616e+09	0.210732	0.13032	0.0427132
000055	2019000055	2019	2019-12-31	A	1.20981e+09	1.137e+10		1.10144e+10	4.77333e+08	23.1542	6.13876e+09	方大集团	0.0667155	0.53991	3.46762e+08	0.030498	0.106404	0.0419819
000055	2020000055	2020	2020-12-31	A	1.45984e+09	1.18669e+10		1.16184e+10	4.83162e+08	23.197	6.41946e+09	方大集团	0.0437022	0.540957	3.81777e+08	0.0321717	0.123018	0.0407152
000055	2021000055	2021	2021-12-31	A	1.28756e+09	1.22613e+10		1.20641e+10	6.63414e+08	23.2297	6.67013e+09	方大集团	0.0332423	0.543997	2.26799e+08	0.0184971	0.10501	0.0541062
000059	2006000059	2006	2006-12-31	A	4.34864e+08	4.48066e+09		8.371e+09	3.55204e+09	22.223	2.67355e+09	辽通化工	-0.63457	0.596686	8.93143e+07	0.0199333	0.0970536	0.792749
000059	2007000059	2007	2007-12-31	A	4.64145e+09	8.97971e+09		6.73018e+09	3.78247e+09	22.9182	3.30556e+09	辽通化工	1.0041	0.368114	2.401e+08	0.026738	0.516882	0.421224
000059	2008000059	2008	2008-12-31	A	4.58731e+09	1.67628e+10		1.28713e+10	3.52262e+09	23.5424	10741495444	辽通化工	0.866745	0.640793	3.8484e+08	0.022958	0.27366	0.210145
000059	2009000059	2009	2009-12-31	A	7.11618e+08	2.20538e+10		1.94083e+10	5.02189e+09	23.8168	1.54966e+10	辽通化工	0.31564	0.702672	2.07361e+08	0.00940248	0.0322673	0.22771
000059	2010000059	2010	2010-12-31	A	2.31801e+09	2.65364e+10		2.42951e+10	1.69075e+10	24.0018	1.99191e+10	辽通化工	0.203256	0.750634	4.12658e+08	0.0155506	0.0873519	0.637145
000059	2011000059	2011	2011-12-31	A	1.93521e+09	2.85364e+10		2.75364e+10	1.70962e+10	24.0744	2.099e+10	辽通化工	0.075366	0.735552	8.42002e+08	0.0295063	0.0678157	0.599101
000059	2012000059	2012	2012-12-31	A	4.01838e+09	3.27533e+10		3.06448e+10	1.85614e+10	24.2123	2.53648e+10	辽通化工	0.147773	0.774421	1.99334e+07	0.000608593	0.122686	0.566702
000059	2013000059	2013	2013-12-31	A	2.6441e+09	2.8444e+10		3.05987e+10	1.67774e+10	24.0712	2.12128e+10	辽通化工	-0.131567	0.745773	-1.61987e+08	-0.00569492	0.092958	0.589841
000059	2014000059	2014	2014-12-31	A	4.98907e+09	3.45976e+10		3.15208e+10	1.76337e+10	24.2671	2.51174e+10	华锦股份	0.21634	0.725987	-1.4861e+09	-0.0429537	0.144203	0.509679
000059	2015000059	2015	2015-12-31	A	3.19723e+09	2.99203e+10		3.22589e+10	1.49625e+10	24.1218	2.07029e+10	*ST 华锦	-0.135192	0.691936	3.62531e+08	0.0121165	0.106858	0.500078
000059	2016000059	2016	2016-12-31	A	4.1028e+09	3.13706e+10		3.06454e+10	1.43454e+10	24.1691	2.02865e+10	华锦股份	0.0484729	0.646672	1.84814e+09	0.0589132	0.130785	0.457287
000059	2017000059	2017	2017-12-31	A	6.33343e+09	3.09681e+10		3.11694e+10	1.39848e+10	24.1562	1.83038e+10	华锦股份	-0.0128292	0.591054	1.94115e+09	0.0626823	0.204514	0.451586
000059	2018000059	2018	2018-12-31	A	8.6504e+09	3.24607e+10		3.17144e+10	1.3513e+10	24.2033	1.87277e+10	华锦股份	0.0481956	0.576934	1.12374e+09	0.0346184	0.266489	0.416288
000059	2019000059	2019	2019-12-31	A	7.11574e+09	2.93592e+10		3.09099e+10	1.39808e+10	24.1029	1.52131e+10	华锦股份	-0.0955456	0.51817	1.04898e+09	0.035729	0.242368	0.476198
000059	2020000059	2020	2020-12-31	A	7.76694e+09	2.78997e+10		2.86294e+10	1.27704e+10	24.0519	1.37877e+10	华锦股份	-0.0497135	0.494189	3.44982e+08	0.0123651	0.278388	0.457726
000059	2021000059	2021	2021-12-31	A	9.56895e+09	3.21159e+10		3.00078e+10	1.20996e+10	24.1926	1.72318e+10	华锦股份	0.151121	0.53655	9.37189e+08	0.0291815	0.297951	0.376748
000060	2006000060	2006	2006-12-31	A	1.41805e+09	7.19787e+09		1.96569e+10	1.92096e+09	22.6971	3.87313e+09	中金岭南	-0.775878	0.538094	1.13835e+09	0.158151	0.197009	0.266878
000060	2007000060	2007	2007-12-31	A	1.32582e+09	7.93413e+09		7.566e+09	2.17376e+09	22.7944	4.17067e+09	中金岭南	0.102289	0.525661	1.21471e+09	0.153099	0.167103	0.273976
000060	2008000060	2008	2008-12-31	A	8.58895e+08	7.91996e+09		7.92705e+09	2.56233e+09	22.7927	3.94433e+09	中金岭南	-0.0017863	0.498024	4.05445e+08	0.0511928	0.108447	0.323528
000060	2009000060	2009	2009-12-31	A	1.59285e+09	1.1647e+10		9.78349e+09	3.86082e+09	23.1783	6.92097e+09	中金岭南	0.470589	0.594227	5.19942e+08	0.0446417	0.13676	0.331486
000060	2010000060	2010	2010-12-31	A	1.49765e+09	1.45709e+10		1.31089e+10	4.2253e+09	23.4023	8.94361e+09	中金岭南	0.25104	0.6138	9.49988e+08	0.0651977	0.102784	0.289982
000060	2011000060	2011	2011-12-31	A	1.19787e+09	1.40424e+10		1.43066e+10	4.02993e+09	23.3653	7.38047e+09	中金岭南	-0.0362695	0.525585	1.0936e+09	0.0778782	0.0853036	0.286983
000060	2012000060	2012	2012-12-31	A	1.19052e+09	1.40732e+10		1.40578e+10	3.93618e+09	23.3675	6.98012e+09	中金岭南	0.00219198	0.495988	5.33992e+08	0.037944	0.0845947	0.279693
000060	2013000060	2013	2013-12-31	A	1.24734e+09	1.44497e+10		1.42614e+10	4.02385e+09	23.3939	8.11244e+09	中金岭南	0.0267519	0.561427	4.21062e+08	0.0291399	0.0863229	0.278473
000060	2014000060	2014	2014-12-31	A	8.67733e+08	1.42158e+10		1.43327e+10	4.50675e+09	23.3776	7.68786e+09	中金岭南	-0.0161858	0.540798	5.5073e+08	0.0387407	0.0610401	0.317025
000060	2015000060	2015	2015-12-31	A	1.17084e+09	1.58828e+10		1.50493e+10	4.94977e+09	23.4885	7.99286e+09	中金岭南	0.117268	0.503239	2.60721e+08	0.0164152	0.0737176	0.311643
000060	2016000060	2016	2016-12-31	A	1.6892e+09	1.69691e+10		1.6426e+10	5.08428e+09	23.5547	8.75316e+09	中金岭南	0.0683927	0.515829	3.41911e+08	0.020149	0.0995456	0.29962
000060	2017000060	2017	2017-12-31	A	2.33239e+09	1.88688e+10		1.7919e+10	5.42062e+09	23.6608	8.46329e+09	中金岭南	0.111953	0.448532	1.09355e+09	0.0579555	0.123611	0.287279
000060	2018000060	2018	2018-12-31	A	3.24975e+09	1.95063e+10		1.91876e+10	5.97606e+09	23.694	8.78938e+09	中金岭南	0.0337853	0.450591	9.09578e+08	0.0466299	0.1666	0.306365
000060	2019000060	2019	2019-12-31	A	2.74632e+09	2.03206e+10		1.99135e+10	7.23536e+09	23.7349	8.95677e+09	中金岭南	0.0417439	0.440773	8.71388e+08	0.042882	0.13515	0.356061
000060	2020000060	2020	2020-12-31	A	1.68953e+09	2.43483e+10		2.23345e+10	7.44366e+09	23.9157	1.15068e+10	中金岭南	0.198209	0.47259	1.09984e+09	0.0451712	0.06939	0.305715
000060	2021000060	2021	2021-12-31	A	1.78272e+09	27604131314		2.59762e+10	7.72724e+09	24.0412	1.38403e+10	中金岭南	0.133718	0.501386	1.22111e+09	0.0442366	0.0645815	0.279931
000063	2006000063	2006	2006-12-31	A	4311060000	25916949000		26760540157	2591858000	23.9782	14676146000	中兴通讯	-0.0611206	0.566276	943993000	0.0364238	0.166341	0.100006
000063	2007000063	2007	2007-12-31	A	6483170000	39173096000		32545022500	3038063000	24.3913	26284688000	中兴通讯	0.511486	0.670988	1451451000	0.0370522	0.165501	0.0775548
000063	2008000063	2008	2008-12-31	A	11480406000	50865921000		45019508500	4103076000	24.6525	35682374000	中兴通讯	0.298491	0.701499	1911935000	0.0375877	0.225699	0.0806645
000063	2009000063	2009	2009-12-31	A	14496808000	68342322000		59604121500	4714533000	24.9478	50393456000	中兴通讯	0.343578	0.737368	2695661000	0.0394435	0.212121	0.0689841
000063	2010000063	2010	2010-12-31	A	15383207000	84152357000		76247339500	6523505000	25.1559	59190359000	中兴通讯	0.231336	0.703371	3476482000	0.0413118	0.182802	0.0775202
000063	2011000063	2011	2011-12-31	A	21471967000	105368114000		94760235500	7003824000	25.3807	79079339000	中兴通讯	0.252111	0.750505	2243093000	0.0212882	0.203781	0.0664701
000063	2012000063	2012	2012-12-31	A	24126423000	107446306000		106407210000	7096624000	25.4003	84807576000	中兴通讯	0.0197232	0.789302	-2604621000	-0.0242411	0.224544	0.0660481
000063	2013000063	2013	2013-12-31	A	20903035000	100079497000		103762901500	7449476000	25.3292	76453808000	中兴通讯	-0.0685627	0.763931	1433636000	0.014325	0.208864	0.0744356
000063	2014000063	2014	2014-12-31	A	18115874000	106214196000		103146846500	7348292000	25.3887	79921692000	中兴通讯	0.0612983	0.752458	2727730000	0.0256814	0.17056	0.0691837
000063	2015000063	2015	2015-12-31	A	28025009000	120893897000		113554046500	7692175000	25.5182	77545292000	中兴通讯	0.138208	0.641433	3740270000	0.0309385	0.231815	0.0636275
000063	2016000063	2016	2016-12-31	A	32349914000	141640910000		131267403500	7516241000	25.6766	100755820000	中兴通讯	0.171613	0.711347	-1407869000	-0.00993971	0.228394	0.0530655
000063	2017000063	2017	2017-12-31	A	33407879000	143962215000		142801562500	8694456000	25.6928	98582068000	中兴通讯	0.0163887	0.684777	5386342000	0.037415	0.23206	0.060394
000063	2018000063	2018	2018-12-31	A	24289798000	129350749000		136656482000	8898068000	25.5858	96390074000	中兴通讯	-0.101495	0.745184	-6949340000	-0.0537248	0.187782	0.0687902
000063	2019000063	2019	2019-12-31	A	33309347000	141202135000		135276442000	9383488000	25.6735	103247837000	中兴通讯	0.0916221	0.731206	5776669000	0.0409106	0.235898	0.0664543
000063	2020000063	2020	2020-12-31	A	35659832000	150634906000		145918520500	11913942000	25.7381	104512400000	中兴通讯	0.0668033	0.693813	4721692000	0.0313453	0.23673	0.0790915
000063	2021000063	2021	2021-12-31	A	50713310000	168763425000		159699165500	11437011000	25.8518	115475765000	中兴通讯	0.120347	0.684246	7035890000	0.0416908	0.300499	0.0677695
000066	2006000066	2006	2006-12-31	A	6.1794e+08	2.25904e+09		8.55112e+10	7.01197e+08	21.5382	5.95161e+08	长城电脑	-0.986614	0.263458	6.04531e+07	0.0267606	0.273541	0.310396
000066	2007000066	2007	2007-12-31	A	2.71915e+08	3.29282e+09		2.77593e+09	5.99399e+08	21.915	1.53888e+09	长城电脑	0.457621	0.467344	9.81755e+07	0.029815	0.0825782	0.182032
000066	2008000066	2008	2008-12-31	A	3.7403e+08	2.55105e+09		2.92194e+09	3.53981e+08	21.6598	1.37579e+09	长城电脑	-0.225268	0.539303	1.18239e+07	0.00463492	0.146618	0.138759
000066	2009000066	2009	2009-12-31	A	2.36422e+09	2.74454e+10		1.49982e+10	3.37018e+09	24.0355	1.92146e+10	长城电脑	9.75847	0.700102	6.47319e+08	0.0235857	0.0861425	0.122796
000066	2010000066	2010	2010-12-31	A	1.75927e+09	3.29248e+10		3.01851e+10	3.42296e+09	24.2175	2.2206e+10	长城电脑	0.199644	0.674447	8.34655e+08	0.0253504	0.0534329	0.103963
000066	2011000066	2011	2011-12-31	A	2.49754e+09	3.28003e+10		3.28625e+10	3.23918e+09	24.2137	2.25778e+10	长城电脑	-0.0037804	0.68834	4.74429e+08	0.0144642	0.0761439	0.0987547
000066	2012000066	2012	2012-12-31	A	3.55716e+09	3.91836e+10		3.5992e+10	3.97892e+09	24.3915	2.8938e+10	长城电脑	0.194612	0.738523	9.54517e+07	0.00243601	0.0907817	0.101545
000066	2013000066	2013	2013-12-31	A	2.87887e+09	3.92255e+10		3.92046e+10	3.69879e+09	24.3926	3.05375e+10	长城电脑	0.00106948	0.77851	-7.6287e+08	-0.0194483	0.0733928	0.0942956
000066	2014000066	2014	2014-12-31	A	3.64056e+09	4.05517e+10		3.98886e+10	3.57661e+09	24.4258	3.20826e+10	长城电脑	0.0338095	0.791154	-3.39799e+08	-0.00837939	0.0897758	0.0881988
000066	2015000066	2015	2015-12-31	A	3.68746e+09	3.94561e+10		4.00039e+10	3.65648e+09	24.3985	3.07529e+10	长城电脑	-0.0270187	0.779422	-1.9481e+08	-0.00493738	0.0934573	0.0926721
000066	2016000066	2016	2016-12-31	A	3.97688e+08	4.08609e+10		4.01585e+10	5.63037e+08	24.4334	3.13557e+10	长城电脑	0.0356044	0.767378	2.14633e+08	0.00525277	0.00973273	0.0137794
000066	2017000066	2017	2017-12-31	A	3.00243e+09	1.52016e+10		2.80312e+10	1.85973e+09	23.4447	7.643e+09	中国长城	-0.627967	0.502777	6.96085e+08	0.0457903	0.197508	0.122338
000066	2018000066	2018	2018-12-31	A	3.37639e+09	1.60022e+10		1.56019e+10	1.91959e+09	23.496	9.3518e+09	中国长城	0.0526682	0.584406	1.05637e+09	0.0660137	0.210995	0.119958
000066	2019000066	2019	2019-12-31	A	3.97928e+09	2.16707e+10		1.88365e+10	2.78157e+09	23.7992	1.302e+10	中国长城	0.354231	0.600809	1.16586e+09	0.0537991	0.183625	0.128356
000066	2020000066	2020	2020-12-31	A	4.70616e+09	2.75303e+10		2.46005e+10	2.8997e+09	24.0386	1.81832e+10	中国长城	0.27039	0.660481	9.74585e+08	0.0354005	0.170945	0.105328
000066	2021000066	2021	2021-12-31	A	3.87812e+09	3.27107e+10		3.01205e+10	3.9696e+09	24.211	2.19474e+10	中国长城	0.188174	0.670954	6.82489e+08	0.0208644	0.118558	0.121355
000070	2006000070	2006	2006-12-31	A	1.98664e+08	1.00753e+09		1.68591e+10	278102495	20.7308	3.73211e+08	特发信息	-0.969199	0.370422	2.7339e+06	0.00271347	0.197179	0.276024
000070	2007000070	2007	2007-12-31	A	1.39007e+08	9.73556e+08		9.90542e+08	2.21792e+08	20.6965	3.25672e+08	特发信息	-0.0337184	0.334518	1.15113e+07	0.0118239	0.142783	0.227816
000070	2008000070	2008	2008-12-31	A	3.32793e+08	1.12711e+09		1.05033e+09	1.46274e+08	20.8429	4.35099e+08	特发信息	0.15772	0.386032	3.51665e+07	0.0312007	0.295264	0.129778
000070	2009000070	2009	2009-12-31	A	2.70372e+08	1.22779e+09		1.17745e+09	1.548e+08	20.9285	4.92978e+08	特发信息	0.0893319	0.401516	4.0553e+07	0.0330292	0.22021	0.12608
000070	2010000070	2010	2010-12-31	A	3.56268e+08	1.59635e+09		1.41207e+09	2.03886e+08	21.191	7.25363e+08	特发信息	0.300179	0.454388	6.26036e+07	0.0392167	0.223176	0.12772
000070	2011000070	2011	2011-12-31	A	3.1318e+08	1.82034e+09		1.70834e+09	5.12756e+08	21.3223	9.02234e+08	特发信息	0.140313	0.495641	4.19205e+07	0.0230289	0.172045	0.281682
000070	2012000070	2012	2012-12-31	A	2.48699e+08	1.99167e+09		1.906e+09	3.35019e+08	21.4122	1.01423e+09	特发信息	0.0941213	0.509238	5.46241e+07	0.0274263	0.124869	0.16821
000070	2013000070	2013	2013-12-31	A	2.18062e+08	2.25347e+09		2.12257e+09	4.24144e+08	21.5357	1.0879e+09	特发信息	0.131445	0.482769	6.44019e+07	0.028579	0.0967675	0.188218
000070	2014000070	2014	2014-12-31	A	2.91221e+08	2.60814e+09		2.4308e+09	4.78883e+08	21.6819	1.34669e+09	特发信息	0.157389	0.51634	7.08109e+07	0.02715	0.111659	0.183611
000070	2015000070	2015	2015-12-31	A	5.09675e+08	3.96462e+09		3.28638e+09	5.31716e+08	22.1007	2.55516e+09	特发信息	0.520095	0.64449	-2.84969e+08	-0.0718782	0.128556	0.134115
000070	2016000070	2016	2016-12-31	A	6.10689e+08	4.76645e+09		4.36553e+09	5.85285e+08	22.2849	3.20496e+09	特发信息	0.202249	0.6724	1.37332e+08	0.0288122	0.128122	0.122793
000070	2017000070	2017	2017-12-31	A	8.50745e+08	5.85309e+09		5.30977e+09	575190313	22.4902	4.02796e+09	特发信息	0.227975	0.688177	2.41317e+08	0.041229	0.14535	0.0982713
000070	2018000070	2018	2018-12-31	A	9.59223e+08	7.21936e+09		6.53622e+09	6.96872e+08	22.7	5.01659e+09	特发信息	0.233427	0.694881	3.01553e+08	0.0417701	0.132868	0.0965282
000070	2019000070	2019	2019-12-31	A	8.34674e+08	7.08978e+09		7.15457e+09	5.82749e+08	22.6819	4.20495e+09	特发信息	-0.0179481	0.5931	3.6732e+08	0.0518098	0.117729	0.0821956
000070	2020000070	2020	2020-12-31	A	3.0055e+09	1.00856e+10		8.5877e+09	5.63351e+08	23.0344	7.11073e+09	特发信息	0.422558	0.705036	5.83101e+07	0.0057815	0.297999	0.0558568
000070	2021000070	2021	2021-12-31	A	1.81805e+09	8.32383e+09		9.20473e+09	5.12581e+08	22.8424	5.8033e+09	特发信息	-0.174684	0.697191	-6.02184e+08	-0.0723446	0.218415	0.0615799
000100	2006000100	2006	2006-12-31	A	4114464000	21961243000		1.51425e+10	3609226000	23.8125	17501337000	TCL集团	1.63836	0.796919	-3721224479	-0.169445	0.187351	0.164345
000100	2007000100	2007	2007-12-31	A	4474201000	20659777000		21310510000	2786283000	23.7515	15008937000	*ST TCL	-0.0592619	0.726481	328451000	0.0158981	0.216566	0.134865
000100	2008000100	2008	2008-12-31	A	6697267000	23192668000		21926222500	2730319000	23.8671	16981188000	TCL集团	0.1226	0.732179	440522000	0.018994	0.288767	0.117723
000100	2009000100	2009	2009-12-31	A	9641985000	30234449000		26713558500	3069053000	24.1322	21806012000	TCL集团	0.303621	0.721231	703545000	0.0232696	0.318907	0.101508
000100	2010000100	2010	2010-12-31	A	25946369000	53478057000		41856253000	2880509000	24.7025	35385614000	TCL集团	0.768779	0.661685	472404000	0.0088336	0.485178	0.0538634
000100	2011000100	2011	2011-12-31	A	21368378000	74014316000		63746186500	10559244000	25.0275	54731168000	TCL集团	0.384013	0.739467	1671051000	0.0225774	0.288706	0.142665
000100	2012000100	2012	2012-12-31	A	17798178000	79744793000		76879554500	21335520000	25.1021	59511913000	TCL集团	0.0774239	0.74628	1272710000	0.0159598	0.223189	0.267547
000100	2013000100	2013	2013-12-31	A	12317735000	78080637000		78912715000	20361131000	25.081	58122544000	TCL集团	-0.0208685	0.744391	2884689000	0.036945	0.157757	0.260771
000100	2014000100	2014	2014-12-31	A	15790991000	92876886000		85478761500	20251181000	25.2545	66016391000	TCL集团	0.1895	0.710795	4232727000	0.0455735	0.170021	0.218043
000100	2015000100	2015	2015-12-31	A	15340415000	111754821000		102315853500	26042144000	25.4396	74125380000	TCL集团	0.203258	0.663286	3230009000	0.0289026	0.137268	0.233029
000100	2016000100	2016	2016-12-31	A	26394913000	147136786000		129445803500	37720508000	25.7146	101390005000	TCL集团	0.316603	0.689087	2137540000	0.0145276	0.17939	0.256364
000100	2017000100	2017	2017-12-31	A	27459453000	160293984000		153715385000	32597979000	25.8003	106151048000	TCL集团	0.0894215	0.662227	3544702000	0.0221138	0.171307	0.203364
000100	2018000100	2018	2018-12-31	A	26801343000	192763943000		176528963500	35983131000	25.9847	131892270000	TCL集团	0.202565	0.684216	4065198000	0.021089	0.139037	0.186669
000100	2019000100	2019	2019-12-31	A	18648185000	164844885000		178804414000	45459070000	25.8283	100961741000	TCL集团	-0.144835	0.612465	3657734000	0.0221889	0.113126	0.275769
000100	2020000100	2020	2020-12-31	A	21708905000	257908279000		211376582000	92829902000	26.2759	167851212000	TCL科技	0.564551	0.650817	5065204000	0.0196396	0.084173	0.359934
000100	2021000100	2021	2021-12-31	A	31393692000	308733132000		283320705500	113579297000	26.4557	189087840000	TCL科技	0.197066	0.612464	14958968000	0.0484527	0.101686	0.367888
000153	2006000153	2006	2006-12-31	A	8.13967e+07	1.06559e+09		1.54899e+11	3.98314e+08	20.7868	4.45102e+08	丰原药业	-0.996548	0.417703	2.21469e+07	0.0207836	0.0763862	0.373795
000153	2007000153	2007	2007-12-31	A	5.95038e+07	1.08862e+09		1.07711e+09	4.524e+08	20.8082	4.49726e+08	丰原药业	0.0216076	0.413116	5.88933e+06	0.00540991	0.0546599	0.415573
000153	2008000153	2008	2008-12-31	A	1.09683e+08	1.16556e+09		1.12709e+09	4.51145e+08	20.8765	5.11466e+08	丰原药业	0.0706736	0.438817	1.51975e+07	0.0130388	0.0941039	0.387064
000153	2009000153	2009	2009-12-31	A	1.07263e+08	1.20547e+09		1.18551e+09	4.56681e+08	20.9101	5.26776e+08	丰原药业	0.0342479	0.436987	2.37072e+07	0.0196663	0.0889796	0.378839
000153	2010000153	2010	2010-12-31	A	9.64195e+07	1.27583e+09		1.24065e+09	4.77423e+08	20.9669	5.22019e+08	丰原药业	0.0583647	0.40916	4.04768e+07	0.0317258	0.0755739	0.374205
000153	2011000153	2011	2011-12-31	A	5.74327e+07	1.31823e+09		1.29703e+09	4.81218e+08	20.9996	5.52993e+08	丰原药业	0.0332322	0.419497	9.92406e+06	0.00752832	0.043568	0.365048
000153	2012000153	2012	2012-12-31	A	6.57387e+07	1.45049e+09		1.38436e+09	5.2228e+08	21.0952	6.75474e+08	丰原药业	0.10033	0.465688	1.80917e+07	0.0124729	0.0453218	0.360072
000153	2013000153	2013	2013-12-31	A	3.08929e+08	1.98102e+09		1.71575e+09	6.32198e+08	21.4069	9.26723e+08	丰原药业	0.365764	0.467801	2.71885e+07	0.0137245	0.155944	0.319127
000153	2014000153	2014	2014-12-31	A	1.67893e+08	2.23753e+09		2.10928e+09	610934017	21.5286	1.0906e+09	丰原药业	0.129484	0.487414	4.11167e+07	0.0183759	0.0750348	0.273039
000153	2015000153	2015	2015-12-31	A	1.64881e+08	2.30528e+09		2.27141e+09	5.99687e+08	21.5585	1.12104e+09	丰原药业	0.030278	0.486291	3.14678e+07	0.0136503	0.0715234	0.260136
000153	2016000153	2016	2016-12-31	A	1.5649e+08	2.49037e+09		2.39783e+09	8.43882e+08	21.6357	1.3376e+09	丰原药业	0.0802911	0.537108	4.57112e+07	0.0183552	0.0628378	0.338858
000153	2017000153	2017	2017-12-31	A	2.62403e+08	2.76771e+09		2.62904e+09	8.00117e+08	21.7413	1.54726e+09	丰原药业	0.111365	0.559038	6.53481e+07	0.0236109	0.0948084	0.289089
000153	2018000153	2018	2018-12-31	A	3.0359e+08	3.008e+09		2.88786e+09	7.58809e+08	21.8245	1.71621e+09	丰原药业	0.0868163	0.570549	6.07074e+07	0.020182	0.100928	0.252264
000153	2019000153	2019	2019-12-31	A	3.50726e+08	3.55961e+09		3.28381e+09	7.17351e+08	21.9929	2.2325e+09	丰原药业	0.183383	0.627174	8.06093e+07	0.0226455	0.0985292	0.201525
000153	2020000153	2020	2020-12-31	A	2.75336e+08	3.63621e+09		3.59791e+09	6.75177e+08	22.0142	2.18823e+09	丰原药业	0.0215172	0.601789	1.02097e+08	0.0280778	0.0757207	0.185682
000153	2021000153	2021	2021-12-31	A	2.51305e+08	3.81633e+09		3.72627e+09	7.04812e+08	22.0626	2.25863e+09	丰原药业	0.0495358	0.591833	1.09469e+08	0.0286844	0.0658499	0.184683
000157	2006000157	2006	2006-12-31	A	9.89929e+08	5.34814e+09		4.58223e+09	9.66077e+08	22.4	3.01052e+09	中联重科	0.401383	0.56291	4.82268e+08	0.0901748	0.185098	0.180638
000157	2007000157	2007	2007-12-31	A	1.05043e+09	8.53216e+09		6.94015e+09	1.07114e+09	22.8671	4.7814e+09	中联重科	0.595352	0.560398	1.33109e+09	0.156008	0.123114	0.125542
000157	2008000157	2008	2008-12-31	A	3.36688e+09	2.30308e+10		1.57815e+10	2.18504e+09	23.8601	1.77785e+10	中联重科	1.69929	0.771943	1.59373e+09	0.0692	0.14619	0.0948746
000157	2009000157	2009	2009-12-31	A	4.42758e+09	3.39146e+10		2.84727e+10	3.14369e+09	24.2471	2.63228e+10	中联重科	0.472574	0.77615	2.41882e+09	0.071321	0.130551	0.0926944
000157	2010000157	2010	2010-12-31	A	2.05199e+10	6.29953e+10		4.84549e+10	3.65786e+09	24.8663	3.55208e+10	中联重科	0.85747	0.563865	4.58796e+09	0.0728302	0.325737	0.0580656
000157	2011000157	2011	2011-12-31	A	1.77445e+10	7.15818e+10		6.72885e+10	4.10157e+09	24.9941	3.5947e+10	中联重科	0.136304	0.502181	8.17334e+09	0.114182	0.247892	0.0572991
000157	2012000157	2012	2012-12-31	A	23206160000	88974460000		8.02781e+10	4569360000	25.2116	47785500000	中联重科	0.242976	0.53707	7528960000	0.0846193	0.260818	0.0513559
000157	2013000157	2013	2013-12-31	A	2.00722e+10	8.95372e+10		8.92558e+10	5.37685e+09	25.2179	4.74856e+10	中联重科	0.00632426	0.530345	3.95188e+09	0.0441368	0.224178	0.0600516
000157	2014000157	2014	2014-12-31	A	1.68943e+10	9.3758e+10		9.16476e+10	6.06679e+09	25.264	5.251e+10	中联重科	0.0471402	0.56006	6.27875e+08	0.00669676	0.180191	0.064707
000157	2015000157	2015	2015-12-31	A	1.35354e+10	9.3723e+10		9.37405e+10	7.80003e+09	25.2636	5.31139e+10	中联重科	-0.000372617	0.566712	9.11574e+07	0.000972626	0.144419	0.0832243
000157	2016000157	2016	2016-12-31	A	8.19369e+09	8.9141e+10		9.1432e+10	7450928916	25.2135	5.13461e+10	中联重科	-0.0488887	0.576009	-9.04808e+08	-0.0101503	0.0919182	0.0835859
000157	2017000157	2017	2017-12-31	A	8.25592e+09	8.31491e+10		8.6145e+10	5.87107e+09	25.1439	4.49218e+10	中联重科	-0.0672188	0.540256	1.24798e+09	0.015009	0.0992905	0.0706089
000157	2018000157	2018	2018-12-31	A	1.0068e+10	9.34567e+10		8.83029e+10	5.43873e+09	25.2608	5.46882e+10	中联重科	0.123965	0.585172	1.95663e+09	0.0209362	0.107729	0.0581952
000157	2019000157	2019	2019-12-31	A	6.57222e+09	9.2068e+10		9.27623e+10	5.80258e+09	25.2458	5.25349e+10	中联重科	-0.0148585	0.570609	4.27512e+09	0.0464343	0.0713844	0.0630249
000157	2020000157	2020	2020-12-31	A	1.24835e+10	1.16275e+11		1.04171e+11	6.10922e+09	25.4792	6.8388e+10	中联重科	0.262924	0.588158	7.35524e+09	0.0632573	0.107362	0.0525411
000157	2021000157	2021	2021-12-31	A	1.5167e+10	1.22018e+11		1.19147e+11	6.77254e+09	25.5274	6.3721e+10	中联重科	0.0493935	0.522225	6.38603e+09	0.0523367	0.124301	0.0555044
000301	2006000301	2006	2006-12-31	A	3.77984e+08	3.32512e+09		6.26716e+10	1.54196e+09	21.9248	1.03156e+09	丝绸股份	-0.972749	0.310232	1.86908e+08	0.0562109	0.113675	0.463732
000301	2007000301	2007	2007-12-31	A	2.20473e+08	3.14518e+09		3.23515e+09	1.1195e+09	21.8691	8.66734e+08	丝绸股份	-0.0541145	0.275575	1.46125e+08	0.04646	0.0700987	0.355942
000301	2008000301	2008	2008-12-31	A	2.10839e+08	3.81348e+09		3.47933e+09	4.32768e+08	22.0618	1.34762e+09	东方市场	0.212482	0.353383	1.66861e+08	0.0437556	0.0552877	0.113484
000301	2009000301	2009	2009-12-31	A	4.27262e+08	3.87444e+09		3.84396e+09	3.70515e+08	22.0777	1.3937e+09	东方市场	0.0159856	0.359717	9.06526e+07	0.0233976	0.110277	0.0956305
000301	2010000301	2010	2010-12-31	A	4.70116e+08	3.74253e+09		3.80848e+09	3.34666e+08	22.043	1.19749e+09	东方市场	-0.0340476	0.319968	7.15927e+07	0.0191295	0.125615	0.0894224
000301	2011000301	2011	2011-12-31	A	4.00724e+08	3.48257e+09		3.61255e+09	2.77621e+08	21.971	9.23422e+08	东方市场	-0.0694605	0.265155	1.07792e+08	0.030952	0.115066	0.0797174
000301	2012000301	2012	2012-12-31	A	4.55717e+08	3.58278e+09		3.53267e+09	2.63684e+08	21.9994	8.88408e+08	东方市场	0.0287759	0.247966	1.59592e+08	0.0445443	0.127197	0.0735977
000301	2013000301	2013	2013-12-31	A	4.79649e+08	3.66671e+09		3.62474e+09	2.54321e+08	22.0226	7.02635e+08	东方市场	0.0234247	0.191626	3.30611e+08	0.0901656	0.130812	0.0693595
000301	2014000301	2014	2014-12-31	A	3.77997e+08	3.9869e+09		3.8268e+09	2.36637e+08	22.1063	8.58995e+08	东方市场	0.0873237	0.215455	2.24741e+08	0.05637	0.0948098	0.0593536
000301	2015000301	2015	2015-12-31	A	3.19115e+08	4.40757e+09		4.19723e+09	2.60724e+08	22.2066	1.16371e+09	东方市场	0.105513	0.264025	1.66868e+08	0.0378594	0.0724016	0.0591537
000301	2016000301	2016	2016-12-31	A	4.27979e+08	4.96776e+09		4.68766e+09	6.32317e+08	22.3262	1.50118e+09	东方市场	0.127097	0.302185	1.47203e+08	0.0296317	0.0861514	0.127284
000301	2017000301	2017	2017-12-31	A	7.07857e+08	4.41533e+09		4.69154e+09	3.84064e+08	22.2083	825544420	东方市场	-0.111203	0.186972	2.28012e+08	0.051641	0.160318	0.0869842
000301	2018000301	2018	2018-12-31	A	2.71729e+09	2.18692e+10		1.31423e+10	8.41226e+09	23.8083	8.912e+09	东方盛虹	3.95303	0.407513	8.46604e+08	0.0387121	0.124252	0.384662
[truncated: 25,892 more rows]

## Sheet: 最终值
Stkcd	yearStkcd	year	Accper	Typrep	A001101000	A001000000	资产总计		A001212000	size	A002000000	ShortName	growth	growth	lev		rov	cash	fix
[truncated: 29,388 more rows]
