# Supplementary material for: How does equity restriction affect innovation quality? Evidence from listed manufacturing companies in China
Source: PLoS One. 2023 Dec 7;18(12):e0295553. doi: 10.1371/journal.pone.0295553 (PMC10703261; doi:10.1371/journal.pone.0295553)
Supplement: S1 Dataset — (ZIP) [file pone.0295553.s001.zip › Supporting information/S1 Dataset/╫╩▓·╕║╒«▒φ/FS_Combas[DES][xlsx].txt]

Stkcd [证券代码] - 以沪、深、北证券交易所公布的证券代码为准。
Accper [统计截止日期] - YYYY-MM-DD，前四位表示会计报表公布年度
Typrep [报表类型] - 指上市公司的财务报表中反映的是合并报表或者母公司报表。“A＝合并报表”、“B＝母公司报表”。
A001101000 [货币资金] - 公司库存现金、银行结算户存款、外埠存款、银行汇票存款、银行本票存款、信用卡存款、信用证保证金存款等的合计数。1990年起使用
A001000000 [资产总计] - 资产各项目之总计。1990年起使用
A002000000 [负债合计] - 负债各项目之合计。1990年起使用
ShortName [证券简称] - 以沪、深、北证券交易所公布的证券简称为准。
