# Supplementary material for: How does equity restriction affect innovation quality? Evidence from listed manufacturing companies in China
Source: PLoS One. 2023 Dec 7;18(12):e0295553. doi: 10.1371/journal.pone.0295553 (PMC10703261; doi:10.1371/journal.pone.0295553)
Supplement: S1 Dataset — (ZIP) [file pone.0295553.s001.zip › Supporting information/S1 Dataset/╫╩▓·╕║╒«▒φ/╫╩▓·╕║╒«▒φ220701469-╣╠╢¿╫╩▓·╛╗╢ε/FS_Combas-2.xlsx]

## Sheet: sheet1
Stkcd	yearStkcd	year	Accper	Typrep	A001212000	ShortName
证券代码	证券代码		统计截止日期	报表类型	固定资产净额	证券简称
没有单位			没有单位	没有单位	元	没有单位
000008	2006000008	2006	2006-12-31	A	3.86193e+07	宝利来
000008	2007000008	2007	2007-12-31	A	6.22227e+06	*ST 宝投
000008	2008000008	2008	2008-12-31	A	5.6756e+06	ST 宝利来
000008	2009000008	2009	2009-12-31	A	1.72961e+06	ST 宝利来
000008	2010000008	2010	2010-12-31	A	1.76461e+06	ST 宝利来
000008	2011000008	2011	2011-12-31	A	1.5137e+06	ST 宝利来
000008	2012000008	2012	2012-12-31	A	3.65036e+08	ST 宝利来
000008	2013000008	2013	2013-12-31	A	3.36369e+08	宝利来
000008	2014000008	2014	2014-12-31	A	3.07026e+08	宝利来
000008	2015000008	2015	2015-12-31	A	4.28072e+08	神州高铁
000008	2016000008	2016	2016-12-31	A	1.82831e+08	神州高铁
000008	2017000008	2017	2017-12-31	A	2.45093e+08	神州高铁
000008	2018000008	2018	2018-12-31	A	3.07839e+08	神州高铁
000008	2019000008	2019	2019-12-31	A	4.43827e+08	神州高铁
000008	2020000008	2020	2020-12-31	A	4.50512e+08	神州高铁
000008	2021000008	2021	2021-12-31	A	4.1266e+08	神州高铁
000012	2006000012	2006	2006-12-31	A	4674193482	南玻A
000012	2007000012	2007	2007-12-31	A	5178698489	南玻A
000012	2008000012	2008	2008-12-31	A	5543400908	南玻A
000012	2009000012	2009	2009-12-31	A	8054820901	南玻A
000012	2010000012	2010	2010-12-31	A	8830895516	南玻A
000012	2011000012	2011	2011-12-31	A	9431688834	南玻A
000012	2012000012	2012	2012-12-31	A	9418430703	南玻A
000012	2013000012	2013	2013-12-31	A	7979937683	南玻A
000012	2014000012	2014	2014-12-31	A	9851117915	南玻A
000012	2015000012	2015	2015-12-31	A	10199674929	南玻A
000012	2016000012	2016	2016-12-31	A	11457972991	南玻A
000012	2017000012	2017	2017-12-31	A	11540769697	南玻A
000012	2018000012	2018	2018-12-31	A	9930843775	南玻A
000012	2019000012	2019	2019-12-31	A	9783037301	南玻A
000012	2020000012	2020	2020-12-31	A	9145644569	南玻A
000012	2021000012	2021	2021-12-31	A	8566515026	南玻A
000016	2006000016	2006	2006-12-31	A	1.26811e+09	深康佳A
000016	2007000016	2007	2007-12-31	A	1.29166e+09	深康佳A
000016	2008000016	2008	2008-12-31	A	1.34418e+09	深康佳A
000016	2009000016	2009	2009-12-31	A	1.43367e+09	深康佳A
000016	2010000016	2010	2010-12-31	A	1.48837e+09	深康佳A
000016	2011000016	2011	2011-12-31	A	1.77926e+09	深康佳A
000016	2012000016	2012	2012-12-31	A	1.88784e+09	深康佳A
000016	2013000016	2013	2013-12-31	A	1.9085e+09	深康佳A
000016	2014000016	2014	2014-12-31	A	1.7837e+09	深康佳A
000016	2015000016	2015	2015-12-31	A	1.7635e+09	深康佳A
000016	2016000016	2016	2016-12-31	A	1.57398e+09	深康佳A
000016	2017000016	2017	2017-12-31	A	1.58717e+09	深康佳A
000016	2018000016	2018	2018-12-31	A	2.41023e+09	深康佳A
000016	2019000016	2019	2019-12-31	A	2.56125e+09	深康佳A
000016	2020000016	2020	2020-12-31	A	3.17864e+09	深康佳A
000016	2021000016	2021	2021-12-31	A	4.0103e+09	深康佳A
000017	2006000017	2006	2006-12-31	A	1.2069e+08	S*ST 中华
000017	2007000017	2007	2007-12-31	A	6.85615e+07	SST 中华A
000017	2008000017	2008	2008-12-31	A	5.60103e+07	SST 中华A
000017	2009000017	2009	2009-12-31	A	2.39328e+07	SST 中华A
000017	2010000017	2010	2010-12-31	A	2.1548e+07	*ST 中华A
000017	2011000017	2011	2011-12-31	A	1.52627e+07	*ST 中华A
000017	2012000017	2012	2012-12-31	A	1.29702e+07	*ST 中华A
000017	2013000017	2013	2013-12-31	A	227824	*ST 中华A
000017	2014000017	2014	2014-12-31	A	773962	深中华A
000017	2015000017	2015	2015-12-31	A	1.00791e+06	深中华A
000017	2016000017	2016	2016-12-31	A	3.72896e+06	深中华A
000017	2017000017	2017	2017-12-31	A	3.94112e+06	深中华A
000017	2018000017	2018	2018-12-31	A	3.50281e+06	深中华A
000017	2019000017	2019	2019-12-31	A	4.1915e+06	深中华A
000017	2020000017	2020	2020-12-31	A	3.79213e+06	*ST 中华A
000017	2021000017	2021	2021-12-31	A	3439212	深中华A
000020	2006000020	2006	2006-12-31	A	2.37029e+08	SST 华发A
000020	2007000020	2007	2007-12-31	A	1.87239e+08	ST 华发A
000020	2008000020	2008	2008-12-31	A	1.94495e+08	ST 华发A
000020	2009000020	2009	2009-12-31	A	2.09484e+08	深华发A
000020	2010000020	2010	2010-12-31	A	2.04623e+08	深华发A
000020	2011000020	2011	2011-12-31	A	2.0757e+08	深华发A
000020	2012000020	2012	2012-12-31	A	2.02743e+08	深华发A
000020	2013000020	2013	2013-12-31	A	1.95542e+08	深华发A
000020	2014000020	2014	2014-12-31	A	1.86439e+08	深华发A
000020	2015000020	2015	2015-12-31	A	1.10607e+08	深华发A
000020	2016000020	2016	2016-12-31	A	8.15447e+07	深华发A
000020	2017000020	2017	2017-12-31	A	8.36198e+07	深华发A
000020	2018000020	2018	2018-12-31	A	1.88084e+08	深华发A
000020	2019000020	2019	2019-12-31	A	1.9823e+08	深华发A
000020	2020000020	2020	2020-12-31	A	1.93605e+08	深华发A
000020	2021000020	2021	2021-12-31	A	1.87889e+08	深华发A
000021	2006000021	2006	2006-12-31	A	8.12599e+08	长城开发
000021	2007000021	2007	2007-12-31	A	8.35377e+08	长城开发
000021	2008000021	2008	2008-12-31	A	8.1758e+08	长城开发
000021	2009000021	2009	2009-12-31	A	1.30704e+09	长城开发
000021	2010000021	2010	2010-12-31	A	1.33716e+09	长城开发
000021	2011000021	2011	2011-12-31	A	1.47986e+09	长城开发
000021	2012000021	2012	2012-12-31	A	1.25768e+09	长城开发
000021	2013000021	2013	2013-12-31	A	1.22483e+09	长城开发
000021	2014000021	2014	2014-12-31	A	1.39998e+09	长城开发
000021	2015000021	2015	2015-12-31	A	2.11497e+09	深科技
000021	2016000021	2016	2016-12-31	A	2.53877e+09	深科技
000021	2017000021	2017	2017-12-31	A	2.43824e+09	深科技
000021	2018000021	2018	2018-12-31	A	2.56734e+09	深科技
000021	2019000021	2019	2019-12-31	A	2.71941e+09	深科技
000021	2020000021	2020	2020-12-31	A	3.35118e+09	深科技
000021	2021000021	2021	2021-12-31	A	4.25913e+09	深科技
000023	2006000023	2006	2006-12-31	A	1.72824e+08	深天地A
000023	2007000023	2007	2007-12-31	A	1.43755e+08	深天地A
000023	2008000023	2008	2008-12-31	A	1.24775e+08	深天地A
000023	2009000023	2009	2009-12-31	A	1.45633e+08	深天地A
000023	2010000023	2010	2010-12-31	A	1.22887e+08	深天地A
000023	2011000023	2011	2011-12-31	A	1.20866e+08	深天地A
000023	2012000023	2012	2012-12-31	A	1.22183e+08	深天地A
000023	2013000023	2013	2013-12-31	A	1.22675e+08	深天地A
000023	2014000023	2014	2014-12-31	A	1.23074e+08	深天地A
000023	2015000023	2015	2015-12-31	A	1.18384e+08	深天地A
000023	2016000023	2016	2016-12-31	A	9.00561e+07	深天地A
000023	2017000023	2017	2017-12-31	A	1.38184e+08	深天地A
000023	2018000023	2018	2018-12-31	A	1.42162e+08	深天地A
000023	2019000023	2019	2019-12-31	A	1.75399e+08	深天地A
000023	2020000023	2020	2020-12-31	A	1.47124e+08	深天地A
000023	2021000023	2021	2021-12-31	A	1.41116e+08	深天地A
000030	2006000030	2006	2006-12-31	A	8.86552e+06	S*ST 盛润
000030	2007000030	2007	2007-12-31	A	8.2869e+06	S*ST 盛润
000030	2008000030	2008	2008-12-31	A	6.6238e+06	ST 盛润A
000030	2009000030	2009	2009-12-31	A	3.47872e+06	*ST 盛润A
000030	2010000030	2010	2010-12-31	A	55256.1	*ST 盛润A
000030	2011000030	2011	2011-12-31	A	0	*ST 盛润A
000030	2012000030	2012	2012-12-31	A	0	*ST 盛润A
000030	2013000030	2013	2013-12-31	A	1.38176e+09	富奥股份
000030	2014000030	2014	2014-12-31	A	1.37635e+09	富奥股份
000030	2015000030	2015	2015-12-31	A	1.77074e+09	富奥股份
000030	2016000030	2016	2016-12-31	A	1.73184e+09	富奥股份
000030	2017000030	2017	2017-12-31	A	1.77344e+09	富奥股份
000030	2018000030	2018	2018-12-31	A	2.22752e+09	富奥股份
000030	2019000030	2019	2019-12-31	A	2.34573e+09	富奥股份
000030	2020000030	2020	2020-12-31	A	2.46382e+09	富奥股份
000030	2021000030	2021	2021-12-31	A	2.99188e+09	富奥股份
000039	2006000039	2006	2006-12-31	A	4.90849e+09	中集集团
000039	2007000039	2007	2007-12-31	A	6341530000	中集集团
000039	2008000039	2008	2008-12-31	A	7153777000	中集集团
000039	2009000039	2009	2009-12-31	A	7695033000	中集集团
000039	2010000039	2010	2010-12-31	A	10006466000	中集集团
000039	2011000039	2011	2011-12-31	A	10885435000	中集集团
000039	2012000039	2012	2012-12-31	A	11608747000	中集集团
000039	2013000039	2013	2013-12-31	A	13508082000	中集集团
000039	2014000039	2014	2014-12-31	A	19051137000	中集集团
000039	2015000039	2015	2015-12-31	A	21848053000	中集集团
000039	2016000039	2016	2016-12-31	A	22037261000	中集集团
000039	2017000039	2017	2017-12-31	A	22941021000	中集集团
000039	2018000039	2018	2018-12-31	A	23188737000	中集集团
000039	2019000039	2019	2019-12-31	A	37849258000	中集集团
000039	2020000039	2020	2020-12-31	A	35311661000	中集集团
000039	2021000039	2021	2021-12-31	A	34995382000	中集集团
000045	2006000045	2006	2006-12-31	A	3.34815e+08	深纺织A
000045	2007000045	2007	2007-12-31	A	1.81695e+08	深纺织A
000045	2008000045	2008	2008-12-31	A	8.3917e+07	深纺织A
000045	2009000045	2009	2009-12-31	A	2.20136e+08	深纺织A
000045	2010000045	2010	2010-12-31	A	1.66483e+08	深纺织A
000045	2011000045	2011	2011-12-31	A	5.04128e+08	深纺织A
000045	2012000045	2012	2012-12-31	A	9.49165e+08	深纺织A
000045	2013000045	2013	2013-12-31	A	8.78246e+08	深纺织A
000045	2014000045	2014	2014-12-31	A	8.24871e+08	深纺织A
000045	2015000045	2015	2015-12-31	A	7.90019e+08	深纺织A
000045	2016000045	2016	2016-12-31	A	7.23685e+08	深纺织A
000045	2017000045	2017	2017-12-31	A	6.56133e+08	深纺织A
000045	2018000045	2018	2018-12-31	A	9.87876e+08	深纺织A
000045	2019000045	2019	2019-12-31	A	9.03229e+08	深纺织A
000045	2020000045	2020	2020-12-31	A	7.90184e+08	深纺织A
000045	2021000045	2021	2021-12-31	A	2.42474e+09	深纺织A
000048	2006000048	2006	2006-12-31	A	4.0824e+08	康达尔A
000048	2007000048	2007	2007-12-31	A	3.40527e+08	*ST 康达
000048	2008000048	2008	2008-12-31	A	3.59693e+08	ST 康达尔
000048	2009000048	2009	2009-12-31	A	3.27192e+08	ST 康达尔
000048	2010000048	2010	2010-12-31	A	3.1722e+08	ST 康达尔
000048	2011000048	2011	2011-12-31	A	3.06859e+08	ST 康达尔
000048	2012000048	2012	2012-12-31	A	3.20501e+08	康达尔
000048	2013000048	2013	2013-12-31	A	3.85367e+08	康达尔
000048	2014000048	2014	2014-12-31	A	3.63863e+08	康达尔
000048	2015000048	2015	2015-12-31	A	3.39217e+08	康达尔
000048	2016000048	2016	2016-12-31	A	3.52558e+08	康达尔
000048	2017000048	2017	2017-12-31	A	6.23476e+08	康达尔
000048	2018000048	2018	2018-12-31	A	6.53005e+08	*ST 康达
000048	2019000048	2019	2019-12-31	A	5.05784e+08	康达尔
000048	2020000048	2020	2020-12-31	A	5.38178e+08	京基智农
000048	2021000048	2021	2021-12-31	A	3.19586e+09	京基智农
000049	2006000049	2006	2006-12-31	A	1.22732e+08	德赛电池
000049	2007000049	2007	2007-12-31	A	1.14771e+08	德赛电池
000049	2008000049	2008	2008-12-31	A	1.19645e+08	德赛电池
000049	2009000049	2009	2009-12-31	A	1.17046e+08	德赛电池
000049	2010000049	2010	2010-12-31	A	1.28607e+08	德赛电池
000049	2011000049	2011	2011-12-31	A	1.31449e+08	德赛电池
000049	2012000049	2012	2012-12-31	A	1.12513e+08	德赛电池
000049	2013000049	2013	2013-12-31	A	1.18731e+08	德赛电池
000049	2014000049	2014	2014-12-31	A	1.6244e+08	德赛电池
000049	2015000049	2015	2015-12-31	A	1.77875e+08	德赛电池
000049	2016000049	2016	2016-12-31	A	2.26928e+08	德赛电池
000049	2017000049	2017	2017-12-31	A	6.60446e+08	德赛电池
000049	2018000049	2018	2018-12-31	A	6.86493e+08	德赛电池
000049	2019000049	2019	2019-12-31	A	8.59926e+08	德赛电池
000049	2020000049	2020	2020-12-31	A	9.27369e+08	德赛电池
000049	2021000049	2021	2021-12-31	A	8.52465e+08	德赛电池
000050	2006000050	2006	2006-12-31	A	5.37722e+08	深天马A
000050	2007000050	2007	2007-12-31	A	5.10361e+08	深天马A
000050	2008000050	2008	2008-12-31	A	3.74408e+09	深天马A
000050	2009000050	2009	2009-12-31	A	3.41642e+09	深天马A
000050	2010000050	2010	2010-12-31	A	4995034450	深天马A
000050	2011000050	2011	2011-12-31	A	4574048642	深天马A
000050	2012000050	2012	2012-12-31	A	4412502695	深天马A
000050	2013000050	2013	2013-12-31	A	3986723070	深天马A
000050	2014000050	2014	2014-12-31	A	7816029519	深天马A
000050	2015000050	2015	2015-12-31	A	6845571380	深天马A
000050	2016000050	2016	2016-12-31	A	6.26813e+09	深天马A
000050	2017000050	2017	2017-12-31	A	6.62212e+09	深天马A
000050	2018000050	2018	2018-12-31	A	2.92498e+10	深天马A
000050	2019000050	2019	2019-12-31	A	2.82459e+10	深天马A
000050	2020000050	2020	2020-12-31	A	2.67047e+10	深天马A
000050	2021000050	2021	2021-12-31	A	2.42968e+10	深天马A
000055	2006000055	2006	2006-12-31	A	4.66833e+08	方大A
000055	2007000055	2007	2007-12-31	A	2.90883e+08	方大A
000055	2008000055	2008	2008-12-31	A	2.73756e+08	方大A
000055	2009000055	2009	2009-12-31	A	2.5925e+08	方大A
000055	2010000055	2010	2010-12-31	A	2.40555e+08	方大集团
000055	2011000055	2011	2011-12-31	A	3.16775e+08	方大集团
000055	2012000055	2012	2012-12-31	A	3.41556e+08	方大集团
000055	2013000055	2013	2013-12-31	A	4.6293e+08	方大集团
000055	2014000055	2014	2014-12-31	A	4.89715e+08	方大集团
000055	2015000055	2015	2015-12-31	A	4.62649e+08	方大集团
000055	2016000055	2016	2016-12-31	A	5.06819e+08	方大集团
000055	2017000055	2017	2017-12-31	A	4.68118e+08	方大集团
000055	2018000055	2018	2018-12-31	A	4.55274e+08	方大集团
000055	2019000055	2019	2019-12-31	A	4.77333e+08	方大集团
000055	2020000055	2020	2020-12-31	A	4.83162e+08	方大集团
000055	2021000055	2021	2021-12-31	A	6.63414e+08	方大集团
000059	2006000059	2006	2006-12-31	A	3.55204e+09	辽通化工
000059	2007000059	2007	2007-12-31	A	3.78247e+09	辽通化工
000059	2008000059	2008	2008-12-31	A	3.52262e+09	辽通化工
000059	2009000059	2009	2009-12-31	A	5.02189e+09	辽通化工
000059	2010000059	2010	2010-12-31	A	1.69075e+10	辽通化工
000059	2011000059	2011	2011-12-31	A	1.70962e+10	辽通化工
000059	2012000059	2012	2012-12-31	A	1.85614e+10	辽通化工
000059	2013000059	2013	2013-12-31	A	1.67774e+10	辽通化工
000059	2014000059	2014	2014-12-31	A	1.76337e+10	华锦股份
000059	2015000059	2015	2015-12-31	A	1.49625e+10	*ST 华锦
000059	2016000059	2016	2016-12-31	A	1.43454e+10	华锦股份
000059	2017000059	2017	2017-12-31	A	1.39848e+10	华锦股份
000059	2018000059	2018	2018-12-31	A	1.3513e+10	华锦股份
000059	2019000059	2019	2019-12-31	A	1.39808e+10	华锦股份
000059	2020000059	2020	2020-12-31	A	1.27704e+10	华锦股份
000059	2021000059	2021	2021-12-31	A	1.20996e+10	华锦股份
000060	2006000060	2006	2006-12-31	A	1.92096e+09	中金岭南
000060	2007000060	2007	2007-12-31	A	2.17376e+09	中金岭南
000060	2008000060	2008	2008-12-31	A	2.56233e+09	中金岭南
000060	2009000060	2009	2009-12-31	A	3.86082e+09	中金岭南
000060	2010000060	2010	2010-12-31	A	4.2253e+09	中金岭南
000060	2011000060	2011	2011-12-31	A	4.02993e+09	中金岭南
000060	2012000060	2012	2012-12-31	A	3.93618e+09	中金岭南
000060	2013000060	2013	2013-12-31	A	4.02385e+09	中金岭南
000060	2014000060	2014	2014-12-31	A	4.50675e+09	中金岭南
000060	2015000060	2015	2015-12-31	A	4.94977e+09	中金岭南
000060	2016000060	2016	2016-12-31	A	5.08428e+09	中金岭南
000060	2017000060	2017	2017-12-31	A	5.42062e+09	中金岭南
000060	2018000060	2018	2018-12-31	A	5.97606e+09	中金岭南
000060	2019000060	2019	2019-12-31	A	7.23536e+09	中金岭南
000060	2020000060	2020	2020-12-31	A	7.44366e+09	中金岭南
000060	2021000060	2021	2021-12-31	A	7.72724e+09	中金岭南
000063	2006000063	2006	2006-12-31	A	2591858000	中兴通讯
000063	2007000063	2007	2007-12-31	A	3038063000	中兴通讯
000063	2008000063	2008	2008-12-31	A	4103076000	中兴通讯
000063	2009000063	2009	2009-12-31	A	4714533000	中兴通讯
000063	2010000063	2010	2010-12-31	A	6523505000	中兴通讯
000063	2011000063	2011	2011-12-31	A	7003824000	中兴通讯
000063	2012000063	2012	2012-12-31	A	7096624000	中兴通讯
000063	2013000063	2013	2013-12-31	A	7449476000	中兴通讯
000063	2014000063	2014	2014-12-31	A	7348292000	中兴通讯
000063	2015000063	2015	2015-12-31	A	7692175000	中兴通讯
000063	2016000063	2016	2016-12-31	A	7516241000	中兴通讯
000063	2017000063	2017	2017-12-31	A	8694456000	中兴通讯
000063	2018000063	2018	2018-12-31	A	8898068000	中兴通讯
000063	2019000063	2019	2019-12-31	A	9383488000	中兴通讯
000063	2020000063	2020	2020-12-31	A	11913942000	中兴通讯
000063	2021000063	2021	2021-12-31	A	11437011000	中兴通讯
000066	2006000066	2006	2006-12-31	A	7.01197e+08	长城电脑
000066	2007000066	2007	2007-12-31	A	5.99399e+08	长城电脑
000066	2008000066	2008	2008-12-31	A	3.53981e+08	长城电脑
000066	2009000066	2009	2009-12-31	A	3.37018e+09	长城电脑
000066	2010000066	2010	2010-12-31	A	3.42296e+09	长城电脑
000066	2011000066	2011	2011-12-31	A	3.23918e+09	长城电脑
000066	2012000066	2012	2012-12-31	A	3.97892e+09	长城电脑
000066	2013000066	2013	2013-12-31	A	3.69879e+09	长城电脑
000066	2014000066	2014	2014-12-31	A	3.57661e+09	长城电脑
000066	2015000066	2015	2015-12-31	A	3.65648e+09	长城电脑
000066	2016000066	2016	2016-12-31	A	5.63037e+08	长城电脑
000066	2017000066	2017	2017-12-31	A	1.85973e+09	中国长城
000066	2018000066	2018	2018-12-31	A	1.91959e+09	中国长城
000066	2019000066	2019	2019-12-31	A	2.78157e+09	中国长城
000066	2020000066	2020	2020-12-31	A	2.8997e+09	中国长城
000066	2021000066	2021	2021-12-31	A	3.9696e+09	中国长城
000070	2006000070	2006	2006-12-31	A	278102495	特发信息
000070	2007000070	2007	2007-12-31	A	2.21792e+08	特发信息
000070	2008000070	2008	2008-12-31	A	1.46274e+08	特发信息
000070	2009000070	2009	2009-12-31	A	1.548e+08	特发信息
000070	2010000070	2010	2010-12-31	A	2.03886e+08	特发信息
000070	2011000070	2011	2011-12-31	A	5.12756e+08	特发信息
000070	2012000070	2012	2012-12-31	A	3.35019e+08	特发信息
000070	2013000070	2013	2013-12-31	A	4.24144e+08	特发信息
000070	2014000070	2014	2014-12-31	A	4.78883e+08	特发信息
000070	2015000070	2015	2015-12-31	A	5.31716e+08	特发信息
000070	2016000070	2016	2016-12-31	A	5.85285e+08	特发信息
000070	2017000070	2017	2017-12-31	A	575190313	特发信息
000070	2018000070	2018	2018-12-31	A	6.96872e+08	特发信息
000070	2019000070	2019	2019-12-31	A	5.82749e+08	特发信息
000070	2020000070	2020	2020-12-31	A	5.63351e+08	特发信息
000070	2021000070	2021	2021-12-31	A	5.12581e+08	特发信息
000100	2006000100	2006	2006-12-31	A	3609226000	TCL集团
000100	2007000100	2007	2007-12-31	A	2786283000	*ST TCL
000100	2008000100	2008	2008-12-31	A	2730319000	TCL集团
000100	2009000100	2009	2009-12-31	A	3069053000	TCL集团
000100	2010000100	2010	2010-12-31	A	2880509000	TCL集团
000100	2011000100	2011	2011-12-31	A	10559244000	TCL集团
000100	2012000100	2012	2012-12-31	A	21335520000	TCL集团
000100	2013000100	2013	2013-12-31	A	20361131000	TCL集团
000100	2014000100	2014	2014-12-31	A	20251181000	TCL集团
000100	2015000100	2015	2015-12-31	A	26042144000	TCL集团
000100	2016000100	2016	2016-12-31	A	37720508000	TCL集团
000100	2017000100	2017	2017-12-31	A	32597979000	TCL集团
000100	2018000100	2018	2018-12-31	A	35983131000	TCL集团
000100	2019000100	2019	2019-12-31	A	45459070000	TCL集团
000100	2020000100	2020	2020-12-31	A	92829902000	TCL科技
000100	2021000100	2021	2021-12-31	A	113579297000	TCL科技
000153	2006000153	2006	2006-12-31	A	3.98314e+08	丰原药业
000153	2007000153	2007	2007-12-31	A	4.524e+08	丰原药业
000153	2008000153	2008	2008-12-31	A	4.51145e+08	丰原药业
000153	2009000153	2009	2009-12-31	A	4.56681e+08	丰原药业
000153	2010000153	2010	2010-12-31	A	4.77423e+08	丰原药业
000153	2011000153	2011	2011-12-31	A	4.81218e+08	丰原药业
000153	2012000153	2012	2012-12-31	A	5.2228e+08	丰原药业
000153	2013000153	2013	2013-12-31	A	6.32198e+08	丰原药业
000153	2014000153	2014	2014-12-31	A	610934017	丰原药业
000153	2015000153	2015	2015-12-31	A	5.99687e+08	丰原药业
000153	2016000153	2016	2016-12-31	A	8.43882e+08	丰原药业
000153	2017000153	2017	2017-12-31	A	8.00117e+08	丰原药业
000153	2018000153	2018	2018-12-31	A	7.58809e+08	丰原药业
000153	2019000153	2019	2019-12-31	A	7.17351e+08	丰原药业
000153	2020000153	2020	2020-12-31	A	6.75177e+08	丰原药业
000153	2021000153	2021	2021-12-31	A	7.04812e+08	丰原药业
000157	2006000157	2006	2006-12-31	A	9.66077e+08	中联重科
000157	2007000157	2007	2007-12-31	A	1.07114e+09	中联重科
000157	2008000157	2008	2008-12-31	A	2.18504e+09	中联重科
000157	2009000157	2009	2009-12-31	A	3.14369e+09	中联重科
000157	2010000157	2010	2010-12-31	A	3.65786e+09	中联重科
000157	2011000157	2011	2011-12-31	A	4.10157e+09	中联重科
000157	2012000157	2012	2012-12-31	A	4569360000	中联重科
000157	2013000157	2013	2013-12-31	A	5.37685e+09	中联重科
000157	2014000157	2014	2014-12-31	A	6.06679e+09	中联重科
000157	2015000157	2015	2015-12-31	A	7.80003e+09	中联重科
000157	2016000157	2016	2016-12-31	A	7450928916	中联重科
000157	2017000157	2017	2017-12-31	A	5.87107e+09	中联重科
000157	2018000157	2018	2018-12-31	A	5.43873e+09	中联重科
000157	2019000157	2019	2019-12-31	A	5.80258e+09	中联重科
000157	2020000157	2020	2020-12-31	A	6.10922e+09	中联重科
000157	2021000157	2021	2021-12-31	A	6.77254e+09	中联重科
000301	2006000301	2006	2006-12-31	A	1.54196e+09	丝绸股份
000301	2007000301	2007	2007-12-31	A	1.1195e+09	丝绸股份
000301	2008000301	2008	2008-12-31	A	4.32768e+08	东方市场
000301	2009000301	2009	2009-12-31	A	3.70515e+08	东方市场
000301	2010000301	2010	2010-12-31	A	3.34666e+08	东方市场
000301	2011000301	2011	2011-12-31	A	2.77621e+08	东方市场
000301	2012000301	2012	2012-12-31	A	2.63684e+08	东方市场
000301	2013000301	2013	2013-12-31	A	2.54321e+08	东方市场
000301	2014000301	2014	2014-12-31	A	2.36637e+08	东方市场
000301	2015000301	2015	2015-12-31	A	2.60724e+08	东方市场
000301	2016000301	2016	2016-12-31	A	6.32317e+08	东方市场
000301	2017000301	2017	2017-12-31	A	3.84064e+08	东方市场
000301	2018000301	2018	2018-12-31	A	8.41226e+09	东方盛虹
000301	2019000301	2019	2019-12-31	A	1.33544e+10	东方盛虹
000301	2020000301	2020	2020-12-31	A	1.37735e+10	东方盛虹
000301	2021000301	2021	2021-12-31	A	3.11866e+10	东方盛虹
000333	2013000333	2013	2013-12-31	A	19572161320	美的集团
000333	2014000333	2014	2014-12-31	A	19521814060	美的集团
000333	2015000333	2015	2015-12-31	A	18729881000	美的集团
000333	2016000333	2016	2016-12-31	A	21056791000	美的集团
000333	2017000333	2017	2017-12-31	A	22600724000	美的集团
000333	2018000333	2018	2018-12-31	A	22437212000	美的集团
000333	2019000333	2019	2019-12-31	A	21664682000	美的集团
000333	2020000333	2020	2020-12-31	A	22239214000	美的集团
000333	2021000333	2021	2021-12-31	A	22852848000	美的集团
000338	2007000338	2007	2007-12-31	A	5.27608e+09	潍柴动力
000338	2008000338	2008	2008-12-31	A	6.03385e+09	潍柴动力
000338	2009000338	2009	2009-12-31	A	7.0159e+09	潍柴动力
000338	2010000338	2010	2010-12-31	A	7.84083e+09	潍柴动力
000338	2011000338	2011	2011-12-31	A	9.65305e+09	潍柴动力
000338	2012000338	2012	2012-12-31	A	1.15265e+10	潍柴动力
000338	2013000338	2013	2013-12-31	A	1.31492e+10	潍柴动力
000338	2014000338	2014	2014-12-31	A	2.22194e+10	潍柴动力
000338	2015000338	2015	2015-12-31	A	2.36658e+10	潍柴动力
000338	2016000338	2016	2016-12-31	A	2.58016e+10	潍柴动力
000338	2017000338	2017	2017-12-31	A	2.70674e+10	潍柴动力
000338	2018000338	2018	2018-12-31	A	2.94541e+10	潍柴动力
000338	2019000338	2019	2019-12-31	A	2.63187e+10	潍柴动力
000338	2020000338	2020	2020-12-31	A	3.17228e+10	潍柴动力
000338	2021000338	2021	2021-12-31	A	3.31901e+10	潍柴动力
000400	2006000400	2006	2006-12-31	A	9.27837e+08	许继电气
000400	2007000400	2007	2007-12-31	A	7.45603e+08	许继电气
000400	2008000400	2008	2008-12-31	A	7.60377e+08	许继电气
000400	2009000400	2009	2009-12-31	A	8.36813e+08	许继电气
000400	2010000400	2010	2010-12-31	A	8.15202e+08	许继电气
000400	2011000400	2011	2011-12-31	A	8.39998e+08	许继电气
000400	2012000400	2012	2012-12-31	A	1.04257e+09	许继电气
000400	2013000400	2013	2013-12-31	A	1.00304e+09	许继电气
000400	2014000400	2014	2014-12-31	A	1.02914e+09	许继电气
000400	2015000400	2015	2015-12-31	A	9.91822e+08	许继电气
000400	2016000400	2016	2016-12-31	A	1.03298e+09	许继电气
000400	2017000400	2017	2017-12-31	A	1.19804e+09	许继电气
000400	2018000400	2018	2018-12-31	A	1.22524e+09	许继电气
000400	2019000400	2019	2019-12-31	A	1.30494e+09	许继电气
000400	2020000400	2020	2020-12-31	A	1597635698	许继电气
000400	2021000400	2021	2021-12-31	A	1.52046e+09	许继电气
000401	2006000401	2006	2006-12-31	A	4.04553e+09	冀东水泥
000401	2007000401	2007	2007-12-31	A	4.81389e+09	冀东水泥
000401	2008000401	2008	2008-12-31	A	4.35646e+09	冀东水泥
000401	2009000401	2009	2009-12-31	A	9.12829e+09	冀东水泥
000401	2010000401	2010	2010-12-31	A	1.34894e+10	冀东水泥
000401	2011000401	2011	2011-12-31	A	1.84651e+10	冀东水泥
000401	2012000401	2012	2012-12-31	A	2.40946e+10	冀东水泥
000401	2013000401	2013	2013-12-31	A	2.61642e+10	冀东水泥
000401	2014000401	2014	2014-12-31	A	2.54799e+10	冀东水泥
000401	2015000401	2015	2015-12-31	A	2.46037e+10	冀东水泥
000401	2016000401	2016	2016-12-31	A	2.3325e+10	冀东水泥
000401	2017000401	2017	2017-12-31	A	2.34726e+10	冀东水泥
000401	2018000401	2018	2018-12-31	A	2.80155e+10	冀东水泥
000401	2019000401	2019	2019-12-31	A	3.26159e+10	冀东水泥
000401	2020000401	2020	2020-12-31	A	3.1337e+10	冀东水泥
000401	2021000401	2021	2021-12-31	A	3.2352e+10	冀东水泥
000403	2006000403	2006	2006-12-31	A	8.85745e+08	S*ST 生化
000403	2007000403	2007	2007-12-31	A	8.50615e+08	S*ST 生化
000403	2008000403	2008	2008-12-31	A	7.10273e+08	S*ST 生化
000403	2009000403	2009	2009-12-31	A	6.44662e+08	S*ST 生化
000403	2010000403	2010	2010-12-31	A	4.91335e+08	S*ST 生化
000403	2011000403	2011	2011-12-31	A	3.93679e+08	S*ST 生化
000403	2012000403	2012	2012-12-31	A	3.25101e+08	S*ST 生化
000403	2013000403	2013	2013-12-31	A	3.25049e+08	*ST 生化
000403	2014000403	2014	2014-12-31	A	6.22302e+08	ST 生化
000403	2015000403	2015	2015-12-31	A	6.15247e+08	ST 生化
000403	2016000403	2016	2016-12-31	A	4.7131e+08	ST 生化
000403	2017000403	2017	2017-12-31	A	4.47996e+08	ST 生化
000403	2018000403	2018	2018-12-31	A	4.13042e+08	振兴生化
000403	2019000403	2019	2019-12-31	A	3.7962e+08	双林生物
000403	2020000403	2020	2020-12-31	A	3.5024e+08	双林生物
000403	2021000403	2021	2021-12-31	A	7.39736e+08	派林生物
000404	2006000404	2006	2006-12-31	A	499288963	华意压缩
000404	2007000404	2007	2007-12-31	A	6.85188e+08	华意压缩
000404	2008000404	2008	2008-12-31	A	5.65224e+08	华意压缩
000404	2009000404	2009	2009-12-31	A	5.2577e+08	华意压缩
000404	2010000404	2010	2010-12-31	A	7.84201e+08	华意压缩
000404	2011000404	2011	2011-12-31	A	7.79385e+08	华意压缩
000404	2012000404	2012	2012-12-31	A	8.33595e+08	华意压缩
000404	2013000404	2013	2013-12-31	A	9.2593e+08	华意压缩
000404	2014000404	2014	2014-12-31	A	1.17431e+09	华意压缩
000404	2015000404	2015	2015-12-31	A	1.33223e+09	华意压缩
000404	2016000404	2016	2016-12-31	A	1.35793e+09	华意压缩
000404	2017000404	2017	2017-12-31	A	1.38498e+09	华意压缩
000404	2018000404	2018	2018-12-31	A	1.57372e+09	长虹华意
000404	2019000404	2019	2019-12-31	A	1.54292e+09	长虹华意
000404	2020000404	2020	2020-12-31	A	1.47395e+09	长虹华意
000404	2021000404	2021	2021-12-31	A	1.45534e+09	长虹华意
000408	2006000408	2006	2006-12-31	A	1.7738e+08	*ST 玉源
000408	2007000408	2007	2007-12-31	A	1.67594e+08	ST 玉源
000408	2008000408	2008	2008-12-31	A	1.57782e+08	ST 玉源
000408	2009000408	2009	2009-12-31	A	1.05729e+08	ST 玉源
000408	2010000408	2010	2010-12-31	A	7.38329e+07	*ST 玉源
000408	2011000408	2011	2011-12-31	A	6.30181e+07	ST 金谷源
000408	2012000408	2012	2012-12-31	A	5.83184e+07	金谷源
000408	2013000408	2013	2013-12-31	A	5.40993e+07	金谷源
000408	2014000408	2014	2014-12-31	A	2.12533e+07	金谷源
000408	2015000408	2015	2015-12-31	A	2.02376e+07	金谷源
000408	2016000408	2016	2016-12-31	A	3.24659e+09	*ST 金源
000408	2017000408	2017	2017-12-31	A	3.26941e+09	藏格控股
000408	2018000408	2018	2018-12-31	A	3.16143e+09	藏格控股
000408	2019000408	2019	2019-12-31	A	3.78188e+09	藏格控股
000408	2020000408	2020	2020-12-31	A	3.60266e+09	*ST 藏格
000408	2021000408	2021	2021-12-31	A	3.23754e+09	藏格矿业
000413	2006000413	2006	2006-12-31	A	1.54912e+08	宝石A
000413	2007000413	2007	2007-12-31	A	1.4092e+08	*ST 宝石A
000413	2008000413	2008	2008-12-31	A	1.26285e+08	宝石A
000413	2009000413	2009	2009-12-31	A	1.11132e+08	宝石A
000413	2010000413	2010	2010-12-31	A	9.83279e+07	宝石A
000413	2011000413	2011	2011-12-31	A	5.28968e+07	宝石A
000413	2012000413	2012	2012-12-31	A	5.03776e+07	宝石A
000413	2013000413	2013	2013-12-31	A	1.41109e+08	宝石A
000413	2014000413	2014	2014-12-31	A	1.95876e+09	东旭光电
000413	2015000413	2015	2015-12-31	A	6.90019e+09	东旭光电
000413	2016000413	2016	2016-12-31	A	8.95234e+09	东旭光电
000413	2017000413	2017	2017-12-31	A	1.10916e+10	东旭光电
000413	2018000413	2018	2018-12-31	A	9.63446e+09	东旭光电
000413	2019000413	2019	2019-12-31	A	9.51541e+09	东旭光电
000413	2020000413	2020	2020-12-31	A	9.48297e+09	东旭光电
000413	2021000413	2021	2021-12-31	A	7.38052e+09	东旭光电
000418	2006000418	2006	2006-12-31	A	6.09314e+08	小天鹅A
000418	2007000418	2007	2007-12-31	A	5.42475e+08	小天鹅A
000418	2008000418	2008	2008-12-31	A	5.02383e+08	小天鹅A
000418	2009000418	2009	2009-12-31	A	5.91877e+08	小天鹅A
000418	2010000418	2010	2010-12-31	A	1.19618e+09	小天鹅A
000418	2011000418	2011	2011-12-31	A	1.36533e+09	小天鹅A
000418	2012000418	2012	2012-12-31	A	1.2973e+09	小天鹅A
000418	2013000418	2013	2013-12-31	A	1.19424e+09	小天鹅A
000418	2014000418	2014	2014-12-31	A	1.06582e+09	小天鹅A
000418	2015000418	2015	2015-12-31	A	1.01953e+09	小天鹅A
000418	2016000418	2016	2016-12-31	A	9.70859e+08	小天鹅A
000418	2017000418	2017	2017-12-31	A	1.02967e+09	小天鹅A
000418	2018000418	2018	2018-12-31	A	1.12104e+09	小天鹅A
000420	2006000420	2006	2006-12-31	A	1.30867e+09	吉林化纤
000420	2007000420	2007	2007-12-31	A	1.38753e+09	吉林化纤
000420	2008000420	2008	2008-12-31	A	1.3658e+09	吉林化纤
000420	2009000420	2009	2009-12-31	A	1.36204e+09	吉林化纤
000420	2010000420	2010	2010-12-31	A	1.49757e+09	吉林化纤
000420	2011000420	2011	2011-12-31	A	1.46659e+09	吉林化纤
000420	2012000420	2012	2012-12-31	A	1.29237e+09	*ST 吉纤
000420	2013000420	2013	2013-12-31	A	1.367e+09	吉林化纤
000420	2014000420	2014	2014-12-31	A	1.56801e+09	吉林化纤
000420	2015000420	2015	2015-12-31	A	1.26231e+09	吉林化纤
000420	2016000420	2016	2016-12-31	A	1.54049e+09	吉林化纤
000420	2017000420	2017	2017-12-31	A	2.77331e+09	吉林化纤
000420	2018000420	2018	2018-12-31	A	2.9505e+09	吉林化纤
000420	2019000420	2019	2019-12-31	A	4.78457e+09	吉林化纤
000420	2020000420	2020	2020-12-31	A	4.53489e+09	吉林化纤
000420	2021000420	2021	2021-12-31	A	5.25253e+09	吉林化纤
000422	2006000422	2006	2006-12-31	A	3.11253e+09	湖北宜化
000422	2007000422	2007	2007-12-31	A	5.34884e+09	湖北宜化
000422	2008000422	2008	2008-12-31	A	4.57377e+09	湖北宜化
000422	2009000422	2009	2009-12-31	A	7.56952e+09	湖北宜化
000422	2010000422	2010	2010-12-31	A	9.01573e+09	湖北宜化
000422	2011000422	2011	2011-12-31	A	1.11901e+10	湖北宜化
000422	2012000422	2012	2012-12-31	A	1.25128e+10	湖北宜化
000422	2013000422	2013	2013-12-31	A	1.96363e+10	湖北宜化
000422	2014000422	2014	2014-12-31	A	1.89384e+10	湖北宜化
000422	2015000422	2015	2015-12-31	A	1.94699e+10	湖北宜化
000422	2016000422	2016	2016-12-31	A	2.0673e+10	湖北宜化
000422	2017000422	2017	2017-12-31	A	2.05192e+10	湖北宜化
000422	2018000422	2018	2018-12-31	A	1.05341e+10	*ST 宜化
000422	2019000422	2019	2019-12-31	A	1.00099e+10	ST 宜化
000422	2020000422	2020	2020-12-31	A	9.42074e+09	ST 宜化
000422	2021000422	2021	2021-12-31	A	8.52235e+09	湖北宜化
000423	2006000423	2006	2006-12-31	A	2.50122e+08	S 阿胶
000423	2007000423	2007	2007-12-31	A	2.5029e+08	东阿阿胶
000423	2008000423	2008	2008-12-31	A	3.21007e+08	东阿阿胶
000423	2009000423	2009	2009-12-31	A	3.47786e+08	东阿阿胶
000423	2010000423	2010	2010-12-31	A	3.99592e+08	东阿阿胶
000423	2011000423	2011	2011-12-31	A	4.71099e+08	东阿阿胶
000423	2012000423	2012	2012-12-31	A	5.22438e+08	东阿阿胶
000423	2013000423	2013	2013-12-31	A	6.41302e+08	东阿阿胶
000423	2014000423	2014	2014-12-31	A	1.3261e+09	东阿阿胶
000423	2015000423	2015	2015-12-31	A	1.36315e+09	东阿阿胶
000423	2016000423	2016	2016-12-31	A	1.41793e+09	东阿阿胶
000423	2017000423	2017	2017-12-31	A	1.70965e+09	东阿阿胶
000423	2018000423	2018	2018-12-31	A	1.73405e+09	东阿阿胶
000423	2019000423	2019	2019-12-31	A	2.15629e+09	东阿阿胶
000423	2020000423	2020	2020-12-31	A	2.22478e+09	东阿阿胶
000423	2021000423	2021	2021-12-31	A	2.06223e+09	东阿阿胶
000425	2006000425	2006	2006-12-31	A	5.12439e+08	徐工科技
000425	2007000425	2007	2007-12-31	A	6.23329e+08	徐工科技
000425	2008000425	2008	2008-12-31	A	9.41195e+08	徐工科技
000425	2009000425	2009	2009-12-31	A	2.33315e+09	徐工机械
000425	2010000425	2010	2010-12-31	A	2.39877e+09	徐工机械
000425	2011000425	2011	2011-12-31	A	2.56907e+09	徐工机械
000425	2012000425	2012	2012-12-31	A	5.86608e+09	徐工机械
000425	2013000425	2013	2013-12-31	A	6.12873e+09	徐工机械
000425	2014000425	2014	2014-12-31	A	8.19065e+09	徐工机械
000425	2015000425	2015	2015-12-31	A	6.02766e+09	徐工机械
000425	2016000425	2016	2016-12-31	A	7.54698e+09	徐工机械
000425	2017000425	2017	2017-12-31	A	7.19217e+09	徐工机械
000425	2018000425	2018	2018-12-31	A	7.17891e+09	徐工机械
000425	2019000425	2019	2019-12-31	A	7.59618e+09	徐工机械
000425	2020000425	2020	2020-12-31	A	7.97209e+09	徐工机械
000425	2021000425	2021	2021-12-31	A	8.60941e+09	徐工机械
000488	2006000488	2006	2006-12-31	A	1.00528e+10	晨鸣纸业
000488	2007000488	2007	2007-12-31	A	1.32432e+10	晨鸣纸业
000488	2008000488	2008	2008-12-31	A	1.42134e+10	晨鸣纸业
000488	2009000488	2009	2009-12-31	A	1.35296e+10	晨鸣纸业
000488	2010000488	2010	2010-12-31	A	1.28824e+10	晨鸣纸业
000488	2011000488	2011	2011-12-31	A	2.27409e+10	晨鸣纸业
000488	2012000488	2012	2012-12-31	A	1.97513e+10	晨鸣纸业
000488	2013000488	2013	2013-12-31	A	2.11816e+10	晨鸣纸业
000488	2014000488	2014	2014-12-31	A	2.47447e+10	晨鸣纸业
000488	2015000488	2015	2015-12-31	A	2.41697e+10	晨鸣纸业
000488	2016000488	2016	2016-12-31	A	2.88116e+10	晨鸣纸业
000488	2017000488	2017	2017-12-31	A	2.82275e+10	晨鸣纸业
000488	2018000488	2018	2018-12-31	A	2.7914e+10	晨鸣纸业
000488	2019000488	2019	2019-12-31	A	3.44399e+10	晨鸣纸业
000488	2020000488	2020	2020-12-31	A	3.76517e+10	晨鸣纸业
000488	2021000488	2021	2021-12-31	A	3.56535e+10	晨鸣纸业
000505	2006000505	2006	2006-12-31	A	1.54616e+07	*ST 珠江
000505	2007000505	2007	2007-12-31	A	2.81826e+08	珠江控股
000505	2008000505	2008	2008-12-31	A	2.80666e+08	珠江控股
000505	2009000505	2009	2009-12-31	A	2.64815e+08	*ST 珠江
000505	2010000505	2010	2010-12-31	A	3.34513e+08	ST 珠江
000505	2011000505	2011	2011-12-31	A	3.25412e+08	ST 珠江
000505	2012000505	2012	2012-12-31	A	3.34322e+08	ST 珠江
000505	2013000505	2013	2013-12-31	A	4.52747e+08	*ST 珠江
000505	2014000505	2014	2014-12-31	A	4.36893e+08	珠江控股
000505	2015000505	2015	2015-12-31	A	4.09327e+08	珠江控股
000505	2016000505	2016	2016-12-31	A	2.2041e+08	*ST 珠江
000505	2017000505	2017	2017-12-31	A	1.33341e+09	珠江控股
000505	2018000505	2018	2018-12-31	A	1.2718e+09	京粮控股
000505	2019000505	2019	2019-12-31	A	1.21045e+09	京粮控股
000505	2020000505	2020	2020-12-31	A	1.13114e+09	京粮控股
000505	2021000505	2021	2021-12-31	A	1.12076e+09	京粮控股
000510	2006000510	2006	2006-12-31	A	1.0996e+09	金路集团
000510	2007000510	2007	2007-12-31	A	1.50486e+09	金路集团
000510	2008000510	2008	2008-12-31	A	1.43067e+09	金路集团
000510	2009000510	2009	2009-12-31	A	1.45096e+09	金路集团
000510	2010000510	2010	2010-12-31	A	1.19128e+09	金路集团
000510	2011000510	2011	2011-12-31	A	1.3885e+09	金路集团
000510	2012000510	2012	2012-12-31	A	1.36983e+09	金路集团
000510	2013000510	2013	2013-12-31	A	1.25507e+09	金路集团
000510	2014000510	2014	2014-12-31	A	1.13027e+09	金路集团
000510	2015000510	2015	2015-12-31	A	1.01316e+09	*ST 金路
000510	2016000510	2016	2016-12-31	A	9.45023e+08	金路集团
000510	2017000510	2017	2017-12-31	A	9.03003e+08	金路集团
000510	2018000510	2018	2018-12-31	A	8.57146e+08	金路集团
000510	2019000510	2019	2019-12-31	A	8.05512e+08	新金路
000510	2020000510	2020	2020-12-31	A	9.32974e+08	新金路
000510	2021000510	2021	2021-12-31	A	9.86099e+08	新金路
000511	2006000511	2006	2006-12-31	A	1.84755e+08	银基发展
000511	2007000511	2007	2007-12-31	A	1.55753e+08	银基发展
000511	2008000511	2008	2008-12-31	A	1.46606e+08	银基发展
000511	2009000511	2009	2009-12-31	A	1.37586e+08	银基发展
000511	2010000511	2010	2010-12-31	A	1.50146e+08	银基发展
000511	2011000511	2011	2011-12-31	A	1.45262e+08	银基发展
000511	2012000511	2012	2012-12-31	A	3.26141e+07	银基发展
000511	2013000511	2013	2013-12-31	A	5.14757e+06	银基发展
000511	2014000511	2014	2014-12-31	A	3.06785e+06	烯碳新材
000511	2015000511	2015	2015-12-31	A	2.2055e+06	烯碳新材
000511	2016000511	2016	2016-12-31	A	4.87695e+06	*ST 烯碳
000511	2017000511	2017	2017-12-31	A	5.24708e+07	*ST 烯碳
000513	2006000513	2006	2006-12-31	A	9.39432e+08	丽珠集团
000513	2007000513	2007	2007-12-31	A	9.55219e+08	丽珠集团
000513	2008000513	2008	2008-12-31	A	9.22704e+08	丽珠集团
000513	2009000513	2009	2009-12-31	A	8.20918e+08	丽珠集团
000513	2010000513	2010	2010-12-31	A	8.03942e+08	丽珠集团
000513	2011000513	2011	2011-12-31	A	1.09057e+09	丽珠集团
000513	2012000513	2012	2012-12-31	A	1.12729e+09	丽珠集团
000513	2013000513	2013	2013-12-31	A	1.97691e+09	丽珠集团
000513	2014000513	2014	2014-12-31	A	2.94357e+09	丽珠集团
000513	2015000513	2015	2015-12-31	A	3.32377e+09	丽珠集团
000513	2016000513	2016	2016-12-31	A	3.34098e+09	丽珠集团
000513	2017000513	2017	2017-12-31	A	3.32122e+09	丽珠集团
000513	2018000513	2018	2018-12-31	A	3217576074	丽珠集团
000513	2019000513	2019	2019-12-31	A	3.1601e+09	丽珠集团
000513	2020000513	2020	2020-12-31	A	3.30308e+09	丽珠集团
000513	2021000513	2021	2021-12-31	A	3.66973e+09	丽珠集团
000515	2006000515	2006	2006-12-31	A	4.5749e+08	攀渝钛业
000515	2007000515	2007	2007-12-31	A	4.14644e+08	攀渝钛业
000515	2008000515	2008	2008-12-31	A	4.10844e+08	攀渝钛业
000518	2006000518	2006	2006-12-31	A	4.1804e+08	四环生物
000518	2007000518	2007	2007-12-31	A	3.171e+08	四环生物
000518	2008000518	2008	2008-12-31	A	2.69339e+08	四环生物
000518	2009000518	2009	2009-12-31	A	2.6658e+08	*ST 生物
000518	2010000518	2010	2010-12-31	A	2.51338e+08	四环生物
000518	2011000518	2011	2011-12-31	A	2.24707e+08	四环生物
000518	2012000518	2012	2012-12-31	A	2.23591e+08	四环生物
000518	2013000518	2013	2013-12-31	A	2.09606e+08	四环生物
000518	2014000518	2014	2014-12-31	A	2.51634e+08	四环生物
000518	2015000518	2015	2015-12-31	A	2.61942e+08	四环生物
000518	2016000518	2016	2016-12-31	A	2.38815e+08	四环生物
000518	2017000518	2017	2017-12-31	A	7.33762e+07	四环生物
000518	2018000518	2018	2018-12-31	A	8.32525e+07	四环生物
000518	2019000518	2019	2019-12-31	A	8.093e+07	四环生物
000518	2020000518	2020	2020-12-31	A	7.17719e+07	四环生物
000518	2021000518	2021	2021-12-31	A	5.76795e+07	四环生物
000519	2006000519	2006	2006-12-31	A	1.31925e+08	银河动力
000519	2007000519	2007	2007-12-31	A	1.29085e+08	银河动力
000519	2008000519	2008	2008-12-31	A	1.67874e+08	银河动力
000519	2009000519	2009	2009-12-31	A	1.56106e+08	银河动力
000519	2010000519	2010	2010-12-31	A	1.52748e+08	江南红箭
000519	2011000519	2011	2011-12-31	A	1.34452e+08	江南红箭
000519	2012000519	2012	2012-12-31	A	1.30609e+08	江南红箭
000519	2013000519	2013	2013-12-31	A	1.49006e+09	江南红箭
000519	2014000519	2014	2014-12-31	A	1.62907e+09	江南红箭
000519	2015000519	2015	2015-12-31	A	1.801e+09	江南红箭
000519	2016000519	2016	2016-12-31	A	2.53948e+09	江南红箭
000519	2017000519	2017	2017-12-31	A	2.43424e+09	中兵红箭
000519	2018000519	2018	2018-12-31	A	2.22159e+09	中兵红箭
000519	2019000519	2019	2019-12-31	A	2.20655e+09	中兵红箭
000519	2020000519	2020	2020-12-31	A	2.50577e+09	中兵红箭
000519	2021000519	2021	2021-12-31	A	2.7892e+09	中兵红箭
000521	2006000521	2006	2006-12-31	A	4.75102e+08	S 美菱
000521	2007000521	2007	2007-12-31	A	2.7831e+08	美菱电器
000521	2008000521	2008	2008-12-31	A	6.67232e+08	美菱电器
000521	2009000521	2009	2009-12-31	A	8.02672e+08	美菱电器
000521	2010000521	2010	2010-12-31	A	8.65234e+08	美菱电器
000521	2011000521	2011	2011-12-31	A	9.35911e+08	美菱电器
000521	2012000521	2012	2012-12-31	A	1.24389e+09	美菱电器
000521	2013000521	2013	2013-12-31	A	1.13875e+09	美菱电器
000521	2014000521	2014	2014-12-31	A	1.22376e+09	美菱电器
000521	2015000521	2015	2015-12-31	A	1.22083e+09	美菱电器
000521	2016000521	2016	2016-12-31	A	1.20409e+09	美菱电器
000521	2017000521	2017	2017-12-31	A	1.43943e+09	美菱电器
000521	2018000521	2018	2018-12-31	A	1.73396e+09	长虹美菱
000521	2019000521	2019	2019-12-31	A	2.18057e+09	长虹美菱
000521	2020000521	2020	2020-12-31	A	2.39186e+09	长虹美菱
000521	2021000521	2021	2021-12-31	A	2.30312e+09	长虹美菱
000522	2006000522	2006	2006-12-31	A	9.77607e+08	白云山A
000522	2007000522	2007	2007-12-31	A	8.47225e+08	白云山A
000522	2008000522	2008	2008-12-31	A	7.28364e+08	白云山A
000522	2009000522	2009	2009-12-31	A	6.77223e+08	白云山A
000522	2010000522	2010	2010-12-31	A	6.47029e+08	白云山A
000522	2011000522	2011	2011-12-31	A	6.46432e+08	白云山A
000522	2012000522	2012	2012-12-31	A	6.58888e+08	白云山A
000523	2006000523	2006	2006-12-31	A	1.82619e+08	广州浪奇
000523	2007000523	2007	2007-12-31	A	1.67105e+08	广州浪奇
000523	2008000523	2008	2008-12-31	A	1.66344e+08	广州浪奇
000523	2009000523	2009	2009-12-31	A	155124533	广州浪奇
000523	2010000523	2010	2010-12-31	A	1.44451e+08	广州浪奇
000523	2011000523	2011	2011-12-31	A	1.41985e+08	广州浪奇
000523	2012000523	2012	2012-12-31	A	1.31479e+08	广州浪奇
000523	2013000523	2013	2013-12-31	A	4.93751e+08	广州浪奇
000523	2014000523	2014	2014-12-31	A	4.57532e+08	广州浪奇
000523	2015000523	2015	2015-12-31	A	4.46646e+08	广州浪奇
000523	2016000523	2016	2016-12-31	A	4.6379e+08	广州浪奇
000523	2017000523	2017	2017-12-31	A	4.37682e+08	广州浪奇
000523	2018000523	2018	2018-12-31	A	4.15156e+08	广州浪奇
000523	2019000523	2019	2019-12-31	A	5.87386e+08	广州浪奇
000523	2020000523	2020	2020-12-31	A	5.62808e+08	广州浪奇
000523	2021000523	2021	2021-12-31	A	7.94575e+08	*ST 浪奇
000527	2006000527	2006	2006-12-31	A	3.31677e+09	美的电器
000527	2007000527	2007	2007-12-31	A	3.22561e+09	美的电器
000527	2008000527	2008	2008-12-31	A	5.02419e+09	美的电器
000527	2009000527	2009	2009-12-31	A	5694023840	美的电器
000527	2010000527	2010	2010-12-31	A	7672288740	美的电器
000527	2011000527	2011	2011-12-31	A	10714826460	美的电器
000527	2012000527	2012	2012-12-31	A	12527223990	美的电器
000528	2006000528	2006	2006-12-31	A	4.78515e+08	柳工
000528	2007000528	2007	2007-12-31	A	5.9039e+08	柳工
000528	2008000528	2008	2008-12-31	A	9.51881e+08	柳工
000528	2009000528	2009	2009-12-31	A	1.29312e+09	柳工
000528	2010000528	2010	2010-12-31	A	1.76955e+09	柳工
000528	2011000528	2011	2011-12-31	A	2.17862e+09	柳工
000528	2012000528	2012	2012-12-31	A	2.62203e+09	柳工
000528	2013000528	2013	2013-12-31	A	3.07839e+09	柳工
000528	2014000528	2014	2014-12-31	A	2.58296e+09	柳工
000528	2015000528	2015	2015-12-31	A	2.42772e+09	柳工
000528	2016000528	2016	2016-12-31	A	2.46675e+09	柳工
000528	2017000528	2017	2017-12-31	A	2.47478e+09	柳工
000528	2018000528	2018	2018-12-31	A	2.72627e+09	柳工
000528	2019000528	2019	2019-12-31	A	2.88028e+09	柳工
000528	2020000528	2020	2020-12-31	A	3.06816e+09	柳工
000528	2021000528	2021	2021-12-31	A	4.30197e+09	柳工
000529	2006000529	2006	2006-12-31	A	3.6974e+08	S*ST 美雅
000529	2007000529	2007	2007-12-31	A	3.31873e+08	S*ST 美雅
000529	2008000529	2008	2008-12-31	A	1.62113e+08	S*ST 美雅
000529	2009000529	2009	2009-12-31	A	1.77272e+08	广弘控股
000529	2010000529	2010	2010-12-31	A	1.73992e+08	广弘控股
000529	2011000529	2011	2011-12-31	A	1.86663e+08	广弘控股
000529	2012000529	2012	2012-12-31	A	1.90543e+08	广弘控股
000529	2013000529	2013	2013-12-31	A	1.94784e+08	广弘控股
000529	2014000529	2014	2014-12-31	A	1.80052e+08	广弘控股
000529	2015000529	2015	2015-12-31	A	1.73112e+08	广弘控股
000529	2016000529	2016	2016-12-31	A	1.76442e+08	广弘控股
000529	2017000529	2017	2017-12-31	A	1.69592e+08	广弘控股
000529	2018000529	2018	2018-12-31	A	173995489	广弘控股
000529	2019000529	2019	2019-12-31	A	1.65115e+08	广弘控股
000529	2020000529	2020	2020-12-31	A	1.55215e+08	广弘控股
000529	2021000529	2021	2021-12-31	A	1.97909e+08	广弘控股
000530	2006000530	2006	2006-12-31	A	3.49285e+08	大冷股份
000530	2007000530	2007	2007-12-31	A	3.90174e+08	大冷股份
000530	2008000530	2008	2008-12-31	A	3.8413e+08	大冷股份
000530	2009000530	2009	2009-12-31	A	3.66006e+08	大冷股份
000530	2010000530	2010	2010-12-31	A	3.58624e+08	大冷股份
000530	2011000530	2011	2011-12-31	A	3.45638e+08	大冷股份
000530	2012000530	2012	2012-12-31	A	4.04974e+08	大冷股份
000530	2013000530	2013	2013-12-31	A	3.95266e+08	大冷股份
000530	2014000530	2014	2014-12-31	A	4.14293e+08	大冷股份
000530	2015000530	2015	2015-12-31	A	4.49907e+08	大冷股份
000530	2016000530	2016	2016-12-31	A	5.09422e+08	大冷股份
000530	2017000530	2017	2017-12-31	A	8.90875e+08	大冷股份
000530	2018000530	2018	2018-12-31	A	9.53298e+08	大冷股份
000530	2019000530	2019	2019-12-31	A	9.92435e+08	大冷股份
000530	2020000530	2020	2020-12-31	A	8.91147e+08	冰山冷热
000530	2021000530	2021	2021-12-31	A	8.55395e+08	冰山冷热
000533	2006000533	2006	2006-12-31	A	4.48048e+08	S 万家乐
000533	2007000533	2007	2007-12-31	A	2.87117e+08	万家乐
000533	2008000533	2008	2008-12-31	A	2.68571e+08	万家乐
000533	2009000533	2009	2009-12-31	A	2.78072e+08	万家乐
000533	2010000533	2010	2010-12-31	A	8.51812e+07	万家乐
000533	2011000533	2011	2011-12-31	A	7.87857e+07	万家乐
000533	2012000533	2012	2012-12-31	A	6.83637e+07	万家乐
000533	2013000533	2013	2013-12-31	A	1.61714e+08	万家乐
000533	2014000533	2014	2014-12-31	A	1.91364e+08	万家乐
000533	2015000533	2015	2015-12-31	A	1.56842e+08	万家乐
000533	2016000533	2016	2016-12-31	A	2.32241e+08	万家乐
000533	2017000533	2017	2017-12-31	A	2.29307e+08	万家乐
000533	2018000533	2018	2018-12-31	A	2.23037e+08	万家乐
000533	2019000533	2019	2019-12-31	A	2.08454e+08	顺钠股份
000533	2020000533	2020	2020-12-31	A	1.96333e+08	顺钠股份
000533	2021000533	2021	2021-12-31	A	1.85228e+08	顺钠股份
000534	2006000534	2006	2006-12-31	A	1.70841e+08	汕电力A
000534	2007000534	2007	2007-12-31	A	4.38756e+07	汕电力A
000534	2008000534	2008	2008-12-31	A	3.41962e+07	汕电力A
000534	2009000534	2009	2009-12-31	A	2.49563e+07	万泽股份
000534	2010000534	2010	2010-12-31	A	2.31479e+07	万泽股份
000534	2011000534	2011	2011-12-31	A	2.14103e+07	万泽股份
000534	2012000534	2012	2012-12-31	A	2.31383e+07	万泽股份
000534	2013000534	2013	2013-12-31	A	3.08271e+08	万泽股份
000534	2014000534	2014	2014-12-31	A	3.009e+08	万泽股份
000534	2015000534	2015	2015-12-31	A	1.00995e+08	万泽股份
000534	2016000534	2016	2016-12-31	A	1.21053e+08	万泽股份
000534	2017000534	2017	2017-12-31	A	1.80971e+08	万泽股份
000534	2018000534	2018	2018-12-31	A	1.96526e+08	万泽股份
000534	2019000534	2019	2019-12-31	A	3.75275e+08	万泽股份
000534	2020000534	2020	2020-12-31	A	5.29763e+08	万泽股份
000534	2021000534	2021	2021-12-31	A	6.22211e+08	万泽股份
000536	2006000536	2006	2006-12-31	A	1.80826e+07	SST 闽东
000536	2007000536	2007	2007-12-31	A	5.66805e+06	SST 闽东
000536	2008000536	2008	2008-12-31	A	6.30943e+06	SST 闽东
000536	2009000536	2009	2009-12-31	A	0	闽闽东
000536	2010000536	2010	2010-12-31	A	2.33709e+09	闽闽东
000536	2011000536	2011	2011-12-31	A	2.07435e+09	华映科技
000536	2012000536	2012	2012-12-31	A	1.78105e+09	华映科技
000536	2013000536	2013	2013-12-31	A	1.777e+09	华映科技
000536	2014000536	2014	2014-12-31	A	2.12488e+09	华映科技
000536	2015000536	2015	2015-12-31	A	1.93289e+09	华映科技
000536	2016000536	2016	2016-12-31	A	1.74235e+09	华映科技
000536	2017000536	2017	2017-12-31	A	6.7633e+09	华映科技
000536	2018000536	2018	2018-12-31	A	1.00597e+10	华映科技
000536	2019000536	2019	2019-12-31	A	8.45523e+09	华映科技
000536	2020000536	2020	2020-12-31	A	7.59494e+09	*ST 华映
000536	2021000536	2021	2021-12-31	A	6.7501e+09	华映科技
000538	2006000538	2006	2006-12-31	A	2.62959e+08	云南白药
000538	2007000538	2007	2007-12-31	A	1.90363e+08	云南白药
000538	2008000538	2008	2008-12-31	A	2.38826e+08	云南白药
000538	2009000538	2009	2009-12-31	A	2.57597e+08	云南白药
000538	2010000538	2010	2010-12-31	A	2.36587e+08	云南白药
000538	2011000538	2011	2011-12-31	A	1.03319e+09	云南白药
000538	2012000538	2012	2012-12-31	A	1.25159e+09	云南白药
000538	2013000538	2013	2013-12-31	A	1.26977e+09	云南白药
000538	2014000538	2014	2014-12-31	A	1.65218e+09	云南白药
000538	2015000538	2015	2015-12-31	A	1.64021e+09	云南白药
000538	2016000538	2016	2016-12-31	A	1.78232e+09	云南白药
000538	2017000538	2017	2017-12-31	A	1.74537e+09	云南白药
000538	2018000538	2018	2018-12-31	A	1.71529e+09	云南白药
000538	2019000538	2019	2019-12-31	A	2.00867e+09	云南白药
000538	2020000538	2020	2020-12-31	A	3.09679e+09	云南白药
000538	2021000538	2021	2021-12-31	A	2.97091e+09	云南白药
000541	2006000541	2006	2006-12-31	A	7.11169e+08	佛山照明
000541	2007000541	2007	2007-12-31	A	7.76412e+08	佛山照明
000541	2008000541	2008	2008-12-31	A	7.39154e+08	佛山照明
000541	2009000541	2009	2009-12-31	A	6.67219e+08	佛山照明
000541	2010000541	2010	2010-12-31	A	6.83123e+08	佛山照明
000541	2011000541	2011	2011-12-31	A	6.43079e+08	佛山照明
000541	2012000541	2012	2012-12-31	A	5.39145e+08	佛山照明
000541	2013000541	2013	2013-12-31	A	4.7274e+08	佛山照明
000541	2014000541	2014	2014-12-31	A	4.63268e+08	佛山照明
000541	2015000541	2015	2015-12-31	A	4.84436e+08	佛山照明
000541	2016000541	2016	2016-12-31	A	4.46007e+08	佛山照明
000541	2017000541	2017	2017-12-31	A	4.83521e+08	佛山照明
000541	2018000541	2018	2018-12-31	A	5.12107e+08	佛山照明
000541	2019000541	2019	2019-12-31	A	6.29832e+08	佛山照明
000541	2020000541	2020	2020-12-31	A	6.85708e+08	佛山照明
000541	2021000541	2021	2021-12-31	A	1.32308e+09	佛山照明
000545	2006000545	2006	2006-12-31	A	1.72129e+08	吉林制药
000545	2007000545	2007	2007-12-31	A	1.59159e+08	*ST 吉药
000545	2008000545	2008	2008-12-31	A	1.45503e+08	吉林制药
000545	2009000545	2009	2009-12-31	A	4.03034e+06	吉林制药
000545	2010000545	2010	2010-12-31	A	7.80482e+07	吉林制药
000545	2011000545	2011	2011-12-31	A	7.59375e+07	*ST 吉药
000545	2012000545	2012	2012-12-31	A	8.26125e+07	*ST 吉药
000545	2013000545	2013	2013-12-31	A	5.70702e+08	金浦钛业
000545	2014000545	2014	2014-12-31	A	5.50943e+08	金浦钛业
000545	2015000545	2015	2015-12-31	A	5.93909e+08	金浦钛业
000545	2016000545	2016	2016-12-31	A	1.26097e+09	金浦钛业
000545	2017000545	2017	2017-12-31	A	1.22303e+09	金浦钛业
000545	2018000545	2018	2018-12-31	A	1.17683e+09	金浦钛业
000545	2019000545	2019	2019-12-31	A	1.17749e+09	金浦钛业
000545	2020000545	2020	2020-12-31	A	1.12488e+09	金浦钛业
000545	2021000545	2021	2021-12-31	A	1.05688e+09	金浦钛业
000547	2006000547	2006	2006-12-31	A	2.03948e+08	闽福发A
000547	2007000547	2007	2007-12-31	A	1.34164e+08	闽福发A
000547	2008000547	2008	2008-12-31	A	1.28667e+08	闽福发A
000547	2009000547	2009	2009-12-31	A	1.16466e+08	闽福发A
000547	2010000547	2010	2010-12-31	A	1.28037e+08	闽福发A
000547	2011000547	2011	2011-12-31	A	8.91656e+07	闽福发A
000547	2012000547	2012	2012-12-31	A	8.76393e+07	闽福发A
000547	2013000547	2013	2013-12-31	A	1.5324e+08	闽福发A
000547	2014000547	2014	2014-12-31	A	1.87795e+08	闽福发A
000547	2015000547	2015	2015-12-31	A	2.4144e+08	航天发展
000547	2016000547	2016	2016-12-31	A	4.20863e+08	航天发展
000547	2017000547	2017	2017-12-31	A	6.29711e+08	航天发展
000547	2018000547	2018	2018-12-31	A	6.15658e+08	航天发展
000547	2019000547	2019	2019-12-31	A	7.07642e+08	航天发展
000547	2020000547	2020	2020-12-31	A	6.77708e+08	航天发展
000547	2021000547	2021	2021-12-31	A	7.0803e+08	航天发展
000549	2006000549	2006	2006-12-31	A	2.61192e+09	S 湘火炬
000550	2006000550	2006	2006-12-31	A	1318299551	江铃汽车
000550	2007000550	2007	2007-12-31	A	1547259191	江铃汽车
000550	2008000550	2008	2008-12-31	A	2068568086	江铃汽车
000550	2009000550	2009	2009-12-31	A	1986615520	江铃汽车
000550	2010000550	2010	2010-12-31	A	2258975834	江铃汽车
000550	2011000550	2011	2011-12-31	A	2279964248	江铃汽车
000550	2012000550	2012	2012-12-31	A	2302070662	江铃汽车
000550	2013000550	2013	2013-12-31	A	4288128288	江铃汽车
000550	2014000550	2014	2014-12-31	A	4454245545	江铃汽车
000550	2015000550	2015	2015-12-31	A	4686763683	江铃汽车
000550	2016000550	2016	2016-12-31	A	5588362749	江铃汽车
000550	2017000550	2017	2017-12-31	A	6036511862	江铃汽车
000550	2018000550	2018	2018-12-31	A	5678946583	江铃汽车
000550	2019000550	2019	2019-12-31	A	5714489577	江铃汽车
000550	2020000550	2020	2020-12-31	A	5165956410	江铃汽车
000550	2021000550	2021	2021-12-31	A	6029302031	江铃汽车
000553	2006000553	2006	2006-12-31	A	4.33935e+08	沙隆达A
000553	2007000553	2007	2007-12-31	A	4.03368e+08	沙隆达A
000553	2008000553	2008	2008-12-31	A	7.8101e+08	沙隆达A
000553	2009000553	2009	2009-12-31	A	7.78661e+08	沙隆达A
000553	2010000553	2010	2010-12-31	A	7.07042e+08	沙隆达A
000553	2011000553	2011	2011-12-31	A	1.11428e+09	沙隆达A
000553	2012000553	2012	2012-12-31	A	1.30863e+09	沙隆达A
000553	2013000553	2013	2013-12-31	A	1.32422e+09	沙隆达A
000553	2014000553	2014	2014-12-31	A	1.24883e+09	沙隆达A
000553	2015000553	2015	2015-12-31	A	1.68405e+09	沙隆达A
000553	2016000553	2016	2016-12-31	A	1.60437e+09	沙隆达A
000553	2017000553	2017	2017-12-31	A	6141490000	沙隆达A
000553	2018000553	2018	2018-12-31	A	6629621000	沙隆达A
000553	2019000553	2019	2019-12-31	A	6939610000	安道麦A
000553	2020000553	2020	2020-12-31	A	6576116000	安道麦A
000553	2021000553	2021	2021-12-31	A	8048389000	安道麦A
000559	2006000559	2006	2006-12-31	A	1.97614e+09	万向钱潮
000559	2007000559	2007	2007-12-31	A	1.92229e+09	万向钱潮
000559	2008000559	2008	2008-12-31	A	2.05172e+09	万向钱潮
000559	2009000559	2009	2009-12-31	A	2.24682e+09	万向钱潮
000559	2010000559	2010	2010-12-31	A	1.97222e+09	万向钱潮
000559	2011000559	2011	2011-12-31	A	2.11188e+09	万向钱潮
000559	2012000559	2012	2012-12-31	A	2.38703e+09	万向钱潮
000559	2013000559	2013	2013-12-31	A	2.60248e+09	万向钱潮
000559	2014000559	2014	2014-12-31	A	2.7629e+09	万向钱潮
000559	2015000559	2015	2015-12-31	A	2.89478e+09	万向钱潮
000559	2016000559	2016	2016-12-31	A	2.93487e+09	万向钱潮
000559	2017000559	2017	2017-12-31	A	3.0341e+09	万向钱潮
000559	2018000559	2018	2018-12-31	A	3.10087e+09	万向钱潮
000559	2019000559	2019	2019-12-31	A	3.21917e+09	万向钱潮
000559	2020000559	2020	2020-12-31	A	3.09189e+09	万向钱潮
000559	2021000559	2021	2021-12-31	A	2.84288e+09	万向钱潮
000561	2006000561	2006	2006-12-31	A	2.21504e+08	S*ST 长岭
000561	2007000561	2007	2007-12-31	A	4.30337e+07	S*ST 长岭
000561	2008000561	2008	2008-12-31	A	3.80271e+07	S*ST 长岭
000561	2009000561	2009	2009-12-31	A	3.42566e+07	*ST 长岭
000561	2010000561	2010	2010-12-31	A	1.31439e+08	烽火电子
000561	2011000561	2011	2011-12-31	A	1.48506e+08	烽火电子
000561	2012000561	2012	2012-12-31	A	1.68014e+08	烽火电子
000561	2013000561	2013	2013-12-31	A	1.54215e+08	烽火电子
000561	2014000561	2014	2014-12-31	A	1.48038e+08	烽火电子
000561	2015000561	2015	2015-12-31	A	1.36563e+08	烽火电子
000561	2016000561	2016	2016-12-31	A	1.85909e+08	烽火电子
000561	2017000561	2017	2017-12-31	A	3.18016e+08	烽火电子
000561	2018000561	2018	2018-12-31	A	2.79432e+08	烽火电子
000561	2019000561	2019	2019-12-31	A	2.45684e+08	烽火电子
000561	2020000561	2020	2020-12-31	A	2.74739e+08	烽火电子
000561	2021000561	2021	2021-12-31	A	5.65604e+08	烽火电子
000565	2006000565	2006	2006-12-31	A	6.20852e+07	渝三峡A
000565	2007000565	2007	2007-12-31	A	9.02877e+07	渝三峡A
000565	2008000565	2008	2008-12-31	A	2.67989e+08	渝三峡A
000565	2009000565	2009	2009-12-31	A	4.59958e+08	渝三峡A
000565	2010000565	2010	2010-12-31	A	4.50655e+08	渝三峡A
000565	2011000565	2011	2011-12-31	A	3.07783e+08	渝三峡A
000565	2012000565	2012	2012-12-31	A	2.30835e+08	渝三峡A
000565	2013000565	2013	2013-12-31	A	2.29089e+08	渝三峡A
000565	2014000565	2014	2014-12-31	A	2.37763e+08	渝三峡A
000565	2015000565	2015	2015-12-31	A	2.33916e+08	渝三峡A
000565	2016000565	2016	2016-12-31	A	2.42925e+08	渝三峡A
000565	2017000565	2017	2017-12-31	A	2.51049e+08	渝三峡A
000565	2018000565	2018	2018-12-31	A	2.19851e+08	渝三峡A
000565	2019000565	2019	2019-12-31	A	2.07371e+08	渝三峡A
000565	2020000565	2020	2020-12-31	A	1.93437e+08	渝三峡A
000565	2021000565	2021	2021-12-31	A	2.83038e+08	渝三峡A
000566	2006000566	2006	2006-12-31	A	207484363	海南海药
000566	2007000566	2007	2007-12-31	A	2.00254e+08	海南海药
000566	2008000566	2008	2008-12-31	A	2.07331e+08	海南海药
000566	2009000566	2009	2009-12-31	A	2.00706e+08	海南海药
000566	2010000566	2010	2010-12-31	A	2.69401e+08	海南海药
000566	2011000566	2011	2011-12-31	A	2.82482e+08	海南海药
000566	2012000566	2012	2012-12-31	A	3.44696e+08	海南海药
000566	2013000566	2013	2013-12-31	A	4.86236e+08	海南海药
000566	2014000566	2014	2014-12-31	A	610720280	海南海药
000566	2015000566	2015	2015-12-31	A	9.00896e+08	海南海药
000566	2016000566	2016	2016-12-31	A	1.01506e+09	海南海药
000566	2017000566	2017	2017-12-31	A	1.11945e+09	海南海药
000566	2018000566	2018	2018-12-31	A	1.35839e+09	海南海药
000566	2019000566	2019	2019-12-31	A	1.33198e+09	海南海药
000566	2020000566	2020	2020-12-31	A	1.93183e+09	海南海药
000566	2021000566	2021	2021-12-31	A	1.79663e+09	海南海药
000568	2006000568	2006	2006-12-31	A	5.70196e+08	泸州老窖
000568	2007000568	2007	2007-12-31	A	5.18466e+08	泸州老窖
000568	2008000568	2008	2008-12-31	A	7.90575e+08	泸州老窖
000568	2009000568	2009	2009-12-31	A	8.08131e+08	泸州老窖
000568	2010000568	2010	2010-12-31	A	8.545e+08	泸州老窖
000568	2011000568	2011	2011-12-31	A	1.01239e+09	泸州老窖
000568	2012000568	2012	2012-12-31	A	9.97841e+08	泸州老窖
000568	2013000568	2013	2013-12-31	A	1.11132e+09	泸州老窖
000568	2014000568	2014	2014-12-31	A	1.08649e+09	泸州老窖
000568	2015000568	2015	2015-12-31	A	1.11053e+09	泸州老窖
000568	2016000568	2016	2016-12-31	A	1.17879e+09	泸州老窖
000568	2017000568	2017	2017-12-31	A	1.12989e+09	泸州老窖
000568	2018000568	2018	2018-12-31	A	1.02967e+09	泸州老窖
000568	2019000568	2019	2019-12-31	A	1.51887e+09	泸州老窖
000568	2020000568	2020	2020-12-31	A	6.88711e+09	泸州老窖
000568	2021000568	2021	2021-12-31	A	8.08949e+09	泸州老窖
000569	2006000569	2006	2006-12-31	A	6.62042e+08	长城股份
000569	2007000569	2007	2007-12-31	A	6.38937e+08	*ST 长钢
000569	2008000569	2008	2008-12-31	A	6.06974e+08	长城股份
000570	2006000570	2006	2006-12-31	A	3.86633e+08	苏常柴A
000570	2007000570	2007	2007-12-31	A	3.88311e+08	苏常柴A
000570	2008000570	2008	2008-12-31	A	3.64125e+08	苏常柴A
000570	2009000570	2009	2009-12-31	A	4.30556e+08	苏常柴A
000570	2010000570	2010	2010-12-31	A	4.26833e+08	苏常柴A
000570	2011000570	2011	2011-12-31	A	4.28904e+08	苏常柴A
000570	2012000570	2012	2012-12-31	A	5.66045e+08	苏常柴A
000570	2013000570	2013	2013-12-31	A	6.19468e+08	苏常柴A
000570	2014000570	2014	2014-12-31	A	5.72786e+08	苏常柴A
000570	2015000570	2015	2015-12-31	A	5.54602e+08	苏常柴A
000570	2016000570	2016	2016-12-31	A	5.53679e+08	苏常柴A
000570	2017000570	2017	2017-12-31	A	5.60305e+08	苏常柴A
000570	2018000570	2018	2018-12-31	A	5.11454e+08	苏常柴A
000570	2019000570	2019	2019-12-31	A	4.57723e+08	苏常柴A
000570	2020000570	2020	2020-12-31	A	4.54182e+08	苏常柴A
000570	2021000570	2021	2021-12-31	A	4.02916e+08	苏常柴A
000572	2006000572	2006	2006-12-31	A	5.98963e+07	金盘股份
000572	2007000572	2007	2007-12-31	A	1.55557e+09	海马股份
000572	2008000572	2008	2008-12-31	A	1.50164e+09	海马股份
000572	2009000572	2009	2009-12-31	A	1.61723e+09	海马股份
000572	2010000572	2010	2010-12-31	A	2.42025e+09	海马股份
000572	2011000572	2011	2011-12-31	A	2.55408e+09	海马汽车
000572	2012000572	2012	2012-12-31	A	2.95945e+09	海马汽车
000572	2013000572	2013	2013-12-31	A	3.30469e+09	海马汽车
000572	2014000572	2014	2014-12-31	A	3.31142e+09	海马汽车
000572	2015000572	2015	2015-12-31	A	3.12038e+09	海马汽车
000572	2016000572	2016	2016-12-31	A	3.11691e+09	海马汽车
000572	2017000572	2017	2017-12-31	A	2.54176e+09	海马汽车
000572	2018000572	2018	2018-12-31	A	3.05595e+09	海马汽车
000572	2019000572	2019	2019-12-31	A	3.01304e+09	*ST 海马
000572	2020000572	2020	2020-12-31	A	2.7043e+09	ST 海马
000572	2021000572	2021	2021-12-31	A	2.22951e+09	海马汽车
000576	2006000576	2006	2006-12-31	A	5.11113e+08	广东甘化
000576	2007000576	2007	2007-12-31	A	4.5888e+08	广东甘化
000576	2008000576	2008	2008-12-31	A	4.72742e+08	广东甘化
000576	2009000576	2009	2009-12-31	A	3.79148e+08	*ST 甘化
000576	2010000576	2010	2010-12-31	A	3.43303e+08	ST 甘化
000576	2011000576	2011	2011-12-31	A	3.12543e+08	ST 甘化
000576	2012000576	2012	2012-12-31	A	9.24421e+07	*ST 甘化
000576	2013000576	2013	2013-12-31	A	1.09583e+08	广东甘化
000576	2014000576	2014	2014-12-31	A	6.31216e+08	广东甘化
000576	2015000576	2015	2015-12-31	A	6.48883e+08	广东甘化
000576	2016000576	2016	2016-12-31	A	6.39116e+08	广东甘化
000576	2017000576	2017	2017-12-31	A	2.70299e+08	广东甘化
000576	2018000576	2018	2018-12-31	A	6.95497e+07	广东甘化
000576	2019000576	2019	2019-12-31	A	6.01759e+07	广东甘化
000576	2020000576	2020	2020-12-31	A	3.20588e+07	甘化科工
000576	2021000576	2021	2021-12-31	A	3.92749e+07	甘化科工
000578	2006000578	2006	2006-12-31	A	3.0313e+08	S*ST 数码
000578	2007000578	2007	2007-12-31	A	2.68165e+08	S*ST 数码
000578	2008000578	2008	2008-12-31	A	2.76595e+09	ST 盐湖
000578	2009000578	2009	2009-12-31	A	2.79689e+09	盐湖集团
000578	2010000578	2010	2010-12-31	A	3.11189e+09	盐湖集团
000581	2006000581	2006	2006-12-31	A	1.16419e+09	威孚高科
000581	2007000581	2007	2007-12-31	A	1.14269e+09	威孚高科
000581	2008000581	2008	2008-12-31	A	1.04731e+09	威孚高科
000581	2009000581	2009	2009-12-31	A	1.15272e+09	威孚高科
000581	2010000581	2010	2010-12-31	A	1.11007e+09	威孚高科
000581	2011000581	2011	2011-12-31	A	1.35751e+09	威孚高科
000581	2012000581	2012	2012-12-31	A	1.40481e+09	威孚高科
000581	2013000581	2013	2013-12-31	A	1.47104e+09	威孚高科
000581	2014000581	2014	2014-12-31	A	1.34975e+09	威孚高科
000581	2015000581	2015	2015-12-31	A	2.32063e+09	威孚高科
000581	2016000581	2016	2016-12-31	A	2.44784e+09	威孚高科
000581	2017000581	2017	2017-12-31	A	2.58487e+09	威孚高科
000581	2018000581	2018	2018-12-31	A	2.70737e+09	威孚高科
000581	2019000581	2019	2019-12-31	A	2.84518e+09	威孚高科
000581	2020000581	2020	2020-12-31	A	2.88223e+09	威孚高科
000581	2021000581	2021	2021-12-31	A	2.93221e+09	威孚高科
000584	2006000584	2006	2006-12-31	A	6.52081e+08	舒卡股份
000584	2007000584	2007	2007-12-31	A	1.16512e+09	舒卡股份
000584	2008000584	2008	2008-12-31	A	1.10594e+09	舒卡股份
000584	2009000584	2009	2009-12-31	A	1.59554e+09	友利控股
000584	2010000584	2010	2010-12-31	A	1.47714e+09	友利控股
000584	2011000584	2011	2011-12-31	A	1.48823e+09	友利控股
000584	2012000584	2012	2012-12-31	A	1.3591e+09	友利控股
000584	2013000584	2013	2013-12-31	A	1.22404e+09	友利控股
000584	2014000584	2014	2014-12-31	A	1.02994e+09	友利控股
000584	2015000584	2015	2015-12-31	A	8.42453e+08	友利控股
000584	2016000584	2016	2016-12-31	A	4.12979e+08	友利控股
000584	2017000584	2017	2017-12-31	A	4.00593e+08	哈工智能
000584	2018000584	2018	2018-12-31	A	1.14172e+08	哈工智能
000584	2019000584	2019	2019-12-31	A	1.04653e+08	哈工智能
000584	2020000584	2020	2020-12-31	A	9.63032e+07	哈工智能
000584	2021000584	2021	2021-12-31	A	1.5373e+08	哈工智能
000585	2006000585	2006	2006-12-31	A	3.70407e+08	东北电气
000585	2007000585	2007	2007-12-31	A	1.09246e+08	东北电气
000585	2008000585	2008	2008-12-31	A	8.36307e+07	东北电气
000585	2009000585	2009	2009-12-31	A	8.11257e+07	*ST 东电
000585	2010000585	2010	2010-12-31	A	7.50103e+07	东北电气
000585	2011000585	2011	2011-12-31	A	6.93774e+07	东北电气
000585	2012000585	2012	2012-12-31	A	6.27757e+07	*ST 东电
000585	2013000585	2013	2013-12-31	A	6.75804e+07	东北电气
000585	2014000585	2014	2014-12-31	A	6.22147e+07	东北电气
000585	2015000585	2015	2015-12-31	A	5.87834e+07	东北电气
000585	2016000585	2016	2016-12-31	A	4.18446e+07	东北电气
000585	2017000585	2017	2017-12-31	A	3.57059e+07	东北电气
000585	2018000585	2018	2018-12-31	A	5.01368e+07	*ST 东电
000585	2019000585	2019	2019-12-31	A	4.9802e+07	ST 东电
000585	2020000585	2020	2020-12-31	A	4.4912e+07	*ST 东电
000585	2021000585	2021	2021-12-31	A	4.21795e+07	*ST 东电
000586	2006000586	2006	2006-12-31	A	1.4738e+08	汇源通信
000586	2007000586	2007	2007-12-31	A	9.99504e+07	汇源通信
000586	2008000586	2008	2008-12-31	A	7.61024e+07	汇源通信
000586	2009000586	2009	2009-12-31	A	7.82176e+07	*ST 汇源
000586	2010000586	2010	2010-12-31	A	6.2756e+07	ST 汇源
000586	2011000586	2011	2011-12-31	A	5.29781e+07	汇源通信
000586	2012000586	2012	2012-12-31	A	4.69963e+07	汇源通信
000586	2013000586	2013	2013-12-31	A	4.13353e+07	汇源通信
000586	2014000586	2014	2014-12-31	A	3.75196e+07	汇源通信
000586	2015000586	2015	2015-12-31	A	3.47306e+07	汇源通信
000586	2016000586	2016	2016-12-31	A	3.27911e+07	汇源通信
000586	2017000586	2017	2017-12-31	A	3.70995e+07	汇源通信
000586	2018000586	2018	2018-12-31	A	4.50241e+07	汇源通信
000586	2019000586	2019	2019-12-31	A	4.60227e+07	汇源通信
000586	2020000586	2020	2020-12-31	A	4.40243e+07	汇源通信
000586	2021000586	2021	2021-12-31	A	5.35741e+07	汇源通信
000589	2006000589	2006	2006-12-31	A	1.40302e+09	黔轮胎A
000589	2007000589	2007	2007-12-31	A	1.35346e+09	黔轮胎A
000589	2008000589	2008	2008-12-31	A	1.7662e+09	黔轮胎A
000589	2009000589	2009	2009-12-31	A	1.93782e+09	黔轮胎A
000589	2010000589	2010	2010-12-31	A	1.85344e+09	黔轮胎A
000589	2011000589	2011	2011-12-31	A	1.81806e+09	黔轮胎A
000589	2012000589	2012	2012-12-31	A	2.12618e+09	黔轮胎A
000589	2013000589	2013	2013-12-31	A	2.02861e+09	黔轮胎A
000589	2014000589	2014	2014-12-31	A	3.08232e+09	黔轮胎A
000589	2015000589	2015	2015-12-31	A	3.44668e+09	黔轮胎A
000589	2016000589	2016	2016-12-31	A	3.78159e+09	黔轮胎A
000589	2017000589	2017	2017-12-31	A	3.71351e+09	黔轮胎A
000589	2018000589	2018	2018-12-31	A	3.81245e+09	黔轮胎A
000589	2019000589	2019	2019-12-31	A	3.30503e+09	贵州轮胎
000589	2020000589	2020	2020-12-31	A	3.76279e+09	贵州轮胎
000589	2021000589	2021	2021-12-31	A	4.61908e+09	贵州轮胎
000590	2006000590	2006	2006-12-31	A	1.29487e+08	紫光古汉
000590	2007000590	2007	2007-12-31	A	1.28117e+08	紫光古汉
000590	2008000590	2008	2008-12-31	A	1.28205e+08	紫光古汉
000590	2009000590	2009	2009-12-31	A	1.24631e+08	紫光古汉
000590	2010000590	2010	2010-12-31	A	1.31603e+08	紫光古汉
000590	2011000590	2011	2011-12-31	A	1.68547e+08	紫光古汉
000590	2012000590	2012	2012-12-31	A	1.63993e+08	紫光古汉
000590	2013000590	2013	2013-12-31	A	1.22311e+08	紫光古汉
000590	2014000590	2014	2014-12-31	A	1.39058e+08	紫光古汉
000590	2015000590	2015	2015-12-31	A	1.46045e+08	*ST 古汉
000590	2016000590	2016	2016-12-31	A	1.42633e+08	启迪古汉
000590	2017000590	2017	2017-12-31	A	1.6134e+08	启迪古汉
000590	2018000590	2018	2018-12-31	A	1.52495e+08	启迪古汉
000590	2019000590	2019	2019-12-31	A	143418579	启迪古汉
000590	2020000590	2020	2020-12-31	A	1.45288e+08	启迪药业
000590	2021000590	2021	2021-12-31	A	2.2849e+08	启迪药业
000595	2006000595	2006	2006-12-31	A	1.42247e+08	西北轴承
000595	2007000595	2007	2007-12-31	A	1.58432e+08	西北轴承
000595	2008000595	2008	2008-12-31	A	1.67762e+08	西北轴承
000595	2009000595	2009	2009-12-31	A	1.64245e+08	西北轴承
000595	2010000595	2010	2010-12-31	A	1.44025e+08	西北轴承
000595	2011000595	2011	2011-12-31	A	1.46106e+08	*ST 西轴
000595	2012000595	2012	2012-12-31	A	1.81548e+08	*ST 西轴
000595	2013000595	2013	2013-12-31	A	1.6805e+08	西北轴承
000595	2014000595	2014	2014-12-31	A	2.34873e+08	西北轴承
000595	2015000595	2015	2015-12-31	A	2.17044e+08	宝塔实业
000595	2016000595	2016	2016-12-31	A	3.38865e+08	宝塔实业
000595	2017000595	2017	2017-12-31	A	4.8418e+08	*ST 宝实
000595	2018000595	2018	2018-12-31	A	4.62663e+08	宝塔实业
000595	2019000595	2019	2019-12-31	A	4.34651e+08	宝塔实业
000595	2020000595	2020	2020-12-31	A	4.2188e+08	*ST 宝实
000595	2021000595	2021	2021-12-31	A	3.81687e+08	宝塔实业
000596	2006000596	2006	2006-12-31	A	4.38074e+08	ST 古井A
000596	2007000596	2007	2007-12-31	A	4.46084e+08	古井贡酒
000596	2008000596	2008	2008-12-31	A	4.04411e+08	古井贡酒
000596	2009000596	2009	2009-12-31	A	3.57251e+08	古井贡酒
000596	2010000596	2010	2010-12-31	A	3.40073e+08	古井贡酒
000596	2011000596	2011	2011-12-31	A	3.62778e+08	古井贡酒
000596	2012000596	2012	2012-12-31	A	7.8374e+08	古井贡酒
000596	2013000596	2013	2013-12-31	A	1.26648e+09	古井贡酒
000596	2014000596	2014	2014-12-31	A	1.72413e+09	古井贡酒
000596	2015000596	2015	2015-12-31	A	1.69103e+09	古井贡酒
000596	2016000596	2016	2016-12-31	A	1.86569e+09	古井贡酒
000596	2017000596	2017	2017-12-31	A	1.79225e+09	古井贡酒
000596	2018000596	2018	2018-12-31	A	1.76399e+09	古井贡酒
000596	2019000596	2019	2019-12-31	A	1.72257e+09	古井贡酒
000596	2020000596	2020	2020-12-31	A	1.79779e+09	古井贡酒
000596	2021000596	2021	2021-12-31	A	1.98406e+09	古井贡酒
000597	2006000597	2006	2006-12-31	A	5.38893e+08	东北制药
000597	2007000597	2007	2007-12-31	A	7.12188e+08	东北制药
000597	2008000597	2008	2008-12-31	A	7.19088e+08	东北制药
000597	2009000597	2009	2009-12-31	A	1.42064e+09	东北制药
000597	2010000597	2010	2010-12-31	A	1.49091e+09	东北制药
000597	2011000597	2011	2011-12-31	A	1.47936e+09	东北制药
000597	2012000597	2012	2012-12-31	A	1.37734e+09	东北制药
000597	2013000597	2013	2013-12-31	A	1.54718e+09	东北制药
000597	2014000597	2014	2014-12-31	A	1.73732e+09	东北制药
000597	2015000597	2015	2015-12-31	A	3.35932e+09	东北制药
000597	2016000597	2016	2016-12-31	A	3.25323e+09	东北制药
000597	2017000597	2017	2017-12-31	A	3.13628e+09	东北制药
000597	2018000597	2018	2018-12-31	A	2.91423e+09	东北制药
000597	2019000597	2019	2019-12-31	A	3.48878e+09	东北制药
000597	2020000597	2020	2020-12-31	A	4.75531e+09	东北制药
000597	2021000597	2021	2021-12-31	A	4.50489e+09	东北制药
000599	2006000599	2006	2006-12-31	A	1.29375e+09	青岛双星
000599	2007000599	2007	2007-12-31	A	1.81375e+09	青岛双星
000599	2008000599	2008	2008-12-31	A	1.92638e+09	青岛双星
000599	2009000599	2009	2009-12-31	A	2.15282e+09	青岛双星
000599	2010000599	2010	2010-12-31	A	2.23872e+09	青岛双星
000599	2011000599	2011	2011-12-31	A	2.22036e+09	青岛双星
000599	2012000599	2012	2012-12-31	A	2.14386e+09	青岛双星
000599	2013000599	2013	2013-12-31	A	2.05694e+09	青岛双星
000599	2014000599	2014	2014-12-31	A	1.85616e+09	青岛双星
000599	2015000599	2015	2015-12-31	A	1.07147e+09	青岛双星
000599	2016000599	2016	2016-12-31	A	1.74863e+09	青岛双星
000599	2017000599	2017	2017-12-31	A	2.83805e+09	青岛双星
000599	2018000599	2018	2018-12-31	A	3.0336e+09	青岛双星
000599	2019000599	2019	2019-12-31	A	3.71903e+09	青岛双星
000599	2020000599	2020	2020-12-31	A	4.38175e+09	青岛双星
000599	2021000599	2021	2021-12-31	A	4.36009e+09	青岛双星
000611	2006000611	2006	2006-12-31	A	1.58971e+08	时代科技
000611	2007000611	2007	2007-12-31	A	9.10299e+07	时代科技
000611	2008000611	2008	2008-12-31	A	4.14276e+07	时代科技
000611	2009000611	2009	2009-12-31	A	1.0574e+08	时代科技
000611	2010000611	2010	2010-12-31	A	1.9532e+08	时代科技
000611	2011000611	2011	2011-12-31	A	1.46987e+08	时代科技
000611	2012000611	2012	2012-12-31	A	1.41583e+08	四海股份
000611	2013000611	2013	2013-12-31	A	4.61725e+07	四海股份
000611	2014000611	2014	2014-12-31	A	4.33014e+07	内蒙发展
000611	2015000611	2015	2015-12-31	A	4.04369e+07	*ST 蒙发
000611	2016000611	2016	2016-12-31	A	3.81463e+07	*ST 天首
000611	2017000611	2017	2017-12-31	A	3.59553e+07	天首发展
000611	2018000611	2018	2018-12-31	A	1.36122e+07	天首发展
000611	2019000611	2019	2019-12-31	A	1.79943e+07	*ST 天首
000611	2020000611	2020	2020-12-31	A	2.49263e+07	ST 天首
000611	2021000611	2021	2021-12-31	A	3.11328e+07	*ST 天首
000612	2006000612	2006	2006-12-31	A	1.41706e+09	焦作万方
000612	2007000612	2007	2007-12-31	A	2.22063e+09	焦作万方
000612	2008000612	2008	2008-12-31	A	2.61617e+09	焦作万方
000612	2009000612	2009	2009-12-31	A	2.426e+09	焦作万方
000612	2010000612	2010	2010-12-31	A	1.87415e+09	焦作万方
000612	2011000612	2011	2011-12-31	A	1.7949e+09	焦作万方
000612	2012000612	2012	2012-12-31	A	1636182239	焦作万方
000612	2013000612	2013	2013-12-31	A	3.52699e+09	焦作万方
000612	2014000612	2014	2014-12-31	A	3.19304e+09	焦作万方
000612	2015000612	2015	2015-12-31	A	2.95743e+09	焦作万方
000612	2016000612	2016	2016-12-31	A	2.71261e+09	焦作万方
000612	2017000612	2017	2017-12-31	A	2.68021e+09	焦作万方
000612	2018000612	2018	2018-12-31	A	2.77265e+09	焦作万方
000612	2019000612	2019	2019-12-31	A	2.65931e+09	焦作万方
000612	2020000612	2020	2020-12-31	A	2.4475e+09	焦作万方
000612	2021000612	2021	2021-12-31	A	2.25346e+09	焦作万方
000619	2006000619	2006	2006-12-31	A	1.28322e+09	海螺型材
000619	2007000619	2007	2007-12-31	A	1.44146e+09	海螺型材
000619	2008000619	2008	2008-12-31	A	1.3566e+09	海螺型材
000619	2009000619	2009	2009-12-31	A	1.35101e+09	海螺型材
000619	2010000619	2010	2010-12-31	A	1.63472e+09	海螺型材
000619	2011000619	2011	2011-12-31	A	1.62499e+09	海螺型材
000619	2012000619	2012	2012-12-31	A	1.7026e+09	海螺型材
000619	2013000619	2013	2013-12-31	A	1.7463e+09	海螺型材
000619	2014000619	2014	2014-12-31	A	1.71744e+09	海螺型材
000619	2015000619	2015	2015-12-31	A	1.58357e+09	海螺型材
000619	2016000619	2016	2016-12-31	A	1.45526e+09	海螺型材
000619	2017000619	2017	2017-12-31	A	1.37753e+09	海螺型材
000619	2018000619	2018	2018-12-31	A	1.31015e+09	海螺型材
000619	2019000619	2019	2019-12-31	A	1.20674e+09	海螺型材
000619	2020000619	2020	2020-12-31	A	1.302e+09	海螺型材
000619	2021000619	2021	2021-12-31	A	1.57332e+09	海螺型材
000622	2006000622	2006	2006-12-31	A	8.20317e+07	S*ST 恒立
000622	2007000622	2007	2007-12-31	A	7.43043e+07	S*ST 恒立
000622	2008000622	2008	2008-12-31	A	6.78751e+07	S*ST 恒立
000622	2009000622	2009	2009-12-31	A	5.97521e+07	S*ST 恒立
000622	2010000622	2010	2010-12-31	A	5.31174e+07	S*ST 恒立
000622	2011000622	2011	2011-12-31	A	4.79966e+07	S*ST 恒立
000622	2012000622	2012	2012-12-31	A	4.49509e+07	S*ST 恒立
000622	2013000622	2013	2013-12-31	A	4.29052e+07	岳阳恒立
000622	2014000622	2014	2014-12-31	A	3.7286e+07	恒立实业
000622	2015000622	2015	2015-12-31	A	4.0367e+07	恒立实业
000622	2016000622	2016	2016-12-31	A	2.27294e+07	*ST 恒立
000622	2017000622	2017	2017-12-31	A	2.0073e+07	恒立实业
000622	2018000622	2018	2018-12-31	A	1.68712e+07	恒立实业
000622	2019000622	2019	2019-12-31	A	1.71505e+07	恒立实业
000622	2020000622	2020	2020-12-31	A	1.5203e+07	恒立实业
000622	2021000622	2021	2021-12-31	A	1.34973e+07	恒立实业
000623	2006000623	2006	2006-12-31	A	9.42261e+08	吉林敖东
000623	2007000623	2007	2007-12-31	A	8.64809e+08	吉林敖东
000623	2008000623	2008	2008-12-31	A	8.18277e+08	吉林敖东
000623	2009000623	2009	2009-12-31	A	7.71021e+08	吉林敖东
000623	2010000623	2010	2010-12-31	A	6.85751e+08	吉林敖东
000623	2011000623	2011	2011-12-31	A	7.74738e+08	吉林敖东
000623	2012000623	2012	2012-12-31	A	1.07956e+09	吉林敖东
000623	2013000623	2013	2013-12-31	A	1.29439e+09	吉林敖东
000623	2014000623	2014	2014-12-31	A	1.6196e+09	吉林敖东
000623	2015000623	2015	2015-12-31	A	1.79686e+09	吉林敖东
000623	2016000623	2016	2016-12-31	A	2.12818e+09	吉林敖东
000623	2017000623	2017	2017-12-31	A	2.0883e+09	吉林敖东
000623	2018000623	2018	2018-12-31	A	2.06808e+09	吉林敖东
000623	2019000623	2019	2019-12-31	A	2.13966e+09	吉林敖东
000623	2020000623	2020	2020-12-31	A	2.10166e+09	吉林敖东
000623	2021000623	2021	2021-12-31	A	2.04741e+09	吉林敖东
000625	2006000625	2006	2006-12-31	A	6928374253	长安汽车
000625	2007000625	2007	2007-12-31	A	3.3818e+09	长安汽车
000625	2008000625	2008	2008-12-31	A	3.33311e+09	长安汽车
000625	2009000625	2009	2009-12-31	A	3.14923e+09	长安汽车
000625	2010000625	2010	2010-12-31	A	4.26789e+09	长安汽车
000625	2011000625	2011	2011-12-31	A	7.54214e+09	长安汽车
000625	2012000625	2012	2012-12-31	A	1.16271e+10	长安汽车
000625	2013000625	2013	2013-12-31	A	1.37408e+10	长安汽车
000625	2014000625	2014	2014-12-31	A	1.45656e+10	长安汽车
000625	2015000625	2015	2015-12-31	A	1.39102e+10	长安汽车
000625	2016000625	2016	2016-12-31	A	1.54805e+10	长安汽车
000625	2017000625	2017	2017-12-31	A	1.90445e+10	长安汽车
000625	2018000625	2018	2018-12-31	A	2.21611e+10	长安汽车
000625	2019000625	2019	2019-12-31	A	2.69395e+10	长安汽车
000625	2020000625	2020	2020-12-31	A	2.64368e+10	长安汽车
000625	2021000625	2021	2021-12-31	A	2.1326e+10	长安汽车
000629	2006000629	2006	2006-12-31	A	1.29788e+10	新钢钒
000629	2007000629	2007	2007-12-31	A	1.48401e+10	攀钢钢钒
000629	2008000629	2008	2008-12-31	A	1.43957e+10	攀钢钢钒
000629	2009000629	2009	2009-12-31	A	2.90253e+10	攀钢钢钒
000629	2010000629	2010	2010-12-31	A	2.95536e+10	*ST 钒钛
000629	2011000629	2011	2011-12-31	A	7.18621e+09	攀钢钒钛
000629	2012000629	2012	2012-12-31	A	8.84022e+09	攀钢钒钛
000629	2013000629	2013	2013-12-31	A	8.56172e+09	攀钢钒钛
000629	2014000629	2014	2014-12-31	A	8.96582e+09	攀钢钒钛
000629	2015000629	2015	2015-12-31	A	2.72981e+10	攀钢钒钛
000629	2016000629	2016	2016-12-31	A	2.51867e+09	*ST 钒钛
000629	2017000629	2017	2017-12-31	A	4.68832e+09	*ST 钒钛
000629	2018000629	2018	2018-12-31	A	4.47552e+09	攀钢钒钛
000629	2019000629	2019	2019-12-31	A	4.38888e+09	攀钢钒钛
000629	2020000629	2020	2020-12-31	A	4.38118e+09	攀钢钒钛
000629	2021000629	2021	2021-12-31	A	5.5453e+09	攀钢钒钛
000630	2006000630	2006	2006-12-31	A	4.05742e+09	铜都铜业
000630	2007000630	2007	2007-12-31	A	6.32698e+09	铜陵有色
000630	2008000630	2008	2008-12-31	A	7.92106e+09	铜陵有色
000630	2009000630	2009	2009-12-31	A	9.25394e+09	铜陵有色
000630	2010000630	2010	2010-12-31	A	1.01992e+10	铜陵有色
000630	2011000630	2011	2011-12-31	A	9.87156e+09	铜陵有色
000630	2012000630	2012	2012-12-31	A	1.00574e+10	铜陵有色
000630	2013000630	2013	2013-12-31	A	1.33053e+10	铜陵有色
000630	2014000630	2014	2014-12-31	A	1.51657e+10	铜陵有色
000630	2015000630	2015	2015-12-31	A	1.55819e+10	铜陵有色
000630	2016000630	2016	2016-12-31	A	1.55634e+10	铜陵有色
000630	2017000630	2017	2017-12-31	A	1.48193e+10	铜陵有色
000630	2018000630	2018	2018-12-31	A	1.81298e+10	铜陵有色
000630	2019000630	2019	2019-12-31	A	1.7376e+10	铜陵有色
000630	2020000630	2020	2020-12-31	A	1.90667e+10	铜陵有色
000630	2021000630	2021	2021-12-31	A	1.57499e+10	铜陵有色
000633	2006000633	2006	2006-12-31	A	2.67501e+08	S*ST 合金
000633	2007000633	2007	2007-12-31	A	7.31396e+07	SST 合金
000633	2008000633	2008	2008-12-31	A	1.7269e+08	SST 合金
000633	2009000633	2009	2009-12-31	A	1.37076e+08	ST 合金
000633	2010000633	2010	2010-12-31	A	1.47935e+08	ST 合金
000633	2011000633	2011	2011-12-31	A	1.03467e+08	ST 合金
000633	2012000633	2012	2012-12-31	A	5.0042e+07	ST 合金
000633	2013000633	2013	2013-12-31	A	1.02299e+08	合金投资
000633	2014000633	2014	2014-12-31	A	1.16651e+08	合金投资
000633	2015000633	2015	2015-12-31	A	1.10349e+08	合金投资
000633	2016000633	2016	2016-12-31	A	1.04683e+08	*ST 合金
000633	2017000633	2017	2017-12-31	A	1.01231e+08	合金投资
000633	2018000633	2018	2018-12-31	A	9.99921e+07	合金投资
000633	2019000633	2019	2019-12-31	A	9.54964e+07	合金投资
000633	2020000633	2020	2020-12-31	A	9.02319e+07	合金投资
000633	2021000633	2021	2021-12-31	A	8.62383e+07	合金投资
000635	2006000635	2006	2006-12-31	A	2.51168e+09	英力特
000635	2007000635	2007	2007-12-31	A	2.96275e+09	英力特
000635	2008000635	2008	2008-12-31	A	3.11275e+09	英力特
000635	2009000635	2009	2009-12-31	A	3.1853e+09	英力特
000635	2010000635	2010	2010-12-31	A	3.0344e+09	英力特
000635	2011000635	2011	2011-12-31	A	2.82021e+09	英力特
000635	2012000635	2012	2012-12-31	A	2.85611e+09	英力特
000635	2013000635	2013	2013-12-31	A	2.66564e+09	英力特
000635	2014000635	2014	2014-12-31	A	2.50281e+09	英力特
000635	2015000635	2015	2015-12-31	A	2.30533e+09	英力特
000635	2016000635	2016	2016-12-31	A	2.10916e+09	英力特
000635	2017000635	2017	2017-12-31	A	1.91364e+09	英力特
000635	2018000635	2018	2018-12-31	A	1.76391e+09	英力特
000635	2019000635	2019	2019-12-31	A	1.5888e+09	英力特
000635	2020000635	2020	2020-12-31	A	1.43392e+09	英力特
000635	2021000635	2021	2021-12-31	A	1.37162e+09	英力特
000636	2006000636	2006	2006-12-31	A	1.45606e+09	风华高科
000636	2007000636	2007	2007-12-31	A	1.33155e+09	风华高科
000636	2008000636	2008	2008-12-31	A	1.16409e+09	风华高科
000636	2009000636	2009	2009-12-31	A	1.05171e+09	风华高科
000636	2010000636	2010	2010-12-31	A	9.83289e+08	风华高科
000636	2011000636	2011	2011-12-31	A	1100476983	风华高科
000636	2012000636	2012	2012-12-31	A	1.13955e+09	风华高科
000636	2013000636	2013	2013-12-31	A	1.15541e+09	风华高科
000636	2014000636	2014	2014-12-31	A	1.19357e+09	风华高科
000636	2015000636	2015	2015-12-31	A	1.59854e+09	风华高科
000636	2016000636	2016	2016-12-31	A	1.74071e+09	风华高科
000636	2017000636	2017	2017-12-31	A	2.10207e+09	风华高科
000636	2018000636	2018	2018-12-31	A	2.16997e+09	风华高科
000636	2019000636	2019	2019-12-31	A	2.13318e+09	风华高科
000636	2020000636	2020	2020-12-31	A	2.39543e+09	风华高科
000636	2021000636	2021	2021-12-31	A	3.15262e+09	风华高科
000637	2006000637	2006	2006-12-31	A	2.44575e+08	S 茂实华
000637	2007000637	2007	2007-12-31	A	2.33941e+08	S 茂实华
000637	2008000637	2008	2008-12-31	A	2.22087e+08	茂化实华
000637	2009000637	2009	2009-12-31	A	2.02107e+08	茂化实华
000637	2010000637	2010	2010-12-31	A	1.65564e+08	茂化实华
000637	2011000637	2011	2011-12-31	A	1.68921e+08	茂化实华
000637	2012000637	2012	2012-12-31	A	2.91512e+08	茂化实华
000637	2013000637	2013	2013-12-31	A	3.20496e+08	茂化实华
000637	2014000637	2014	2014-12-31	A	4.15136e+08	茂化实华
000637	2015000637	2015	2015-12-31	A	3.73838e+08	茂化实华
000637	2016000637	2016	2016-12-31	A	3.79712e+08	茂化实华
000637	2017000637	2017	2017-12-31	A	3.89957e+08	茂化实华
000637	2018000637	2018	2018-12-31	A	3.73639e+08	茂化实华
000637	2019000637	2019	2019-12-31	A	3.63181e+08	茂化实华
000637	2020000637	2020	2020-12-31	A	3.41529e+08	茂化实华
000637	2021000637	2021	2021-12-31	A	8.85475e+08	茂化实华
000639	2006000639	2006	2006-12-31	A	9.44993e+07	金德发展
000639	2007000639	2007	2007-12-31	A	8.7012e+07	金德发展
000639	2008000639	2008	2008-12-31	A	7.986e+07	金德发展
000639	2009000639	2009	2009-12-31	A	7.21712e+07	金德发展
000639	2010000639	2010	2010-12-31	A	2.98458e+08	金德发展
000639	2011000639	2011	2011-12-31	A	2.88974e+08	西王食品
000639	2012000639	2012	2012-12-31	A	5.82135e+08	西王食品
000639	2013000639	2013	2013-12-31	A	5.69415e+08	西王食品
000639	2014000639	2014	2014-12-31	A	6.1334e+08	西王食品
000639	2015000639	2015	2015-12-31	A	5.25394e+08	西王食品
000639	2016000639	2016	2016-12-31	A	6.80507e+08	西王食品
000639	2017000639	2017	2017-12-31	A	7.20784e+08	西王食品
000639	2018000639	2018	2018-12-31	A	6.87978e+08	西王食品
000639	2019000639	2019	2019-12-31	A	6.61013e+08	西王食品
000639	2020000639	2020	2020-12-31	A	619000455	西王食品
000639	2021000639	2021	2021-12-31	A	5.73412e+08	西王食品
000650	2006000650	2006	2006-12-31	A	2.42637e+07	S*ST 九化
000650	2007000650	2007	2007-12-31	A	2.49532e+07	ST 仁和
000650	2008000650	2008	2008-12-31	A	2.4522e+07	仁和药业
000650	2009000650	2009	2009-12-31	A	1.17594e+08	仁和药业
000650	2010000650	2010	2010-12-31	A	1.41076e+08	仁和药业
000650	2011000650	2011	2011-12-31	A	1.54795e+08	仁和药业
000650	2012000650	2012	2012-12-31	A	3.27631e+08	仁和药业
000650	2013000650	2013	2013-12-31	A	3.24297e+08	仁和药业
000650	2014000650	2014	2014-12-31	A	5.1554e+08	仁和药业
000650	2015000650	2015	2015-12-31	A	5.79027e+08	仁和药业
000650	2016000650	2016	2016-12-31	A	6.70133e+08	仁和药业
000650	2017000650	2017	2017-12-31	A	6.6814e+08	仁和药业
000650	2018000650	2018	2018-12-31	A	6.26397e+08	仁和药业
000650	2019000650	2019	2019-12-31	A	5.51851e+08	仁和药业
000650	2020000650	2020	2020-12-31	A	5.10806e+08	仁和药业
000650	2021000650	2021	2021-12-31	A	5.24632e+08	仁和药业
000651	2006000651	2006	2006-12-31	A	2.56965e+09	格力电器
000651	2007000651	2007	2007-12-31	A	2.70568e+09	格力电器
000651	2008000651	2008	2008-12-31	A	4.30378e+09	格力电器
000651	2009000651	2009	2009-12-31	A	4.60844e+09	格力电器
000651	2010000651	2010	2010-12-31	A	5.52798e+09	格力电器
000651	2011000651	2011	2011-12-31	A	7.70914e+09	格力电器
000651	2012000651	2012	2012-12-31	A	1.27004e+10	格力电器
000651	2013000651	2013	2013-12-31	A	1.40341e+10	格力电器
000651	2014000651	2014	2014-12-31	A	1.49393e+10	格力电器
000651	2015000651	2015	2015-12-31	A	1.54318e+10	格力电器
000651	2016000651	2016	2016-12-31	A	1.76817e+10	格力电器
000651	2017000651	2017	2017-12-31	A	1.74674e+10	格力电器
000651	2018000651	2018	2018-12-31	A	1.83858e+10	格力电器
000651	2019000651	2019	2019-12-31	A	1.91219e+10	格力电器
000651	2020000651	2020	2020-12-31	A	1.89905e+10	格力电器
000651	2021000651	2021	2021-12-31	A	3.11887e+10	格力电器
000657	2006000657	2006	2006-12-31	A	1.07989e+08	中钨高新
000657	2007000657	2007	2007-12-31	A	1.23352e+08	中钨高新
000657	2008000657	2008	2008-12-31	A	1.6055e+08	*ST 中钨
000657	2009000657	2009	2009-12-31	A	1.45219e+08	*ST 中钨
000657	2010000657	2010	2010-12-31	A	1.31329e+08	*ST 中钨
000657	2011000657	2011	2011-12-31	A	1.32271e+08	*ST 中钨
000657	2012000657	2012	2012-12-31	A	1.27811e+08	*ST 中钨
000657	2013000657	2013	2013-12-31	A	2.79253e+09	中钨高新
000657	2014000657	2014	2014-12-31	A	2.71339e+09	中钨高新
000657	2015000657	2015	2015-12-31	A	2.49856e+09	中钨高新
000657	2016000657	2016	2016-12-31	A	2.39197e+09	中钨高新
000657	2017000657	2017	2017-12-31	A	2.2536e+09	中钨高新
000657	2018000657	2018	2018-12-31	A	2.3346e+09	中钨高新
000657	2019000657	2019	2019-12-31	A	2.23935e+09	中钨高新
000657	2020000657	2020	2020-12-31	A	2.9567e+09	中钨高新
000657	2021000657	2021	2021-12-31	A	3.11586e+09	中钨高新
000659	2006000659	2006	2006-12-31	A	3.24302e+09	珠海中富
000659	2007000659	2007	2007-12-31	A	3.20725e+09	珠海中富
000659	2008000659	2008	2008-12-31	A	3.19552e+09	珠海中富
000659	2009000659	2009	2009-12-31	A	3.1507e+09	珠海中富
000659	2010000659	2010	2010-12-31	A	3.37234e+09	珠海中富
000659	2011000659	2011	2011-12-31	A	3.30657e+09	珠海中富
000659	2012000659	2012	2012-12-31	A	3.21973e+09	珠海中富
000659	2013000659	2013	2013-12-31	A	2.38208e+09	珠海中富
000659	2014000659	2014	2014-12-31	A	2.14026e+09	*ST 中富
000659	2015000659	2015	2015-12-31	A	1.94048e+09	*ST 中富
000659	2016000659	2016	2016-12-31	A	1.50221e+09	珠海中富
000659	2017000659	2017	2017-12-31	A	1.38444e+09	*ST 中富
000659	2018000659	2018	2018-12-31	A	1.29606e+09	珠海中富
000659	2019000659	2019	2019-12-31	A	1.24504e+09	珠海中富
000659	2020000659	2020	2020-12-31	A	1.06357e+09	珠海中富
000659	2021000659	2021	2021-12-31	A	1.12634e+09	珠海中富
000661	2006000661	2006	2006-12-31	A	3.65634e+08	S 长高新
000661	2007000661	2007	2007-12-31	A	3.2887e+08	长春高新
000661	2008000661	2008	2008-12-31	A	3.44157e+08	长春高新
000661	2009000661	2009	2009-12-31	A	3.52337e+08	长春高新
000661	2010000661	2010	2010-12-31	A	3.45669e+08	长春高新
000661	2011000661	2011	2011-12-31	A	4.00795e+08	长春高新
000661	2012000661	2012	2012-12-31	A	5.95832e+08	长春高新
000661	2013000661	2013	2013-12-31	A	7.09125e+08	长春高新
000661	2014000661	2014	2014-12-31	A	7.07745e+08	长春高新
000661	2015000661	2015	2015-12-31	A	7.02339e+08	长春高新
000661	2016000661	2016	2016-12-31	A	7.35501e+08	长春高新
000661	2017000661	2017	2017-12-31	A	1.11595e+09	长春高新
000661	2018000661	2018	2018-12-31	A	1.19073e+09	长春高新
000661	2019000661	2019	2019-12-31	A	1.51388e+09	长春高新
000661	2020000661	2020	2020-12-31	A	1.98839e+09	长春高新
000661	2021000661	2021	2021-12-31	A	2.22319e+09	长春高新
000663	2006000663	2006	2006-12-31	A	2.46408e+08	永安林业
000663	2007000663	2007	2007-12-31	A	2.52469e+08	永安林业
000663	2008000663	2008	2008-12-31	A	2.03808e+08	永安林业
000663	2009000663	2009	2009-12-31	A	1.51224e+08	永安林业
000663	2010000663	2010	2010-12-31	A	1.28571e+08	永安林业
000663	2011000663	2011	2011-12-31	A	4.412e+08	永安林业
000663	2012000663	2012	2012-12-31	A	3.92999e+08	永安林业
000663	2013000663	2013	2013-12-31	A	3.65106e+08	永安林业
000663	2014000663	2014	2014-12-31	A	3.48586e+08	永安林业
000663	2015000663	2015	2015-12-31	A	4.58966e+08	永安林业
000663	2016000663	2016	2016-12-31	A	3.73437e+08	永安林业
000663	2017000663	2017	2017-12-31	A	8.12463e+08	永安林业
000663	2018000663	2018	2018-12-31	A	8.47541e+08	永安林业
000663	2019000663	2019	2019-12-31	A	7.85917e+08	永安林业
000663	2020000663	2020	2020-12-31	A	1.9904e+08	*ST 永林
000663	2021000663	2021	2021-12-31	A	1.70616e+08	永安林业
000670	2006000670	2006	2006-12-31	A	8.65246e+08	S*ST 天发
000670	2007000670	2007	2007-12-31	A	10122250	S*ST 天发
000670	2008000670	2008	2008-12-31	A	1.16528e+07	S*ST 天发
000670	2009000670	2009	2009-12-31	A	2.7754e+06	S*ST 天发
000670	2010000670	2010	2010-12-31	A	3.44025e+06	S*ST 天发
000670	2011000670	2011	2011-12-31	A	2.30877e+06	S*ST 天发
000670	2012000670	2012	2012-12-31	A	1.45216e+06	S*ST 天发
000670	2013000670	2013	2013-12-31	A	964881	S 舜元
000670	2014000670	2014	2014-12-31	A	6.06603e+06	盈方微
000670	2015000670	2015	2015-12-31	A	4.64792e+07	盈方微
000670	2016000670	2016	2016-12-31	A	1.61001e+08	*ST 盈方
000670	2017000670	2017	2017-12-31	A	1.34979e+08	盈方微
000670	2018000670	2018	2018-12-31	A	1.26012e+08	盈方微
000670	2019000670	2019	2019-12-31	A	1.04995e+06	*ST 盈方
000670	2020000670	2020	2020-12-31	A	3.88232e+06	*ST 盈方
000670	2021000670	2021	2021-12-31	A	4.48772e+06	*ST 盈方
000672	2006000672	2006	2006-12-31	A	1.00351e+08	S*ST 铜城
000672	2007000672	2007	2007-12-31	A	9.27056e+07	*ST 铜城
000672	2008000672	2008	2008-12-31	A	1.12492e+08	*ST 铜城
000672	2009000672	2009	2009-12-31	A	1.09122e+08	*ST 铜城
000672	2010000672	2010	2010-12-31	A	8.54485e+07	*ST 铜城
000672	2011000672	2011	2011-12-31	A	8.34104e+07	*ST 铜城
000672	2012000672	2012	2012-12-31	A	8.06802e+07	*ST 铜城
000672	2013000672	2013	2013-12-31	A	1.9281e+09	上峰水泥
000672	2014000672	2014	2014-12-31	A	2.00418e+09	上峰水泥
000672	2015000672	2015	2015-12-31	A	2.47707e+09	上峰水泥
000672	2016000672	2016	2016-12-31	A	2.34625e+09	上峰水泥
000672	2017000672	2017	2017-12-31	A	2.34952e+09	上峰水泥
000672	2018000672	2018	2018-12-31	A	2.21791e+09	上峰水泥
000672	2019000672	2019	2019-12-31	A	2.6518e+09	上峰水泥
000672	2020000672	2020	2020-12-31	A	2.90708e+09	上峰水泥
000672	2021000672	2021	2021-12-31	A	3.63228e+09	上峰水泥
000677	2006000677	2006	2006-12-31	A	1.94337e+09	山东海龙
000677	2007000677	2007	2007-12-31	A	2.03067e+09	山东海龙
000677	2008000677	2008	2008-12-31	A	3.09484e+09	山东海龙
000677	2009000677	2009	2009-12-31	A	3.56054e+09	山东海龙
000677	2010000677	2010	2010-12-31	A	3.62846e+09	山东海龙
000677	2011000677	2011	2011-12-31	A	3.44741e+09	ST 海龙
000677	2012000677	2012	2012-12-31	A	2.32662e+09	*ST 海龙
000677	2013000677	2013	2013-12-31	A	1.91005e+09	恒天海龙
000677	2014000677	2014	2014-12-31	A	1.8607e+09	恒天海龙
000677	2015000677	2015	2015-12-31	A	4.56875e+08	*ST 海龙
000677	2016000677	2016	2016-12-31	A	4.20924e+08	恒天海龙
000677	2017000677	2017	2017-12-31	A	3.89505e+08	恒天海龙
000677	2018000677	2018	2018-12-31	A	4.64253e+08	恒天海龙
000677	2019000677	2019	2019-12-31	A	4.25191e+08	恒天海龙
000677	2020000677	2020	2020-12-31	A	3.92732e+08	恒天海龙
000677	2021000677	2021	2021-12-31	A	3.66021e+08	恒天海龙
000678	2006000678	2006	2006-12-31	A	1.49737e+08	襄阳轴承
000678	2007000678	2007	2007-12-31	A	1.38924e+08	襄阳轴承
000678	2008000678	2008	2008-12-31	A	1.54263e+08	襄阳轴承
000678	2009000678	2009	2009-12-31	A	1.99095e+08	襄阳轴承
000678	2010000678	2010	2010-12-31	A	1.93615e+08	襄阳轴承
000678	2011000678	2011	2011-12-31	A	2.39159e+08	襄阳轴承
000678	2012000678	2012	2012-12-31	A	2.33913e+08	襄阳轴承
000678	2013000678	2013	2013-12-31	A	5.76102e+08	襄阳轴承
000678	2014000678	2014	2014-12-31	A	7.93605e+08	襄阳轴承
000678	2015000678	2015	2015-12-31	A	928301181	襄阳轴承
000678	2016000678	2016	2016-12-31	A	1.03088e+09	襄阳轴承
000678	2017000678	2017	2017-12-31	A	1163472165	襄阳轴承
000678	2018000678	2018	2018-12-31	A	1.20777e+09	襄阳轴承
000678	2019000678	2019	2019-12-31	A	1.2212e+09	襄阳轴承
000678	2020000678	2020	2020-12-31	A	1.18295e+09	襄阳轴承
000678	2021000678	2021	2021-12-31	A	1.08409e+09	襄阳轴承
000680	2006000680	2006	2006-12-31	A	5.78665e+08	山推股份
000680	2007000680	2007	2007-12-31	A	7.42533e+08	山推股份
000680	2008000680	2008	2008-12-31	A	8.42627e+08	山推股份
000680	2009000680	2009	2009-12-31	A	1.16231e+09	山推股份
000680	2010000680	2010	2010-12-31	A	1.47122e+09	山推股份
000680	2011000680	2011	2011-12-31	A	2.30822e+09	山推股份
000680	2012000680	2012	2012-12-31	A	2.56353e+09	山推股份
000680	2013000680	2013	2013-12-31	A	2.33218e+09	山推股份
000680	2014000680	2014	2014-12-31	A	2.40015e+09	山推股份
000680	2015000680	2015	2015-12-31	A	2.36832e+09	山推股份
000680	2016000680	2016	2016-12-31	A	2.06946e+09	山推股份
000680	2017000680	2017	2017-12-31	A	1.75425e+09	山推股份
000680	2018000680	2018	2018-12-31	A	1.58496e+09	山推股份
000680	2019000680	2019	2019-12-31	A	1.47275e+09	山推股份
000680	2020000680	2020	2020-12-31	A	1.36042e+09	山推股份
000680	2021000680	2021	2021-12-31	A	1.16108e+09	山推股份
000683	2006000683	2006	2006-12-31	A	1.00317e+09	天然碱
000683	2007000683	2007	2007-12-31	A	2.55611e+09	远兴能源
000683	2008000683	2008	2008-12-31	A	2.8122e+09	远兴能源
000683	2009000683	2009	2009-12-31	A	3.3429e+09	远兴能源
000683	2010000683	2010	2010-12-31	A	3.41702e+09	远兴能源
000683	2011000683	2011	2011-12-31	A	3.21248e+09	远兴能源
000683	2012000683	2012	2012-12-31	A	3.95152e+09	远兴能源
000683	2013000683	2013	2013-12-31	A	3.8345e+09	远兴能源
000683	2014000683	2014	2014-12-31	A	1.01479e+10	远兴能源
000683	2015000683	2015	2015-12-31	A	9.8981e+09	远兴能源
000683	2016000683	2016	2016-12-31	A	9.73463e+09	远兴能源
000683	2017000683	2017	2017-12-31	A	9.26543e+09	远兴能源
000683	2018000683	2018	2018-12-31	A	9.07556e+09	远兴能源
000683	2019000683	2019	2019-12-31	A	1.26717e+10	远兴能源
000683	2020000683	2020	2020-12-31	A	1.29614e+10	远兴能源
000683	2021000683	2021	2021-12-31	A	1.00649e+10	远兴能源
000687	2006000687	2006	2006-12-31	A	6.22585e+08	保定天鹅
000687	2007000687	2007	2007-12-31	A	5.82889e+08	保定天鹅
000687	2008000687	2008	2008-12-31	A	5.57473e+08	保定天鹅
000687	2009000687	2009	2009-12-31	A	4.84746e+08	保定天鹅
000687	2010000687	2010	2010-12-31	A	4.41599e+08	保定天鹅
000687	2011000687	2011	2011-12-31	A	4.50397e+08	保定天鹅
000687	2012000687	2012	2012-12-31	A	5.70255e+08	保定天鹅
000687	2013000687	2013	2013-12-31	A	4.92017e+08	恒天天鹅
000687	2014000687	2014	2014-12-31	A	1.20877e+09	恒天天鹅
000687	2015000687	2015	2015-12-31	A	5.99039e+07	华讯方舟
000687	2016000687	2016	2016-12-31	A	4.03545e+07	华讯方舟
000687	2017000687	2017	2017-12-31	A	2.44599e+08	华讯方舟
000687	2018000687	2018	2018-12-31	A	2.3808e+08	华讯方舟
000687	2019000687	2019	2019-12-31	A	1.7622e+08	华讯方舟
000687	2020000687	2020	2020-12-31	A	1.3972e+08	*ST 华讯
000687	2021000687	2021	2021-12-31	A	9.08479e+07	*ST 华讯
000691	2006000691	2006	2006-12-31	A	1.08017e+08	ST 寰岛
000691	2007000691	2007	2007-12-31	A	9.78403e+07	ST 寰岛
000691	2008000691	2008	2008-12-31	A	8.72972e+07	ST 联油
000691	2009000691	2009	2009-12-31	A	7.68826e+07	*ST 联油
000691	2010000691	2010	2010-12-31	A	370777	*ST 亚太
000691	2011000691	2011	2011-12-31	A	278250	*ST 亚太
000691	2012000691	2012	2012-12-31	A	189866	亚太实业
000691	2013000691	2013	2013-12-31	A	128660	亚太实业
000691	2014000691	2014	2014-12-31	A	2.85773e+07	亚太实业
000691	2015000691	2015	2015-12-31	A	1.0151e+06	亚太实业
000691	2016000691	2016	2016-12-31	A	1.82378e+06	ST 亚太
000691	2017000691	2017	2017-12-31	A	3.25248e+06	亚太实业
000691	2018000691	2018	2018-12-31	A	2.75567e+06	亚太实业
000691	2019000691	2019	2019-12-31	A	2.3657e+06	亚太实业
000691	2020000691	2020	2020-12-31	A	2.53347e+08	亚太实业
000691	2021000691	2021	2021-12-31	A	2.47792e+08	亚太实业
000695	2006000695	2006	2006-12-31	A	6.32228e+08	滨海能源
000695	2007000695	2007	2007-12-31	A	6.93901e+08	滨海能源
000695	2008000695	2008	2008-12-31	A	6.9429e+08	滨海能源
000695	2009000695	2009	2009-12-31	A	6.6315e+08	滨海能源
000695	2010000695	2010	2010-12-31	A	6.26569e+08	滨海能源
000695	2011000695	2011	2011-12-31	A	5.90103e+08	滨海能源
000695	2012000695	2012	2012-12-31	A	5.54123e+08	滨海能源
000695	2013000695	2013	2013-12-31	A	7.72931e+08	滨海能源
000695	2014000695	2014	2014-12-31	A	7.21073e+08	滨海能源
000695	2015000695	2015	2015-12-31	A	7.135e+08	滨海能源
000695	2016000695	2016	2016-12-31	A	6.75037e+08	滨海能源
000695	2017000695	2017	2017-12-31	A	8.41299e+08	滨海能源
000695	2018000695	2018	2018-12-31	A	1.59274e+08	滨海能源
000695	2019000695	2019	2019-12-31	A	2.54546e+08	滨海能源
000695	2020000695	2020	2020-12-31	A	3.72294e+08	滨海能源
000695	2021000695	2021	2021-12-31	A	1.45999e+08	滨海能源
000697	2006000697	2006	2006-12-31	A	2.86138e+08	咸阳偏转
000697	2007000697	2007	2007-12-31	A	2.80281e+08	咸阳偏转
000697	2008000697	2008	2008-12-31	A	2.49953e+08	咸阳偏转
000697	2009000697	2009	2009-12-31	A	2.06365e+08	*ST 偏转
000697	2010000697	2010	2010-12-31	A	1.62948e+08	*ST 偏转
000697	2011000697	2011	2011-12-31	A	1.46822e+08	*ST 偏转
000697	2012000697	2012	2012-12-31	A	3.43281e+08	炼石有色
000697	2013000697	2013	2013-12-31	A	3.34767e+08	炼石有色
000697	2014000697	2014	2014-12-31	A	3.44721e+08	炼石有色
000697	2015000697	2015	2015-12-31	A	3.74312e+08	炼石有色
000697	2016000697	2016	2016-12-31	A	8.13756e+08	炼石有色
000697	2017000697	2017	2017-12-31	A	1.09112e+09	炼石有色
000697	2018000697	2018	2018-12-31	A	1.15392e+09	炼石航空
000697	2019000697	2019	2019-12-31	A	8.12182e+08	炼石航空
000697	2020000697	2020	2020-12-31	A	9.14128e+08	炼石航空
000697	2021000697	2021	2021-12-31	A	7.85183e+08	炼石航空
000698	2006000698	2006	2006-12-31	A	1.81826e+09	沈阳化工
000698	2007000698	2007	2007-12-31	A	2.70586e+09	沈阳化工
000698	2008000698	2008	2008-12-31	A	2.48209e+09	沈阳化工
000698	2009000698	2009	2009-12-31	A	2.2763e+09	沈阳化工
000698	2010000698	2010	2010-12-31	A	4.82532e+09	沈阳化工
000698	2011000698	2011	2011-12-31	A	4.59487e+09	沈阳化工
000698	2012000698	2012	2012-12-31	A	4.42609e+09	沈阳化工
000698	2013000698	2013	2013-12-31	A	4.50238e+09	沈阳化工
000698	2014000698	2014	2014-12-31	A	4.04263e+09	沈阳化工
000698	2015000698	2015	2015-12-31	A	4.13593e+09	沈阳化工
000698	2016000698	2016	2016-12-31	A	5.39612e+09	沈阳化工
000698	2017000698	2017	2017-12-31	A	4.93835e+09	沈阳化工
000698	2018000698	2018	2018-12-31	A	4.63559e+09	沈阳化工
000698	2019000698	2019	2019-12-31	A	3.94789e+09	沈阳化工
000698	2020000698	2020	2020-12-31	A	3.57542e+09	沈阳化工
000698	2021000698	2021	2021-12-31	A	3168173450	沈阳化工
000700	2006000700	2006	2006-12-31	A	9.80361e+08	模塑科技
000700	2007000700	2007	2007-12-31	A	9.19241e+08	模塑科技
000700	2008000700	2008	2008-12-31	A	7.95657e+08	模塑科技
000700	2009000700	2009	2009-12-31	A	7.51443e+08	模塑科技
000700	2010000700	2010	2010-12-31	A	7.78922e+08	模塑科技
000700	2011000700	2011	2011-12-31	A	8.44811e+08	模塑科技
000700	2012000700	2012	2012-12-31	A	8.8299e+08	模塑科技
000700	2013000700	2013	2013-12-31	A	8.58531e+08	模塑科技
000700	2014000700	2014	2014-12-31	A	8.43745e+08	模塑科技
000700	2015000700	2015	2015-12-31	A	1.4142e+09	模塑科技
000700	2016000700	2016	2016-12-31	A	1.42646e+09	模塑科技
000700	2017000700	2017	2017-12-31	A	1.88382e+09	模塑科技
000700	2018000700	2018	2018-12-31	A	2.55656e+09	模塑科技
000700	2019000700	2019	2019-12-31	A	2.92174e+09	模塑科技
000700	2020000700	2020	2020-12-31	A	2.7347e+09	模塑科技
000700	2021000700	2021	2021-12-31	A	2.34133e+09	模塑科技
000702	2006000702	2006	2006-12-31	A	4.69876e+08	正虹科技
000702	2007000702	2007	2007-12-31	A	4.20295e+08	正虹科技
000702	2008000702	2008	2008-12-31	A	3.9728e+08	正虹科技
000702	2009000702	2009	2009-12-31	A	4.10135e+08	正虹科技
000702	2010000702	2010	2010-12-31	A	3.85148e+08	正虹科技
000702	2011000702	2011	2011-12-31	A	3.75405e+08	正虹科技
000702	2012000702	2012	2012-12-31	A	3.49691e+08	正虹科技
000702	2013000702	2013	2013-12-31	A	3.32433e+08	正虹科技
000702	2014000702	2014	2014-12-31	A	3.03856e+08	正虹科技
000702	2015000702	2015	2015-12-31	A	2.88839e+08	正虹科技
000702	2016000702	2016	2016-12-31	A	2.84526e+08	正虹科技
000702	2017000702	2017	2017-12-31	A	2.51339e+08	正虹科技
000702	2018000702	2018	2018-12-31	A	2.64731e+08	正虹科技
000702	2019000702	2019	2019-12-31	A	2.58859e+08	正虹科技
000702	2020000702	2020	2020-12-31	A	2.69388e+08	正虹科技
000702	2021000702	2021	2021-12-31	A	2.63185e+08	正虹科技
000703	2006000703	2006	2006-12-31	A	1.03801e+08	世纪光华
000703	2007000703	2007	2007-12-31	A	9.78848e+07	世纪光华
000703	2008000703	2008	2008-12-31	A	1.9821e+08	世纪光华
000703	2009000703	2009	2009-12-31	A	1.80149e+08	世纪光华
000703	2010000703	2010	2010-12-31	A	1.73023e+08	*ST 光华
000703	2011000703	2011	2011-12-31	A	7.73129e+09	恒逸石化
000703	2012000703	2012	2012-12-31	A	7.32134e+09	恒逸石化
000703	2013000703	2013	2013-12-31	A	7.99473e+09	恒逸石化
000703	2014000703	2014	2014-12-31	A	1.04509e+10	恒逸石化
000703	2015000703	2015	2015-12-31	A	9.62742e+09	恒逸石化
000703	2016000703	2016	2016-12-31	A	8.21896e+09	恒逸石化
000703	2017000703	2017	2017-12-31	A	7.77083e+09	恒逸石化
000703	2018000703	2018	2018-12-31	A	1.19852e+10	恒逸石化
000703	2019000703	2019	2019-12-31	A	3.87756e+10	恒逸石化
000703	2020000703	2020	2020-12-31	A	4.15797e+10	恒逸石化
000703	2021000703	2021	2021-12-31	A	4.61179e+10	恒逸石化
000707	2006000707	2006	2006-12-31	A	1.49908e+09	双环科技
000707	2007000707	2007	2007-12-31	A	1.59587e+09	双环科技
000707	2008000707	2008	2008-12-31	A	2.75751e+09	双环科技
000707	2009000707	2009	2009-12-31	A	3.71257e+09	双环科技
000707	2010000707	2010	2010-12-31	A	4.19023e+09	双环科技
000707	2011000707	2011	2011-12-31	A	3.90082e+09	双环科技
000707	2012000707	2012	2012-12-31	A	3.86592e+09	双环科技
000707	2013000707	2013	2013-12-31	A	3.59274e+09	双环科技
000707	2014000707	2014	2014-12-31	A	3.53023e+09	双环科技
000707	2015000707	2015	2015-12-31	A	3.35588e+09	双环科技
000707	2016000707	2016	2016-12-31	A	3.28467e+09	双环科技
000707	2017000707	2017	2017-12-31	A	3.62187e+09	双环科技
000707	2018000707	2018	2018-12-31	A	2.26658e+09	*ST 双环
000707	2019000707	2019	2019-12-31	A	2.29885e+09	ST 双环
000707	2020000707	2020	2020-12-31	A	2.0361e+09	ST 双环
000707	2021000707	2021	2021-12-31	A	1.27491e+09	*ST 双环
000708	2006000708	2006	2006-12-31	A	1539705289	大冶特钢
000708	2007000708	2007	2007-12-31	A	1628494047	大冶特钢
000708	2008000708	2008	2008-12-31	A	1743449695	大冶特钢
000708	2009000708	2009	2009-12-31	A	1825188013	大冶特钢
000708	2010000708	2010	2010-12-31	A	1804693593	大冶特钢
000708	2011000708	2011	2011-12-31	A	2233268977	大冶特钢
000708	2012000708	2012	2012-12-31	A	2495750951	大冶特钢
000708	2013000708	2013	2013-12-31	A	2446437196	大冶特钢
000708	2014000708	2014	2014-12-31	A	2.28733e+09	大冶特钢
000708	2015000708	2015	2015-12-31	A	2.12599e+09	大冶特钢
000708	2016000708	2016	2016-12-31	A	2.73011e+09	大冶特钢
000708	2017000708	2017	2017-12-31	A	2.4538e+09	大冶特钢
000708	2018000708	2018	2018-12-31	A	2.17929e+09	大冶特钢
000708	2019000708	2019	2019-12-31	A	3.2743e+10	中信特钢
000708	2020000708	2020	2020-12-31	A	3.22235e+10	中信特钢
000708	2021000708	2021	2021-12-31	A	3.32139e+10	中信特钢
000709	2006000709	2006	2006-12-31	A	1.17651e+10	唐钢股份
000709	2007000709	2007	2007-12-31	A	1.40357e+10	唐钢股份
000709	2008000709	2008	2008-12-31	A	1.55454e+10	唐钢股份
000709	2009000709	2009	2009-12-31	A	4.30715e+10	唐钢股份
000709	2010000709	2010	2010-12-31	A	4.55402e+10	河北钢铁
000709	2011000709	2011	2011-12-31	A	5.73374e+10	河北钢铁
000709	2012000709	2012	2012-12-31	A	5.95125e+10	河北钢铁
000709	2013000709	2013	2013-12-31	A	7.04537e+10	河北钢铁
000709	2014000709	2014	2014-12-31	A	7.90545e+10	河北钢铁
000709	2015000709	2015	2015-12-31	A	8.15551e+10	河北钢铁
000709	2016000709	2016	2016-12-31	A	9.79215e+10	河钢股份
000709	2017000709	2017	2017-12-31	A	1.11039e+11	河钢股份
000709	2018000709	2018	2018-12-31	A	1.18387e+11	河钢股份
000709	2019000709	2019	2019-12-31	A	1.24815e+11	河钢股份
000709	2020000709	2020	2020-12-31	A	1.48508e+11	河钢股份
000709	2021000709	2021	2021-12-31	A	1.3365e+11	河钢股份
000716	2006000716	2006	2006-12-31	A	5.00632e+07	南方控股
000716	2007000716	2007	2007-12-31	A	1.62106e+08	*ST 南控
000716	2008000716	2008	2008-12-31	A	1.53931e+08	ST 南方
000716	2009000716	2009	2009-12-31	A	2.62623e+08	ST 南方
000716	2010000716	2010	2010-12-31	A	2.64403e+08	*ST 南方
000716	2011000716	2011	2011-12-31	A	2.75898e+08	南方食品
000716	2012000716	2012	2012-12-31	A	4.11028e+08	南方食品
000716	2013000716	2013	2013-12-31	A	4.58565e+08	南方食品
000716	2014000716	2014	2014-12-31	A	4.39084e+08	黑芝麻
000716	2015000716	2015	2015-12-31	A	7.01316e+08	黑芝麻
000716	2016000716	2016	2016-12-31	A	8.45209e+08	黑芝麻
000716	2017000716	2017	2017-12-31	A	1.04969e+09	黑芝麻
000716	2018000716	2018	2018-12-31	A	1.12651e+09	黑芝麻
000716	2019000716	2019	2019-12-31	A	1.19794e+09	黑芝麻
000716	2020000716	2020	2020-12-31	A	1.08869e+09	黑芝麻
000716	2021000716	2021	2021-12-31	A	1.04026e+09	黑芝麻
000717	2006000717	2006	2006-12-31	A	8.16222e+09	韶钢松山
000717	2007000717	2007	2007-12-31	A	7.48006e+09	韶钢松山
000717	2008000717	2008	2008-12-31	A	9.34785e+09	韶钢松山
000717	2009000717	2009	2009-12-31	A	1.13502e+10	韶钢松山
000717	2010000717	2010	2010-12-31	A	1.16346e+10	韶钢松山
000717	2011000717	2011	2011-12-31	A	1.24009e+10	韶钢松山
000717	2012000717	2012	2012-12-31	A	1.23037e+10	韶钢松山
000717	2013000717	2013	2013-12-31	A	1.32127e+10	*ST 韶钢
000717	2014000717	2014	2014-12-31	A	1.3473e+10	韶钢松山
000717	2015000717	2015	2015-12-31	A	1.32485e+10	韶钢松山
000717	2016000717	2016	2016-12-31	A	8.82324e+09	*ST 韶钢
000717	2017000717	2017	2017-12-31	A	8.01548e+09	韶钢松山
000717	2018000717	2018	2018-12-31	A	1.05511e+10	韶钢松山
000717	2019000717	2019	2019-12-31	A	1.04978e+10	韶钢松山
000717	2020000717	2020	2020-12-31	A	1.04644e+10	韶钢松山
000717	2021000717	2021	2021-12-31	A	1.03712e+10	韶钢松山
000723	2006000723	2006	2006-12-31	A	1.17603e+08	S 天宇
000723	2007000723	2007	2007-12-31	A	4.20227e+08	美锦能源
000723	2008000723	2008	2008-12-31	A	3.7679e+08	美锦能源
000723	2009000723	2009	2009-12-31	A	3.44386e+08	美锦能源
000723	2010000723	2010	2010-12-31	A	3.02816e+08	美锦能源
000723	2011000723	2011	2011-12-31	A	2.61404e+08	美锦能源
000723	2012000723	2012	2012-12-31	A	2.21357e+08	美锦能源
000723	2013000723	2013	2013-12-31	A	1.80958e+08	美锦能源
000723	2014000723	2014	2014-12-31	A	1.51281e+08	美锦能源
000723	2015000723	2015	2015-12-31	A	6.6668e+09	美锦能源
000723	2016000723	2016	2016-12-31	A	6.84425e+09	美锦能源
000723	2017000723	2017	2017-12-31	A	6.415e+09	美锦能源
000723	2018000723	2018	2018-12-31	A	8.02126e+09	美锦能源
000723	2019000723	2019	2019-12-31	A	9.19825e+09	美锦能源
000723	2020000723	2020	2020-12-31	A	9.2127e+09	美锦能源
000723	2021000723	2021	2021-12-31	A	1.56249e+10	美锦能源
000725	2006000725	2006	2006-12-31	A	8092661676	京东方A
000725	2007000725	2007	2007-12-31	A	6897275352	*ST 东方A
000725	2008000725	2008	2008-12-31	A	6542076001	京东方A
000725	2009000725	2009	2009-12-31	A	7955058596	京东方A
000725	2010000725	2010	2010-12-31	A	15287867884	京东方A
000725	2011000725	2011	2011-12-31	A	28388863004	京东方A
000725	2012000725	2012	2012-12-31	A	34534107374	京东方A
000725	2013000725	2013	2013-12-31	A	32495665045	京东方A
000725	2014000725	2014	2014-12-31	A	49398396189	京东方A
000725	2015000725	2015	2015-12-31	A	63565099405	京东方A
000725	2016000725	2016	2016-12-31	A	69947586967	京东方A
000725	2017000725	2017	2017-12-31	A	88625296761	京东方A
000725	2018000725	2018	2018-12-31	A	128157730995	京东方A
000725	2019000725	2019	2019-12-31	A	125786241938	京东方A
000725	2020000725	2020	2020-12-31	A	224866586069	京东方A
000725	2021000725	2021	2021-12-31	A	226695489704	京东方A
000726	2006000726	2006	2006-12-31	A	2.77169e+09	鲁泰A
000726	2007000726	2007	2007-12-31	A	3.48858e+09	鲁泰A
000726	2008000726	2008	2008-12-31	A	3.72866e+09	鲁泰A
000726	2009000726	2009	2009-12-31	A	3.6203e+09	鲁泰A
000726	2010000726	2010	2010-12-31	A	3.64424e+09	鲁泰A
000726	2011000726	2011	2011-12-31	A	3.48607e+09	鲁泰A
000726	2012000726	2012	2012-12-31	A	4.18629e+09	鲁泰A
000726	2013000726	2013	2013-12-31	A	4.4542e+09	鲁泰A
000726	2014000726	2014	2014-12-31	A	4.93085e+09	鲁泰A
000726	2015000726	2015	2015-12-31	A	4.90758e+09	鲁泰A
000726	2016000726	2016	2016-12-31	A	5.24434e+09	鲁泰A
000726	2017000726	2017	2017-12-31	A	5.4213e+09	鲁泰A
000726	2018000726	2018	2018-12-31	A	5.74856e+09	鲁泰A
000726	2019000726	2019	2019-12-31	A	6.01209e+09	鲁泰A
000726	2020000726	2020	2020-12-31	A	5.66159e+09	鲁泰A
000726	2021000726	2021	2021-12-31	A	5.5616e+09	鲁泰A
000727	2006000727	2006	2006-12-31	A	3.7303e+08	华东科技
000727	2007000727	2007	2007-12-31	A	3.77738e+08	华东科技
000727	2008000727	2008	2008-12-31	A	4.09985e+08	华东科技
000727	2009000727	2009	2009-12-31	A	3.76362e+08	华东科技
000727	2010000727	2010	2010-12-31	A	4.74631e+08	华东科技
000727	2011000727	2011	2011-12-31	A	4.22364e+08	华东科技
000727	2012000727	2012	2012-12-31	A	4.85513e+08	华东科技
000727	2013000727	2013	2013-12-31	A	3.31798e+08	华东科技
000727	2014000727	2014	2014-12-31	A	2.87796e+08	华东科技
000727	2015000727	2015	2015-12-31	A	8.53774e+08	华东科技
000727	2016000727	2016	2016-12-31	A	2.66785e+10	华东科技
000727	2017000727	2017	2017-12-31	A	2.46681e+10	华东科技
000727	2018000727	2018	2018-12-31	A	2.28137e+10	华东科技
000727	2019000727	2019	2019-12-31	A	1.5445e+10	华东科技
000727	2020000727	2020	2020-12-31	A	2.78132e+09	*ST 东科
000727	2021000727	2021	2021-12-31	A	4.00791e+09	冠捷科技
000729	2006000729	2006	2006-12-31	A	5.7747e+09	燕京啤酒
000729	2007000729	2007	2007-12-31	A	5.75522e+09	燕京啤酒
000729	2008000729	2008	2008-12-31	A	6.40643e+09	燕京啤酒
000729	2009000729	2009	2009-12-31	A	6.85094e+09	燕京啤酒
000729	2010000729	2010	2010-12-31	A	7.47561e+09	燕京啤酒
000729	2011000729	2011	2011-12-31	A	8.63011e+09	燕京啤酒
000729	2012000729	2012	2012-12-31	A	8.7663e+09	燕京啤酒
000729	2013000729	2013	2013-12-31	A	1.02039e+10	燕京啤酒
000729	2014000729	2014	2014-12-31	A	1.05883e+10	燕京啤酒
000729	2015000729	2015	2015-12-31	A	1.04659e+10	燕京啤酒
000729	2016000729	2016	2016-12-31	A	1.01029e+10	燕京啤酒
000729	2017000729	2017	2017-12-31	A	1.00672e+10	燕京啤酒
000729	2018000729	2018	2018-12-31	A	9.54167e+09	燕京啤酒
000729	2019000729	2019	2019-12-31	A	9.41047e+09	燕京啤酒
000729	2020000729	2020	2020-12-31	A	8.84551e+09	燕京啤酒
000729	2021000729	2021	2021-12-31	A	8.44541e+09	燕京啤酒
000731	2006000731	2006	2006-12-31	A	1.21759e+09	S 川美丰
000731	2007000731	2007	2007-12-31	A	1.30322e+09	四川美丰
000731	2008000731	2008	2008-12-31	A	1.84699e+09	四川美丰
000731	2009000731	2009	2009-12-31	A	1.30914e+09	四川美丰
000731	2010000731	2010	2010-12-31	A	1.43778e+09	四川美丰
000731	2011000731	2011	2011-12-31	A	1.27998e+09	四川美丰
000731	2012000731	2012	2012-12-31	A	1.13276e+09	四川美丰
000731	2013000731	2013	2013-12-31	A	1.03624e+09	四川美丰
000731	2014000731	2014	2014-12-31	A	2.35247e+09	四川美丰
000731	2015000731	2015	2015-12-31	A	2.40058e+09	四川美丰
000731	2016000731	2016	2016-12-31	A	2.23663e+09	四川美丰
000731	2017000731	2017	2017-12-31	A	2.58042e+09	四川美丰
000731	2018000731	2018	2018-12-31	A	2.36498e+09	四川美丰
000731	2019000731	2019	2019-12-31	A	2.19212e+09	四川美丰
000731	2020000731	2020	2020-12-31	A	2.00511e+09	四川美丰
000731	2021000731	2021	2021-12-31	A	1.80945e+09	四川美丰
000733	2006000733	2006	2006-12-31	A	8.87007e+08	振华科技
000733	2007000733	2007	2007-12-31	A	7.33283e+08	振华科技
000733	2008000733	2008	2008-12-31	A	7.85919e+08	振华科技
000733	2009000733	2009	2009-12-31	A	6.89321e+08	振华科技
000733	2010000733	2010	2010-12-31	A	7.15285e+08	振华科技
000733	2011000733	2011	2011-12-31	A	7.67956e+08	振华科技
000733	2012000733	2012	2012-12-31	A	7.72638e+08	振华科技
000733	2013000733	2013	2013-12-31	A	7.57792e+08	振华科技
000733	2014000733	2014	2014-12-31	A	9.58286e+08	振华科技
000733	2015000733	2015	2015-12-31	A	9.28117e+08	振华科技
000733	2016000733	2016	2016-12-31	A	1.1076e+09	振华科技
000733	2017000733	2017	2017-12-31	A	1.48284e+09	振华科技
000733	2018000733	2018	2018-12-31	A	1.3904e+09	振华科技
000733	2019000733	2019	2019-12-31	A	1.28965e+09	振华科技
000733	2020000733	2020	2020-12-31	A	1.26959e+09	振华科技
000733	2021000733	2021	2021-12-31	A	1.43943e+09	振华科技
000737	2006000737	2006	2006-12-31	A	1.85987e+09	南风化工
000737	2007000737	2007	2007-12-31	A	1.8522e+09	南风化工
000737	2008000737	2008	2008-12-31	A	1.45424e+09	南风化工
000737	2009000737	2009	2009-12-31	A	1.4762e+09	南风化工
000737	2010000737	2010	2010-12-31	A	1.59519e+09	南风化工
000737	2011000737	2011	2011-12-31	A	1.56023e+09	*ST 南风
000737	2012000737	2012	2012-12-31	A	1.2115e+09	南风化工
000737	2013000737	2013	2013-12-31	A	1.27812e+09	南风化工
000737	2014000737	2014	2014-12-31	A	1.03623e+09	南风化工
000737	2015000737	2015	2015-12-31	A	9.93078e+08	南风化工
000737	2016000737	2016	2016-12-31	A	9.50443e+08	南风化工
000737	2017000737	2017	2017-12-31	A	8.97564e+08	南风化工
000737	2018000737	2018	2018-12-31	A	4.23806e+08	*ST 南风
000737	2019000737	2019	2019-12-31	A	5.06482e+08	ST 南风
000737	2020000737	2020	2020-12-31	A	3.93903e+08	ST 南风
000737	2021000737	2021	2021-12-31	A	3.3969e+09	南风化工
000738	2006000738	2006	2006-12-31	A	1.81647e+08	*ST 宇航
000738	2007000738	2007	2007-12-31	A	1.72055e+08	ST 宇航
000738	2008000738	2008	2008-12-31	A	1.50008e+08	ST 宇航
000738	2009000738	2009	2009-12-31	A	1.12505e+09	ST 宇航
000738	2010000738	2010	2010-12-31	A	1.07042e+09	中航动控
000738	2011000738	2011	2011-12-31	A	1.03911e+09	中航动控
000738	2012000738	2012	2012-12-31	A	9.80369e+08	中航动控
000738	2013000738	2013	2013-12-31	A	9.24748e+08	中航动控
000738	2014000738	2014	2014-12-31	A	1.57096e+09	中航动控
000738	2015000738	2015	2015-12-31	A	1.72512e+09	中航动控
000738	2016000738	2016	2016-12-31	A	1.88564e+09	中航动控
000738	2017000738	2017	2017-12-31	A	1.87274e+09	航发控制
000738	2018000738	2018	2018-12-31	A	2.0632e+09	航发控制
000738	2019000738	2019	2019-12-31	A	2.20421e+09	航发控制
000738	2020000738	2020	2020-12-31	A	2.22778e+09	航发控制
000738	2021000738	2021	2021-12-31	A	2.53817e+09	航发控制
000739	2006000739	2006	2006-12-31	A	5.85368e+08	普洛康裕
000739	2007000739	2007	2007-12-31	A	5.10769e+08	普洛康裕
000739	2008000739	2008	2008-12-31	A	6.2982e+08	普洛股份
000739	2009000739	2009	2009-12-31	A	6.81474e+08	普洛股份
000739	2010000739	2010	2010-12-31	A	7.1012e+08	普洛股份
000739	2011000739	2011	2011-12-31	A	8.24979e+08	普洛股份
000739	2012000739	2012	2012-12-31	A	1.44295e+09	普洛股份
000739	2013000739	2013	2013-12-31	A	1.44687e+09	普洛药业
000739	2014000739	2014	2014-12-31	A	1.7996e+09	普洛药业
000739	2015000739	2015	2015-12-31	A	1.95057e+09	普洛药业
000739	2016000739	2016	2016-12-31	A	2.15886e+09	普洛药业
000739	2017000739	2017	2017-12-31	A	2.12054e+09	普洛药业
000739	2018000739	2018	2018-12-31	A	1.97168e+09	普洛药业
000739	2019000739	2019	2019-12-31	A	1.89897e+09	普洛药业
000739	2020000739	2020	2020-12-31	A	1.82252e+09	普洛药业
000739	2021000739	2021	2021-12-31	A	1.93145e+09	普洛药业
000748	2006000748	2006	2006-12-31	A	1.11555e+08	*ST 信息
000748	2007000748	2007	2007-12-31	A	1.549e+08	长城信息
000748	2008000748	2008	2008-12-31	A	1.02191e+08	长城信息
000748	2009000748	2009	2009-12-31	A	1.65332e+08	长城信息
000748	2010000748	2010	2010-12-31	A	1.86352e+08	长城信息
000748	2011000748	2011	2011-12-31	A	1.79588e+08	长城信息
000748	2012000748	2012	2012-12-31	A	2.46371e+08	长城信息
000748	2013000748	2013	2013-12-31	A	2.27418e+08	长城信息
000748	2014000748	2014	2014-12-31	A	2.19655e+08	长城信息
000748	2015000748	2015	2015-12-31	A	2.24045e+08	长城信息
000751	2006000751	2006	2006-12-31	A	2.20658e+09	锌业股份
000751	2007000751	2007	2007-12-31	A	2.57731e+09	锌业股份
000751	2008000751	2008	2008-12-31	A	2.62528e+09	锌业股份
000751	2009000751	2009	2009-12-31	A	2.60864e+09	*ST 锌业
000751	2010000751	2010	2010-12-31	A	2.63882e+09	锌业股份
000751	2011000751	2011	2011-12-31	A	2.48417e+09	锌业股份
000751	2012000751	2012	2012-12-31	A	9.80844e+08	*ST 锌业
000751	2013000751	2013	2013-12-31	A	9.61834e+08	*ST 锌业
[truncated: 24,260 more rows]
