# Supplementary material for: How does equity restriction affect innovation quality? Evidence from listed manufacturing companies in China
Source: PLoS One. 2023 Dec 7;18(12):e0295553. doi: 10.1371/journal.pone.0295553 (PMC10703261; doi:10.1371/journal.pone.0295553)
Supplement: S1 Dataset — (ZIP) [file pone.0295553.s001.zip › Supporting information/S1 Dataset/╫╩▓·╕║╒«▒φ/╫╩▓·╕║╒«▒φ220701469-╣╠╢¿╫╩▓·╛╗╢ε/FS_Combas[DES][xlsx].txt]

Stkcd [证券代码] - 以沪、深、北证券交易所公布的证券代码为准。
Accper [统计截止日期] - YYYY-MM-DD，前四位表示会计报表公布年度
Typrep [报表类型] - 指上市公司的财务报表中反映的是合并报表或者母公司报表。“A＝合并报表”、“B＝母公司报表”。
A001212000 [固定资产净额] - 固定资产净额为固定资产原价除去累计折旧和固定资产减值准备之后的净额。固定资产是企业持有的固定资产原价，建造承包商的临时设施，以及企业购置计算机硬件所附带的、未单独计价的软件，也通过本科目核算。2000年起使用。2007年新准则后符合原固定资产符合“投资性房地产”定义的记入“投资性房地产”项目进行核算。
ShortName [证券简称] - 以沪、深、北证券交易所公布的证券简称为准。
